# Supplementary material for: Folded-state compatibility and unfolded-state constraint govern staple-based stabilization: guidelines from a coiled-coil model
Source: RSC Chem Biol. 2026 Feb 24;7(4):737–50. doi: 10.1039/d5cb00326a (PMC12980645; doi:10.1039/d5cb00326a)
Supplement: CB-007-D5CB00326A-s003 [file CB-007-D5CB00326A-s003.pdb]

ATOM      1  H1  ACE     1      67.257  10.681  72.359  1.00  0.00
ATOM      2  CH3 ACE     1      66.620   9.857  72.037  1.00  0.00
ATOM      3  H2  ACE     1      66.728   9.714  70.962  1.00  0.00
ATOM      4  H3  ACE     1      65.581  10.089  72.269  1.00  0.00
ATOM      5  C   ACE     1      67.025   8.601  72.753  1.00  0.00
ATOM      6  O   ACE     1      66.214   8.011  73.468  1.00  0.00
ATOM      7  N   GLU     2      68.280   8.188  72.586  1.00  0.00
ATOM      8  H   GLU     2      68.970   8.683  72.021  1.00  0.00
ATOM      9  CA  GLU     2      68.779   6.970  73.209  1.00  0.00
ATOM     10  HA  GLU     2      68.262   6.140  72.728  1.00  0.00
ATOM     11  CB  GLU     2      70.294   6.839  72.988  1.00  0.00
ATOM     12  HB2 GLU     2      70.699   7.824  72.756  1.00  0.00
ATOM     13  HB3 GLU     2      70.756   6.516  73.921  1.00  0.00
ATOM     14  CG  GLU     2      70.706   5.862  71.871  1.00  0.00
ATOM     15  HG2 GLU     2      70.337   4.864  72.107  1.00  0.00
ATOM     16  HG3 GLU     2      70.280   6.192  70.924  1.00  0.00
ATOM     17  CD  GLU     2      72.229   5.829  71.760  1.00  0.00
ATOM     18  OE1 GLU     2      72.839   4.980  72.463  1.00  0.00
ATOM     19  OE2 GLU     2      72.767   6.653  70.973  1.00  0.00
ATOM     20  C   GLU     2      68.461   6.890  74.705  1.00  0.00
ATOM     21  O   GLU     2      67.593   6.116  75.120  1.00  0.00
ATOM     22  N   VAL     3      69.158   7.688  75.511  1.00  0.00
ATOM     23  H   VAL     3      69.864   8.349  75.186  1.00  0.00
ATOM     24  CA  VAL     3      68.961   7.679  76.955  1.00  0.00
ATOM     25  HA  VAL     3      69.465   6.772  77.288  1.00  0.00
ATOM     26  CB  VAL     3      69.589   8.922  77.618  1.00  0.00
ATOM     27  HB  VAL     3      69.305   9.810  77.054  1.00  0.00
ATOM     28  CG1 VAL     3      69.077   9.067  79.049  1.00  0.00
ATOM     29 HG11 VAL     3      69.526   9.947  79.509  1.00  0.00
ATOM     30 HG12 VAL     3      67.993   9.177  79.038  1.00  0.00
ATOM     31 HG13 VAL     3      69.346   8.181  79.623  1.00  0.00
ATOM     32  CG2 VAL     3      71.108   8.794  77.614  1.00  0.00
ATOM     33 HG21 VAL     3      71.549   9.674  78.083  1.00  0.00
ATOM     34 HG22 VAL     3      71.399   7.902  78.169  1.00  0.00
ATOM     35 HG23 VAL     3      71.464   8.714  76.587  1.00  0.00
ATOM     36  C   VAL     3      67.510   7.572  77.394  1.00  0.00
ATOM     37  O   VAL     3      67.179   6.714  78.206  1.00  0.00
ATOM     38  N   LYS     4      66.643   8.434  76.875  1.00  0.00
ATOM     39  H   LYS     4      66.875   9.168  76.206  1.00  0.00
ATOM     40  CA  LYS     4      65.238   8.362  77.265  1.00  0.00
ATOM     41  HA  LYS     4      65.192   8.520  78.343  1.00  0.00
ATOM     42  CB  LYS     4      64.403   9.441  76.574  1.00  0.00
ATOM     43  HB2 LYS     4      64.581  10.397  77.066  1.00  0.00
ATOM     44  HB3 LYS     4      64.740   9.545  75.543  1.00  0.00
ATOM     45  CG  LYS     4      62.880   9.144  76.581  1.00  0.00
ATOM     46  HG2 LYS     4      62.690   8.204  76.063  1.00  0.00
ATOM     47  HG3 LYS     4      62.529   9.069  77.610  1.00  0.00
ATOM     48  CD  LYS     4      62.139  10.273  75.872  1.00  0.00
ATOM     49  HD2 LYS     4      62.328  11.213  76.389  1.00  0.00
ATOM     50  HD3 LYS     4      62.489  10.348  74.843  1.00  0.00
ATOM     51  CE  LYS     4      60.642   9.981  75.879  1.00  0.00
ATOM     52  HE2 LYS     4      60.452   9.040  75.361  1.00  0.00
ATOM     53  HE3 LYS     4      60.291   9.906  76.908  1.00  0.00
ATOM     54  NZ  LYS     4      59.927  11.069  75.196  1.00  0.00
ATOM     55  HZ1 LYS     4      60.253  11.138  74.242  1.00  0.00
ATOM     56  HZ2 LYS     4      58.936  10.875  75.200  1.00  0.00
ATOM     57  HZ3 LYS     4      60.103  11.940  75.675  1.00  0.00
ATOM     58  C   LYS     4      64.669   7.005  76.901  1.00  0.00
ATOM     59  O   LYS     4      63.966   6.395  77.696  1.00  0.00
ATOM     60  N   GLN     5      64.988   6.546  75.690  1.00  0.00
ATOM     61  H   GLN     5      65.584   7.057  75.039  1.00  0.00
ATOM     62  CA  GLN     5      64.514   5.260  75.170  1.00  0.00
ATOM     63  HA  GLN     5      63.425   5.304  75.175  1.00  0.00
ATOM     64  CB  GLN     5      65.023   5.041  73.744  1.00  0.00
ATOM     65  HB2 GLN     5      64.693   5.863  73.109  1.00  0.00
ATOM     66  HB3 GLN     5      66.112   5.001  73.749  1.00  0.00
ATOM     67  CG  GLN     5      64.469   3.728  73.203  1.00  0.00
ATOM     68  HG2 GLN     5      64.799   2.904  73.836  1.00  0.00
ATOM     69  HG3 GLN     5      63.379   3.767  73.197  1.00  0.00
ATOM     70  CD  GLN     5      64.953   3.472  71.782  1.00  0.00
ATOM     71  OE1 GLN     5      65.694   4.277  71.222  1.00  0.00
ATOM     72  NE2 GLN     5      64.532   2.347  71.200  1.00  0.00
ATOM     73 HE21 GLN     5      64.824   2.130  70.258  1.00  0.00
ATOM     74 HE22 GLN     5      63.923   1.719  71.704  1.00  0.00
ATOM     75  C   GLN     5      64.934   4.091  76.038  1.00  0.00
ATOM     76  O   GLN     5      64.157   3.177  76.242  1.00  0.00
ATOM     77  N   LEU     6      66.167   4.121  76.529  1.00  0.00
ATOM     78  H   LEU     6      66.833   4.874  76.357  1.00  0.00
ATOM     79  CA  LEU     6      66.671   3.052  77.371  1.00  0.00
ATOM     80  HA  LEU     6      66.319   2.129  76.910  1.00  0.00
ATOM     81  CB  LEU     6      68.198   3.090  77.416  1.00  0.00
ATOM     82  HB2 LEU     6      68.515   4.041  77.844  1.00  0.00
ATOM     83  HB3 LEU     6      68.551   2.306  78.086  1.00  0.00
ATOM     84  CG  LEU     6      68.866   2.914  76.056  1.00  0.00
ATOM     85  HG  LEU     6      68.953   3.877  75.553  1.00  0.00
ATOM     86  CD1 LEU     6      70.274   2.343  76.244  1.00  0.00
ATOM     87 HD11 LEU     6      70.749   2.218  75.271  1.00  0.00
ATOM     88 HD12 LEU     6      70.866   3.027  76.852  1.00  0.00
ATOM     89 HD13 LEU     6      70.211   1.376  76.744  1.00  0.00
ATOM     90  CD2 LEU     6      68.015   1.989  75.202  1.00  0.00
ATOM     91 HD21 LEU     6      68.486   1.858  74.228  1.00  0.00
ATOM     92 HD22 LEU     6      67.924   1.021  75.694  1.00  0.00
ATOM     93 HD23 LEU     6      67.024   2.424  75.071  1.00  0.00
ATOM     94  C   LEU     6      66.121   3.058  78.795  1.00  0.00
ATOM     95  O   LEU     6      66.001   2.003  79.427  1.00  0.00
ATOM     96  N   GLU     7      65.782   4.236  79.299  1.00  0.00
ATOM     97  H   GLU     7      65.868   5.122  78.801  1.00  0.00
ATOM     98  CA  GLU     7      65.243   4.344  80.651  1.00  0.00
ATOM     99  HA  GLU     7      65.863   3.784  81.351  1.00  0.00
ATOM    100  CB  GLU     7      65.230   5.816  81.122  1.00  0.00
ATOM    101  HB2 GLU     7      66.252   6.190  81.175  1.00  0.00
ATOM    102  HB3 GLU     7      64.659   6.419  80.416  1.00  0.00
ATOM    103  CG  GLU     7      64.592   5.902  82.488  1.00  0.00
ATOM    104  HG2 GLU     7      63.569   5.528  82.436  1.00  0.00
ATOM    105  HG3 GLU     7      65.163   5.299  83.195  1.00  0.00
ATOM    106  CD  GLU     7      64.579   7.356  82.953  1.00  0.00
ATOM    107  OE1 GLU     7      63.571   8.049  82.651  1.00  0.00
ATOM    108  OE2 GLU     7      65.578   7.761  83.606  1.00  0.00
ATOM    109  C   GLU     7      63.834   3.793  80.618  1.00  0.00
ATOM    110  O   GLU     7      63.382   3.130  81.550  1.00  0.00
ATOM    111  N   ALA     8      63.130   4.085  79.536  1.00  0.00
ATOM    112  H   ALA     8      63.465   4.658  78.762  1.00  0.00
ATOM    113  CA  ALA     8      61.782   3.581  79.388  1.00  0.00
ATOM    114  HA  ALA     8      61.146   3.879  80.221  1.00  0.00
ATOM    115  CB  ALA     8      61.151   4.137  78.121  1.00  0.00
ATOM    116  HB1 ALA     8      60.137   3.751  78.020  1.00  0.00
ATOM    117  HB2 ALA     8      61.121   5.225  78.177  1.00  0.00
ATOM    118  HB3 ALA     8      61.742   3.834  77.257  1.00  0.00
ATOM    119  C   ALA     8      61.908   2.060  79.305  1.00  0.00
ATOM    120  O   ALA     8      61.206   1.337  80.001  1.00  0.00
ATOM    121  N   GLU     9      62.812   1.577  78.456  1.00  0.00
ATOM    122  H   GLU     9      63.413   2.152  77.866  1.00  0.00
ATOM    123  CA  GLU     9      63.007   0.136  78.311  1.00  0.00
ATOM    124  HA  GLU     9      62.100  -0.308  77.901  1.00  0.00
ATOM    125  CB  GLU     9      64.166  -0.143  77.340  1.00  0.00
ATOM    126  HB2 GLU     9      63.912   0.264  76.361  1.00  0.00
ATOM    127  HB3 GLU     9      65.052   0.389  77.686  1.00  0.00
ATOM    128  CG  GLU     9      64.506  -1.620  77.186  1.00  0.00
ATOM    129  HG2 GLU     9      65.184  -1.911  77.989  1.00  0.00
ATOM    130  HG3 GLU     9      63.595  -2.206  77.309  1.00  0.00
ATOM    131  CD  GLU     9      65.144  -1.975  75.849  1.00  0.00
ATOM    132  OE1 GLU     9      65.968  -1.184  75.336  1.00  0.00
ATOM    133  OE2 GLU     9      64.830  -3.067  75.321  1.00  0.00
ATOM    134  C   GLU     9      63.282  -0.504  79.691  1.00  0.00
ATOM    135  O   GLU     9      62.631  -1.481  80.074  1.00  0.00
ATOM    136  N   VAL    10      64.232   0.065  80.435  1.00  0.00
ATOM    137  H   VAL    10      64.780   0.875  80.145  1.00  0.00
ATOM    138  CA  VAL    10      64.559  -0.449  81.751  1.00  0.00
ATOM    139  HA  VAL    10      64.925  -1.468  81.625  1.00  0.00
ATOM    140  CB  VAL    10      65.669   0.376  82.429  1.00  0.00
ATOM    141  HB  VAL    10      65.379   1.427  82.415  1.00  0.00
ATOM    142  CG1 VAL    10      65.854  -0.068  83.863  1.00  0.00
ATOM    143 HG11 VAL    10      66.642   0.524  84.329  1.00  0.00
ATOM    144 HG12 VAL    10      64.922   0.073  84.411  1.00  0.00
ATOM    145 HG13 VAL    10      66.132  -1.122  83.885  1.00  0.00
ATOM    146  CG2 VAL    10      66.969   0.196  81.680  1.00  0.00
ATOM    147 HG21 VAL    10      67.751   0.781  82.163  1.00  0.00
ATOM    148 HG22 VAL    10      67.249  -0.857  81.685  1.00  0.00
ATOM    149 HG23 VAL    10      66.846   0.534  80.651  1.00  0.00
ATOM    150  C   VAL    10      63.323  -0.445  82.626  1.00  0.00
ATOM    151  O   VAL    10      63.053  -1.422  83.344  1.00  0.00
ATOM    152  N   GLU    11      62.557   0.640  82.566  1.00  0.00
ATOM    153  H   GLU    11      62.745   1.458  81.986  1.00  0.00
ATOM    154  CA  GLU    11      61.353   0.710  83.369  1.00  0.00
ATOM    155  HA  GLU    11      61.677   0.594  84.403  1.00  0.00
ATOM    156  CB  GLU    11      60.633   2.053  83.217  1.00  0.00
ATOM    157  HB2 GLU    11      61.007   2.563  82.329  1.00  0.00
ATOM    158  HB3 GLU    11      59.570   1.874  83.057  1.00  0.00
ATOM    159  CG  GLU    11      60.815   2.965  84.439  1.00  0.00
ATOM    160  HG2 GLU    11      60.526   2.420  85.337  1.00  0.00
ATOM    161  HG3 GLU    11      61.871   3.215  84.544  1.00  0.00
ATOM    162  CD  GLU    11      59.999   4.259  84.353  1.00  0.00
ATOM    163  OE1 GLU    11      58.754   4.237  84.552  1.00  0.00
ATOM    164  OE2 GLU    11      60.617   5.297  84.074  1.00  0.00
ATOM    165  C   GLU    11      60.388  -0.386  83.006  1.00  0.00
ATOM    166  O   GLU    11      59.821  -1.023  83.899  1.00  0.00
ATOM    167  N   GLU    12      60.192  -0.599  81.709  1.00  0.00
ATOM    168  H   GLU    12      60.660  -0.080  80.966  1.00  0.00
ATOM    169  CA  GLU    12      59.266  -1.621  81.246  1.00  0.00
ATOM    170  HA  GLU    12      58.345  -1.483  81.813  1.00  0.00
ATOM    171  CB  GLU    12      58.992  -1.437  79.729  1.00  0.00
ATOM    172  HB2 GLU    12      58.635  -0.424  79.544  1.00  0.00
ATOM    173  HB3 GLU    12      59.913  -1.605  79.170  1.00  0.00
ATOM    174  CG  GLU    12      57.944  -2.429  79.283  1.00  0.00
ATOM    175  HG2 GLU    12      58.301  -3.442  79.467  1.00  0.00
ATOM    176  HG3 GLU    12      57.023  -2.261  79.841  1.00  0.00
ATOM    177  CD  GLU    12      57.675  -2.248  77.791  1.00  0.00
ATOM    178  OE1 GLU    12      58.378  -2.923  76.992  1.00  0.00
ATOM    179  OE2 GLU    12      56.769  -1.436  77.464  1.00  0.00
ATOM    180  C   GLU    12      59.725  -3.058  81.541  1.00  0.00
ATOM    181  O   GLU    12      58.887  -3.935  81.740  1.00  0.00
ATOM    182  N   LEU    13      61.034  -3.310  81.542  1.00  0.00
ATOM    183  H   LEU    13      61.757  -2.619  81.342  1.00  0.00
ATOM    184  CA  LEU    13      61.528  -4.653  81.844  1.00  0.00
ATOM    185  HA  LEU    13      60.959  -5.377  81.260  1.00  0.00
ATOM    186  CB  LEU    13      63.003  -4.804  81.478  1.00  0.00
ATOM    187  HB2 LEU    13      63.579  -4.069  82.040  1.00  0.00
ATOM    188  HB3 LEU    13      63.343  -5.788  81.799  1.00  0.00
ATOM    189  CG  LEU    13      63.315  -4.640  79.998  1.00  0.00
ATOM    190  HG  LEU    13      62.917  -3.700  79.617  1.00  0.00
ATOM    191  CD1 LEU    13      64.835  -4.597  79.807  1.00  0.00
ATOM    192 HD11 LEU    13      65.065  -4.480  78.748  1.00  0.00
ATOM    193 HD12 LEU    13      65.248  -3.756  80.364  1.00  0.00
ATOM    194 HD13 LEU    13      65.274  -5.525  80.173  1.00  0.00
ATOM    195  CD2 LEU    13      62.634  -5.759  79.200  1.00  0.00
ATOM    196 HD21 LEU    13      62.859  -5.639  78.140  1.00  0.00
ATOM    197 HD22 LEU    13      63.003  -6.726  79.542  1.00  0.00
ATOM    198 HD23 LEU    13      61.556  -5.708  79.350  1.00  0.00
ATOM    199  C   LEU    13      61.367  -4.889  83.340  1.00  0.00
ATOM    200  O   LEU    13      60.934  -5.966  83.756  1.00  0.00
ATOM    201  N   GLU    14      61.694  -3.870  84.138  1.00  0.00
ATOM    202  H   GLU    14      62.038  -2.967  83.812  1.00  0.00
ATOM    203  CA  GLU    14      61.572  -3.997  85.576  1.00  0.00
ATOM    204  HA  GLU    14      62.191  -4.849  85.858  1.00  0.00
ATOM    205  CB  GLU    14      62.095  -2.760  86.294  1.00  0.00
ATOM    206  HB2 GLU    14      61.701  -1.873  85.799  1.00  0.00
ATOM    207  HB3 GLU    14      61.708  -2.755  87.313  1.00  0.00
ATOM    208  CG  GLU    14      63.621  -2.660  86.345  1.00  0.00
ATOM    209  HG2 GLU    14      64.032  -3.595  86.726  1.00  0.00
ATOM    210  HG3 GLU    14      64.009  -2.529  85.335  1.00  0.00
ATOM    211  CD  GLU    14      64.095  -1.498  87.227  1.00  0.00
ATOM    212  OE1 GLU    14      63.419  -0.446  87.227  1.00  0.00
ATOM    213  OE2 GLU    14      65.139  -1.624  87.907  1.00  0.00
ATOM    214  C   GLU    14      60.145  -4.304  86.018  1.00  0.00
ATOM    215  O   GLU    14      59.959  -5.090  86.946  1.00  0.00
ATOM    216  N   SER    15      59.142  -3.719  85.352  1.00  0.00
ATOM    217  H   SER    15      59.264  -3.071  84.574  1.00  0.00
ATOM    218  CA  SER    15      57.760  -3.987  85.716  1.00  0.00
ATOM    219  HA  SER    15      57.653  -3.789  86.783  1.00  0.00
ATOM    220  CB  SER    15      56.753  -3.046  84.936  1.00  0.00
ATOM    221  HB2 SER    15      56.964  -2.005  85.180  1.00  0.00
ATOM    222  HB3 SER    15      56.870  -3.198  83.863  1.00  0.00
ATOM    223  OG  SER    15      55.412  -3.362  85.318  1.00  0.00
ATOM    224  HG  SER    15      54.801  -2.792  84.845  1.00  0.00
ATOM    225  C   SER    15      57.428  -5.428  85.408  1.00  0.00
ATOM    226  O   SER    15      56.827  -6.145  86.215  1.00  0.00
ATOM    227  N   GLU    16      57.796  -5.859  84.212  1.00  0.00
ATOM    228  H   GLU    16      58.297  -5.313  83.512  1.00  0.00
ATOM    229  CA  GLU    16      57.473  -7.212  83.843  1.00  0.00
ATOM    230  HA  GLU    16      56.390  -7.316  83.912  1.00  0.00
ATOM    231  CB  GLU    16      57.906  -7.510  82.403  1.00  0.00
ATOM    232  HB2 GLU    16      57.708  -6.641  81.775  1.00  0.00
ATOM    233  HB3 GLU    16      58.981  -7.686  82.374  1.00  0.00
ATOM    234  CG  GLU    16      57.177  -8.721  81.842  1.00  0.00
ATOM    235  HG2 GLU    16      57.293  -9.561  82.527  1.00  0.00
ATOM    236  HG3 GLU    16      56.111  -8.504  81.782  1.00  0.00
ATOM    237  CD  GLU    16      57.682  -9.116  80.480  1.00  0.00
ATOM    238  OE1 GLU    16      57.968  -8.188  79.672  1.00  0.00
ATOM    239  OE2 GLU    16      57.779 -10.346  80.221  1.00  0.00
ATOM    240  C   GLU    16      58.123  -8.216  84.796  1.00  0.00
ATOM    241  O   GLU    16      57.556  -9.292  85.026  1.00  0.00
ATOM    242  N   LEU    17      59.303  -7.878  85.322  1.00  0.00
ATOM    243  H   LEU    17      59.782  -6.997  85.134  1.00  0.00
ATOM    244  CA  LEU    17      60.015  -8.774  86.234  1.00  0.00
ATOM    245  HA  LEU    17      60.085  -9.748  85.750  1.00  0.00
ATOM    246  CB  LEU    17      61.448  -8.282  86.535  1.00  0.00
ATOM    247  HB2 LEU    17      61.405  -7.215  86.751  1.00  0.00
ATOM    248  HB3 LEU    17      61.796  -8.777  87.442  1.00  0.00
ATOM    249  CG  LEU    17      62.493  -8.508  85.431  1.00  0.00
ATOM    250  HG  LEU    17      62.056  -8.264  84.463  1.00  0.00
ATOM    251  CD1 LEU    17      63.708  -7.579  85.645  1.00  0.00
ATOM    252 HD11 LEU    17      64.440  -7.750  84.856  1.00  0.00
ATOM    253 HD12 LEU    17      63.381  -6.540  85.617  1.00  0.00
ATOM    254 HD13 LEU    17      64.162  -7.791  86.613  1.00  0.00
ATOM    255  CD2 LEU    17      62.919 -10.001  85.412  1.00  0.00
ATOM    256 HD21 LEU    17      63.660 -10.158  84.628  1.00  0.00
ATOM    257 HD22 LEU    17      63.349 -10.269  86.377  1.00  0.00
ATOM    258 HD23 LEU    17      62.047 -10.626  85.217  1.00  0.00
ATOM    259  C   LEU    17      59.265  -8.860  87.517  1.00  0.00
ATOM    260  O   LEU    17      59.146  -9.932  88.126  1.00  0.00
ATOM    261  N   TRP    18      58.763  -7.718  87.964  1.00  0.00
ATOM    262  H   TRP    18      58.843  -6.822  87.483  1.00  0.00
ATOM    263  CA  TRP    18      58.032  -7.679  89.232  1.00  0.00
ATOM    264  HA  TRP    18      58.697  -7.988  90.038  1.00  0.00
ATOM    265  CB  TRP    18      57.553  -6.229  89.530  1.00  0.00
ATOM    266  HB2 TRP    18      56.953  -5.872  88.693  1.00  0.00
ATOM    267  HB3 TRP    18      56.904  -6.240  90.406  1.00  0.00
ATOM    268  CG  TRP    18      58.717  -5.246  89.774  1.00  0.00
ATOM    269  CD1 TRP    18      60.018  -5.565  90.113  1.00  0.00
ATOM    270  HD1 TRP    18      60.398  -6.570  90.222  1.00  0.00
ATOM    271  NE1 TRP    18      60.757  -4.428  90.291  1.00  0.00
ATOM    272  HE1 TRP    18      61.744  -4.398  90.547  1.00  0.00
ATOM    273  CE2 TRP    18      59.961  -3.335  90.070  1.00  0.00
ATOM    274  CZ2 TRP    18      60.277  -1.964  90.132  1.00  0.00
ATOM    275  HZ2 TRP    18      61.272  -1.628  90.385  1.00  0.00
ATOM    276  CH2 TRP    18      59.271  -1.072  89.858  1.00  0.00
ATOM    277  HH2 TRP    18      59.478  -0.013  89.898  1.00  0.00
ATOM    278  CZ3 TRP    18      57.944  -1.520  89.518  1.00  0.00
ATOM    279  HZ3 TRP    18      57.174  -0.794  89.306  1.00  0.00
ATOM    280  CE3 TRP    18      57.644  -2.877  89.460  1.00  0.00
ATOM    281  HE3 TRP    18      56.649  -3.211  89.205  1.00  0.00
ATOM    282  CD2 TRP    18      58.664  -3.806  89.740  1.00  0.00
ATOM    283  C   TRP    18      56.859  -8.645  89.189  1.00  0.00
ATOM    284  O   TRP    18      56.629  -9.390  90.122  1.00  0.00
ATOM    285  N   HID    19      56.128  -8.642  88.080  1.00  0.00
ATOM    286  H   HID    19      56.317  -7.985  87.336  1.00  0.00
ATOM    287  CA  HID    19      54.974  -9.507  87.955  1.00  0.00
ATOM    288  HA  HID    19      54.320  -9.397  88.820  1.00  0.00
ATOM    289  CB  HID    19      54.190  -9.121  86.696  1.00  0.00
ATOM    290  HB2 HID    19      54.784  -9.060  85.784  1.00  0.00
ATOM    291  HB3 HID    19      53.419  -9.882  86.577  1.00  0.00
ATOM    292  CG  HID    19      53.476  -7.803  86.834  1.00  0.00
ATOM    293  ND1 HID    19      53.372  -6.897  85.798  1.00  0.00
ATOM    294  HD1 HID    19      53.691  -7.065  84.854  1.00  0.00
ATOM    295  CE1 HID    19      52.796  -5.792  86.238  1.00  0.00
ATOM    296  HE1 HID    19      52.632  -4.949  85.566  1.00  0.00
ATOM    297  NE2 HID    19      52.511  -5.948  87.517  1.00  0.00
ATOM    298  CD2 HID    19      52.919  -7.201  87.914  1.00  0.00
ATOM    299  HD2 HID    19      52.761  -7.525  88.943  1.00  0.00
ATOM    300  C   HID    19      55.388 -10.980  87.967  1.00  0.00
ATOM    301  O   HID    19      54.744 -11.799  88.618  1.00  0.00
ATOM    302  N   LEU    20      56.484 -11.295  87.279  1.00  0.00
ATOM    303  H   LEU    20      57.038 -10.622  86.749  1.00  0.00
ATOM    304  CA  LEU    20      56.989 -12.666  87.231  1.00  0.00
ATOM    305  HA  LEU    20      56.172 -13.326  86.939  1.00  0.00
ATOM    306  CB  LEU    20      58.107 -12.778  86.192  1.00  0.00
ATOM    307  HB2 LEU    20      58.850 -12.001  86.373  1.00  0.00
ATOM    308  HB3 LEU    20      58.614 -13.736  86.306  1.00  0.00
ATOM    309  CG  LEU    20      57.579 -12.652  84.778  1.00  0.00
ATOM    310  HG  LEU    20      56.823 -11.869  84.722  1.00  0.00
ATOM    311  CD1 LEU    20      58.662 -12.232  83.816  1.00  0.00
ATOM    312 HD11 LEU    20      58.246 -12.152  82.812  1.00  0.00
ATOM    313 HD12 LEU    20      59.064 -11.266  84.120  1.00  0.00
ATOM    314 HD13 LEU    20      59.460 -12.974  83.820  1.00  0.00
ATOM    315  CD2 LEU    20      56.973 -13.971  84.408  1.00  0.00
ATOM    316 HD21 LEU    20      56.580 -13.919  83.392  1.00  0.00
ATOM    317 HD22 LEU    20      57.734 -14.749  84.463  1.00  0.00
ATOM    318 HD23 LEU    20      56.163 -14.206  85.099  1.00  0.00
ATOM    319  C   LEU    20      57.487 -13.112  88.609  1.00  0.00
ATOM    320  O   LEU    20      57.272 -14.256  89.017  1.00  0.00
ATOM    321  N   GLU    21      58.168 -12.226  89.323  1.00  0.00
ATOM    322  H   GLU    21      58.407 -11.285  89.011  1.00  0.00
ATOM    323  CA  GLU    21      58.629 -12.574  90.651  1.00  0.00
ATOM    324  HA  GLU    21      59.253 -13.465  90.577  1.00  0.00
ATOM    325  CB  GLU    21      59.473 -11.453  91.257  1.00  0.00
ATOM    326  HB2 GLU    21      58.866 -10.549  91.316  1.00  0.00
ATOM    327  HB3 GLU    21      59.739 -11.726  92.278  1.00  0.00
ATOM    328  CG  GLU    21      60.752 -11.138  90.482  1.00  0.00
ATOM    329  HG2 GLU    21      61.320 -12.055  90.324  1.00  0.00
ATOM    330  HG3 GLU    21      60.497 -10.747  89.497  1.00  0.00
ATOM    331  CD  GLU    21      61.604 -10.135  91.220  1.00  0.00
ATOM    332  OE1 GLU    21      61.015  -9.219  91.864  1.00  0.00
ATOM    333  OE2 GLU    21      62.844 -10.276  91.171  1.00  0.00
ATOM    334  C   GLU    21      57.428 -12.848  91.542  1.00  0.00
ATOM    335  O   GLU    21      57.471 -13.745  92.374  1.00  0.00
ATOM    336  N   PRG    22      56.337 -12.101  91.369  1.00  0.00
ATOM    337  H   PRG    22      56.230 -11.345  90.693  1.00  0.00
ATOM    338  C   PRG    22      54.611 -13.748  91.797  1.00  0.00
ATOM    339  O   PRG    22      54.246 -14.555  92.631  1.00  0.00
ATOM    340  CA  PRG    22      55.178 -12.380  92.220  1.00  0.00
ATOM    341  HA  PRG    22      55.519 -12.351  93.255  1.00  0.00
ATOM    342  CB  PRG    22      54.045 -11.345  92.079  1.00  0.00
ATOM    343  HB2 PRG    22      53.743 -11.293  91.033  1.00  0.00
ATOM    344  HB3 PRG    22      53.179 -11.691  92.644  1.00  0.00
ATOM    345  CG  PRG    22      54.422  -9.931  92.560  1.00  0.00
ATOM    346  CD  PRG    22      54.716  -8.829  92.935  1.00  0.00
ATOM    347  HD1 PRG    22      54.977  -7.846  93.269  1.00  0.00
ATOM    348  N   GLU    23      54.539 -13.990  90.494  1.00  0.00
ATOM    349  H   GLU    23      54.848 -13.346  89.766  1.00  0.00
ATOM    350  CA  GLU    23      53.989 -15.246  90.014  1.00  0.00
ATOM    351  HA  GLU    23      52.999 -15.355  90.456  1.00  0.00
ATOM    352  CB  GLU    23      53.851 -15.230  88.498  1.00  0.00
ATOM    353  HB2 GLU    23      53.351 -14.313  88.185  1.00  0.00
ATOM    354  HB3 GLU    23      54.840 -15.225  88.040  1.00  0.00
ATOM    355  CG  GLU    23      53.074 -16.421  88.010  1.00  0.00
ATOM    356  HG2 GLU    23      53.692 -17.316  88.083  1.00  0.00
ATOM    357  HG3 GLU    23      52.206 -16.579  88.650  1.00  0.00
ATOM    358  CD  GLU    23      52.632 -16.236  86.612  1.00  0.00
ATOM    359  OE1 GLU    23      53.476 -15.812  85.800  1.00  0.00
ATOM    360  OE2 GLU    23      51.457 -16.516  86.315  1.00  0.00
ATOM    361  C   GLU    23      54.825 -16.439  90.458  1.00  0.00
ATOM    362  O   GLU    23      54.291 -17.467  90.901  1.00  0.00
ATOM    363  N   VAL    24      56.139 -16.303  90.365  1.00  0.00
ATOM    364  H   VAL    24      56.619 -15.480  90.001  1.00  0.00
ATOM    365  CA  VAL    24      56.998 -17.382  90.803  1.00  0.00
ATOM    366  HA  VAL    24      56.823 -18.246  90.161  1.00  0.00
ATOM    367  CB  VAL    24      58.480 -17.013  90.706  1.00  0.00
ATOM    368  HB  VAL    24      58.623 -15.994  91.066  1.00  0.00
ATOM    369  CG1 VAL    24      59.309 -17.954  91.583  1.00  0.00
ATOM    370 HG11 VAL    24      60.363 -17.686  91.509  1.00  0.00
ATOM    371 HG12 VAL    24      58.984 -17.866  92.620  1.00  0.00
ATOM    372 HG13 VAL    24      59.172 -18.981  91.246  1.00  0.00
ATOM    373  CG2 VAL    24      58.936 -17.071  89.261  1.00  0.00
ATOM    374 HG21 VAL    24      59.992 -16.807  89.202  1.00  0.00
ATOM    375 HG22 VAL    24      58.792 -18.080  88.874  1.00  0.00
ATOM    376 HG23 VAL    24      58.352 -16.368  88.667  1.00  0.00
ATOM    377  C   VAL    24      56.675 -17.669  92.258  1.00  0.00
ATOM    378  O   VAL    24      56.395 -18.819  92.599  1.00  0.00
ATOM    379  N   ALA    25      56.694 -16.637  93.118  1.00  0.00
ATOM    380  H   ALA    25      56.881 -15.669  92.857  1.00  0.00
ATOM    381  CA  ALA    25      56.434 -16.856  94.552  1.00  0.00
ATOM    382  HA  ALA    25      57.223 -17.520  94.905  1.00  0.00
ATOM    383  CB  ALA    25      56.511 -15.526  95.340  1.00  0.00
ATOM    384  HB1 ALA    25      56.315 -15.716  96.395  1.00  0.00
ATOM    385  HB2 ALA    25      57.505 -15.094  95.228  1.00  0.00
ATOM    386  HB3 ALA    25      55.767 -14.830  94.953  1.00  0.00
ATOM    387  C   ALA    25      55.106 -17.583  94.827  1.00  0.00
ATOM    388  O   ALA    25      55.044 -18.480  95.673  1.00  0.00
ATOM    389  N   ARG    26      54.059 -17.204  94.100  1.00  0.00
ATOM    390  H   ARG    26      54.087 -16.455  93.408  1.00  0.00
ATOM    391  CA  ARG    26      52.763 -17.844  94.239  1.00  0.00
ATOM    392  HA  ARG    26      52.465 -17.810  95.287  1.00  0.00
ATOM    393  CB  ARG    26      51.739 -17.114  93.391  1.00  0.00
ATOM    394  HB2 ARG    26      51.651 -16.083  93.734  1.00  0.00
ATOM    395  HB3 ARG    26      52.057 -17.123  92.348  1.00  0.00
ATOM    396  CG  ARG    26      50.387 -17.809  93.516  1.00  0.00
ATOM    397  HG2 ARG    26      50.474 -18.839  93.173  1.00  0.00
ATOM    398  HG3 ARG    26      50.068 -17.799  94.559  1.00  0.00
ATOM    399  CD  ARG    26      49.358 -17.075  92.664  1.00  0.00
ATOM    400  HD2 ARG    26      49.269 -16.044  93.007  1.00  0.00
ATOM    401  HD3 ARG    26      49.675 -17.084  91.621  1.00  0.00
ATOM    402  NE  ARG    26      48.030 -17.722  92.761  1.00  0.00
ATOM    403  HE  ARG    26      47.934 -18.539  93.346  1.00  0.00
ATOM    404  CZ  ARG    26      46.958 -17.276  92.112  1.00  0.00
ATOM    405  NH1 ARG    26      47.005 -16.207  91.323  1.00  0.00
ATOM    406 HH11 ARG    26      47.876 -15.709  91.204  1.00  0.00
ATOM    407 HH12 ARG    26      46.171 -15.897  90.846  1.00  0.00
ATOM    408  NH2 ARG    26      45.813 -17.935  92.271  1.00  0.00
ATOM    409 HH21 ARG    26      45.781 -18.747  92.871  1.00  0.00
ATOM    410 HH22 ARG    26      44.982 -17.620  91.792  1.00  0.00
ATOM    411  C   ARG    26      52.846 -19.311  93.780  1.00  0.00
ATOM    412  O   ARG    26      52.429 -20.214  94.518  1.00  0.00
ATOM    413  N   LEU    27      53.373 -19.541  92.560  1.00  0.00
ATOM    414  H   LEU    27      53.739 -18.814  91.945  1.00  0.00
ATOM    415  CA  LEU    27      53.456 -20.888  92.025  1.00  0.00
ATOM    416  HA  LEU    27      52.438 -21.275  91.974  1.00  0.00
ATOM    417  CB  LEU    27      54.046 -20.867  90.623  1.00  0.00
ATOM    418  HB2 LEU    27      54.965 -20.281  90.636  1.00  0.00
ATOM    419  HB3 LEU    27      54.320 -21.884  90.340  1.00  0.00
ATOM    420  CG  LEU    27      53.097 -20.286  89.546  1.00  0.00
ATOM    421  HG  LEU    27      52.668 -19.356  89.919  1.00  0.00
ATOM    422  CD1 LEU    27      53.890 -19.969  88.246  1.00  0.00
ATOM    423 HD11 LEU    27      53.212 -19.561  87.496  1.00  0.00
ATOM    424 HD12 LEU    27      54.670 -19.240  88.464  1.00  0.00
ATOM    425 HD13 LEU    27      54.344 -20.884  87.865  1.00  0.00
ATOM    426  CD2 LEU    27      51.935 -21.267  89.264  1.00  0.00
ATOM    427 HD21 LEU    27      51.277 -20.843  88.505  1.00  0.00
ATOM    428 HD22 LEU    27      52.338 -22.215  88.907  1.00  0.00
ATOM    429 HD23 LEU    27      51.370 -21.435  90.181  1.00  0.00
ATOM    430  C   LEU    27      54.229 -21.838  92.932  1.00  0.00
ATOM    431  O   LEU    27      53.804 -22.996  93.150  1.00  0.00
ATOM    432  N   GLU    28      55.339 -21.359  93.485  1.00  0.00
ATOM    433  H   GLU    28      55.702 -20.416  93.347  1.00  0.00
ATOM    434  CA  GLU    28      56.125 -22.204  94.357  1.00  0.00
ATOM    435  HA  GLU    28      56.420 -23.109  93.825  1.00  0.00
ATOM    436  CB  GLU    28      57.414 -21.487  94.778  1.00  0.00
ATOM    437  HB2 GLU    28      57.162 -20.493  95.148  1.00  0.00
ATOM    438  HB3 GLU    28      57.867 -22.030  95.608  1.00  0.00
ATOM    439  CG  GLU    28      58.469 -21.349  93.622  1.00  0.00
ATOM    440  HG2 GLU    28      58.671 -22.336  93.205  1.00  0.00
ATOM    441  HG3 GLU    28      58.042 -20.746  92.821  1.00  0.00
ATOM    442  CD  GLU    28      59.795 -20.715  94.076  1.00  0.00
ATOM    443  OE1 GLU    28      59.789 -19.774  94.895  1.00  0.00
ATOM    444  OE2 GLU    28      60.858 -21.140  93.605  1.00  0.00
ATOM    445  C   GLU    28      55.284 -22.609  95.559  1.00  0.00
ATOM    446  O   GLU    28      55.343 -23.754  96.015  1.00  0.00
ATOM    447  N   LYS    29      54.479 -21.690  96.077  1.00  0.00
ATOM    448  H   LYS    29      54.385 -20.727  95.753  1.00  0.00
ATOM    449  CA  LYS    29      53.651 -22.069  97.206  1.00  0.00
ATOM    450  HA  LYS    29      54.265 -22.631  97.910  1.00  0.00
ATOM    451  CB  LYS    29      53.128 -20.836  97.944  1.00  0.00
ATOM    452  HB2 LYS    29      52.651 -20.158  97.236  1.00  0.00
ATOM    453  HB3 LYS    29      52.365 -21.134  98.663  1.00  0.00
ATOM    454  CG  LYS    29      54.254 -20.118  98.660  1.00  0.00
ATOM    455  HG2 LYS    29      54.733 -20.810  99.353  1.00  0.00
ATOM    456  HG3 LYS    29      55.009 -19.823  97.931  1.00  0.00
ATOM    457  CD  LYS    29      53.797 -18.892  99.422  1.00  0.00
ATOM    458  HD2 LYS    29      53.045 -18.353  98.845  1.00  0.00
ATOM    459  HD3 LYS    29      53.327 -19.189 100.359  1.00  0.00
ATOM    460  CE  LYS    29      54.987 -17.986  99.701  1.00  0.00
ATOM    461  HE2 LYS    29      55.685 -18.494 100.366  1.00  0.00
ATOM    462  HE3 LYS    29      55.520 -17.786  98.771  1.00  0.00
ATOM    463  NZ  LYS    29      54.561 -16.707 100.313  1.00  0.00
ATOM    464  HZ1 LYS    29      55.395 -16.112 100.491  1.00  0.00
ATOM    465  HZ2 LYS    29      53.914 -16.212  99.667  1.00  0.00
ATOM    466  HZ3 LYS    29      54.074 -16.898 101.212  1.00  0.00
ATOM    467  C   LYS    29      52.517 -22.967  96.752  1.00  0.00
ATOM    468  O   LYS    29      52.127 -23.869  97.470  1.00  0.00
ATOM    469  N   GLU    30      51.972 -22.744  95.562  1.00  0.00
ATOM    470  H   GLU    30      52.225 -21.997  94.915  1.00  0.00
ATOM    471  CA  GLU    30      50.915 -23.641  95.131  1.00  0.00
ATOM    472  HA  GLU    30      50.082 -23.595  95.832  1.00  0.00
ATOM    473  CB  GLU    30      50.345 -23.259  93.768  1.00  0.00
ATOM    474  HB2 GLU    30      49.946 -22.246  93.814  1.00  0.00
ATOM    475  HB3 GLU    30      51.147 -23.253  93.030  1.00  0.00
ATOM    476  CG  GLU    30      49.250 -24.211  93.314  1.00  0.00
ATOM    477  HG2 GLU    30      49.678 -25.204  93.179  1.00  0.00
ATOM    478  HG3 GLU    30      48.501 -24.291  94.102  1.00  0.00
ATOM    479  CD  GLU    30      48.565 -23.788  92.022  1.00  0.00
ATOM    480  OE1 GLU    30      49.218 -23.823  90.940  1.00  0.00
ATOM    481  OE2 GLU    30      47.360 -23.426  92.101  1.00  0.00
ATOM    482  C   GLU    30      51.544 -25.032  95.057  1.00  0.00
ATOM    483  O   GLU    30      50.937 -26.013  95.485  1.00  0.00
ATOM    484  N   ASN    31      52.773 -25.107  94.550  1.00  0.00
ATOM    485  H   ASN    31      53.308 -24.306  94.213  1.00  0.00
ATOM    486  CA  ASN    31      53.455 -26.388  94.441  1.00  0.00
ATOM    487  HA  ASN    31      52.784 -27.059  93.905  1.00  0.00
ATOM    488  CB  ASN    31      54.758 -26.256  93.635  1.00  0.00
ATOM    489  HB2 ASN    31      54.560 -25.703  92.717  1.00  0.00
ATOM    490  HB3 ASN    31      55.479 -25.674  94.208  1.00  0.00
ATOM    491  CG  ASN    31      55.369 -27.619  93.285  1.00  0.00
ATOM    492  OD1 ASN    31      56.208 -28.154  94.033  1.00  0.00
ATOM    493  ND2 ASN    31      54.935 -28.198  92.153  1.00  0.00
ATOM    494 HD21 ASN    31      55.294 -29.112  91.877  1.00  0.00
ATOM    495 HD22 ASN    31      54.246 -27.724  91.569  1.00  0.00
ATOM    496  C   ASN    31      53.729 -27.011  95.810  1.00  0.00
ATOM    497  O   ASN    31      53.427 -28.186  96.020  1.00  0.00
ATOM    498  N   ALA    32      54.274 -26.252  96.755  1.00  0.00
ATOM    499  H   ALA    32      54.536 -25.272  96.650  1.00  0.00
ATOM    500  CA  ALA    32      54.533 -26.846  98.072  1.00  0.00
ATOM    501  HA  ALA    32      55.243 -27.656  97.905  1.00  0.00
ATOM    502  CB  ALA    32      55.140 -25.826  99.016  1.00  0.00
ATOM    503  HB1 ALA    32      55.323 -26.290  99.985  1.00  0.00
ATOM    504  HB2 ALA    32      56.082 -25.464  98.604  1.00  0.00
ATOM    505  HB3 ALA    32      54.452 -24.989  99.139  1.00  0.00
ATOM    506  C   ALA    32      53.276 -27.462  98.709  1.00  0.00
ATOM    507  O   ALA    32      53.346 -28.521  99.346  1.00  0.00
ATOM    508  N   GLU    33      52.126 -26.814  98.548  1.00  0.00
ATOM    509  H   GLU    33      52.016 -25.935  98.042  1.00  0.00
ATOM    510  CA  GLU    33      50.900 -27.362  99.121  1.00  0.00
ATOM    511  HA  GLU    33      51.126 -27.554 100.170  1.00  0.00
ATOM    512  CB  GLU    33      49.733 -26.384  99.013  1.00  0.00
ATOM    513  HB2 GLU    33      49.470 -26.271  97.961  1.00  0.00
ATOM    514  HB3 GLU    33      48.867 -26.819  99.513  1.00  0.00
ATOM    515  CG  GLU    33      49.986 -25.028  99.590  1.00  0.00
ATOM    516  HG2 GLU    33      50.255 -25.123 100.642  1.00  0.00
ATOM    517  HG3 GLU    33      50.835 -24.569  99.084  1.00  0.00
ATOM    518  CD  GLU    33      48.774 -24.135  99.457  1.00  0.00
ATOM    519  OE1 GLU    33      48.117 -24.174  98.386  1.00  0.00
ATOM    520  OE2 GLU    33      48.484 -23.393 100.422  1.00  0.00
ATOM    521  C   GLU    33      50.486 -28.648  98.430  1.00  0.00
ATOM    522  O   GLU    33      50.240 -29.650  99.098  1.00  0.00
ATOM    523  N   CYX    34      50.403 -28.618  97.100  1.00  0.00
ATOM    524  H   CYX    34      50.590 -27.769  96.587  1.00  0.00
ATOM    525  CA  CYX    34      49.979 -29.795  96.356  1.00  0.00
ATOM    526  HA  CYX    34      48.974 -30.077  96.671  1.00  0.00
ATOM    527  CB  CYX    34      49.963 -29.533  94.849  1.00  0.00
ATOM    528  HB2 CYX    34      49.461 -28.586  94.650  1.00  0.00
ATOM    529  HB3 CYX    34      50.986 -29.486  94.477  1.00  0.00
ATOM    530  SG  CYX    34      49.155 -30.891  93.940  1.00  0.00
ATOM    531  C   CYX    34      50.852 -31.002  96.639  1.00  0.00
ATOM    532  O   CYX    34      50.382 -32.135  96.594  1.00  0.00
ATOM    533  N   GLU    35      52.119 -30.770  96.950  1.00  0.00
ATOM    534  H   GLU    35      52.541 -29.844  97.018  1.00  0.00
ATOM    535  CA  GLU    35      53.017 -31.880  97.224  1.00  0.00
ATOM    536  HA  GLU    35      52.547 -32.745  96.757  1.00  0.00
ATOM    537  CB  GLU    35      54.387 -31.593  96.621  1.00  0.00
ATOM    538  HB2 GLU    35      54.542 -30.515  96.578  1.00  0.00
ATOM    539  HB3 GLU    35      55.159 -32.000  97.274  1.00  0.00
ATOM    540  CG  GLU    35      54.549 -32.174  95.237  1.00  0.00
ATOM    541  HG2 GLU    35      54.644 -33.258  95.309  1.00  0.00
ATOM    542  HG3 GLU    35      53.652 -31.970  94.653  1.00  0.00
ATOM    543  CD  GLU    35      55.749 -31.615  94.520  1.00  0.00
ATOM    544  OE1 GLU    35      56.850 -31.574  95.121  1.00  0.00
ATOM    545  OE2 GLU    35      55.583 -31.219  93.348  1.00  0.00
ATOM    546  C   GLU    35      53.169 -32.262  98.693  1.00  0.00
ATOM    547  O   GLU    35      53.500 -33.400  99.001  1.00  0.00
ATOM    548  N   ALA    36      52.933 -31.320  99.600  1.00  0.00
ATOM    549  H   ALA    36      52.653 -30.364  99.379  1.00  0.00
ATOM    550  CA  ALA    36      53.064 -31.604 101.021  1.00  0.00
ATOM    551  HA  ALA    36      53.999 -32.141 101.179  1.00  0.00
ATOM    552  CB  ALA    36      53.101 -30.311 101.813  1.00  0.00
ATOM    553  HB1 ALA    36      53.199 -30.537 102.875  1.00  0.00
ATOM    554  HB2 ALA    36      53.951 -29.711 101.490  1.00  0.00
ATOM    555  HB3 ALA    36      52.179 -29.755 101.644  1.00  0.00
ATOM    556  C   ALA    36      51.917 -32.484 101.503  1.00  0.00
ATOM    557  O   ALA    36      52.123 -33.202 102.511  1.00  0.00
ATOM    558  N   NHE    37      50.828 -32.433 100.880  1.00  0.00
ATOM    559  HN1 NHE    37      50.730 -31.820 100.083  1.00  0.00
ATOM    560  HN2 NHE    37      50.050 -33.005 101.176  1.00  0.00
TER   
ATOM    561  H1  ACE    38      76.349   6.252  77.206  1.00  0.00
ATOM    562  CH3 ACE    38      76.326   7.307  77.479  1.00  0.00
ATOM    563  H2  ACE    38      75.310   7.588  77.755  1.00  0.00
ATOM    564  H3  ACE    38      76.650   7.909  76.630  1.00  0.00
ATOM    565  C   ACE    38      77.269   7.550  78.672  1.00  0.00
ATOM    566  O   ACE    38      78.234   8.349  78.556  1.00  0.00
ATOM    567  N   LYS    39      77.038   6.848  79.943  1.00  0.00
ATOM    568  H   LYS    39      77.774   6.506  80.561  1.00  0.00
ATOM    569  CA  LYS    39      75.646   6.590  80.410  1.00  0.00
ATOM    570  HA  LYS    39      75.693   6.244  81.443  1.00  0.00
ATOM    571  CB  LYS    39      74.811   7.870  80.349  1.00  0.00
ATOM    572  HB2 LYS    39      75.407   8.698  80.734  1.00  0.00
ATOM    573  HB3 LYS    39      74.588   8.096  79.306  1.00  0.00
ATOM    574  CG  LYS    39      73.506   7.800  81.127  1.00  0.00
ATOM    575  HG2 LYS    39      72.937   8.717  80.976  1.00  0.00
ATOM    576  HG3 LYS    39      72.895   6.980  80.750  1.00  0.00
ATOM    577  CD  LYS    39      73.776   7.600  82.615  1.00  0.00
ATOM    578  HD2 LYS    39      74.300   6.656  82.766  1.00  0.00
ATOM    579  HD3 LYS    39      74.433   8.391  82.975  1.00  0.00
ATOM    580  CE  LYS    39      72.489   7.601  83.425  1.00  0.00
ATOM    581  HE2 LYS    39      71.933   8.516  83.223  1.00  0.00
ATOM    582  HE3 LYS    39      71.860   6.769  83.109  1.00  0.00
ATOM    583  NZ  LYS    39      72.759   7.494  84.896  1.00  0.00
ATOM    584  HZ1 LYS    39      71.858   7.498  85.415  1.00  0.00
ATOM    585  HZ2 LYS    39      73.268   6.608  85.092  1.00  0.00
ATOM    586  HZ3 LYS    39      73.339   8.301  85.202  1.00  0.00
ATOM    587  C   LYS    39      74.992   5.523  79.546  1.00  0.00
ATOM    588  O   LYS    39      74.781   4.404  80.004  1.00  0.00
ATOM    589  N   VAL    40      74.664   5.867  78.304  1.00  0.00
ATOM    590  H   VAL    40      74.812   6.794  77.905  1.00  0.00
ATOM    591  CA  VAL    40      74.049   4.905  77.401  1.00  0.00
ATOM    592  HA  VAL    40      72.997   4.856  77.681  1.00  0.00
ATOM    593  CB  VAL    40      74.160   5.360  75.939  1.00  0.00
ATOM    594  HB  VAL    40      75.175   5.711  75.755  1.00  0.00
ATOM    595  CG1 VAL    40      73.868   4.201  74.993  1.00  0.00
ATOM    596 HG11 VAL    40      73.952   4.543  73.962  1.00  0.00
ATOM    597 HG12 VAL    40      74.585   3.399  75.168  1.00  0.00
ATOM    598 HG13 VAL    40      72.858   3.831  75.172  1.00  0.00
ATOM    599  CG2 VAL    40      73.171   6.482  75.688  1.00  0.00
ATOM    600 HG21 VAL    40      73.246   6.808  74.651  1.00  0.00
ATOM    601 HG22 VAL    40      72.160   6.126  75.884  1.00  0.00
ATOM    602 HG23 VAL    40      73.395   7.319  76.349  1.00  0.00
ATOM    603  C   VAL    40      74.647   3.501  77.549  1.00  0.00
ATOM    604  O   VAL    40      73.928   2.510  77.445  1.00  0.00
ATOM    605  N   LYS    41      75.948   3.401  77.800  1.00  0.00
ATOM    606  H   LYS    41      76.591   4.189  77.881  1.00  0.00
ATOM    607  CA  LYS    41      76.549   2.080  77.982  1.00  0.00
ATOM    608  HA  LYS    41      76.322   1.461  77.114  1.00  0.00
ATOM    609  CB  LYS    41      78.056   2.193  78.101  1.00  0.00
ATOM    610  HB2 LYS    41      78.462   2.624  77.186  1.00  0.00
ATOM    611  HB3 LYS    41      78.307   2.833  78.947  1.00  0.00
ATOM    612  CG  LYS    41      78.654   0.807  78.318  1.00  0.00
ATOM    613  HG2 LYS    41      78.249   0.375  79.233  1.00  0.00
ATOM    614  HG3 LYS    41      78.404   0.166  77.473  1.00  0.00
ATOM    615  CD  LYS    41      80.170   0.921  78.438  1.00  0.00
ATOM    616  HD2 LYS    41      80.576   1.352  77.523  1.00  0.00
ATOM    617  HD3 LYS    41      80.421   1.561  79.283  1.00  0.00
ATOM    618  CE  LYS    41      80.768  -0.465  78.655  1.00  0.00
ATOM    619  HE2 LYS    41      80.363  -0.897  79.570  1.00  0.00
ATOM    620  HE3 LYS    41      80.518  -1.106  77.809  1.00  0.00
ATOM    621  NZ  LYS    41      82.230  -0.356  78.770  1.00  0.00
ATOM    622  HZ1 LYS    41      82.462   0.238  79.554  1.00  0.00
ATOM    623  HZ2 LYS    41      82.626  -1.274  78.914  1.00  0.00
ATOM    624  HZ3 LYS    41      82.605   0.044  77.922  1.00  0.00
ATOM    625  C   LYS    41      75.964   1.427  79.248  1.00  0.00
ATOM    626  O   LYS    41      75.340   0.362  79.173  1.00  0.00
ATOM    627  N   GLN    42      76.153   2.079  80.399  1.00  0.00
ATOM    628  H   GLN    42      76.656   2.963  80.470  1.00  0.00
ATOM    629  CA  GLN    42      75.648   1.576  81.679  1.00  0.00
ATOM    630  HA  GLN    42      76.262   0.721  81.961  1.00  0.00
ATOM    631  CB  GLN    42      75.759   2.651  82.749  1.00  0.00
ATOM    632  HB2 GLN    42      76.799   2.963  82.845  1.00  0.00
ATOM    633  HB3 GLN    42      75.148   3.509  82.468  1.00  0.00
ATOM    634  CG  GLN    42      75.270   2.094  84.082  1.00  0.00
ATOM    635  HG2 GLN    42      74.230   1.783  83.986  1.00  0.00
ATOM    636  HG3 GLN    42      75.881   1.236  84.364  1.00  0.00
ATOM    637  CD  GLN    42      75.365   3.142  85.182  1.00  0.00
ATOM    638  OE1 GLN    42      75.794   4.267  84.936  1.00  0.00
ATOM    639  NE2 GLN    42      74.964   2.769  86.399  1.00  0.00
ATOM    640 HE21 GLN    42      75.006   3.426  87.165  1.00  0.00
ATOM    641 HE22 GLN    42      74.619   1.831  86.549  1.00  0.00
ATOM    642  C   GLN    42      74.201   1.096  81.568  1.00  0.00
ATOM    643  O   GLN    42      73.852   0.052  82.112  1.00  0.00
ATOM    644  N   LEU    43      73.363   1.857  80.866  1.00  0.00
ATOM    645  H   LEU    43      73.629   2.734  80.418  1.00  0.00
ATOM    646  CA  LEU    43      71.966   1.484  80.681  1.00  0.00
ATOM    647  HA  LEU    43      71.545   1.298  81.669  1.00  0.00
ATOM    648  CB  LEU    43      71.176   2.603  80.010  1.00  0.00
ATOM    649  HB2 LEU    43      71.754   2.966  79.160  1.00  0.00
ATOM    650  HB3 LEU    43      70.255   2.178  79.611  1.00  0.00
ATOM    651  CG  LEU    43      70.808   3.803  80.884  1.00  0.00
ATOM    652  HG  LEU    43      71.714   4.330  81.184  1.00  0.00
ATOM    653  CD1 LEU    43      69.915   4.731  80.072  1.00  0.00
ATOM    654 HD11 LEU    43      69.641   5.594  80.678  1.00  0.00
ATOM    655 HD12 LEU    43      70.451   5.066  79.184  1.00  0.00
ATOM    656 HD13 LEU    43      69.013   4.197  79.772  1.00  0.00
ATOM    657  CD2 LEU    43      70.100   3.351  82.172  1.00  0.00
ATOM    658 HD21 LEU    43      69.849   4.224  82.775  1.00  0.00
ATOM    659 HD22 LEU    43      69.187   2.813  81.916  1.00  0.00
ATOM    660 HD23 LEU    43      70.761   2.695  82.739  1.00  0.00
ATOM    661  C   LEU    43      71.863   0.231  79.829  1.00  0.00
ATOM    662  O   LEU    43      71.250  -0.755  80.232  1.00  0.00
ATOM    663  N   LYS    44      72.451   0.275  78.641  1.00  0.00
ATOM    664  H   LYS    44      72.947   1.086  78.271  1.00  0.00
ATOM    665  CA  LYS    44      72.421  -0.878  77.762  1.00  0.00
ATOM    666  HA  LYS    44      71.446  -0.983  77.286  1.00  0.00
ATOM    667  CB  LYS    44      73.463  -0.723  76.650  1.00  0.00
ATOM    668  HB2 LYS    44      74.232  -0.025  76.981  1.00  0.00
ATOM    669  HB3 LYS    44      73.953  -1.683  76.489  1.00  0.00
ATOM    670  CG  LYS    44      72.893  -0.237  75.337  1.00  0.00
ATOM    671  HG2 LYS    44      72.145  -0.946  74.980  1.00  0.00
ATOM    672  HG3 LYS    44      72.429   0.739  75.481  1.00  0.00
ATOM    673  CD  LYS    44      74.013  -0.120  74.309  1.00  0.00
ATOM    674  HD2 LYS    44      74.761   0.589  74.664  1.00  0.00
ATOM    675  HD3 LYS    44      74.478  -1.095  74.164  1.00  0.00
ATOM    676  CE  LYS    44      73.438   0.370  72.984  1.00  0.00
ATOM    677  HE2 LYS    44      72.690  -0.338  72.628  1.00  0.00
ATOM    678  HE3 LYS    44      72.974   1.346  73.128  1.00  0.00
ATOM    679  NZ  LYS    44      74.518   0.483  71.993  1.00  0.00
ATOM    680  HZ1 LYS    44      74.948  -0.421  71.859  1.00  0.00
ATOM    681  HZ2 LYS    44      74.137   0.808  71.116  1.00  0.00
ATOM    682  HZ3 LYS    44      75.211   1.140  72.323  1.00  0.00
ATOM    683  C   LYS    44      72.743  -2.096  78.625  1.00  0.00
ATOM    684  O   LYS    44      72.093  -3.140  78.535  1.00  0.00
ATOM    685  N   ALA    45      73.735  -1.939  79.491  1.00  0.00
ATOM    686  H   ALA    45      74.273  -1.080  79.604  1.00  0.00
ATOM    687  CA  ALA    45      74.129  -3.028  80.366  1.00  0.00
ATOM    688  HA  ALA    45      74.435  -3.869  79.744  1.00  0.00
ATOM    689  CB  ALA    45      75.272  -2.593  81.227  1.00  0.00
ATOM    690  HB1 ALA    45      75.566  -3.412  81.883  1.00  0.00
ATOM    691  HB2 ALA    45      76.116  -2.312  80.597  1.00  0.00
ATOM    692  HB3 ALA    45      74.968  -1.737  81.830  1.00  0.00
ATOM    693  C   ALA    45      72.957  -3.495  81.248  1.00  0.00
ATOM    694  O   ALA    45      72.702  -4.690  81.357  1.00  0.00
ATOM    695  N   LYS    46      72.258  -2.564  81.894  1.00  0.00
ATOM    696  H   LYS    46      72.436  -1.561  81.842  1.00  0.00
ATOM    697  CA  LYS    46      71.143  -2.954  82.754  1.00  0.00
ATOM    698  HA  LYS    46      71.507  -3.639  83.519  1.00  0.00
ATOM    699  CB  LYS    46      70.538  -1.736  83.480  1.00  0.00
ATOM    700  HB2 LYS    46      71.353  -1.142  83.893  1.00  0.00
ATOM    701  HB3 LYS    46      70.031  -1.113  82.743  1.00  0.00
ATOM    702  CG  LYS    46      69.541  -2.053  84.618  1.00  0.00
ATOM    703  HG2 LYS    46      69.296  -1.132  85.147  1.00  0.00
ATOM    704  HG3 LYS    46      68.613  -2.429  84.187  1.00  0.00
ATOM    705  CD  LYS    46      70.084  -3.075  85.613  1.00  0.00
ATOM    706  HD2 LYS    46      69.647  -4.049  85.396  1.00  0.00
ATOM    707  HD3 LYS    46      71.161  -3.170  85.472  1.00  0.00
ATOM    708  CE  LYS    46      69.800  -2.714  87.083  1.00  0.00
ATOM    709  HE2 LYS    46      70.335  -3.421  87.718  1.00  0.00
ATOM    710  HE3 LYS    46      70.220  -1.728  87.280  1.00  0.00
ATOM    711  NZ  LYS    46      68.355  -2.703  87.503  1.00  0.00
ATOM    712  HZ1 LYS    46      68.288  -2.447  88.509  1.00  0.00
ATOM    713  HZ2 LYS    46      67.833  -2.007  86.933  1.00  0.00
ATOM    714  HZ3 LYS    46      67.944  -3.647  87.358  1.00  0.00
ATOM    715  C   LYS    46      70.084  -3.637  81.896  1.00  0.00
ATOM    716  O   LYS    46      69.571  -4.699  82.256  1.00  0.00
ATOM    717  N   VAL    47      69.775  -3.030  80.755  1.00  0.00
ATOM    718  H   VAL    47      70.206  -2.163  80.434  1.00  0.00
ATOM    719  CA  VAL    47      68.773  -3.572  79.858  1.00  0.00
ATOM    720  HA  VAL    47      67.813  -3.464  80.363  1.00  0.00
ATOM    721  CB  VAL    47      68.731  -2.813  78.524  1.00  0.00
ATOM    722  HB  VAL    47      69.731  -2.784  78.092  1.00  0.00
ATOM    723  CG1 VAL    47      67.795  -3.527  77.550  1.00  0.00
ATOM    724 HG11 VAL    47      67.769  -2.984  76.605  1.00  0.00
ATOM    725 HG12 VAL    47      68.156  -4.541  77.376  1.00  0.00
ATOM    726 HG13 VAL    47      66.791  -3.567  77.973  1.00  0.00
ATOM    727  CG2 VAL    47      68.253  -1.401  78.763  1.00  0.00
ATOM    728 HG21 VAL    47      68.223  -0.862  77.816  1.00  0.00
ATOM    729 HG22 VAL    47      67.254  -1.424  79.199  1.00  0.00
ATOM    730 HG23 VAL    47      68.936  -0.896  79.446  1.00  0.00
ATOM    731  C   VAL    47      69.049  -5.033  79.562  1.00  0.00
ATOM    732  O   VAL    47      68.144  -5.873  79.598  1.00  0.00
ATOM    733  N   GLU    48      70.309  -5.330  79.276  1.00  0.00
ATOM    734  H   GLU    48      71.072  -4.654  79.249  1.00  0.00
ATOM    735  CA  GLU    48      70.686  -6.688  78.974  1.00  0.00
ATOM    736  HA  GLU    48      69.992  -7.085  78.234  1.00  0.00
ATOM    737  CB  GLU    48      72.095  -6.695  78.393  1.00  0.00
ATOM    738  HB2 GLU    48      72.738  -6.040  78.981  1.00  0.00
ATOM    739  HB3 GLU    48      72.515  -7.698  78.460  1.00  0.00
ATOM    740  CG  GLU    48      72.087  -6.241  76.949  1.00  0.00
ATOM    741  HG2 GLU    48      71.885  -5.171  76.903  1.00  0.00
ATOM    742  HG3 GLU    48      73.072  -6.399  76.510  1.00  0.00
ATOM    743  CD  GLU    48      71.044  -6.992  76.143  1.00  0.00
ATOM    744  OE1 GLU    48      71.057  -8.244  76.219  1.00  0.00
ATOM    745  OE2 GLU    48      70.218  -6.346  75.443  1.00  0.00
ATOM    746  C   GLU    48      70.562  -7.614  80.187  1.00  0.00
ATOM    747  O   GLU    48      70.049  -8.707  80.083  1.00  0.00
ATOM    748  N   GLU    49      71.015  -7.163  81.342  1.00  0.00
ATOM    749  H   GLU    49      71.450  -6.251  81.479  1.00  0.00
ATOM    750  CA  GLU    49      70.913  -7.976  82.527  1.00  0.00
ATOM    751  HA  GLU    49      71.416  -8.926  82.345  1.00  0.00
ATOM    752  CB  GLU    49      71.579  -7.261  83.689  1.00  0.00
ATOM    753  HB2 GLU    49      72.659  -7.305  83.552  1.00  0.00
ATOM    754  HB3 GLU    49      71.297  -6.209  83.658  1.00  0.00
ATOM    755  CG  GLU    49      71.241  -7.814  85.063  1.00  0.00
ATOM    756  HG2 GLU    49      70.179  -7.670  85.261  1.00  0.00
ATOM    757  HG3 GLU    49      71.425  -8.888  85.078  1.00  0.00
ATOM    758  CD  GLU    49      72.058  -7.144  86.160  1.00  0.00
ATOM    759  OE1 GLU    49      71.536  -6.994  87.287  1.00  0.00
ATOM    760  OE2 GLU    49      73.230  -6.779  85.891  1.00  0.00
ATOM    761  C   GLU    49      69.446  -8.269  82.862  1.00  0.00
ATOM    762  O   GLU    49      69.112  -9.351  83.380  1.00  0.00
ATOM    763  N   LEU    50      68.580  -7.303  82.562  1.00  0.00
ATOM    764  H   LEU    50      68.832  -6.419  82.120  1.00  0.00
ATOM    765  CA  LEU    50      67.172  -7.456  82.858  1.00  0.00
ATOM    766  HA  LEU    50      67.078  -7.815  83.883  1.00  0.00
ATOM    767  CB  LEU    50      66.431  -6.121  82.764  1.00  0.00
ATOM    768  HB2 LEU    50      66.615  -5.695  81.778  1.00  0.00
ATOM    769  HB3 LEU    50      65.361  -6.316  82.833  1.00  0.00
ATOM    770  CG  LEU    50      66.799  -5.073  83.819  1.00  0.00
ATOM    771  HG  LEU    50      67.884  -4.966  83.827  1.00  0.00
ATOM    772  CD1 LEU    50      66.169  -3.722  83.467  1.00  0.00
ATOM    773 HD11 LEU    50      66.438  -2.986  84.225  1.00  0.00
ATOM    774 HD12 LEU    50      66.535  -3.392  82.495  1.00  0.00
ATOM    775 HD13 LEU    50      65.084  -3.825  83.431  1.00  0.00
ATOM    776  CD2 LEU    50      66.362  -5.511  85.191  1.00  0.00
ATOM    777 HD21 LEU    50      66.636  -4.749  85.921  1.00  0.00
ATOM    778 HD22 LEU    50      65.281  -5.652  85.201  1.00  0.00
ATOM    779 HD23 LEU    50      66.852  -6.450  85.446  1.00  0.00
ATOM    780  C   LEU    50      66.559  -8.461  81.917  1.00  0.00
ATOM    781  O   LEU    50      65.786  -9.288  82.364  1.00  0.00
ATOM    782  N   LYS    51      66.889  -8.381  80.625  1.00  0.00
ATOM    783  H   LYS    51      67.521  -7.676  80.245  1.00  0.00
ATOM    784  CA  LYS    51      66.361  -9.318  79.623  1.00  0.00
ATOM    785  HA  LYS    51      65.282  -9.167  79.653  1.00  0.00
ATOM    786  CB  LYS    51      66.919  -9.022  78.234  1.00  0.00
ATOM    787  HB2 LYS    51      67.976  -8.773  78.329  1.00  0.00
ATOM    788  HB3 LYS    51      66.858  -9.930  77.634  1.00  0.00
ATOM    789  CG  LYS    51      66.215  -7.889  77.480  1.00  0.00
ATOM    790  HG2 LYS    51      65.178  -8.157  77.279  1.00  0.00
ATOM    791  HG3 LYS    51      66.199  -6.984  78.088  1.00  0.00
ATOM    792  CD  LYS    51      66.960  -7.633  76.168  1.00  0.00
ATOM    793  HD2 LYS    51      68.012  -7.451  76.390  1.00  0.00
ATOM    794  HD3 LYS    51      66.915  -8.534  75.556  1.00  0.00
ATOM    795  CE  LYS    51      66.411  -6.449  75.353  1.00  0.00
ATOM    796  HE2 LYS    51      66.328  -5.582  76.009  1.00  0.00
ATOM    797  HE3 LYS    51      67.133  -6.194  74.577  1.00  0.00
ATOM    798  NZ  LYS    51      65.079  -6.694  74.708  1.00  0.00
ATOM    799  HZ1 LYS    51      64.787  -5.846  74.181  1.00  0.00
ATOM    800  HZ2 LYS    51      65.153  -7.499  74.054  1.00  0.00
ATOM    801  HZ3 LYS    51      64.372  -6.907  75.441  1.00  0.00
ATOM    802  C   LYS    51      66.655 -10.782  79.933  1.00  0.00
ATOM    803  O   LYS    51      65.795 -11.621  79.773  1.00  0.00
ATOM    804  N   SER    52      67.875 -11.059  80.379  1.00  0.00
ATOM    805  H   SER    52      68.599 -10.353  80.516  1.00  0.00
ATOM    806  CA  SER    52      68.292 -12.402  80.715  1.00  0.00
ATOM    807  HA  SER    52      68.041 -13.054  79.878  1.00  0.00
ATOM    808  CB  SER    52      69.808 -12.465  80.944  1.00  0.00
ATOM    809  HB2 SER    52      70.326 -12.155  80.037  1.00  0.00
ATOM    810  HB3 SER    52      70.080 -11.799  81.763  1.00  0.00
ATOM    811  OG  SER    52      70.185 -13.804  81.274  1.00  0.00
ATOM    812  HG  SER    52      71.133 -13.844  81.417  1.00  0.00
ATOM    813  C   SER    52      67.572 -12.874  81.947  1.00  0.00
ATOM    814  O   SER    52      67.158 -14.028  82.002  1.00  0.00
ATOM    815  N   LYS    53      67.415 -12.007  82.948  1.00  0.00
ATOM    816  H   LYS    53      67.740 -11.040  82.960  1.00  0.00
ATOM    817  CA  LYS    53      66.721 -12.465  84.134  1.00  0.00
ATOM    818  HA  LYS    53      67.228 -13.382  84.435  1.00  0.00
ATOM    819  CB  LYS    53      66.802 -11.490  85.286  1.00  0.00
ATOM    820  HB2 LYS    53      67.826 -11.139  85.408  1.00  0.00
ATOM    821  HB3 LYS    53      66.187 -10.614  85.080  1.00  0.00
ATOM    822  CG  LYS    53      66.329 -12.173  86.556  1.00  0.00
ATOM    823  HG2 LYS    53      65.318 -12.550  86.403  1.00  0.00
ATOM    824  HG3 LYS    53      66.965 -13.036  86.756  1.00  0.00
ATOM    825  CD  LYS    53      66.340 -11.265  87.755  1.00  0.00
ATOM    826  HD2 LYS    53      67.369 -11.039  88.034  1.00  0.00
ATOM    827  HD3 LYS    53      65.863 -10.318  87.502  1.00  0.00
ATOM    828  CE  LYS    53      65.616 -11.905  88.940  1.00  0.00
ATOM    829  HE2 LYS    53      64.716 -12.411  88.591  1.00  0.00
ATOM    830  HE3 LYS    53      66.253 -12.665  89.393  1.00  0.00
ATOM    831  NZ  LYS    53      65.249 -10.868  89.971  1.00  0.00
ATOM    832  HZ1 LYS    53      64.759 -11.327  90.765  1.00  0.00
ATOM    833  HZ2 LYS    53      66.112 -10.403  90.319  1.00  0.00
ATOM    834  HZ3 LYS    53      64.623 -10.158  89.541  1.00  0.00
ATOM    835  C   LYS    53      65.271 -12.741  83.835  1.00  0.00
ATOM    836  O   LYS    53      64.675 -13.618  84.433  1.00  0.00
ATOM    837  N   LEU    54      64.714 -11.993  82.897  1.00  0.00
ATOM    838  H   LEU    54      65.209 -11.260  82.388  1.00  0.00
ATOM    839  CA  LEU    54      63.318 -12.157  82.504  1.00  0.00
ATOM    840  HA  LEU    54      62.687 -12.090  83.390  1.00  0.00
ATOM    841  CB  LEU    54      62.927 -11.060  81.516  1.00  0.00
ATOM    842  HB2 LEU    54      63.135 -10.103  81.994  1.00  0.00
ATOM    843  HB3 LEU    54      63.597 -11.141  80.660  1.00  0.00
ATOM    844  CG  LEU    54      61.491 -10.996  80.970  1.00  0.00
ATOM    845  HG  LEU    54      61.081 -12.005  80.926  1.00  0.00
ATOM    846  CD1 LEU    54      60.648 -10.128  81.897  1.00  0.00
ATOM    847 HD11 LEU    54      59.627 -10.076  81.518  1.00  0.00
ATOM    848 HD12 LEU    54      60.643 -10.562  82.897  1.00  0.00
ATOM    849 HD13 LEU    54      61.071  -9.124  81.940  1.00  0.00
ATOM    850  CD2 LEU    54      61.476 -10.404  79.548  1.00  0.00
ATOM    851 HD21 LEU    54      60.451 -10.367  79.180  1.00  0.00
ATOM    852 HD22 LEU    54      61.890  -9.396  79.569  1.00  0.00
ATOM    853 HD23 LEU    54      62.077 -11.029  78.887  1.00  0.00
ATOM    854  C   LEU    54      63.132 -13.526  81.836  1.00  0.00
ATOM    855  O   LEU    54      62.170 -14.243  82.120  1.00  0.00
ATOM    856  N   TRP    55      64.069 -13.879  80.959  1.00  0.00
ATOM    857  H   TRP    55      64.883 -13.311  80.725  1.00  0.00
ATOM    858  CA  TRP    55      63.986 -15.149  80.252  1.00  0.00
ATOM    859  HA  TRP    55      62.999 -15.217  79.795  1.00  0.00
ATOM    860  CB  TRP    55      65.034 -15.210  79.122  1.00  0.00
ATOM    861  HB2 TRP    55      65.032 -14.277  78.558  1.00  0.00
ATOM    862  HB3 TRP    55      66.033 -15.326  79.543  1.00  0.00
ATOM    863  CG  TRP    55      64.723 -16.350  78.225  1.00  0.00
ATOM    864  CD1 TRP    55      63.530 -16.588  77.600  1.00  0.00
ATOM    865  HD1 TRP    55      62.678 -15.925  77.626  1.00  0.00
ATOM    866  NE1 TRP    55      63.569 -17.785  76.937  1.00  0.00
ATOM    867  HE1 TRP    55      62.803 -18.190  76.399  1.00  0.00
ATOM    868  CE2 TRP    55      64.804 -18.349  77.115  1.00  0.00
ATOM    869  CZ2 TRP    55      65.314 -19.554  76.631  1.00  0.00
ATOM    870  HZ2 TRP    55      64.714 -20.209  76.017  1.00  0.00
ATOM    871  CH2 TRP    55      66.608 -19.876  76.965  1.00  0.00
ATOM    872  HH2 TRP    55      67.033 -20.803  76.608  1.00  0.00
ATOM    873  CZ3 TRP    55      67.388 -19.023  77.762  1.00  0.00
ATOM    874  HZ3 TRP    55      68.402 -19.305  78.004  1.00  0.00
ATOM    875  CE3 TRP    55      66.876 -17.814  78.249  1.00  0.00
ATOM    876  HE3 TRP    55      67.481 -17.163  78.863  1.00  0.00
ATOM    877  CD2 TRP    55      65.560 -17.471  77.919  1.00  0.00
ATOM    878  C   TRP    55      64.109 -16.342  81.212  1.00  0.00
ATOM    879  O   TRP    55      63.375 -17.319  81.099  1.00  0.00
ATOM    880  N   HID    56      65.010 -16.239  82.175  1.00  0.00
ATOM    881  H   HID    56      65.586 -15.411  82.233  1.00  0.00
ATOM    882  CA  HID    56      65.178 -17.266  83.187  1.00  0.00
ATOM    883  HA  HID    56      65.446 -18.210  82.713  1.00  0.00
ATOM    884  CB  HID    56      66.288 -16.878  84.166  1.00  0.00
ATOM    885  HB2 HID    56      66.281 -15.797  84.304  1.00  0.00
ATOM    886  HB3 HID    56      66.139 -17.367  85.128  1.00  0.00
ATOM    887  CG  HID    56      67.670 -17.244  83.708  1.00  0.00
ATOM    888  ND1 HID    56      68.264 -16.689  82.596  1.00  0.00
ATOM    889  HD1 HID    56      67.824 -16.009  81.992  1.00  0.00
ATOM    890  CE1 HID    56      69.484 -17.185  82.452  1.00  0.00
ATOM    891  HE1 HID    56      70.121 -16.867  81.626  1.00  0.00
ATOM    892  NE2 HID    56      69.700 -18.046  83.432  1.00  0.00
ATOM    893  CD2 HID    56      68.580 -18.103  84.229  1.00  0.00
ATOM    894  HD2 HID    56      68.561 -18.764  85.095  1.00  0.00
ATOM    895  C   HID    56      63.876 -17.413  84.004  1.00  0.00
ATOM    896  O   HID    56      63.476 -18.531  84.355  1.00  0.00
ATOM    897  N   LEU    57      63.238 -16.289  84.337  1.00  0.00
ATOM    898  H   LEU    57      63.541 -15.352  84.072  1.00  0.00
ATOM    899  CA  LEU    57      62.018 -16.338  85.134  1.00  0.00
ATOM    900  HA  LEU    57      62.220 -17.015  85.964  1.00  0.00
ATOM    901  CB  LEU    57      61.662 -14.957  85.706  1.00  0.00
ATOM    902  HB2 LEU    57      61.779 -14.210  84.921  1.00  0.00
ATOM    903  HB3 LEU    57      60.611 -14.955  85.993  1.00  0.00
ATOM    904  CG  LEU    57      62.507 -14.543  86.915  1.00  0.00
ATOM    905  HG  LEU    57      63.561 -14.633  86.650  1.00  0.00
ATOM    906  CD1 LEU    57      62.217 -13.108  87.298  1.00  0.00
ATOM    907 HD11 LEU    57      62.826 -12.831  88.159  1.00  0.00
ATOM    908 HD12 LEU    57      62.454 -12.453  86.460  1.00  0.00
ATOM    909 HD13 LEU    57      61.162 -13.005  87.552  1.00  0.00
ATOM    910  CD2 LEU    57      62.193 -15.443  88.084  1.00  0.00
ATOM    911 HD21 LEU    57      62.795 -15.147  88.943  1.00  0.00
ATOM    912 HD22 LEU    57      61.136 -15.358  88.335  1.00  0.00
ATOM    913 HD23 LEU    57      62.421 -16.476  87.820  1.00  0.00
ATOM    914  C   LEU    57      60.851 -16.895  84.356  1.00  0.00
ATOM    915  O   LEU    57      60.045 -17.611  84.924  1.00  0.00
ATOM    916  N   LYS    58      60.741 -16.584  83.068  1.00  0.00
ATOM    917  H   LYS    58      61.370 -15.977  82.543  1.00  0.00
ATOM    918  CA  LYS    58      59.620 -17.157  82.321  1.00  0.00
ATOM    919  HA  LYS    58      58.704 -16.928  82.866  1.00  0.00
ATOM    920  CB  LYS    58      59.485 -16.566  80.924  1.00  0.00
ATOM    921  HB2 LYS    58      60.421 -16.720  80.387  1.00  0.00
ATOM    922  HB3 LYS    58      58.714 -17.116  80.384  1.00  0.00
ATOM    923  CG  LYS    58      59.140 -15.079  80.893  1.00  0.00
ATOM    924  HG2 LYS    58      58.168 -14.912  81.356  1.00  0.00
ATOM    925  HG3 LYS    58      59.871 -14.514  81.472  1.00  0.00
ATOM    926  CD  LYS    58      59.123 -14.593  79.471  1.00  0.00
ATOM    927  HD2 LYS    58      60.053 -14.872  78.976  1.00  0.00
ATOM    928  HD3 LYS    58      58.313 -15.078  78.926  1.00  0.00
ATOM    929  CE  LYS    58      58.948 -13.104  79.417  1.00  0.00
ATOM    930  HE2 LYS    58      58.185 -12.783  80.127  1.00  0.00
ATOM    931  HE3 LYS    58      59.874 -12.600  79.694  1.00  0.00
ATOM    932  NZ  LYS    58      58.557 -12.747  78.041  1.00  0.00
ATOM    933  HZ1 LYS    58      58.428 -11.717  77.973  1.00  0.00
ATOM    934  HZ2 LYS    58      59.301 -13.047  77.380  1.00  0.00
ATOM    935  HZ3 LYS    58      57.665 -13.224  77.799  1.00  0.00
ATOM    936  C   LYS    58      59.842 -18.647  82.195  1.00  0.00
ATOM    937  O   LYS    58      58.882 -19.418  82.203  1.00  0.00
ATOM    938  N   ASN    59      61.105 -19.069  82.086  1.00  0.00
ATOM    939  H   ASN    59      61.929 -18.468  82.073  1.00  0.00
ATOM    940  CA  ASN    59      61.361 -20.485  81.975  1.00  0.00
ATOM    941  HA  ASN    59      60.724 -20.895  81.191  1.00  0.00
ATOM    942  CB  ASN    59      62.812 -20.745  81.574  1.00  0.00
ATOM    943  HB2 ASN    59      63.461 -20.040  82.093  1.00  0.00
ATOM    944  HB3 ASN    59      63.102 -21.744  81.899  1.00  0.00
ATOM    945  CG  ASN    59      63.032 -20.619  80.065  1.00  0.00
ATOM    946  OD1 ASN    59      62.324 -21.239  79.269  1.00  0.00
ATOM    947  ND2 ASN    59      64.014 -19.808  79.670  1.00  0.00
ATOM    948 HD21 ASN    59      64.203 -19.682  78.676  1.00  0.00
ATOM    949 HD22 ASN    59      64.577 -19.313  80.362  1.00  0.00
ATOM    950  C   ASN    59      61.021 -21.180  83.283  1.00  0.00
ATOM    951  O   ASN    59      60.444 -22.253  83.290  1.00  0.00
ATOM    952  N   LYS    60      61.335 -20.551  84.400  1.00  0.00
ATOM    953  H   LYS    60      61.809 -19.648  84.433  1.00  0.00
ATOM    954  CA  LYS    60      61.020 -21.114  85.702  1.00  0.00
ATOM    955  HA  LYS    60      61.418 -22.128  85.752  1.00  0.00
ATOM    956  CB  LYS    60      61.647 -20.224  86.785  1.00  0.00
ATOM    957  HB2 LYS    60      62.732 -20.251  86.681  1.00  0.00
ATOM    958  HB3 LYS    60      61.336 -19.192  86.619  1.00  0.00
ATOM    959  CG  LYS    60      61.287 -20.618  88.160  1.00  0.00
ATOM    960  HG2 LYS    60      60.269 -20.297  88.382  1.00  0.00
ATOM    961  HG3 LYS    60      61.305 -21.704  88.250  1.00  0.00
ATOM    962  CD  LYS    60      62.244 -20.007  89.151  1.00  0.00
ATOM    963  HD2 LYS    60      63.269 -20.255  88.875  1.00  0.00
ATOM    964  HD3 LYS    60      62.161 -18.921  89.123  1.00  0.00
ATOM    965  CE  LYS    60      61.957 -20.503  90.541  1.00  0.00
ATOM    966  HE2 LYS    60      60.923 -20.281  90.805  1.00  0.00
ATOM    967  HE3 LYS    60      62.069 -21.587  90.576  1.00  0.00
ATOM    968  NZ  LYS    60      62.866 -19.877  91.518  1.00  0.00
ATOM    969  HZ1 LYS    60      62.650 -20.234  92.471  1.00  0.00
ATOM    970  HZ2 LYS    60      63.850 -20.110  91.276  1.00  0.00
ATOM    971  HZ3 LYS    60      62.740 -18.845  91.498  1.00  0.00
ATOM    972  C   LYS    60      59.475 -21.179  85.929  1.00  0.00
ATOM    973  O   LYS    60      58.954 -22.110  86.536  1.00  0.00
ATOM    974  N   VAL    61      58.765 -20.154  85.473  1.00  0.00
ATOM    975  H   VAL    61      59.175 -19.349  84.999  1.00  0.00
ATOM    976  CA  VAL    61      57.311 -20.088  85.612  1.00  0.00
ATOM    977  HA  VAL    61      57.063 -20.237  86.663  1.00  0.00
ATOM    978  CB  VAL    61      56.760 -18.675  85.156  1.00  0.00
ATOM    979  HB  VAL    61      57.318 -18.358  84.275  1.00  0.00
ATOM    980  CG1 VAL    61      55.276 -18.763  84.792  1.00  0.00
ATOM    981 HG11 VAL    61      54.919 -17.781  84.482  1.00  0.00
ATOM    982 HG12 VAL    61      55.143 -19.472  83.975  1.00  0.00
ATOM    983 HG13 VAL    61      54.708 -19.098  85.660  1.00  0.00
ATOM    984  CG2 VAL    61      56.951 -17.655  86.277  1.00  0.00
ATOM    985 HG21 VAL    61      56.570 -16.686  85.956  1.00  0.00
ATOM    986 HG22 VAL    61      56.408 -17.983  87.164  1.00  0.00
ATOM    987 HG23 VAL    61      58.012 -17.568  86.513  1.00  0.00
ATOM    988  C   VAL    61      56.661 -21.179  84.761  1.00  0.00
ATOM    989  O   VAL    61      55.742 -21.870  85.214  1.00  0.00
ATOM    990  N   PRG    62      57.132 -21.335  83.526  1.00  0.00
ATOM    991  H   PRG    62      57.878 -20.780  83.106  1.00  0.00
ATOM    992  C   PRG    62      56.754 -23.745  83.351  1.00  0.00
ATOM    993  O   PRG    62      55.865 -24.597  83.273  1.00  0.00
ATOM    994  CA  PRG    62      56.562 -22.372  82.673  1.00  0.00
ATOM    995  HA  PRG    62      55.496 -22.187  82.538  1.00  0.00
ATOM    996  CB  PRG    62      57.214 -22.349  81.287  1.00  0.00
ATOM    997  HB2 PRG    62      57.046 -21.378  80.822  1.00  0.00
ATOM    998  HB3 PRG    62      58.285 -22.523  81.386  1.00  0.00
ATOM    999  CG  PRG    62      56.594 -23.452  80.410  1.00  0.00
ATOM   1000  CD  PRG    62      56.110 -24.313  79.725  1.00  0.00
ATOM   1001  HD1 PRG    62      55.679 -25.080  79.116  1.00  0.00
ATOM   1002  N   ARG    63      57.879 -23.943  84.055  1.00  0.00
ATOM   1003  H   ARG    63      58.610 -23.242  84.171  1.00  0.00
ATOM   1004  CA  ARG    63      58.148 -25.218  84.729  1.00  0.00
ATOM   1005  HA  ARG    63      57.910 -25.990  83.998  1.00  0.00
ATOM   1006  CB  ARG    63      59.631 -25.343  85.143  1.00  0.00
ATOM   1007  HB2 ARG    63      60.252 -25.410  84.249  1.00  0.00
ATOM   1008  HB3 ARG    63      59.935 -24.442  85.676  1.00  0.00
ATOM   1009  CG  ARG    63      59.884 -26.575  86.035  1.00  0.00
ATOM   1010  HG2 ARG    63      59.314 -26.461  86.957  1.00  0.00
ATOM   1011  HG3 ARG    63      59.497 -27.459  85.528  1.00  0.00
ATOM   1012  CD  ARG    63      61.351 -26.818  86.392  1.00  0.00
ATOM   1013  HD2 ARG    63      61.415 -27.568  87.181  1.00  0.00
ATOM   1014  HD3 ARG    63      61.875 -27.222  85.525  1.00  0.00
ATOM   1015  NE  ARG    63      62.005 -25.598  86.829  1.00  0.00
ATOM   1016  HE  ARG    63      62.265 -24.922  86.111  1.00  0.00
ATOM   1017  CZ  ARG    63      62.290 -25.294  88.084  1.00  0.00
ATOM   1018  NH1 ARG    63      61.974 -26.150  89.063  1.00  0.00
ATOM   1019 HH11 ARG    63      61.515 -27.033  88.840  1.00  0.00
ATOM   1020 HH12 ARG    63      62.192 -25.919  90.032  1.00  0.00
ATOM   1021  NH2 ARG    63      62.904 -24.133  88.347  1.00  0.00
ATOM   1022 HH21 ARG    63      63.144 -23.499  87.585  1.00  0.00
ATOM   1023 HH22 ARG    63      63.131 -23.883  89.309  1.00  0.00
ATOM   1024  C   ARG    63      57.262 -25.434  85.965  1.00  0.00
ATOM   1025  O   ARG    63      56.769 -26.537  86.207  1.00  0.00
ATOM   1026  N   LEU    64      57.055 -24.395  86.753  1.00  0.00
ATOM   1027  H   LEU    64      57.442 -23.463  86.606  1.00  0.00
ATOM   1028  CA  LEU    64      56.212 -24.545  87.940  1.00  0.00
ATOM   1029  HA  LEU    64      56.540 -25.432  88.483  1.00  0.00
ATOM   1030  CB  LEU    64      56.374 -23.316  88.840  1.00  0.00
ATOM   1031  HB2 LEU    64      56.130 -22.418  88.272  1.00  0.00
ATOM   1032  HB3 LEU    64      55.662 -23.375  89.663  1.00  0.00
ATOM   1033  CG  LEU    64      57.788 -23.189  89.403  1.00  0.00
ATOM   1034  HG  LEU    64      58.515 -23.269  88.595  1.00  0.00
ATOM   1035  CD1 LEU    64      57.988 -21.827  90.055  1.00  0.00
ATOM   1036 HD11 LEU    64      59.002 -21.758  90.449  1.00  0.00
ATOM   1037 HD12 LEU    64      57.832 -21.043  89.314  1.00  0.00
ATOM   1038 HD13 LEU    64      57.273 -21.705  90.869  1.00  0.00
ATOM   1039  CD2 LEU    64      58.019 -24.312  90.396  1.00  0.00
ATOM   1040 HD21 LEU    64      59.026 -24.234  90.806  1.00  0.00
ATOM   1041 HD22 LEU    64      57.291 -24.239  91.204  1.00  0.00
ATOM   1042 HD23 LEU    64      57.906 -25.272  89.892  1.00  0.00
ATOM   1043  C   LEU    64      54.727 -24.784  87.575  1.00  0.00
ATOM   1044  O   LEU    64      54.036 -25.554  88.216  1.00  0.00
ATOM   1045  N   LYS    65      54.245 -24.134  86.531  1.00  0.00
ATOM   1046  H   LYS    65      54.780 -23.471  85.971  1.00  0.00
ATOM   1047  CA  LYS    65      52.899 -24.323  86.104  1.00  0.00
ATOM   1048  HA  LYS    65      52.211 -24.099  86.919  1.00  0.00
ATOM   1049  CB  LYS    65      52.578 -23.386  84.940  1.00  0.00
ATOM   1050  HB2 LYS    65      53.453 -23.322  84.293  1.00  0.00
ATOM   1051  HB3 LYS    65      51.776 -23.827  84.349  1.00  0.00
ATOM   1052  CG  LYS    65      52.164 -21.966  85.345  1.00  0.00
ATOM   1053  HG2 LYS    65      51.228 -21.994  85.903  1.00  0.00
ATOM   1054  HG3 LYS    65      52.915 -21.531  86.005  1.00  0.00
ATOM   1055  CD  LYS    65      52.000 -21.086  84.068  1.00  0.00
ATOM   1056  HD2 LYS    65      52.962 -20.998  83.563  1.00  0.00
ATOM   1057  HD3 LYS    65      51.320 -21.579  83.374  1.00  0.00
ATOM   1058  CE  LYS    65      51.471 -19.697  84.391  1.00  0.00
ATOM   1059  HE2 LYS    65      50.400 -19.750  84.585  1.00  0.00
ATOM   1060  HE3 LYS    65      51.942 -19.329  85.303  1.00  0.00
ATOM   1061  NZ  LYS    65      51.735 -18.730  83.258  1.00  0.00
ATOM   1062  HZ1 LYS    65      51.363 -17.792  83.508  1.00  0.00
ATOM   1063  HZ2 LYS    65      52.759 -18.663  83.091  1.00  0.00
ATOM   1064  HZ3 LYS    65      51.265 -19.070  82.395  1.00  0.00
ATOM   1065  C   LYS    65      52.744 -25.776  85.664  1.00  0.00
ATOM   1066  O   LYS    65      51.757 -26.427  86.021  1.00  0.00
ATOM   1067  N   LYS    66      53.716 -26.289  84.902  1.00  0.00
ATOM   1068  H   LYS    66      54.551 -25.776  84.619  1.00  0.00
ATOM   1069  CA  LYS    66      53.649 -27.669  84.403  1.00  0.00
ATOM   1070  HA  LYS    66      52.685 -27.829  83.921  1.00  0.00
ATOM   1071  CB  LYS    66      54.735 -27.915  83.338  1.00  0.00
ATOM   1072  HB2 LYS    66      54.548 -27.257  82.489  1.00  0.00
ATOM   1073  HB3 LYS    66      55.702 -27.633  83.753  1.00  0.00
ATOM   1074  CG  LYS    66      54.819 -29.351  82.834  1.00  0.00
ATOM   1075  HG2 LYS    66      55.642 -29.438  82.125  1.00  0.00
ATOM   1076  HG3 LYS    66      55.045 -30.015  83.668  1.00  0.00
ATOM   1077  CD  LYS    66      53.531 -29.798  82.168  1.00  0.00
ATOM   1078  HD2 LYS    66      52.696 -29.663  82.855  1.00  0.00
ATOM   1079  HD3 LYS    66      53.331 -29.174  81.297  1.00  0.00
ATOM   1080  CE  LYS    66      53.618 -31.257  81.745  1.00  0.00
ATOM   1081  HE2 LYS    66      54.472 -31.394  81.081  1.00  0.00
ATOM   1082  HE3 LYS    66      53.793 -31.881  82.622  1.00  0.00
ATOM   1083  NZ  LYS    66      52.365 -31.706  81.051  1.00  0.00
ATOM   1084  HZ1 LYS    66      52.459 -32.705  80.777  1.00  0.00
ATOM   1085  HZ2 LYS    66      51.555 -31.598  81.694  1.00  0.00
ATOM   1086  HZ3 LYS    66      52.212 -31.126  80.201  1.00  0.00
ATOM   1087  C   LYS    66      53.757 -28.653  85.569  1.00  0.00
ATOM   1088  O   LYS    66      52.995 -29.614  85.625  1.00  0.00
ATOM   1089  N   LYS    67      54.666 -28.398  86.518  1.00  0.00
ATOM   1090  H   LYS    67      55.321 -27.616  86.489  1.00  0.00
ATOM   1091  CA  LYS    67      54.787 -29.253  87.703  1.00  0.00
ATOM   1092  HA  LYS    67      54.930 -30.264  87.323  1.00  0.00
ATOM   1093  CB  LYS    67      55.968 -28.851  88.584  1.00  0.00
ATOM   1094  HB2 LYS    67      55.913 -27.775  88.750  1.00  0.00
ATOM   1095  HB3 LYS    67      55.842 -29.330  89.555  1.00  0.00
ATOM   1096  CG  LYS    67      57.356 -29.175  88.080  1.00  0.00
ATOM   1097  HG2 LYS    67      57.377 -30.161  87.616  1.00  0.00
ATOM   1098  HG3 LYS    67      57.667 -28.458  87.320  1.00  0.00
ATOM   1099  CD  LYS    67      58.289 -29.126  89.279  1.00  0.00
ATOM   1100  HD2 LYS    67      58.364 -28.100  89.640  1.00  0.00
ATOM   1101  HD3 LYS    67      57.870 -29.720  90.091  1.00  0.00
ATOM   1102  CE  LYS    67      59.665 -29.641  88.937  1.00  0.00
ATOM   1103  HE2 LYS    67      59.597 -30.379  88.138  1.00  0.00
ATOM   1104  HE3 LYS    67      60.285 -28.825  88.565  1.00  0.00
ATOM   1105  NZ  LYS    67      60.292 -30.245  90.125  1.00  0.00
ATOM   1106  HZ1 LYS    67      61.239 -30.596  89.877  1.00  0.00
ATOM   1107  HZ2 LYS    67      60.373 -29.530  90.876  1.00  0.00
ATOM   1108  HZ3 LYS    67      59.707 -31.036  90.462  1.00  0.00
ATOM   1109  C   LYS    67      53.532 -29.164  88.579  1.00  0.00
ATOM   1110  O   LYS    67      53.106 -30.167  89.155  1.00  0.00
ATOM   1111  N   ASN    68      52.965 -27.963  88.727  1.00  0.00
ATOM   1112  H   ASN    68      53.317 -27.101  88.311  1.00  0.00
ATOM   1113  CA  ASN    68      51.758 -27.813  89.528  1.00  0.00
ATOM   1114  HA  ASN    68      51.918 -28.316  90.482  1.00  0.00
ATOM   1115  CB  ASN    68      51.477 -26.345  89.809  1.00  0.00
ATOM   1116  HB2 ASN    68      51.587 -25.771  88.889  1.00  0.00
ATOM   1117  HB3 ASN    68      50.444 -26.228  90.137  1.00  0.00
ATOM   1118  CG  ASN    68      52.410 -25.790  90.867  1.00  0.00
ATOM   1119  OD1 ASN    68      53.422 -26.410  91.202  1.00  0.00
ATOM   1120  ND2 ASN    68      52.079 -24.617  91.402  1.00  0.00
ATOM   1121 HD21 ASN    68      52.672 -24.198  92.118  1.00  0.00
ATOM   1122 HD22 ASN    68      51.232 -24.137  91.096  1.00  0.00
ATOM   1123  C   ASN    68      50.572 -28.467  88.841  1.00  0.00
ATOM   1124  O   ASN    68      49.696 -28.999  89.504  1.00  0.00
ATOM   1125  N   ALA    69      50.546 -28.450  87.513  1.00  0.00
ATOM   1126  H   ALA    69      51.247 -28.007  86.919  1.00  0.00
ATOM   1127  CA  ALA    69      49.450 -29.102  86.806  1.00  0.00
ATOM   1128  HA  ALA    69      48.485 -28.697  87.110  1.00  0.00
ATOM   1129  CB  ALA    69      49.559 -28.881  85.290  1.00  0.00
ATOM   1130  HB1 ALA    69      48.729 -29.379  84.789  1.00  0.00
ATOM   1131  HB2 ALA    69      49.525 -27.813  85.075  1.00  0.00
ATOM   1132  HB3 ALA    69      50.501 -29.294  84.929  1.00  0.00
ATOM   1133  C   ALA    69      49.581 -30.577  87.133  1.00  0.00
ATOM   1134  O   ALA    69      48.643 -31.205  87.607  1.00  0.00
ATOM   1135  N   GLU    70      50.779 -31.109  86.922  1.00  0.00
ATOM   1136  H   GLU    70      51.582 -30.583  86.577  1.00  0.00
ATOM   1137  CA  GLU    70      51.046 -32.513  87.171  1.00  0.00
ATOM   1138  HA  GLU    70      50.446 -33.063  86.446  1.00  0.00
ATOM   1139  CB  GLU    70      52.535 -32.817  86.965  1.00  0.00
ATOM   1140  HB2 GLU    70      53.111 -32.330  87.752  1.00  0.00
ATOM   1141  HB3 GLU    70      52.698 -33.890  87.068  1.00  0.00
ATOM   1142  CG  GLU    70      53.056 -32.359  85.606  1.00  0.00
ATOM   1143  HG2 GLU    70      52.361 -32.683  84.832  1.00  0.00
ATOM   1144  HG3 GLU    70      53.075 -31.269  85.582  1.00  0.00
ATOM   1145  CD  GLU    70      54.447 -32.887  85.277  1.00  0.00
ATOM   1146  OE1 GLU    70      55.261 -33.075  86.213  1.00  0.00
ATOM   1147  OE2 GLU    70      54.728 -33.097  84.076  1.00  0.00
ATOM   1148  C   GLU    70      50.598 -32.997  88.541  1.00  0.00
ATOM   1149  O   GLU    70      49.899 -34.004  88.641  1.00  0.00
ATOM   1150  N   CYX    71      50.993 -32.307  89.601  1.00  0.00
ATOM   1151  H   CYX    71      51.602 -31.505  89.524  1.00  0.00
ATOM   1152  CA  CYX    71      50.593 -32.740  90.922  1.00  0.00
ATOM   1153  HA  CYX    71      50.837 -33.794  91.050  1.00  0.00
ATOM   1154  CB  CYX    71      51.314 -31.938  92.000  1.00  0.00
ATOM   1155  HB2 CYX    71      52.378 -32.173  91.978  1.00  0.00
ATOM   1156  HB3 CYX    71      51.173 -30.873  91.816  1.00  0.00
ATOM   1157  SG  CYX    71      50.649 -32.266  93.662  1.00  0.00
ATOM   1158  C   CYX    71      49.082 -32.626  91.126  1.00  0.00
ATOM   1159  O   CYX    71      48.449 -33.571  91.603  1.00  0.00
ATOM   1160  N   LYS    72      48.502 -31.479  90.766  1.00  0.00
ATOM   1161  H   LYS    72      49.003 -30.690  90.358  1.00  0.00
ATOM   1162  CA  LYS    72      47.060 -31.262  90.936  1.00  0.00
ATOM   1163  HA  LYS    72      46.860 -31.090  91.994  1.00  0.00
ATOM   1164  CB  LYS    72      46.595 -30.037  90.155  1.00  0.00
ATOM   1165  HB2 LYS    72      47.118 -29.153  90.520  1.00  0.00
ATOM   1166  HB3 LYS    72      46.813 -30.176  89.096  1.00  0.00
ATOM   1167  CG  LYS    72      45.093 -29.854  90.344  1.00  0.00
ATOM   1168  HG2 LYS    72      44.570 -30.737  89.979  1.00  0.00
ATOM   1169  HG3 LYS    72      44.874 -29.714  91.403  1.00  0.00
ATOM   1170  CD  LYS    72      44.628 -28.629  89.563  1.00  0.00
ATOM   1171  HD2 LYS    72      45.151 -27.745  89.928  1.00  0.00
ATOM   1172  HD3 LYS    72      44.846 -28.768  88.505  1.00  0.00
ATOM   1173  CE  LYS    72      43.126 -28.446  89.752  1.00  0.00
ATOM   1174  HE2 LYS    72      42.603 -29.329  89.387  1.00  0.00
ATOM   1175  HE3 LYS    72      42.907 -28.306  90.811  1.00  0.00
ATOM   1176  NZ  LYS    72      42.678 -27.265  89.000  1.00  0.00
ATOM   1177  HZ1 LYS    72      42.880 -27.394  88.019  1.00  0.00
ATOM   1178  HZ2 LYS    72      41.683 -27.144  89.125  1.00  0.00
ATOM   1179  HZ3 LYS    72      43.162 -26.446  89.338  1.00  0.00
ATOM   1180  C   LYS    72      46.303 -32.485  90.466  1.00  0.00
ATOM   1181  O   LYS    72      45.625 -33.146  91.252  1.00  0.00
ATOM   1182  N   ALA    73      46.420 -32.786  89.178  1.00  0.00
ATOM   1183  H   ALA    73      46.966 -32.242  88.509  1.00  0.00
ATOM   1184  CA  ALA    73      45.755 -33.951  88.614  1.00  0.00
ATOM   1185  HA  ALA    73      44.886 -34.220  89.215  1.00  0.00
ATOM   1186  CB  ALA    73      45.270 -33.653  87.207  1.00  0.00
ATOM   1187  HB1 ALA    73      44.775 -34.534  86.799  1.00  0.00
ATOM   1188  HB2 ALA    73      44.567 -32.821  87.233  1.00  0.00
ATOM   1189  HB3 ALA    73      46.120 -33.390  86.577  1.00  0.00
ATOM   1190  C   ALA    73      46.760 -35.088  88.593  1.00  0.00
ATOM   1191  O   ALA    73      46.953 -35.684  87.519  1.00  0.00
ATOM   1192  N   NHE    74      47.343 -35.361  89.658  1.00  0.00
ATOM   1193  HN1 NHE    74      47.140 -34.833  90.495  1.00  0.00
ATOM   1194  HN2 NHE    74      48.019 -36.111  89.686  1.00  0.00
TER   
END   
