# Supplementary material for: Folded-state compatibility and unfolded-state constraint govern staple-based stabilization: guidelines from a coiled-coil model
Source: RSC Chem Biol. 2026 Feb 24;7(4):737–50. doi: 10.1039/d5cb00326a (PMC12980645; doi:10.1039/d5cb00326a)
Supplement: CB-007-D5CB00326A-s006 [file CB-007-D5CB00326A-s006.pdb]

REMARK   1 File created by GaussView 6.1.1
HETATM    1  H1  ACE     1      67.038  10.651  72.891                       H
HETATM    2  CH3 ACE     1      66.552   9.769  72.528                       C
HETATM    3  H2  ACE     1      66.758   9.653  71.485                       H
HETATM    4  H3  ACE     1      65.496   9.858  72.676                       H
HETATM    5  C   ACE     1      67.077   8.542  73.296                       C
HETATM    6  O   ACE     1      66.502   8.173  74.353                       O
ATOM      7  N   GLU     2      68.142   7.864  72.848                       N
ATOM      8  H   GLU     2      68.599   8.142  72.003                       H
ATOM      9  CA  GLU     2      68.635   6.710  73.615                       C
ATOM     10  HA  GLU     2      68.150   5.818  73.276                       H
ATOM     11  CB  GLU     2      70.159   6.558  73.430                       C
ATOM     12  HB2 GLU     2      70.649   7.449  73.762                       H
ATOM     13  HB3 GLU     2      70.501   5.724  74.007                       H
ATOM     14  CG  GLU     2      70.489   6.315  71.944                       C
ATOM     15  HG2 GLU     2      69.993   5.429  71.607                       H
ATOM     16  HG3 GLU     2      70.158   7.151  71.364                       H
ATOM     17  CD  GLU     2      72.012   6.143  71.782                       C
ATOM     18  OE1 GLU     2      72.544   4.957  71.858                       O
ATOM     19  OE2 GLU     2      72.767   7.182  71.571                       O
ATOM     20  C   GLU     2      68.323   6.937  75.105                       C
ATOM     21  O   GLU     2      67.257   6.493  75.605                       O
ATOM     22  N   VAL     3      69.190   7.617  75.861                       N
ATOM     23  H   VAL     3      70.023   7.986  75.449                       H
ATOM     24  CA  VAL     3      68.928   7.833  77.291                       C
ATOM     25  HA  VAL     3      69.396   7.060  77.862                       H
ATOM     26  CB  VAL     3      69.498   9.205  77.699                       C
ATOM     27  HB  VAL     3      69.036   9.970  77.111                       H
ATOM     28  CG1 VAL     3      69.205   9.460  79.188                       C
ATOM     29 HG11 VAL     3      69.597  10.415  79.470                       H
ATOM     30 HG12 VAL     3      68.147   9.448  79.349                       H
ATOM     31 HG13 VAL     3      69.665   8.697  79.779                       H
ATOM     32  CG2 VAL     3      71.020   9.222  77.460                       C
ATOM     33 HG21 VAL     3      71.414  10.177  77.737                       H
ATOM     34 HG22 VAL     3      71.482   8.459  78.051                       H
ATOM     35 HG23 VAL     3      71.220   9.041  76.424                       H
ATOM     36  C   VAL     3      67.410   7.807  77.561                       C
ATOM     37  O   VAL     3      66.984   7.415  78.678                       O
ATOM     38  N   LYS     4      66.544   8.198  76.622                       N
ATOM     39  H   LYS     4      66.878   8.513  75.733                       H
ATOM     40  CA  LYS     4      65.099   8.167  76.898                       C
ATOM     41  HA  LYS     4      64.931   8.305  77.945                       H
ATOM     42  CB  LYS     4      64.412   9.304  76.121                       C
ATOM     43  HB2 LYS     4      64.833  10.241  76.420                       H
ATOM     44  HB3 LYS     4      64.562   9.163  75.071                       H
ATOM     45  CG  LYS     4      62.905   9.301  76.433                       C
ATOM     46  HG2 LYS     4      62.478   8.368  76.130                       H
ATOM     47  HG3 LYS     4      62.758   9.435  77.485                       H
ATOM     48  CD  LYS     4      62.225  10.453  75.671                       C
ATOM     49  HD2 LYS     4      62.653  11.385  75.979                       H
ATOM     50  HD3 LYS     4      62.373  10.322  74.620                       H
ATOM     51  CE  LYS     4      60.717  10.454  75.981                       C
ATOM     52  HE2 LYS     4      60.289   9.524  75.672                       H
ATOM     53  HE3 LYS     4      60.568  10.584  77.032                       H
ATOM     54  NZ  LYS     4      60.072  11.557  75.255                       N
ATOM     55  HZ1 LYS     4      60.214  11.437  74.272                       H
ATOM     56  HZ2 LYS     4      59.092  11.558  75.453                       H
ATOM     57  HZ3 LYS     4      60.471  12.427  75.546                       H
ATOM     58  C   LYS     4      64.519   6.805  76.458                       C
ATOM     59  O   LYS     4      63.506   6.329  77.034                       O
ATOM     60  N   GLN     5      65.109   6.133  75.462                       N
ATOM     61  H   GLN     5      65.912   6.526  75.015                       H
ATOM     62  CA  GLN     5      64.604   4.822  75.016                       C
ATOM     63  HA  GLN     5      63.541   4.777  75.133                       H
ATOM     64  CB  GLN     5      64.964   4.632  73.531                       C
ATOM     65  HB2 GLN     5      64.501   5.405  72.953                       H
ATOM     66  HB3 GLN     5      66.026   4.685  73.414                       H
ATOM     67  CG  GLN     5      64.466   3.261  73.042                       C
ATOM     68  HG2 GLN     5      64.926   2.486  73.618                       H
ATOM     69  HG3 GLN     5      63.404   3.206  73.153                       H
ATOM     70  CD  GLN     5      64.839   3.090  71.558                       C
ATOM     71  OE1 GLN     5      65.876   3.640  71.103                       O
ATOM     72  NE2 GLN     5      64.063   2.358  70.752                       N
ATOM     73 HE21 GLN     5      64.307   2.248  69.788                       H
ATOM     74 HE22 GLN     5      63.239   1.922  71.113                       H
ATOM     75  C   GLN     5      65.257   3.716  75.868                       C
ATOM     76  O   GLN     5      64.669   2.619  76.051                       O
ATOM     77  N   LEU     6      66.450   3.943  76.422                       N
ATOM     78  H   LEU     6      66.916   4.810  76.243                       H
ATOM     79  CA  LEU     6      67.086   2.950  77.302                       C
ATOM     80  HA  LEU     6      66.835   1.959  76.985                       H
ATOM     81  CB  LEU     6      68.614   3.131  77.258                       C
ATOM     82  HB2 LEU     6      68.858   4.133  77.542                       H
ATOM     83  HB3 LEU     6      69.074   2.445  77.938                       H
ATOM     84  CG  LEU     6      69.131   2.852  75.838                       C
ATOM     85  HG  LEU     6      68.661   3.519  75.146                       H
ATOM     86  CD1 LEU     6      70.655   3.062  75.800                       C
ATOM     87 HD11 LEU     6      71.019   2.862  74.814                       H
ATOM     88 HD12 LEU     6      70.881   4.074  76.065                       H
ATOM     89 HD13 LEU     6      71.124   2.398  76.496                       H
ATOM     90  CD2 LEU     6      68.804   1.394  75.457                       C
ATOM     91 HD21 LEU     6      69.167   1.193  74.471                       H
ATOM     92 HD22 LEU     6      69.276   0.730  76.152                       H
ATOM     93 HD23 LEU     6      67.745   1.246  75.485                       H
ATOM     94  C   LEU     6      66.591   3.165  78.740                       C
ATOM     95  O   LEU     6      66.620   2.212  79.561                       O
ATOM     96  N   GLU     7      66.122   4.356  79.122                       N
ATOM     97  H   GLU     7      66.012   5.093  78.455                       H
ATOM     98  CA  GLU     7      65.764   4.571  80.527                       C
ATOM     99  HA  GLU     7      66.442   4.027  81.150                       H
ATOM    100  CB  GLU     7      65.846   6.071  80.858                       C
ATOM    101  HB2 GLU     7      66.840   6.424  80.681                       H
ATOM    102  HB3 GLU     7      65.161   6.611  80.239                       H
ATOM    103  CG  GLU     7      65.481   6.286  82.339                       C
ATOM    104  HG2 GLU     7      64.489   5.926  82.518                       H
ATOM    105  HG3 GLU     7      66.171   5.751  82.958                       H
ATOM    106  CD  GLU     7      65.547   7.787  82.673                       C
ATOM    107  OE1 GLU     7      64.489   8.531  82.534                       O
ATOM    108  OE2 GLU     7      66.661   8.312  83.093                       O
ATOM    109  C   GLU     7      64.337   4.068  80.784                       C
ATOM    110  O   GLU     7      64.039   3.637  81.929                       O
ATOM    111  N   ALA     8      63.400   4.068  79.828                       N
ATOM    112  H   ALA     8      63.589   4.419  78.911                       H
ATOM    113  CA  ALA     8      62.087   3.528  80.186                       C
ATOM    114  HA  ALA     8      61.928   3.691  81.231                       H
ATOM    115  CB  ALA     8      60.975   4.225  79.380                       C
ATOM    116  HB1 ALA     8      60.025   3.820  79.659                       H
ATOM    117  HB2 ALA     8      60.990   5.275  79.584                       H
ATOM    118  HB3 ALA     8      61.138   4.063  78.334                       H
ATOM    119  C   ALA     8      62.059   2.019  79.893                       C
ATOM    120  O   ALA     8      61.485   1.248  80.706                       O
ATOM    121  N   GLU     9      62.618   1.503  78.788                       N
ATOM    122  H   GLU     9      62.969   2.093  78.062                       H
ATOM    123  CA  GLU     9      62.679   0.043  78.678                       C
ATOM    124  HA  GLU     9      61.721  -0.326  78.379                       H
ATOM    125  CB  GLU     9      63.736  -0.383  77.641                       C
ATOM    126  HB2 GLU     9      63.472   0.012  76.682                       H
ATOM    127  HB3 GLU     9      64.693  -0.004  77.932                       H
ATOM    128  CG  GLU     9      63.797  -1.919  77.563                       C
ATOM    129  HG2 GLU     9      64.059  -2.315  78.522                       H
ATOM    130  HG3 GLU     9      62.842  -2.300  77.269                       H
ATOM    131  CD  GLU     9      64.859  -2.334  76.528                       C
ATOM    132  OE1 GLU     9      65.895  -1.575  76.319                       O
ATOM    133  OE2 GLU     9      64.721  -3.444  75.862                       O
ATOM    134  C   GLU     9      63.076  -0.512  80.054                       C
ATOM    135  O   GLU     9      62.535  -1.545  80.529                       O
ATOM    136  N   VAL    10      64.039   0.143  80.718                       N
ATOM    137  H   VAL    10      64.532   0.875  80.249                       H
ATOM    138  CA  VAL    10      64.407  -0.184  82.099                       C
ATOM    139  HA  VAL    10      65.046  -1.042  82.101                       H
ATOM    140  CB  VAL    10      65.147   1.021  82.709                       C
ATOM    141  HB  VAL    10      64.488   1.864  82.738                       H
ATOM    142  CG1 VAL    10      65.609   0.677  84.136                       C
ATOM    143 HG11 VAL    10      66.119   1.518  84.557                       H
ATOM    144 HG12 VAL    10      64.759   0.437  84.739                       H
ATOM    145 HG13 VAL    10      66.271  -0.163  84.102                       H
ATOM    146  CG2 VAL    10      66.370   1.365  81.839                       C
ATOM    147 HG21 VAL    10      66.882   2.205  82.261                       H
ATOM    148 HG22 VAL    10      67.031   0.526  81.802                       H
ATOM    149 HG23 VAL    10      66.044   1.607  80.848                       H
ATOM    150  C   VAL    10      63.138  -0.442  82.926                       C
ATOM    151  O   VAL    10      63.120  -1.270  83.874                       O
ATOM    152  N   GLU    11      62.063   0.279  82.596                       N
ATOM    153  H   GLU    11      62.107   0.851  81.778                       H
ATOM    154  CA  GLU    11      60.828   0.289  83.391                       C
ATOM    155  HA  GLU    11      61.047   0.076  84.416                       H
ATOM    156  CB  GLU    11      60.222   1.695  83.277                       C
ATOM    157  HB2 GLU    11      60.002   1.910  82.252                       H
ATOM    158  HB3 GLU    11      59.322   1.751  83.851                       H
ATOM    159  CG  GLU    11      61.250   2.712  83.812                       C
ATOM    160  HG2 GLU    11      61.463   2.496  84.838                       H
ATOM    161  HG3 GLU    11      62.151   2.640  83.238                       H
ATOM    162  CD  GLU    11      60.686   4.138  83.694                       C
ATOM    163  OE1 GLU    11      60.006   4.652  84.677                       O
ATOM    164  OE2 GLU    11      60.892   4.830  82.611                       O
ATOM    165  C   GLU    11      59.846  -0.765  82.854                       C
ATOM    166  O   GLU    11      58.975  -1.267  83.611                       O
ATOM    167  N   GLU    12      59.937  -1.148  81.582                       N
ATOM    168  H   GLU    12      60.631  -0.738  80.990                       H
ATOM    169  CA  GLU    12      59.043  -2.179  81.045                       C
ATOM    170  HA  GLU    12      58.071  -2.099  81.484                       H
ATOM    171  CB  GLU    12      58.928  -2.008  79.519                       C
ATOM    172  HB2 GLU    12      58.527  -1.041  79.298                       H
ATOM    173  HB3 GLU    12      59.898  -2.101  79.077                       H
ATOM    174  CG  GLU    12      57.996  -3.090  78.947                       C
ATOM    175  HG2 GLU    12      58.393  -4.059  79.170                       H
ATOM    176  HG3 GLU    12      57.025  -2.993  79.386                       H
ATOM    177  CD  GLU    12      57.891  -2.916  77.421                       C
ATOM    178  OE1 GLU    12      58.724  -3.537  76.637                       O
ATOM    179  OE2 GLU    12      56.970  -2.149  76.915                       O
ATOM    180  C   GLU    12      59.651  -3.544  81.387                       C
ATOM    181  O   GLU    12      58.932  -4.573  81.487                       O
ATOM    182  N   LEU    13      60.967  -3.598  81.591                       N
ATOM    183  H   LEU    13      61.510  -2.764  81.491                       H
ATOM    184  CA  LEU    13      61.635  -4.843  81.969                       C
ATOM    185  HA  LEU    13      61.141  -5.678  81.517                       H
ATOM    186  CB  LEU    13      63.094  -4.775  81.483                       C
ATOM    187  HB2 LEU    13      63.587  -3.954  81.959                       H
ATOM    188  HB3 LEU    13      63.599  -5.686  81.728                       H
ATOM    189  CG  LEU    13      63.113  -4.560  79.955                       C
ATOM    190  HG  LEU    13      62.594  -3.654  79.719                       H
ATOM    191  CD1 LEU    13      64.569  -4.457  79.468                       C
ATOM    192 HD11 LEU    13      64.580  -4.304  78.409                       H
ATOM    193 HD12 LEU    13      65.049  -3.632  79.952                       H
ATOM    194 HD13 LEU    13      65.090  -5.360  79.703                       H
ATOM    195  CD2 LEU    13      62.420  -5.743  79.254                       C
ATOM    196 HD21 LEU    13      62.434  -5.587  78.195                       H
ATOM    197 HD22 LEU    13      62.938  -6.649  79.488                       H
ATOM    198 HD23 LEU    13      61.407  -5.814  79.590                       H
ATOM    199  C   LEU    13      61.587  -4.986  83.508                       C
ATOM    200  O   LEU    13      61.599  -6.124  84.046                       O
ATOM    201  N   GLU    14      61.524  -3.874  84.258                       N
ATOM    202  H   GLU    14      61.531  -2.982  83.807                       H
ATOM    203  CA  GLU    14      61.436  -3.932  85.731                       C
ATOM    204  HA  GLU    14      61.955  -4.794  86.094                       H
ATOM    205  CB  GLU    14      62.068  -2.663  86.324                       C
ATOM    206  HB2 GLU    14      61.547  -1.803  85.958                       H
ATOM    207  HB3 GLU    14      61.999  -2.695  87.391                       H
ATOM    208  CG  GLU    14      63.545  -2.586  85.907                       C
ATOM    209  HG2 GLU    14      64.066  -3.444  86.277                       H
ATOM    210  HG3 GLU    14      63.615  -2.560  84.840                       H
ATOM    211  CD  GLU    14      64.172  -1.309  86.494                       C
ATOM    212  OE1 GLU    14      63.435  -0.254  86.685                       O
ATOM    213  OE2 GLU    14      65.436  -1.285  86.799                       O
ATOM    214  C   GLU    14      59.956  -4.010  86.150                       C
ATOM    215  O   GLU    14      59.628  -4.547  87.239                       O
ATOM    216  N   SER    15      59.026  -3.512  85.334                       N
ATOM    217  H   SER    15      59.304  -3.078  84.477                       H
ATOM    218  CA  SER    15      57.599  -3.610  85.665                       C
ATOM    219  HA  SER    15      57.446  -3.501  86.718                       H
ATOM    220  CB  SER    15      56.822  -2.503  84.928                       C
ATOM    221  HB2 SER    15      57.183  -1.545  85.240                       H
ATOM    222  HB3 SER    15      56.961  -2.610  83.872                       H
ATOM    223  OG  SER    15      55.430  -2.612  85.240                       O
ATOM    224  HG  SER    15      54.944  -1.920  84.787                       H
ATOM    225  C   SER    15      57.122  -4.996  85.218                       C
ATOM    226  O   SER    15      56.091  -5.520  85.715                       O
ATOM    227  N   GLU    16      57.848  -5.638  84.302                       N
ATOM    228  H   GLU    16      58.674  -5.207  83.939                       H
ATOM    229  CA  GLU    16      57.467  -6.970  83.835                       C
ATOM    230  HA  GLU    16      56.401  -7.045  83.783                       H
ATOM    231  CB  GLU    16      58.078  -7.214  82.443                       C
ATOM    232  HB2 GLU    16      57.706  -6.486  81.753                       H
ATOM    233  HB3 GLU    16      59.143  -7.134  82.505                       H
ATOM    234  CG  GLU    16      57.699  -8.626  81.962                       C
ATOM    235  HG2 GLU    16      58.062  -9.350  82.662                       H
ATOM    236  HG3 GLU    16      56.635  -8.704  81.888                       H
ATOM    237  CD  GLU    16      58.333  -8.888  80.584                       C
ATOM    238  OE1 GLU    16      58.539  -7.899  79.763                       O
ATOM    239  OE2 GLU    16      58.665 -10.099  80.241                       O
ATOM    240  C   GLU    16      58.002  -8.030  84.813                       C
ATOM    241  O   GLU    16      57.401  -9.131  84.917                       O
ATOM    242  N   LEU    17      59.095  -7.806  85.558                       N
ATOM    243  H   LEU    17      59.563  -6.923  85.532                       H
ATOM    244  CA  LEU    17      59.585  -8.897  86.408                       C
ATOM    245  HA  LEU    17      59.347  -9.827  85.936                       H
ATOM    246  CB  LEU    17      61.110  -8.771  86.580                       C
ATOM    247  HB2 LEU    17      61.336  -7.853  87.080                       H
ATOM    248  HB3 LEU    17      61.475  -9.593  87.160                       H
ATOM    249  CG  LEU    17      61.783  -8.769  85.193                       C
ATOM    250  HG  LEU    17      61.410  -7.945  84.621                       H
ATOM    251  CD1 LEU    17      63.307  -8.627  85.362                       C
ATOM    252 HD11 LEU    17      63.773  -8.618  84.399                       H
ATOM    253 HD12 LEU    17      63.525  -7.712  85.872                       H
ATOM    254 HD13 LEU    17      63.681  -9.451  85.932                       H
ATOM    255  CD2 LEU    17      61.468 -10.085  84.459                       C
ATOM    256 HD21 LEU    17      61.935 -10.075  83.496                       H
ATOM    257 HD22 LEU    17      61.841 -10.910  85.028                       H
ATOM    258 HD23 LEU    17      60.409 -10.182  84.340                       H
ATOM    259  C   LEU    17      58.899  -8.837  87.791                       C
ATOM    260  O   LEU    17      58.559  -9.904  88.364                       O
ATOM    261  N   TRP    18      58.665  -7.658  88.389                       N
ATOM    262  H   TRP    18      59.074  -6.822  88.023                       H
ATOM    263  CA  TRP    18      57.807  -7.596  89.585                       C
ATOM    264  HA  TRP    18      58.376  -7.836  90.459                       H
ATOM    265  CB  TRP    18      57.231  -6.176  89.731                       C
ATOM    266  HB2 TRP    18      56.698  -5.917  88.841                       H
ATOM    267  HB3 TRP    18      56.565  -6.144  90.568                       H
ATOM    268  CG  TRP    18      58.380  -5.174  89.964                       C
ATOM    269  CD1 TRP    18      59.592  -5.423  90.631                       C
ATOM    270  HD1 TRP    18      59.890  -6.357  91.060                       H
ATOM    271  NE1 TRP    18      60.315  -4.281  90.641                       N
ATOM    272  HE1 TRP    18      61.219  -4.167  91.055                       H
ATOM    273  CE2 TRP    18      59.620  -3.323  90.004                       C
ATOM    274  CZ2 TRP    18      59.964  -1.995  89.774                       C
ATOM    275  HZ2 TRP    18      60.892  -1.595  90.127                       H
ATOM    276  CH2 TRP    18      59.047  -1.193  89.061                       C
ATOM    277  HH2 TRP    18      59.278  -0.167  88.865                       H
ATOM    278  CZ3 TRP    18      57.820  -1.741  88.600                       C
ATOM    279  HZ3 TRP    18      57.134  -1.127  88.054                       H
ATOM    280  CE3 TRP    18      57.500  -3.090  88.858                       C
ATOM    281  HE3 TRP    18      56.579  -3.517  88.521                       H
ATOM    282  CD2 TRP    18      58.428  -3.845  89.567                       C
ATOM    283  C   TRP    18      56.651  -8.598  89.415                       C
ATOM    284  O   TRP    18      56.118  -9.143  90.416                       O
ATOM    285  N   HID    19      56.226  -8.872  88.177                       N
ATOM    286  H   HID    19      56.689  -8.450  87.398                       H
ATOM    287  CA  HID    19      55.095  -9.778  87.935                       C
ATOM    288  HA  HID    19      54.395  -9.715  88.742                       H
ATOM    289  CB  HID    19      54.406  -9.366  86.622                       C
ATOM    290  HB2 HID    19      55.109  -9.431  85.817                       H
ATOM    291  HB3 HID    19      53.581 -10.019  86.428                       H
ATOM    292  CG  HID    19      53.899  -7.916  86.744                       C
ATOM    293  ND1 HID    19      53.797  -7.033  85.762                       N
ATOM    294  HD1 HID    19      54.035  -7.191  84.803                       H
ATOM    295  CE1 HID    19      53.322  -5.889  86.276                       C
ATOM    296  HE1 HID    19      53.139  -4.996  85.715                       H
ATOM    297  NE2 HID    19      53.107  -6.026  87.603                       N
ATOM    298  CD2 HID    19      53.463  -7.286  87.906                       C
ATOM    299  HD2 HID    19      53.419  -7.731  88.878                       H
ATOM    300  C   HID    19      55.619 -11.219  87.825                       C
ATOM    301  O   HID    19      54.882 -12.192  88.133                       O
ATOM    302  N   LEU    20      56.871 -11.420  87.408                       N
ATOM    303  H   LEU    20      57.435 -10.637  87.148                       H
ATOM    304  CA  LEU    20      57.437 -12.773  87.339                       C
ATOM    305  HA  LEU    20      56.672 -13.479  87.089                       H
ATOM    306  CB  LEU    20      58.539 -12.814  86.270                       C
ATOM    307  HB2 LEU    20      59.313 -12.124  86.529                       H
ATOM    308  HB3 LEU    20      58.944 -13.803  86.216                       H
ATOM    309  CG  LEU    20      57.946 -12.423  84.905                       C
ATOM    310  HG  LEU    20      57.551 -11.431  84.959                       H
ATOM    311  CD1 LEU    20      59.055 -12.480  83.839                       C
ATOM    312 HD11 LEU    20      58.650 -12.205  82.888                       H
ATOM    313 HD12 LEU    20      59.838 -11.800  84.104                       H
ATOM    314 HD13 LEU    20      59.448 -13.474  83.787                       H
ATOM    315  CD2 LEU    20      56.818 -13.401  84.528                       C
ATOM    316 HD21 LEU    20      56.412 -13.126  83.577                       H
ATOM    317 HD22 LEU    20      57.210 -14.395  84.474                       H
ATOM    318 HD23 LEU    20      56.048 -13.360  85.270                       H
ATOM    319  C   LEU    20      58.030 -13.115  88.712                       C
ATOM    320  O   LEU    20      58.134 -14.308  89.097                       O
ATOM    321  N   GLU    21      58.416 -12.103  89.491                       N
ATOM    322  H   GLU    21      58.334 -11.166  89.153                       H
ATOM    323  CA  GLU    21      58.938 -12.336  90.839                       C
ATOM    324  HA  GLU    21      59.512 -13.239  90.866                       H
ATOM    325  CB  GLU    21      59.825 -11.150  91.255                       C
ATOM    326  HB2 GLU    21      59.244 -10.251  91.240                       H
ATOM    327  HB3 GLU    21      60.201 -11.316  92.242                       H
ATOM    328  CG  GLU    21      61.000 -11.012  90.273                       C
ATOM    329  HG2 GLU    21      61.583 -11.909  90.285                       H
ATOM    330  HG3 GLU    21      60.623 -10.844  89.286                       H
ATOM    331  CD  GLU    21      61.878  -9.820  90.698                       C
ATOM    332  OE1 GLU    21      61.341  -8.804  91.310                       O
ATOM    333  OE2 GLU    21      63.154  -9.829  90.446                       O
ATOM    334  C   GLU    21      57.745 -12.454  91.792                       C
ATOM    335  O   GLU    21      57.836 -13.104  92.865                       O
ATOM    336  N   ASN    22      56.602 -11.859  91.445                       N
ATOM    337  H   ASN    22      56.549 -11.352  90.584                       H
ATOM    338  CA  ASN    22      55.424 -11.951  92.305                       C
ATOM    339  HA  ASN    22      55.728 -11.979  93.330                       H
ATOM    340  CB  ASN    22      54.523 -10.723  92.074                       C
ATOM    341  HB2 ASN    22      54.222 -10.690  91.047                       H
ATOM    342  HB3 ASN    22      53.658 -10.795  92.698                       H
ATOM    343  CG  ASN    22      55.304  -9.442  92.424                       C
ATOM    344  OD1 ASN    22      56.204  -9.476  93.303                       O
ATOM    345  ND2 ASN    22      55.025  -8.294  91.797                       N
ATOM    346 HD21 ASN    22      55.532  -7.464  92.026                       H
ATOM    347 HD22 ASN    22      54.309  -8.267  91.100                       H
ATOM    348  C   ASN    22      54.648 -13.242  91.975                       C
ATOM    349  O   ASN    22      53.961 -13.784  92.877                       O
ATOM    350  N   GLU    23      54.689 -13.815  90.761                       N
ATOM    351  H   GLU    23      55.220 -13.412  90.014                       H
ATOM    352  CA  GLU    23      53.934 -15.069  90.574                       C
ATOM    353  HA  GLU    23      53.062 -15.043  91.195                       H
ATOM    354  CB  GLU    23      53.510 -15.248  89.114                       C
ATOM    355  HB2 GLU    23      52.872 -14.437  88.826                       H
ATOM    356  HB3 GLU    23      54.375 -15.259  88.488                       H
ATOM    357  CG  GLU    23      52.755 -16.580  88.983                       C
ATOM    358  HG2 GLU    23      53.397 -17.382  89.281                       H
ATOM    359  HG3 GLU    23      51.887 -16.565  89.606                       H
ATOM    360  CD  GLU    23      52.330 -16.789  87.517                       C
ATOM    361  OE1 GLU    23      53.046 -16.283  86.556                       O
ATOM    362  OE2 GLU    23      51.256 -17.469  87.243                       O
ATOM    363  C   GLU    23      54.833 -16.230  91.019                       C
ATOM    364  O   GLU    23      54.337 -17.232  91.590                       O
ATOM    365  N   VAL    24      56.275 -16.153  90.783                       N
ATOM    366  H   VAL    24      56.448 -15.982  89.818                       H
ATOM    367  CA  VAL    24      56.923 -17.373  91.235                       C
ATOM    368  HA  VAL    24      56.564 -18.229  90.704                       H
ATOM    369  CB  VAL    24      58.441 -17.218  91.031                       C
ATOM    370  HB  VAL    24      58.745 -16.297  91.479                       H
ATOM    371  CG1 VAL    24      59.209 -18.363  91.701                       C
ATOM    372 HG11 VAL    24      60.260 -18.203  91.569                       H
ATOM    373 HG12 VAL    24      58.980 -18.374  92.748                       H
ATOM    374 HG13 VAL    24      58.932 -19.296  91.266                       H
ATOM    375  CG2 VAL    24      58.761 -17.198  89.520                       C
ATOM    376 HG21 VAL    24      59.811 -17.041  89.385                       H
ATOM    377 HG22 VAL    24      58.481 -18.134  89.082                       H
ATOM    378 HG23 VAL    24      58.218 -16.407  89.049                       H
ATOM    379  C   VAL    24      56.592 -17.495  92.721                       C
ATOM    380  O   VAL    24      56.447 -18.603  93.304                       O
ATOM    381  N   ALA    25      56.474 -16.331  93.365                       N
ATOM    382  H   ALA    25      56.682 -15.490  92.865                       H
ATOM    383  CA  ALA    25      56.064 -16.240  94.767                       C
ATOM    384  HA  ALA    25      56.908 -16.420  95.395                       H
ATOM    385  CB  ALA    25      55.509 -14.824  95.034                       C
ATOM    386  HB1 ALA    25      55.210 -14.747  96.058                       H
ATOM    387  HB2 ALA    25      56.269 -14.099  94.828                       H
ATOM    388  HB3 ALA    25      54.664 -14.644  94.402                       H
ATOM    389  C   ALA    25      54.949 -17.260  95.058                       C
ATOM    390  O   ALA    25      54.821 -17.773  96.199                       O
ATOM    391  N   ARG    26      54.110 -17.563  94.068                       N
ATOM    392  H   ARG    26      54.327 -17.256  93.141                       H
ATOM    393  CA  ARG    26      52.864 -18.308  94.292                       C
ATOM    394  HA  ARG    26      52.499 -18.128  95.281                       H
ATOM    395  CB  ARG    26      51.840 -17.765  93.267                       C
ATOM    396  HB2 ARG    26      51.763 -16.706  93.396                       H
ATOM    397  HB3 ARG    26      52.177 -17.985  92.275                       H
ATOM    398  CG  ARG    26      50.444 -18.380  93.486                       C
ATOM    399  HG2 ARG    26      50.479 -19.438  93.327                       H
ATOM    400  HG3 ARG    26      50.120 -18.184  94.487                       H
ATOM    401  CD  ARG    26      49.461 -17.722  92.491                       C
ATOM    402  HD2 ARG    26      49.452 -16.664  92.654                       H
ATOM    403  HD3 ARG    26      49.779 -17.927  91.490                       H
ATOM    404  NE  ARG    26      48.102 -18.248  92.690                       N
ATOM    405  HE  ARG    26      47.971 -19.182  93.020                       H
ATOM    406  CZ  ARG    26      47.036 -17.474  92.428                       C
ATOM    407  NH1 ARG    26      47.197 -16.214  92.001                       N
ATOM    408 HH11 ARG    26      48.115 -15.840  91.872                       H
ATOM    409 HH12 ARG    26      46.395 -15.645  91.809                       H
ATOM    410  NH2 ARG    26      45.801 -17.961  92.595                       N
ATOM    411 HH21 ARG    26      45.674 -18.901  92.911                       H
ATOM    412 HH22 ARG    26      45.006 -17.385  92.402                       H
ATOM    413  C   ARG    26      53.094 -19.830  94.115                       C
ATOM    414  O   ARG    26      52.284 -20.647  94.624                       O
ATOM    415  N   LEU    27      54.153 -20.285  93.425                       N
ATOM    416  H   LEU    27      54.871 -19.650  93.141                       H
ATOM    417  CA  LEU    27      54.263 -21.716  93.066                       C
ATOM    418  HA  LEU    27      53.267 -22.096  92.906                       H
ATOM    419  CB  LEU    27      55.061 -21.831  91.757                       C
ATOM    420  HB2 LEU    27      56.058 -21.477  91.904                       H
ATOM    421  HB3 LEU    27      55.088 -22.856  91.453                       H
ATOM    422  CG  LEU    27      54.366 -20.981  90.668                       C
ATOM    423  HG  LEU    27      54.395 -19.951  90.955                       H
ATOM    424  CD1 LEU    27      55.081 -21.161  89.312                       C
ATOM    425 HD11 LEU    27      54.590 -20.563  88.571                       H
ATOM    426 HD12 LEU    27      56.101 -20.854  89.399                       H
ATOM    427 HD13 LEU    27      55.040 -22.191  89.023                       H
ATOM    428  CD2 LEU    27      52.903 -21.431  90.528                       C
ATOM    429 HD21 LEU    27      52.418 -20.838  89.780                       H
ATOM    430 HD22 LEU    27      52.872 -22.461  90.243                       H
ATOM    431 HD23 LEU    27      52.402 -21.304  91.465                       H
ATOM    432  C   LEU    27      54.962 -22.578  94.207                       C
ATOM    433  O   LEU    27      54.648 -23.800  94.250                       O
HETATM  434  N   PRB    28      55.864 -22.046  95.141                       N
HETATM  435  H   PRB    28      56.050 -21.085  95.087                       H
HETATM  436  CA  PRB    28      56.508 -22.856  96.277                       C
HETATM  437  HA  PRB    28      56.674 -23.958  96.129                       H
HETATM  438  CB  PRB    28      56.702 -22.040  97.756                       C
HETATM  439  HB2 PRB    28      56.159 -21.155  97.562                       H
HETATM  440  HB3 PRB    28      56.280 -22.717  98.454                       H
HETATM  441  CG  PRB    28      57.974 -21.408  98.631                       C
HETATM  442  CD  PRB    28      58.613 -20.751  99.550                       C
HETATM  443  HD1 PRB    28      59.045 -20.153 100.389                       H
HETATM  444  C   PRB    28      55.027 -23.054  96.748                       C
HETATM  445  O   PRB    28      54.607 -24.131  97.257                       O
ATOM    446  N   LYS    29      54.201 -22.045  96.626                       N
ATOM    447  H   LYS    29      54.427 -21.275  96.022                       H
ATOM    448  CA  LYS    29      52.946 -22.012  97.405                       C
ATOM    449  HA  LYS    29      53.092 -22.557  98.314                       H
ATOM    450  CB  LYS    29      52.622 -20.543  97.740                       C
ATOM    451  HB2 LYS    29      52.474 -19.987  96.840                       H
ATOM    452  HB3 LYS    29      51.734 -20.495  98.337                       H
ATOM    453  CG  LYS    29      53.807 -19.949  98.530                       C
ATOM    454  HG2 LYS    29      53.956 -20.516  99.426                       H
ATOM    455  HG3 LYS    29      54.693 -19.991  97.930                       H
ATOM    456  CD  LYS    29      53.499 -18.490  98.897                       C
ATOM    457  HD2 LYS    29      53.356 -17.917  98.005                       H
ATOM    458  HD3 LYS    29      52.611 -18.457  99.490                       H
ATOM    459  CE  LYS    29      54.671 -17.900  99.701                       C
ATOM    460  HE2 LYS    29      54.834 -18.487 100.582                       H
ATOM    461  HE3 LYS    29      55.559 -17.907  99.102                       H
ATOM    462  NZ  LYS    29      54.341 -16.523 100.088                       N
ATOM    463  HZ1 LYS    29      55.098 -16.131 100.609                       H
ATOM    464  HZ2 LYS    29      54.183 -15.975  99.267                       H
ATOM    465  HZ3 LYS    29      53.515 -16.527 100.651                       H
ATOM    466  C   LYS    29      51.770 -22.651  96.642                       C
ATOM    467  O   LYS    29      50.857 -23.213  97.304                       O
ATOM    468  N   GLU    30      51.681 -22.641  95.309                       N
ATOM    469  H   GLU    30      52.341 -22.142  94.748                       H
ATOM    470  CA  GLU    30      50.581 -23.405  94.700                       C
ATOM    471  HA  GLU    30      49.743 -23.403  95.367                       H
ATOM    472  CB  GLU    30      50.148 -22.800  93.354                       C
ATOM    473  HB2 GLU    30      49.816 -21.794  93.498                       H
ATOM    474  HB3 GLU    30      50.973 -22.806  92.672                       H
ATOM    475  CG  GLU    30      48.994 -23.654  92.787                       C
ATOM    476  HG2 GLU    30      49.333 -24.659  92.646                       H
ATOM    477  HG3 GLU    30      48.176 -23.646  93.477                       H
ATOM    478  CD  GLU    30      48.525 -23.081  91.437                       C
ATOM    479  OE1 GLU    30      49.073 -23.491  90.330                       O
ATOM    480  OE2 GLU    30      47.579 -22.188  91.404                       O
ATOM    481  C   GLU    30      51.067 -24.843  94.477                       C
ATOM    482  O   GLU    30      50.259 -25.804  94.560                       O
ATOM    483  N   ASN    31      52.355 -25.070  94.200                       N
ATOM    484  H   ASN    31      52.983 -24.305  94.058                       H
ATOM    485  CA  ASN    31      52.839 -26.450  94.114                       C
ATOM    486  HA  ASN    31      52.038 -27.087  93.802                       H
ATOM    487  CB  ASN    31      54.001 -26.537  93.105                       C
ATOM    488  HB2 ASN    31      53.653 -26.257  92.133                       H
ATOM    489  HB3 ASN    31      54.785 -25.874  93.409                       H
ATOM    490  CG  ASN    31      54.545 -27.977  93.068                       C
ATOM    491  OD1 ASN    31      55.471 -28.314  93.852                       O
ATOM    492  ND2 ASN    31      54.042 -28.869  92.211                       N
ATOM    493 HD21 ASN    31      54.402 -29.803  92.195                       H
ATOM    494 HD22 ASN    31      53.309 -28.604  91.586                       H
ATOM    495  C   ASN    31      53.343 -26.888  95.495                       C
ATOM    496  O   ASN    31      53.176 -28.073  95.883                       O
ATOM    497  N   ALA    32      53.974 -26.009  96.277                       N
ATOM    498  H   ALA    32      54.133 -25.075  95.957                       H
ATOM    499  CA  ALA    32      54.449 -26.427  97.596                       C
ATOM    500  HA  ALA    32      55.391 -26.921  97.480                       H
ATOM    501  CB  ALA    32      54.621 -25.199  98.511                       C
ATOM    502  HB1 ALA    32      54.974 -25.516  99.470                       H
ATOM    503  HB2 ALA    32      55.329 -24.525  98.076                       H
ATOM    504  HB3 ALA    32      53.679 -24.703  98.624                       H
ATOM    505  C   ALA    32      53.431 -27.379  98.250                       C
ATOM    506  O   ALA    32      53.843 -28.327  98.967                       O
ATOM    507  N   GLU    33      52.107 -27.195  98.092                       N
ATOM    508  H   GLU    33      51.752 -26.495  97.472                       H
ATOM    509  CA  GLU    33      51.202 -28.035  98.890                       C
ATOM    510  HA  GLU    33      51.749 -28.379  99.743                       H
ATOM    511  CB  GLU    33      49.991 -27.196  99.336                       C
ATOM    512  HB2 GLU    33      49.449 -26.869  98.473                       H
ATOM    513  HB3 GLU    33      49.351 -27.790  99.954                       H
ATOM    514  CG  GLU    33      50.482 -25.968 100.123                       C
ATOM    515  HG2 GLU    33      51.020 -26.290 100.989                       H
ATOM    516  HG3 GLU    33      51.126 -25.381  99.501                       H
ATOM    517  CD  GLU    33      49.275 -25.115 100.553                       C
ATOM    518  OE1 GLU    33      48.197 -25.096  99.823                       O
ATOM    519  OE2 GLU    33      49.331 -24.412 101.647                       O
ATOM    520  C   GLU    33      50.676 -29.247  98.093                       C
ATOM    521  O   GLU    33      50.633 -30.375  98.651                       O
ATOM    522  N   CYX    34      50.233 -29.127  96.832                       N
ATOM    523  H   CYX    34      50.190 -28.231  96.389                       H
ATOM    524  CA  CYX    34      49.784 -30.338  96.127                       C
ATOM    525  HA  CYX    34      48.799 -30.599  96.454                       H
ATOM    526  CB  CYX    34      49.716 -30.089  94.603                       C
ATOM    527  HB2 CYX    34      49.019 -29.297  94.423                       H
ATOM    528  HB3 CYX    34      50.677 -29.811  94.222                       H
ATOM    529  SG  CYX    34      49.150 -31.574  93.784                       S
ATOM    530  C   CYX    34      50.765 -31.472  96.462                       C
ATOM    531  O   CYX    34      50.380 -32.670  96.477                       O
ATOM    532  N   GLU    35      52.037 -31.162  96.742                       N
ATOM    533  H   GLU    35      52.330 -30.206  96.726                       H
ATOM    534  CA  GLU    35      53.004 -32.215  97.071                       C
ATOM    535  HA  GLU    35      52.727 -33.119  96.570                       H
ATOM    536  CB  GLU    35      54.406 -31.772  96.611                       C
ATOM    537  HB2 GLU    35      54.679 -30.874  97.125                       H
ATOM    538  HB3 GLU    35      55.115 -32.541  96.834                       H
ATOM    539  CG  GLU    35      54.393 -31.504  95.095                       C
ATOM    540  HG2 GLU    35      54.126 -32.401  94.575                       H
ATOM    541  HG3 GLU    35      53.678 -30.739  94.874                       H
ATOM    542  CD  GLU    35      55.792 -31.044  94.646                       C
ATOM    543  OE1 GLU    35      56.849 -31.469  95.274                       O
ATOM    544  OE2 GLU    35      55.917 -30.227  93.640                       O
ATOM    545  C   GLU    35      53.023 -32.454  98.596                       C
ATOM    546  O   GLU    35      53.264 -33.603  99.048                       O
ATOM    547  N   ALA    36      52.789 -31.439  99.442                       N
ATOM    548  H   ALA    36      52.597 -30.525  99.084                       H
ATOM    549  CA  ALA    36      52.821 -31.665 100.898                       C
ATOM    550  HA  ALA    36      53.485 -32.475 101.117                       H
ATOM    551  CB  ALA    36      53.318 -30.390 101.605                       C
ATOM    552  HB1 ALA    36      53.343 -30.554 102.662                       H
ATOM    553  HB2 ALA    36      54.301 -30.150 101.258                       H
ATOM    554  HB3 ALA    36      52.655 -29.579 101.386                       H
ATOM    555  C   ALA    36      51.406 -32.008 101.403                       C
ATOM    556  O   ALA    36      51.260 -32.760 102.402                       O
HETATM  557  N   NHE    37      50.369 -31.521 100.803                       N
HETATM  558  HN1 NHE    37      50.484 -30.926 100.008                       H
HETATM  559  HN2 NHE    37      49.451 -31.740 101.136                       H
HETATM  560  H1  ACE    38      76.233   8.268  77.498                       H
HETATM  561  CH3 ACE    38      76.670   8.677  78.385                       C
HETATM  562  H2  ACE    38      75.909   8.824  79.122                       H
HETATM  563  H3  ACE    38      77.130   9.616  78.155                       H
HETATM  564  C   ACE    38      77.731   7.704  78.931                       C
HETATM  565  O   ACE    38      78.927   7.797  78.550                       O
ATOM    566  N   LYS    39      77.379   6.761  79.812                       N
ATOM    567  H   LYS    39      78.067   6.132  80.174                       H
ATOM    568  CA  LYS    39      75.979   6.654  80.250                       C
ATOM    569  HA  LYS    39      75.947   6.305  81.260                       H
ATOM    570  CB  LYS    39      75.318   8.042  80.168                       C
ATOM    571  HB2 LYS    39      75.857   8.730  80.785                       H
ATOM    572  HB3 LYS    39      75.333   8.384  79.154                       H
ATOM    573  CG  LYS    39      73.861   7.952  80.662                       C
ATOM    574  HG2 LYS    39      73.406   8.918  80.601                       H
ATOM    575  HG3 LYS    39      73.318   7.262  80.050                       H
ATOM    576  CD  LYS    39      73.842   7.468  82.127                       C
ATOM    577  HD2 LYS    39      74.288   6.497  82.189                       H
ATOM    578  HD3 LYS    39      74.394   8.154  82.735                       H
ATOM    579  CE  LYS    39      72.385   7.401  82.626                       C
ATOM    580  HE2 LYS    39      71.941   8.372  82.557                       H
ATOM    581  HE3 LYS    39      71.833   6.712  82.020                       H
ATOM    582  NZ  LYS    39      72.359   6.951  84.026                       N
ATOM    583  HZ1 LYS    39      71.412   6.910  84.346                       H
ATOM    584  HZ2 LYS    39      72.772   6.043  84.093                       H
ATOM    585  HZ3 LYS    39      72.875   7.594  84.593                       H
ATOM    586  C   LYS    39      75.223   5.658  79.342                       C
ATOM    587  O   LYS    39      75.164   4.444  79.669                       O
ATOM    588  N   VAL    40      74.629   6.066  78.211                       N
ATOM    589  H   VAL    40      74.688   7.024  77.930                       H
ATOM    590  CA  VAL    40      73.891   5.095  77.380                       C
ATOM    591  HA  VAL    40      72.864   5.082  77.679                       H
ATOM    592  CB  VAL    40      73.981   5.489  75.894                       C
ATOM    593  HB  VAL    40      75.006   5.508  75.589                       H
ATOM    594  CG1 VAL    40      73.212   4.450  75.051                       C
ATOM    595 HG11 VAL    40      73.270   4.715  74.017                       H
ATOM    596 HG12 VAL    40      73.646   3.482  75.196                       H
ATOM    597 HG13 VAL    40      72.187   4.431  75.358                       H
ATOM    598  CG2 VAL    40      73.357   6.882  75.687                       C
ATOM    599 HG21 VAL    40      73.415   7.148  74.652                       H
ATOM    600 HG22 VAL    40      72.332   6.862  75.993                       H
ATOM    601 HG23 VAL    40      73.890   7.602  76.271                       H
ATOM    602  C   VAL    40      74.495   3.692  77.564                       C
ATOM    603  O   VAL    40      73.766   2.679  77.397                       O
ATOM    604  N   LYS    41      75.778   3.528  77.906                       N
ATOM    605  H   LYS    41      76.367   4.318  78.074                       H
ATOM    606  CA  LYS    41      76.301   2.162  78.037                       C
ATOM    607  HA  LYS    41      75.820   1.532  77.319                       H
ATOM    608  CB  LYS    41      77.823   2.162  77.812                       C
ATOM    609  HB2 LYS    41      78.042   2.484  76.815                       H
ATOM    610  HB3 LYS    41      78.277   2.832  78.511                       H
ATOM    611  CG  LYS    41      78.384   0.749  78.043                       C
ATOM    612  HG2 LYS    41      78.135   0.429  79.034                       H
ATOM    613  HG3 LYS    41      77.963   0.067  77.334                       H
ATOM    614  CD  LYS    41      79.915   0.787  77.893                       C
ATOM    615  HD2 LYS    41      80.171   1.084  76.898                       H
ATOM    616  HD3 LYS    41      80.319   1.491  78.591                       H
ATOM    617  CE  LYS    41      80.500  -0.605  78.187                       C
ATOM    618  HE2 LYS    41      80.230  -0.902  79.179                       H
ATOM    619  HE3 LYS    41      80.114  -1.313  77.485                       H
ATOM    620  NZ  LYS    41      81.965  -0.548  78.079                       N
ATOM    621  HZ1 LYS    41      82.322   0.117  78.736                       H
ATOM    622  HZ2 LYS    41      82.350  -1.450  78.276                       H
ATOM    623  HZ3 LYS    41      82.221  -0.272  77.153                       H
ATOM    624  C   LYS    41      76.003   1.631  79.445                       C
ATOM    625  O   LYS    41      75.675   0.425  79.593                       O
ATOM    626  N   GLN    42      76.090   2.418  80.517                       N
ATOM    627  H   GLN    42      76.484   3.335  80.452                       H
ATOM    628  CA  GLN    42      75.600   1.900  81.792                       C
ATOM    629  HA  GLN    42      76.351   1.280  82.238                       H
ATOM    630  CB  GLN    42      75.261   3.060  82.743                       C
ATOM    631  HB2 GLN    42      76.144   3.630  82.947                       H
ATOM    632  HB3 GLN    42      74.528   3.690  82.285                       H
ATOM    633  CG  GLN    42      74.694   2.493  84.058                       C
ATOM    634  HG2 GLN    42      73.820   1.913  83.846                       H
ATOM    635  HG3 GLN    42      75.428   1.872  84.527                       H
ATOM    636  CD  GLN    42      74.321   3.654  84.996                       C
ATOM    637  OE1 GLN    42      73.962   4.759  84.513                       O
ATOM    638  NE2 GLN    42      74.375   3.489  86.321                       N
ATOM    639 HE21 GLN    42      74.129   4.244  86.929                       H
ATOM    640 HE22 GLN    42      74.660   2.610  86.704                       H
ATOM    641  C   GLN    42      74.313   1.098  81.541                       C
ATOM    642  O   GLN    42      74.039   0.098  82.254                       O
ATOM    643  N   LEU    43      73.468   1.492  80.572                       N
ATOM    644  H   LEU    43      73.729   2.215  79.932                       H
ATOM    645  CA  LEU    43      72.144   0.866  80.495                       C
ATOM    646  HA  LEU    43      71.904   0.491  81.468                       H
ATOM    647  CB  LEU    43      71.127   1.930  80.060                       C
ATOM    648  HB2 LEU    43      71.378   2.275  79.079                       H
ATOM    649  HB3 LEU    43      70.143   1.512  80.050                       H
ATOM    650  CG  LEU    43      71.187   3.114  81.043                       C
ATOM    651  HG  LEU    43      72.183   3.506  81.065                       H
ATOM    652  CD1 LEU    43      70.219   4.213  80.577                       C
ATOM    653 HD11 LEU    43      70.264   5.039  81.255                       H
ATOM    654 HD12 LEU    43      70.499   4.541  79.597                       H
ATOM    655 HD13 LEU    43      69.223   3.826  80.552                       H
ATOM    656  CD2 LEU    43      70.793   2.638  82.453                       C
ATOM    657 HD21 LEU    43      70.841   3.463  83.133                       H
ATOM    658 HD22 LEU    43      69.797   2.249  82.433                       H
ATOM    659 HD23 LEU    43      71.469   1.872  82.774                       H
ATOM    660  C   LEU    43      72.106  -0.291  79.477                       C
ATOM    661  O   LEU    43      71.519  -1.360  79.790                       O
ATOM    662  N   LYS    44      72.659  -0.185  78.256                       N
ATOM    663  H   LYS    44      73.014   0.690  77.928                       H
ATOM    664  CA  LYS    44      72.715  -1.387  77.412                       C
ATOM    665  HA  LYS    44      71.769  -1.551  76.940                       H
ATOM    666  CB  LYS    44      73.783  -1.239  76.315                       C
ATOM    667  HB2 LYS    44      74.735  -1.040  76.759                       H
ATOM    668  HB3 LYS    44      73.837  -2.146  75.750                       H
ATOM    669  CG  LYS    44      73.385  -0.083  75.379                       C
ATOM    670  HG2 LYS    44      72.423  -0.287  74.954                       H
ATOM    671  HG3 LYS    44      73.343   0.830  75.935                       H
ATOM    672  CD  LYS    44      74.420   0.047  74.248                       C
ATOM    673  HD2 LYS    44      75.382   0.256  74.665                       H
ATOM    674  HD3 LYS    44      74.461  -0.869  73.696                       H
ATOM    675  CE  LYS    44      74.006   1.193  73.305                       C
ATOM    676  HE2 LYS    44      73.041   0.984  72.891                       H
ATOM    677  HE3 LYS    44      73.967   2.110  73.855                       H
ATOM    678  NZ  LYS    44      74.988   1.313  72.218                       N
ATOM    679  HZ1 LYS    44      75.022   0.456  71.703                       H
ATOM    680  HZ2 LYS    44      74.721   2.059  71.608                       H
ATOM    681  HZ3 LYS    44      75.890   1.505  72.605                       H
ATOM    682  C   LYS    44      73.073  -2.559  78.324                       C
ATOM    683  O   LYS    44      72.699  -3.732  78.065                       O
ATOM    684  N   ALA    45      73.797  -2.278  79.408                       N
ATOM    685  H   ALA    45      74.044  -1.329  79.599                       H
ATOM    686  CA  ALA    45      74.230  -3.327  80.323                       C
ATOM    687  HA  ALA    45      74.413  -4.231  79.780                       H
ATOM    688  CB  ALA    45      75.525  -2.882  81.026                       C
ATOM    689  HB1 ALA    45      75.846  -3.647  81.700                       H
ATOM    690  HB2 ALA    45      76.286  -2.709  80.293                       H
ATOM    691  HB3 ALA    45      75.342  -1.979  81.570                       H
ATOM    692  C   ALA    45      73.127  -3.573  81.358                       C
ATOM    693  O   ALA    45      73.014  -4.712  81.880                       O
ATOM    694  N   LYS    46      72.273  -2.602  81.709                       N
ATOM    695  H   LYS    46      72.360  -1.672  81.350                       H
ATOM    696  CA  LYS    46      71.200  -2.967  82.633                       C
ATOM    697  HA  LYS    46      71.558  -3.742  83.278                       H
ATOM    698  CB  LYS    46      70.760  -1.748  83.473                       C
ATOM    699  HB2 LYS    46      71.595  -1.362  84.018                       H
ATOM    700  HB3 LYS    46      70.381  -0.991  82.817                       H
ATOM    701  CG  LYS    46      69.661  -2.170  84.463                       C
ATOM    702  HG2 LYS    46      69.329  -1.317  85.018                       H
ATOM    703  HG3 LYS    46      68.835  -2.587  83.926                       H
ATOM    704  CD  LYS    46      70.238  -3.215  85.434                       C
ATOM    705  HD2 LYS    46      70.583  -4.063  84.882                       H
ATOM    706  HD3 LYS    46      71.056  -2.782  85.973                       H
ATOM    707  CE  LYS    46      69.150  -3.660  86.425                       C
ATOM    708  HE2 LYS    46      69.559  -4.378  87.105                       H
ATOM    709  HE3 LYS    46      68.795  -2.812  86.974                       H
ATOM    710  NZ  LYS    46      68.037  -4.267  85.684                       N
ATOM    711  HZ1 LYS    46      67.330  -4.563  86.326                       H
ATOM    712  HZ2 LYS    46      67.653  -3.596  85.050                       H
ATOM    713  HZ3 LYS    46      68.372  -5.057  85.170                       H
ATOM    714  C   LYS    46      70.008  -3.481  81.806                       C
ATOM    715  O   LYS    46      69.375  -4.504  82.174                       O
ATOM    716  N   VAL    47      69.641  -2.821  80.696                       N
ATOM    717  H   VAL    47      70.017  -1.911  80.518                       H
ATOM    718  CA  VAL    47      68.682  -3.408  79.747                       C
ATOM    719  HA  VAL    47      67.693  -3.316  80.145                       H
ATOM    720  CB  VAL    47      68.761  -2.670  78.400                       C
ATOM    721  HB  VAL    47      69.747  -2.764  77.996                       H
ATOM    722  CG1 VAL    47      67.741  -3.289  77.427                       C
ATOM    723 HG11 VAL    47      67.789  -2.780  76.487                       H
ATOM    724 HG12 VAL    47      67.969  -4.325  77.283                       H
ATOM    725 HG13 VAL    47      66.756  -3.194  77.834                       H
ATOM    726  CG2 VAL    47      68.435  -1.179  78.609                       C
ATOM    727 HG21 VAL    47      68.485  -0.668  77.670                       H
ATOM    728 HG22 VAL    47      67.451  -1.082  79.017                       H
ATOM    729 HG23 VAL    47      69.145  -0.751  79.286                       H
ATOM    730  C   VAL    47      69.041  -4.884  79.495                       C
ATOM    731  O   VAL    47      68.149  -5.737  79.248                       O
ATOM    732  N   GLU    48      70.337  -5.226  79.528                       N
ATOM    733  H   GLU    48      71.009  -4.549  79.830                       H
ATOM    734  CA  GLU    48      70.804  -6.562  79.121                       C
ATOM    735  HA  GLU    48      70.162  -6.959  78.362                       H
ATOM    736  CB  GLU    48      72.233  -6.441  78.562                       C
ATOM    737  HB2 GLU    48      72.885  -6.060  79.319                       H
ATOM    738  HB3 GLU    48      72.575  -7.406  78.250                       H
ATOM    739  CG  GLU    48      72.225  -5.479  77.359                       C
ATOM    740  HG2 GLU    48      71.892  -4.514  77.679                       H
ATOM    741  HG3 GLU    48      73.214  -5.400  76.958                       H
ATOM    742  CD  GLU    48      71.271  -6.014  76.274                       C
ATOM    743  OE1 GLU    48      71.087  -7.295  76.141                       O
ATOM    744  OE2 GLU    48      70.647  -5.182  75.491                       O
ATOM    745  C   GLU    48      70.794  -7.495  80.334                       C
ATOM    746  O   GLU    48      70.717  -8.742  80.183                       O
ATOM    747  N   GLU    49      70.850  -6.965  81.551                       N
ATOM    748  H   GLU    49      70.892  -5.971  81.661                       H
ATOM    749  CA  GLU    49      70.824  -7.827  82.730                       C
ATOM    750  HA  GLU    49      71.390  -8.717  82.550                       H
ATOM    751  CB  GLU    49      71.426  -7.071  83.929                       C
ATOM    752  HB2 GLU    49      72.444  -6.818  83.720                       H
ATOM    753  HB3 GLU    49      70.865  -6.177  84.103                       H
ATOM    754  CG  GLU    49      71.362  -7.965  85.182                       C
ATOM    755  HG2 GLU    49      70.343  -8.222  85.384                       H
ATOM    756  HG3 GLU    49      71.928  -8.858  85.014                       H
ATOM    757  CD  GLU    49      71.946  -7.203  86.386                       C
ATOM    758  OE1 GLU    49      71.501  -7.443  87.585                       O
ATOM    759  OE2 GLU    49      72.882  -6.318  86.204                       O
ATOM    760  C   GLU    49      69.366  -8.210  83.016                       C
ATOM    761  O   GLU    49      69.116  -9.274  83.641                       O
ATOM    762  N   LEU    50      68.354  -7.436  82.598                       N
ATOM    763  H   LEU    50      68.527  -6.592  82.090                       H
ATOM    764  CA  LEU    50      66.987  -7.869  82.900                       C
ATOM    765  HA  LEU    50      66.996  -8.388  83.836                       H
ATOM    766  CB  LEU    50      66.057  -6.641  82.978                       C
ATOM    767  HB2 LEU    50      66.051  -6.148  82.028                       H
ATOM    768  HB3 LEU    50      65.064  -6.956  83.224                       H
ATOM    769  CG  LEU    50      66.570  -5.661  84.050                       C
ATOM    770  HG  LEU    50      67.570  -5.365  83.812                       H
ATOM    771  CD1 LEU    50      65.663  -4.416  84.082                       C
ATOM    772 HD11 LEU    50      66.021  -3.734  84.825                       H
ATOM    773 HD12 LEU    50      65.679  -3.940  83.124                       H
ATOM    774 HD13 LEU    50      64.662  -4.709  84.318                       H
ATOM    775  CD2 LEU    50      66.552  -6.346  85.428                       C
ATOM    776 HD21 LEU    50      66.909  -5.662  86.170                       H
ATOM    777 HD22 LEU    50      65.551  -6.639  85.667                       H
ATOM    778 HD23 LEU    50      67.181  -7.210  85.406                       H
ATOM    779  C   LEU    50      66.483  -8.821  81.791                       C
ATOM    780  O   LEU    50      65.825  -9.847  82.105                       O
ATOM    781  N   LYS    51      66.724  -8.562  80.495                       N
ATOM    782  H   LYS    51      67.103  -7.676  80.226                       H
ATOM    783  CA  LYS    51      66.416  -9.573  79.465                       C
ATOM    784  HA  LYS    51      65.365  -9.570  79.266                       H
ATOM    785  CB  LYS    51      67.169  -9.246  78.160                       C
ATOM    786  HB2 LYS    51      68.222  -9.228  78.345                       H
ATOM    787  HB3 LYS    51      66.948  -9.994  77.427                       H
ATOM    788  CG  LYS    51      66.709  -7.869  77.635                       C
ATOM    789  HG2 LYS    51      65.653  -7.886  77.466                       H
ATOM    790  HG3 LYS    51      66.942  -7.116  78.359                       H
ATOM    791  CD  LYS    51      67.433  -7.555  76.311                       C
ATOM    792  HD2 LYS    51      68.489  -7.541  76.478                       H
ATOM    793  HD3 LYS    51      67.194  -8.308  75.589                       H
ATOM    794  CE  LYS    51      66.981  -6.177  75.783                       C
ATOM    795  HE2 LYS    51      67.219  -5.424  76.505                       H
ATOM    796  HE3 LYS    51      67.488  -5.966  74.865                       H
ATOM    797  NZ  LYS    51      65.528  -6.184  75.547                       N
ATOM    798  HZ1 LYS    51      65.243  -5.289  75.203                       H
ATOM    799  HZ2 LYS    51      65.303  -6.888  74.873                       H
ATOM    800  HZ3 LYS    51      65.052  -6.379  76.404                       H
ATOM    801  C   LYS    51      66.867 -10.966  79.960                       C
ATOM    802  O   LYS    51      66.265 -12.003  79.582                       O
ATOM    803  N   SER    52      67.920 -11.048  80.787                       N
ATOM    804  H   SER    52      68.325 -10.206  81.141                       H
ATOM    805  CA  SER    52      68.510 -12.343  81.177                       C
ATOM    806  HA  SER    52      68.375 -13.046  80.380                       H
ATOM    807  CB  SER    52      70.003 -12.156  81.463                       C
ATOM    808  HB2 SER    52      70.491 -11.784  80.590                       H
ATOM    809  HB3 SER    52      70.125 -11.462  82.267                       H
ATOM    810  OG  SER    52      70.572 -13.418  81.832                       O
ATOM    811  HG  SER    52      71.506 -13.306  82.021                       H
ATOM    812  C   SER    52      67.871 -12.898  82.449                       C
ATOM    813  O   SER    52      68.108 -14.124  82.639                       O
ATOM    814  N   LYS    53      67.211 -12.074  83.259                       N
ATOM    815  H   LYS    53      67.227 -11.090  83.061                       H
ATOM    816  CA  LYS    53      66.487 -12.531  84.427                       C
ATOM    817  HA  LYS    53      66.896 -13.445  84.793                       H
ATOM    818  CB  LYS    53      66.605 -11.468  85.545                       C
ATOM    819  HB2 LYS    53      67.640 -11.319  85.782                       H
ATOM    820  HB3 LYS    53      66.179 -10.543  85.215                       H
ATOM    821  CG  LYS    53      65.871 -11.961  86.803                       C
ATOM    822  HG2 LYS    53      64.834 -12.102  86.583                       H
ATOM    823  HG3 LYS    53      66.297 -12.890  87.121                       H
ATOM    824  CD  LYS    53      66.028 -10.919  87.926                       C
ATOM    825  HD2 LYS    53      67.069 -10.775  88.133                       H
ATOM    826  HD3 LYS    53      65.594  -9.992  87.616                       H
ATOM    827  CE  LYS    53      65.322 -11.417  89.201                       C
ATOM    828  HE2 LYS    53      64.281 -11.558  89.001                       H
ATOM    829  HE3 LYS    53      65.755 -12.346  89.508                       H
ATOM    830  NZ  LYS    53      65.489 -10.422  90.270                       N
ATOM    831  HZ1 LYS    53      65.032 -10.743  91.099                       H
ATOM    832  HZ2 LYS    53      66.463 -10.292  90.455                       H
ATOM    833  HZ3 LYS    53      65.086  -9.553  89.982                       H
ATOM    834  C   LYS    53      65.037 -12.736  83.988                       C
ATOM    835  O   LYS    53      64.266 -13.494  84.625                       O
ATOM    836  N   LEU    54      64.634 -12.086  82.882                       N
ATOM    837  H   LEU    54      65.298 -11.529  82.380                       H
ATOM    838  CA  LEU    54      63.258 -12.179  82.382                       C
ATOM    839  HA  LEU    54      62.575 -12.234  83.201                       H
ATOM    840  CB  LEU    54      62.962 -10.923  81.541                       C
ATOM    841  HB2 LEU    54      63.059 -10.053  82.156                       H
ATOM    842  HB3 LEU    54      63.657 -10.866  80.730                       H
ATOM    843  CG  LEU    54      61.533 -11.002  80.980                       C
ATOM    844  HG  LEU    54      61.439 -11.871  80.363                       H
ATOM    845  CD1 LEU    54      60.525 -11.089  82.141                       C
ATOM    846 HD11 LEU    54      59.531 -11.142  81.747                       H
ATOM    847 HD12 LEU    54      60.725 -11.966  82.722                       H
ATOM    848 HD13 LEU    54      60.618 -10.222  82.761                       H
ATOM    849  CD2 LEU    54      61.249  -9.743  80.142                       C
ATOM    850 HD21 LEU    54      60.256  -9.792  79.748                       H
ATOM    851 HD22 LEU    54      61.345  -8.874  80.760                       H
ATOM    852 HD23 LEU    54      61.951  -9.686  79.336                       H
ATOM    853  C   LEU    54      63.092 -13.442  81.508                       C
ATOM    854  O   LEU    54      61.959 -13.977  81.405                       O
ATOM    855  N   TRP    55      64.135 -13.986  80.870                       N
ATOM    856  H   TRP    55      65.036 -13.554  80.918                       H
ATOM    857  CA  TRP    55      63.967 -15.244  80.123                       C
ATOM    858  HA  TRP    55      62.998 -15.274  79.660                       H
ATOM    859  CB  TRP    55      65.072 -15.359  79.035                       C
ATOM    860  HB2 TRP    55      64.942 -14.577  78.311                       H
ATOM    861  HB3 TRP    55      66.029 -15.280  79.477                       H
ATOM    862  CG  TRP    55      64.958 -16.722  78.374                       C
ATOM    863  CD1 TRP    55      63.832 -17.365  78.269                       C
ATOM    864  HD1 TRP    55      62.889 -16.972  78.595                       H
ATOM    865  NE1 TRP    55      63.913 -18.591  77.785                       N
ATOM    866  HE1 TRP    55      63.455 -19.308  77.107                       H
ATOM    867  CE2 TRP    55      65.233 -18.662  77.502                       C
ATOM    868  CZ2 TRP    55      65.885 -19.752  76.897                       C
ATOM    869  HZ2 TRP    55      65.369 -20.662  76.670                       H
ATOM    870  CH2 TRP    55      67.258 -19.617  76.628                       C
ATOM    871  HH2 TRP    55      67.810 -20.430  76.185                       H
ATOM    872  CZ3 TRP    55      67.913 -18.412  76.979                       C
ATOM    873  HZ3 TRP    55      68.948 -18.287  76.757                       H
ATOM    874  CE3 TRP    55      67.196 -17.358  77.580                       C
ATOM    875  HE3 TRP    55      67.663 -16.438  77.849                       H
ATOM    876  CD2 TRP    55      65.860 -17.541  77.794                       C
ATOM    877  C   TRP    55      64.072 -16.417  81.117                       C
ATOM    878  O   TRP    55      63.523 -17.521  80.860                       O
ATOM    879  N   HID    56      64.725 -16.255  82.267                       N
ATOM    880  H   HID    56      65.158 -15.377  82.474                       H
ATOM    881  CA  HID    56      64.793 -17.352  83.236                       C
ATOM    882  HA  HID    56      64.893 -18.290  82.727                       H
ATOM    883  CB  HID    56      66.001 -17.136  84.155                       C
ATOM    884  HB2 HID    56      65.894 -16.221  84.689                       H
ATOM    885  HB3 HID    56      66.074 -17.950  84.854                       H
ATOM    886  CG  HID    56      67.258 -17.076  83.293                       C
ATOM    887  ND1 HID    56      67.838 -16.010  82.714                       N
ATOM    888  HD1 HID    56      67.735 -15.013  82.681                       H
ATOM    889  CE1 HID    56      68.883 -16.440  82.047                       C
ATOM    890  HE1 HID    56      69.517 -15.780  81.501                       H
ATOM    891  NE2 HID    56      69.059 -17.755  82.169                       N
ATOM    892  CD2 HID    56      68.063 -18.180  82.944                       C
ATOM    893  HD2 HID    56      67.922 -19.200  83.239                       H
ATOM    894  C   HID    56      63.499 -17.351  84.055                       C
ATOM    895  O   HID    56      63.087 -18.404  84.607                       O
ATOM    896  N   LEU    57      62.813 -16.208  84.152                       N
ATOM    897  H   LEU    57      63.162 -15.384  83.706                       H
ATOM    898  CA  LEU    57      61.549 -16.152  84.892                       C
ATOM    899  HA  LEU    57      61.587 -16.824  85.723                       H
ATOM    900  CB  LEU    57      61.316 -14.720  85.394                       C
ATOM    901  HB2 LEU    57      61.284 -14.052  84.560                       H
ATOM    902  HB3 LEU    57      60.388 -14.674  85.925                       H
ATOM    903  CG  LEU    57      62.463 -14.316  86.334                       C
ATOM    904  HG  LEU    57      63.393 -14.368  85.808                       H
ATOM    905  CD1 LEU    57      62.233 -12.877  86.827                       C
ATOM    906 HD11 LEU    57      63.028 -12.594  87.485                       H
ATOM    907 HD12 LEU    57      62.211 -12.212  85.989                       H
ATOM    908 HD13 LEU    57      61.301 -12.824  87.350                       H
ATOM    909  CD2 LEU    57      62.499 -15.276  87.537                       C
ATOM    910 HD21 LEU    57      63.294 -14.993  88.195                       H
ATOM    911 HD22 LEU    57      61.567 -15.226  88.061                       H
ATOM    912 HD23 LEU    57      62.661 -16.276  87.192                       H
ATOM    913  C   LEU    57      60.401 -16.566  83.958                       C
ATOM    914  O   LEU    57      59.372 -17.110  84.438                       O
ATOM    915  N   LYS    58      60.488 -16.365  82.635                       N
ATOM    916  H   LYS    58      61.276 -15.893  82.240                       H
ATOM    917  CA  LYS    58      59.410 -16.871  81.783                       C
ATOM    918  HA  LYS    58      58.484 -16.812  82.317                       H
ATOM    919  CB  LYS    58      59.307 -16.059  80.470                       C
ATOM    920  HB2 LYS    58      60.237 -16.125  79.946                       H
ATOM    921  HB3 LYS    58      58.523 -16.467  79.868                       H
ATOM    922  CG  LYS    58      58.996 -14.577  80.758                       C
ATOM    923  HG2 LYS    58      58.065 -14.501  81.278                       H
ATOM    924  HG3 LYS    58      59.774 -14.152  81.358                       H
ATOM    925  CD  LYS    58      58.904 -13.821  79.414                       C
ATOM    926  HD2 LYS    58      59.844 -13.888  78.905                       H
ATOM    927  HD3 LYS    58      58.138 -14.261  78.810                       H
ATOM    928  CE  LYS    58      58.562 -12.339  79.664                       C
ATOM    929  HE2 LYS    58      57.618 -12.273  80.165                       H
ATOM    930  HE3 LYS    58      59.321 -11.894  80.272                       H
ATOM    931  NZ  LYS    58      58.486 -11.628  78.377                       N
ATOM    932  HZ1 LYS    58      58.257 -10.668  78.540                       H
ATOM    933  HZ2 LYS    58      59.369 -11.686  77.911                       H
ATOM    934  HZ3 LYS    58      57.780 -12.046  77.805                       H
ATOM    935  C   LYS    58      59.724 -18.334  81.440                       C
ATOM    936  O   LYS    58      58.789 -19.172  81.332                       O
ATOM    937  N   ASN    59      60.997 -18.717  81.243                       N
ATOM    938  H   ASN    59      61.728 -18.032  81.251                       H
ATOM    939  CA  ASN    59      61.302 -20.134  81.002                       C
ATOM    940  HA  ASN    59      60.401 -20.611  80.649                       H
ATOM    941  CB  ASN    59      62.367 -20.297  79.955                       C
ATOM    942  HB2 ASN    59      63.264 -19.790  80.285                       H
ATOM    943  HB3 ASN    59      62.571 -21.316  79.790                       H
ATOM    944  CG  ASN    59      61.903 -19.652  78.678                       C
ATOM    945  OD1 ASN    59      60.695 -19.459  78.335                       O
ATOM    946  ND2 ASN    59      62.845 -19.290  77.907                       N
ATOM    947 HD21 ASN    59      62.519 -18.604  77.264                       H
ATOM    948 HD22 ASN    59      63.746 -19.423  78.186                       H
ATOM    949  C   ASN    59      61.841 -20.838  82.312                       C
ATOM    950  O   ASN    59      61.503 -22.035  82.496                       O
HETATM  951  N   PRB    60      62.670 -20.128  83.224                       N
HETATM  952  H   PRB    60      62.889 -19.203  82.938                       H
HETATM  953  CA  PRB    60      63.208 -20.654  84.625                       C
HETATM  954  HA  PRB    60      63.425 -21.732  84.520                       H
HETATM  955  CB  PRB    60      64.585 -19.745  85.232                       C
HETATM  956  HB2 PRB    60      65.431 -20.222  84.776                       H
HETATM  957  HB3 PRB    60      64.391 -18.722  84.840                       H
HETATM  958  CG  PRB    60      65.195 -19.390  86.891                       C
HETATM  959  CD  PRB    60      65.555 -19.034  88.191                       C
HETATM  960  HD1 PRB    60      65.769 -18.579  89.259                       H
HETATM  961  C   PRB    60      62.087 -20.502  85.559                       C
HETATM  962  O   PRB    60      62.318 -20.764  86.742                       O
ATOM    963  N   VAL    61      60.901 -20.079  85.089                       N
ATOM    964  H   VAL    61      60.832 -19.782  84.132                       H
ATOM    965  CA  VAL    61      59.706 -19.987  85.931                       C
ATOM    966  HA  VAL    61      59.973 -20.110  86.961                       H
ATOM    967  CB  VAL    61      59.084 -18.604  85.734                       C
ATOM    968  HB  VAL    61      58.880 -18.446  84.696                       H
ATOM    969  CG1 VAL    61      57.771 -18.526  86.527                       C
ATOM    970 HG11 VAL    61      57.334 -17.560  86.400                       H
ATOM    971 HG12 VAL    61      57.095 -19.274  86.162                       H
ATOM    972 HG13 VAL    61      57.966 -18.699  87.563                       H
ATOM    973  CG2 VAL    61      60.067 -17.530  86.243                       C
ATOM    974 HG21 VAL    61      59.636 -16.561  86.111                       H
ATOM    975 HG22 VAL    61      60.266 -17.696  87.282                       H
ATOM    976 HG23 VAL    61      60.982 -17.593  85.692                       H
ATOM    977  C   VAL    61      58.675 -21.037  85.501                       C
ATOM    978  O   VAL    61      57.799 -21.456  86.301                       O
ATOM    979  N   ALA    62      58.738 -21.478  84.245                       N
ATOM    980  H   ALA    62      59.565 -21.285  83.718                       H
ATOM    981  CA  ALA    62      57.657 -22.237  83.593                       C
ATOM    982  HA  ALA    62      56.699 -21.833  83.846                       H
ATOM    983  CB  ALA    62      57.866 -22.135  82.074                       C
ATOM    984  HB1 ALA    62      57.097 -22.681  81.571                       H
ATOM    985  HB2 ALA    62      57.824 -21.105  81.779                       H
ATOM    986  HB3 ALA    62      58.820 -22.540  81.817                       H
ATOM    987  C   ALA    62      57.703 -23.694  84.067                       C
ATOM    988  O   ALA    62      56.727 -24.463  83.873                       O
ATOM    989  N   ARG    63      58.771 -24.113  84.727                       N
ATOM    990  H   ARG    63      59.531 -23.480  84.882                       H
ATOM    991  CA  ARG    63      58.839 -25.470  85.280                       C
ATOM    992  HA  ARG    63      58.515 -26.201  84.570                       H
ATOM    993  CB  ARG    63      60.299 -25.749  85.677                       C
ATOM    994  HB2 ARG    63      60.911 -25.752  84.797                       H
ATOM    995  HB3 ARG    63      60.640 -24.986  86.345                       H
ATOM    996  CG  ARG    63      60.398 -27.109  86.389                       C
ATOM    997  HG2 ARG    63      59.803 -27.082  87.278                       H
ATOM    998  HG3 ARG    63      60.045 -27.889  85.749                       H
ATOM    999  CD  ARG    63      61.861 -27.362  86.758                       C
ATOM   1000  HD2 ARG    63      61.945 -28.279  87.310                       H
ATOM   1001  HD3 ARG    63      62.451 -27.439  85.863                       H
ATOM   1002  NE  ARG    63      62.374 -26.239  87.570                       N
ATOM   1003  HE  ARG    63      62.782 -25.459  87.093                       H
ATOM   1004  CZ  ARG    63      62.278 -26.189  88.915                       C
ATOM   1005  NH1 ARG    63      61.764 -27.129  89.660                       N
ATOM   1006 HH11 ARG    63      61.430 -27.958  89.348                       H
ATOM   1007 HH12 ARG    63      61.714 -26.995  90.658                       H
ATOM   1008  NH2 ARG    63      62.809 -25.184  89.590                       N
ATOM   1009 HH21 ARG    63      63.220 -24.418  89.113                       H
ATOM   1010 HH22 ARG    63      62.750 -25.192  90.591                       H
ATOM   1011  C   ARG    63      57.894 -25.534  86.500                       C
ATOM   1012  O   ARG    63      57.508 -26.647  86.941                       O
ATOM   1013  N   LEU    64      57.460 -24.399  87.060                       N
ATOM   1014  H   LEU    64      57.750 -23.523  86.675                       H
ATOM   1015  CA  LEU    64      56.546 -24.410  88.219                       C
ATOM   1016  HA  LEU    64      56.810 -25.205  88.884                       H
ATOM   1017  CB  LEU    64      56.670 -23.057  88.940                       C
ATOM   1018  HB2 LEU    64      56.415 -22.271  88.261                       H
ATOM   1019  HB3 LEU    64      56.007 -23.032  89.779                       H
ATOM   1020  CG  LEU    64      58.116 -22.868  89.428                       C
ATOM   1021  HG  LEU    64      58.785 -22.917  88.594                       H
ATOM   1022  CD1 LEU    64      58.253 -21.496  90.109                       C
ATOM   1023 HD11 LEU    64      59.258 -21.368  90.455                       H
ATOM   1024 HD12 LEU    64      58.017 -20.724  89.406                       H
ATOM   1025 HD13 LEU    64      57.581 -21.440  90.939                       H
ATOM   1026  CD2 LEU    64      58.461 -23.982  90.434                       C
ATOM   1027 HD21 LEU    64      59.465 -23.852  90.779                       H
ATOM   1028 HD22 LEU    64      57.788 -23.931  91.264                       H
ATOM   1029 HD23 LEU    64      58.367 -24.935  89.957                       H
ATOM   1030  C   LEU    64      55.081 -24.626  87.751                       C
ATOM   1031  O   LEU    64      54.252 -25.142  88.546                       O
ATOM   1032  N   LYS    65      54.681 -24.289  86.513                       N
ATOM   1033  H   LYS    65      55.327 -23.866  85.880                       H
ATOM   1034  CA  LYS    65      53.290 -24.559  86.078                       C
ATOM   1035  HA  LYS    65      52.621 -24.435  86.904                       H
ATOM   1036  CB  LYS    65      52.885 -23.595  84.947                       C
ATOM   1037  HB2 LYS    65      53.568 -23.698  84.130                       H
ATOM   1038  HB3 LYS    65      51.895 -23.838  84.621                       H
ATOM   1039  CG  LYS    65      52.898 -22.143  85.451                       C
ATOM   1040  HG2 LYS    65      52.222 -22.044  86.275                       H
ATOM   1041  HG3 LYS    65      53.884 -21.875  85.768                       H
ATOM   1042  CD  LYS    65      52.445 -21.221  84.304                       C
ATOM   1043  HD2 LYS    65      53.125 -21.313  83.483                       H
ATOM   1044  HD3 LYS    65      51.463 -21.507  83.989                       H
ATOM   1045  CE  LYS    65      52.416 -19.760  84.784                       C
ATOM   1046  HE2 LYS    65      51.743 -19.669  85.611                       H
ATOM   1047  HE3 LYS    65      53.398 -19.464  85.090                       H
ATOM   1048  NZ  LYS    65      51.959 -18.899  83.684                       N
ATOM   1049  HZ1 LYS    65      51.937 -17.949  83.991                       H
ATOM   1050  HZ2 LYS    65      52.586 -18.986  82.910                       H
ATOM   1051  HZ3 LYS    65      51.041 -19.180  83.402                       H
ATOM   1052  C   LYS    65      53.190 -26.006  85.560                       C
ATOM   1053  O   LYS    65      52.081 -26.601  85.581                       O
ATOM   1054  N   LYS    66      54.271 -26.641  85.102                       N
ATOM   1055  H   LYS    66      55.160 -26.185  85.106                       H
ATOM   1056  CA  LYS    66      54.148 -28.020  84.609                       C
ATOM   1057  HA  LYS    66      53.216 -28.142  84.096                       H
ATOM   1058  CB  LYS    66      55.307 -28.333  83.643                       C
ATOM   1059  HB2 LYS    66      55.284 -27.652  82.818                       H
ATOM   1060  HB3 LYS    66      56.237 -28.233  84.163                       H
ATOM   1061  CG  LYS    66      55.158 -29.774  83.120                       C
ATOM   1062  HG2 LYS    66      55.973 -30.006  82.467                       H
ATOM   1063  HG3 LYS    66      55.158 -30.455  83.946                       H
ATOM   1064  CD  LYS    66      53.832 -29.898  82.344                       C
ATOM   1065  HD2 LYS    66      53.014 -29.657  82.991                       H
ATOM   1066  HD3 LYS    66      53.844 -29.220  81.516                       H
ATOM   1067  CE  LYS    66      53.666 -31.339  81.826                       C
ATOM   1068  HE2 LYS    66      54.488 -31.586  81.187                       H
ATOM   1069  HE3 LYS    66      53.641 -32.015  82.655                       H
ATOM   1070  NZ  LYS    66      52.410 -31.444  81.067                       N
ATOM   1071  HZ1 LYS    66      52.299 -32.380  80.734                       H
ATOM   1072  HZ2 LYS    66      51.640 -31.208  81.661                       H
ATOM   1073  HZ3 LYS    66      52.436 -30.814  80.291                       H
ATOM   1074  C   LYS    66      54.194 -28.973  85.817                       C
ATOM   1075  O   LYS    66      53.632 -30.098  85.766                       O
ATOM   1076  N   LYS    67      54.828 -28.580  86.925                       N
ATOM   1077  H   LYS    67      55.290 -27.693  86.938                       H
ATOM   1078  CA  LYS    67      54.847 -29.421  88.129                       C
ATOM   1079  HA  LYS    67      54.850 -30.456  87.854                       H
ATOM   1080  CB  LYS    67      56.105 -29.113  88.954                       C
ATOM   1081  HB2 LYS    67      56.108 -28.082  89.236                       H
ATOM   1082  HB3 LYS    67      56.109 -29.724  89.833                       H
ATOM   1083  CG  LYS    67      57.354 -29.417  88.120                       C
ATOM   1084  HG2 LYS    67      57.345 -30.448  87.826                       H
ATOM   1085  HG3 LYS    67      57.366 -28.800  87.246                       H
ATOM   1086  CD  LYS    67      58.614 -29.138  88.959                       C
ATOM   1087  HD2 LYS    67      58.638 -28.114  89.260                       H
ATOM   1088  HD3 LYS    67      58.591 -29.760  89.838                       H
ATOM   1089  CE  LYS    67      59.846 -29.489  88.117                       C
ATOM   1090  HE2 LYS    67      59.761 -30.511  87.820                       H
ATOM   1091  HE3 LYS    67      59.886 -28.862  87.247                       H
ATOM   1092  NZ  LYS    67      61.082 -29.367  88.867                       N
ATOM   1093  HZ1 LYS    67      61.813 -29.731  88.319                       H
ATOM   1094  HZ2 LYS    67      61.303 -28.472  89.172                       H
ATOM   1095  HZ3 LYS    67      60.966 -29.887  89.713                       H
ATOM   1096  C   LYS    67      53.601 -29.120  88.978                       C
ATOM   1097  O   LYS    67      53.184 -29.976  89.801                       O
ATOM   1098  N   ASN    68      52.950 -27.960  88.839                       N
ATOM   1099  H   ASN    68      53.211 -27.316  88.120                       H
ATOM   1100  CA  ASN    68      51.842 -27.649  89.747                       C
ATOM   1101  HA  ASN    68      52.080 -28.002  90.729                       H
ATOM   1102  CB  ASN    68      51.613 -26.125  89.787                       C
ATOM   1103  HB2 ASN    68      51.359 -25.778  88.808                       H
ATOM   1104  HB3 ASN    68      50.814 -25.903  90.463                       H
ATOM   1105  CG  ASN    68      52.899 -25.422  90.259                       C
ATOM   1106  OD1 ASN    68      54.021 -25.932  90.008                       O
ATOM   1107  ND2 ASN    68      52.825 -24.269  90.934                       N
ATOM   1108 HD21 ASN    68      53.662 -23.810  91.232                       H
ATOM   1109 HD22 ASN    68      51.933 -23.867  91.141                       H
ATOM   1110  C   ASN    68      50.571 -28.361  89.260                       C
ATOM   1111  O   ASN    68      49.714 -28.733  90.103                       O
ATOM   1112  N   ALA    69      50.357 -28.607  87.961                       N
ATOM   1113  H   ALA    69      50.965 -28.243  87.257                       H
ATOM   1114  CA  ALA    69      49.201 -29.438  87.613                       C
ATOM   1115  HA  ALA    69      48.450 -29.318  88.366                       H
ATOM   1116  CB  ALA    69      48.624 -29.026  86.245                       C
ATOM   1117  HB1 ALA    69      47.784 -29.645  86.011                       H
ATOM   1118  HB2 ALA    69      48.314 -28.003  86.281                       H
ATOM   1119  HB3 ALA    69      49.375 -29.144  85.492                       H
ATOM   1120  C   ALA    69      49.649 -30.909  87.553                       C
ATOM   1121  O   ALA    69      48.883 -31.814  87.976                       O
ATOM   1122  N   GLU    70      50.847 -31.234  87.042                       N
ATOM   1123  H   GLU    70      51.425 -30.536  86.622                       H
ATOM   1124  CA  GLU    70      51.288 -32.633  87.095                       C
ATOM   1125  HA  GLU    70      50.834 -33.173  86.290                       H
ATOM   1126  CB  GLU    70      52.819 -32.714  86.963                       C
ATOM   1127  HB2 GLU    70      53.276 -32.173  87.765                       H
ATOM   1128  HB3 GLU    70      53.129 -33.738  87.003                       H
ATOM   1129  CG  GLU    70      53.246 -32.099  85.618                       C
ATOM   1130  HG2 GLU    70      52.792 -32.642  84.816                       H
ATOM   1131  HG3 GLU    70      52.933 -31.076  85.579                       H
ATOM   1132  CD  GLU    70      54.778 -32.170  85.484                       C
ATOM   1133  OE1 GLU    70      55.527 -32.126  86.547                       O
ATOM   1134  OE2 GLU    70      55.324 -32.273  84.307                       O
ATOM   1135  C   GLU    70      50.867 -33.229  88.448                       C
ATOM   1136  O   GLU    70      50.467 -34.419  88.531                       O
ATOM   1137  N   CYX    71      50.950 -32.452  89.540                       N
ATOM   1138  H   CYX    71      51.355 -31.542  89.467                       H
ATOM   1139  CA  CYX    71      50.460 -32.925  90.839                       C
ATOM   1140  HA  CYX    71      50.455 -33.995  90.853                       H
ATOM   1141  CB  CYX    71      51.393 -32.412  91.965                       C
ATOM   1142  HB2 CYX    71      52.356 -32.861  91.845                       H
ATOM   1143  HB3 CYX    71      51.486 -31.348  91.910                       H
ATOM   1144  SG  CYX    71      50.700 -32.842  93.548                       S
ATOM   1145  C   CYX    71      49.023 -32.416  91.062                       C
ATOM   1146  O   CYX    71      48.212 -33.149  91.685                       O
ATOM   1147  N   LYS    72      48.600 -31.220  90.622                       N
ATOM   1148  H   LYS    72      49.226 -30.572  90.188                       H
ATOM   1149  CA  LYS    72      47.177 -30.904  90.811                       C
ATOM   1150  HA  LYS    72      47.028 -30.503  91.792                       H
ATOM   1151  CB  LYS    72      46.684 -29.875  89.777                       C
ATOM   1152  HB2 LYS    72      47.235 -28.963  89.881                       H
ATOM   1153  HB3 LYS    72      46.821 -30.259  88.788                       H
ATOM   1154  CG  LYS    72      45.186 -29.612  90.034                       C
ATOM   1155  HG2 LYS    72      44.645 -30.530  89.932                       H
ATOM   1156  HG3 LYS    72      45.060 -29.229  91.025                       H
ATOM   1157  CD  LYS    72      44.638 -28.588  89.023                       C
ATOM   1158  HD2 LYS    72      45.171 -27.666  89.120                       H
ATOM   1159  HD3 LYS    72      44.758 -28.965  88.029                       H
ATOM   1160  CE  LYS    72      43.141 -28.355  89.311                       C
ATOM   1161  HE2 LYS    72      42.612 -29.280  89.216                       H
ATOM   1162  HE3 LYS    72      43.026 -27.979  90.307                       H
ATOM   1163  NZ  LYS    72      42.596 -27.380  88.356                       N
ATOM   1164  HZ1 LYS    72      42.701 -27.731  87.426                       H
ATOM   1165  HZ2 LYS    72      41.625 -27.233  88.549                       H
ATOM   1166  HZ3 LYS    72      43.088 -26.515  88.444                       H
ATOM   1167  C   LYS    72      46.385 -32.209  90.633                       C
ATOM   1168  O   LYS    72      46.172 -32.967  91.614                       O
ATOM   1169  N   ALA    73      45.935 -32.529  89.413                       N
ATOM   1170  H   ALA    73      46.034 -31.878  88.660                       H
ATOM   1171  CA  ALA    73      45.306 -33.833  89.170                       C
ATOM   1172  HA  ALA    73      44.839 -34.180  90.067                       H
ATOM   1173  CB  ALA    73      44.247 -33.703  88.059                       C
ATOM   1174  HB1 ALA    73      43.797 -34.658  87.883                       H
ATOM   1175  HB2 ALA    73      43.495 -33.005  88.363                       H
ATOM   1176  HB3 ALA    73      44.712 -33.357  87.160                       H
ATOM   1177  C   ALA    73      46.391 -34.834  88.726                       C
ATOM   1178  O   ALA    73      46.096 -35.782  87.953                       O
HETATM 1179  N   NHE    74      47.608 -34.696  89.146                       N
HETATM 1180  HN1 NHE    74      47.842 -33.945  89.763                       H
HETATM 1181  HN2 NHE    74      48.314 -35.341  88.853                       H
END
CONECT    1    2
CONECT    2    1    5    3    4
CONECT    3    2
CONECT    4    2
CONECT    5    2    7    6
CONECT    6    5
CONECT    7    5
CONECT  432  434
CONECT  434  432  435  436
CONECT  435  434
CONECT  436  438  434  437  444
CONECT  437  436
CONECT  438  439  440  441  436
CONECT  439  438
CONECT  440  438
CONECT  441  438  442
CONECT  442  443  441
CONECT  443  442
CONECT  444  436  446  445
CONECT  445  444
CONECT  446  444
CONECT  529 1144
CONECT  555  557
CONECT  557  555  559  558
CONECT  558  557
CONECT  559  557
CONECT  560  561
CONECT  561  560  562  563  564
CONECT  562  561
CONECT  563  561
CONECT  564  561  565  566
CONECT  565  564
CONECT  566  564
CONECT  813  888
CONECT  865  946  948
CONECT  866  946
CONECT  888  813
CONECT  946  865  866
CONECT  948  865
CONECT  949  951
CONECT  951  949  953  952
CONECT  952  951
CONECT  953  955  951  961  954
CONECT  954  953
CONECT  955  956  957  958  953
CONECT  956  955
CONECT  957  955
CONECT  958  955  959
CONECT  959  960  958
CONECT  960  959
CONECT  961  953  962  963
CONECT  962  961
CONECT  963  961
CONECT 1006 1094
CONECT 1094 1006
CONECT 1144  529
CONECT 1177 1179
CONECT 1179 1177 1180 1181
CONECT 1180 1179
CONECT 1181 1179
