# Supplementary material for: Folded-state compatibility and unfolded-state constraint govern staple-based stabilization: guidelines from a coiled-coil model
Source: RSC Chem Biol. 2026 Feb 24;7(4):737–50. doi: 10.1039/d5cb00326a (PMC12980645; doi:10.1039/d5cb00326a)
Supplement: CB-007-D5CB00326A-s007 [file CB-007-D5CB00326A-s007.txt]

%VERSION  VERSION_STAMP = V0001.000  DATE = 11/11/24  12:04:46                  
%FLAG TITLE                                                                     
%FORMAT(20a4)                                                                   
default_name                                                                    
%FLAG POINTERS                                                                  
%FORMAT(10I8)                                                                   
    1181      20     601     585    1388     779    2647    2382       0       0
    6537      74     585     779    2382      62     131     145      37       0
       0       0       0       0       0       0       0       0      24       0
       0
%FLAG ATOM_NAME                                                                 
%FORMAT(20a4)                                                                   
H1  CH3 H2  H3  C   O   N   H   CA  HA  CB  HB2 HB3 CG  HG2 HG3 CD  OE1 OE2 C   
O   N   H   CA  HA  CB  HB  CG1 HG11HG12HG13CG2 HG21HG22HG23C   O   N   H   CA  
HA  CB  HB2 HB3 CG  HG2 HG3 CD  HD2 HD3 CE  HE2 HE3 NZ  HZ1 HZ2 HZ3 C   O   N   
H   CA  HA  CB  HB2 HB3 CG  HG2 HG3 CD  OE1 NE2 HE21HE22C   O   N   H   CA  HA  
CB  HB2 HB3 CG  HG  CD1 HD11HD12HD13CD2 HD21HD22HD23C   O   N   H   CA  HA  CB  
HB2 HB3 CG  HG2 HG3 CD  OE1 OE2 C   O   N   H   CA  HA  CB  HB1 HB2 HB3 C   O   
N   H   CA  HA  CB  HB2 HB3 CG  HG2 HG3 CD  OE1 OE2 C   O   N   H   CA  HA  CB  
HB  CG1 HG11HG12HG13CG2 HG21HG22HG23C   O   N   H   CA  HA  CB  HB2 HB3 CG  HG2 
HG3 CD  OE1 OE2 C   O   N   H   CA  HA  CB  HB2 HB3 CG  HG2 HG3 CD  OE1 OE2 C   
O   N   H   CA  HA  CB  HB2 HB3 CG  HG  CD1 HD11HD12HD13CD2 HD21HD22HD23C   O   
N   H   CA  HA  CB  HB2 HB3 CG  HG2 HG3 CD  OE1 OE2 C   O   N   H   CA  HA  CB  
HB2 HB3 OG  HG  C   O   N   H   CA  HA  CB  HB2 HB3 CG  HG2 HG3 CD  OE1 OE2 C   
O   N   H   CA  HA  CB  HB2 HB3 CG  HG  CD1 HD11HD12HD13CD2 HD21HD22HD23C   O   
N   H   CA  HA  CB  HB2 HB3 CG  CD1 HD1 NE1 HE1 CE2 CZ2 HZ2 CH2 HH2 CZ3 HZ3 CE3 
HE3 CD2 C   O   N   H   CA  HA  CB  HB2 HB3 CG  ND1 HD1 CE1 HE1 NE2 CD2 HD2 C   
O   N   H   CA  HA  CB  HB2 HB3 CG  HG  CD1 HD11HD12HD13CD2 HD21HD22HD23C   O   
N   H   CA  HA  CB  HB2 HB3 CG  HG2 HG3 CD  OE1 OE2 C   O   N   H   CA  HA  CB  
HB2 HB3 CG  OD1 ND2 HD21HD22C   O   N   H   CA  HA  CB  HB2 HB3 CG  HG2 HG3 CD  
OE1 OE2 C   O   N   H   CA  HA  CB  HB  CG1 HG11HG12HG13CG2 HG21HG22HG23C   O   
N   H   CA  HA  CB  HB1 HB2 HB3 C   O   N   H   CA  HA  CB  HB2 HB3 CG  HG2 HG3 
CD  HD2 HD3 NE  HE  CZ  NH1 HH11HH12NH2 HH21HH22C   O   N   H   CA  HA  CB  HB2 
HB3 CG  HG  CD1 HD11HD12HD13CD2 HD21HD22HD23C   O   N   H   C   O   CA  HA  CB  
HB2 HB3 CG  CD  HD1 N   H   CA  HA  CB  HB2 HB3 CG  HG2 HG3 CD  HD2 HD3 CE  HE2 
HE3 NZ  HZ1 HZ2 HZ3 C   O   N   H   CA  HA  CB  HB2 HB3 CG  HG2 HG3 CD  OE1 OE2 
C   O   N   H   CA  HA  CB  HB2 HB3 CG  OD1 ND2 HD21HD22C   O   N   H   CA  HA  
CB  HB1 HB2 HB3 C   O   N   H   CA  HA  CB  HB2 HB3 CG  HG2 HG3 CD  OE1 OE2 C   
O   N   H   CA  HA  CB  HB2 HB3 SG  C   O   N   H   CA  HA  CB  HB2 HB3 CG  HG2 
HG3 CD  OE1 OE2 C   O   N   H   CA  HA  CB  HB1 HB2 HB3 C   O   N   HN1 HN2 H1  
CH3 H2  H3  C   O   N   H   CA  HA  CB  HB2 HB3 CG  HG2 HG3 CD  HD2 HD3 CE  HE2 
HE3 NZ  HZ1 HZ2 HZ3 C   O   N   H   CA  HA  CB  HB  CG1 HG11HG12HG13CG2 HG21HG22
HG23C   O   N   H   CA  HA  CB  HB2 HB3 CG  HG2 HG3 CD  HD2 HD3 CE  HE2 HE3 NZ  
HZ1 HZ2 HZ3 C   O   N   H   CA  HA  CB  HB2 HB3 CG  HG2 HG3 CD  OE1 NE2 HE21HE22
C   O   N   H   CA  HA  CB  HB2 HB3 CG  HG  CD1 HD11HD12HD13CD2 HD21HD22HD23C   
O   N   H   CA  HA  CB  HB2 HB3 CG  HG2 HG3 CD  HD2 HD3 CE  HE2 HE3 NZ  HZ1 HZ2 
HZ3 C   O   N   H   CA  HA  CB  HB1 HB2 HB3 C   O   N   H   CA  HA  CB  HB2 HB3 
CG  HG2 HG3 CD  HD2 HD3 CE  HE2 HE3 NZ  HZ1 HZ2 HZ3 C   O   N   H   CA  HA  CB  
HB  CG1 HG11HG12HG13CG2 HG21HG22HG23C   O   N   H   CA  HA  CB  HB2 HB3 CG  HG2 
HG3 CD  OE1 OE2 C   O   N   H   CA  HA  CB  HB2 HB3 CG  HG2 HG3 CD  OE1 OE2 C   
O   N   H   CA  HA  CB  HB2 HB3 CG  HG  CD1 HD11HD12HD13CD2 HD21HD22HD23C   O   
N   H   CA  HA  CB  HB2 HB3 CG  HG2 HG3 CD  HD2 HD3 CE  HE2 HE3 NZ  HZ1 HZ2 HZ3 
C   O   N   H   CA  HA  CB  HB2 HB3 OG  HG  C   O   N   H   CA  HA  CB  HB2 HB3 
CG  HG2 HG3 CD  HD2 HD3 CE  HE2 HE3 NZ  HZ1 HZ2 HZ3 C   O   N   H   CA  HA  CB  
HB2 HB3 CG  HG  CD1 HD11HD12HD13CD2 HD21HD22HD23C   O   N   H   CA  HA  CB  HB2 
HB3 CG  CD1 HD1 NE1 HE1 CE2 CZ2 HZ2 CH2 HH2 CZ3 HZ3 CE3 HE3 CD2 C   O   N   H   
CA  HA  CB  HB2 HB3 CG  ND1 HD1 CE1 HE1 NE2 CD2 HD2 C   O   N   H   CA  HA  CB  
HB2 HB3 CG  HG  CD1 HD11HD12HD13CD2 HD21HD22HD23C   O   N   H   CA  HA  CB  HB2 
HB3 CG  HG2 HG3 CD  HD2 HD3 CE  HE2 HE3 NZ  HZ1 HZ2 HZ3 C   O   N   H   CA  HA  
CB  HB2 HB3 CG  OD1 ND2 HD21HD22C   O   N   H   C   O   CA  HA  CB  HB2 HB3 CG  
CD  HD1 N   H   CA  HA  CB  HB  CG1 HG11HG12HG13CG2 HG21HG22HG23C   O   N   H   
CA  HA  CB  HB1 HB2 HB3 C   O   N   H   CA  HA  CB  HB2 HB3 CG  HG2 HG3 CD  HD2 
HD3 NE  HE  CZ  NH1 HH11HH12NH2 HH21HH22C   O   N   H   CA  HA  CB  HB2 HB3 CG  
HG  CD1 HD11HD12HD13CD2 HD21HD22HD23C   O   N   H   CA  HA  CB  HB2 HB3 CG  HG2 
HG3 CD  HD2 HD3 CE  HE2 HE3 NZ  HZ1 HZ2 HZ3 C   O   N   H   CA  HA  CB  HB2 HB3 
CG  HG2 HG3 CD  HD2 HD3 CE  HE2 HE3 NZ  HZ1 HZ2 HZ3 C   O   N   H   CA  HA  CB  
HB2 HB3 CG  HG2 HG3 CD  HD2 HD3 CE  HE2 HE3 NZ  HZ1 HZ2 HZ3 C   O   N   H   CA  
HA  CB  HB2 HB3 CG  OD1 ND2 HD21HD22C   O   N   H   CA  HA  CB  HB1 HB2 HB3 C   
O   N   H   CA  HA  CB  HB2 HB3 CG  HG2 HG3 CD  OE1 OE2 C   O   N   H   CA  HA  
CB  HB2 HB3 SG  C   O   N   H   CA  HA  CB  HB2 HB3 CG  HG2 HG3 CD  HD2 HD3 CE  
HE2 HE3 NZ  HZ1 HZ2 HZ3 C   O   N   H   CA  HA  CB  HB1 HB2 HB3 C   O   N   HN1 
HN2 
%FLAG CHARGE                                                                    
%FORMAT(5E16.8)                                                                 
  2.04636429E+00 -6.67300626E+00  2.04636429E+00  2.04636429E+00  1.08823576E+01
 -1.03484442E+01 -9.40817349E+00  5.35006728E+00  7.23425310E-01  2.01356415E+00
  1.02044880E+00 -3.15245790E-01 -3.15245790E-01  2.47823280E-01 -7.74447750E-01
 -7.74447750E-01  1.46762404E+01 -1.49204192E+01 -1.49204192E+01  9.77808618E+00
 -1.06035564E+01 -7.57501011E+00  4.95464337E+00 -1.59445125E+00  1.76574087E+00
  5.43935655E+00 -5.41202310E-01 -5.81655816E+00  1.44138393E+00  1.44138393E+00
  1.44138393E+00 -5.81655816E+00  1.44138393E+00  1.44138393E+00  1.44138393E+00
  1.08841798E+01 -1.03484442E+01 -6.33953817E+00  5.00566581E+00 -4.37335200E+00
  2.59849998E+00 -1.71289620E-01  6.59647260E-01  6.59647260E-01  3.40757010E-01
  1.87689690E-01  1.87689690E-01 -8.72848170E-01  1.13160483E+00  1.13160483E+00
 -2.60578890E-01  2.06823105E+00  2.06823105E+00 -7.02287442E+00  6.19558200E+00
  6.19558200E+00  6.19558200E+00  1.33769904E+01 -1.07402236E+01 -7.57501011E+00
  4.95464337E+00 -5.64891300E-02  1.54889550E+00 -6.56002800E-02  3.11601330E-01
  3.11601330E-01 -1.17533835E+00  6.41424960E-01  6.41424960E-01  1.26663207E+01
 -1.10900918E+01 -1.71417176E+01  7.74629973E+00  7.74629973E+00  1.08841798E+01
 -1.03484442E+01 -7.57501011E+00  4.95464337E+00 -9.43915140E-01  1.68009606E+00
 -2.00809746E+00  8.32759110E-01  8.32759110E-01  6.43429413E+00 -6.57825030E-01
 -7.50940983E+00  1.82223000E+00  1.82223000E+00  1.82223000E+00 -7.50940983E+00
  1.82223000E+00  1.82223000E+00  1.82223000E+00  1.08841798E+01 -1.03484442E+01
 -9.40817349E+00  5.35006728E+00  7.23425310E-01  2.01356415E+00  1.02044880E+00
 -3.15245790E-01 -3.15245790E-01  2.47823280E-01 -7.74447750E-01 -7.74447750E-01
  1.46762404E+01 -1.49204192E+01 -1.49204192E+01  9.77808618E+00 -1.06035564E+01
 -7.57501011E+00  4.95464337E+00  6.14091510E-01  1.49969529E+00 -3.32556975E+00
  1.09880469E+00  1.09880469E+00  1.09880469E+00  1.08841798E+01 -1.03484442E+01
 -9.40817349E+00  5.35006728E+00  7.23425310E-01  2.01356415E+00  1.02044880E+00
 -3.15245790E-01 -3.15245790E-01  2.47823280E-01 -7.74447750E-01 -7.74447750E-01
  1.46762404E+01 -1.49204192E+01 -1.49204192E+01  9.77808618E+00 -1.06035564E+01
 -7.57501011E+00  4.95464337E+00 -1.59445125E+00  1.76574087E+00  5.43935655E+00
 -5.41202310E-01 -5.81655816E+00  1.44138393E+00  1.44138393E+00  1.44138393E+00
 -5.81655816E+00  1.44138393E+00  1.44138393E+00  1.44138393E+00  1.08841798E+01
 -1.03484442E+01 -9.40817349E+00  5.35006728E+00  7.23425310E-01  2.01356415E+00
  1.02044880E+00 -3.15245790E-01 -3.15245790E-01  2.47823280E-01 -7.74447750E-01
 -7.74447750E-01  1.46762404E+01 -1.49204192E+01 -1.49204192E+01  9.77808618E+00
 -1.06035564E+01 -9.40817349E+00  5.35006728E+00  7.23425310E-01  2.01356415E+00
  1.02044880E+00 -3.15245790E-01 -3.15245790E-01  2.47823280E-01 -7.74447750E-01
 -7.74447750E-01  1.46762404E+01 -1.49204192E+01 -1.49204192E+01  9.77808618E+00
 -1.06035564E+01 -7.57501011E+00  4.95464337E+00 -9.43915140E-01  1.68009606E+00
 -2.00809746E+00  8.32759110E-01  8.32759110E-01  6.43429413E+00 -6.57825030E-01
 -7.50940983E+00  1.82223000E+00  1.82223000E+00  1.82223000E+00 -7.50940983E+00
  1.82223000E+00  1.82223000E+00  1.82223000E+00  1.08841798E+01 -1.03484442E+01
 -9.40817349E+00  5.35006728E+00  7.23425310E-01  2.01356415E+00  1.02044880E+00
 -3.15245790E-01 -3.15245790E-01  2.47823280E-01 -7.74447750E-01 -7.74447750E-01
  1.46762404E+01 -1.49204192E+01 -1.49204192E+01  9.77808618E+00 -1.06035564E+01
 -7.57501011E+00  4.95464337E+00 -4.53735270E-01  1.53613989E+00  3.85766091E+00
  6.41424960E-01  6.41424960E-01 -1.19283176E+01  7.79003325E+00  1.08841798E+01
 -1.03484442E+01 -9.40817349E+00  5.35006728E+00  7.23425310E-01  2.01356415E+00
  1.02044880E+00 -3.15245790E-01 -3.15245790E-01  2.47823280E-01 -7.74447750E-01
 -7.74447750E-01  1.46762404E+01 -1.49204192E+01 -1.49204192E+01  9.77808618E+00
 -1.06035564E+01 -7.57501011E+00  4.95464337E+00 -9.43915140E-01  1.68009606E+00
 -2.00809746E+00  8.32759110E-01  8.32759110E-01  6.43429413E+00 -6.57825030E-01
 -7.50940983E+00  1.82223000E+00  1.82223000E+00  1.82223000E+00 -7.50940983E+00
  1.82223000E+00  1.82223000E+00  1.82223000E+00  1.08841798E+01 -1.03484442E+01
 -7.57501011E+00  4.95464337E+00 -5.01113250E-01  2.04636429E+00 -9.11115000E-02
  6.17735970E-01  6.17735970E-01 -2.57845545E+00 -2.98481274E+00  3.75743826E+00
 -6.22838214E+00  6.21744876E+00  2.51467740E+00 -4.73962023E+00  2.86454556E+00
 -2.06640882E+00  2.58209991E+00 -3.59343756E+00  2.63676681E+00 -4.34966301E+00
  3.09779100E+00  2.26503189E+00  1.08841798E+01 -1.03484442E+01 -7.57501011E+00
  4.95464337E+00  3.42579240E-01  1.60538463E+00 -8.41870260E-01  7.32536460E-01
  7.32536460E-01 -4.84713180E-01 -6.94451853E+00  6.64931727E+00  3.74832711E+00
  2.53654416E+00 -1.04359112E+01  2.35432116E+00  2.09009781E+00  1.08841798E+01
 -1.03484442E+01 -7.57501011E+00  4.95464337E+00 -9.43915140E-01  1.68009606E+00
 -2.00809746E+00  8.32759110E-01  8.32759110E-01  6.43429413E+00 -6.57825030E-01
 -7.50940983E+00  1.82223000E+00  1.82223000E+00  1.82223000E+00 -7.50940983E+00
  1.82223000E+00  1.82223000E+00  1.82223000E+00  1.08841798E+01 -1.03484442E+01
 -9.40817349E+00  5.35006728E+00  7.23425310E-01  2.01356415E+00  1.02044880E+00
 -3.15245790E-01 -3.15245790E-01  2.47823280E-01 -7.74447750E-01 -7.74447750E-01
  1.46762404E+01 -1.49204192E+01 -1.49204192E+01  9.77808618E+00 -1.06035564E+01
 -7.57501011E+00  4.95464337E+00  2.60578890E-01  1.90969704E+00 -3.71917143E+00
  1.45231731E+00  1.45231731E+00  1.29924999E+01 -1.08076461E+01 -1.67481159E+01
  7.64607708E+00  7.64607708E+00  1.08841798E+01 -1.03484442E+01 -9.40817349E+00
  5.35006728E+00  7.23425310E-01  2.01356415E+00  1.02044880E+00 -3.15245790E-01
 -3.15245790E-01  2.47823280E-01 -7.74447750E-01 -7.74447750E-01  1.46762404E+01
 -1.49204192E+01 -1.49204192E+01  9.77808618E+00 -1.06035564E+01 -7.57501011E+00
  4.95464337E+00 -1.59445125E+00  1.76574087E+00  5.43935655E+00 -5.41202310E-01
 -5.81655816E+00  1.44138393E+00  1.44138393E+00  1.44138393E+00 -5.81655816E+00
  1.44138393E+00  1.44138393E+00  1.44138393E+00  1.08841798E+01 -1.03484442E+01
 -7.57501011E+00  4.95464337E+00  6.14091510E-01  1.49969529E+00 -3.32556975E+00
  1.09880469E+00  1.09880469E+00  1.09880469E+00  1.08841798E+01 -1.03484442E+01
 -6.33953817E+00  5.00566581E+00 -4.80522051E+00  2.84267880E+00 -1.27556100E-02
  5.95869210E-01  5.95869210E-01  7.10669700E-01  5.19335550E-01  5.19335550E-01
  8.85603780E-01  1.25187201E+00  1.25187201E+00 -9.64870785E+00  6.29762688E+00
  1.47163295E+01 -1.57203782E+01  8.15994594E+00  8.15994594E+00 -1.57203782E+01
  8.15994594E+00  8.15994594E+00  1.33769904E+01 -1.07402236E+01 -7.57501011E+00
  4.95464337E+00 -9.43915140E-01  1.68009606E+00 -2.00809746E+00  8.32759110E-01
  8.32759110E-01  6.43429413E+00 -6.57825030E-01 -7.50940983E+00  1.82223000E+00
  1.82223000E+00  1.82223000E+00 -7.50940983E+00  1.82223000E+00  1.82223000E+00
  1.82223000E+00  1.08841798E+01 -1.03484442E+01 -7.57501011E+00  4.95464337E+00
  1.08841798E+01 -1.03484442E+01 -9.22048380E-01  2.51832186E+00  1.89511920E-01
  1.29013884E+00  1.29013884E+00  3.95423910E-01 -8.41505814E+00  5.73820227E+00
 -6.33953817E+00  5.00566581E+00 -4.37335200E+00  2.59849998E+00 -1.71289620E-01
  6.59647260E-01  6.59647260E-01  3.40757010E-01  1.87689690E-01  1.87689690E-01
 -8.72848170E-01  1.13160483E+00  1.13160483E+00 -2.60578890E-01  2.06823105E+00
  2.06823105E+00 -7.02287442E+00  6.19558200E+00  6.19558200E+00  6.19558200E+00
  1.33769904E+01 -1.07402236E+01 -9.40817349E+00  5.35006728E+00  7.23425310E-01
  2.01356415E+00  1.02044880E+00 -3.15245790E-01 -3.15245790E-01  2.47823280E-01
 -7.74447750E-01 -7.74447750E-01  1.46762404E+01 -1.49204192E+01 -1.49204192E+01
  9.77808618E+00 -1.06035564E+01 -7.57501011E+00  4.95464337E+00  2.60578890E-01
  1.90969704E+00 -3.71917143E+00  1.45231731E+00  1.45231731E+00  1.29924999E+01
 -1.08076461E+01 -1.67481159E+01  7.64607708E+00  7.64607708E+00  1.08841798E+01
 -1.03484442E+01 -7.57501011E+00  4.95464337E+00  6.14091510E-01  1.49969529E+00
 -3.32556975E+00  1.09880469E+00  1.09880469E+00  1.09880469E+00  1.08841798E+01
 -1.03484442E+01 -9.40817349E+00  5.35006728E+00  7.23425310E-01  2.01356415E+00
  1.02044880E+00 -3.15245790E-01 -3.15245790E-01  2.47823280E-01 -7.74447750E-01
 -7.74447750E-01  1.46762404E+01 -1.49204192E+01 -1.49204192E+01  9.77808618E+00
 -1.06035564E+01 -7.57501011E+00  4.95464337E+00  7.81736670E-01  1.39582818E+00
 -1.43956170E+00  1.65822930E+00  1.65822930E+00 -1.96983063E+00  1.08841798E+01
 -1.03484442E+01 -9.40817349E+00  5.35006728E+00  7.23425310E-01  2.01356415E+00
  1.02044880E+00 -3.15245790E-01 -3.15245790E-01  2.47823280E-01 -7.74447750E-01
 -7.74447750E-01  1.46762404E+01 -1.49204192E+01 -1.49204192E+01  9.77808618E+00
 -1.06035564E+01 -7.57501011E+00  4.95464337E+00  6.14091510E-01  1.49969529E+00
 -3.32556975E+00  1.09880469E+00  1.09880469E+00  1.09880469E+00  1.08841798E+01
 -1.03484442E+01 -8.43692490E+00  4.21846245E+00  4.21846245E+00  2.04636429E+00
 -6.67300626E+00  2.04636429E+00  2.04636429E+00  1.08823576E+01 -1.03484442E+01
 -6.33953817E+00  5.00566581E+00 -4.37335200E+00  2.59849998E+00 -1.71289620E-01
  6.59647260E-01  6.59647260E-01  3.40757010E-01  1.87689690E-01  1.87689690E-01
 -8.72848170E-01  1.13160483E+00  1.13160483E+00 -2.60578890E-01  2.06823105E+00
  2.06823105E+00 -7.02287442E+00  6.19558200E+00  6.19558200E+00  6.19558200E+00
  1.33769904E+01 -1.07402236E+01 -7.57501011E+00  4.95464337E+00 -1.59445125E+00
  1.76574087E+00  5.43935655E+00 -5.41202310E-01 -5.81655816E+00  1.44138393E+00
  1.44138393E+00  1.44138393E+00 -5.81655816E+00  1.44138393E+00  1.44138393E+00
  1.44138393E+00  1.08841798E+01 -1.03484442E+01 -6.33953817E+00  5.00566581E+00
 -4.37335200E+00  2.59849998E+00 -1.71289620E-01  6.59647260E-01  6.59647260E-01
  3.40757010E-01  1.87689690E-01  1.87689690E-01 -8.72848170E-01  1.13160483E+00
  1.13160483E+00 -2.60578890E-01  2.06823105E+00  2.06823105E+00 -7.02287442E+00
  6.19558200E+00  6.19558200E+00  6.19558200E+00  1.33769904E+01 -1.07402236E+01
 -7.57501011E+00  4.95464337E+00 -5.64891300E-02  1.54889550E+00 -6.56002800E-02
  3.11601330E-01  3.11601330E-01 -1.17533835E+00  6.41424960E-01  6.41424960E-01
  1.26663207E+01 -1.10900918E+01 -1.71417176E+01  7.74629973E+00  7.74629973E+00
  1.08841798E+01 -1.03484442E+01 -7.57501011E+00  4.95464337E+00 -9.43915140E-01
  1.68009606E+00 -2.00809746E+00  8.32759110E-01  8.32759110E-01  6.43429413E+00
 -6.57825030E-01 -7.50940983E+00  1.82223000E+00  1.82223000E+00  1.82223000E+00
 -7.50940983E+00  1.82223000E+00  1.82223000E+00  1.82223000E+00  1.08841798E+01
 -1.03484442E+01 -6.33953817E+00  5.00566581E+00 -4.37335200E+00  2.59849998E+00
 -1.71289620E-01  6.59647260E-01  6.59647260E-01  3.40757010E-01  1.87689690E-01
  1.87689690E-01 -8.72848170E-01  1.13160483E+00  1.13160483E+00 -2.60578890E-01
  2.06823105E+00  2.06823105E+00 -7.02287442E+00  6.19558200E+00  6.19558200E+00
  6.19558200E+00  1.33769904E+01 -1.07402236E+01 -7.57501011E+00  4.95464337E+00
  6.14091510E-01  1.49969529E+00 -3.32556975E+00  1.09880469E+00  1.09880469E+00
  1.09880469E+00  1.08841798E+01 -1.03484442E+01 -6.33953817E+00  5.00566581E+00
 -4.37335200E+00  2.59849998E+00 -1.71289620E-01  6.59647260E-01  6.59647260E-01
  3.40757010E-01  1.87689690E-01  1.87689690E-01 -8.72848170E-01  1.13160483E+00
  1.13160483E+00 -2.60578890E-01  2.06823105E+00  2.06823105E+00 -7.02287442E+00
  6.19558200E+00  6.19558200E+00  6.19558200E+00  1.33769904E+01 -1.07402236E+01
 -7.57501011E+00  4.95464337E+00 -1.59445125E+00  1.76574087E+00  5.43935655E+00
 -5.41202310E-01 -5.81655816E+00  1.44138393E+00  1.44138393E+00  1.44138393E+00
 -5.81655816E+00  1.44138393E+00  1.44138393E+00  1.44138393E+00  1.08841798E+01
 -1.03484442E+01 -9.40817349E+00  5.35006728E+00  7.23425310E-01  2.01356415E+00
  1.02044880E+00 -3.15245790E-01 -3.15245790E-01  2.47823280E-01 -7.74447750E-01
 -7.74447750E-01  1.46762404E+01 -1.49204192E+01 -1.49204192E+01  9.77808618E+00
 -1.06035564E+01 -9.40817349E+00  5.35006728E+00  7.23425310E-01  2.01356415E+00
  1.02044880E+00 -3.15245790E-01 -3.15245790E-01  2.47823280E-01 -7.74447750E-01
 -7.74447750E-01  1.46762404E+01 -1.49204192E+01 -1.49204192E+01  9.77808618E+00
 -1.06035564E+01 -7.57501011E+00  4.95464337E+00 -9.43915140E-01  1.68009606E+00
 -2.00809746E+00  8.32759110E-01  8.32759110E-01  6.43429413E+00 -6.57825030E-01
 -7.50940983E+00  1.82223000E+00  1.82223000E+00  1.82223000E+00 -7.50940983E+00
  1.82223000E+00  1.82223000E+00  1.82223000E+00  1.08841798E+01 -1.03484442E+01
 -6.33953817E+00  5.00566581E+00 -4.37335200E+00  2.59849998E+00 -1.71289620E-01
  6.59647260E-01  6.59647260E-01  3.40757010E-01  1.87689690E-01  1.87689690E-01
 -8.72848170E-01  1.13160483E+00  1.13160483E+00 -2.60578890E-01  2.06823105E+00
  2.06823105E+00 -7.02287442E+00  6.19558200E+00  6.19558200E+00  6.19558200E+00
  1.33769904E+01 -1.07402236E+01 -7.57501011E+00  4.95464337E+00 -4.53735270E-01
  1.53613989E+00  3.85766091E+00  6.41424960E-01  6.41424960E-01 -1.19283176E+01
  7.79003325E+00  1.08841798E+01 -1.03484442E+01 -6.33953817E+00  5.00566581E+00
 -4.37335200E+00  2.59849998E+00 -1.71289620E-01  6.59647260E-01  6.59647260E-01
  3.40757010E-01  1.87689690E-01  1.87689690E-01 -8.72848170E-01  1.13160483E+00
  1.13160483E+00 -2.60578890E-01  2.06823105E+00  2.06823105E+00 -7.02287442E+00
  6.19558200E+00  6.19558200E+00  6.19558200E+00  1.33769904E+01 -1.07402236E+01
 -7.57501011E+00  4.95464337E+00 -9.43915140E-01  1.68009606E+00 -2.00809746E+00
  8.32759110E-01  8.32759110E-01  6.43429413E+00 -6.57825030E-01 -7.50940983E+00
  1.82223000E+00  1.82223000E+00  1.82223000E+00 -7.50940983E+00  1.82223000E+00
  1.82223000E+00  1.82223000E+00  1.08841798E+01 -1.03484442E+01 -7.57501011E+00
  4.95464337E+00 -5.01113250E-01  2.04636429E+00 -9.11115000E-02  6.17735970E-01
  6.17735970E-01 -2.57845545E+00 -2.98481274E+00  3.75743826E+00 -6.22838214E+00
  6.21744876E+00  2.51467740E+00 -4.73962023E+00  2.86454556E+00 -2.06640882E+00
  2.58209991E+00 -3.59343756E+00  2.63676681E+00 -4.34966301E+00  3.09779100E+00
  2.26503189E+00  1.08841798E+01 -1.03484442E+01 -7.57501011E+00  4.95464337E+00
  3.42579240E-01  1.60538463E+00 -8.41870260E-01  7.32536460E-01  7.32536460E-01
 -4.84713180E-01 -6.94451853E+00  6.64931727E+00  3.74832711E+00  2.53654416E+00
 -1.04359112E+01  2.35432116E+00  2.09009781E+00  1.08841798E+01 -1.03484442E+01
 -7.57501011E+00  4.95464337E+00 -9.43915140E-01  1.68009606E+00 -2.00809746E+00
  8.32759110E-01  8.32759110E-01  6.43429413E+00 -6.57825030E-01 -7.50940983E+00
  1.82223000E+00  1.82223000E+00  1.82223000E+00 -7.50940983E+00  1.82223000E+00
  1.82223000E+00  1.82223000E+00  1.08841798E+01 -1.03484442E+01 -6.33953817E+00
  5.00566581E+00 -4.37335200E+00  2.59849998E+00 -1.71289620E-01  6.59647260E-01
  6.59647260E-01  3.40757010E-01  1.87689690E-01  1.87689690E-01 -8.72848170E-01
  1.13160483E+00  1.13160483E+00 -2.60578890E-01  2.06823105E+00  2.06823105E+00
 -7.02287442E+00  6.19558200E+00  6.19558200E+00  6.19558200E+00  1.33769904E+01
 -1.07402236E+01 -7.57501011E+00  4.95464337E+00  2.60578890E-01  1.90969704E+00
 -3.71917143E+00  1.45231731E+00  1.45231731E+00  1.29924999E+01 -1.08076461E+01
 -1.67481159E+01  7.64607708E+00  7.64607708E+00  1.08841798E+01 -1.03484442E+01
 -7.57501011E+00  4.95464337E+00  1.08841798E+01 -1.03484442E+01 -9.22048380E-01
  2.51832186E+00  1.89511920E-01  1.29013884E+00  1.29013884E+00  3.95423910E-01
 -8.41505814E+00  5.73820227E+00 -7.57501011E+00  4.95464337E+00 -1.59445125E+00
  1.76574087E+00  5.43935655E+00 -5.41202310E-01 -5.81655816E+00  1.44138393E+00
  1.44138393E+00  1.44138393E+00 -5.81655816E+00  1.44138393E+00  1.44138393E+00
  1.44138393E+00  1.08841798E+01 -1.03484442E+01 -7.57501011E+00  4.95464337E+00
  6.14091510E-01  1.49969529E+00 -3.32556975E+00  1.09880469E+00  1.09880469E+00
  1.09880469E+00  1.08841798E+01 -1.03484442E+01 -6.33953817E+00  5.00566581E+00
 -4.80522051E+00  2.84267880E+00 -1.27556100E-02  5.95869210E-01  5.95869210E-01
  7.10669700E-01  5.19335550E-01  5.19335550E-01  8.85603780E-01  1.25187201E+00
  1.25187201E+00 -9.64870785E+00  6.29762688E+00  1.47163295E+01 -1.57203782E+01
  8.15994594E+00  8.15994594E+00 -1.57203782E+01  8.15994594E+00  8.15994594E+00
  1.33769904E+01 -1.07402236E+01 -7.57501011E+00  4.95464337E+00 -9.43915140E-01
  1.68009606E+00 -2.00809746E+00  8.32759110E-01  8.32759110E-01  6.43429413E+00
 -6.57825030E-01 -7.50940983E+00  1.82223000E+00  1.82223000E+00  1.82223000E+00
 -7.50940983E+00  1.82223000E+00  1.82223000E+00  1.82223000E+00  1.08841798E+01
 -1.03484442E+01 -6.33953817E+00  5.00566581E+00 -4.37335200E+00  2.59849998E+00
 -1.71289620E-01  6.59647260E-01  6.59647260E-01  3.40757010E-01  1.87689690E-01
  1.87689690E-01 -8.72848170E-01  1.13160483E+00  1.13160483E+00 -2.60578890E-01
  2.06823105E+00  2.06823105E+00 -7.02287442E+00  6.19558200E+00  6.19558200E+00
  6.19558200E+00  1.33769904E+01 -1.07402236E+01 -6.33953817E+00  5.00566581E+00
 -4.37335200E+00  2.59849998E+00 -1.71289620E-01  6.59647260E-01  6.59647260E-01
  3.40757010E-01  1.87689690E-01  1.87689690E-01 -8.72848170E-01  1.13160483E+00
  1.13160483E+00 -2.60578890E-01  2.06823105E+00  2.06823105E+00 -7.02287442E+00
  6.19558200E+00  6.19558200E+00  6.19558200E+00  1.33769904E+01 -1.07402236E+01
 -6.33953817E+00  5.00566581E+00 -4.37335200E+00  2.59849998E+00 -1.71289620E-01
  6.59647260E-01  6.59647260E-01  3.40757010E-01  1.87689690E-01  1.87689690E-01
 -8.72848170E-01  1.13160483E+00  1.13160483E+00 -2.60578890E-01  2.06823105E+00
  2.06823105E+00 -7.02287442E+00  6.19558200E+00  6.19558200E+00  6.19558200E+00
  1.33769904E+01 -1.07402236E+01 -7.57501011E+00  4.95464337E+00  2.60578890E-01
  1.90969704E+00 -3.71917143E+00  1.45231731E+00  1.45231731E+00  1.29924999E+01
 -1.08076461E+01 -1.67481159E+01  7.64607708E+00  7.64607708E+00  1.08841798E+01
 -1.03484442E+01 -7.57501011E+00  4.95464337E+00  6.14091510E-01  1.49969529E+00
 -3.32556975E+00  1.09880469E+00  1.09880469E+00  1.09880469E+00  1.08841798E+01
 -1.03484442E+01 -9.40817349E+00  5.35006728E+00  7.23425310E-01  2.01356415E+00
  1.02044880E+00 -3.15245790E-01 -3.15245790E-01  2.47823280E-01 -7.74447750E-01
 -7.74447750E-01  1.46762404E+01 -1.49204192E+01 -1.49204192E+01  9.77808618E+00
 -1.06035564E+01 -7.57501011E+00  4.95464337E+00  7.81736670E-01  1.39582818E+00
 -1.43956170E+00  1.65822930E+00  1.65822930E+00 -1.96983063E+00  1.08841798E+01
 -1.03484442E+01 -6.33953817E+00  5.00566581E+00 -4.37335200E+00  2.59849998E+00
 -1.71289620E-01  6.59647260E-01  6.59647260E-01  3.40757010E-01  1.87689690E-01
  1.87689690E-01 -8.72848170E-01  1.13160483E+00  1.13160483E+00 -2.60578890E-01
  2.06823105E+00  2.06823105E+00 -7.02287442E+00  6.19558200E+00  6.19558200E+00
  6.19558200E+00  1.33769904E+01 -1.07402236E+01 -7.57501011E+00  4.95464337E+00
  6.14091510E-01  1.49969529E+00 -3.32556975E+00  1.09880469E+00  1.09880469E+00
  1.09880469E+00  1.08841798E+01 -1.03484442E+01 -8.43692490E+00  4.21846245E+00
  4.21846245E+00
%FLAG ATOMIC_NUMBER                                                             
%FORMAT(10I8)                                                                   
       1       6       1       1       6       8       7       1       6       1
       6       1       1       6       1       1       6       8       8       6
       8       7       1       6       1       6       1       6       1       1
       1       6       1       1       1       6       8       7       1       6
       1       6       1       1       6       1       1       6       1       1
       6       1       1       7       1       1       1       6       8       7
       1       6       1       6       1       1       6       1       1       6
       8       7       1       1       6       8       7       1       6       1
       6       1       1       6       1       6       1       1       1       6
       1       1       1       6       8       7       1       6       1       6
       1       1       6       1       1       6       8       8       6       8
       7       1       6       1       6       1       1       1       6       8
       7       1       6       1       6       1       1       6       1       1
       6       8       8       6       8       7       1       6       1       6
       1       6       1       1       1       6       1       1       1       6
       8       7       1       6       1       6       1       1       6       1
       1       6       8       8       6       8       7       1       6       1
       6       1       1       6       1       1       6       8       8       6
       8       7       1       6       1       6       1       1       6       1
       6       1       1       1       6       1       1       1       6       8
       7       1       6       1       6       1       1       6       1       1
       6       8       8       6       8       7       1       6       1       6
       1       1       8       1       6       8       7       1       6       1
       6       1       1       6       1       1       6       8       8       6
       8       7       1       6       1       6       1       1       6       1
       6       1       1       1       6       1       1       1       6       8
       7       1       6       1       6       1       1       6       6       1
       7       1       6       6       1       6       1       6       1       6
       1       6       6       8       7       1       6       1       6       1
       1       6       7       1       6       1       7       6       1       6
       8       7       1       6       1       6       1       1       6       1
       6       1       1       1       6       1       1       1       6       8
       7       1       6       1       6       1       1       6       1       1
       6       8       8       6       8       7       1       6       1       6
       1       1       6       8       7       1       1       6       8       7
       1       6       1       6       1       1       6       1       1       6
       8       8       6       8       7       1       6       1       6       1
       6       1       1       1       6       1       1       1       6       8
       7       1       6       1       6       1       1       1       6       8
       7       1       6       1       6       1       1       6       1       1
       6       1       1       7       1       6       7       1       1       7
       1       1       6       8       7       1       6       1       6       1
       1       6       1       6       1       1       1       6       1       1
       1       6       8       7       1       6       8       6       1       6
       1       1       6       6       1       7       1       6       1       6
       1       1       6       1       1       6       1       1       6       1
       1       7       1       1       1       6       8       7       1       6
       1       6       1       1       6       1       1       6       8       8
       6       8       7       1       6       1       6       1       1       6
       8       7       1       1       6       8       7       1       6       1
       6       1       1       1       6       8       7       1       6       1
       6       1       1       6       1       1       6       8       8       6
       8       7       1       6       1       6       1       1      16       6
       8       7       1       6       1       6       1       1       6       1
       1       6       8       8       6       8       7       1       6       1
       6       1       1       1       6       8       7       1       1       1
       6       1       1       6       8       7       1       6       1       6
       1       1       6       1       1       6       1       1       6       1
       1       7       1       1       1       6       8       7       1       6
       1       6       1       6       1       1       1       6       1       1
       1       6       8       7       1       6       1       6       1       1
       6       1       1       6       1       1       6       1       1       7
       1       1       1       6       8       7       1       6       1       6
       1       1       6       1       1       6       8       7       1       1
       6       8       7       1       6       1       6       1       1       6
       1       6       1       1       1       6       1       1       1       6
       8       7       1       6       1       6       1       1       6       1
       1       6       1       1       6       1       1       7       1       1
       1       6       8       7       1       6       1       6       1       1
       1       6       8       7       1       6       1       6       1       1
       6       1       1       6       1       1       6       1       1       7
       1       1       1       6       8       7       1       6       1       6
       1       6       1       1       1       6       1       1       1       6
       8       7       1       6       1       6       1       1       6       1
       1       6       8       8       6       8       7       1       6       1
       6       1       1       6       1       1       6       8       8       6
       8       7       1       6       1       6       1       1       6       1
       6       1       1       1       6       1       1       1       6       8
       7       1       6       1       6       1       1       6       1       1
       6       1       1       6       1       1       7       1       1       1
       6       8       7       1       6       1       6       1       1       8
       1       6       8       7       1       6       1       6       1       1
       6       1       1       6       1       1       6       1       1       7
       1       1       1       6       8       7       1       6       1       6
       1       1       6       1       6       1       1       1       6       1
       1       1       6       8       7       1       6       1       6       1
       1       6       6       1       7       1       6       6       1       6
       1       6       1       6       1       6       6       8       7       1
       6       1       6       1       1       6       7       1       6       1
       7       6       1       6       8       7       1       6       1       6
       1       1       6       1       6       1       1       1       6       1
       1       1       6       8       7       1       6       1       6       1
       1       6       1       1       6       1       1       6       1       1
       7       1       1       1       6       8       7       1       6       1
       6       1       1       6       8       7       1       1       6       8
       7       1       6       8       6       1       6       1       1       6
       6       1       7       1       6       1       6       1       6       1
       1       1       6       1       1       1       6       8       7       1
       6       1       6       1       1       1       6       8       7       1
       6       1       6       1       1       6       1       1       6       1
       1       7       1       6       7       1       1       7       1       1
       6       8       7       1       6       1       6       1       1       6
       1       6       1       1       1       6       1       1       1       6
       8       7       1       6       1       6       1       1       6       1
       1       6       1       1       6       1       1       7       1       1
       1       6       8       7       1       6       1       6       1       1
       6       1       1       6       1       1       6       1       1       7
       1       1       1       6       8       7       1       6       1       6
       1       1       6       1       1       6       1       1       6       1
       1       7       1       1       1       6       8       7       1       6
       1       6       1       1       6       8       7       1       1       6
       8       7       1       6       1       6       1       1       1       6
       8       7       1       6       1       6       1       1       6       1
       1       6       8       8       6       8       7       1       6       1
       6       1       1      16       6       8       7       1       6       1
       6       1       1       6       1       1       6       1       1       6
       1       1       7       1       1       1       6       8       7       1
       6       1       6       1       1       1       6       8       7       1
       1
%FLAG MASS                                                                      
%FORMAT(5E16.8)                                                                 
  1.00800000E+00  1.20100000E+01  1.00800000E+00  1.00800000E+00  1.20100000E+01
  1.60000000E+01  1.40100000E+01  1.00800000E+00  1.20100000E+01  1.00800000E+00
  1.20100000E+01  1.00800000E+00  1.00800000E+00  1.20100000E+01  1.00800000E+00
  1.00800000E+00  1.20100000E+01  1.60000000E+01  1.60000000E+01  1.20100000E+01
  1.60000000E+01  1.40100000E+01  1.00800000E+00  1.20100000E+01  1.00800000E+00
  1.20100000E+01  1.00800000E+00  1.20100000E+01  1.00800000E+00  1.00800000E+00
  1.00800000E+00  1.20100000E+01  1.00800000E+00  1.00800000E+00  1.00800000E+00
  1.20100000E+01  1.60000000E+01  1.40100000E+01  1.00800000E+00  1.20100000E+01
  1.00800000E+00  1.20100000E+01  1.00800000E+00  1.00800000E+00  1.20100000E+01
  1.00800000E+00  1.00800000E+00  1.20100000E+01  1.00800000E+00  1.00800000E+00
  1.20100000E+01  1.00800000E+00  1.00800000E+00  1.40100000E+01  1.00800000E+00
  1.00800000E+00  1.00800000E+00  1.20100000E+01  1.60000000E+01  1.40100000E+01
  1.00800000E+00  1.20100000E+01  1.00800000E+00  1.20100000E+01  1.00800000E+00
  1.00800000E+00  1.20100000E+01  1.00800000E+00  1.00800000E+00  1.20100000E+01
  1.60000000E+01  1.40100000E+01  1.00800000E+00  1.00800000E+00  1.20100000E+01
  1.60000000E+01  1.40100000E+01  1.00800000E+00  1.20100000E+01  1.00800000E+00
  1.20100000E+01  1.00800000E+00  1.00800000E+00  1.20100000E+01  1.00800000E+00
  1.20100000E+01  1.00800000E+00  1.00800000E+00  1.00800000E+00  1.20100000E+01
  1.00800000E+00  1.00800000E+00  1.00800000E+00  1.20100000E+01  1.60000000E+01
  1.40100000E+01  1.00800000E+00  1.20100000E+01  1.00800000E+00  1.20100000E+01
  1.00800000E+00  1.00800000E+00  1.20100000E+01  1.00800000E+00  1.00800000E+00
  1.20100000E+01  1.60000000E+01  1.60000000E+01  1.20100000E+01  1.60000000E+01
  1.40100000E+01  1.00800000E+00  1.20100000E+01  1.00800000E+00  1.20100000E+01
  1.00800000E+00  1.00800000E+00  1.00800000E+00  1.20100000E+01  1.60000000E+01
  1.40100000E+01  1.00800000E+00  1.20100000E+01  1.00800000E+00  1.20100000E+01
  1.00800000E+00  1.00800000E+00  1.20100000E+01  1.00800000E+00  1.00800000E+00
  1.20100000E+01  1.60000000E+01  1.60000000E+01  1.20100000E+01  1.60000000E+01
  1.40100000E+01  1.00800000E+00  1.20100000E+01  1.00800000E+00  1.20100000E+01
  1.00800000E+00  1.20100000E+01  1.00800000E+00  1.00800000E+00  1.00800000E+00
  1.20100000E+01  1.00800000E+00  1.00800000E+00  1.00800000E+00  1.20100000E+01
  1.60000000E+01  1.40100000E+01  1.00800000E+00  1.20100000E+01  1.00800000E+00
  1.20100000E+01  1.00800000E+00  1.00800000E+00  1.20100000E+01  1.00800000E+00
  1.00800000E+00  1.20100000E+01  1.60000000E+01  1.60000000E+01  1.20100000E+01
  1.60000000E+01  1.40100000E+01  1.00800000E+00  1.20100000E+01  1.00800000E+00
  1.20100000E+01  1.00800000E+00  1.00800000E+00  1.20100000E+01  1.00800000E+00
  1.00800000E+00  1.20100000E+01  1.60000000E+01  1.60000000E+01  1.20100000E+01
  1.60000000E+01  1.40100000E+01  1.00800000E+00  1.20100000E+01  1.00800000E+00
  1.20100000E+01  1.00800000E+00  1.00800000E+00  1.20100000E+01  1.00800000E+00
  1.20100000E+01  1.00800000E+00  1.00800000E+00  1.00800000E+00  1.20100000E+01
  1.00800000E+00  1.00800000E+00  1.00800000E+00  1.20100000E+01  1.60000000E+01
  1.40100000E+01  1.00800000E+00  1.20100000E+01  1.00800000E+00  1.20100000E+01
  1.00800000E+00  1.00800000E+00  1.20100000E+01  1.00800000E+00  1.00800000E+00
  1.20100000E+01  1.60000000E+01  1.60000000E+01  1.20100000E+01  1.60000000E+01
  1.40100000E+01  1.00800000E+00  1.20100000E+01  1.00800000E+00  1.20100000E+01
  1.00800000E+00  1.00800000E+00  1.60000000E+01  1.00800000E+00  1.20100000E+01
  1.60000000E+01  1.40100000E+01  1.00800000E+00  1.20100000E+01  1.00800000E+00
  1.20100000E+01  1.00800000E+00  1.00800000E+00  1.20100000E+01  1.00800000E+00
  1.00800000E+00  1.20100000E+01  1.60000000E+01  1.60000000E+01  1.20100000E+01
  1.60000000E+01  1.40100000E+01  1.00800000E+00  1.20100000E+01  1.00800000E+00
  1.20100000E+01  1.00800000E+00  1.00800000E+00  1.20100000E+01  1.00800000E+00
  1.20100000E+01  1.00800000E+00  1.00800000E+00  1.00800000E+00  1.20100000E+01
  1.00800000E+00  1.00800000E+00  1.00800000E+00  1.20100000E+01  1.60000000E+01
  1.40100000E+01  1.00800000E+00  1.20100000E+01  1.00800000E+00  1.20100000E+01
  1.00800000E+00  1.00800000E+00  1.20100000E+01  1.20100000E+01  1.00800000E+00
  1.40100000E+01  1.00800000E+00  1.20100000E+01  1.20100000E+01  1.00800000E+00
  1.20100000E+01  1.00800000E+00  1.20100000E+01  1.00800000E+00  1.20100000E+01
  1.00800000E+00  1.20100000E+01  1.20100000E+01  1.60000000E+01  1.40100000E+01
  1.00800000E+00  1.20100000E+01  1.00800000E+00  1.20100000E+01  1.00800000E+00
  1.00800000E+00  1.20100000E+01  1.40100000E+01  1.00800000E+00  1.20100000E+01
  1.00800000E+00  1.40100000E+01  1.20100000E+01  1.00800000E+00  1.20100000E+01
  1.60000000E+01  1.40100000E+01  1.00800000E+00  1.20100000E+01  1.00800000E+00
  1.20100000E+01  1.00800000E+00  1.00800000E+00  1.20100000E+01  1.00800000E+00
  1.20100000E+01  1.00800000E+00  1.00800000E+00  1.00800000E+00  1.20100000E+01
  1.00800000E+00  1.00800000E+00  1.00800000E+00  1.20100000E+01  1.60000000E+01
  1.40100000E+01  1.00800000E+00  1.20100000E+01  1.00800000E+00  1.20100000E+01
  1.00800000E+00  1.00800000E+00  1.20100000E+01  1.00800000E+00  1.00800000E+00
  1.20100000E+01  1.60000000E+01  1.60000000E+01  1.20100000E+01  1.60000000E+01
  1.40100000E+01  1.00800000E+00  1.20100000E+01  1.00800000E+00  1.20100000E+01
  1.00800000E+00  1.00800000E+00  1.20100000E+01  1.60000000E+01  1.40100000E+01
  1.00800000E+00  1.00800000E+00  1.20100000E+01  1.60000000E+01  1.40100000E+01
  1.00800000E+00  1.20100000E+01  1.00800000E+00  1.20100000E+01  1.00800000E+00
  1.00800000E+00  1.20100000E+01  1.00800000E+00  1.00800000E+00  1.20100000E+01
  1.60000000E+01  1.60000000E+01  1.20100000E+01  1.60000000E+01  1.40100000E+01
  1.00800000E+00  1.20100000E+01  1.00800000E+00  1.20100000E+01  1.00800000E+00
  1.20100000E+01  1.00800000E+00  1.00800000E+00  1.00800000E+00  1.20100000E+01
  1.00800000E+00  1.00800000E+00  1.00800000E+00  1.20100000E+01  1.60000000E+01
  1.40100000E+01  1.00800000E+00  1.20100000E+01  1.00800000E+00  1.20100000E+01
  1.00800000E+00  1.00800000E+00  1.00800000E+00  1.20100000E+01  1.60000000E+01
  1.40100000E+01  1.00800000E+00  1.20100000E+01  1.00800000E+00  1.20100000E+01
  1.00800000E+00  1.00800000E+00  1.20100000E+01  1.00800000E+00  1.00800000E+00
  1.20100000E+01  1.00800000E+00  1.00800000E+00  1.40100000E+01  1.00800000E+00
  1.20100000E+01  1.40100000E+01  1.00800000E+00  1.00800000E+00  1.40100000E+01
  1.00800000E+00  1.00800000E+00  1.20100000E+01  1.60000000E+01  1.40100000E+01
  1.00800000E+00  1.20100000E+01  1.00800000E+00  1.20100000E+01  1.00800000E+00
  1.00800000E+00  1.20100000E+01  1.00800000E+00  1.20100000E+01  1.00800000E+00
  1.00800000E+00  1.00800000E+00  1.20100000E+01  1.00800000E+00  1.00800000E+00
  1.00800000E+00  1.20100000E+01  1.60000000E+01  1.40100000E+01  1.00800000E+00
  1.20100000E+01  1.60000000E+01  1.20100000E+01  1.00800000E+00  1.20100000E+01
  1.00800000E+00  1.00800000E+00  1.20100000E+01  1.20100000E+01  1.00800000E+00
  1.40100000E+01  1.00800000E+00  1.20100000E+01  1.00800000E+00  1.20100000E+01
  1.00800000E+00  1.00800000E+00  1.20100000E+01  1.00800000E+00  1.00800000E+00
  1.20100000E+01  1.00800000E+00  1.00800000E+00  1.20100000E+01  1.00800000E+00
  1.00800000E+00  1.40100000E+01  1.00800000E+00  1.00800000E+00  1.00800000E+00
  1.20100000E+01  1.60000000E+01  1.40100000E+01  1.00800000E+00  1.20100000E+01
  1.00800000E+00  1.20100000E+01  1.00800000E+00  1.00800000E+00  1.20100000E+01
  1.00800000E+00  1.00800000E+00  1.20100000E+01  1.60000000E+01  1.60000000E+01
  1.20100000E+01  1.60000000E+01  1.40100000E+01  1.00800000E+00  1.20100000E+01
  1.00800000E+00  1.20100000E+01  1.00800000E+00  1.00800000E+00  1.20100000E+01
  1.60000000E+01  1.40100000E+01  1.00800000E+00  1.00800000E+00  1.20100000E+01
  1.60000000E+01  1.40100000E+01  1.00800000E+00  1.20100000E+01  1.00800000E+00
  1.20100000E+01  1.00800000E+00  1.00800000E+00  1.00800000E+00  1.20100000E+01
  1.60000000E+01  1.40100000E+01  1.00800000E+00  1.20100000E+01  1.00800000E+00
  1.20100000E+01  1.00800000E+00  1.00800000E+00  1.20100000E+01  1.00800000E+00
  1.00800000E+00  1.20100000E+01  1.60000000E+01  1.60000000E+01  1.20100000E+01
  1.60000000E+01  1.40100000E+01  1.00800000E+00  1.20100000E+01  1.00800000E+00
  1.20100000E+01  1.00800000E+00  1.00800000E+00  3.20600000E+01  1.20100000E+01
  1.60000000E+01  1.40100000E+01  1.00800000E+00  1.20100000E+01  1.00800000E+00
  1.20100000E+01  1.00800000E+00  1.00800000E+00  1.20100000E+01  1.00800000E+00
  1.00800000E+00  1.20100000E+01  1.60000000E+01  1.60000000E+01  1.20100000E+01
  1.60000000E+01  1.40100000E+01  1.00800000E+00  1.20100000E+01  1.00800000E+00
  1.20100000E+01  1.00800000E+00  1.00800000E+00  1.00800000E+00  1.20100000E+01
  1.60000000E+01  1.40100000E+01  1.00800000E+00  1.00800000E+00  1.00800000E+00
  1.20100000E+01  1.00800000E+00  1.00800000E+00  1.20100000E+01  1.60000000E+01
  1.40100000E+01  1.00800000E+00  1.20100000E+01  1.00800000E+00  1.20100000E+01
  1.00800000E+00  1.00800000E+00  1.20100000E+01  1.00800000E+00  1.00800000E+00
  1.20100000E+01  1.00800000E+00  1.00800000E+00  1.20100000E+01  1.00800000E+00
  1.00800000E+00  1.40100000E+01  1.00800000E+00  1.00800000E+00  1.00800000E+00
  1.20100000E+01  1.60000000E+01  1.40100000E+01  1.00800000E+00  1.20100000E+01
  1.00800000E+00  1.20100000E+01  1.00800000E+00  1.20100000E+01  1.00800000E+00
  1.00800000E+00  1.00800000E+00  1.20100000E+01  1.00800000E+00  1.00800000E+00
  1.00800000E+00  1.20100000E+01  1.60000000E+01  1.40100000E+01  1.00800000E+00
  1.20100000E+01  1.00800000E+00  1.20100000E+01  1.00800000E+00  1.00800000E+00
  1.20100000E+01  1.00800000E+00  1.00800000E+00  1.20100000E+01  1.00800000E+00
  1.00800000E+00  1.20100000E+01  1.00800000E+00  1.00800000E+00  1.40100000E+01
  1.00800000E+00  1.00800000E+00  1.00800000E+00  1.20100000E+01  1.60000000E+01
  1.40100000E+01  1.00800000E+00  1.20100000E+01  1.00800000E+00  1.20100000E+01
  1.00800000E+00  1.00800000E+00  1.20100000E+01  1.00800000E+00  1.00800000E+00
  1.20100000E+01  1.60000000E+01  1.40100000E+01  1.00800000E+00  1.00800000E+00
  1.20100000E+01  1.60000000E+01  1.40100000E+01  1.00800000E+00  1.20100000E+01
  1.00800000E+00  1.20100000E+01  1.00800000E+00  1.00800000E+00  1.20100000E+01
  1.00800000E+00  1.20100000E+01  1.00800000E+00  1.00800000E+00  1.00800000E+00
  1.20100000E+01  1.00800000E+00  1.00800000E+00  1.00800000E+00  1.20100000E+01
  1.60000000E+01  1.40100000E+01  1.00800000E+00  1.20100000E+01  1.00800000E+00
  1.20100000E+01  1.00800000E+00  1.00800000E+00  1.20100000E+01  1.00800000E+00
  1.00800000E+00  1.20100000E+01  1.00800000E+00  1.00800000E+00  1.20100000E+01
  1.00800000E+00  1.00800000E+00  1.40100000E+01  1.00800000E+00  1.00800000E+00
  1.00800000E+00  1.20100000E+01  1.60000000E+01  1.40100000E+01  1.00800000E+00
  1.20100000E+01  1.00800000E+00  1.20100000E+01  1.00800000E+00  1.00800000E+00
  1.00800000E+00  1.20100000E+01  1.60000000E+01  1.40100000E+01  1.00800000E+00
  1.20100000E+01  1.00800000E+00  1.20100000E+01  1.00800000E+00  1.00800000E+00
  1.20100000E+01  1.00800000E+00  1.00800000E+00  1.20100000E+01  1.00800000E+00
  1.00800000E+00  1.20100000E+01  1.00800000E+00  1.00800000E+00  1.40100000E+01
  1.00800000E+00  1.00800000E+00  1.00800000E+00  1.20100000E+01  1.60000000E+01
  1.40100000E+01  1.00800000E+00  1.20100000E+01  1.00800000E+00  1.20100000E+01
  1.00800000E+00  1.20100000E+01  1.00800000E+00  1.00800000E+00  1.00800000E+00
  1.20100000E+01  1.00800000E+00  1.00800000E+00  1.00800000E+00  1.20100000E+01
  1.60000000E+01  1.40100000E+01  1.00800000E+00  1.20100000E+01  1.00800000E+00
  1.20100000E+01  1.00800000E+00  1.00800000E+00  1.20100000E+01  1.00800000E+00
  1.00800000E+00  1.20100000E+01  1.60000000E+01  1.60000000E+01  1.20100000E+01
  1.60000000E+01  1.40100000E+01  1.00800000E+00  1.20100000E+01  1.00800000E+00
  1.20100000E+01  1.00800000E+00  1.00800000E+00  1.20100000E+01  1.00800000E+00
  1.00800000E+00  1.20100000E+01  1.60000000E+01  1.60000000E+01  1.20100000E+01
  1.60000000E+01  1.40100000E+01  1.00800000E+00  1.20100000E+01  1.00800000E+00
  1.20100000E+01  1.00800000E+00  1.00800000E+00  1.20100000E+01  1.00800000E+00
  1.20100000E+01  1.00800000E+00  1.00800000E+00  1.00800000E+00  1.20100000E+01
  1.00800000E+00  1.00800000E+00  1.00800000E+00  1.20100000E+01  1.60000000E+01
  1.40100000E+01  1.00800000E+00  1.20100000E+01  1.00800000E+00  1.20100000E+01
  1.00800000E+00  1.00800000E+00  1.20100000E+01  1.00800000E+00  1.00800000E+00
  1.20100000E+01  1.00800000E+00  1.00800000E+00  1.20100000E+01  1.00800000E+00
  1.00800000E+00  1.40100000E+01  1.00800000E+00  1.00800000E+00  1.00800000E+00
  1.20100000E+01  1.60000000E+01  1.40100000E+01  1.00800000E+00  1.20100000E+01
  1.00800000E+00  1.20100000E+01  1.00800000E+00  1.00800000E+00  1.60000000E+01
  1.00800000E+00  1.20100000E+01  1.60000000E+01  1.40100000E+01  1.00800000E+00
  1.20100000E+01  1.00800000E+00  1.20100000E+01  1.00800000E+00  1.00800000E+00
  1.20100000E+01  1.00800000E+00  1.00800000E+00  1.20100000E+01  1.00800000E+00
  1.00800000E+00  1.20100000E+01  1.00800000E+00  1.00800000E+00  1.40100000E+01
  1.00800000E+00  1.00800000E+00  1.00800000E+00  1.20100000E+01  1.60000000E+01
  1.40100000E+01  1.00800000E+00  1.20100000E+01  1.00800000E+00  1.20100000E+01
  1.00800000E+00  1.00800000E+00  1.20100000E+01  1.00800000E+00  1.20100000E+01
  1.00800000E+00  1.00800000E+00  1.00800000E+00  1.20100000E+01  1.00800000E+00
  1.00800000E+00  1.00800000E+00  1.20100000E+01  1.60000000E+01  1.40100000E+01
  1.00800000E+00  1.20100000E+01  1.00800000E+00  1.20100000E+01  1.00800000E+00
  1.00800000E+00  1.20100000E+01  1.20100000E+01  1.00800000E+00  1.40100000E+01
  1.00800000E+00  1.20100000E+01  1.20100000E+01  1.00800000E+00  1.20100000E+01
  1.00800000E+00  1.20100000E+01  1.00800000E+00  1.20100000E+01  1.00800000E+00
  1.20100000E+01  1.20100000E+01  1.60000000E+01  1.40100000E+01  1.00800000E+00
  1.20100000E+01  1.00800000E+00  1.20100000E+01  1.00800000E+00  1.00800000E+00
  1.20100000E+01  1.40100000E+01  1.00800000E+00  1.20100000E+01  1.00800000E+00
  1.40100000E+01  1.20100000E+01  1.00800000E+00  1.20100000E+01  1.60000000E+01
  1.40100000E+01  1.00800000E+00  1.20100000E+01  1.00800000E+00  1.20100000E+01
  1.00800000E+00  1.00800000E+00  1.20100000E+01  1.00800000E+00  1.20100000E+01
  1.00800000E+00  1.00800000E+00  1.00800000E+00  1.20100000E+01  1.00800000E+00
  1.00800000E+00  1.00800000E+00  1.20100000E+01  1.60000000E+01  1.40100000E+01
  1.00800000E+00  1.20100000E+01  1.00800000E+00  1.20100000E+01  1.00800000E+00
  1.00800000E+00  1.20100000E+01  1.00800000E+00  1.00800000E+00  1.20100000E+01
  1.00800000E+00  1.00800000E+00  1.20100000E+01  1.00800000E+00  1.00800000E+00
  1.40100000E+01  1.00800000E+00  1.00800000E+00  1.00800000E+00  1.20100000E+01
  1.60000000E+01  1.40100000E+01  1.00800000E+00  1.20100000E+01  1.00800000E+00
  1.20100000E+01  1.00800000E+00  1.00800000E+00  1.20100000E+01  1.60000000E+01
  1.40100000E+01  1.00800000E+00  1.00800000E+00  1.20100000E+01  1.60000000E+01
  1.40100000E+01  1.00800000E+00  1.20100000E+01  1.60000000E+01  1.20100000E+01
  1.00800000E+00  1.20100000E+01  1.00800000E+00  1.00800000E+00  1.20100000E+01
  1.20100000E+01  1.00800000E+00  1.40100000E+01  1.00800000E+00  1.20100000E+01
  1.00800000E+00  1.20100000E+01  1.00800000E+00  1.20100000E+01  1.00800000E+00
  1.00800000E+00  1.00800000E+00  1.20100000E+01  1.00800000E+00  1.00800000E+00
  1.00800000E+00  1.20100000E+01  1.60000000E+01  1.40100000E+01  1.00800000E+00
  1.20100000E+01  1.00800000E+00  1.20100000E+01  1.00800000E+00  1.00800000E+00
  1.00800000E+00  1.20100000E+01  1.60000000E+01  1.40100000E+01  1.00800000E+00
  1.20100000E+01  1.00800000E+00  1.20100000E+01  1.00800000E+00  1.00800000E+00
  1.20100000E+01  1.00800000E+00  1.00800000E+00  1.20100000E+01  1.00800000E+00
  1.00800000E+00  1.40100000E+01  1.00800000E+00  1.20100000E+01  1.40100000E+01
  1.00800000E+00  1.00800000E+00  1.40100000E+01  1.00800000E+00  1.00800000E+00
  1.20100000E+01  1.60000000E+01  1.40100000E+01  1.00800000E+00  1.20100000E+01
  1.00800000E+00  1.20100000E+01  1.00800000E+00  1.00800000E+00  1.20100000E+01
  1.00800000E+00  1.20100000E+01  1.00800000E+00  1.00800000E+00  1.00800000E+00
  1.20100000E+01  1.00800000E+00  1.00800000E+00  1.00800000E+00  1.20100000E+01
  1.60000000E+01  1.40100000E+01  1.00800000E+00  1.20100000E+01  1.00800000E+00
  1.20100000E+01  1.00800000E+00  1.00800000E+00  1.20100000E+01  1.00800000E+00
  1.00800000E+00  1.20100000E+01  1.00800000E+00  1.00800000E+00  1.20100000E+01
  1.00800000E+00  1.00800000E+00  1.40100000E+01  1.00800000E+00  1.00800000E+00
  1.00800000E+00  1.20100000E+01  1.60000000E+01  1.40100000E+01  1.00800000E+00
  1.20100000E+01  1.00800000E+00  1.20100000E+01  1.00800000E+00  1.00800000E+00
  1.20100000E+01  1.00800000E+00  1.00800000E+00  1.20100000E+01  1.00800000E+00
  1.00800000E+00  1.20100000E+01  1.00800000E+00  1.00800000E+00  1.40100000E+01
  1.00800000E+00  1.00800000E+00  1.00800000E+00  1.20100000E+01  1.60000000E+01
  1.40100000E+01  1.00800000E+00  1.20100000E+01  1.00800000E+00  1.20100000E+01
  1.00800000E+00  1.00800000E+00  1.20100000E+01  1.00800000E+00  1.00800000E+00
  1.20100000E+01  1.00800000E+00  1.00800000E+00  1.20100000E+01  1.00800000E+00
  1.00800000E+00  1.40100000E+01  1.00800000E+00  1.00800000E+00  1.00800000E+00
  1.20100000E+01  1.60000000E+01  1.40100000E+01  1.00800000E+00  1.20100000E+01
  1.00800000E+00  1.20100000E+01  1.00800000E+00  1.00800000E+00  1.20100000E+01
  1.60000000E+01  1.40100000E+01  1.00800000E+00  1.00800000E+00  1.20100000E+01
  1.60000000E+01  1.40100000E+01  1.00800000E+00  1.20100000E+01  1.00800000E+00
  1.20100000E+01  1.00800000E+00  1.00800000E+00  1.00800000E+00  1.20100000E+01
  1.60000000E+01  1.40100000E+01  1.00800000E+00  1.20100000E+01  1.00800000E+00
  1.20100000E+01  1.00800000E+00  1.00800000E+00  1.20100000E+01  1.00800000E+00
  1.00800000E+00  1.20100000E+01  1.60000000E+01  1.60000000E+01  1.20100000E+01
  1.60000000E+01  1.40100000E+01  1.00800000E+00  1.20100000E+01  1.00800000E+00
  1.20100000E+01  1.00800000E+00  1.00800000E+00  3.20600000E+01  1.20100000E+01
  1.60000000E+01  1.40100000E+01  1.00800000E+00  1.20100000E+01  1.00800000E+00
  1.20100000E+01  1.00800000E+00  1.00800000E+00  1.20100000E+01  1.00800000E+00
  1.00800000E+00  1.20100000E+01  1.00800000E+00  1.00800000E+00  1.20100000E+01
  1.00800000E+00  1.00800000E+00  1.40100000E+01  1.00800000E+00  1.00800000E+00
  1.00800000E+00  1.20100000E+01  1.60000000E+01  1.40100000E+01  1.00800000E+00
  1.20100000E+01  1.00800000E+00  1.20100000E+01  1.00800000E+00  1.00800000E+00
  1.00800000E+00  1.20100000E+01  1.60000000E+01  1.40100000E+01  1.00800000E+00
  1.00800000E+00
%FLAG ATOM_TYPE_INDEX                                                           
%FORMAT(10I8)                                                                   
       1       2       1       1       3       4       5       6       2       7
       2       1       1       2       1       1       8       9       9       3
       4       5       6       2       7       2       1       2       1       1
       1       2       1       1       1       3       4       5       6       2
       7       2       1       1       2       1       1       2       1       1
       2      10      10      11       6       6       6       3       4       5
       6       2       7       2       1       1       2       1       1       3
       4       5       6       6       3       4       5       6       2       7
       2       1       1       2       1       2       1       1       1       2
       1       1       1       3       4       5       6       2       7       2
       1       1       2       1       1       8       9       9       3       4
       5       6       2       7       2       1       1       1       3       4
       5       6       2       7       2       1       1       2       1       1
       8       9       9       3       4       5       6       2       7       2
       1       2       1       1       1       2       1       1       1       3
       4       5       6       2       7       2       1       1       2       1
       1       8       9       9       3       4       5       6       2       7
       2       1       1       2       1       1       8       9       9       3
       4       5       6       2       7       2       1       1       2       1
       2       1       1       1       2       1       1       1       3       4
       5       6       2       7       2       1       1       2       1       1
       8       9       9       3       4       5       6       2       7       2
       7       7      12      13       3       4       5       6       2       7
       2       1       1       2       1       1       8       9       9       3
       4       5       6       2       7       2       1       1       2       1
       2       1       1       1       2       1       1       1       3       4
       5       6       2       7       2       1       1       8       8      14
      11       6       8       8      15       8      15       8      15       8
      15       8       3       4       5       6       2       7       2       1
       1       8      11       6       8      16      11       8      14       3
       4       5       6       2       7       2       1       1       2       1
       2       1       1       1       2       1       1       1       3       4
       5       6       2       7       2       1       1       2       1       1
       8       9       9       3       4       5       6       2       7       2
       1       1       3       4       5       6       6       3       4       5
       6       2       7       2       1       1       2       1       1       8
       9       9       3       4       5       6       2       7       2       1
       2       1       1       1       2       1       1       1       3       4
       5       6       2       7       2       1       1       1       3       4
       5       6       2       7       2       1       1       2       1       1
       2       7       7      11       6       8      11       6       6      11
       6       6       3       4       5       6       2       7       2       1
       1       2       1       2       1       1       1       2       1       1
       1       3       4       5       6       3       4      17       1      17
       1       1      18      18      19       5       6       2       7       2
       1       1       2       1       1       2       1       1       2      10
      10      11       6       6       6       3       4       5       6       2
       7       2       1       1       2       1       1       8       9       9
       3       4       5       6       2       7       2       1       1       3
       4       5       6       6       3       4       5       6       2       7
       2       1       1       1       3       4       5       6       2       7
       2       1       1       2       1       1       8       9       9       3
       4       5       6       2       7       2       7       7      20       3
       4       5       6       2       7       2       1       1       2       1
       1       8       9       9       3       4       5       6       2       7
       2       1       1       1       3       4       5       6       6       1
       2       1       1       3       4       5       6       2       7       2
       1       1       2       1       1       2       1       1       2      10
      10      11       6       6       6       3       4       5       6       2
       7       2       1       2       1       1       1       2       1       1
       1       3       4       5       6       2       7       2       1       1
       2       1       1       2       1       1       2      10      10      11
       6       6       6       3       4       5       6       2       7       2
       1       1       2       1       1       3       4       5       6       6
       3       4       5       6       2       7       2       1       1       2
       1       2       1       1       1       2       1       1       1       3
       4       5       6       2       7       2       1       1       2       1
       1       2       1       1       2      10      10      11       6       6
       6       3       4       5       6       2       7       2       1       1
       1       3       4       5       6       2       7       2       1       1
       2       1       1       2       1       1       2      10      10      11
       6       6       6       3       4       5       6       2       7       2
       1       2       1       1       1       2       1       1       1       3
       4       5       6       2       7       2       1       1       2       1
       1       8       9       9       3       4       5       6       2       7
       2       1       1       2       1       1       8       9       9       3
       4       5       6       2       7       2       1       1       2       1
       2       1       1       1       2       1       1       1       3       4
       5       6       2       7       2       1       1       2       1       1
       2       1       1       2      10      10      11       6       6       6
       3       4       5       6       2       7       2       7       7      12
      13       3       4       5       6       2       7       2       1       1
       2       1       1       2       1       1       2      10      10      11
       6       6       6       3       4       5       6       2       7       2
       1       1       2       1       2       1       1       1       2       1
       1       1       3       4       5       6       2       7       2       1
       1       8       8      14      11       6       8       8      15       8
      15       8      15       8      15       8       3       4       5       6
       2       7       2       1       1       8      11       6       8      16
      11       8      14       3       4       5       6       2       7       2
       1       1       2       1       2       1       1       1       2       1
       1       1       3       4       5       6       2       7       2       1
       1       2       1       1       2       1       1       2      10      10
      11       6       6       6       3       4       5       6       2       7
       2       1       1       3       4       5       6       6       3       4
       5       6       3       4      17       1      17       1       1      18
      18      19       5       6       2       7       2       1       2       1
       1       1       2       1       1       1       3       4       5       6
       2       7       2       1       1       1       3       4       5       6
       2       7       2       1       1       2       1       1       2       7
       7      11       6       8      11       6       6      11       6       6
       3       4       5       6       2       7       2       1       1       2
       1       2       1       1       1       2       1       1       1       3
       4       5       6       2       7       2       1       1       2       1
       1       2       1       1       2      10      10      11       6       6
       6       3       4       5       6       2       7       2       1       1
       2       1       1       2       1       1       2      10      10      11
       6       6       6       3       4       5       6       2       7       2
       1       1       2       1       1       2       1       1       2      10
      10      11       6       6       6       3       4       5       6       2
       7       2       1       1       3       4       5       6       6       3
       4       5       6       2       7       2       1       1       1       3
       4       5       6       2       7       2       1       1       2       1
       1       8       9       9       3       4       5       6       2       7
       2       7       7      20       3       4       5       6       2       7
       2       1       1       2       1       1       2       1       1       2
      10      10      11       6       6       6       3       4       5       6
       2       7       2       1       1       1       3       4       5       6
       6
%FLAG NUMBER_EXCLUDED_ATOMS                                                     
%FORMAT(10I8)                                                                   
       6       7       4       3       7       3      10       4      13       7
      11       6       5       6       4       3       2       1       1       7
       3      10       4      16       7      12       9       8       3       2
       1       4       2       1       1       7       3      10       4      13
       7      12       6       5      10       5       4       9       5       4
       6       5       4       3       2       1       1       7       3      10
       4      13       7      11       6       5       8       4       3       4
       3       2       1       1       7       3      10       4      13       7
      15       6       5      10       8       7       3       2       1       3
       2       1       1       7       3      10       4      13       7      11
       6       5       6       4       3       2       1       1       7       3
      10       4      10       7       6       3       2       1       7       3
      10       4      13       7      11       6       5       6       4       3
       2       1       1       7       3      10       4      16       7      12
       9       8       3       2       1       4       2       1       1       7
       3      10       4      13       7      11       6       5       6       4
       3       2       1       1       7       3      10       4      13       7
      11       6       5       6       4       3       2       1       1       7
       3      10       4      13       7      15       6       5      10       8
       7       3       2       1       3       2       1       1       7       3
      10       4      13       7      11       6       5       6       4       3
       2       1       1       7       3      10       4      11       7       7
       4       3       2       1       7       3      10       4      13       7
      11       6       5       6       4       3       2       1       1       7
       3      10       4      13       7      15       6       5      10       8
       7       3       2       1       3       2       1       1       7       3
      10       4      12       7      12       5       4      11       7       4
       7       3       8       7       4       6       3       4       3       2
       1       1       7       3      10       4      12       7      12       5
       4       8       6       4       4       2       2       1       1       7
       3      10       4      13       7      15       6       5      10       8
       7       3       2       1       3       2       1       1       7       3
      10       4      13       7      11       6       5       6       4       3
       2       1       1       7       3      10       4      12       7      10
       5       4       5       3       2       1       1       7       3      10
       4      13       7      11       6       5       6       4       3       2
       1       1       7       3      10       4      16       7      12       9
       8       3       2       1       4       2       1       1       7       3
      10       4      10       7       6       3       2       1       7       3
      10       4      13       7      12       6       5       9       5       4
       7       4       3       8       3       6       5       2       1       2
       1       1       7       3      10       4      13       7      15       6
       5      10       8       7       3       2       1       3       2       1
       1       7       3      10       4      13       6       9       5       6
       3       2       2       1       1      10       4      13       7      12
       6       5      10       5       4       9       5       4       6       5
       4       3       2       1       1       7       3      10       4      13
       7      11       6       5       6       4       3       2       1       1
       7       3      10       4      12       7      10       5       4       5
       3       2       1       1       7       3      10       4      10       7
       6       3       2       1       7       3      10       4      13       7
      11       6       5       6       4       3       2       1       1       7
       3      10       4      11       7       8       4       3       6       7
       3      10       4      13       7      11       6       5       6       4
       3       2       1       1       7       3      10       4      10       7
       6       3       2       1       4       3       2       1       1       6
       7       4       3       7       3      10       4      13       7      12
       6       5      10       5       4       9       5       4       6       5
       4       3       2       1       1       7       3      10       4      16
       7      12       9       8       3       2       1       4       2       1
       1       7       3      10       4      13       7      12       6       5
      10       5       4       9       5       4       6       5       4       3
       2       1       1       7       3      10       4      13       7      11
       6       5       8       4       3       4       3       2       1       1
       7       3      10       4      13       7      15       6       5      10
       8       7       3       2       1       3       2       1       1       7
       3      10       4      13       7      12       6       5      10       5
       4       9       5       4       6       5       4       3       2       1
       1       7       3      10       4      10       7       6       3       2
       1       7       3      10       4      13       7      12       6       5
      10       5       4       9       5       4       6       5       4       3
       2       1       1       7       3      10       4      16       7      12
       9       8       3       2       1       4       2       1       1       7
       3      10       4      13       7      11       6       5       6       4
       3       2       1       1       7       3      10       4      13       7
      11       6       5       6       4       3       2       1       1       7
       3      10       4      13       7      15       6       5      10       8
       7       3       2       1       3       2       1       1       7       3
      10       4      13       7      12       6       5      10       5       4
       9       5       4       6       5       4       3       2       1       1
       7       3      10       4      11       7       7       4       3       2
       1       7       3      10       4      13       7      12       6       5
      10       5       4       9       5       4       6       5       4       3
       2       1       1       7       3      10       4      13       7      15
       6       5      10       8       7       3       2       1       3       2
       1       1       7       3      10       4      12       7      12       5
       4      11       7       4       7       3       8       7       4       6
       3       4       3       2       1       1       7       3      10       4
      12       7      12       5       4       8       6       4       4       2
       2       1       1       7       3      10       4      13       7      15
       6       5      10       8       7       3       2       1       3       2
       1       1       7       3      10       4      13       7      12       6
       5      10       5       4       9       5       4       6       5       4
       3       2       1       1       7       3      10       4      12       7
      10       5       4       5       3       2       1       1       7       3
      10       4      13       6       9       5       6       3       2       2
       1       1      10       4      16       7      12       9       8       3
       2       1       4       2       1       1       7       3      10       4
      10       7       6       3       2       1       7       3      10       4
      13       7      12       6       5       9       5       4       7       4
       3       8       3       6       5       2       1       2       1       1
       7       3      10       4      13       7      15       6       5      10
       8       7       3       2       1       3       2       1       1       7
       3      10       4      13       7      12       6       5      10       5
       4       9       5       4       6       5       4       3       2       1
       1       7       3      10       4      13       7      12       6       5
      10       5       4       9       5       4       6       5       4       3
       2       1       1       7       3      10       4      13       7      12
       6       5      10       5       4       9       5       4       6       5
       4       3       2       1       1       7       3      10       4      12
       7      10       5       4       5       3       2       1       1       7
       3      10       4      10       7       6       3       2       1       7
       3      10       4      13       7      11       6       5       6       4
       3       2       1       1       7       3      10       4      10       7
       6       3       2       1       7       3      10       4      13       7
      12       6       5      10       5       4       9       5       4       6
       5       4       3       2       1       1       7       3      10       4
      10       7       6       3       2       1       4       3       2       1
       1
%FLAG NONBONDED_PARM_INDEX                                                      
%FORMAT(10I8)                                                                   
       1       2       4       7      11      16      22      29      37      46
      56      67      79      92     106     121     137     154     172     191
       2       3       5       8      12      17      23      30      38      47
      57      68      80      93     107     122     138     155     173     192
       4       5       6       9      13      18      24      31      39      48
      58      69      81      94     108     123     139     156     174     193
       7       8       9      10      14      19      25      32      40      49
      59      70      82      95     109     124     140     157     175     194
      11      12      13      14      15      20      26      33      41      50
      60      71      83      96     110     125     141     158     176     195
      16      17      18      19      20      21      27      34      42      51
      61      72      84      97     111     126     142     159     177     196
      22      23      24      25      26      27      28      35      43      52
      62      73      85      98     112     127     143     160     178     197
      29      30      31      32      33      34      35      36      44      53
      63      74      86      99     113     128     144     161     179     198
      37      38      39      40      41      42      43      44      45      54
      64      75      87     100     114     129     145     162     180     199
      46      47      48      49      50      51      52      53      54      55
      65      76      88     101     115     130     146     163     181     200
      56      57      58      59      60      61      62      63      64      65
      66      77      89     102     116     131     147     164     182     201
      67      68      69      70      71      72      73      74      75      76
      77      78      90     103     117     132     148     165     183     202
      79      80      81      82      83      84      85      86      87      88
      89      90      91     104     118     133     149     166     184     203
      92      93      94      95      96      97      98      99     100     101
     102     103     104     105     119     134     150     167     185     204
     106     107     108     109     110     111     112     113     114     115
     116     117     118     119     120     135     151     168     186     205
     121     122     123     124     125     126     127     128     129     130
     131     132     133     134     135     136     152     169     187     206
     137     138     139     140     141     142     143     144     145     146
     147     148     149     150     151     152     153     170     188     207
     154     155     156     157     158     159     160     161     162     163
     164     165     166     167     168     169     170     171     189     208
     172     173     174     175     176     177     178     179     180     181
     182     183     184     185     186     187     188     189     190     209
     191     192     193     194     195     196     197     198     199     200
     201     202     203     204     205     206     207     208     209     210
%FLAG RESIDUE_LABEL                                                             
%FORMAT(20a4)                                                                   
ACE GLU VAL LYS GLN LEU GLU ALA GLU VAL GLU GLU LEU GLU SER GLU LEU TRP HID LEU 
GLU ASN GLU VAL ALA ARG LEU PRG LYS GLU ASN ALA GLU CYX GLU ALA NHE ACE LYS VAL 
LYS GLN LEU LYS ALA LYS VAL GLU GLU LEU LYS SER LYS LEU TRP HID LEU LYS ASN PRG 
VAL ALA ARG LEU LYS LYS LYS ASN ALA GLU CYX LYS ALA NHE 
%FLAG RESIDUE_POINTER                                                           
%FORMAT(10I8)                                                                   
       1       7      22      38      60      77      96     111     121     136
     152     167     182     201     216     227     242     261     285     302
     321     336     350     365     381     391     415     434     446     468
     483     497     507     522     532     547     557     560     566     588
     604     626     643     662     684     694     716     732     747     762
     781     803     814     836     855     879     896     915     937     951
     963     979     989    1013    1032    1054    1076    1098    1112    1122
    1137    1147    1169    1179
%FLAG BOND_FORCE_CONSTANT                                                       
%FORMAT(5E16.8)                                                                 
  6.52600000E+02  4.90000000E+02  3.40000000E+02  3.17000000E+02  6.56000000E+02
  3.40000000E+02  3.17000000E+02  3.10000000E+02  3.40000000E+02  3.10000000E+02
  3.17000000E+02  5.27300000E+02  3.37000000E+02  3.40000000E+02  3.10000000E+02
  3.10000000E+02  4.34000000E+02  3.40000000E+02  3.67000000E+02  3.40000000E+02
  3.10000000E+02  3.10000000E+02  3.17000000E+02  3.10000000E+02  3.10000000E+02
  5.53000000E+02  3.40000000E+02  3.20000000E+02  3.67000000E+02  4.69000000E+02
  4.69000000E+02  4.69000000E+02  4.47000000E+02  4.34000000E+02  4.28000000E+02
  3.67000000E+02  4.27000000E+02  5.46000000E+02  3.88000000E+02  3.17000000E+02
  3.67000000E+02  4.10000000E+02  3.67000000E+02  4.88000000E+02  4.77000000E+02
  4.22000000E+02  5.12000000E+02  3.17000000E+02  4.34000000E+02  4.81000000E+02
  3.40000000E+02  3.37000000E+02  4.33700000E+02  8.37300000E+02  3.75900000E+02
  2.95900000E+02  3.75900000E+02  2.32500000E+02  2.43200000E+02  2.63800000E+02
  1.66000000E+02  2.27000000E+02
%FLAG BOND_EQUIL_VALUE                                                          
%FORMAT(5E16.8)                                                                 
  1.21800000E+00  1.33500000E+00  1.09000000E+00  1.52200000E+00  1.25000000E+00
  1.09000000E+00  1.52200000E+00  1.52600000E+00  1.09000000E+00  1.52600000E+00
  1.52200000E+00  1.01300000E+00  1.44900000E+00  1.09000000E+00  1.52600000E+00
  1.52600000E+00  1.01000000E+00  1.09000000E+00  1.47100000E+00  1.09000000E+00
  1.52600000E+00  1.52600000E+00  1.52200000E+00  1.52600000E+00  1.52600000E+00
  9.60000000E-01  1.09000000E+00  1.41000000E+00  1.08000000E+00  1.40400000E+00
  1.40000000E+00  1.40000000E+00  1.41900000E+00  1.01000000E+00  1.38000000E+00
  1.08000000E+00  1.38100000E+00  1.35200000E+00  1.45900000E+00  1.49500000E+00
  1.08000000E+00  1.39400000E+00  1.08000000E+00  1.33500000E+00  1.34300000E+00
  1.38500000E+00  1.37500000E+00  1.50400000E+00  1.01000000E+00  1.34000000E+00
  1.09000000E+00  1.46300000E+00  1.06700000E+00  1.19800000E+00  1.09700000E+00
  1.46700000E+00  1.09700000E+00  1.53800000E+00  1.52400000E+00  1.46200000E+00
  2.03800000E+00  1.81000000E+00
%FLAG ANGLE_FORCE_CONSTANT                                                      
%FORMAT(5E16.8)                                                                 
  8.00000000E+01  5.00000000E+01  5.00000000E+01  5.00000000E+01  3.50000000E+01
  8.00000000E+01  7.00000000E+01  8.00000000E+01  5.00000000E+01  3.50000000E+01
  7.00000000E+01  5.00000000E+01  6.30000000E+01  6.30000000E+01  5.00000000E+01
  5.00000000E+01  5.00000000E+01  4.00000000E+01  8.00000000E+01  7.00000000E+01
  5.00000000E+01  5.00000000E+01  8.00000000E+01  6.30000000E+01  4.00000000E+01
  5.00000000E+01  6.30000000E+01  5.00000000E+01  5.00000000E+01  5.00000000E+01
  4.00000000E+01  8.00000000E+01  3.50000000E+01  5.00000000E+01  3.50000000E+01
  5.00000000E+01  5.00000000E+01  3.50000000E+01  5.00000000E+01  8.00000000E+01
  4.00000000E+01  6.30000000E+01  5.00000000E+01  5.00000000E+01  4.00000000E+01
  8.00000000E+01  3.50000000E+01  5.00000000E+01  8.00000000E+01  7.00000000E+01
  6.30000000E+01  5.00000000E+01  5.00000000E+01  4.00000000E+01  4.00000000E+01
  6.30000000E+01  5.00000000E+01  5.00000000E+01  8.00000000E+01  5.00000000E+01
  3.50000000E+01  5.50000000E+01  5.00000000E+01  5.00000000E+01  5.00000000E+01
  5.00000000E+01  6.30000000E+01  6.30000000E+01  6.30000000E+01  5.00000000E+01
  6.30000000E+01  6.30000000E+01  5.00000000E+01  7.00000000E+01  7.00000000E+01
  5.00000000E+01  6.30000000E+01  5.00000000E+01  7.00000000E+01  5.00000000E+01
  7.00000000E+01  6.30000000E+01  6.30000000E+01  5.00000000E+01  7.00000000E+01
  7.00000000E+01  6.30000000E+01  5.00000000E+01  5.00000000E+01  7.00000000E+01
  5.00000000E+01  7.00000000E+01  5.00000000E+01  7.00000000E+01  5.00000000E+01
  7.00000000E+01  7.00000000E+01  5.00000000E+01  5.00000000E+01  7.00000000E+01
  7.00000000E+01  6.30000000E+01  6.30000000E+01  3.50000000E+01  7.00000000E+01
  5.00000000E+01  5.00000000E+01  3.50000000E+01  5.00000000E+01  5.00000000E+01
  5.00000000E+01  8.00000000E+01  5.00000000E+01  4.48000000E+01  4.89000000E+01
  3.90000000E+01  5.80000000E+01  4.68000000E+01  7.00000000E+01  4.68000000E+01
  6.63000000E+01  8.46000000E+01  4.74000000E+01  6.53000000E+01  4.61000000E+01
  8.45000000E+01  6.14000000E+01  8.32000000E+01  6.80000000E+01  5.00000000E+01
  5.00000000E+01
%FLAG ANGLE_EQUIL_VALUE                                                         
%FORMAT(5E16.8)                                                                 
  2.14501057E+00  2.09439600E+00  2.12755727E+00  1.91113635E+00  1.91113635E+00
  2.10137732E+00  2.03505478E+00  2.19911580E+00  1.91113635E+00  1.91113635E+00
  2.04203610E+00  1.91113635E+00  1.93906163E+00  1.93906163E+00  1.91113635E+00
  1.91113635E+00  1.91113635E+00  1.91113635E+00  2.10137732E+00  2.03505478E+00
  2.06018753E+00  1.91113635E+00  1.91462701E+00  1.92160833E+00  1.91113635E+00
  1.91113635E+00  1.93906163E+00  1.91113635E+00  1.91113635E+00  1.91113635E+00
  1.91113635E+00  1.91462701E+00  1.91113635E+00  1.91113635E+00  1.91113635E+00
  1.91113635E+00  1.91113635E+00  1.91113635E+00  1.91113635E+00  1.94080696E+00
  1.91113635E+00  1.93906163E+00  1.91113635E+00  1.91113635E+00  1.91113635E+00
  1.91462701E+00  2.09439600E+00  1.91113635E+00  2.10137732E+00  2.03505478E+00
  1.93906163E+00  1.91113635E+00  1.91113635E+00  1.91113635E+00  1.91113635E+00
  1.93906163E+00  1.91113635E+00  1.91113635E+00  1.91462701E+00  1.91113635E+00
  1.91113635E+00  1.89368305E+00  1.91113635E+00  1.91113635E+00  2.09439600E+00
  2.09439600E+00  2.09439600E+00  2.09439600E+00  2.14151991E+00  2.09439600E+00
  2.09439600E+00  2.02807346E+00  2.14850123E+00  2.31779824E+00  1.82212452E+00
  2.09439600E+00  1.85703112E+00  2.09439600E+00  1.94778828E+00  2.09439600E+00
  1.89717371E+00  1.89891904E+00  2.35445017E+00  1.91113635E+00  2.18166250E+00
  2.24449438E+00  2.01760148E+00  2.09439600E+00  2.09439600E+00  2.04203610E+00
  2.09439600E+00  2.09439600E+00  2.09439600E+00  2.09439600E+00  2.09439600E+00
  2.09439600E+00  2.09439600E+00  2.09439600E+00  1.91113635E+00  2.09439600E+00
  2.09439600E+00  1.97396823E+00  1.93906163E+00  2.09439600E+00  2.09439600E+00
  2.09439600E+00  1.91113635E+00  1.91113635E+00  2.06647072E+00  2.15024656E+00
  1.91113635E+00  1.94080696E+00  2.12755727E+00  3.12606056E+00  1.90956555E+00
  1.87762601E+00  3.11558858E+00  1.91637234E+00  2.03505478E+00  1.91637234E+00
  1.94970814E+00  2.15024656E+00  1.89839544E+00  1.93801443E+00  2.05390434E+00
  1.90345690E+00  1.91113635E+00  1.94796281E+00  1.80990721E+00  1.91113635E+00
  2.00189351E+00
%FLAG DIHEDRAL_FORCE_CONSTANT                                                   
%FORMAT(5E16.8)                                                                 
  2.00000000E+00  2.50000000E+00  0.00000000E+00  0.00000000E+00  0.00000000E+00
  0.00000000E+00  8.00000000E-01  8.00000000E-02  4.21000000E-01  3.93000000E-01
  1.44000000E-01  1.45000000E-01  1.55555556E-01  1.50000000E-01  3.90000000E-01
  6.40000000E-02  0.00000000E+00  1.60000000E-01  1.36700000E+00  2.22000000E-01
  6.08000000E-01  5.60000000E-02  1.00000000E-01  1.84000000E-01  7.80000000E-02
  0.00000000E+00  0.00000000E+00  4.06000000E-01  2.89000000E-01  1.48000000E-01
  1.12000000E-01  3.37000000E-01  2.16000000E-01  1.00000000E-03  2.00000000E-01
  2.50000000E-01  1.80000000E-01  6.09000000E-01  8.45000000E-01  8.50000000E-02
  4.20000000E-02  1.96000000E-01  8.30000000E-02  4.12000000E-01  1.38000000E-01
  7.06000000E-01  6.20000000E-01  1.90000000E-01  3.79000000E-01  2.70000000E-02
  1.42000000E-01  1.79000000E-01  9.80000000E-02  2.59000000E-01  7.30000000E-02
  6.61000000E-01  2.18000000E-01  4.01000000E-01  1.29000000E-01  1.66666667E-01
  2.50000000E-01  2.11000000E-01  4.44000000E-01  2.67000000E-01  7.00000000E-03
  6.66000000E-01  2.46000000E-01  1.60000000E-01  3.62500000E+00  3.00000000E+00
  3.50000000E+00  1.52500000E+00  6.52500000E+00  1.50000000E+00  1.67500000E+00
  1.70000000E-02  3.53000000E-01  2.34000000E-01  7.40000000E-02  3.65000000E-01
  4.08000000E-01  8.19000000E-01  9.50000000E-02  7.90000000E-02  3.13000000E-01
  3.10000000E-02  5.00000000E+00  1.40000000E+00  2.40000000E+00  2.32500000E+00
  5.15000000E+00  1.43000000E-01  2.44000000E-01  2.19000000E-01  2.50000000E-02
  1.60000000E-01  3.92000000E-01  6.86000000E-01  3.70000000E-02  6.74000000E-01
  7.50000000E-01  1.22000000E-01  1.00000000E-02  3.06000000E-01  2.21000000E-01
  8.90000000E-02  1.04600000E+00  3.03000000E-01  3.30000000E-02  1.07000000E-01
  8.28000000E-01  4.85000000E-01  3.01000000E-01  8.00000000E-03  6.88000000E-01
  2.97000000E-01  5.90000000E-02  2.70000000E-01  4.20000000E-01  1.20000000E-01
  8.30000000E-01  4.00000000E-02  2.70000000E-01  4.50000000E-01  1.58000000E+00
  5.50000000E-01  6.02000000E-01  3.94000000E-01  3.23000000E-01  2.78000000E-01
  5.60000000E-02  6.66000000E-01  3.02000000E-01  1.35000000E-01  3.33333333E-01
  4.20000000E-01  4.48000000E+00  6.82000000E-01  3.79000000E-01  4.69000000E-01
  2.10000000E-02  1.05000000E+01  1.10000000E+00  1.00000000E+00  0.00000000E+00
%FLAG DIHEDRAL_PERIODICITY                                                      
%FORMAT(5E16.8)                                                                 
  1.00000000E+00  2.00000000E+00  2.00000000E+00  1.00000000E+00  3.00000000E+00
  4.00000000E+00  1.00000000E+00  3.00000000E+00  1.00000000E+00  2.00000000E+00
  3.00000000E+00  4.00000000E+00  3.00000000E+00  3.00000000E+00  2.00000000E+00
  4.00000000E+00  3.00000000E+00  3.00000000E+00  1.00000000E+00  2.00000000E+00
  3.00000000E+00  4.00000000E+00  1.00000000E+00  2.00000000E+00  4.00000000E+00
  1.00000000E+00  2.00000000E+00  1.00000000E+00  2.00000000E+00  3.00000000E+00
  4.00000000E+00  1.00000000E+00  2.00000000E+00  4.00000000E+00  1.00000000E+00
  2.00000000E+00  3.00000000E+00  1.00000000E+00  2.00000000E+00  3.00000000E+00
  4.00000000E+00  1.00000000E+00  2.00000000E+00  3.00000000E+00  4.00000000E+00
  1.00000000E+00  2.00000000E+00  4.00000000E+00  1.00000000E+00  2.00000000E+00
  3.00000000E+00  4.00000000E+00  1.00000000E+00  2.00000000E+00  4.00000000E+00
  1.00000000E+00  2.00000000E+00  3.00000000E+00  4.00000000E+00  3.00000000E+00
  1.00000000E+00  1.00000000E+00  2.00000000E+00  3.00000000E+00  4.00000000E+00
  1.00000000E+00  2.00000000E+00  4.00000000E+00  2.00000000E+00  2.00000000E+00
  2.00000000E+00  2.00000000E+00  2.00000000E+00  2.00000000E+00  2.00000000E+00
  1.00000000E+00  2.00000000E+00  3.00000000E+00  4.00000000E+00  1.00000000E+00
  2.00000000E+00  3.00000000E+00  4.00000000E+00  1.00000000E+00  2.00000000E+00
  4.00000000E+00  2.00000000E+00  2.00000000E+00  2.00000000E+00  2.00000000E+00
  2.00000000E+00  1.00000000E+00  2.00000000E+00  3.00000000E+00  4.00000000E+00
  1.00000000E+00  2.00000000E+00  3.00000000E+00  4.00000000E+00  1.00000000E+00
  2.00000000E+00  3.00000000E+00  4.00000000E+00  1.00000000E+00  2.00000000E+00
  4.00000000E+00  1.00000000E+00  2.00000000E+00  3.00000000E+00  4.00000000E+00
  1.00000000E+00  2.00000000E+00  3.00000000E+00  4.00000000E+00  1.00000000E+00
  2.00000000E+00  4.00000000E+00  2.00000000E+00  3.00000000E+00  3.00000000E+00
  1.00000000E+00  3.00000000E+00  2.00000000E+00  1.00000000E+00  2.00000000E+00
  3.00000000E+00  1.00000000E+00  2.00000000E+00  3.00000000E+00  4.00000000E+00
  1.00000000E+00  2.00000000E+00  3.00000000E+00  4.00000000E+00  3.00000000E+00
  1.00000000E+00  2.00000000E+00  3.00000000E+00  4.00000000E+00  1.00000000E+00
  2.00000000E+00  2.00000000E+00  2.00000000E+00  2.00000000E+00  2.00000000E+00
%FLAG DIHEDRAL_PHASE                                                            
%FORMAT(5E16.8)                                                                 
  0.00000000E+00  3.14159400E+00  0.00000000E+00  0.00000000E+00  0.00000000E+00
  0.00000000E+00  0.00000000E+00  3.14159400E+00  3.14159400E+00  3.14159400E+00
  0.00000000E+00  0.00000000E+00  0.00000000E+00  0.00000000E+00  3.14159400E+00
  0.00000000E+00  3.14159400E+00  0.00000000E+00  3.14159400E+00  3.14159400E+00
  3.14159400E+00  3.14159400E+00  3.14159400E+00  3.14159400E+00  0.00000000E+00
  3.14159400E+00  3.14159400E+00  3.14159400E+00  3.14159400E+00  0.00000000E+00
  0.00000000E+00  0.00000000E+00  3.14159400E+00  3.14159400E+00  3.14159400E+00
  3.14159400E+00  0.00000000E+00  3.14159400E+00  3.14159400E+00  3.14159400E+00
  0.00000000E+00  3.14159400E+00  0.00000000E+00  3.14159400E+00  0.00000000E+00
  0.00000000E+00  3.14159400E+00  0.00000000E+00  0.00000000E+00  3.14159400E+00
  0.00000000E+00  0.00000000E+00  0.00000000E+00  3.14159400E+00  0.00000000E+00
  3.14159400E+00  3.14159400E+00  0.00000000E+00  0.00000000E+00  0.00000000E+00
  0.00000000E+00  0.00000000E+00  0.00000000E+00  0.00000000E+00  0.00000000E+00
  0.00000000E+00  3.14159400E+00  0.00000000E+00  3.14159400E+00  3.14159400E+00
  3.14159400E+00  3.14159400E+00  3.14159400E+00  3.14159400E+00  3.14159400E+00
  3.14159400E+00  3.14159400E+00  0.00000000E+00  0.00000000E+00  0.00000000E+00
  0.00000000E+00  0.00000000E+00  3.14159400E+00  0.00000000E+00  3.14159400E+00
  0.00000000E+00  3.14159400E+00  3.14159400E+00  3.14159400E+00  3.14159400E+00
  3.14159400E+00  3.14159400E+00  3.14159400E+00  0.00000000E+00  0.00000000E+00
  3.14159400E+00  3.14159400E+00  0.00000000E+00  3.14159400E+00  3.14159400E+00
  0.00000000E+00  3.14159400E+00  3.14159400E+00  3.14159400E+00  3.14159400E+00
  0.00000000E+00  0.00000000E+00  3.14159400E+00  0.00000000E+00  0.00000000E+00
  3.14159400E+00  3.14159400E+00  3.14159400E+00  0.00000000E+00  3.14159400E+00
  3.14159400E+00  0.00000000E+00  0.00000000E+00  0.00000000E+00  0.00000000E+00
  0.00000000E+00  3.14159400E+00  3.14159400E+00  3.14159400E+00  3.14159400E+00
  3.14159400E+00  0.00000000E+00  3.14159400E+00  0.00000000E+00  0.00000000E+00
  0.00000000E+00  0.00000000E+00  0.00000000E+00  3.14159400E+00  0.00000000E+00
  0.00000000E+00  0.00000000E+00  0.00000000E+00  0.00000000E+00  0.00000000E+00
  3.14159400E+00  3.14159400E+00  3.14159400E+00  3.14159400E+00  3.14159400E+00
%FLAG SCEE_SCALE_FACTOR                                                         
%FORMAT(5E16.8)                                                                 
  1.20000000E+00  1.20000000E+00  1.20000000E+00  1.20000000E+00  1.20000000E+00
  1.20000000E+00  1.20000000E+00  1.20000000E+00  1.20000000E+00  1.20000000E+00
  1.20000000E+00  1.20000000E+00  1.20000000E+00  1.20000000E+00  1.20000000E+00
  1.20000000E+00  1.20000000E+00  1.20000000E+00  1.20000000E+00  1.20000000E+00
  1.20000000E+00  1.20000000E+00  1.20000000E+00  1.20000000E+00  1.20000000E+00
  1.20000000E+00  1.20000000E+00  1.20000000E+00  1.20000000E+00  1.20000000E+00
  1.20000000E+00  1.20000000E+00  1.20000000E+00  1.20000000E+00  1.20000000E+00
  1.20000000E+00  1.20000000E+00  1.20000000E+00  1.20000000E+00  1.20000000E+00
  1.20000000E+00  1.20000000E+00  1.20000000E+00  1.20000000E+00  1.20000000E+00
  1.20000000E+00  1.20000000E+00  1.20000000E+00  1.20000000E+00  1.20000000E+00
  1.20000000E+00  1.20000000E+00  1.20000000E+00  1.20000000E+00  1.20000000E+00
  1.20000000E+00  1.20000000E+00  1.20000000E+00  1.20000000E+00  1.20000000E+00
  1.20000000E+00  1.20000000E+00  1.20000000E+00  1.20000000E+00  1.20000000E+00
  1.20000000E+00  1.20000000E+00  1.20000000E+00  1.20000000E+00  1.20000000E+00
  1.20000000E+00  1.20000000E+00  1.20000000E+00  1.20000000E+00  1.20000000E+00
  1.20000000E+00  1.20000000E+00  1.20000000E+00  1.20000000E+00  1.20000000E+00
  1.20000000E+00  1.20000000E+00  1.20000000E+00  1.20000000E+00  1.20000000E+00
  1.20000000E+00  1.20000000E+00  1.20000000E+00  1.20000000E+00  1.20000000E+00
  1.20000000E+00  1.20000000E+00  1.20000000E+00  1.20000000E+00  1.20000000E+00
  1.20000000E+00  1.20000000E+00  1.20000000E+00  1.20000000E+00  1.20000000E+00
  1.20000000E+00  1.20000000E+00  1.20000000E+00  1.20000000E+00  1.20000000E+00
  1.20000000E+00  1.20000000E+00  1.20000000E+00  1.20000000E+00  1.20000000E+00
  1.20000000E+00  1.20000000E+00  1.20000000E+00  1.20000000E+00  1.20000000E+00
  1.20000000E+00  1.20000000E+00  1.20000000E+00  1.20000000E+00  1.20000000E+00
  1.20000000E+00  1.20000000E+00  1.20000000E+00  1.20000000E+00  1.20000000E+00
  1.20000000E+00  1.20000000E+00  1.20000000E+00  1.20000000E+00  1.20000000E+00
  1.20000000E+00  1.20000000E+00  1.20000000E+00  1.20000000E+00  1.20000000E+00
  1.20000000E+00  1.20000000E+00  1.20000000E+00  1.20000000E+00  1.20000000E+00
  1.20000000E+00  0.00000000E+00  0.00000000E+00  0.00000000E+00  0.00000000E+00
%FLAG SCNB_SCALE_FACTOR                                                         
%FORMAT(5E16.8)                                                                 
  2.00000000E+00  2.00000000E+00  2.00000000E+00  2.00000000E+00  2.00000000E+00
  2.00000000E+00  2.00000000E+00  2.00000000E+00  2.00000000E+00  2.00000000E+00
  2.00000000E+00  2.00000000E+00  2.00000000E+00  2.00000000E+00  2.00000000E+00
  2.00000000E+00  2.00000000E+00  2.00000000E+00  2.00000000E+00  2.00000000E+00
  2.00000000E+00  2.00000000E+00  2.00000000E+00  2.00000000E+00  2.00000000E+00
  2.00000000E+00  2.00000000E+00  2.00000000E+00  2.00000000E+00  2.00000000E+00
  2.00000000E+00  2.00000000E+00  2.00000000E+00  2.00000000E+00  2.00000000E+00
  2.00000000E+00  2.00000000E+00  2.00000000E+00  2.00000000E+00  2.00000000E+00
  2.00000000E+00  2.00000000E+00  2.00000000E+00  2.00000000E+00  2.00000000E+00
  2.00000000E+00  2.00000000E+00  2.00000000E+00  2.00000000E+00  2.00000000E+00
  2.00000000E+00  2.00000000E+00  2.00000000E+00  2.00000000E+00  2.00000000E+00
  2.00000000E+00  2.00000000E+00  2.00000000E+00  2.00000000E+00  2.00000000E+00
  2.00000000E+00  2.00000000E+00  2.00000000E+00  2.00000000E+00  2.00000000E+00
  2.00000000E+00  2.00000000E+00  2.00000000E+00  2.00000000E+00  2.00000000E+00
  2.00000000E+00  2.00000000E+00  2.00000000E+00  2.00000000E+00  2.00000000E+00
  2.00000000E+00  2.00000000E+00  2.00000000E+00  2.00000000E+00  2.00000000E+00
  2.00000000E+00  2.00000000E+00  2.00000000E+00  2.00000000E+00  2.00000000E+00
  2.00000000E+00  2.00000000E+00  2.00000000E+00  2.00000000E+00  2.00000000E+00
  2.00000000E+00  2.00000000E+00  2.00000000E+00  2.00000000E+00  2.00000000E+00
  2.00000000E+00  2.00000000E+00  2.00000000E+00  2.00000000E+00  2.00000000E+00
  2.00000000E+00  2.00000000E+00  2.00000000E+00  2.00000000E+00  2.00000000E+00
  2.00000000E+00  2.00000000E+00  2.00000000E+00  2.00000000E+00  2.00000000E+00
  2.00000000E+00  2.00000000E+00  2.00000000E+00  2.00000000E+00  2.00000000E+00
  2.00000000E+00  2.00000000E+00  2.00000000E+00  2.00000000E+00  2.00000000E+00
  2.00000000E+00  2.00000000E+00  2.00000000E+00  2.00000000E+00  2.00000000E+00
  2.00000000E+00  2.00000000E+00  2.00000000E+00  2.00000000E+00  2.00000000E+00
  2.00000000E+00  2.00000000E+00  2.00000000E+00  2.00000000E+00  2.00000000E+00
  2.00000000E+00  2.00000000E+00  2.00000000E+00  2.00000000E+00  2.00000000E+00
  2.00000000E+00  0.00000000E+00  0.00000000E+00  0.00000000E+00  0.00000000E+00
%FLAG SOLTY                                                                     
%FORMAT(5E16.8)                                                                 
  0.00000000E+00  0.00000000E+00  0.00000000E+00  0.00000000E+00  0.00000000E+00
  0.00000000E+00  0.00000000E+00  0.00000000E+00  0.00000000E+00  0.00000000E+00
  0.00000000E+00  0.00000000E+00  0.00000000E+00  0.00000000E+00  0.00000000E+00
  0.00000000E+00  0.00000000E+00  0.00000000E+00  0.00000000E+00  0.00000000E+00
  0.00000000E+00  0.00000000E+00  0.00000000E+00  0.00000000E+00  0.00000000E+00
  0.00000000E+00  0.00000000E+00  0.00000000E+00  0.00000000E+00  0.00000000E+00
  0.00000000E+00  0.00000000E+00  0.00000000E+00  0.00000000E+00  0.00000000E+00
  0.00000000E+00  0.00000000E+00
%FLAG LENNARD_JONES_ACOEF                                                       
%FORMAT(5E16.8)                                                                 
  7.94617769E+03  1.01372942E+05  1.04308023E+06  8.12662403E+04  8.53193737E+05
  6.96551276E+05  5.68021765E+04  6.37913494E+05  5.17507491E+05  3.76435470E+05
  7.93773615E+04  8.61458248E+05  7.01106848E+05  5.15491878E+05  7.02078680E+05
  9.47421632E+01  2.26409483E+03  1.71458823E+03  9.87857350E+02  1.52360475E+03
  1.34728399E-01  5.10916075E+03  6.78771368E+04  5.42099106E+04  3.74148715E+04
  5.26221036E+04  5.38411501E+01  3.25969625E+03  8.98799076E+04  9.24822270E+05
  7.56463928E+05  5.65590822E+05  7.63791460E+05  2.00740581E+03  6.01816484E+04
  8.19971662E+05  5.63419090E+04  6.47841731E+05  5.24402060E+05  3.78641356E+05
  5.20462539E+05  9.14858779E+02  3.69471530E+04  5.74393458E+05  3.79876399E+05
  1.42703904E+03  2.27401052E+04  1.78601506E+04  1.16505362E+04  1.68636880E+04
  8.45902425E+00  8.79040886E+02  2.01619733E+04  1.12780457E+04  2.01823541E+02
  9.33217616E+04  9.95480466E+05  8.11497350E+05  5.99897901E+05  8.14793385E+05
  1.88178855E+03  6.20665997E+04  8.82619071E+05  6.06829342E+05  2.01791425E+04
  9.44293233E+05  7.08225575E+04  7.91544157E+05  6.42430744E+05  4.68011805E+05
  6.40405042E+05  1.24900897E+03  4.66922514E+04  7.01803794E+05  4.71003287E+05
  1.45985502E+04  7.44975864E+05  5.81803229E+05  0.00000000E+00  0.00000000E+00
  0.00000000E+00  0.00000000E+00  0.00000000E+00  0.00000000E+00  0.00000000E+00
  0.00000000E+00  0.00000000E+00  0.00000000E+00  0.00000000E+00  0.00000000E+00
  0.00000000E+00  5.47737117E+03  7.18621074E+04  5.74592031E+04  3.98127143E+04
  5.58833643E+04  5.99788431E+01  3.50301067E+03  6.37148278E+04  3.93690817E+04
  9.55000044E+02  6.58473870E+04  4.96707306E+04  0.00000000E+00  3.76169105E+03
  6.73963720E+03  8.59947003E+04  6.89371259E+04  4.81820985E+04  6.73331169E+04
  8.03166617E+01  4.33325458E+03  7.62451550E+04  4.77908183E+04  1.21014911E+03
  7.91627154E+04  6.00750218E+04  0.00000000E+00  4.64559155E+03  5.71629601E+03
  4.43530964E+03  5.98885646E+04  4.77581094E+04  3.27958584E+04  4.62444096E+04
  4.44659845E+01  2.82099197E+03  5.30987710E+04  3.23283631E+04  7.50063100E+02
  5.46147253E+04  4.09427581E+04  0.00000000E+00  3.03448006E+03  3.76169105E+03
  2.43828624E+03  1.00235148E+05  1.03184851E+06  8.43969952E+05  6.30925504E+05
  8.52084164E+05  2.23577481E+03  6.71095195E+04  9.14863930E+05  6.40712560E+05
  2.24743442E+04  9.84684600E+05  7.82881336E+05  0.00000000E+00  7.10513128E+04
  8.50294791E+04  5.92092559E+04  1.02073671E+06  1.43334551E+05  1.44793073E+06
  1.18640578E+06  8.92208123E+05  1.20132739E+06  3.37137075E+03  9.63038486E+04
  1.28377333E+06  9.07927644E+05  3.27592795E+04  1.38616450E+06  1.10662338E+06
  0.00000000E+00  1.01849631E+05  1.21592442E+05  8.50862112E+04  1.43239677E+06
  2.00671338E+06  7.41026906E+03  9.38067954E+04  7.52549148E+04  5.27277400E+04
  7.35931098E+04  9.04434904E+01  4.77162373E+03  8.31715633E+04  5.23449021E+04
  1.34169202E+03  8.64679274E+04  6.57310418E+04  0.00000000E+00  5.11317150E+03
  6.28513799E+03  4.14474284E+03  9.27554496E+04  1.32549375E+05  6.90855956E+03
  2.11783234E+05  2.11351845E+06  1.73376823E+06  1.30884564E+06  1.75889445E+06
  5.15374979E+03  1.42615819E+05  1.87390085E+06  1.33368524E+06  4.90026081E+04
  2.02752779E+06  1.62294350E+06  0.00000000E+00  1.50723105E+05  1.79659945E+05
  1.26117560E+05  2.09089895E+06  2.92607619E+06  1.95762765E+05  4.26366419E+06
%FLAG LENNARD_JONES_BCOEF                                                       
%FORMAT(5E16.8)                                                                 
  2.57122925E+01  1.39078880E+02  6.75612247E+02  1.21392023E+02  5.95658566E+02
  5.24668528E+02  1.11953944E+02  5.68167388E+02  4.98871431E+02  4.69350655E+02
  1.36094315E+02  6.78964813E+02  5.97113873E+02  5.64804067E+02  6.77820248E+02
  2.33785449E+00  1.73073921E+01  1.46824710E+01  1.22938581E+01  1.57004457E+01
  7.34107347E-02  1.92174397E+01  1.06076943E+02  9.24130897E+01  8.46911674E+01
  1.03284425E+02  1.64271443E+00  1.43076527E+01  1.23310980E+02  5.99015525E+02
  5.28126496E+02  5.03752097E+02  6.01987997E+02  1.53451874E+01  9.40505980E+01
  5.31102864E+02  1.22044000E+02  6.26720080E+02  5.49675335E+02  5.15240418E+02
  6.21191325E+02  1.29497639E+01  9.21192136E+01  5.55666448E+02  5.64885984E+02
  1.01563736E+01  6.13981767E+01  5.30440533E+01  4.72594809E+01  5.84691813E+01
  6.51126010E-01  7.42992380E+00  5.44372326E+01  5.08951803E+01  3.56012899E+00
  1.48987394E+02  7.36907417E+02  6.48597119E+02  6.15165511E+02  7.37244936E+02
  1.76168249E+01  1.13252061E+02  6.53361429E+02  6.77220874E+02  6.45756063E+01
  8.01323529E+02  1.36896727E+02  6.93079947E+02  6.08686716E+02  5.73100668E+02
  6.89389438E+02  1.51381989E+01  1.03606917E+02  6.14502845E+02  6.29300710E+02
  5.79323581E+01  7.50714425E+02  6.99746810E+02  0.00000000E+00  0.00000000E+00
  0.00000000E+00  0.00000000E+00  0.00000000E+00  0.00000000E+00  0.00000000E+00
  0.00000000E+00  0.00000000E+00  0.00000000E+00  0.00000000E+00  0.00000000E+00
  0.00000000E+00  1.96722815E+01  1.07908863E+02  9.40636541E+01  8.63723599E+01
  1.05230082E+02  1.71416196E+00  1.46638650E+01  9.56748258E+01  9.40124296E+01
  7.65648470E+00  1.15327881E+02  1.05648788E+02  0.00000000E+00  1.50233639E+01
  2.18216157E+01  1.18043746E+02  1.03031170E+02  9.50181887E+01  1.15508247E+02
  1.98360701E+00  1.63092814E+01  1.04660679E+02  1.03580945E+02  8.61880722E+00
  1.26451907E+02  1.16187983E+02  0.00000000E+00  1.66953734E+01  1.85196588E+01
  1.77023375E+01  9.85097219E+01  8.57562161E+01  7.83922976E+01  9.57256348E+01
  1.47593342E+00  1.31591746E+01  8.73413012E+01  8.51921330E+01  6.78541827E+00
  1.05031585E+02  9.59185913E+01  0.00000000E+00  1.34932874E+01  1.50233639E+01
  1.20953369E+01  1.37787728E+02  6.69494459E+02  5.90251928E+02  5.62969425E+02
  6.72777963E+02  1.71355763E+01  1.05087646E+02  5.93591333E+02  6.20970728E+02
  6.08139360E+01  7.30206155E+02  6.86742760E+02  0.00000000E+00  1.06903901E+02
  1.16947855E+02  9.75893223E+01  6.63431737E+02  1.81752124E+02  8.74815443E+02
  7.71958727E+02  7.38469198E+02  8.81180204E+02  2.32108730E+01  1.38862491E+02
  7.75634299E+02  8.15396158E+02  8.09897953E+01  9.55669738E+02  9.00636559E+02
  0.00000000E+00  1.41185717E+02  1.54263906E+02  1.29044835E+02  8.66911122E+02
  1.13185062E+03  2.32899892E+01  1.25489661E+02  1.09570372E+02  1.01173582E+02
  1.22913863E+02  2.14252117E+00  1.74198525E+01  1.11262422E+02  1.10338858E+02
  9.23714573E+00  1.34516705E+02  1.23703833E+02  0.00000000E+00  1.78280753E+01
  1.97659043E+01  1.60512210E+01  1.24325688E+02  1.63939471E+02  2.10929191E+01
  2.54804909E+02  1.21899948E+03  1.07629402E+03  1.03157656E+03  1.22973599E+03
  3.30984635E+01  1.94896900E+02  1.08079689E+03  1.13979741E+03  1.14243284E+02
  1.33303578E+03  1.25793819E+03  0.00000000E+00  1.98088334E+02  2.16269171E+02
  1.81199404E+02  1.20800124E+03  1.57633023E+03  2.29782888E+02  2.19459223E+03
%FLAG BONDS_INC_HYDROGEN                                                        
%FORMAT(10I8)                                                                   
       3       6       3       3       9       3       0       3       3      39
      42       6      39      45       6      30      33       6      30      36
       6      24      27       9      18      21      12      93      96       3
      93      99       3      93     102       3      81      84       3      81
      87       3      81      90       3      75      78      14      69      72
       9      63      66      12     159     162      17     159     165      17
     159     168      17     150     153      18     150     156      18     141
     144      20     141     147      20     132     135      20     132     138
      20     123     126      20     123     129      20     117     120       9
     111     114      12     213     216      12     213     219      12     198
     201       6     198     204       6     189     192       6     189     195
       6     183     186       9     177     180      12     267     270       3
     267     273       3     267     276       3     255     258       3     255
     261       3     255     264       3     249     252      14     240     243
       6     240     246       6     234     237       9     228     231      12
     306     309       6     306     312       6     297     300       6     297
     303       6     291     294       9     285     288      12     342     345
       3     342     348       3     342     351       3     336     339       9
     330     333      12     381     384       6     381     387       6     372
     375       6     372     378       6     366     369       9     360     363
      12     435     438       3     435     441       3     435     444       3
     423     426       3     423     429       3     423     432       3     417
     420      14     411     414       9     405     408      12     474     477
       6     474     480       6     465     468       6     465     471       6
     459     462       9     453     456      12     519     522       6     519
     525       6     510     513       6     510     516       6     504     507
       9     498     501      12     582     585       3     582     588       3
     582     591       3     570     573       3     570     576       3     570
     579       3     564     567      14     555     558       6     555     561
       6     549     552       9     543     546      12     621     624       6
     621     627       6     612     615       6     612     618       6     606
     609       9     600     603      12     666     669      26     657     660
      27     657     663      27     651     654       9     645     648      12
     699     702       6     699     705       6     690     693       6     690
     696       6     684     687       9     678     681      12     762     765
       3     762     768       3     762     771       3     750     753       3
     750     756       3     750     759       3     744     747      14     735
     738       6     735     741       6     729     732       9     723     726
      12     837     840      29     831     834      29     825     828      29
     819     822      29     810     813      34     804     807      36     792
     795       3     792     798       3     786     789       9     780     783
      12     891     894      41     882     885      43     876     879      34
     864     867       3     864     870       3     858     861       9     852
     855      12     942     945       3     942     948       3     942     951
       3     930     933       3     930     936       3     930     939       3
     924     927      14     915     918       6     915     921       6     909
     912       9     903     906      12     981     984       6     981     987
       6     972     975       6     972     978       6     966     969       9
     960     963      12    1032    1035      12    1032    1038      12    1017
    1020       6    1017    1023       6    1011    1014       9    1005    1008
      12    1068    1071       6    1068    1074       6    1059    1062       6
    1059    1065       6    1053    1056       9    1047    1050      12    1122
    1125       3    1122    1128       3    1122    1131       3    1110    1113
       3    1110    1116       3    1110    1119       3    1104    1107      14
    1098    1101       9    1092    1095      12    1152    1155       3    1152
    1158       3    1152    1161       3    1146    1149       9    1140    1143
      12    1227    1230      49    1227    1233      49    1218    1221      49
    1218    1224      49    1209    1212      49    1200    1203      51    1200
    1206      51    1191    1194      20    1191    1197      20    1182    1185
      20    1182    1188      20    1176    1179       9    1170    1173      12
    1281    1284       3    1281    1287       3    1281    1290       3    1269
    1272       3    1269    1275       3    1269    1278       3    1263    1266
      14    1254    1257       6    1254    1260       6    1248    1251       9
    1242    1245      12    1329    1332      53    1317    1320      55    1317
    1323      55    1311    1314      57    1299    1302      12    1383    1386
      17    1383    1389      17    1383    1392      17    1374    1377      18
    1374    1380      18    1365    1368      20    1365    1371      20    1356
    1359      20    1356    1362      20    1347    1350      20    1347    1353
      20    1341    1344       9    1335    1338      12    1422    1425       6
    1422    1428       6    1413    1416       6    1413    1419       6    1407
    1410       9    1401    1404      12    1473    1476      12    1473    1479
      12    1458    1461       6    1458    1464       6    1452    1455       9
    1446    1449      12    1500    1503       3    1500    1506       3    1500
    1509       3    1494    1497       9    1488    1491      12    1539    1542
       6    1539    1545       6    1530    1533       6    1530    1536       6
    1524    1527       9    1518    1521      12    1575    1578      27    1575
    1581      27    1569    1572       9    1563    1566      12    1614    1617
       6    1614    1620       6    1605    1608       6    1605    1611       6
    1599    1602       9    1593    1596      12    1650    1653       3    1650
    1656       3    1650    1659       3    1644    1647       9    1638    1641
      12    1668    1671      12    1668    1674      12    1680    1683       3
    1680    1686       3    1677    1680       3    1743    1746      17    1743
    1749      17    1743    1752      17    1734    1737      18    1734    1740
      18    1725    1728      20    1725    1731      20    1716    1719      20
    1716    1722      20    1707    1710      20    1707    1713      20    1701
    1704       9    1695    1698      12    1791    1794       3    1791    1797
       3    1791    1800       3    1779    1782       3    1779    1785       3
    1779    1788       3    1773    1776      14    1767    1770       9    1761
    1764      12    1857    1860      17    1857    1863      17    1857    1866
      17    1848    1851      18    1848    1854      18    1839    1842      20
    1839    1845      20    1830    1833      20    1830    1836      20    1821
    1824      20    1821    1827      20    1815    1818       9    1809    1812
      12    1911    1914      12    1911    1917      12    1896    1899       6
    1896    1902       6    1887    1890       6    1887    1893       6    1881
    1884       9    1875    1878      12    1965    1968       3    1965    1971
       3    1965    1974       3    1953    1956       3    1953    1959       3
    1953    1962       3    1947    1950      14    1938    1941       6    1938
    1944       6    1932    1935       9    1926    1929      12    2031    2034
      17    2031    2037      17    2031    2040      17    2022    2025      18
    2022    2028      18    2013    2016      20    2013    2019      20    2004
    2007      20    2004    2010      20    1995    1998      20    1995    2001
      20    1989    1992       9    1983    1986      12    2061    2064       3
    2061    2067       3    2061    2070       3    2055    2058       9    2049
    2052      12    2127    2130      17    2127    2133      17    2127    2136
      17    2118    2121      18    2118    2124      18    2109    2112      20
    2109    2115      20    2100    2103      20    2100    2106      20    2091
    2094      20    2091    2097      20    2085    2088       9    2079    2082
      12    2175    2178       3    2175    2181       3    2175    2184       3
    2163    2166       3    2163    2169       3    2163    2172       3    2157
    2160      14    2151    2154       9    2145    2148      12    2214    2217
       6    2214    2220       6    2205    2208       6    2205    2211       6
    2199    2202       9    2193    2196      12    2259    2262       6    2259
    2265       6    2250    2253       6    2250    2256       6    2244    2247
       9    2238    2241      12    2322    2325       3    2322    2328       3
    2322    2331       3    2310    2313       3    2310    2316       3    2310
    2319       3    2304    2307      14    2295    2298       6    2295    2301
       6    2289    2292       9    2283    2286      12    2388    2391      17
    2388    2394      17    2388    2397      17    2379    2382      18    2379
    2385      18    2370    2373      20    2370    2376      20    2361    2364
      20    2361    2367      20    2352    2355      20    2352    2358      20
    2346    2349       9    2340    2343      12    2427    2430      26    2418
    2421      27    2418    2424      27    2412    2415       9    2406    2409
      12    2487    2490      17    2487    2493      17    2487    2496      17
    2478    2481      18    2478    2484      18    2469    2472      20    2469
    2475      20    2460    2463      20    2460    2466      20    2451    2454
      20    2451    2457      20    2445    2448       9    2439    2442      12
    2544    2547       3    2544    2550       3    2544    2553       3    2532
    2535       3    2532    2538       3    2532    2541       3    2526    2529
      14    2517    2520       6    2517    2523       6    2511    2514       9
    2505    2508      12    2619    2622      29    2613    2616      29    2607
    2610      29    2601    2604      29    2592    2595      34    2586    2589
      36    2574    2577       3    2574    2580       3    2568    2571       9
    2562    2565      12    2673    2676      41    2664    2667      43    2658
    2661      34    2646    2649       3    2646    2652       3    2640    2643
       9    2634    2637      12    2724    2727       3    2724    2730       3
    2724    2733       3    2712    2715       3    2712    2718       3    2712
    2721       3    2706    2709      14    2697    2700       6    2697    2703
       6    2691    2694       9    2685    2688      12    2790    2793      17
    2790    2796      17    2790    2799      17    2781    2784      18    2781
    2787      18    2772    2775      20    2772    2778      20    2763    2766
      20    2763    2769      20    2754    2757      20    2754    2760      20
    2748    2751       9    2742    2745      12    2835    2838      12    2835
    2841      12    2820    2823       6    2820    2826       6    2814    2817
       9    2808    2811      12    2880    2883      53    2868    2871      55
    2868    2874      55    2862    2865      57    2850    2853      12    2916
    2919       3    2916    2922       3    2916    2925       3    2904    2907
       3    2904    2910       3    2904    2913       3    2898    2901      14
    2892    2895       9    2886    2889      12    2946    2949       3    2946
    2952       3    2946    2955       3    2940    2943       9    2934    2937
      12    3021    3024      49    3021    3027      49    3012    3015      49
    3012    3018      49    3003    3006      49    2994    2997      51    2994
    3000      51    2985    2988      20    2985    2991      20    2976    2979
      20    2976    2982      20    2970    2973       9    2964    2967      12
    3075    3078       3    3075    3081       3    3075    3084       3    3063
    3066       3    3063    3069       3    3063    3072       3    3057    3060
      14    3048    3051       6    3048    3054       6    3042    3045       9
    3036    3039      12    3141    3144      17    3141    3147      17    3141
    3150      17    3132    3135      18    3132    3138      18    3123    3126
      20    3123    3129      20    3114    3117      20    3114    3120      20
    3105    3108      20    3105    3111      20    3099    3102       9    3093
    3096      12    3207    3210      17    3207    3213      17    3207    3216
      17    3198    3201      18    3198    3204      18    3189    3192      20
    3189    3195      20    3180    3183      20    3180    3186      20    3171
    3174      20    3171    3177      20    3165    3168       9    3159    3162
      12    3273    3276      17    3273    3279      17    3273    3282      17
    3264    3267      18    3264    3270      18    3255    3258      20    3255
    3261      20    3246    3249      20    3246    3252      20    3237    3240
      20    3237    3243      20    3231    3234       9    3225    3228      12
    3318    3321      12    3318    3324      12    3303    3306       6    3303
    3309       6    3297    3300       9    3291    3294      12    3345    3348
       3    3345    3351       3    3345    3354       3    3339    3342       9
    3333    3336      12    3384    3387       6    3384    3390       6    3375
    3378       6    3375    3381       6    3369    3372       9    3363    3366
      12    3420    3423      27    3420    3426      27    3414    3417       9
    3408    3411      12    3486    3489      17    3486    3492      17    3486
    3495      17    3477    3480      18    3477    3483      18    3468    3471
      20    3468    3474      20    3459    3462      20    3459    3465      20
    3450    3453      20    3450    3456      20    3444    3447       9    3438
    3441      12    3516    3519       3    3516    3522       3    3516    3525
       3    3510    3513       9    3504    3507      12    3534    3537      12
    3534    3540      12
%FLAG BONDS_WITHOUT_HYDROGEN                                                    
%FORMAT(10I8)                                                                   
      12      15       1      12      18       2       3      12       4      57
      60       1      57      63       2      48      51       5      48      54
       5      39      48       7      30      39       8      24      30      10
      24      57      11      18      24      13     105     108       1     105
     111       2      75      81      15      75      93      15      69      75
      16      69     105      11      63      69      13     171     174       1
     171     177       2     150     159      19     141     150      21     132
     141      21     123     132      21     117     123      22     117     171
      11     111     117      13     222     225       1     222     228       2
     207     210       1     207     213       2     198     207      23     189
     198       8     183     189      10     183     222      11     177     183
      13     279     282       1     279     285       2     249     255      15
     249     267      15     240     249      24     234     240      10     234
     279      11     228     234      13     324     327       1     324     330
       2     315     318       5     315     321       5     306     315       7
     297     306       8     291     297      10     291     324      11     285
     291      13     354     357       1     354     360       2     336     342
      25     336     354      11     330     336      13     399     402       1
     399     405       2     390     393       5     390     396       5     381
     390       7     372     381       8     366     372      10     366     399
      11     360     366      13     447     450       1     447     453       2
     417     423      15     417     435      15     411     417      16     411
     447      11     405     411      13     492     495       1     492     498
       2     483     486       5     483     489       5     474     483       7
     465     474       8     459     465      10     459     492      11     453
     459      13     537     540       1     537     543       2     528     531
       5     528     534       5     519     528       7     510     519       8
     504     510      10     504     537      11     498     504      13     594
     597       1     594     600       2     564     570      15     564     582
      15     555     564      24     549     555      10     549     594      11
     543     549      13     639     642       1     639     645       2     630
     633       5     630     636       5     621     630       7     612     621
       8     606     612      10     606     639      11     600     606      13
     672     675       1     672     678       2     657     666      28     651
     657      10     651     672      11     645     651      13     717     720
       1     717     723       2     708     711       5     708     714       5
     699     708       7     690     699       8     684     690      10     684
     717      11     678     684      13     774     777       1     774     780
       2     744     750      15     744     762      15     735     744      24
     729     735      10     729     774      11     723     729      13     846
     849       1     846     852       2     837     843      30     831     837
      31     825     831      31     819     825      31     816     819      32
     816     843      33     810     816      35     804     810      37     801
     804      38     801     843      39     792     801      40     786     792
      25     786     846      11     780     786      13     897     900       1
     897     903       2     888     891      42     882     888      44     876
     882      45     873     876      46     873     891      47     864     873
      48     858     864      25     858     897      11     852     858      13
     954     957       1     954     960       2     924     930      15     924
     942      15     915     924      24     909     915      10     909     954
      11     903     909      13     999    1002       1     999    1005       2
     990     993       5     990     996       5     981     990       7     972
     981       8     966     972      10     966     999      11     960     966
      13    1041    1044       1    1041    1047       2    1026    1029       1
    1026    1032       2    1017    1026      23    1011    1017      10    1011
    1041      11    1005    1011      13    1086    1089       1    1086    1092
       2    1077    1080       5    1077    1083       5    1068    1077       7
    1059    1068       8    1053    1059      10    1053    1086      11    1047
    1053      13    1134    1137       1    1134    1140       2    1104    1110
      15    1104    1122      15    1098    1104      16    1098    1134      11
    1092    1098      13    1164    1167       1    1164    1170       2    1146
    1152      25    1146    1164      11    1140    1146      13    1236    1239
       1    1236    1242       2    1215    1218      50    1215    1227      50
    1209    1215      50    1200    1209      52    1191    1200      21    1182
    1191      21    1176    1182      22    1176    1236      11    1170    1176
      13    1293    1296       1    1293    1299       2    1263    1269      15
    1263    1281      15    1254    1263      24    1248    1254      10    1248
    1293      11    1242    1248      13    1326    1329      54    1317    1326
      56    1311    1317      58    1305    1308       1    1305    1311      59
    1305    1335       2    1299    1311      60    1395    1398       1    1395
    1401       2    1374    1383      19    1365    1374      21    1356    1365
      21    1347    1356      21    1341    1347      22    1341    1395      11
    1335    1341      13    1440    1443       1    1440    1446       2    1431
    1434       5    1431    1437       5    1422    1431       7    1413    1422
       8    1407    1413      10    1407    1440      11    1401    1407      13
    1482    1485       1    1482    1488       2    1467    1470       1    1467
    1473       2    1458    1467      23    1452    1458      10    1452    1482
      11    1446    1452      13    1512    1515       1    1512    1518       2
    1494    1500      25    1494    1512      11    1488    1494      13    1557
    1560       1    1557    1563       2    1548    1551       5    1548    1554
       5    1539    1548       7    1530    1539       8    1524    1530      10
    1524    1557      11    1518    1524      13    1587    1590       1    1587
    1593       2    1584    3429      61    1575    1584      62    1569    1575
      10    1569    1587      11    1563    1569      13    1632    1635       1
    1632    1638       2    1623    1626       5    1623    1629       5    1614
    1623       7    1605    1614       8    1599    1605      10    1599    1632
      11    1593    1599      13    1662    1665       1    1662    1668       2
    1644    1650      25    1644    1662      11    1638    1644      13    1689
    1692       1    1689    1695       2    1680    1689       4    1755    1758
       1    1755    1761       2    1734    1743      19    1725    1734      21
    1716    1725      21    1707    1716      21    1701    1707      22    1701
    1755      11    1695    1701      13    1803    1806       1    1803    1809
       2    1773    1779      15    1773    1791      15    1767    1773      16
    1767    1803      11    1761    1767      13    1869    1872       1    1869
    1875       2    1848    1857      19    1839    1848      21    1830    1839
      21    1821    1830      21    1815    1821      22    1815    1869      11
    1809    1815      13    1920    1923       1    1920    1926       2    1905
    1908       1    1905    1911       2    1896    1905      23    1887    1896
       8    1881    1887      10    1881    1920      11    1875    1881      13
    1977    1980       1    1977    1983       2    1947    1953      15    1947
    1965      15    1938    1947      24    1932    1938      10    1932    1977
      11    1926    1932      13    2043    2046       1    2043    2049       2
    2022    2031      19    2013    2022      21    2004    2013      21    1995
    2004      21    1989    1995      22    1989    2043      11    1983    1989
      13    2073    2076       1    2073    2079       2    2055    2061      25
    2055    2073      11    2049    2055      13    2139    2142       1    2139
    2145       2    2118    2127      19    2109    2118      21    2100    2109
      21    2091    2100      21    2085    2091      22    2085    2139      11
    2079    2085      13    2187    2190       1    2187    2193       2    2157
    2163      15    2157    2175      15    2151    2157      16    2151    2187
      11    2145    2151      13    2232    2235       1    2232    2238       2
    2223    2226       5    2223    2229       5    2214    2223       7    2205
    2214       8    2199    2205      10    2199    2232      11    2193    2199
      13    2277    2280       1    2277    2283       2    2268    2271       5
    2268    2274       5    2259    2268       7    2250    2259       8    2244
    2250      10    2244    2277      11    2238    2244      13    2334    2337
       1    2334    2340       2    2304    2310      15    2304    2322      15
    2295    2304      24    2289    2295      10    2289    2334      11    2283
    2289      13    2400    2403       1    2400    2406       2    2379    2388
      19    2370    2379      21    2361    2370      21    2352    2361      21
    2346    2352      22    2346    2400      11    2340    2346      13    2433
    2436       1    2433    2439       2    2418    2427      28    2412    2418
      10    2412    2433      11    2406    2412      13    2499    2502       1
    2499    2505       2    2478    2487      19    2469    2478      21    2460
    2469      21    2451    2460      21    2445    2451      22    2445    2499
      11    2439    2445      13    2556    2559       1    2556    2562       2
    2526    2532      15    2526    2544      15    2517    2526      24    2511
    2517      10    2511    2556      11    2505    2511      13    2628    2631
       1    2628    2634       2    2619    2625      30    2613    2619      31
    2607    2613      31    2601    2607      31    2598    2601      32    2598
    2625      33    2592    2598      35    2586    2592      37    2583    2586
      38    2583    2625      39    2574    2583      40    2568    2574      25
    2568    2628      11    2562    2568      13    2679    2682       1    2679
    2685       2    2670    2673      42    2664    2670      44    2658    2664
      45    2655    2658      46    2655    2673      47    2646    2655      48
    2640    2646      25    2640    2679      11    2634    2640      13    2736
    2739       1    2736    2742       2    2706    2712      15    2706    2724
      15    2697    2706      24    2691    2697      10    2691    2736      11
    2685    2691      13    2802    2805       1    2802    2808       2    2781
    2790      19    2772    2781      21    2763    2772      21    2754    2763
      21    2748    2754      22    2748    2802      11    2742    2748      13
    2844    2847       1    2844    2850       2    2829    2832       1    2829
    2835       2    2820    2829      23    2814    2820      10    2814    2844
      11    2808    2814      13    2877    2880      54    2868    2877      56
    2862    2868      58    2856    2859       1    2856    2862      59    2856
    2886       2    2850    2862      60    2928    2931       1    2928    2934
       2    2898    2904      15    2898    2916      15    2892    2898      16
    2892    2928      11    2886    2892      13    2958    2961       1    2958
    2964       2    2940    2946      25    2940    2958      11    2934    2940
      13    3030    3033       1    3030    3036       2    3009    3012      50
    3009    3021      50    3003    3009      50    2994    3003      52    2985
    2994      21    2976    2985      21    2970    2976      22    2970    3030
      11    2964    2970      13    3087    3090       1    3087    3093       2
    3057    3063      15    3057    3075      15    3048    3057      24    3042
    3048      10    3042    3087      11    3036    3042      13    3153    3156
       1    3153    3159       2    3132    3141      19    3123    3132      21
    3114    3123      21    3105    3114      21    3099    3105      22    3099
    3153      11    3093    3099      13    3219    3222       1    3219    3225
       2    3198    3207      19    3189    3198      21    3180    3189      21
    3171    3180      21    3165    3171      22    3165    3219      11    3159
    3165      13    3285    3288       1    3285    3291       2    3264    3273
      19    3255    3264      21    3246    3255      21    3237    3246      21
    3231    3237      22    3231    3285      11    3225    3231      13    3327
    3330       1    3327    3333       2    3312    3315       1    3312    3318
       2    3303    3312      23    3297    3303      10    3297    3327      11
    3291    3297      13    3357    3360       1    3357    3363       2    3339
    3345      25    3339    3357      11    3333    3339      13    3402    3405
       1    3402    3408       2    3393    3396       5    3393    3399       5
    3384    3393       7    3375    3384       8    3369    3375      10    3369
    3402      11    3363    3369      13    3432    3435       1    3432    3438
       2    3420    3429      62    3414    3420      10    3414    3432      11
    3408    3414      13    3498    3501       1    3498    3504       2    3477
    3486      19    3468    3477      21    3459    3468      21    3450    3459
      21    3444    3450      22    3444    3498      11    3438    3444      13
    3528    3531       1    3528    3534       2    3510    3516      25    3510
    3528      11    3504    3510      13
%FLAG ANGLES_INC_HYDROGEN                                                       
%FORMAT(10I8)                                                                   
      12      18      21       2       9       3      12       4       6       3
       9       5       6       3      12       4       0       3       6       5
       0       3       9       5       0       3      12       4      57      63
      66       2      45      39      48       9      42      39      45      10
      42      39      48       9      36      30      39      12      33      30
      36      10      33      30      39      12      30      39      42      12
      30      39      45      12      27      24      30      15      27      24
      57      16      24      30      33      17      24      30      36      17
      21      18      24      21      18      24      27      22     105     111
     114       2      99      93     102       5      96      93      99       5
      96      93     102       5      87      81      90       5      84      81
      87       5      84      81      90       5      78      75      81      26
      78      75      93      26      75      81      84      28      75      81
      87      28      75      81      90      28      75      93      96      28
      75      93      99      28      75      93     102      28      72      69
      75      29      72      69     105      16      69      75      78      30
      66      63      69      21      63      69      72      22     171     177
     180       2     165     159     168      33     162     159     165      33
     162     159     168      33     156     150     159      34     153     150
     156      35     153     150     159      34     150     159     162      36
     150     159     165      36     150     159     168      36     147     141
     150      37     144     141     147      38     144     141     150      37
     141     150     153      39     141     150     156      39     138     132
     141      37     135     132     138      38     135     132     141      37
     132     141     144      37     132     141     147      37     129     123
     132      37     126     123     129      38     126     123     132      37
     123     132     135      37     123     132     138      37     120     117
     123      43     120     117     171      16     117     123     126      44
     117     123     129      44     114     111     117      21     111     117
     120      22     222     228     231       2     216     213     219      47
     207     213     216       2     207     213     219       2     204     198
     207      48     201     198     204      10     201     198     207      48
     195     189     198      12     192     189     195      10     192     189
     198      12     189     198     201      12     189     198     204      12
     186     183     189      15     186     183     222      16     183     189
     192      17     183     189     195      17     180     177     183      21
     177     183     186      22     279     285     288       2     273     267
     276       5     270     267     273       5     270     267     276       5
     261     255     264       5     258     255     261       5     258     255
     264       5     252     249     255      26     252     249     267      26
     249     255     258      28     249     255     261      28     249     255
     264      28     249     267     270      28     249     267     273      28
     249     267     276      28     246     240     249      52     243     240
     246      10     243     240     249      52     240     249     252      53
     237     234     240      15     237     234     279      16     234     240
     243      17     234     240     246      17     231     228     234      21
     228     234     237      22     324     330     333       2     312     306
     315       9     309     306     312      10     309     306     315       9
     303     297     306      12     300     297     303      10     300     297
     306      12     297     306     309      12     297     306     312      12
     294     291     297      15     294     291     324      16     291     297
     300      17     291     297     303      17     288     285     291      21
     285     291     294      22     354     360     363       2     348     342
     351       5     345     342     348       5     345     342     351       5
     339     336     342      57     339     336     354      16     336     342
     345      58     336     342     348      58     336     342     351      58
     333     330     336      21     330     336     339      22     399     405
     408       2     387     381     390       9     384     381     387      10
     384     381     390       9     378     372     381      12     375     372
     378      10     375     372     381      12     372     381     384      12
     372     381     387      12     369     366     372      15     369     366
     399      16     366     372     375      17     366     372     378      17
     363     360     366      21     360     366     369      22     447     453
     456       2     441     435     444       5     438     435     441       5
     438     435     444       5     429     423     432       5     426     423
     429       5     426     423     432       5     420     417     423      26
     420     417     435      26     417     423     426      28     417     423
     429      28     417     423     432      28     417     435     438      28
     417     435     441      28     417     435     444      28     414     411
     417      29     414     411     447      16     411     417     420      30
     408     405     411      21     405     411     414      22     492     498
     501       2     480     474     483       9     477     474     480      10
     477     474     483       9     471     465     474      12     468     465
     471      10     468     465     474      12     465     474     477      12
     465     474     480      12     462     459     465      15     462     459
     492      16     459     465     468      17     459     465     471      17
     456     453     459      21     453     459     462      22     537     543
     546       2     525     519     528       9     522     519     525      10
     522     519     528       9     516     510     519      12     513     510
     516      10     513     510     519      12     510     519     522      12
     510     519     525      12     507     504     510      15     507     504
     537      16     504     510     513      17     504     510     516      17
     501     498     504      21     498     504     507      22     594     600
     603       2     588     582     591       5     585     582     588       5
     585     582     591       5     576     570     579       5     573     570
     576       5     573     570     579       5     567     564     570      26
     567     564     582      26     564     570     573      28     564     570
     576      28     564     570     579      28     564     582     585      28
     564     582     588      28     564     582     591      28     561     555
     564      52     558     555     561      10     558     555     564      52
     555     564     567      53     552     549     555      15     552     549
     594      16     549     555     558      17     549     555     561      17
     546     543     549      21     543     549     552      22     639     645
     648       2     627     621     630       9     624     621     627      10
     624     621     630       9     618     612     621      12     615     612
     618      10     615     612     621      12     612     621     624      12
     612     621     627      12     609     606     612      15     609     606
     639      16     606     612     615      17     606     612     618      17
     603     600     606      21     600     606     609      22     672     678
     681       2     663     657     666      60     660     657     663      61
     660     657     666      60     657     666     669      62     654     651
     657      15     654     651     672      16     651     657     660      63
     651     657     663      63     648     645     651      21     645     651
     654      22     717     723     726       2     705     699     708       9
     702     699     705      10     702     699     708       9     696     690
     699      12     693     690     696      10     693     690     699      12
     690     699     702      12     690     699     705      12     687     684
     690      15     687     684     717      16     684     690     693      17
     684     690     696      17     681     678     684      21     678     684
     687      22     774     780     783       2     768     762     771       5
     765     762     768       5     765     762     771       5     756     750
     759       5     753     750     756       5     753     750     759       5
     747     744     750      26     747     744     762      26     744     750
     753      28     744     750     756      28     744     750     759      28
     744     762     765      28     744     762     768      28     744     762
     771      28     741     735     744      52     738     735     741      10
     738     735     744      52     735     744     747      53     732     729
     735      15     732     729     774      16     729     735     738      17
     729     735     741      17     726     723     729      21     723     729
     732      22     846     852     855       2     840     837     843      65
     834     831     837      66     831     837     840      66     828     825
     831      66     825     831     834      66     822     819     825      66
     819     825     828      66     816     819     822      70     813     810
     816      73     807     804     810      76     804     810     813      78
     801     804     807      80     798     792     801      84     795     792
     798       5     795     792     801      84     789     786     792      57
     789     786     846      16     786     792     795      58     786     792
     798      58     783     780     786      21     780     786     789      22
     897     903     906       2     888     891     894      88     885     882
     888      89     879     876     882      91     876     882     885      93
     873     876     879      95     873     891     894      98     870     864
     873      99     867     864     870       5     867     864     873      99
     861     858     864      57     861     858     897      16     858     864
     867      58     858     864     870      58     855     852     858      21
     852     858     861      22     954     960     963       2     948     942
     951       5     945     942     948       5     945     942     951       5
     936     930     939       5     933     930     936       5     933     930
     939       5     927     924     930      26     927     924     942      26
     924     930     933      28     924     930     936      28     924     930
     939      28     924     942     945      28     924     942     948      28
     924     942     951      28     921     915     924      52     918     915
     921      10     918     915     924      52     915     924     927      53
     912     909     915      15     912     909     954      16     909     915
     918      17     909     915     921      17     906     903     909      21
     903     909     912      22     999    1005    1008       2     987     981
     990       9     984     981     987      10     984     981     990       9
     978     972     981      12     975     972     978      10     975     972
     981      12     972     981     984      12     972     981     987      12
     969     966     972      15     969     966     999      16     966     972
     975      17     966     972     978      17     963     960     966      21
     960     966     969      22    1041    1047    1050       2    1035    1032
    1038      47    1026    1032    1035       2    1026    1032    1038       2
    1023    1017    1026      48    1020    1017    1023      10    1020    1017
    1026      48    1014    1011    1017      15    1014    1011    1041      16
    1011    1017    1020      17    1011    1017    1023      17    1008    1005
    1011      21    1005    1011    1014      22    1086    1092    1095       2
    1074    1068    1077       9    1071    1068    1074      10    1071    1068
    1077       9    1065    1059    1068      12    1062    1059    1065      10
    1062    1059    1068      12    1059    1068    1071      12    1059    1068
    1074      12    1056    1053    1059      15    1056    1053    1086      16
    1053    1059    1062      17    1053    1059    1065      17    1050    1047
    1053      21    1047    1053    1056      22    1134    1140    1143       2
    1128    1122    1131       5    1125    1122    1128       5    1125    1122
    1131       5    1116    1110    1119       5    1113    1110    1116       5
    1113    1110    1119       5    1107    1104    1110      26    1107    1104
    1122      26    1104    1110    1113      28    1104    1110    1116      28
    1104    1110    1119      28    1104    1122    1125      28    1104    1122
    1128      28    1104    1122    1131      28    1101    1098    1104      29
    1101    1098    1134      16    1098    1104    1107      30    1095    1092
    1098      21    1092    1098    1101      22    1164    1170    1173       2
    1158    1152    1161       5    1155    1152    1158       5    1155    1152
    1161       5    1149    1146    1152      57    1149    1146    1164      16
    1146    1152    1155      58    1146    1152    1158      58    1146    1152
    1161      58    1143    1140    1146      21    1140    1146    1149      22
    1236    1242    1245       2    1230    1227    1233     104    1221    1218
    1224     104    1215    1218    1221     106    1215    1218    1224     106
    1215    1227    1230     106    1215    1227    1233     106    1212    1209
    1215     106    1206    1200    1209     107    1203    1200    1206     108
    1203    1200    1209     107    1200    1209    1212     109    1197    1191
    1200      37    1194    1191    1197      38    1194    1191    1200      37
    1191    1200    1203     111    1191    1200    1206     111    1188    1182
    1191      37    1185    1182    1188      38    1185    1182    1191      37
    1182    1191    1194      37    1182    1191    1197      37    1179    1176
    1182      43    1179    1176    1236      16    1176    1182    1185      44
    1176    1182    1188      44    1173    1170    1176      21    1170    1176
    1179      22    1293    1299    1302       2    1287    1281    1290       5
    1284    1281    1287       5    1284    1281    1290       5    1275    1269
    1278       5    1272    1269    1275       5    1272    1269    1278       5
    1266    1263    1269      26    1266    1263    1281      26    1263    1269
    1272      28    1263    1269    1275      28    1263    1269    1278      28
    1263    1281    1284      28    1263    1281    1287      28    1263    1281
    1290      28    1260    1254    1263      52    1257    1254    1260      10
    1257    1254    1263      52    1254    1263    1266      53    1251    1248
    1254      15    1251    1248    1293      16    1248    1254    1257      17
    1248    1254    1260      17    1245    1242    1248      21    1242    1248
    1251      22    1326    1329    1332     114    1323    1317    1326     115
    1320    1317    1323     116    1320    1317    1326     115    1314    1311
    1317     118    1311    1317    1320     120    1311    1317    1323     120
    1305    1311    1314     123    1305    1335    1338       2    1302    1299
    1311     125    1299    1311    1314     127    1395    1401    1404       2
    1389    1383    1392      33    1386    1383    1389      33    1386    1383
    1392      33    1380    1374    1383      34    1377    1374    1380      35
    1377    1374    1383      34    1374    1383    1386      36    1374    1383
    1389      36    1374    1383    1392      36    1371    1365    1374      37
    1368    1365    1371      38    1368    1365    1374      37    1365    1374
    1377      39    1365    1374    1380      39    1362    1356    1365      37
    1359    1356    1362      38    1359    1356    1365      37    1356    1365
    1368      37    1356    1365    1371      37    1353    1347    1356      37
    1350    1347    1353      38    1350    1347    1356      37    1347    1356
    1359      37    1347    1356    1362      37    1344    1341    1347      43
    1344    1341    1395      16    1341    1347    1350      44    1341    1347
    1353      44    1338    1335    1341      21    1335    1341    1344      22
    1440    1446    1449       2    1428    1422    1431       9    1425    1422
    1428      10    1425    1422    1431       9    1419    1413    1422      12
    1416    1413    1419      10    1416    1413    1422      12    1413    1422
    1425      12    1413    1422    1428      12    1410    1407    1413      15
    1410    1407    1440      16    1407    1413    1416      17    1407    1413
    1419      17    1404    1401    1407      21    1401    1407    1410      22
    1482    1488    1491       2    1476    1473    1479      47    1467    1473
    1476       2    1467    1473    1479       2    1464    1458    1467      48
    1461    1458    1464      10    1461    1458    1467      48    1455    1452
    1458      15    1455    1452    1482      16    1452    1458    1461      17
    1452    1458    1464      17    1449    1446    1452      21    1446    1452
    1455      22    1512    1518    1521       2    1506    1500    1509       5
    1503    1500    1506       5    1503    1500    1509       5    1497    1494
    1500      57    1497    1494    1512      16    1494    1500    1503      58
    1494    1500    1506      58    1494    1500    1509      58    1491    1488
    1494      21    1488    1494    1497      22    1557    1563    1566       2
    1545    1539    1548       9    1542    1539    1545      10    1542    1539
    1548       9    1536    1530    1539      12    1533    1530    1536      10
    1533    1530    1539      12    1530    1539    1542      12    1530    1539
    1545      12    1527    1524    1530      15    1527    1524    1557      16
    1524    1530    1533      17    1524    1530    1536      17    1521    1518
    1524      21    1518    1524    1527      22    1587    1593    1596       2
    1581    1575    1584     130    1578    1575    1581      61    1578    1575
    1584     130    1572    1569    1575      15    1572    1569    1587      16
    1569    1575    1578      63    1569    1575    1581      63    1566    1563
    1569      21    1563    1569    1572      22    1632    1638    1641       2
    1620    1614    1623       9    1617    1614    1620      10    1617    1614
    1623       9    1611    1605    1614      12    1608    1605    1611      10
    1608    1605    1614      12    1605    1614    1617      12    1605    1614
    1620      12    1602    1599    1605      15    1602    1599    1632      16
    1599    1605    1608      17    1599    1605    1611      17    1596    1593
    1599      21    1593    1599    1602      22    1662    1668    1671       2
    1662    1668    1674       2    1656    1650    1659       5    1653    1650
    1656       5    1653    1650    1659       5    1647    1644    1650      57
    1647    1644    1662      16    1644    1650    1653      58    1644    1650
    1656      58    1644    1650    1659      58    1641    1638    1644      21
    1638    1644    1647      22    1671    1668    1674      47    1689    1695
    1698       2    1686    1680    1689       4    1683    1680    1686       5
    1683    1680    1689       4    1677    1680    1683       5    1677    1680
    1686       5    1677    1680    1689       4    1755    1761    1764       2
    1749    1743    1752      33    1746    1743    1749      33    1746    1743
    1752      33    1740    1734    1743      34    1737    1734    1740      35
    1737    1734    1743      34    1734    1743    1746      36    1734    1743
    1749      36    1734    1743    1752      36    1731    1725    1734      37
    1728    1725    1731      38    1728    1725    1734      37    1725    1734
    1737      39    1725    1734    1740      39    1722    1716    1725      37
    1719    1716    1722      38    1719    1716    1725      37    1716    1725
    1728      37    1716    1725    1731      37    1713    1707    1716      37
    1710    1707    1713      38    1710    1707    1716      37    1707    1716
    1719      37    1707    1716    1722      37    1704    1701    1707      43
    1704    1701    1755      16    1701    1707    1710      44    1701    1707
    1713      44    1698    1695    1701      21    1695    1701    1704      22
    1803    1809    1812       2    1797    1791    1800       5    1794    1791
    1797       5    1794    1791    1800       5    1785    1779    1788       5
    1782    1779    1785       5    1782    1779    1788       5    1776    1773
    1779      26    1776    1773    1791      26    1773    1779    1782      28
    1773    1779    1785      28    1773    1779    1788      28    1773    1791
    1794      28    1773    1791    1797      28    1773    1791    1800      28
    1770    1767    1773      29    1770    1767    1803      16    1767    1773
    1776      30    1764    1761    1767      21    1761    1767    1770      22
    1869    1875    1878       2    1863    1857    1866      33    1860    1857
    1863      33    1860    1857    1866      33    1854    1848    1857      34
    1851    1848    1854      35    1851    1848    1857      34    1848    1857
    1860      36    1848    1857    1863      36    1848    1857    1866      36
    1845    1839    1848      37    1842    1839    1845      38    1842    1839
    1848      37    1839    1848    1851      39    1839    1848    1854      39
    1836    1830    1839      37    1833    1830    1836      38    1833    1830
    1839      37    1830    1839    1842      37    1830    1839    1845      37
    1827    1821    1830      37    1824    1821    1827      38    1824    1821
    1830      37    1821    1830    1833      37    1821    1830    1836      37
    1818    1815    1821      43    1818    1815    1869      16    1815    1821
    1824      44    1815    1821    1827      44    1812    1809    1815      21
    1809    1815    1818      22    1920    1926    1929       2    1914    1911
    1917      47    1905    1911    1914       2    1905    1911    1917       2
    1902    1896    1905      48    1899    1896    1902      10    1899    1896
    1905      48    1893    1887    1896      12    1890    1887    1893      10
    1890    1887    1896      12    1887    1896    1899      12    1887    1896
    1902      12    1884    1881    1887      15    1884    1881    1920      16
    1881    1887    1890      17    1881    1887    1893      17    1878    1875
    1881      21    1875    1881    1884      22    1977    1983    1986       2
    1971    1965    1974       5    1968    1965    1971       5    1968    1965
    1974       5    1959    1953    1962       5    1956    1953    1959       5
    1956    1953    1962       5    1950    1947    1953      26    1950    1947
    1965      26    1947    1953    1956      28    1947    1953    1959      28
    1947    1953    1962      28    1947    1965    1968      28    1947    1965
    1971      28    1947    1965    1974      28    1944    1938    1947      52
    1941    1938    1944      10    1941    1938    1947      52    1938    1947
    1950      53    1935    1932    1938      15    1935    1932    1977      16
    1932    1938    1941      17    1932    1938    1944      17    1929    1926
    1932      21    1926    1932    1935      22    2043    2049    2052       2
    2037    2031    2040      33    2034    2031    2037      33    2034    2031
    2040      33    2028    2022    2031      34    2025    2022    2028      35
    2025    2022    2031      34    2022    2031    2034      36    2022    2031
    2037      36    2022    2031    2040      36    2019    2013    2022      37
    2016    2013    2019      38    2016    2013    2022      37    2013    2022
    2025      39    2013    2022    2028      39    2010    2004    2013      37
    2007    2004    2010      38    2007    2004    2013      37    2004    2013
    2016      37    2004    2013    2019      37    2001    1995    2004      37
    1998    1995    2001      38    1998    1995    2004      37    1995    2004
    2007      37    1995    2004    2010      37    1992    1989    1995      43
    1992    1989    2043      16    1989    1995    1998      44    1989    1995
    2001      44    1986    1983    1989      21    1983    1989    1992      22
    2073    2079    2082       2    2067    2061    2070       5    2064    2061
    2067       5    2064    2061    2070       5    2058    2055    2061      57
    2058    2055    2073      16    2055    2061    2064      58    2055    2061
    2067      58    2055    2061    2070      58    2052    2049    2055      21
    2049    2055    2058      22    2139    2145    2148       2    2133    2127
    2136      33    2130    2127    2133      33    2130    2127    2136      33
    2124    2118    2127      34    2121    2118    2124      35    2121    2118
    2127      34    2118    2127    2130      36    2118    2127    2133      36
    2118    2127    2136      36    2115    2109    2118      37    2112    2109
    2115      38    2112    2109    2118      37    2109    2118    2121      39
    2109    2118    2124      39    2106    2100    2109      37    2103    2100
    2106      38    2103    2100    2109      37    2100    2109    2112      37
    2100    2109    2115      37    2097    2091    2100      37    2094    2091
    2097      38    2094    2091    2100      37    2091    2100    2103      37
    2091    2100    2106      37    2088    2085    2091      43    2088    2085
    2139      16    2085    2091    2094      44    2085    2091    2097      44
    2082    2079    2085      21    2079    2085    2088      22    2187    2193
    2196       2    2181    2175    2184       5    2178    2175    2181       5
    2178    2175    2184       5    2169    2163    2172       5    2166    2163
    2169       5    2166    2163    2172       5    2160    2157    2163      26
    2160    2157    2175      26    2157    2163    2166      28    2157    2163
    2169      28    2157    2163    2172      28    2157    2175    2178      28
    2157    2175    2181      28    2157    2175    2184      28    2154    2151
    2157      29    2154    2151    2187      16    2151    2157    2160      30
    2148    2145    2151      21    2145    2151    2154      22    2232    2238
    2241       2    2220    2214    2223       9    2217    2214    2220      10
    2217    2214    2223       9    2211    2205    2214      12    2208    2205
    2211      10    2208    2205    2214      12    2205    2214    2217      12
    2205    2214    2220      12    2202    2199    2205      15    2202    2199
    2232      16    2199    2205    2208      17    2199    2205    2211      17
    2196    2193    2199      21    2193    2199    2202      22    2277    2283
    2286       2    2265    2259    2268       9    2262    2259    2265      10
    2262    2259    2268       9    2256    2250    2259      12    2253    2250
    2256      10    2253    2250    2259      12    2250    2259    2262      12
    2250    2259    2265      12    2247    2244    2250      15    2247    2244
    2277      16    2244    2250    2253      17    2244    2250    2256      17
    2241    2238    2244      21    2238    2244    2247      22    2334    2340
    2343       2    2328    2322    2331       5    2325    2322    2328       5
    2325    2322    2331       5    2316    2310    2319       5    2313    2310
    2316       5    2313    2310    2319       5    2307    2304    2310      26
    2307    2304    2322      26    2304    2310    2313      28    2304    2310
    2316      28    2304    2310    2319      28    2304    2322    2325      28
    2304    2322    2328      28    2304    2322    2331      28    2301    2295
    2304      52    2298    2295    2301      10    2298    2295    2304      52
    2295    2304    2307      53    2292    2289    2295      15    2292    2289
    2334      16    2289    2295    2298      17    2289    2295    2301      17
    2286    2283    2289      21    2283    2289    2292      22    2400    2406
    2409       2    2394    2388    2397      33    2391    2388    2394      33
    2391    2388    2397      33    2385    2379    2388      34    2382    2379
    2385      35    2382    2379    2388      34    2379    2388    2391      36
    2379    2388    2394      36    2379    2388    2397      36    2376    2370
    2379      37    2373    2370    2376      38    2373    2370    2379      37
    2370    2379    2382      39    2370    2379    2385      39    2367    2361
    2370      37    2364    2361    2367      38    2364    2361    2370      37
    2361    2370    2373      37    2361    2370    2376      37    2358    2352
    2361      37    2355    2352    2358      38    2355    2352    2361      37
    2352    2361    2364      37    2352    2361    2367      37    2349    2346
    2352      43    2349    2346    2400      16    2346    2352    2355      44
    2346    2352    2358      44    2343    2340    2346      21    2340    2346
    2349      22    2433    2439    2442       2    2424    2418    2427      60
    2421    2418    2424      61    2421    2418    2427      60    2418    2427
    2430      62    2415    2412    2418      15    2415    2412    2433      16
    2412    2418    2421      63    2412    2418    2424      63    2409    2406
    2412      21    2406    2412    2415      22    2499    2505    2508       2
    2493    2487    2496      33    2490    2487    2493      33    2490    2487
    2496      33    2484    2478    2487      34    2481    2478    2484      35
    2481    2478    2487      34    2478    2487    2490      36    2478    2487
    2493      36    2478    2487    2496      36    2475    2469    2478      37
    2472    2469    2475      38    2472    2469    2478      37    2469    2478
    2481      39    2469    2478    2484      39    2466    2460    2469      37
    2463    2460    2466      38    2463    2460    2469      37    2460    2469
    2472      37    2460    2469    2475      37    2457    2451    2460      37
    2454    2451    2457      38    2454    2451    2460      37    2451    2460
    2463      37    2451    2460    2466      37    2448    2445    2451      43
    2448    2445    2499      16    2445    2451    2454      44    2445    2451
    2457      44    2442    2439    2445      21    2439    2445    2448      22
    2556    2562    2565       2    2550    2544    2553       5    2547    2544
    2550       5    2547    2544    2553       5    2538    2532    2541       5
    2535    2532    2538       5    2535    2532    2541       5    2529    2526
    2532      26    2529    2526    2544      26    2526    2532    2535      28
    2526    2532    2538      28    2526    2532    2541      28    2526    2544
    2547      28    2526    2544    2550      28    2526    2544    2553      28
    2523    2517    2526      52    2520    2517    2523      10    2520    2517
    2526      52    2517    2526    2529      53    2514    2511    2517      15
    2514    2511    2556      16    2511    2517    2520      17    2511    2517
    2523      17    2508    2505    2511      21    2505    2511    2514      22
    2628    2634    2637       2    2622    2619    2625      65    2616    2613
    2619      66    2613    2619    2622      66    2610    2607    2613      66
    2607    2613    2616      66    2604    2601    2607      66    2601    2607
    2610      66    2598    2601    2604      70    2595    2592    2598      73
    2589    2586    2592      76    2586    2592    2595      78    2583    2586
    2589      80    2580    2574    2583      84    2577    2574    2580       5
    2577    2574    2583      84    2571    2568    2574      57    2571    2568
    2628      16    2568    2574    2577      58    2568    2574    2580      58
    2565    2562    2568      21    2562    2568    2571      22    2679    2685
    2688       2    2670    2673    2676      88    2667    2664    2670      89
    2661    2658    2664      91    2658    2664    2667      93    2655    2658
    2661      95    2655    2673    2676      98    2652    2646    2655      99
    2649    2646    2652       5    2649    2646    2655      99    2643    2640
    2646      57    2643    2640    2679      16    2640    2646    2649      58
    2640    2646    2652      58    2637    2634    2640      21    2634    2640
    2643      22    2736    2742    2745       2    2730    2724    2733       5
    2727    2724    2730       5    2727    2724    2733       5    2718    2712
    2721       5    2715    2712    2718       5    2715    2712    2721       5
    2709    2706    2712      26    2709    2706    2724      26    2706    2712
    2715      28    2706    2712    2718      28    2706    2712    2721      28
    2706    2724    2727      28    2706    2724    2730      28    2706    2724
    2733      28    2703    2697    2706      52    2700    2697    2703      10
    2700    2697    2706      52    2697    2706    2709      53    2694    2691
    2697      15    2694    2691    2736      16    2691    2697    2700      17
    2691    2697    2703      17    2688    2685    2691      21    2685    2691
    2694      22    2802    2808    2811       2    2796    2790    2799      33
    2793    2790    2796      33    2793    2790    2799      33    2787    2781
    2790      34    2784    2781    2787      35    2784    2781    2790      34
    2781    2790    2793      36    2781    2790    2796      36    2781    2790
    2799      36    2778    2772    2781      37    2775    2772    2778      38
    2775    2772    2781      37    2772    2781    2784      39    2772    2781
    2787      39    2769    2763    2772      37    2766    2763    2769      38
    2766    2763    2772      37    2763    2772    2775      37    2763    2772
    2778      37    2760    2754    2763      37    2757    2754    2760      38
    2757    2754    2763      37    2754    2763    2766      37    2754    2763
    2769      37    2751    2748    2754      43    2751    2748    2802      16
    2748    2754    2757      44    2748    2754    2760      44    2745    2742
    2748      21    2742    2748    2751      22    2844    2850    2853       2
    2838    2835    2841      47    2829    2835    2838       2    2829    2835
    2841       2    2826    2820    2829      48    2823    2820    2826      10
    2823    2820    2829      48    2817    2814    2820      15    2817    2814
    2844      16    2814    2820    2823      17    2814    2820    2826      17
    2811    2808    2814      21    2808    2814    2817      22    2877    2880
    2883     114    2874    2868    2877     115    2871    2868    2874     116
    2871    2868    2877     115    2865    2862    2868     118    2862    2868
    2871     120    2862    2868    2874     120    2856    2862    2865     123
    2856    2886    2889       2    2853    2850    2862     125    2850    2862
    2865     127    2928    2934    2937       2    2922    2916    2925       5
    2919    2916    2922       5    2919    2916    2925       5    2910    2904
    2913       5    2907    2904    2910       5    2907    2904    2913       5
    2901    2898    2904      26    2901    2898    2916      26    2898    2904
    2907      28    2898    2904    2910      28    2898    2904    2913      28
    2898    2916    2919      28    2898    2916    2922      28    2898    2916
    2925      28    2895    2892    2898      29    2895    2892    2928      16
    2892    2898    2901      30    2889    2886    2892      21    2886    2892
    2895      22    2958    2964    2967       2    2952    2946    2955       5
    2949    2946    2952       5    2949    2946    2955       5    2943    2940
    2946      57    2943    2940    2958      16    2940    2946    2949      58
    2940    2946    2952      58    2940    2946    2955      58    2937    2934
    2940      21    2934    2940    2943      22    3030    3036    3039       2
    3024    3021    3027     104    3015    3012    3018     104    3009    3012
    3015     106    3009    3012    3018     106    3009    3021    3024     106
    3009    3021    3027     106    3006    3003    3009     106    3000    2994
    3003     107    2997    2994    3000     108    2997    2994    3003     107
    2994    3003    3006     109    2991    2985    2994      37    2988    2985
    2991      38    2988    2985    2994      37    2985    2994    2997     111
    2985    2994    3000     111    2982    2976    2985      37    2979    2976
    2982      38    2979    2976    2985      37    2976    2985    2988      37
    2976    2985    2991      37    2973    2970    2976      43    2973    2970
    3030      16    2970    2976    2979      44    2970    2976    2982      44
    2967    2964    2970      21    2964    2970    2973      22    3087    3093
    3096       2    3081    3075    3084       5    3078    3075    3081       5
    3078    3075    3084       5    3069    3063    3072       5    3066    3063
    3069       5    3066    3063    3072       5    3060    3057    3063      26
    3060    3057    3075      26    3057    3063    3066      28    3057    3063
    3069      28    3057    3063    3072      28    3057    3075    3078      28
    3057    3075    3081      28    3057    3075    3084      28    3054    3048
    3057      52    3051    3048    3054      10    3051    3048    3057      52
    3048    3057    3060      53    3045    3042    3048      15    3045    3042
    3087      16    3042    3048    3051      17    3042    3048    3054      17
    3039    3036    3042      21    3036    3042    3045      22    3153    3159
    3162       2    3147    3141    3150      33    3144    3141    3147      33
    3144    3141    3150      33    3138    3132    3141      34    3135    3132
    3138      35    3135    3132    3141      34    3132    3141    3144      36
    3132    3141    3147      36    3132    3141    3150      36    3129    3123
    3132      37    3126    3123    3129      38    3126    3123    3132      37
    3123    3132    3135      39    3123    3132    3138      39    3120    3114
    3123      37    3117    3114    3120      38    3117    3114    3123      37
    3114    3123    3126      37    3114    3123    3129      37    3111    3105
    3114      37    3108    3105    3111      38    3108    3105    3114      37
    3105    3114    3117      37    3105    3114    3120      37    3102    3099
    3105      43    3102    3099    3153      16    3099    3105    3108      44
    3099    3105    3111      44    3096    3093    3099      21    3093    3099
    3102      22    3219    3225    3228       2    3213    3207    3216      33
    3210    3207    3213      33    3210    3207    3216      33    3204    3198
    3207      34    3201    3198    3204      35    3201    3198    3207      34
    3198    3207    3210      36    3198    3207    3213      36    3198    3207
    3216      36    3195    3189    3198      37    3192    3189    3195      38
    3192    3189    3198      37    3189    3198    3201      39    3189    3198
    3204      39    3186    3180    3189      37    3183    3180    3186      38
    3183    3180    3189      37    3180    3189    3192      37    3180    3189
    3195      37    3177    3171    3180      37    3174    3171    3177      38
    3174    3171    3180      37    3171    3180    3183      37    3171    3180
    3186      37    3168    3165    3171      43    3168    3165    3219      16
    3165    3171    3174      44    3165    3171    3177      44    3162    3159
    3165      21    3159    3165    3168      22    3285    3291    3294       2
    3279    3273    3282      33    3276    3273    3279      33    3276    3273
    3282      33    3270    3264    3273      34    3267    3264    3270      35
    3267    3264    3273      34    3264    3273    3276      36    3264    3273
    3279      36    3264    3273    3282      36    3261    3255    3264      37
    3258    3255    3261      38    3258    3255    3264      37    3255    3264
    3267      39    3255    3264    3270      39    3252    3246    3255      37
    3249    3246    3252      38    3249    3246    3255      37    3246    3255
    3258      37    3246    3255    3261      37    3243    3237    3246      37
    3240    3237    3243      38    3240    3237    3246      37    3237    3246
    3249      37    3237    3246    3252      37    3234    3231    3237      43
    3234    3231    3285      16    3231    3237    3240      44    3231    3237
    3243      44    3228    3225    3231      21    3225    3231    3234      22
    3327    3333    3336       2    3321    3318    3324      47    3312    3318
    3321       2    3312    3318    3324       2    3309    3303    3312      48
    3306    3303    3309      10    3306    3303    3312      48    3300    3297
    3303      15    3300    3297    3327      16    3297    3303    3306      17
    3297    3303    3309      17    3294    3291    3297      21    3291    3297
    3300      22    3357    3363    3366       2    3351    3345    3354       5
    3348    3345    3351       5    3348    3345    3354       5    3342    3339
    3345      57    3342    3339    3357      16    3339    3345    3348      58
    3339    3345    3351      58    3339    3345    3354      58    3336    3333
    3339      21    3333    3339    3342      22    3402    3408    3411       2
    3390    3384    3393       9    3387    3384    3390      10    3387    3384
    3393       9    3381    3375    3384      12    3378    3375    3381      10
    3378    3375    3384      12    3375    3384    3387      12    3375    3384
    3390      12    3372    3369    3375      15    3372    3369    3402      16
    3369    3375    3378      17    3369    3375    3381      17    3366    3363
    3369      21    3363    3369    3372      22    3432    3438    3441       2
    3426    3420    3429     130    3423    3420    3426      61    3423    3420
    3429     130    3417    3414    3420      15    3417    3414    3432      16
    3414    3420    3423      63    3414    3420    3426      63    3411    3408
    3414      21    3408    3414    3417      22    3498    3504    3507       2
    3492    3486    3495      33    3489    3486    3492      33    3489    3486
    3495      33    3483    3477    3486      34    3480    3477    3483      35
    3480    3477    3486      34    3477    3486    3489      36    3477    3486
    3492      36    3477    3486    3495      36    3474    3468    3477      37
    3471    3468    3474      38    3471    3468    3477      37    3468    3477
    3480      39    3468    3477    3483      39    3465    3459    3468      37
    3462    3459    3465      38    3462    3459    3468      37    3459    3468
    3471      37    3459    3468    3474      37    3456    3450    3459      37
    3453    3450    3456      38    3453    3450    3459      37    3450    3459
    3462      37    3450    3459    3465      37    3447    3444    3450      43
    3447    3444    3498      16    3444    3450    3453      44    3444    3450
    3456      44    3441    3438    3444      21    3438    3444    3447      22
    3528    3534    3537       2    3528    3534    3540       2    3522    3516
    3525       5    3519    3516    3522       5    3519    3516    3525       5
    3513    3510    3516      57    3513    3510    3528      16    3510    3516
    3519      58    3510    3516    3522      58    3510    3516    3525      58
    3507    3504    3510      21    3504    3510    3513      22    3537    3534
    3540      47
%FLAG ANGLES_WITHOUT_HYDROGEN                                                   
%FORMAT(10I8)                                                                   
      15      12      18       1      12      18      24       3       3      12
      15       6       3      12      18       7      60      57      63       1
      57      63      69       3      51      48      54       8      39      48
      51      11      39      48      54      11      30      24      57      13
      30      39      48      14      24      30      39      18      24      57
      60      19      24      57      63      20      18      24      30      23
      18      24      57      24     108     105     111       1     105     111
     117       3      81      75      93      25      75      69     105      27
      69      75      81      31      69      75      93      31      69     105
     108      19      69     105     111      20      63      69      75      32
      63      69     105      24     174     171     177       1     171     177
     183       3     141     150     159      40     132     141     150      41
     123     117     171      42     123     132     141      41     117     123
     132      45     117     171     174      19     117     171     177      20
     111     117     123      46     111     117     171      24     225     222
     228       1     222     228     234       3     210     207     213       1
     198     207     210      49     198     207     213      50     189     183
     222      13     189     198     207      51     183     189     198      18
     183     222     225      19     183     222     228      20     177     183
     189      23     177     183     222      24     282     279     285       1
     279     285     291       3     255     249     267      25     240     234
     279      13     240     249     255      54     240     249     267      54
     234     240     249      55     234     279     282      19     234     279
     285      20     228     234     240      23     228     234     279      24
     327     324     330       1     324     330     336       3     318     315
     321       8     306     315     318      11     306     315     321      11
     297     291     324      13     297     306     315      14     291     297
     306      18     291     324     327      19     291     324     330      20
     285     291     297      23     285     291     324      24     357     354
     360       1     354     360     366       3     342     336     354      56
     336     354     357      19     336     354     360      20     330     336
     342      59     330     336     354      24     402     399     405       1
     399     405     411       3     393     390     396       8     381     390
     393      11     381     390     396      11     372     366     399      13
     372     381     390      14     366     372     381      18     366     399
     402      19     366     399     405      20     360     366     372      23
     360     366     399      24     450     447     453       1     447     453
     459       3     423     417     435      25     417     411     447      27
     411     417     423      31     411     417     435      31     411     447
     450      19     411     447     453      20     405     411     417      32
     405     411     447      24     495     492     498       1     492     498
     504       3     486     483     489       8     474     483     486      11
     474     483     489      11     465     459     492      13     465     474
     483      14     459     465     474      18     459     492     495      19
     459     492     498      20     453     459     465      23     453     459
     492      24     540     537     543       1     537     543     549       3
     531     528     534       8     519     528     531      11     519     528
     534      11     510     504     537      13     510     519     528      14
     504     510     519      18     504     537     540      19     504     537
     543      20     498     504     510      23     498     504     537      24
     597     594     600       1     594     600     606       3     570     564
     582      25     555     549     594      13     555     564     570      54
     555     564     582      54     549     555     564      55     549     594
     597      19     549     594     600      20     543     549     555      23
     543     549     594      24     642     639     645       1     639     645
     651       3     633     630     636       8     621     630     633      11
     621     630     636      11     612     606     639      13     612     621
     630      14     606     612     621      18     606     639     642      19
     606     639     645      20     600     606     612      23     600     606
     639      24     675     672     678       1     672     678     684       3
     657     651     672      13     651     657     666      64     651     672
     675      19     651     672     678      20     645     651     657      23
     645     651     672      24     720     717     723       1     717     723
     729       3     711     708     714       8     699     708     711      11
     699     708     714      11     690     684     717      13     690     699
     708      14     684     690     699      18     684     717     720      19
     684     717     723      20     678     684     690      23     678     684
     717      24     777     774     780       1     774     780     786       3
     750     744     762      25     735     729     774      13     735     744
     750      54     735     744     762      54     729     735     744      55
     729     774     777      19     729     774     780      20     723     729
     735      23     723     729     774      24     849     846     852       1
     846     852     858       3     831     837     843      67     825     831
     837      68     819     816     843      69     819     825     831      68
     816     819     825      71     816     843     837      72     810     816
     819      74     810     816     843      75     804     801     843      77
     804     810     816      79     801     804     810      81     801     843
     816      82     801     843     837      83     792     786     846      56
     792     801     804      85     792     801     843      86     786     792
     801      87     786     846     849      19     786     846     852      20
     780     786     792      59     780     786     846      24     900     897
     903       1     897     903     909       3     882     888     891      90
     876     873     891      92     876     882     888      94     873     876
     882      96     873     891     888      97     864     858     897      56
     864     873     876     100     864     873     891     101     858     864
     873     102     858     897     900      19     858     897     903      20
     852     858     864      59     852     858     897      24     957     954
     960       1     954     960     966       3     930     924     942      25
     915     909     954      13     915     924     930      54     915     924
     942      54     909     915     924      55     909     954     957      19
     909     954     960      20     903     909     915      23     903     909
     954      24    1002     999    1005       1     999    1005    1011       3
     993     990     996       8     981     990     993      11     981     990
     996      11     972     966     999      13     972     981     990      14
     966     972     981      18     966     999    1002      19     966     999
    1005      20     960     966     972      23     960     966     999      24
    1044    1041    1047       1    1041    1047    1053       3    1029    1026
    1032       1    1017    1011    1041      13    1017    1026    1029      49
    1017    1026    1032      50    1011    1017    1026     103    1011    1041
    1044      19    1011    1041    1047      20    1005    1011    1017      23
    1005    1011    1041      24    1089    1086    1092       1    1086    1092
    1098       3    1080    1077    1083       8    1068    1077    1080      11
    1068    1077    1083      11    1059    1053    1086      13    1059    1068
    1077      14    1053    1059    1068      18    1053    1086    1089      19
    1053    1086    1092      20    1047    1053    1059      23    1047    1053
    1086      24    1137    1134    1140       1    1134    1140    1146       3
    1110    1104    1122      25    1104    1098    1134      27    1098    1104
    1110      31    1098    1104    1122      31    1098    1134    1137      19
    1098    1134    1140      20    1092    1098    1104      32    1092    1098
    1134      24    1167    1164    1170       1    1164    1170    1176       3
    1152    1146    1164      56    1146    1164    1167      19    1146    1164
    1170      20    1140    1146    1152      59    1140    1146    1164      24
    1239    1236    1242       1    1236    1242    1248       3    1218    1215
    1227     105    1209    1215    1218     105    1209    1215    1227     105
    1200    1209    1215     110    1191    1200    1209     112    1182    1176
    1236      42    1182    1191    1200      41    1176    1182    1191      45
    1176    1236    1239      19    1176    1236    1242      20    1170    1176
    1182      46    1170    1176    1236      24    1296    1293    1299       1
    1293    1299    1311     113    1269    1263    1281      25    1254    1248
    1293      13    1254    1263    1269      54    1254    1263    1281      54
    1248    1254    1263      55    1248    1293    1296      19    1248    1293
    1299      20    1242    1248    1254      23    1242    1248    1293      24
    1317    1326    1329     117    1311    1305    1335     119    1311    1317
    1326     121    1308    1305    1311     122    1308    1305    1335       1
    1305    1311    1317     124    1305    1335    1341       3    1299    1311
    1305     126    1299    1311    1317     128    1398    1395    1401       1
    1395    1401    1407       3    1365    1374    1383      40    1356    1365
    1374      41    1347    1341    1395      42    1347    1356    1365      41
    1341    1347    1356      45    1341    1395    1398      19    1341    1395
    1401      20    1335    1341    1347      46    1335    1341    1395      24
    1443    1440    1446       1    1440    1446    1452       3    1434    1431
    1437       8    1422    1431    1434      11    1422    1431    1437      11
    1413    1407    1440      13    1413    1422    1431      14    1407    1413
    1422      18    1407    1440    1443      19    1407    1440    1446      20
    1401    1407    1413      23    1401    1407    1440      24    1485    1482
    1488       1    1482    1488    1494       3    1470    1467    1473       1
    1458    1452    1482      13    1458    1467    1470      49    1458    1467
    1473      50    1452    1458    1467     103    1452    1482    1485      19
    1452    1482    1488      20    1446    1452    1458      23    1446    1452
    1482      24    1515    1512    1518       1    1512    1518    1524       3
    1500    1494    1512      56    1494    1512    1515      19    1494    1512
    1518      20    1488    1494    1500      59    1488    1494    1512      24
    1560    1557    1563       1    1557    1563    1569       3    1551    1548
    1554       8    1539    1548    1551      11    1539    1548    1554      11
    1530    1524    1557      13    1530    1539    1548      14    1524    1530
    1539      18    1524    1557    1560      19    1524    1557    1563      20
    1518    1524    1530      23    1518    1524    1557      24    1590    1587
    1593       1    1587    1593    1599       3    1584    3429    3420     129
    1575    1569    1587      13    1575    1584    3429     129    1569    1575
    1584     131    1569    1587    1590      19    1569    1587    1593      20
    1563    1569    1575      23    1563    1569    1587      24    1635    1632
    1638       1    1632    1638    1644       3    1626    1623    1629       8
    1614    1623    1626      11    1614    1623    1629      11    1605    1599
    1632      13    1605    1614    1623      14    1599    1605    1614      18
    1599    1632    1635      19    1599    1632    1638      20    1593    1599
    1605      23    1593    1599    1632      24    1665    1662    1668       1
    1650    1644    1662      56    1644    1662    1665      19    1644    1662
    1668      20    1638    1644    1650      59    1638    1644    1662      24
    1692    1689    1695       1    1689    1695    1701       3    1680    1689
    1692       6    1680    1689    1695       7    1758    1755    1761       1
    1755    1761    1767       3    1725    1734    1743      40    1716    1725
    1734      41    1707    1701    1755      42    1707    1716    1725      41
    1701    1707    1716      45    1701    1755    1758      19    1701    1755
    1761      20    1695    1701    1707      46    1695    1701    1755      24
    1806    1803    1809       1    1803    1809    1815       3    1779    1773
    1791      25    1773    1767    1803      27    1767    1773    1779      31
    1767    1773    1791      31    1767    1803    1806      19    1767    1803
    1809      20    1761    1767    1773      32    1761    1767    1803      24
    1872    1869    1875       1    1869    1875    1881       3    1839    1848
    1857      40    1830    1839    1848      41    1821    1815    1869      42
    1821    1830    1839      41    1815    1821    1830      45    1815    1869
    1872      19    1815    1869    1875      20    1809    1815    1821      46
    1809    1815    1869      24    1923    1920    1926       1    1920    1926
    1932       3    1908    1905    1911       1    1896    1905    1908      49
    1896    1905    1911      50    1887    1881    1920      13    1887    1896
    1905      51    1881    1887    1896      18    1881    1920    1923      19
    1881    1920    1926      20    1875    1881    1887      23    1875    1881
    1920      24    1980    1977    1983       1    1977    1983    1989       3
    1953    1947    1965      25    1938    1932    1977      13    1938    1947
    1953      54    1938    1947    1965      54    1932    1938    1947      55
    1932    1977    1980      19    1932    1977    1983      20    1926    1932
    1938      23    1926    1932    1977      24    2046    2043    2049       1
    2043    2049    2055       3    2013    2022    2031      40    2004    2013
    2022      41    1995    1989    2043      42    1995    2004    2013      41
    1989    1995    2004      45    1989    2043    2046      19    1989    2043
    2049      20    1983    1989    1995      46    1983    1989    2043      24
    2076    2073    2079       1    2073    2079    2085       3    2061    2055
    2073      56    2055    2073    2076      19    2055    2073    2079      20
    2049    2055    2061      59    2049    2055    2073      24    2142    2139
    2145       1    2139    2145    2151       3    2109    2118    2127      40
    2100    2109    2118      41    2091    2085    2139      42    2091    2100
    2109      41    2085    2091    2100      45    2085    2139    2142      19
    2085    2139    2145      20    2079    2085    2091      46    2079    2085
    2139      24    2190    2187    2193       1    2187    2193    2199       3
    2163    2157    2175      25    2157    2151    2187      27    2151    2157
    2163      31    2151    2157    2175      31    2151    2187    2190      19
    2151    2187    2193      20    2145    2151    2157      32    2145    2151
    2187      24    2235    2232    2238       1    2232    2238    2244       3
    2226    2223    2229       8    2214    2223    2226      11    2214    2223
    2229      11    2205    2199    2232      13    2205    2214    2223      14
    2199    2205    2214      18    2199    2232    2235      19    2199    2232
    2238      20    2193    2199    2205      23    2193    2199    2232      24
    2280    2277    2283       1    2277    2283    2289       3    2271    2268
    2274       8    2259    2268    2271      11    2259    2268    2274      11
    2250    2244    2277      13    2250    2259    2268      14    2244    2250
    2259      18    2244    2277    2280      19    2244    2277    2283      20
    2238    2244    2250      23    2238    2244    2277      24    2337    2334
    2340       1    2334    2340    2346       3    2310    2304    2322      25
    2295    2289    2334      13    2295    2304    2310      54    2295    2304
    2322      54    2289    2295    2304      55    2289    2334    2337      19
    2289    2334    2340      20    2283    2289    2295      23    2283    2289
    2334      24    2403    2400    2406       1    2400    2406    2412       3
    2370    2379    2388      40    2361    2370    2379      41    2352    2346
    2400      42    2352    2361    2370      41    2346    2352    2361      45
    2346    2400    2403      19    2346    2400    2406      20    2340    2346
    2352      46    2340    2346    2400      24    2436    2433    2439       1
    2433    2439    2445       3    2418    2412    2433      13    2412    2418
    2427      64    2412    2433    2436      19    2412    2433    2439      20
    2406    2412    2418      23    2406    2412    2433      24    2502    2499
    2505       1    2499    2505    2511       3    2469    2478    2487      40
    2460    2469    2478      41    2451    2445    2499      42    2451    2460
    2469      41    2445    2451    2460      45    2445    2499    2502      19
    2445    2499    2505      20    2439    2445    2451      46    2439    2445
    2499      24    2559    2556    2562       1    2556    2562    2568       3
    2532    2526    2544      25    2517    2511    2556      13    2517    2526
    2532      54    2517    2526    2544      54    2511    2517    2526      55
    2511    2556    2559      19    2511    2556    2562      20    2505    2511
    2517      23    2505    2511    2556      24    2631    2628    2634       1
    2628    2634    2640       3    2613    2619    2625      67    2607    2613
    2619      68    2601    2598    2625      69    2601    2607    2613      68
    2598    2601    2607      71    2598    2625    2619      72    2592    2598
    2601      74    2592    2598    2625      75    2586    2583    2625      77
    2586    2592    2598      79    2583    2586    2592      81    2583    2625
    2598      82    2583    2625    2619      83    2574    2568    2628      56
    2574    2583    2586      85    2574    2583    2625      86    2568    2574
    2583      87    2568    2628    2631      19    2568    2628    2634      20
    2562    2568    2574      59    2562    2568    2628      24    2682    2679
    2685       1    2679    2685    2691       3    2664    2670    2673      90
    2658    2655    2673      92    2658    2664    2670      94    2655    2658
    2664      96    2655    2673    2670      97    2646    2640    2679      56
    2646    2655    2658     100    2646    2655    2673     101    2640    2646
    2655     102    2640    2679    2682      19    2640    2679    2685      20
    2634    2640    2646      59    2634    2640    2679      24    2739    2736
    2742       1    2736    2742    2748       3    2712    2706    2724      25
    2697    2691    2736      13    2697    2706    2712      54    2697    2706
    2724      54    2691    2697    2706      55    2691    2736    2739      19
    2691    2736    2742      20    2685    2691    2697      23    2685    2691
    2736      24    2805    2802    2808       1    2802    2808    2814       3
    2772    2781    2790      40    2763    2772    2781      41    2754    2748
    2802      42    2754    2763    2772      41    2748    2754    2763      45
    2748    2802    2805      19    2748    2802    2808      20    2742    2748
    2754      46    2742    2748    2802      24    2847    2844    2850       1
    2844    2850    2862     113    2832    2829    2835       1    2820    2814
    2844      13    2820    2829    2832      49    2820    2829    2835      50
    2814    2820    2829     103    2814    2844    2847      19    2814    2844
    2850      20    2808    2814    2820      23    2808    2814    2844      24
    2868    2877    2880     117    2862    2856    2886     119    2862    2868
    2877     121    2859    2856    2862     122    2859    2856    2886       1
    2856    2862    2868     124    2856    2886    2892       3    2850    2862
    2856     126    2850    2862    2868     128    2931    2928    2934       1
    2928    2934    2940       3    2904    2898    2916      25    2898    2892
    2928      27    2892    2898    2904      31    2892    2898    2916      31
    2892    2928    2931      19    2892    2928    2934      20    2886    2892
    2898      32    2886    2892    2928      24    2961    2958    2964       1
    2958    2964    2970       3    2946    2940    2958      56    2940    2958
    2961      19    2940    2958    2964      20    2934    2940    2946      59
    2934    2940    2958      24    3033    3030    3036       1    3030    3036
    3042       3    3012    3009    3021     105    3003    3009    3012     105
    3003    3009    3021     105    2994    3003    3009     110    2985    2994
    3003     112    2976    2970    3030      42    2976    2985    2994      41
    2970    2976    2985      45    2970    3030    3033      19    2970    3030
    3036      20    2964    2970    2976      46    2964    2970    3030      24
    3090    3087    3093       1    3087    3093    3099       3    3063    3057
    3075      25    3048    3042    3087      13    3048    3057    3063      54
    3048    3057    3075      54    3042    3048    3057      55    3042    3087
    3090      19    3042    3087    3093      20    3036    3042    3048      23
    3036    3042    3087      24    3156    3153    3159       1    3153    3159
    3165       3    3123    3132    3141      40    3114    3123    3132      41
    3105    3099    3153      42    3105    3114    3123      41    3099    3105
    3114      45    3099    3153    3156      19    3099    3153    3159      20
    3093    3099    3105      46    3093    3099    3153      24    3222    3219
    3225       1    3219    3225    3231       3    3189    3198    3207      40
    3180    3189    3198      41    3171    3165    3219      42    3171    3180
    3189      41    3165    3171    3180      45    3165    3219    3222      19
    3165    3219    3225      20    3159    3165    3171      46    3159    3165
    3219      24    3288    3285    3291       1    3285    3291    3297       3
    3255    3264    3273      40    3246    3255    3264      41    3237    3231
    3285      42    3237    3246    3255      41    3231    3237    3246      45
    3231    3285    3288      19    3231    3285    3291      20    3225    3231
    3237      46    3225    3231    3285      24    3330    3327    3333       1
    3327    3333    3339       3    3315    3312    3318       1    3303    3297
    3327      13    3303    3312    3315      49    3303    3312    3318      50
    3297    3303    3312     103    3297    3327    3330      19    3297    3327
    3333      20    3291    3297    3303      23    3291    3297    3327      24
    3360    3357    3363       1    3357    3363    3369       3    3345    3339
    3357      56    3339    3357    3360      19    3339    3357    3363      20
    3333    3339    3345      59    3333    3339    3357      24    3405    3402
    3408       1    3402    3408    3414       3    3396    3393    3399       8
    3384    3393    3396      11    3384    3393    3399      11    3375    3369
    3402      13    3375    3384    3393      14    3369    3375    3384      18
    3369    3402    3405      19    3369    3402    3408      20    3363    3369
    3375      23    3363    3369    3402      24    3435    3432    3438       1
    3432    3438    3444       3    3420    3414    3432      13    3414    3420
    3429     131    3414    3432    3435      19    3414    3432    3438      20
    3408    3414    3420      23    3408    3414    3432      24    3501    3498
    3504       1    3498    3504    3510       3    3468    3477    3486      40
    3459    3468    3477      41    3450    3444    3498      42    3450    3459
    3468      41    3444    3450    3459      45    3444    3498    3501      19
    3444    3498    3504      20    3438    3444    3450      46    3438    3444
    3498      24    3531    3528    3534       1    3516    3510    3528      56
    3510    3528    3531      19    3510    3528    3534      20    3504    3510
    3516      59    3504    3510    3528      24
%FLAG DIHEDRALS_INC_HYDROGEN                                                    
%FORMAT(10I8)                                                                   
      15      12      18      21       1      15      12     -18      21       2
      12      18      24      27       3       9       3      12      15       7
       9       3     -12      15       3       9       3     -12      15       8
       9       3      12      18       3       6       3      12      15       7
       6       3     -12      15       3       6       3     -12      15       8
       6       3      12      18       3       3      12      18      21       2
       0       3      12      15       7       0       3     -12      15       3
       0       3     -12      15       8       0       3      12      18       3
      60      57      63      66       1      60      57     -63      66       2
      57      63      69      72       3      45      39      48      51       3
      45      39      48      54       3      42      39      48      51       3
      42      39      48      54       3      36      30      24      57      13
      36      30      39      42      14      36      30      39      45      14
      36      30      39      48      13      33      30      24      57      13
      33      30      39      42      14      33      30      39      45      14
      33      30      39      48      13      27      24      30      33      13
      27      24      30      36      13      27      24      30      39      13
      27      24      57      60       4      27      24     -57      60       3
      27      24     -57      60      17      27      24      57      63       3
      24      30      39      42      18      24      30      39      45      18
      24      57      63      66       2      21      18      24      27       3
      21      18      24      30       3      21      18      24      57       3
      18      24      30      33      13      18      24      30      36      13
     108     105     111     114       1     108     105    -111     114       2
     105     111     117     120       3      90      81      75      93      18
      87      81      75      93      18      84      81      75      93      18
      81      75      93      96      18      81      75      93      99      18
      81      75      93     102      18      78      75      69     105      13
      78      75      81      84      14      78      75      81      87      14
      78      75      81      90      14      78      75      93      96      14
      78      75      93      99      14      78      75      93     102      14
      72      69      75      78      13      72      69      75      81      13
      72      69      75      93      13      72      69     105     108       4
      72      69    -105     108       3      72      69    -105     108      17
      72      69     105     111       3      69      75      81      84      18
      69      75      81      87      18      69      75      81      90      18
      69      75      93      96      18      69      75      93      99      18
      69      75      93     102      18      69     105     111     114       2
      66      63      69      72       3      66      63      69      75       3
      66      63      69     105       3      63      69      75      78      13
     174     171     177     180       1     174     171    -177     180       2
     171     177     183     186       3     156     150     159     162      13
     156     150     159     165      13     156     150     159     168      13
     153     150     159     162      13     153     150     159     165      13
     153     150     159     168      13     147     141     150     153      13
     147     141     150     156      13     147     141     150     159      13
     144     141     150     153      13     144     141     150     156      13
     144     141     150     159      13     141     150     159     162      13
     141     150     159     165      13     141     150     159     168      13
     138     132     141     144      14     138     132     141     147      14
     138     132     141     150      18     135     132     141     144      14
     135     132     141     147      14     135     132     141     150      18
     132     141     150     153      13     132     141     150     156      13
     129     123     117     171      13     129     123     132     135      14
     129     123     132     138      14     129     123     132     141      18
     126     123     117     171      13     126     123     132     135      14
     126     123     132     138      14     126     123     132     141      18
     123     132     141     144      18     123     132     141     147      18
     120     117     123     126      13     120     117     123     129      13
     120     117     123     132      13     120     117     171     174       4
     120     117    -171     174       3     120     117    -171     174      17
     120     117     171     177       3     117     123     132     135      18
     117     123     132     138      18     117     171     177     180       2
     114     111     117     120       3     114     111     117     123       3
     114     111     117     171       3     111     117     123     126      13
     111     117     123     129      13     225     222     228     231       1
     225     222    -228     231       2     222     228     234     237       3
     210     207     213     216       1     210     207    -213     216       2
     210     207     213     219       1     210     207    -213     219       2
     204     198     207     210       7     204     198    -207     210       3
     204     198    -207     210       8     204     198     207     213       3
     201     198     207     210       7     201     198    -207     210       3
     201     198    -207     210       8     201     198     207     213       3
     198     207     213     216       2     198     207     213     219       2
     195     189     183     222      13     195     189     198     201      14
     195     189     198     204      14     195     189     198     207      13
     192     189     183     222      13     192     189     198     201      14
     192     189     198     204      14     192     189     198     207      13
     186     183     189     192      13     186     183     189     195      13
     186     183     189     198      13     186     183     222     225       4
     186     183    -222     225       3     186     183    -222     225      17
     186     183     222     228       3     183     189     198     201      18
     183     189     198     204      18     183     222     228     231       2
     180     177     183     186       3     180     177     183     189       3
     180     177     183     222       3     177     183     189     192      13
     177     183     189     195      13     282     279     285     288       1
     282     279    -285     288       2     279     285     291     294       3
     264     255     249     267      18     261     255     249     267      18
     258     255     249     267      18     255     249     267     270      18
     255     249     267     273      18     255     249     267     276      18
     252     249     255     258      14     252     249     255     261      14
     252     249     255     264      14     252     249     267     270      14
     252     249     267     273      14     252     249     267     276      14
     246     240     234     279      13     246     240     249     252      14
     246     240     249     255      18     246     240     249     267      18
     243     240     234     279      13     243     240     249     252      14
     243     240     249     255      18     243     240     249     267      18
     240     249     255     258      18     240     249     255     261      18
     240     249     255     264      18     240     249     267     270      18
     240     249     267     273      18     240     249     267     276      18
     237     234     240     243      13     237     234     240     246      13
     237     234     240     249      13     237     234     279     282       4
     237     234    -279     282       3     237     234    -279     282      17
     237     234     279     285       3     234     240     249     252      18
     234     279     285     288       2     231     228     234     237       3
     231     228     234     240       3     231     228     234     279       3
     228     234     240     243      13     228     234     240     246      13
     327     324     330     333       1     327     324    -330     333       2
     324     330     336     339       3     312     306     315     318       3
     312     306     315     321       3     309     306     315     318       3
     309     306     315     321       3     303     297     291     324      13
     303     297     306     309      14     303     297     306     312      14
     303     297     306     315      13     300     297     291     324      13
     300     297     306     309      14     300     297     306     312      14
     300     297     306     315      13     294     291     297     300      13
     294     291     297     303      13     294     291     297     306      13
     294     291     324     327       4     294     291    -324     327       3
     294     291    -324     327      17     294     291     324     330       3
     291     297     306     309      18     291     297     306     312      18
     291     324     330     333       2     288     285     291     294       3
     288     285     291     297       3     288     285     291     324       3
     285     291     297     300      13     285     291     297     303      13
     357     354     360     363       1     357     354    -360     363       2
     354     360     366     369       3     351     342     336     354      13
     348     342     336     354      13     345     342     336     354      13
     339     336     342     345      13     339     336     342     348      13
     339     336     342     351      13     339     336     354     357       4
     339     336    -354     357       3     339     336    -354     357      17
     339     336     354     360       3     336     354     360     363       2
     333     330     336     339       3     333     330     336     342       3
     333     330     336     354       3     330     336     342     345      13
     330     336     342     348      13     330     336     342     351      13
     402     399     405     408       1     402     399    -405     408       2
     399     405     411     414       3     387     381     390     393       3
     387     381     390     396       3     384     381     390     393       3
     384     381     390     396       3     378     372     366     399      13
     378     372     381     384      14     378     372     381     387      14
     378     372     381     390      13     375     372     366     399      13
     375     372     381     384      14     375     372     381     387      14
     375     372     381     390      13     369     366     372     375      13
     369     366     372     378      13     369     366     372     381      13
     369     366     399     402       4     369     366    -399     402       3
     369     366    -399     402      17     369     366     399     405       3
     366     372     381     384      18     366     372     381     387      18
     366     399     405     408       2     363     360     366     369       3
     363     360     366     372       3     363     360     366     399       3
     360     366     372     375      13     360     366     372     378      13
     450     447     453     456       1     450     447    -453     456       2
     447     453     459     462       3     432     423     417     435      18
     429     423     417     435      18     426     423     417     435      18
     423     417     435     438      18     423     417     435     441      18
     423     417     435     444      18     420     417     411     447      13
     420     417     423     426      14     420     417     423     429      14
     420     417     423     432      14     420     417     435     438      14
     420     417     435     441      14     420     417     435     444      14
     414     411     417     420      13     414     411     417     423      13
     414     411     417     435      13     414     411     447     450       4
     414     411    -447     450       3     414     411    -447     450      17
     414     411     447     453       3     411     417     423     426      18
     411     417     423     429      18     411     417     423     432      18
     411     417     435     438      18     411     417     435     441      18
     411     417     435     444      18     411     447     453     456       2
     408     405     411     414       3     408     405     411     417       3
     408     405     411     447       3     405     411     417     420      13
     495     492     498     501       1     495     492    -498     501       2
     492     498     504     507       3     480     474     483     486       3
     480     474     483     489       3     477     474     483     486       3
     477     474     483     489       3     471     465     459     492      13
     471     465     474     477      14     471     465     474     480      14
     471     465     474     483      13     468     465     459     492      13
     468     465     474     477      14     468     465     474     480      14
     468     465     474     483      13     462     459     465     468      13
     462     459     465     471      13     462     459     465     474      13
     462     459     492     495       4     462     459    -492     495       3
     462     459    -492     495      17     462     459     492     498       3
     459     465     474     477      18     459     465     474     480      18
     459     492     498     501       2     456     453     459     462       3
     456     453     459     465       3     456     453     459     492       3
     453     459     465     468      13     453     459     465     471      13
     540     537     543     546       1     540     537    -543     546       2
     537     543     549     552       3     525     519     528     531       3
     525     519     528     534       3     522     519     528     531       3
     522     519     528     534       3     516     510     504     537      13
     516     510     519     522      14     516     510     519     525      14
     516     510     519     528      13     513     510     504     537      13
     513     510     519     522      14     513     510     519     525      14
     513     510     519     528      13     507     504     510     513      13
     507     504     510     516      13     507     504     510     519      13
     507     504     537     540       4     507     504    -537     540       3
     507     504    -537     540      17     507     504     537     543       3
     504     510     519     522      18     504     510     519     525      18
     504     537     543     546       2     501     498     504     507       3
     501     498     504     510       3     501     498     504     537       3
     498     504     510     513      13     498     504     510     516      13
     597     594     600     603       1     597     594    -600     603       2
     594     600     606     609       3     579     570     564     582      18
     576     570     564     582      18     573     570     564     582      18
     570     564     582     585      18     570     564     582     588      18
     570     564     582     591      18     567     564     570     573      14
     567     564     570     576      14     567     564     570     579      14
     567     564     582     585      14     567     564     582     588      14
     567     564     582     591      14     561     555     549     594      13
     561     555     564     567      14     561     555     564     570      18
     561     555     564     582      18     558     555     549     594      13
     558     555     564     567      14     558     555     564     570      18
     558     555     564     582      18     555     564     570     573      18
     555     564     570     576      18     555     564     570     579      18
     555     564     582     585      18     555     564     582     588      18
     555     564     582     591      18     552     549     555     558      13
     552     549     555     561      13     552     549     555     564      13
     552     549     594     597       4     552     549    -594     597       3
     552     549    -594     597      17     552     549     594     600       3
     549     555     564     567      18     549     594     600     603       2
     546     543     549     552       3     546     543     549     555       3
     546     543     549     594       3     543     549     555     558      13
     543     549     555     561      13     642     639     645     648       1
     642     639    -645     648       2     639     645     651     654       3
     627     621     630     633       3     627     621     630     636       3
     624     621     630     633       3     624     621     630     636       3
     618     612     606     639      13     618     612     621     624      14
     618     612     621     627      14     618     612     621     630      13
     615     612     606     639      13     615     612     621     624      14
     615     612     621     627      14     615     612     621     630      13
     609     606     612     615      13     609     606     612     618      13
     609     606     612     621      13     609     606     639     642       4
     609     606    -639     642       3     609     606    -639     642      17
     609     606     639     645       3     606     612     621     624      18
     606     612     621     627      18     606     639     645     648       2
     603     600     606     609       3     603     600     606     612       3
     603     600     606     639       3     600     606     612     615      13
     600     606     612     618      13     675     672     678     681       1
     675     672    -678     681       2     672     678     684     687       3
     663     657     651     672      13     663     657     666     669      60
     660     657     651     672      13     660     657     666     669      60
     654     651     657     660      13     654     651     657     663      13
     654     651     657     666      61     654     651    -657     666       5
     654     651     672     675       4     654     651    -672     675       3
     654     651    -672     675      17     654     651     672     678       3
     651     657     666     669      62     651     657    -666     669      63
     651     657    -666     669      64     651     657    -666     669      65
     651     672     678     681       2     648     645     651     654       3
     648     645     651     657       3     648     645     651     672       3
     645     651     657     660      13     645     651     657     663      13
     720     717     723     726       1     720     717    -723     726       2
     717     723     729     732       3     705     699     708     711       3
     705     699     708     714       3     702     699     708     711       3
     702     699     708     714       3     696     690     684     717      13
     696     690     699     702      14     696     690     699     705      14
     696     690     699     708      13     693     690     684     717      13
     693     690     699     702      14     693     690     699     705      14
     693     690     699     708      13     687     684     690     693      13
     687     684     690     696      13     687     684     690     699      13
     687     684     717     720       4     687     684    -717     720       3
     687     684    -717     720      17     687     684     717     723       3
     684     690     699     702      18     684     690     699     705      18
     684     717     723     726       2     681     678     684     687       3
     681     678     684     690       3     681     678     684     717       3
     678     684     690     693      13     678     684     690     696      13
     777     774     780     783       1     777     774    -780     783       2
     774     780     786     789       3     759     750     744     762      18
     756     750     744     762      18     753     750     744     762      18
     750     744     762     765      18     750     744     762     768      18
     750     744     762     771      18     747     744     750     753      14
     747     744     750     756      14     747     744     750     759      14
     747     744     762     765      14     747     744     762     768      14
     747     744     762     771      14     741     735     729     774      13
     741     735     744     747      14     741     735     744     750      18
     741     735     744     762      18     738     735     729     774      13
     738     735     744     747      14     738     735     744     750      18
     738     735     744     762      18     735     744     750     753      18
     735     744     750     756      18     735     744     750     759      18
     735     744     762     765      18     735     744     762     768      18
     735     744     762     771      18     732     729     735     738      13
     732     729     735     741      13     732     729     735     744      13
     732     729     774     777       4     732     729    -774     777       3
     732     729    -774     777      17     732     729     774     780       3
     729     735     744     747      18     729     774     780     783       2
     726     723     729     732       3     726     723     729     735       3
     726     723     729     774       3     723     729     735     738      13
     723     729     735     741      13     849     846     852     855       1
     849     846    -852     855       2     846     852     858     861       3
     834     831     837     840      69     834     831     837     843      69
     828     825     831     834      69     828     825     831     837      69
     825     831     837     840      69     822     819     816     843      69
     822     819     825     828      69     822     819     825     831      69
     819     825     831     834      69     816     819     825     828      69
     816     843     837     840      71     813     810     816     819      72
     813     810     816     843      72     810     816     819     822      69
     807     804     801     843      73     807     804     810     813      74
     807     804     810     816      74     801     804     810     813      74
     801     843     837     840      71     798     792     786     846      13
     798     792     801     804       3     798     792     801     843       3
     795     792     786     846      13     795     792     801     804       3
     795     792     801     843       3     792     801     804     807      73
     789     786     792     795      13     789     786     792     798      13
     789     786     792     801      13     789     786     846     849       4
     789     786    -846     849       3     789     786    -846     849      17
     789     786     846     852       3     786     846     852     855       2
     783     780     786     789       3     783     780     786     792       3
     783     780     786     846       3     780     786     792     795      13
     780     786     792     798      13     900     897     903     906       1
     900     897    -903     906       2     897     903     909     912       3
     885     882     888     891      87     882     888     891     894      89
     879     876     873     891      88     879     876     882     885      90
     879     876     882     888      90     876     873     891     894      91
     873     876     882     885      90     870     864     858     897      13
     870     864     873     876       3     870     864     873     891       3
     867     864     858     897      13     867     864     873     876       3
     867     864     873     891       3     864     873     876     879      88
     864     873     891     894      91     861     858     864     867      13
     861     858     864     870      13     861     858     864     873      13
     861     858     897     900       4     861     858    -897     900       3
     861     858    -897     900      17     861     858     897     903       3
     858     897     903     906       2     855     852     858     861       3
     855     852     858     864       3     855     852     858     897       3
     852     858     864     867      13     852     858     864     870      13
     957     954     960     963       1     957     954    -960     963       2
     954     960     966     969       3     939     930     924     942      18
     936     930     924     942      18     933     930     924     942      18
     930     924     942     945      18     930     924     942     948      18
     930     924     942     951      18     927     924     930     933      14
     927     924     930     936      14     927     924     930     939      14
     927     924     942     945      14     927     924     942     948      14
     927     924     942     951      14     921     915     909     954      13
     921     915     924     927      14     921     915     924     930      18
     921     915     924     942      18     918     915     909     954      13
     918     915     924     927      14     918     915     924     930      18
     918     915     924     942      18     915     924     930     933      18
     915     924     930     936      18     915     924     930     939      18
     915     924     942     945      18     915     924     942     948      18
     915     924     942     951      18     912     909     915     918      13
     912     909     915     921      13     912     909     915     924      13
     912     909     954     957       4     912     909    -954     957       3
     912     909    -954     957      17     912     909     954     960       3
     909     915     924     927      18     909     954     960     963       2
     906     903     909     912       3     906     903     909     915       3
     906     903     909     954       3     903     909     915     918      13
     903     909     915     921      13    1002     999    1005    1008       1
    1002     999   -1005    1008       2     999    1005    1011    1014       3
     987     981     990     993       3     987     981     990     996       3
     984     981     990     993       3     984     981     990     996       3
     978     972     966     999      13     978     972     981     984      14
     978     972     981     987      14     978     972     981     990      13
     975     972     966     999      13     975     972     981     984      14
     975     972     981     987      14     975     972     981     990      13
     969     966     972     975      13     969     966     972     978      13
     969     966     972     981      13     969     966     999    1002       4
     969     966    -999    1002       3     969     966    -999    1002      17
     969     966     999    1005       3     966     972     981     984      18
     966     972     981     987      18     966     999    1005    1008       2
     963     960     966     969       3     963     960     966     972       3
     963     960     966     999       3     960     966     972     975      13
     960     966     972     978      13    1044    1041    1047    1050       1
    1044    1041   -1047    1050       2    1041    1047    1053    1056       3
    1029    1026    1032    1035       1    1029    1026   -1032    1035       2
    1029    1026    1032    1038       1    1029    1026   -1032    1038       2
    1023    1017    1011    1041      13    1023    1017    1026    1029       7
    1023    1017   -1026    1029       3    1023    1017   -1026    1029       8
    1023    1017    1026    1032       3    1020    1017    1011    1041      13
    1020    1017    1026    1029       7    1020    1017   -1026    1029       3
    1020    1017   -1026    1029       8    1020    1017    1026    1032       3
    1017    1026    1032    1035       2    1017    1026    1032    1038       2
    1014    1011    1017    1020      13    1014    1011    1017    1023      13
    1014    1011    1017    1026      13    1014    1011    1041    1044       4
    1014    1011   -1041    1044       3    1014    1011   -1041    1044      17
    1014    1011    1041    1047       3    1011    1041    1047    1050       2
    1008    1005    1011    1014       3    1008    1005    1011    1017       3
    1008    1005    1011    1041       3    1005    1011    1017    1020      13
    1005    1011    1017    1023      13    1089    1086    1092    1095       1
    1089    1086   -1092    1095       2    1086    1092    1098    1101       3
    1074    1068    1077    1080       3    1074    1068    1077    1083       3
    1071    1068    1077    1080       3    1071    1068    1077    1083       3
    1065    1059    1053    1086      13    1065    1059    1068    1071      14
    1065    1059    1068    1074      14    1065    1059    1068    1077      13
    1062    1059    1053    1086      13    1062    1059    1068    1071      14
    1062    1059    1068    1074      14    1062    1059    1068    1077      13
    1056    1053    1059    1062      13    1056    1053    1059    1065      13
    1056    1053    1059    1068      13    1056    1053    1086    1089       4
    1056    1053   -1086    1089       3    1056    1053   -1086    1089      17
    1056    1053    1086    1092       3    1053    1059    1068    1071      18
    1053    1059    1068    1074      18    1053    1086    1092    1095       2
    1050    1047    1053    1056       3    1050    1047    1053    1059       3
    1050    1047    1053    1086       3    1047    1053    1059    1062      13
    1047    1053    1059    1065      13    1137    1134    1140    1143       1
    1137    1134   -1140    1143       2    1134    1140    1146    1149       3
    1119    1110    1104    1122      18    1116    1110    1104    1122      18
    1113    1110    1104    1122      18    1110    1104    1122    1125      18
    1110    1104    1122    1128      18    1110    1104    1122    1131      18
    1107    1104    1098    1134      13    1107    1104    1110    1113      14
    1107    1104    1110    1116      14    1107    1104    1110    1119      14
    1107    1104    1122    1125      14    1107    1104    1122    1128      14
    1107    1104    1122    1131      14    1101    1098    1104    1107      13
    1101    1098    1104    1110      13    1101    1098    1104    1122      13
    1101    1098    1134    1137       4    1101    1098   -1134    1137       3
    1101    1098   -1134    1137      17    1101    1098    1134    1140       3
    1098    1104    1110    1113      18    1098    1104    1110    1116      18
    1098    1104    1110    1119      18    1098    1104    1122    1125      18
    1098    1104    1122    1128      18    1098    1104    1122    1131      18
    1098    1134    1140    1143       2    1095    1092    1098    1101       3
    1095    1092    1098    1104       3    1095    1092    1098    1134       3
    1092    1098    1104    1107      13    1167    1164    1170    1173       1
    1167    1164   -1170    1173       2    1164    1170    1176    1179       3
    1161    1152    1146    1164      13    1158    1152    1146    1164      13
    1155    1152    1146    1164      13    1149    1146    1152    1155      13
    1149    1146    1152    1158      13    1149    1146    1152    1161      13
    1149    1146    1164    1167       4    1149    1146   -1164    1167       3
    1149    1146   -1164    1167      17    1149    1146    1164    1170       3
    1146    1164    1170    1173       2    1143    1140    1146    1149       3
    1143    1140    1146    1152       3    1143    1140    1146    1164       3
    1140    1146    1152    1155      13    1140    1146    1152    1158      13
    1140    1146    1152    1161      13    1239    1236    1242    1245       1
    1239    1236   -1242    1245       2    1236    1242    1248    1251       3
    1224    1218    1215    1227      89    1224    1218   -1215    1227       6
    1221    1218    1215    1227      89    1221    1218   -1215    1227       6
    1218    1215    1227    1230      89    1218    1215   -1227    1230       6
    1218    1215    1227    1233      89    1218    1215   -1227    1233       6
    1212    1209    1215    1218      89    1212    1209   -1215    1218       6
    1212    1209    1215    1227      89    1212    1209   -1215    1227       6
    1209    1215    1218    1221      89    1209    1215   -1218    1221       6
    1209    1215    1218    1224      89    1209    1215   -1218    1224       6
    1209    1215    1227    1230      89    1209    1215   -1227    1230       6
    1209    1215    1227    1233      89    1209    1215   -1227    1233       6
    1206    1200    1209    1212       5    1206    1200    1209    1215       5
    1203    1200    1209    1212       5    1203    1200    1209    1215       5
    1197    1191    1200    1203      13    1197    1191    1200    1206      13
    1197    1191    1200    1209      13    1194    1191    1200    1203      13
    1194    1191    1200    1206      13    1194    1191    1200    1209      13
    1191    1200    1209    1212       5    1188    1182    1176    1236      13
    1188    1182    1191    1194      14    1188    1182    1191    1197      14
    1188    1182    1191    1200      18    1185    1182    1176    1236      13
    1185    1182    1191    1194      14    1185    1182    1191    1197      14
    1185    1182    1191    1200      18    1182    1191    1200    1203      13
    1182    1191    1200    1206      13    1179    1176    1182    1185      13
    1179    1176    1182    1188      13    1179    1176    1182    1191      13
    1179    1176    1236    1239       4    1179    1176   -1236    1239       3
    1179    1176   -1236    1239      17    1179    1176    1236    1242       3
    1176    1182    1191    1194      18    1176    1182    1191    1197      18
    1176    1236    1242    1245       2    1173    1170    1176    1179       3
    1173    1170    1176    1182       3    1173    1170    1176    1236       3
    1170    1176    1182    1185      13    1170    1176    1182    1188      13
    1296    1293    1299    1302       1    1296    1293   -1299    1302       2
    1293    1299    1311    1314       3    1278    1269    1263    1281      18
    1275    1269    1263    1281      18    1272    1269    1263    1281      18
    1269    1263    1281    1284      18    1269    1263    1281    1287      18
    1269    1263    1281    1290      18    1266    1263    1269    1272      14
    1266    1263    1269    1275      14    1266    1263    1269    1278      14
    1266    1263    1281    1284      14    1266    1263    1281    1287      14
    1266    1263    1281    1290      14    1260    1254    1248    1293      13
    1260    1254    1263    1266      14    1260    1254    1263    1269      18
    1260    1254    1263    1281      18    1257    1254    1248    1293      13
    1257    1254    1263    1266      14    1257    1254    1263    1269      18
    1257    1254    1263    1281      18    1254    1263    1269    1272      18
    1254    1263    1269    1275      18    1254    1263    1269    1278      18
    1254    1263    1281    1284      18    1254    1263    1281    1287      18
    1254    1263    1281    1290      18    1251    1248    1254    1257      13
    1251    1248    1254    1260      13    1251    1248    1254    1263      13
    1251    1248    1293    1296       4    1251    1248   -1293    1296       3
    1251    1248   -1293    1296      17    1251    1248    1293    1299       3
    1248    1254    1263    1266      18    1248    1293    1299    1302       2
    1245    1242    1248    1251       3    1245    1242    1248    1254       3
    1245    1242    1248    1293       3    1242    1248    1254    1257      13
    1242    1248    1254    1260      13    1323    1317    1326    1329      27
    1320    1317    1326    1329      27    1317    1326    1329    1332      27
    1314    1311    1305    1335       3    1314    1311    1317    1320     120
    1314    1311    1317    1323     120    1314    1311    1317    1326      13
    1311    1305    1335    1338       2    1308    1305    1311    1314     121
    1308    1305   -1311    1314     122    1308    1305    1335    1338       1
    1308    1305   -1335    1338       2    1305    1311    1317    1320      13
    1305    1311    1317    1323      13    1305    1335    1341    1344       3
    1302    1299    1311    1305       3    1302    1299    1311    1314       3
    1302    1299    1311    1317       3    1299    1311    1317    1320      13
    1299    1311    1317    1323      13    1398    1395    1401    1404       1
    1398    1395   -1401    1404       2    1395    1401    1407    1410       3
    1380    1374    1383    1386      13    1380    1374    1383    1389      13
    1380    1374    1383    1392      13    1377    1374    1383    1386      13
    1377    1374    1383    1389      13    1377    1374    1383    1392      13
    1371    1365    1374    1377      13    1371    1365    1374    1380      13
    1371    1365    1374    1383      13    1368    1365    1374    1377      13
    1368    1365    1374    1380      13    1368    1365    1374    1383      13
    1365    1374    1383    1386      13    1365    1374    1383    1389      13
    1365    1374    1383    1392      13    1362    1356    1365    1368      14
    1362    1356    1365    1371      14    1362    1356    1365    1374      18
    1359    1356    1365    1368      14    1359    1356    1365    1371      14
    1359    1356    1365    1374      18    1356    1365    1374    1377      13
    1356    1365    1374    1380      13    1353    1347    1341    1395      13
    1353    1347    1356    1359      14    1353    1347    1356    1362      14
    1353    1347    1356    1365      18    1350    1347    1341    1395      13
    1350    1347    1356    1359      14    1350    1347    1356    1362      14
    1350    1347    1356    1365      18    1347    1356    1365    1368      18
    1347    1356    1365    1371      18    1344    1341    1347    1350      13
    1344    1341    1347    1353      13    1344    1341    1347    1356      13
    1344    1341    1395    1398       4    1344    1341   -1395    1398       3
    1344    1341   -1395    1398      17    1344    1341    1395    1401       3
    1341    1347    1356    1359      18    1341    1347    1356    1362      18
    1341    1395    1401    1404       2    1338    1335    1341    1344       3
    1338    1335    1341    1347       3    1338    1335    1341    1395       3
    1335    1341    1347    1350      13    1335    1341    1347    1353      13
    1443    1440    1446    1449       1    1443    1440   -1446    1449       2
    1440    1446    1452    1455       3    1428    1422    1431    1434       3
    1428    1422    1431    1437       3    1425    1422    1431    1434       3
    1425    1422    1431    1437       3    1419    1413    1407    1440      13
    1419    1413    1422    1425      14    1419    1413    1422    1428      14
    1419    1413    1422    1431      13    1416    1413    1407    1440      13
    1416    1413    1422    1425      14    1416    1413    1422    1428      14
    1416    1413    1422    1431      13    1410    1407    1413    1416      13
    1410    1407    1413    1419      13    1410    1407    1413    1422      13
    1410    1407    1440    1443       4    1410    1407   -1440    1443       3
    1410    1407   -1440    1443      17    1410    1407    1440    1446       3
    1407    1413    1422    1425      18    1407    1413    1422    1428      18
    1407    1440    1446    1449       2    1404    1401    1407    1410       3
    1404    1401    1407    1413       3    1404    1401    1407    1440       3
    1401    1407    1413    1416      13    1401    1407    1413    1419      13
    1485    1482    1488    1491       1    1485    1482   -1488    1491       2
    1482    1488    1494    1497       3    1470    1467    1473    1476       1
    1470    1467   -1473    1476       2    1470    1467    1473    1479       1
    1470    1467   -1473    1479       2    1464    1458    1452    1482      13
    1464    1458    1467    1470       7    1464    1458   -1467    1470       3
    1464    1458   -1467    1470       8    1464    1458    1467    1473       3
    1461    1458    1452    1482      13    1461    1458    1467    1470       7
    1461    1458   -1467    1470       3    1461    1458   -1467    1470       8
    1461    1458    1467    1473       3    1458    1467    1473    1476       2
    1458    1467    1473    1479       2    1455    1452    1458    1461      13
    1455    1452    1458    1464      13    1455    1452    1458    1467      13
    1455    1452    1482    1485       4    1455    1452   -1482    1485       3
    1455    1452   -1482    1485      17    1455    1452    1482    1488       3
    1452    1482    1488    1491       2    1449    1446    1452    1455       3
    1449    1446    1452    1458       3    1449    1446    1452    1482       3
    1446    1452    1458    1461      13    1446    1452    1458    1464      13
    1515    1512    1518    1521       1    1515    1512   -1518    1521       2
    1512    1518    1524    1527       3    1509    1500    1494    1512      13
    1506    1500    1494    1512      13    1503    1500    1494    1512      13
    1497    1494    1500    1503      13    1497    1494    1500    1506      13
    1497    1494    1500    1509      13    1497    1494    1512    1515       4
    1497    1494   -1512    1515       3    1497    1494   -1512    1515      17
    1497    1494    1512    1518       3    1494    1512    1518    1521       2
    1491    1488    1494    1497       3    1491    1488    1494    1500       3
    1491    1488    1494    1512       3    1488    1494    1500    1503      13
    1488    1494    1500    1506      13    1488    1494    1500    1509      13
    1560    1557    1563    1566       1    1560    1557   -1563    1566       2
    1557    1563    1569    1572       3    1545    1539    1548    1551       3
    1545    1539    1548    1554       3    1542    1539    1548    1551       3
    1542    1539    1548    1554       3    1536    1530    1524    1557      13
    1536    1530    1539    1542      14    1536    1530    1539    1545      14
    1536    1530    1539    1548      13    1533    1530    1524    1557      13
    1533    1530    1539    1542      14    1533    1530    1539    1545      14
    1533    1530    1539    1548      13    1527    1524    1530    1533      13
    1527    1524    1530    1536      13    1527    1524    1530    1539      13
    1527    1524    1557    1560       4    1527    1524   -1557    1560       3
    1527    1524   -1557    1560      17    1527    1524    1557    1563       3
    1524    1530    1539    1542      18    1524    1530    1539    1545      18
    1524    1557    1563    1566       2    1521    1518    1524    1527       3
    1521    1518    1524    1530       3    1521    1518    1524    1557       3
    1518    1524    1530    1533      13    1518    1524    1530    1536      13
    1590    1587    1593    1596       1    1590    1587   -1593    1596       2
    1587    1593    1599    1602       3    1584    3429    3420    3423     135
    1584    3429    3420    3426     135    1581    1575    1569    1587      13
    1581    1575    1584    3429     135    1578    1575    1569    1587      13
    1578    1575    1584    3429     135    1572    1569    1575    1578      13
    1572    1569    1575    1581      13    1572    1569    1575    1584      13
    1572    1569    1587    1590       4    1572    1569   -1587    1590       3
    1572    1569   -1587    1590      17    1572    1569    1587    1593       3
    1569    1587    1593    1596       2    1566    1563    1569    1572       3
    1566    1563    1569    1575       3    1566    1563    1569    1587       3
    1563    1569    1575    1578      13    1563    1569    1575    1581      13
    1635    1632    1638    1641       1    1635    1632   -1638    1641       2
    1632    1638    1644    1647       3    1620    1614    1623    1626       3
    1620    1614    1623    1629       3    1617    1614    1623    1626       3
    1617    1614    1623    1629       3    1611    1605    1599    1632      13
    1611    1605    1614    1617      14    1611    1605    1614    1620      14
    1611    1605    1614    1623      13    1608    1605    1599    1632      13
    1608    1605    1614    1617      14    1608    1605    1614    1620      14
    1608    1605    1614    1623      13    1602    1599    1605    1608      13
    1602    1599    1605    1611      13    1602    1599    1605    1614      13
    1602    1599    1632    1635       4    1602    1599   -1632    1635       3
    1602    1599   -1632    1635      17    1602    1599    1632    1638       3
    1599    1605    1614    1617      18    1599    1605    1614    1620      18
    1599    1632    1638    1641       2    1596    1593    1599    1602       3
    1596    1593    1599    1605       3    1596    1593    1599    1632       3
    1593    1599    1605    1608      13    1593    1599    1605    1611      13
    1665    1662    1668    1671       1    1665    1662   -1668    1671       2
    1665    1662    1668    1674       1    1665    1662   -1668    1674       2
    1659    1650    1644    1662      13    1656    1650    1644    1662      13
    1653    1650    1644    1662      13    1647    1644    1650    1653      13
    1647    1644    1650    1656      13    1647    1644    1650    1659      13
    1647    1644    1662    1665       4    1647    1644   -1662    1665       3
    1647    1644   -1662    1665      17    1647    1644    1662    1668       3
    1644    1662    1668    1671       2    1644    1662    1668    1674       2
    1641    1638    1644    1647       3    1641    1638    1644    1650       3
    1641    1638    1644    1662       3    1638    1644    1650    1653      13
    1638    1644    1650    1656      13    1638    1644    1650    1659      13
    1692    1689    1695    1698       1    1692    1689   -1695    1698       2
    1689    1695    1701    1704       3    1686    1680    1689    1692       7
    1686    1680   -1689    1692       3    1686    1680   -1689    1692       8
    1686    1680    1689    1695       3    1683    1680    1689    1692       7
    1683    1680   -1689    1692       3    1683    1680   -1689    1692       8
    1683    1680    1689    1695       3    1680    1689    1695    1698       2
    1677    1680    1689    1692       7    1677    1680   -1689    1692       3
    1677    1680   -1689    1692       8    1677    1680    1689    1695       3
    1758    1755    1761    1764       1    1758    1755   -1761    1764       2
    1755    1761    1767    1770       3    1740    1734    1743    1746      13
    1740    1734    1743    1749      13    1740    1734    1743    1752      13
    1737    1734    1743    1746      13    1737    1734    1743    1749      13
    1737    1734    1743    1752      13    1731    1725    1734    1737      13
    1731    1725    1734    1740      13    1731    1725    1734    1743      13
    1728    1725    1734    1737      13    1728    1725    1734    1740      13
    1728    1725    1734    1743      13    1725    1734    1743    1746      13
    1725    1734    1743    1749      13    1725    1734    1743    1752      13
    1722    1716    1725    1728      14    1722    1716    1725    1731      14
    1722    1716    1725    1734      18    1719    1716    1725    1728      14
    1719    1716    1725    1731      14    1719    1716    1725    1734      18
    1716    1725    1734    1737      13    1716    1725    1734    1740      13
    1713    1707    1701    1755      13    1713    1707    1716    1719      14
    1713    1707    1716    1722      14    1713    1707    1716    1725      18
    1710    1707    1701    1755      13    1710    1707    1716    1719      14
    1710    1707    1716    1722      14    1710    1707    1716    1725      18
    1707    1716    1725    1728      18    1707    1716    1725    1731      18
    1704    1701    1707    1710      13    1704    1701    1707    1713      13
    1704    1701    1707    1716      13    1704    1701    1755    1758       4
    1704    1701   -1755    1758       3    1704    1701   -1755    1758      17
    1704    1701    1755    1761       3    1701    1707    1716    1719      18
    1701    1707    1716    1722      18    1701    1755    1761    1764       2
    1698    1695    1701    1704       3    1698    1695    1701    1707       3
    1698    1695    1701    1755       3    1695    1701    1707    1710      13
    1695    1701    1707    1713      13    1806    1803    1809    1812       1
    1806    1803   -1809    1812       2    1803    1809    1815    1818       3
    1788    1779    1773    1791      18    1785    1779    1773    1791      18
    1782    1779    1773    1791      18    1779    1773    1791    1794      18
    1779    1773    1791    1797      18    1779    1773    1791    1800      18
    1776    1773    1767    1803      13    1776    1773    1779    1782      14
    1776    1773    1779    1785      14    1776    1773    1779    1788      14
    1776    1773    1791    1794      14    1776    1773    1791    1797      14
    1776    1773    1791    1800      14    1770    1767    1773    1776      13
    1770    1767    1773    1779      13    1770    1767    1773    1791      13
    1770    1767    1803    1806       4    1770    1767   -1803    1806       3
    1770    1767   -1803    1806      17    1770    1767    1803    1809       3
    1767    1773    1779    1782      18    1767    1773    1779    1785      18
    1767    1773    1779    1788      18    1767    1773    1791    1794      18
    1767    1773    1791    1797      18    1767    1773    1791    1800      18
    1767    1803    1809    1812       2    1764    1761    1767    1770       3
    1764    1761    1767    1773       3    1764    1761    1767    1803       3
    1761    1767    1773    1776      13    1872    1869    1875    1878       1
    1872    1869   -1875    1878       2    1869    1875    1881    1884       3
    1854    1848    1857    1860      13    1854    1848    1857    1863      13
    1854    1848    1857    1866      13    1851    1848    1857    1860      13
    1851    1848    1857    1863      13    1851    1848    1857    1866      13
    1845    1839    1848    1851      13    1845    1839    1848    1854      13
    1845    1839    1848    1857      13    1842    1839    1848    1851      13
    1842    1839    1848    1854      13    1842    1839    1848    1857      13
    1839    1848    1857    1860      13    1839    1848    1857    1863      13
    1839    1848    1857    1866      13    1836    1830    1839    1842      14
    1836    1830    1839    1845      14    1836    1830    1839    1848      18
    1833    1830    1839    1842      14    1833    1830    1839    1845      14
    1833    1830    1839    1848      18    1830    1839    1848    1851      13
    1830    1839    1848    1854      13    1827    1821    1815    1869      13
    1827    1821    1830    1833      14    1827    1821    1830    1836      14
    1827    1821    1830    1839      18    1824    1821    1815    1869      13
    1824    1821    1830    1833      14    1824    1821    1830    1836      14
    1824    1821    1830    1839      18    1821    1830    1839    1842      18
    1821    1830    1839    1845      18    1818    1815    1821    1824      13
    1818    1815    1821    1827      13    1818    1815    1821    1830      13
    1818    1815    1869    1872       4    1818    1815   -1869    1872       3
    1818    1815   -1869    1872      17    1818    1815    1869    1875       3
    1815    1821    1830    1833      18    1815    1821    1830    1836      18
    1815    1869    1875    1878       2    1812    1809    1815    1818       3
    1812    1809    1815    1821       3    1812    1809    1815    1869       3
    1809    1815    1821    1824      13    1809    1815    1821    1827      13
    1923    1920    1926    1929       1    1923    1920   -1926    1929       2
    1920    1926    1932    1935       3    1908    1905    1911    1914       1
    1908    1905   -1911    1914       2    1908    1905    1911    1917       1
    1908    1905   -1911    1917       2    1902    1896    1905    1908       7
    1902    1896   -1905    1908       3    1902    1896   -1905    1908       8
    1902    1896    1905    1911       3    1899    1896    1905    1908       7
    1899    1896   -1905    1908       3    1899    1896   -1905    1908       8
    1899    1896    1905    1911       3    1896    1905    1911    1914       2
    1896    1905    1911    1917       2    1893    1887    1881    1920      13
    1893    1887    1896    1899      14    1893    1887    1896    1902      14
    1893    1887    1896    1905      13    1890    1887    1881    1920      13
    1890    1887    1896    1899      14    1890    1887    1896    1902      14
    1890    1887    1896    1905      13    1884    1881    1887    1890      13
    1884    1881    1887    1893      13    1884    1881    1887    1896      13
    1884    1881    1920    1923       4    1884    1881   -1920    1923       3
    1884    1881   -1920    1923      17    1884    1881    1920    1926       3
    1881    1887    1896    1899      18    1881    1887    1896    1902      18
    1881    1920    1926    1929       2    1878    1875    1881    1884       3
    1878    1875    1881    1887       3    1878    1875    1881    1920       3
    1875    1881    1887    1890      13    1875    1881    1887    1893      13
    1980    1977    1983    1986       1    1980    1977   -1983    1986       2
    1977    1983    1989    1992       3    1962    1953    1947    1965      18
    1959    1953    1947    1965      18    1956    1953    1947    1965      18
    1953    1947    1965    1968      18    1953    1947    1965    1971      18
    1953    1947    1965    1974      18    1950    1947    1953    1956      14
    1950    1947    1953    1959      14    1950    1947    1953    1962      14
    1950    1947    1965    1968      14    1950    1947    1965    1971      14
    1950    1947    1965    1974      14    1944    1938    1932    1977      13
    1944    1938    1947    1950      14    1944    1938    1947    1953      18
    1944    1938    1947    1965      18    1941    1938    1932    1977      13
    1941    1938    1947    1950      14    1941    1938    1947    1953      18
    1941    1938    1947    1965      18    1938    1947    1953    1956      18
    1938    1947    1953    1959      18    1938    1947    1953    1962      18
    1938    1947    1965    1968      18    1938    1947    1965    1971      18
    1938    1947    1965    1974      18    1935    1932    1938    1941      13
    1935    1932    1938    1944      13    1935    1932    1938    1947      13
    1935    1932    1977    1980       4    1935    1932   -1977    1980       3
    1935    1932   -1977    1980      17    1935    1932    1977    1983       3
    1932    1938    1947    1950      18    1932    1977    1983    1986       2
    1929    1926    1932    1935       3    1929    1926    1932    1938       3
    1929    1926    1932    1977       3    1926    1932    1938    1941      13
    1926    1932    1938    1944      13    2046    2043    2049    2052       1
    2046    2043   -2049    2052       2    2043    2049    2055    2058       3
    2028    2022    2031    2034      13    2028    2022    2031    2037      13
    2028    2022    2031    2040      13    2025    2022    2031    2034      13
    2025    2022    2031    2037      13    2025    2022    2031    2040      13
    2019    2013    2022    2025      13    2019    2013    2022    2028      13
    2019    2013    2022    2031      13    2016    2013    2022    2025      13
    2016    2013    2022    2028      13    2016    2013    2022    2031      13
    2013    2022    2031    2034      13    2013    2022    2031    2037      13
    2013    2022    2031    2040      13    2010    2004    2013    2016      14
    2010    2004    2013    2019      14    2010    2004    2013    2022      18
    2007    2004    2013    2016      14    2007    2004    2013    2019      14
    2007    2004    2013    2022      18    2004    2013    2022    2025      13
    2004    2013    2022    2028      13    2001    1995    1989    2043      13
    2001    1995    2004    2007      14    2001    1995    2004    2010      14
    2001    1995    2004    2013      18    1998    1995    1989    2043      13
    1998    1995    2004    2007      14    1998    1995    2004    2010      14
    1998    1995    2004    2013      18    1995    2004    2013    2016      18
    1995    2004    2013    2019      18    1992    1989    1995    1998      13
    1992    1989    1995    2001      13    1992    1989    1995    2004      13
    1992    1989    2043    2046       4    1992    1989   -2043    2046       3
    1992    1989   -2043    2046      17    1992    1989    2043    2049       3
    1989    1995    2004    2007      18    1989    1995    2004    2010      18
    1989    2043    2049    2052       2    1986    1983    1989    1992       3
    1986    1983    1989    1995       3    1986    1983    1989    2043       3
    1983    1989    1995    1998      13    1983    1989    1995    2001      13
    2076    2073    2079    2082       1    2076    2073   -2079    2082       2
    2073    2079    2085    2088       3    2070    2061    2055    2073      13
    2067    2061    2055    2073      13    2064    2061    2055    2073      13
    2058    2055    2061    2064      13    2058    2055    2061    2067      13
    2058    2055    2061    2070      13    2058    2055    2073    2076       4
    2058    2055   -2073    2076       3    2058    2055   -2073    2076      17
    2058    2055    2073    2079       3    2055    2073    2079    2082       2
    2052    2049    2055    2058       3    2052    2049    2055    2061       3
    2052    2049    2055    2073       3    2049    2055    2061    2064      13
    2049    2055    2061    2067      13    2049    2055    2061    2070      13
    2142    2139    2145    2148       1    2142    2139   -2145    2148       2
    2139    2145    2151    2154       3    2124    2118    2127    2130      13
    2124    2118    2127    2133      13    2124    2118    2127    2136      13
    2121    2118    2127    2130      13    2121    2118    2127    2133      13
    2121    2118    2127    2136      13    2115    2109    2118    2121      13
    2115    2109    2118    2124      13    2115    2109    2118    2127      13
    2112    2109    2118    2121      13    2112    2109    2118    2124      13
    2112    2109    2118    2127      13    2109    2118    2127    2130      13
    2109    2118    2127    2133      13    2109    2118    2127    2136      13
    2106    2100    2109    2112      14    2106    2100    2109    2115      14
    2106    2100    2109    2118      18    2103    2100    2109    2112      14
    2103    2100    2109    2115      14    2103    2100    2109    2118      18
    2100    2109    2118    2121      13    2100    2109    2118    2124      13
    2097    2091    2085    2139      13    2097    2091    2100    2103      14
    2097    2091    2100    2106      14    2097    2091    2100    2109      18
    2094    2091    2085    2139      13    2094    2091    2100    2103      14
    2094    2091    2100    2106      14    2094    2091    2100    2109      18
    2091    2100    2109    2112      18    2091    2100    2109    2115      18
    2088    2085    2091    2094      13    2088    2085    2091    2097      13
    2088    2085    2091    2100      13    2088    2085    2139    2142       4
    2088    2085   -2139    2142       3    2088    2085   -2139    2142      17
    2088    2085    2139    2145       3    2085    2091    2100    2103      18
    2085    2091    2100    2106      18    2085    2139    2145    2148       2
    2082    2079    2085    2088       3    2082    2079    2085    2091       3
    2082    2079    2085    2139       3    2079    2085    2091    2094      13
    2079    2085    2091    2097      13    2190    2187    2193    2196       1
    2190    2187   -2193    2196       2    2187    2193    2199    2202       3
    2172    2163    2157    2175      18    2169    2163    2157    2175      18
    2166    2163    2157    2175      18    2163    2157    2175    2178      18
    2163    2157    2175    2181      18    2163    2157    2175    2184      18
    2160    2157    2151    2187      13    2160    2157    2163    2166      14
    2160    2157    2163    2169      14    2160    2157    2163    2172      14
    2160    2157    2175    2178      14    2160    2157    2175    2181      14
    2160    2157    2175    2184      14    2154    2151    2157    2160      13
    2154    2151    2157    2163      13    2154    2151    2157    2175      13
    2154    2151    2187    2190       4    2154    2151   -2187    2190       3
    2154    2151   -2187    2190      17    2154    2151    2187    2193       3
    2151    2157    2163    2166      18    2151    2157    2163    2169      18
    2151    2157    2163    2172      18    2151    2157    2175    2178      18
    2151    2157    2175    2181      18    2151    2157    2175    2184      18
    2151    2187    2193    2196       2    2148    2145    2151    2154       3
    2148    2145    2151    2157       3    2148    2145    2151    2187       3
    2145    2151    2157    2160      13    2235    2232    2238    2241       1
    2235    2232   -2238    2241       2    2232    2238    2244    2247       3
    2220    2214    2223    2226       3    2220    2214    2223    2229       3
    2217    2214    2223    2226       3    2217    2214    2223    2229       3
    2211    2205    2199    2232      13    2211    2205    2214    2217      14
    2211    2205    2214    2220      14    2211    2205    2214    2223      13
    2208    2205    2199    2232      13    2208    2205    2214    2217      14
    2208    2205    2214    2220      14    2208    2205    2214    2223      13
    2202    2199    2205    2208      13    2202    2199    2205    2211      13
    2202    2199    2205    2214      13    2202    2199    2232    2235       4
    2202    2199   -2232    2235       3    2202    2199   -2232    2235      17
    2202    2199    2232    2238       3    2199    2205    2214    2217      18
    2199    2205    2214    2220      18    2199    2232    2238    2241       2
    2196    2193    2199    2202       3    2196    2193    2199    2205       3
    2196    2193    2199    2232       3    2193    2199    2205    2208      13
    2193    2199    2205    2211      13    2280    2277    2283    2286       1
    2280    2277   -2283    2286       2    2277    2283    2289    2292       3
    2265    2259    2268    2271       3    2265    2259    2268    2274       3
    2262    2259    2268    2271       3    2262    2259    2268    2274       3
    2256    2250    2244    2277      13    2256    2250    2259    2262      14
    2256    2250    2259    2265      14    2256    2250    2259    2268      13
    2253    2250    2244    2277      13    2253    2250    2259    2262      14
    2253    2250    2259    2265      14    2253    2250    2259    2268      13
    2247    2244    2250    2253      13    2247    2244    2250    2256      13
    2247    2244    2250    2259      13    2247    2244    2277    2280       4
    2247    2244   -2277    2280       3    2247    2244   -2277    2280      17
    2247    2244    2277    2283       3    2244    2250    2259    2262      18
    2244    2250    2259    2265      18    2244    2277    2283    2286       2
    2241    2238    2244    2247       3    2241    2238    2244    2250       3
    2241    2238    2244    2277       3    2238    2244    2250    2253      13
    2238    2244    2250    2256      13    2337    2334    2340    2343       1
    2337    2334   -2340    2343       2    2334    2340    2346    2349       3
    2319    2310    2304    2322      18    2316    2310    2304    2322      18
    2313    2310    2304    2322      18    2310    2304    2322    2325      18
    2310    2304    2322    2328      18    2310    2304    2322    2331      18
    2307    2304    2310    2313      14    2307    2304    2310    2316      14
    2307    2304    2310    2319      14    2307    2304    2322    2325      14
    2307    2304    2322    2328      14    2307    2304    2322    2331      14
    2301    2295    2289    2334      13    2301    2295    2304    2307      14
    2301    2295    2304    2310      18    2301    2295    2304    2322      18
    2298    2295    2289    2334      13    2298    2295    2304    2307      14
    2298    2295    2304    2310      18    2298    2295    2304    2322      18
    2295    2304    2310    2313      18    2295    2304    2310    2316      18
    2295    2304    2310    2319      18    2295    2304    2322    2325      18
    2295    2304    2322    2328      18    2295    2304    2322    2331      18
    2292    2289    2295    2298      13    2292    2289    2295    2301      13
    2292    2289    2295    2304      13    2292    2289    2334    2337       4
    2292    2289   -2334    2337       3    2292    2289   -2334    2337      17
    2292    2289    2334    2340       3    2289    2295    2304    2307      18
    2289    2334    2340    2343       2    2286    2283    2289    2292       3
    2286    2283    2289    2295       3    2286    2283    2289    2334       3
    2283    2289    2295    2298      13    2283    2289    2295    2301      13
    2403    2400    2406    2409       1    2403    2400   -2406    2409       2
    2400    2406    2412    2415       3    2385    2379    2388    2391      13
    2385    2379    2388    2394      13    2385    2379    2388    2397      13
    2382    2379    2388    2391      13    2382    2379    2388    2394      13
    2382    2379    2388    2397      13    2376    2370    2379    2382      13
    2376    2370    2379    2385      13    2376    2370    2379    2388      13
    2373    2370    2379    2382      13    2373    2370    2379    2385      13
    2373    2370    2379    2388      13    2370    2379    2388    2391      13
    2370    2379    2388    2394      13    2370    2379    2388    2397      13
    2367    2361    2370    2373      14    2367    2361    2370    2376      14
    2367    2361    2370    2379      18    2364    2361    2370    2373      14
    2364    2361    2370    2376      14    2364    2361    2370    2379      18
    2361    2370    2379    2382      13    2361    2370    2379    2385      13
    2358    2352    2346    2400      13    2358    2352    2361    2364      14
    2358    2352    2361    2367      14    2358    2352    2361    2370      18
    2355    2352    2346    2400      13    2355    2352    2361    2364      14
    2355    2352    2361    2367      14    2355    2352    2361    2370      18
    2352    2361    2370    2373      18    2352    2361    2370    2376      18
    2349    2346    2352    2355      13    2349    2346    2352    2358      13
    2349    2346    2352    2361      13    2349    2346    2400    2403       4
    2349    2346   -2400    2403       3    2349    2346   -2400    2403      17
    2349    2346    2400    2406       3    2346    2352    2361    2364      18
    2346    2352    2361    2367      18    2346    2400    2406    2409       2
    2343    2340    2346    2349       3    2343    2340    2346    2352       3
    2343    2340    2346    2400       3    2340    2346    2352    2355      13
    2340    2346    2352    2358      13    2436    2433    2439    2442       1
    2436    2433   -2439    2442       2    2433    2439    2445    2448       3
    2424    2418    2412    2433      13    2424    2418    2427    2430      60
    2421    2418    2412    2433      13    2421    2418    2427    2430      60
    2415    2412    2418    2421      13    2415    2412    2418    2424      13
    2415    2412    2418    2427      61    2415    2412   -2418    2427       5
    2415    2412    2433    2436       4    2415    2412   -2433    2436       3
    2415    2412   -2433    2436      17    2415    2412    2433    2439       3
    2412    2418    2427    2430      62    2412    2418   -2427    2430      63
    2412    2418   -2427    2430      64    2412    2418   -2427    2430      65
    2412    2433    2439    2442       2    2409    2406    2412    2415       3
    2409    2406    2412    2418       3    2409    2406    2412    2433       3
    2406    2412    2418    2421      13    2406    2412    2418    2424      13
    2502    2499    2505    2508       1    2502    2499   -2505    2508       2
    2499    2505    2511    2514       3    2484    2478    2487    2490      13
    2484    2478    2487    2493      13    2484    2478    2487    2496      13
    2481    2478    2487    2490      13    2481    2478    2487    2493      13
    2481    2478    2487    2496      13    2475    2469    2478    2481      13
    2475    2469    2478    2484      13    2475    2469    2478    2487      13
    2472    2469    2478    2481      13    2472    2469    2478    2484      13
    2472    2469    2478    2487      13    2469    2478    2487    2490      13
    2469    2478    2487    2493      13    2469    2478    2487    2496      13
    2466    2460    2469    2472      14    2466    2460    2469    2475      14
    2466    2460    2469    2478      18    2463    2460    2469    2472      14
    2463    2460    2469    2475      14    2463    2460    2469    2478      18
    2460    2469    2478    2481      13    2460    2469    2478    2484      13
    2457    2451    2445    2499      13    2457    2451    2460    2463      14
    2457    2451    2460    2466      14    2457    2451    2460    2469      18
    2454    2451    2445    2499      13    2454    2451    2460    2463      14
    2454    2451    2460    2466      14    2454    2451    2460    2469      18
    2451    2460    2469    2472      18    2451    2460    2469    2475      18
    2448    2445    2451    2454      13    2448    2445    2451    2457      13
    2448    2445    2451    2460      13    2448    2445    2499    2502       4
    2448    2445   -2499    2502       3    2448    2445   -2499    2502      17
    2448    2445    2499    2505       3    2445    2451    2460    2463      18
    2445    2451    2460    2466      18    2445    2499    2505    2508       2
    2442    2439    2445    2448       3    2442    2439    2445    2451       3
    2442    2439    2445    2499       3    2439    2445    2451    2454      13
    2439    2445    2451    2457      13    2559    2556    2562    2565       1
    2559    2556   -2562    2565       2    2556    2562    2568    2571       3
    2541    2532    2526    2544      18    2538    2532    2526    2544      18
    2535    2532    2526    2544      18    2532    2526    2544    2547      18
    2532    2526    2544    2550      18    2532    2526    2544    2553      18
    2529    2526    2532    2535      14    2529    2526    2532    2538      14
    2529    2526    2532    2541      14    2529    2526    2544    2547      14
    2529    2526    2544    2550      14    2529    2526    2544    2553      14
    2523    2517    2511    2556      13    2523    2517    2526    2529      14
    2523    2517    2526    2532      18    2523    2517    2526    2544      18
    2520    2517    2511    2556      13    2520    2517    2526    2529      14
    2520    2517    2526    2532      18    2520    2517    2526    2544      18
    2517    2526    2532    2535      18    2517    2526    2532    2538      18
    2517    2526    2532    2541      18    2517    2526    2544    2547      18
    2517    2526    2544    2550      18    2517    2526    2544    2553      18
    2514    2511    2517    2520      13    2514    2511    2517    2523      13
    2514    2511    2517    2526      13    2514    2511    2556    2559       4
    2514    2511   -2556    2559       3    2514    2511   -2556    2559      17
    2514    2511    2556    2562       3    2511    2517    2526    2529      18
    2511    2556    2562    2565       2    2508    2505    2511    2514       3
    2508    2505    2511    2517       3    2508    2505    2511    2556       3
    2505    2511    2517    2520      13    2505    2511    2517    2523      13
    2631    2628    2634    2637       1    2631    2628   -2634    2637       2
    2628    2634    2640    2643       3    2616    2613    2619    2622      69
    2616    2613    2619    2625      69    2610    2607    2613    2616      69
    2610    2607    2613    2619      69    2607    2613    2619    2622      69
    2604    2601    2598    2625      69    2604    2601    2607    2610      69
    2604    2601    2607    2613      69    2601    2607    2613    2616      69
    2598    2601    2607    2610      69    2598    2625    2619    2622      71
    2595    2592    2598    2601      72    2595    2592    2598    2625      72
    2592    2598    2601    2604      69    2589    2586    2583    2625      73
    2589    2586    2592    2595      74    2589    2586    2592    2598      74
    2583    2586    2592    2595      74    2583    2625    2619    2622      71
    2580    2574    2568    2628      13    2580    2574    2583    2586       3
    2580    2574    2583    2625       3    2577    2574    2568    2628      13
    2577    2574    2583    2586       3    2577    2574    2583    2625       3
    2574    2583    2586    2589      73    2571    2568    2574    2577      13
    2571    2568    2574    2580      13    2571    2568    2574    2583      13
    2571    2568    2628    2631       4    2571    2568   -2628    2631       3
    2571    2568   -2628    2631      17    2571    2568    2628    2634       3
    2568    2628    2634    2637       2    2565    2562    2568    2571       3
    2565    2562    2568    2574       3    2565    2562    2568    2628       3
    2562    2568    2574    2577      13    2562    2568    2574    2580      13
    2682    2679    2685    2688       1    2682    2679   -2685    2688       2
    2679    2685    2691    2694       3    2667    2664    2670    2673      87
    2664    2670    2673    2676      89    2661    2658    2655    2673      88
    2661    2658    2664    2667      90    2661    2658    2664    2670      90
    2658    2655    2673    2676      91    2655    2658    2664    2667      90
    2652    2646    2640    2679      13    2652    2646    2655    2658       3
    2652    2646    2655    2673       3    2649    2646    2640    2679      13
    2649    2646    2655    2658       3    2649    2646    2655    2673       3
    2646    2655    2658    2661      88    2646    2655    2673    2676      91
    2643    2640    2646    2649      13    2643    2640    2646    2652      13
    2643    2640    2646    2655      13    2643    2640    2679    2682       4
    2643    2640   -2679    2682       3    2643    2640   -2679    2682      17
    2643    2640    2679    2685       3    2640    2679    2685    2688       2
    2637    2634    2640    2643       3    2637    2634    2640    2646       3
    2637    2634    2640    2679       3    2634    2640    2646    2649      13
    2634    2640    2646    2652      13    2739    2736    2742    2745       1
    2739    2736   -2742    2745       2    2736    2742    2748    2751       3
    2721    2712    2706    2724      18    2718    2712    2706    2724      18
    2715    2712    2706    2724      18    2712    2706    2724    2727      18
    2712    2706    2724    2730      18    2712    2706    2724    2733      18
    2709    2706    2712    2715      14    2709    2706    2712    2718      14
    2709    2706    2712    2721      14    2709    2706    2724    2727      14
    2709    2706    2724    2730      14    2709    2706    2724    2733      14
    2703    2697    2691    2736      13    2703    2697    2706    2709      14
    2703    2697    2706    2712      18    2703    2697    2706    2724      18
    2700    2697    2691    2736      13    2700    2697    2706    2709      14
    2700    2697    2706    2712      18    2700    2697    2706    2724      18
    2697    2706    2712    2715      18    2697    2706    2712    2718      18
    2697    2706    2712    2721      18    2697    2706    2724    2727      18
    2697    2706    2724    2730      18    2697    2706    2724    2733      18
    2694    2691    2697    2700      13    2694    2691    2697    2703      13
    2694    2691    2697    2706      13    2694    2691    2736    2739       4
    2694    2691   -2736    2739       3    2694    2691   -2736    2739      17
    2694    2691    2736    2742       3    2691    2697    2706    2709      18
    2691    2736    2742    2745       2    2688    2685    2691    2694       3
    2688    2685    2691    2697       3    2688    2685    2691    2736       3
    2685    2691    2697    2700      13    2685    2691    2697    2703      13
    2805    2802    2808    2811       1    2805    2802   -2808    2811       2
    2802    2808    2814    2817       3    2787    2781    2790    2793      13
    2787    2781    2790    2796      13    2787    2781    2790    2799      13
    2784    2781    2790    2793      13    2784    2781    2790    2796      13
    2784    2781    2790    2799      13    2778    2772    2781    2784      13
    2778    2772    2781    2787      13    2778    2772    2781    2790      13
    2775    2772    2781    2784      13    2775    2772    2781    2787      13
    2775    2772    2781    2790      13    2772    2781    2790    2793      13
    2772    2781    2790    2796      13    2772    2781    2790    2799      13
    2769    2763    2772    2775      14    2769    2763    2772    2778      14
    2769    2763    2772    2781      18    2766    2763    2772    2775      14
    2766    2763    2772    2778      14    2766    2763    2772    2781      18
    2763    2772    2781    2784      13    2763    2772    2781    2787      13
    2760    2754    2748    2802      13    2760    2754    2763    2766      14
    2760    2754    2763    2769      14    2760    2754    2763    2772      18
    2757    2754    2748    2802      13    2757    2754    2763    2766      14
    2757    2754    2763    2769      14    2757    2754    2763    2772      18
    2754    2763    2772    2775      18    2754    2763    2772    2778      18
    2751    2748    2754    2757      13    2751    2748    2754    2760      13
    2751    2748    2754    2763      13    2751    2748    2802    2805       4
    2751    2748   -2802    2805       3    2751    2748   -2802    2805      17
    2751    2748    2802    2808       3    2748    2754    2763    2766      18
    2748    2754    2763    2769      18    2748    2802    2808    2811       2
    2745    2742    2748    2751       3    2745    2742    2748    2754       3
    2745    2742    2748    2802       3    2742    2748    2754    2757      13
    2742    2748    2754    2760      13    2847    2844    2850    2853       1
    2847    2844   -2850    2853       2    2844    2850    2862    2865       3
    2832    2829    2835    2838       1    2832    2829   -2835    2838       2
    2832    2829    2835    2841       1    2832    2829   -2835    2841       2
    2826    2820    2814    2844      13    2826    2820    2829    2832       7
    2826    2820   -2829    2832       3    2826    2820   -2829    2832       8
    2826    2820    2829    2835       3    2823    2820    2814    2844      13
    2823    2820    2829    2832       7    2823    2820   -2829    2832       3
    2823    2820   -2829    2832       8    2823    2820    2829    2835       3
    2820    2829    2835    2838       2    2820    2829    2835    2841       2
    2817    2814    2820    2823      13    2817    2814    2820    2826      13
    2817    2814    2820    2829      13    2817    2814    2844    2847       4
    2817    2814   -2844    2847       3    2817    2814   -2844    2847      17
    2817    2814    2844    2850       3    2814    2844    2850    2853       2
    2811    2808    2814    2817       3    2811    2808    2814    2820       3
    2811    2808    2814    2844       3    2808    2814    2820    2823      13
    2808    2814    2820    2826      13    2874    2868    2877    2880      27
    2871    2868    2877    2880      27    2868    2877    2880    2883      27
    2865    2862    2856    2886       3    2865    2862    2868    2871     120
    2865    2862    2868    2874     120    2865    2862    2868    2877      13
    2862    2856    2886    2889       2    2859    2856    2862    2865     121
    2859    2856   -2862    2865     122    2859    2856    2886    2889       1
    2859    2856   -2886    2889       2    2856    2862    2868    2871      13
    2856    2862    2868    2874      13    2856    2886    2892    2895       3
    2853    2850    2862    2856       3    2853    2850    2862    2865       3
    2853    2850    2862    2868       3    2850    2862    2868    2871      13
    2850    2862    2868    2874      13    2931    2928    2934    2937       1
    2931    2928   -2934    2937       2    2928    2934    2940    2943       3
    2913    2904    2898    2916      18    2910    2904    2898    2916      18
    2907    2904    2898    2916      18    2904    2898    2916    2919      18
    2904    2898    2916    2922      18    2904    2898    2916    2925      18
    2901    2898    2892    2928      13    2901    2898    2904    2907      14
    2901    2898    2904    2910      14    2901    2898    2904    2913      14
    2901    2898    2916    2919      14    2901    2898    2916    2922      14
    2901    2898    2916    2925      14    2895    2892    2898    2901      13
    2895    2892    2898    2904      13    2895    2892    2898    2916      13
    2895    2892    2928    2931       4    2895    2892   -2928    2931       3
    2895    2892   -2928    2931      17    2895    2892    2928    2934       3
    2892    2898    2904    2907      18    2892    2898    2904    2910      18
    2892    2898    2904    2913      18    2892    2898    2916    2919      18
    2892    2898    2916    2922      18    2892    2898    2916    2925      18
    2892    2928    2934    2937       2    2889    2886    2892    2895       3
    2889    2886    2892    2898       3    2889    2886    2892    2928       3
    2886    2892    2898    2901      13    2961    2958    2964    2967       1
    2961    2958   -2964    2967       2    2958    2964    2970    2973       3
    2955    2946    2940    2958      13    2952    2946    2940    2958      13
    2949    2946    2940    2958      13    2943    2940    2946    2949      13
    2943    2940    2946    2952      13    2943    2940    2946    2955      13
    2943    2940    2958    2961       4    2943    2940   -2958    2961       3
    2943    2940   -2958    2961      17    2943    2940    2958    2964       3
    2940    2958    2964    2967       2    2937    2934    2940    2943       3
    2937    2934    2940    2946       3    2937    2934    2940    2958       3
    2934    2940    2946    2949      13    2934    2940    2946    2952      13
    2934    2940    2946    2955      13    3033    3030    3036    3039       1
    3033    3030   -3036    3039       2    3030    3036    3042    3045       3
    3018    3012    3009    3021      89    3018    3012   -3009    3021       6
    3015    3012    3009    3021      89    3015    3012   -3009    3021       6
    3012    3009    3021    3024      89    3012    3009   -3021    3024       6
    3012    3009    3021    3027      89    3012    3009   -3021    3027       6
    3006    3003    3009    3012      89    3006    3003   -3009    3012       6
    3006    3003    3009    3021      89    3006    3003   -3009    3021       6
    3003    3009    3012    3015      89    3003    3009   -3012    3015       6
    3003    3009    3012    3018      89    3003    3009   -3012    3018       6
    3003    3009    3021    3024      89    3003    3009   -3021    3024       6
    3003    3009    3021    3027      89    3003    3009   -3021    3027       6
    3000    2994    3003    3006       5    3000    2994    3003    3009       5
    2997    2994    3003    3006       5    2997    2994    3003    3009       5
    2991    2985    2994    2997      13    2991    2985    2994    3000      13
    2991    2985    2994    3003      13    2988    2985    2994    2997      13
    2988    2985    2994    3000      13    2988    2985    2994    3003      13
    2985    2994    3003    3006       5    2982    2976    2970    3030      13
    2982    2976    2985    2988      14    2982    2976    2985    2991      14
    2982    2976    2985    2994      18    2979    2976    2970    3030      13
    2979    2976    2985    2988      14    2979    2976    2985    2991      14
    2979    2976    2985    2994      18    2976    2985    2994    2997      13
    2976    2985    2994    3000      13    2973    2970    2976    2979      13
    2973    2970    2976    2982      13    2973    2970    2976    2985      13
    2973    2970    3030    3033       4    2973    2970   -3030    3033       3
    2973    2970   -3030    3033      17    2973    2970    3030    3036       3
    2970    2976    2985    2988      18    2970    2976    2985    2991      18
    2970    3030    3036    3039       2    2967    2964    2970    2973       3
    2967    2964    2970    2976       3    2967    2964    2970    3030       3
    2964    2970    2976    2979      13    2964    2970    2976    2982      13
    3090    3087    3093    3096       1    3090    3087   -3093    3096       2
    3087    3093    3099    3102       3    3072    3063    3057    3075      18
    3069    3063    3057    3075      18    3066    3063    3057    3075      18
    3063    3057    3075    3078      18    3063    3057    3075    3081      18
    3063    3057    3075    3084      18    3060    3057    3063    3066      14
    3060    3057    3063    3069      14    3060    3057    3063    3072      14
    3060    3057    3075    3078      14    3060    3057    3075    3081      14
    3060    3057    3075    3084      14    3054    3048    3042    3087      13
    3054    3048    3057    3060      14    3054    3048    3057    3063      18
    3054    3048    3057    3075      18    3051    3048    3042    3087      13
    3051    3048    3057    3060      14    3051    3048    3057    3063      18
    3051    3048    3057    3075      18    3048    3057    3063    3066      18
    3048    3057    3063    3069      18    3048    3057    3063    3072      18
    3048    3057    3075    3078      18    3048    3057    3075    3081      18
    3048    3057    3075    3084      18    3045    3042    3048    3051      13
    3045    3042    3048    3054      13    3045    3042    3048    3057      13
    3045    3042    3087    3090       4    3045    3042   -3087    3090       3
    3045    3042   -3087    3090      17    3045    3042    3087    3093       3
    3042    3048    3057    3060      18    3042    3087    3093    3096       2
    3039    3036    3042    3045       3    3039    3036    3042    3048       3
    3039    3036    3042    3087       3    3036    3042    3048    3051      13
    3036    3042    3048    3054      13    3156    3153    3159    3162       1
    3156    3153   -3159    3162       2    3153    3159    3165    3168       3
    3138    3132    3141    3144      13    3138    3132    3141    3147      13
    3138    3132    3141    3150      13    3135    3132    3141    3144      13
    3135    3132    3141    3147      13    3135    3132    3141    3150      13
    3129    3123    3132    3135      13    3129    3123    3132    3138      13
    3129    3123    3132    3141      13    3126    3123    3132    3135      13
    3126    3123    3132    3138      13    3126    3123    3132    3141      13
    3123    3132    3141    3144      13    3123    3132    3141    3147      13
    3123    3132    3141    3150      13    3120    3114    3123    3126      14
    3120    3114    3123    3129      14    3120    3114    3123    3132      18
    3117    3114    3123    3126      14    3117    3114    3123    3129      14
    3117    3114    3123    3132      18    3114    3123    3132    3135      13
    3114    3123    3132    3138      13    3111    3105    3099    3153      13
    3111    3105    3114    3117      14    3111    3105    3114    3120      14
    3111    3105    3114    3123      18    3108    3105    3099    3153      13
    3108    3105    3114    3117      14    3108    3105    3114    3120      14
    3108    3105    3114    3123      18    3105    3114    3123    3126      18
    3105    3114    3123    3129      18    3102    3099    3105    3108      13
    3102    3099    3105    3111      13    3102    3099    3105    3114      13
    3102    3099    3153    3156       4    3102    3099   -3153    3156       3
    3102    3099   -3153    3156      17    3102    3099    3153    3159       3
    3099    3105    3114    3117      18    3099    3105    3114    3120      18
    3099    3153    3159    3162       2    3096    3093    3099    3102       3
    3096    3093    3099    3105       3    3096    3093    3099    3153       3
    3093    3099    3105    3108      13    3093    3099    3105    3111      13
    3222    3219    3225    3228       1    3222    3219   -3225    3228       2
    3219    3225    3231    3234       3    3204    3198    3207    3210      13
    3204    3198    3207    3213      13    3204    3198    3207    3216      13
    3201    3198    3207    3210      13    3201    3198    3207    3213      13
    3201    3198    3207    3216      13    3195    3189    3198    3201      13
    3195    3189    3198    3204      13    3195    3189    3198    3207      13
    3192    3189    3198    3201      13    3192    3189    3198    3204      13
    3192    3189    3198    3207      13    3189    3198    3207    3210      13
    3189    3198    3207    3213      13    3189    3198    3207    3216      13
    3186    3180    3189    3192      14    3186    3180    3189    3195      14
    3186    3180    3189    3198      18    3183    3180    3189    3192      14
    3183    3180    3189    3195      14    3183    3180    3189    3198      18
    3180    3189    3198    3201      13    3180    3189    3198    3204      13
    3177    3171    3165    3219      13    3177    3171    3180    3183      14
    3177    3171    3180    3186      14    3177    3171    3180    3189      18
    3174    3171    3165    3219      13    3174    3171    3180    3183      14
    3174    3171    3180    3186      14    3174    3171    3180    3189      18
    3171    3180    3189    3192      18    3171    3180    3189    3195      18
    3168    3165    3171    3174      13    3168    3165    3171    3177      13
    3168    3165    3171    3180      13    3168    3165    3219    3222       4
    3168    3165   -3219    3222       3    3168    3165   -3219    3222      17
    3168    3165    3219    3225       3    3165    3171    3180    3183      18
    3165    3171    3180    3186      18    3165    3219    3225    3228       2
    3162    3159    3165    3168       3    3162    3159    3165    3171       3
    3162    3159    3165    3219       3    3159    3165    3171    3174      13
    3159    3165    3171    3177      13    3288    3285    3291    3294       1
    3288    3285   -3291    3294       2    3285    3291    3297    3300       3
    3270    3264    3273    3276      13    3270    3264    3273    3279      13
    3270    3264    3273    3282      13    3267    3264    3273    3276      13
    3267    3264    3273    3279      13    3267    3264    3273    3282      13
    3261    3255    3264    3267      13    3261    3255    3264    3270      13
    3261    3255    3264    3273      13    3258    3255    3264    3267      13
    3258    3255    3264    3270      13    3258    3255    3264    3273      13
    3255    3264    3273    3276      13    3255    3264    3273    3279      13
    3255    3264    3273    3282      13    3252    3246    3255    3258      14
    3252    3246    3255    3261      14    3252    3246    3255    3264      18
    3249    3246    3255    3258      14    3249    3246    3255    3261      14
    3249    3246    3255    3264      18    3246    3255    3264    3267      13
    3246    3255    3264    3270      13    3243    3237    3231    3285      13
    3243    3237    3246    3249      14    3243    3237    3246    3252      14
    3243    3237    3246    3255      18    3240    3237    3231    3285      13
    3240    3237    3246    3249      14    3240    3237    3246    3252      14
    3240    3237    3246    3255      18    3237    3246    3255    3258      18
    3237    3246    3255    3261      18    3234    3231    3237    3240      13
    3234    3231    3237    3243      13    3234    3231    3237    3246      13
    3234    3231    3285    3288       4    3234    3231   -3285    3288       3
    3234    3231   -3285    3288      17    3234    3231    3285    3291       3
    3231    3237    3246    3249      18    3231    3237    3246    3252      18
    3231    3285    3291    3294       2    3228    3225    3231    3234       3
    3228    3225    3231    3237       3    3228    3225    3231    3285       3
    3225    3231    3237    3240      13    3225    3231    3237    3243      13
    3330    3327    3333    3336       1    3330    3327   -3333    3336       2
    3327    3333    3339    3342       3    3315    3312    3318    3321       1
    3315    3312   -3318    3321       2    3315    3312    3318    3324       1
    3315    3312   -3318    3324       2    3309    3303    3297    3327      13
    3309    3303    3312    3315       7    3309    3303   -3312    3315       3
    3309    3303   -3312    3315       8    3309    3303    3312    3318       3
    3306    3303    3297    3327      13    3306    3303    3312    3315       7
    3306    3303   -3312    3315       3    3306    3303   -3312    3315       8
    3306    3303    3312    3318       3    3303    3312    3318    3321       2
    3303    3312    3318    3324       2    3300    3297    3303    3306      13
    3300    3297    3303    3309      13    3300    3297    3303    3312      13
    3300    3297    3327    3330       4    3300    3297   -3327    3330       3
    3300    3297   -3327    3330      17    3300    3297    3327    3333       3
    3297    3327    3333    3336       2    3294    3291    3297    3300       3
    3294    3291    3297    3303       3    3294    3291    3297    3327       3
    3291    3297    3303    3306      13    3291    3297    3303    3309      13
    3360    3357    3363    3366       1    3360    3357   -3363    3366       2
    3357    3363    3369    3372       3    3354    3345    3339    3357      13
    3351    3345    3339    3357      13    3348    3345    3339    3357      13
    3342    3339    3345    3348      13    3342    3339    3345    3351      13
    3342    3339    3345    3354      13    3342    3339    3357    3360       4
    3342    3339   -3357    3360       3    3342    3339   -3357    3360      17
    3342    3339    3357    3363       3    3339    3357    3363    3366       2
    3336    3333    3339    3342       3    3336    3333    3339    3345       3
    3336    3333    3339    3357       3    3333    3339    3345    3348      13
    3333    3339    3345    3351      13    3333    3339    3345    3354      13
    3405    3402    3408    3411       1    3405    3402   -3408    3411       2
    3402    3408    3414    3417       3    3390    3384    3393    3396       3
    3390    3384    3393    3399       3    3387    3384    3393    3396       3
    3387    3384    3393    3399       3    3381    3375    3369    3402      13
    3381    3375    3384    3387      14    3381    3375    3384    3390      14
    3381    3375    3384    3393      13    3378    3375    3369    3402      13
    3378    3375    3384    3387      14    3378    3375    3384    3390      14
    3378    3375    3384    3393      13    3372    3369    3375    3378      13
    3372    3369    3375    3381      13    3372    3369    3375    3384      13
    3372    3369    3402    3405       4    3372    3369   -3402    3405       3
    3372    3369   -3402    3405      17    3372    3369    3402    3408       3
    3369    3375    3384    3387      18    3369    3375    3384    3390      18
    3369    3402    3408    3411       2    3366    3363    3369    3372       3
    3366    3363    3369    3375       3    3366    3363    3369    3402       3
    3363    3369    3375    3378      13    3363    3369    3375    3381      13
    3435    3432    3438    3441       1    3435    3432   -3438    3441       2
    3432    3438    3444    3447       3    3426    3420    3414    3432      13
    3423    3420    3414    3432      13    3417    3414    3420    3423      13
    3417    3414    3420    3426      13    3417    3414    3420    3429      13
    3417    3414    3432    3435       4    3417    3414   -3432    3435       3
    3417    3414   -3432    3435      17    3417    3414    3432    3438       3
    3414    3432    3438    3441       2    3411    3408    3414    3417       3
    3411    3408    3414    3420       3    3411    3408    3414    3432       3
    3408    3414    3420    3423      13    3408    3414    3420    3426      13
    3501    3498    3504    3507       1    3501    3498   -3504    3507       2
    3498    3504    3510    3513       3    3483    3477    3486    3489      13
    3483    3477    3486    3492      13    3483    3477    3486    3495      13
    3480    3477    3486    3489      13    3480    3477    3486    3492      13
    3480    3477    3486    3495      13    3474    3468    3477    3480      13
    3474    3468    3477    3483      13    3474    3468    3477    3486      13
    3471    3468    3477    3480      13    3471    3468    3477    3483      13
    3471    3468    3477    3486      13    3468    3477    3486    3489      13
    3468    3477    3486    3492      13    3468    3477    3486    3495      13
    3465    3459    3468    3471      14    3465    3459    3468    3474      14
    3465    3459    3468    3477      18    3462    3459    3468    3471      14
    3462    3459    3468    3474      14    3462    3459    3468    3477      18
    3459    3468    3477    3480      13    3459    3468    3477    3483      13
    3456    3450    3444    3498      13    3456    3450    3459    3462      14
    3456    3450    3459    3465      14    3456    3450    3459    3468      18
    3453    3450    3444    3498      13    3453    3450    3459    3462      14
    3453    3450    3459    3465      14    3453    3450    3459    3468      18
    3450    3459    3468    3471      18    3450    3459    3468    3474      18
    3447    3444    3450    3453      13    3447    3444    3450    3456      13
    3447    3444    3450    3459      13    3447    3444    3498    3501       4
    3447    3444   -3498    3501       3    3447    3444   -3498    3501      17
    3447    3444    3498    3504       3    3444    3450    3459    3462      18
    3444    3450    3459    3465      18    3444    3498    3504    3507       2
    3441    3438    3444    3447       3    3441    3438    3444    3450       3
    3441    3438    3444    3498       3    3438    3444    3450    3453      13
    3438    3444    3450    3456      13    3531    3528    3534    3537       1
    3531    3528   -3534    3537       2    3531    3528    3534    3540       1
    3531    3528   -3534    3540       2    3525    3516    3510    3528      13
    3522    3516    3510    3528      13    3519    3516    3510    3528      13
    3513    3510    3516    3519      13    3513    3510    3516    3522      13
    3513    3510    3516    3525      13    3513    3510    3528    3531       4
    3513    3510   -3528    3531       3    3513    3510   -3528    3531      17
    3513    3510    3528    3534       3    3510    3528    3534    3537       2
    3510    3528    3534    3540       2    3507    3504    3510    3513       3
    3507    3504    3510    3516       3    3507    3504    3510    3528       3
    3504    3510    3516    3519      13    3504    3510    3516    3522      13
    3504    3510    3516    3525      13      12      24     -18     -21     143
      57      66     -63     -69     143     105     114    -111    -117     143
     207     216    -213    -219     144     171     180    -177    -183     143
     222     231    -228    -234     143     279     288    -285    -291     143
     324     333    -330    -336     143     354     363    -360    -366     143
     399     408    -405    -411     143     447     456    -453    -459     143
     492     501    -498    -504     143     537     546    -543    -549     143
     594     603    -600    -606     143     639     648    -645    -651     143
     672     681    -678    -684     143     717     726    -723    -729     143
     831     843    -837    -840     143     825     837    -831    -834     143
     819     831    -825    -828     143     816     825    -819    -822     143
     804     816    -810    -813     144     801     810    -804    -807     143
     774     783    -780    -786     143     873     888    -891    -894     143
     876     888    -882    -885     143     873     882    -876    -879     144
     846     855    -852    -858     143     897     906    -903    -909     143
     954     963    -960    -966     143    1026    1035   -1032   -1038     144
     999    1008   -1005   -1011     143    1041    1050   -1047   -1053     143
    1086    1095   -1092   -1098     143    1134    1143   -1140   -1146     143
    1215    1230   -1227   -1233     144    1215    1221   -1218   -1224     144
    1200    1215   -1209   -1212     144    1164    1173   -1170   -1176     143
    1236    1245   -1242   -1248     143    1293    1311   -1299   -1302     143
    1305    1338   -1335   -1341     143    1395    1404   -1401   -1407     143
    1467    1476   -1473   -1479     144    1440    1449   -1446   -1452     143
    1482    1491   -1488   -1494     143    1512    1521   -1518   -1524     143
    1557    1566   -1563   -1569     143    1587    1596   -1593   -1599     143
    1632    1641   -1638   -1644     143    1662    1671   -1668   -1674     144
    1689    1698   -1695   -1701     143    1755    1764   -1761   -1767     143
    1803    1812   -1809   -1815     143    1905    1914   -1911   -1917     144
    1869    1878   -1875   -1881     143    1920    1929   -1926   -1932     143
    1977    1986   -1983   -1989     143    2043    2052   -2049   -2055     143
    2073    2082   -2079   -2085     143    2139    2148   -2145   -2151     143
    2187    2196   -2193   -2199     143    2232    2241   -2238   -2244     143
    2277    2286   -2283   -2289     143    2334    2343   -2340   -2346     143
    2400    2409   -2406   -2412     143    2433    2442   -2439   -2445     143
    2499    2508   -2505   -2511     143    2613    2625   -2619   -2622     143
    2607    2619   -2613   -2616     143    2601    2613   -2607   -2610     143
    2598    2607   -2601   -2604     143    2586    2598   -2592   -2595     144
    2583    2592   -2586   -2589     143    2556    2565   -2562   -2568     143
    2655    2670   -2673   -2676     143    2658    2670   -2664   -2667     143
    2655    2664   -2658   -2661     144    2628    2637   -2634   -2640     143
    2679    2688   -2685   -2691     143    2736    2745   -2742   -2748     143
    2829    2838   -2835   -2841     144    2802    2811   -2808   -2814     143
    2844    2862   -2850   -2853     143    2856    2889   -2886   -2892     143
    2928    2937   -2934   -2940     143    3009    3024   -3021   -3027     144
    3009    3015   -3012   -3018     144    2994    3009   -3003   -3006     144
    2958    2967   -2964   -2970     143    3030    3039   -3036   -3042     143
    3087    3096   -3093   -3099     143    3153    3162   -3159   -3165     143
    3219    3228   -3225   -3231     143    3312    3321   -3318   -3324     144
    3285    3294   -3291   -3297     143    3327    3336   -3333   -3339     143
    3357    3366   -3363   -3369     143    3402    3411   -3408   -3414     143
    3432    3441   -3438   -3444     143    3498    3507   -3504   -3510     143
    3528    3537   -3534   -3540     144
%FLAG DIHEDRALS_WITHOUT_HYDROGEN                                                
%FORMAT(10I8)                                                                   
      15      12      18      24       2      12      18      24      30       4
      12      18     -24      30       3      12      18     -24      30       5
      12      18     -24      30       6      12      18      24      57       4
      12      18     -24      57       3      12      18     -24      57       5
      12      18     -24      57       6       3      12      18      24       2
      60      57      63      69       2      57      63      69      75       4
      57      63     -69      75       3      57      63     -69      75       5
      57      63     -69      75       6      57      63      69     105       4
      57      63     -69     105       3      57      63     -69     105       5
      57      63     -69     105       6      39      30      24      57       9
      39      30     -24      57      10      39      30     -24      57      11
      39      30     -24      57      12      30      24      57      60       3
      30      24      57      63       4      30      24     -57      63       3
      30      24     -57      63       5      30      24     -57      63       6
      30      39      48      51      15      30      39     -48      51      16
      30      39      48      54      15      30      39     -48      54      16
      24      30      39      48      19      24      30     -39      48      20
      24      30     -39      48      21      24      30     -39      48      22
      24      57      63      69       2      18      24      30      39      23
      18      24     -30      39      24      18      24     -30      39      11
      18      24     -30      39      25      18      24      57      60       3
      18      24      57      63      26      18      24     -57      63      27
      18      24     -57      63      17      18      24     -57      63       6
     108     105     111     117       2     105     111     117     123       4
     105     111    -117     123       3     105     111    -117     123       5
     105     111    -117     123       6     105     111     117     171       4
     105     111    -117     171       3     105     111    -117     171       5
     105     111    -117     171       6      93      75      69     105      28
      93      75     -69     105      29      93      75     -69     105      30
      93      75     -69     105      31      81      75      69     105      28
      81      75     -69     105      29      81      75     -69     105      30
      81      75     -69     105      31      75      69     105     108       3
      75      69     105     111       4      75      69    -105     111       3
      75      69    -105     111       5      75      69    -105     111       6
      69     105     111     117       2      63      69      75      81      32
      63      69     -75      81      33      63      69     -75      81      30
      63      69     -75      81      34      63      69      75      93      32
      63      69     -75      93      33      63      69     -75      93      30
      63      69     -75      93      34      63      69     105     108       3
      63      69     105     111      26      63      69    -105     111      27
      63      69    -105     111      17      63      69    -105     111       6
     174     171     177     183       2     171     177     183     189       4
     171     177    -183     189       3     171     177    -183     189       5
     171     177    -183     189       6     171     177     183     222       4
     171     177    -183     222       3     171     177    -183     222       5
     171     177    -183     222       6     132     123     117     171      13
     132     141     150     159      13     123     117     171     174       3
     123     117     171     177       4     123     117    -171     177       3
     123     117    -171     177       5     123     117    -171     177       6
     123     132     141     150      35     123     132    -141     150      36
     123     132    -141     150      37     117     123     132     141      35
     117     123    -132     141      36     117     123    -132     141      37
     117     171     177     183       2     111     117     123     132      13
     111     117     171     174       3     111     117     171     177      26
     111     117    -171     177      27     111     117    -171     177      17
     111     117    -171     177       6     225     222     228     234       2
     222     228     234     240       4     222     228    -234     240       3
     222     228    -234     240       5     222     228    -234     240       6
     222     228     234     279       4     222     228    -234     279       3
     222     228    -234     279       5     222     228    -234     279       6
     198     189     183     222       9     198     189    -183     222      10
     198     189    -183     222      11     198     189    -183     222      12
     189     183     222     225       3     189     183     222     228       4
     189     183    -222     228       3     189     183    -222     228       5
     189     183    -222     228       6     189     198     207     210       4
     189     198     207     213      38     189     198    -207     213      39
     189     198    -207     213      40     189     198    -207     213      41
     183     189     198     207      42     183     189    -198     207      43
     183     189    -198     207      44     183     189    -198     207      45
     183     222     228     234       2     177     183     189     198      23
     177     183    -189     198      24     177     183    -189     198      11
     177     183    -189     198      25     177     183     222     225       3
     177     183     222     228      26     177     183    -222     228      27
     177     183    -222     228      17     177     183    -222     228       6
     282     279     285     291       2     279     285     291     297       4
     279     285    -291     297       3     279     285    -291     297       5
     279     285    -291     297       6     279     285     291     324       4
     279     285    -291     324       3     279     285    -291     324       5
     279     285    -291     324       6     249     240     234     279      46
     249     240    -234     279      47     249     240    -234     279      11
     249     240    -234     279      48     240     234     279     282       3
     240     234     279     285       4     240     234    -279     285       3
     240     234    -279     285       5     240     234    -279     285       6
     234     240     249     255      49     234     240    -249     255      50
     234     240    -249     255      51     234     240    -249     255      52
     234     240     249     267      49     234     240    -249     267      50
     234     240    -249     267      51     234     240    -249     267      52
     234     279     285     291       2     228     234     240     249      53
     228     234    -240     249      54     228     234    -240     249      11
     228     234    -240     249      55     228     234     279     282       3
     228     234     279     285      26     228     234    -279     285      27
     228     234    -279     285      17     228     234    -279     285       6
     327     324     330     336       2     324     330     336     342       4
     324     330    -336     342       3     324     330    -336     342       5
     324     330    -336     342       6     324     330     336     354       4
     324     330    -336     354       3     324     330    -336     354       5
     324     330    -336     354       6     306     297     291     324       9
     306     297    -291     324      10     306     297    -291     324      11
     306     297    -291     324      12     297     291     324     327       3
     297     291     324     330       4     297     291    -324     330       3
     297     291    -324     330       5     297     291    -324     330       6
     297     306     315     318      15     297     306    -315     318      16
     297     306     315     321      15     297     306    -315     321      16
     291     297     306     315      19     291     297    -306     315      20
     291     297    -306     315      21     291     297    -306     315      22
     291     324     330     336       2     285     291     297     306      23
     285     291    -297     306      24     285     291    -297     306      11
     285     291    -297     306      25     285     291     324     327       3
     285     291     324     330      26     285     291    -324     330      27
     285     291    -324     330      17     285     291    -324     330       6
     357     354     360     366       2     354     360     366     372       4
     354     360    -366     372       3     354     360    -366     372       5
     354     360    -366     372       6     354     360     366     399       4
     354     360    -366     399       3     354     360    -366     399       5
     354     360    -366     399       6     342     336     354     357       3
     342     336     354     360       4     342     336    -354     360       3
     342     336    -354     360       5     342     336    -354     360       6
     336     354     360     366       2     330     336     354     357       3
     330     336     354     360      26     330     336    -354     360      27
     330     336    -354     360      17     330     336    -354     360       6
     402     399     405     411       2     399     405     411     417       4
     399     405    -411     417       3     399     405    -411     417       5
     399     405    -411     417       6     399     405     411     447       4
     399     405    -411     447       3     399     405    -411     447       5
     399     405    -411     447       6     381     372     366     399       9
     381     372    -366     399      10     381     372    -366     399      11
     381     372    -366     399      12     372     366     399     402       3
     372     366     399     405       4     372     366    -399     405       3
     372     366    -399     405       5     372     366    -399     405       6
     372     381     390     393      15     372     381    -390     393      16
     372     381     390     396      15     372     381    -390     396      16
     366     372     381     390      19     366     372    -381     390      20
     366     372    -381     390      21     366     372    -381     390      22
     366     399     405     411       2     360     366     372     381      23
     360     366    -372     381      24     360     366    -372     381      11
     360     366    -372     381      25     360     366     399     402       3
     360     366     399     405      26     360     366    -399     405      27
     360     366    -399     405      17     360     366    -399     405       6
     450     447     453     459       2     447     453     459     465       4
     447     453    -459     465       3     447     453    -459     465       5
     447     453    -459     465       6     447     453     459     492       4
     447     453    -459     492       3     447     453    -459     492       5
     447     453    -459     492       6     435     417     411     447      28
     435     417    -411     447      29     435     417    -411     447      30
     435     417    -411     447      31     423     417     411     447      28
     423     417    -411     447      29     423     417    -411     447      30
     423     417    -411     447      31     417     411     447     450       3
     417     411     447     453       4     417     411    -447     453       3
     417     411    -447     453       5     417     411    -447     453       6
     411     447     453     459       2     405     411     417     423      32
     405     411    -417     423      33     405     411    -417     423      30
     405     411    -417     423      34     405     411     417     435      32
     405     411    -417     435      33     405     411    -417     435      30
     405     411    -417     435      34     405     411     447     450       3
     405     411     447     453      26     405     411    -447     453      27
     405     411    -447     453      17     405     411    -447     453       6
     495     492     498     504       2     492     498     504     510       4
     492     498    -504     510       3     492     498    -504     510       5
     492     498    -504     510       6     492     498     504     537       4
     492     498    -504     537       3     492     498    -504     537       5
     492     498    -504     537       6     474     465     459     492       9
     474     465    -459     492      10     474     465    -459     492      11
     474     465    -459     492      12     465     459     492     495       3
     465     459     492     498       4     465     459    -492     498       3
     465     459    -492     498       5     465     459    -492     498       6
     465     474     483     486      15     465     474    -483     486      16
     465     474     483     489      15     465     474    -483     489      16
     459     465     474     483      19     459     465    -474     483      20
     459     465    -474     483      21     459     465    -474     483      22
     459     492     498     504       2     453     459     465     474      23
     453     459    -465     474      24     453     459    -465     474      11
     453     459    -465     474      25     453     459     492     495       3
     453     459     492     498      26     453     459    -492     498      27
     453     459    -492     498      17     453     459    -492     498       6
     540     537     543     549       2     537     543     549     555       4
     537     543    -549     555       3     537     543    -549     555       5
     537     543    -549     555       6     537     543     549     594       4
     537     543    -549     594       3     537     543    -549     594       5
     537     543    -549     594       6     519     510     504     537       9
     519     510    -504     537      10     519     510    -504     537      11
     519     510    -504     537      12     510     504     537     540       3
     510     504     537     543       4     510     504    -537     543       3
     510     504    -537     543       5     510     504    -537     543       6
     510     519     528     531      15     510     519    -528     531      16
     510     519     528     534      15     510     519    -528     534      16
     504     510     519     528      19     504     510    -519     528      20
     504     510    -519     528      21     504     510    -519     528      22
     504     537     543     549       2     498     504     510     519      23
     498     504    -510     519      24     498     504    -510     519      11
     498     504    -510     519      25     498     504     537     540       3
     498     504     537     543      26     498     504    -537     543      27
     498     504    -537     543      17     498     504    -537     543       6
     597     594     600     606       2     594     600     606     612       4
     594     600    -606     612       3     594     600    -606     612       5
     594     600    -606     612       6     594     600     606     639       4
     594     600    -606     639       3     594     600    -606     639       5
     594     600    -606     639       6     564     555     549     594      46
     564     555    -549     594      47     564     555    -549     594      11
     564     555    -549     594      48     555     549     594     597       3
     555     549     594     600       4     555     549    -594     600       3
     555     549    -594     600       5     555     549    -594     600       6
     549     555     564     570      49     549     555    -564     570      50
     549     555    -564     570      51     549     555    -564     570      52
     549     555     564     582      49     549     555    -564     582      50
     549     555    -564     582      51     549     555    -564     582      52
     549     594     600     606       2     543     549     555     564      53
     543     549    -555     564      54     543     549    -555     564      11
     543     549    -555     564      55     543     549     594     597       3
     543     549     594     600      26     543     549    -594     600      27
     543     549    -594     600      17     543     549    -594     600       6
     642     639     645     651       2     639     645     651     657       4
     639     645    -651     657       3     639     645    -651     657       5
     639     645    -651     657       6     639     645     651     672       4
     639     645    -651     672       3     639     645    -651     672       5
     639     645    -651     672       6     621     612     606     639       9
     621     612    -606     639      10     621     612    -606     639      11
     621     612    -606     639      12     612     606     639     642       3
     612     606     639     645       4     612     606    -639     645       3
     612     606    -639     645       5     612     606    -639     645       6
     612     621     630     633      15     612     621    -630     633      16
     612     621     630     636      15     612     621    -630     636      16
     606     612     621     630      19     606     612    -621     630      20
     606     612    -621     630      21     606     612    -621     630      22
     606     639     645     651       2     600     606     612     621      23
     600     606    -612     621      24     600     606    -612     621      11
     600     606    -612     621      25     600     606     639     642       3
     600     606     639     645      26     600     606    -639     645      27
     600     606    -639     645      17     600     606    -639     645       6
     675     672     678     684       2     672     678     684     690       4
     672     678    -684     690       3     672     678    -684     690       5
     672     678    -684     690       6     672     678     684     717       4
     672     678    -684     717       3     672     678    -684     717       5
     672     678    -684     717       6     666     657     651     672      56
     666     657    -651     672      57     666     657    -651     672      58
     666     657    -651     672      59     657     651     672     675       3
     657     651     672     678       4     657     651    -672     678       3
     657     651    -672     678       5     657     651    -672     678       6
     651     672     678     684       2     645     651     657     666      66
     645     651    -657     666      67     645     651    -657     666      58
     645     651    -657     666      68     645     651     672     675       3
     645     651     672     678      26     645     651    -672     678      27
     645     651    -672     678      17     645     651    -672     678       6
     720     717     723     729       2     717     723     729     735       4
     717     723    -729     735       3     717     723    -729     735       5
     717     723    -729     735       6     717     723     729     774       4
     717     723    -729     774       3     717     723    -729     774       5
     717     723    -729     774       6     699     690     684     717       9
     699     690    -684     717      10     699     690    -684     717      11
     699     690    -684     717      12     690     684     717     720       3
     690     684     717     723       4     690     684    -717     723       3
     690     684    -717     723       5     690     684    -717     723       6
     690     699     708     711      15     690     699    -708     711      16
     690     699     708     714      15     690     699    -708     714      16
     684     690     699     708      19     684     690    -699     708      20
     684     690    -699     708      21     684     690    -699     708      22
     684     717     723     729       2     678     684     690     699      23
     678     684    -690     699      24     678     684    -690     699      11
     678     684    -690     699      25     678     684     717     720       3
     678     684     717     723      26     678     684    -717     723      27
     678     684    -717     723      17     678     684    -717     723       6
     777     774     780     786       2     774     780     786     792       4
     774     780    -786     792       3     774     780    -786     792       5
     774     780    -786     792       6     774     780     786     846       4
     774     780    -786     846       3     774     780    -786     846       5
     774     780    -786     846       6     744     735     729     774      46
     744     735    -729     774      47     744     735    -729     774      11
     744     735    -729     774      48     735     729     774     777       3
     735     729     774     780       4     735     729    -774     780       3
     735     729    -774     780       5     735     729    -774     780       6
     729     735     744     750      49     729     735    -744     750      50
     729     735    -744     750      51     729     735    -744     750      52
     729     735     744     762      49     729     735    -744     762      50
     729     735    -744     762      51     729     735    -744     762      52
     729     774     780     786       2     723     729     735     744      53
     723     729    -735     744      54     723     729    -735     744      11
     723     729    -735     744      55     723     729     774     777       3
     723     729     774     780      26     723     729    -774     780      27
     723     729    -774     780      17     723     729    -774     780       6
     849     846     852     858       2     846     852     858     864       4
     846     852    -858     864       3     846     852    -858     864       5
     846     852    -858     864       6     846     852     858     897       4
     846     852    -858     897       3     846     852    -858     897       5
     846     852    -858     897       6     825     819     816     843      69
     825     831    -837     843      69     819     816     843     837      70
     819     825    -831     837      69     816     819     825     831      69
     816     843    -837     831      71     810     804    -801     843      73
     810     816     819     825      69     810     816     843     837      70
     804     801    -843     816      75     804     801     843     837      75
     804     810     816     819      72     804     810    -816     843      72
     801     792     786     846      76     801     792    -786     846      77
     801     792    -786     846      78     801     792    -786     846      79
     801     804    -810     816      74     801     843    -816     810      70
     801     843     816     819      70     801     843     837     831      71
     792     786     846     849       3     792     786     846     852       4
     792     786    -846     852       3     792     786    -846     852       5
     792     786    -846     852       6     792     801     804     810      73
     792     801     843     816      75     792     801     843     837      75
     786     792     801     804       4     786     792    -801     804       3
     786     792    -801     804       5     786     792    -801     804       6
     786     792     801     843      80     786     792    -801     843      81
     786     792    -801     843      82     786     792    -801     843      83
     786     846     852     858       2     780     786     792     801      84
     780     786    -792     801      85     780     786    -792     801      78
     780     786    -792     801      86     780     786     846     849       3
     780     786     846     852      26     780     786    -846     852      27
     780     786    -846     852      17     780     786    -846     852       6
     900     897     903     909       2     897     903     909     915       4
     897     903    -909     915       3     897     903    -909     915       5
     897     903    -909     915       6     897     903     909     954       4
     897     903    -909     954       3     897     903    -909     954       5
     897     903    -909     954       6     882     876    -873     891      88
     876     873    -891     888      91     876     882    -888     891      87
     873     864     858     897      92     873     864    -858     897      93
     873     864    -858     897      94     873     864    -858     897      95
     873     876    -882     888      90     873     891    -888     882      89
     864     858     897     900       3     864     858     897     903       4
     864     858    -897     903       3     864     858    -897     903       5
     864     858    -897     903       6     864     873     876     882      88
     864     873     891     888      91     858     864     873     876      96
     858     864    -873     876      97     858     864    -873     876      98
     858     864    -873     876      99     858     864     873     891     100
     858     864    -873     891     101     858     864    -873     891     102
     858     864    -873     891     103     858     897     903     909       2
     852     858     864     873     104     852     858    -864     873     105
     852     858    -864     873      94     852     858    -864     873     106
     852     858     897     900       3     852     858     897     903      26
     852     858    -897     903      27     852     858    -897     903      17
     852     858    -897     903       6     957     954     960     966       2
     954     960     966     972       4     954     960    -966     972       3
     954     960    -966     972       5     954     960    -966     972       6
     954     960     966     999       4     954     960    -966     999       3
     954     960    -966     999       5     954     960    -966     999       6
     924     915     909     954      46     924     915    -909     954      47
     924     915    -909     954      11     924     915    -909     954      48
     915     909     954     957       3     915     909     954     960       4
     915     909    -954     960       3     915     909    -954     960       5
     915     909    -954     960       6     909     915     924     930      49
     909     915    -924     930      50     909     915    -924     930      51
     909     915    -924     930      52     909     915     924     942      49
     909     915    -924     942      50     909     915    -924     942      51
     909     915    -924     942      52     909     954     960     966       2
     903     909     915     924      53     903     909    -915     924      54
     903     909    -915     924      11     903     909    -915     924      55
     903     909     954     957       3     903     909     954     960      26
     903     909    -954     960      27     903     909    -954     960      17
     903     909    -954     960       6    1002     999    1005    1011       2
     999    1005    1011    1017       4     999    1005   -1011    1017       3
     999    1005   -1011    1017       5     999    1005   -1011    1017       6
     999    1005    1011    1041       4     999    1005   -1011    1041       3
     999    1005   -1011    1041       5     999    1005   -1011    1041       6
     981     972     966     999       9     981     972    -966     999      10
     981     972    -966     999      11     981     972    -966     999      12
     972     966     999    1002       3     972     966     999    1005       4
     972     966    -999    1005       3     972     966    -999    1005       5
     972     966    -999    1005       6     972     981     990     993      15
     972     981    -990     993      16     972     981     990     996      15
     972     981    -990     996      16     966     972     981     990      19
     966     972    -981     990      20     966     972    -981     990      21
     966     972    -981     990      22     966     999    1005    1011       2
     960     966     972     981      23     960     966    -972     981      24
     960     966    -972     981      11     960     966    -972     981      25
     960     966     999    1002       3     960     966     999    1005      26
     960     966    -999    1005      27     960     966    -999    1005      17
     960     966    -999    1005       6    1044    1041    1047    1053       2
    1041    1047    1053    1059       4    1041    1047   -1053    1059       3
    1041    1047   -1053    1059       5    1041    1047   -1053    1059       6
    1041    1047    1053    1086       4    1041    1047   -1053    1086       3
    1041    1047   -1053    1086       5    1041    1047   -1053    1086       6
    1026    1017    1011    1041     107    1026    1017   -1011    1041     108
    1026    1017   -1011    1041     109    1026    1017   -1011    1041     110
    1017    1011    1041    1044       3    1017    1011    1041    1047       4
    1017    1011   -1041    1047       3    1017    1011   -1041    1047       5
    1017    1011   -1041    1047       6    1011    1017    1026    1029       4
    1011    1017    1026    1032     111    1011    1017   -1026    1032     112
    1011    1017   -1026    1032     113    1011    1017   -1026    1032     114
    1011    1041    1047    1053       2    1005    1011    1017    1026     115
    1005    1011   -1017    1026     116    1005    1011   -1017    1026     109
    1005    1011   -1017    1026     117    1005    1011    1041    1044       3
    1005    1011    1041    1047      26    1005    1011   -1041    1047      27
    1005    1011   -1041    1047      17    1005    1011   -1041    1047       6
    1089    1086    1092    1098       2    1086    1092    1098    1104       4
    1086    1092   -1098    1104       3    1086    1092   -1098    1104       5
    1086    1092   -1098    1104       6    1086    1092    1098    1134       4
    1086    1092   -1098    1134       3    1086    1092   -1098    1134       5
    1086    1092   -1098    1134       6    1068    1059    1053    1086       9
    1068    1059   -1053    1086      10    1068    1059   -1053    1086      11
    1068    1059   -1053    1086      12    1059    1053    1086    1089       3
    1059    1053    1086    1092       4    1059    1053   -1086    1092       3
    1059    1053   -1086    1092       5    1059    1053   -1086    1092       6
    1059    1068    1077    1080      15    1059    1068   -1077    1080      16
    1059    1068    1077    1083      15    1059    1068   -1077    1083      16
    1053    1059    1068    1077      19    1053    1059   -1068    1077      20
    1053    1059   -1068    1077      21    1053    1059   -1068    1077      22
    1053    1086    1092    1098       2    1047    1053    1059    1068      23
    1047    1053   -1059    1068      24    1047    1053   -1059    1068      11
    1047    1053   -1059    1068      25    1047    1053    1086    1089       3
    1047    1053    1086    1092      26    1047    1053   -1086    1092      27
    1047    1053   -1086    1092      17    1047    1053   -1086    1092       6
    1137    1134    1140    1146       2    1134    1140    1146    1152       4
    1134    1140   -1146    1152       3    1134    1140   -1146    1152       5
    1134    1140   -1146    1152       6    1134    1140    1146    1164       4
    1134    1140   -1146    1164       3    1134    1140   -1146    1164       5
    1134    1140   -1146    1164       6    1122    1104    1098    1134      28
    1122    1104   -1098    1134      29    1122    1104   -1098    1134      30
    1122    1104   -1098    1134      31    1110    1104    1098    1134      28
    1110    1104   -1098    1134      29    1110    1104   -1098    1134      30
    1110    1104   -1098    1134      31    1104    1098    1134    1137       3
    1104    1098    1134    1140       4    1104    1098   -1134    1140       3
    1104    1098   -1134    1140       5    1104    1098   -1134    1140       6
    1098    1134    1140    1146       2    1092    1098    1104    1110      32
    1092    1098   -1104    1110      33    1092    1098   -1104    1110      30
    1092    1098   -1104    1110      34    1092    1098    1104    1122      32
    1092    1098   -1104    1122      33    1092    1098   -1104    1122      30
    1092    1098   -1104    1122      34    1092    1098    1134    1137       3
    1092    1098    1134    1140      26    1092    1098   -1134    1140      27
    1092    1098   -1134    1140      17    1092    1098   -1134    1140       6
    1167    1164    1170    1176       2    1164    1170    1176    1182       4
    1164    1170   -1176    1182       3    1164    1170   -1176    1182       5
    1164    1170   -1176    1182       6    1164    1170    1176    1236       4
    1164    1170   -1176    1236       3    1164    1170   -1176    1236       5
    1164    1170   -1176    1236       6    1152    1146    1164    1167       3
    1152    1146    1164    1170       4    1152    1146   -1164    1170       3
    1152    1146   -1164    1170       5    1152    1146   -1164    1170       6
    1146    1164    1170    1176       2    1140    1146    1164    1167       3
    1140    1146    1164    1170      26    1140    1146   -1164    1170      27
    1140    1146   -1164    1170      17    1140    1146   -1164    1170       6
    1239    1236    1242    1248       2    1236    1242    1248    1254       4
    1236    1242   -1248    1254       3    1236    1242   -1248    1254       5
    1236    1242   -1248    1254       6    1236    1242    1248    1293       4
    1236    1242   -1248    1293       3    1236    1242   -1248    1293       5
    1236    1242   -1248    1293       6    1200    1209    1215    1218      89
    1200    1209   -1215    1218       6    1200    1209    1215    1227      89
    1200    1209   -1215    1227       6    1191    1182    1176    1236      13
    1191    1200    1209    1215       4    1191    1200   -1209    1215       5
    1182    1176    1236    1239       3    1182    1176    1236    1242       4
    1182    1176   -1236    1242       3    1182    1176   -1236    1242       5
    1182    1176   -1236    1242       6    1182    1191    1200    1209      13
    1176    1182    1191    1200      35    1176    1182   -1191    1200      36
    1176    1182   -1191    1200      37    1176    1236    1242    1248       2
    1170    1176    1182    1191      13    1170    1176    1236    1239       3
    1170    1176    1236    1242      26    1170    1176   -1236    1242      27
    1170    1176   -1236    1242      17    1170    1176   -1236    1242       6
    1296    1293    1299    1311       2    1293    1299    1311    1305       4
    1293    1299   -1311    1305     118    1293    1299   -1311    1305     119
    1293    1299   -1311    1305       6    1293    1299    1311    1317       3
    1263    1254    1248    1293      46    1263    1254   -1248    1293      47
    1263    1254   -1248    1293      11    1263    1254   -1248    1293      48
    1254    1248    1293    1296       3    1254    1248    1293    1299       4
    1254    1248   -1293    1299       3    1254    1248   -1293    1299       5
    1254    1248   -1293    1299       6    1248    1254    1263    1269      49
    1248    1254   -1263    1269      50    1248    1254   -1263    1269      51
    1248    1254   -1263    1269      52    1248    1254    1263    1281      49
    1248    1254   -1263    1281      50    1248    1254   -1263    1281      51
    1248    1254   -1263    1281      52    1248    1293    1299    1311       2
    1242    1248    1254    1263      53    1242    1248   -1254    1263      54
    1242    1248   -1254    1263      11    1242    1248   -1254    1263      55
    1242    1248    1293    1296       3    1242    1248    1293    1299      26
    1242    1248   -1293    1299      27    1242    1248   -1293    1299      17
    1242    1248   -1293    1299       6    1317    1311    1305    1335       3
    1311    1305    1335    1341       2    1311    1317    1326    1329      27
    1308    1305    1311    1317     123    1308    1305    1335    1341       2
    1305    1311    1317    1326      13    1305    1335    1341    1347       4
    1305    1335   -1341    1347       3    1305    1335   -1341    1347       5
    1305    1335   -1341    1347       6    1305    1335    1341    1395       4
    1305    1335   -1341    1395       3    1305    1335   -1341    1395       5
    1305    1335   -1341    1395       6    1299    1311    1305    1308      27
    1299    1311    1305    1335     124    1299    1311   -1305    1335     125
    1299    1311   -1305    1335     126    1299    1311   -1305    1335       6
    1299    1311    1317    1326      13    1398    1395    1401    1407       2
    1395    1401    1407    1413       4    1395    1401   -1407    1413       3
    1395    1401   -1407    1413       5    1395    1401   -1407    1413       6
    1395    1401    1407    1440       4    1395    1401   -1407    1440       3
    1395    1401   -1407    1440       5    1395    1401   -1407    1440       6
    1356    1347    1341    1395      13    1356    1365    1374    1383      13
    1347    1341    1395    1398       3    1347    1341    1395    1401       4
    1347    1341   -1395    1401       3    1347    1341   -1395    1401       5
    1347    1341   -1395    1401       6    1347    1356    1365    1374      35
    1347    1356   -1365    1374      36    1347    1356   -1365    1374      37
    1341    1347    1356    1365      35    1341    1347   -1356    1365      36
    1341    1347   -1356    1365      37    1341    1395    1401    1407       2
    1335    1341    1347    1356      13    1335    1341    1395    1398       3
    1335    1341    1395    1401      26    1335    1341   -1395    1401      27
    1335    1341   -1395    1401      17    1335    1341   -1395    1401       6
    1443    1440    1446    1452       2    1440    1446    1452    1458       4
    1440    1446   -1452    1458       3    1440    1446   -1452    1458       5
    1440    1446   -1452    1458       6    1440    1446    1452    1482       4
    1440    1446   -1452    1482       3    1440    1446   -1452    1482       5
    1440    1446   -1452    1482       6    1422    1413    1407    1440       9
    1422    1413   -1407    1440      10    1422    1413   -1407    1440      11
    1422    1413   -1407    1440      12    1413    1407    1440    1443       3
    1413    1407    1440    1446       4    1413    1407   -1440    1446       3
    1413    1407   -1440    1446       5    1413    1407   -1440    1446       6
    1413    1422    1431    1434      15    1413    1422   -1431    1434      16
    1413    1422    1431    1437      15    1413    1422   -1431    1437      16
    1407    1413    1422    1431      19    1407    1413   -1422    1431      20
    1407    1413   -1422    1431      21    1407    1413   -1422    1431      22
    1407    1440    1446    1452       2    1401    1407    1413    1422      23
    1401    1407   -1413    1422      24    1401    1407   -1413    1422      11
    1401    1407   -1413    1422      25    1401    1407    1440    1443       3
    1401    1407    1440    1446      26    1401    1407   -1440    1446      27
    1401    1407   -1440    1446      17    1401    1407   -1440    1446       6
    1485    1482    1488    1494       2    1482    1488    1494    1500       4
    1482    1488   -1494    1500       3    1482    1488   -1494    1500       5
    1482    1488   -1494    1500       6    1482    1488    1494    1512       4
    1482    1488   -1494    1512       3    1482    1488   -1494    1512       5
    1482    1488   -1494    1512       6    1467    1458    1452    1482     107
    1467    1458   -1452    1482     108    1467    1458   -1452    1482     109
    1467    1458   -1452    1482     110    1458    1452    1482    1485       3
    1458    1452    1482    1488       4    1458    1452   -1482    1488       3
    1458    1452   -1482    1488       5    1458    1452   -1482    1488       6
    1452    1458    1467    1470       4    1452    1458    1467    1473     111
    1452    1458   -1467    1473     112    1452    1458   -1467    1473     113
    1452    1458   -1467    1473     114    1452    1482    1488    1494       2
    1446    1452    1458    1467     115    1446    1452   -1458    1467     116
    1446    1452   -1458    1467     109    1446    1452   -1458    1467     117
    1446    1452    1482    1485       3    1446    1452    1482    1488      26
    1446    1452   -1482    1488      27    1446    1452   -1482    1488      17
    1446    1452   -1482    1488       6    1515    1512    1518    1524       2
    1512    1518    1524    1530       4    1512    1518   -1524    1530       3
    1512    1518   -1524    1530       5    1512    1518   -1524    1530       6
    1512    1518    1524    1557       4    1512    1518   -1524    1557       3
    1512    1518   -1524    1557       5    1512    1518   -1524    1557       6
    1500    1494    1512    1515       3    1500    1494    1512    1518       4
    1500    1494   -1512    1518       3    1500    1494   -1512    1518       5
    1500    1494   -1512    1518       6    1494    1512    1518    1524       2
    1488    1494    1512    1515       3    1488    1494    1512    1518      26
    1488    1494   -1512    1518      27    1488    1494   -1512    1518      17
    1488    1494   -1512    1518       6    1560    1557    1563    1569       2
    1557    1563    1569    1575       4    1557    1563   -1569    1575       3
    1557    1563   -1569    1575       5    1557    1563   -1569    1575       6
    1557    1563    1569    1587       4    1557    1563   -1569    1587       3
    1557    1563   -1569    1587       5    1557    1563   -1569    1587       6
    1539    1530    1524    1557       9    1539    1530   -1524    1557      10
    1539    1530   -1524    1557      11    1539    1530   -1524    1557      12
    1530    1524    1557    1560       3    1530    1524    1557    1563       4
    1530    1524   -1557    1563       3    1530    1524   -1557    1563       5
    1530    1524   -1557    1563       6    1530    1539    1548    1551      15
    1530    1539   -1548    1551      16    1530    1539    1548    1554      15
    1530    1539   -1548    1554      16    1524    1530    1539    1548      19
    1524    1530   -1539    1548      20    1524    1530   -1539    1548      21
    1524    1530   -1539    1548      22    1524    1557    1563    1569       2
    1518    1524    1530    1539      23    1518    1524   -1530    1539      24
    1518    1524   -1530    1539      11    1518    1524   -1530    1539      25
    1518    1524    1557    1560       3    1518    1524    1557    1563      26
    1518    1524   -1557    1563      27    1518    1524   -1557    1563      17
    1518    1524   -1557    1563       6    1590    1587    1593    1599       2
    1587    1593    1599    1605       4    1587    1593   -1599    1605       3
    1587    1593   -1599    1605       5    1587    1593   -1599    1605       6
    1587    1593    1599    1632       4    1587    1593   -1599    1632       3
    1587    1593   -1599    1632       5    1587    1593   -1599    1632       6
    1584    1575    1569    1587     127    1584    1575   -1569    1587     128
    1584    1575   -1569    1587     129    1584    1575   -1569    1587     130
    1584    3429    3420    3414     131    1584    3429   -3420    3414     132
    1584    3429   -3420    3414     133    1584    3429   -3420    3414     134
    1575    1569    1587    1590       3    1575    1569    1587    1593       4
    1575    1569   -1587    1593       3    1575    1569   -1587    1593       5
    1575    1569   -1587    1593       6    1575    1584    3429    3420     136
    1575    1584   -3429    3420     137    1575    1584   -3429    3420     138
    1575    1584   -3429    3420     139    1569    1575    1584    3429     131
    1569    1575   -1584    3429     132    1569    1575   -1584    3429     133
    1569    1575   -1584    3429     134    1569    1587    1593    1599       2
    1563    1569    1575    1584     140    1563    1569   -1575    1584     141
    1563    1569   -1575    1584     129    1563    1569   -1575    1584      16
    1563    1569    1587    1590       3    1563    1569    1587    1593      26
    1563    1569   -1587    1593      27    1563    1569   -1587    1593      17
    1563    1569   -1587    1593       6    1635    1632    1638    1644       2
    1632    1638    1644    1650       4    1632    1638   -1644    1650       3
    1632    1638   -1644    1650       5    1632    1638   -1644    1650       6
    1632    1638    1644    1662       4    1632    1638   -1644    1662       3
    1632    1638   -1644    1662       5    1632    1638   -1644    1662       6
    1614    1605    1599    1632       9    1614    1605   -1599    1632      10
    1614    1605   -1599    1632      11    1614    1605   -1599    1632      12
    1605    1599    1632    1635       3    1605    1599    1632    1638       4
    1605    1599   -1632    1638       3    1605    1599   -1632    1638       5
    1605    1599   -1632    1638       6    1605    1614    1623    1626      15
    1605    1614   -1623    1626      16    1605    1614    1623    1629      15
    1605    1614   -1623    1629      16    1599    1605    1614    1623      19
    1599    1605   -1614    1623      20    1599    1605   -1614    1623      21
    1599    1605   -1614    1623      22    1599    1632    1638    1644       2
    1593    1599    1605    1614      23    1593    1599   -1605    1614      24
    1593    1599   -1605    1614      11    1593    1599   -1605    1614      25
    1593    1599    1632    1635       3    1593    1599    1632    1638      26
    1593    1599   -1632    1638      27    1593    1599   -1632    1638      17
    1593    1599   -1632    1638       6    1650    1644    1662    1665       3
    1650    1644    1662    1668       4    1650    1644   -1662    1668       3
    1650    1644   -1662    1668       5    1650    1644   -1662    1668       6
    1638    1644    1662    1665       3    1638    1644    1662    1668      26
    1638    1644   -1662    1668      27    1638    1644   -1662    1668      17
    1638    1644   -1662    1668       6    1692    1689    1695    1701       2
    1689    1695    1701    1707       4    1689    1695   -1701    1707       3
    1689    1695   -1701    1707       5    1689    1695   -1701    1707       6
    1689    1695    1701    1755       4    1689    1695   -1701    1755       3
    1689    1695   -1701    1755       5    1689    1695   -1701    1755       6
    1680    1689    1695    1701       2    1758    1755    1761    1767       2
    1755    1761    1767    1773       4    1755    1761   -1767    1773       3
    1755    1761   -1767    1773       5    1755    1761   -1767    1773       6
    1755    1761    1767    1803       4    1755    1761   -1767    1803       3
    1755    1761   -1767    1803       5    1755    1761   -1767    1803       6
    1716    1707    1701    1755      13    1716    1725    1734    1743      13
    1707    1701    1755    1758       3    1707    1701    1755    1761       4
    1707    1701   -1755    1761       3    1707    1701   -1755    1761       5
    1707    1701   -1755    1761       6    1707    1716    1725    1734      35
    1707    1716   -1725    1734      36    1707    1716   -1725    1734      37
    1701    1707    1716    1725      35    1701    1707   -1716    1725      36
    1701    1707   -1716    1725      37    1701    1755    1761    1767       2
    1695    1701    1707    1716      13    1695    1701    1755    1758       3
    1695    1701    1755    1761      26    1695    1701   -1755    1761      27
    1695    1701   -1755    1761      17    1695    1701   -1755    1761       6
    1806    1803    1809    1815       2    1803    1809    1815    1821       4
    1803    1809   -1815    1821       3    1803    1809   -1815    1821       5
    1803    1809   -1815    1821       6    1803    1809    1815    1869       4
    1803    1809   -1815    1869       3    1803    1809   -1815    1869       5
    1803    1809   -1815    1869       6    1791    1773    1767    1803      28
    1791    1773   -1767    1803      29    1791    1773   -1767    1803      30
    1791    1773   -1767    1803      31    1779    1773    1767    1803      28
    1779    1773   -1767    1803      29    1779    1773   -1767    1803      30
    1779    1773   -1767    1803      31    1773    1767    1803    1806       3
    1773    1767    1803    1809       4    1773    1767   -1803    1809       3
    1773    1767   -1803    1809       5    1773    1767   -1803    1809       6
    1767    1803    1809    1815       2    1761    1767    1773    1779      32
    1761    1767   -1773    1779      33    1761    1767   -1773    1779      30
    1761    1767   -1773    1779      34    1761    1767    1773    1791      32
    1761    1767   -1773    1791      33    1761    1767   -1773    1791      30
    1761    1767   -1773    1791      34    1761    1767    1803    1806       3
    1761    1767    1803    1809      26    1761    1767   -1803    1809      27
    1761    1767   -1803    1809      17    1761    1767   -1803    1809       6
    1872    1869    1875    1881       2    1869    1875    1881    1887       4
    1869    1875   -1881    1887       3    1869    1875   -1881    1887       5
    1869    1875   -1881    1887       6    1869    1875    1881    1920       4
    1869    1875   -1881    1920       3    1869    1875   -1881    1920       5
    1869    1875   -1881    1920       6    1830    1821    1815    1869      13
    1830    1839    1848    1857      13    1821    1815    1869    1872       3
    1821    1815    1869    1875       4    1821    1815   -1869    1875       3
    1821    1815   -1869    1875       5    1821    1815   -1869    1875       6
    1821    1830    1839    1848      35    1821    1830   -1839    1848      36
    1821    1830   -1839    1848      37    1815    1821    1830    1839      35
    1815    1821   -1830    1839      36    1815    1821   -1830    1839      37
    1815    1869    1875    1881       2    1809    1815    1821    1830      13
    1809    1815    1869    1872       3    1809    1815    1869    1875      26
    1809    1815   -1869    1875      27    1809    1815   -1869    1875      17
    1809    1815   -1869    1875       6    1923    1920    1926    1932       2
    1920    1926    1932    1938       4    1920    1926   -1932    1938       3
    1920    1926   -1932    1938       5    1920    1926   -1932    1938       6
    1920    1926    1932    1977       4    1920    1926   -1932    1977       3
    1920    1926   -1932    1977       5    1920    1926   -1932    1977       6
    1896    1887    1881    1920       9    1896    1887   -1881    1920      10
    1896    1887   -1881    1920      11    1896    1887   -1881    1920      12
    1887    1881    1920    1923       3    1887    1881    1920    1926       4
    1887    1881   -1920    1926       3    1887    1881   -1920    1926       5
    1887    1881   -1920    1926       6    1887    1896    1905    1908       4
    1887    1896    1905    1911      38    1887    1896   -1905    1911      39
    1887    1896   -1905    1911      40    1887    1896   -1905    1911      41
    1881    1887    1896    1905      42    1881    1887   -1896    1905      43
    1881    1887   -1896    1905      44    1881    1887   -1896    1905      45
    1881    1920    1926    1932       2    1875    1881    1887    1896      23
    1875    1881   -1887    1896      24    1875    1881   -1887    1896      11
    1875    1881   -1887    1896      25    1875    1881    1920    1923       3
    1875    1881    1920    1926      26    1875    1881   -1920    1926      27
    1875    1881   -1920    1926      17    1875    1881   -1920    1926       6
    1980    1977    1983    1989       2    1977    1983    1989    1995       4
    1977    1983   -1989    1995       3    1977    1983   -1989    1995       5
    1977    1983   -1989    1995       6    1977    1983    1989    2043       4
    1977    1983   -1989    2043       3    1977    1983   -1989    2043       5
    1977    1983   -1989    2043       6    1947    1938    1932    1977      46
    1947    1938   -1932    1977      47    1947    1938   -1932    1977      11
    1947    1938   -1932    1977      48    1938    1932    1977    1980       3
    1938    1932    1977    1983       4    1938    1932   -1977    1983       3
    1938    1932   -1977    1983       5    1938    1932   -1977    1983       6
    1932    1938    1947    1953      49    1932    1938   -1947    1953      50
    1932    1938   -1947    1953      51    1932    1938   -1947    1953      52
    1932    1938    1947    1965      49    1932    1938   -1947    1965      50
    1932    1938   -1947    1965      51    1932    1938   -1947    1965      52
    1932    1977    1983    1989       2    1926    1932    1938    1947      53
    1926    1932   -1938    1947      54    1926    1932   -1938    1947      11
    1926    1932   -1938    1947      55    1926    1932    1977    1980       3
    1926    1932    1977    1983      26    1926    1932   -1977    1983      27
    1926    1932   -1977    1983      17    1926    1932   -1977    1983       6
    2046    2043    2049    2055       2    2043    2049    2055    2061       4
    2043    2049   -2055    2061       3    2043    2049   -2055    2061       5
    2043    2049   -2055    2061       6    2043    2049    2055    2073       4
    2043    2049   -2055    2073       3    2043    2049   -2055    2073       5
    2043    2049   -2055    2073       6    2004    1995    1989    2043      13
    2004    2013    2022    2031      13    1995    1989    2043    2046       3
    1995    1989    2043    2049       4    1995    1989   -2043    2049       3
    1995    1989   -2043    2049       5    1995    1989   -2043    2049       6
    1995    2004    2013    2022      35    1995    2004   -2013    2022      36
    1995    2004   -2013    2022      37    1989    1995    2004    2013      35
    1989    1995   -2004    2013      36    1989    1995   -2004    2013      37
    1989    2043    2049    2055       2    1983    1989    1995    2004      13
    1983    1989    2043    2046       3    1983    1989    2043    2049      26
    1983    1989   -2043    2049      27    1983    1989   -2043    2049      17
    1983    1989   -2043    2049       6    2076    2073    2079    2085       2
    2073    2079    2085    2091       4    2073    2079   -2085    2091       3
    2073    2079   -2085    2091       5    2073    2079   -2085    2091       6
    2073    2079    2085    2139       4    2073    2079   -2085    2139       3
    2073    2079   -2085    2139       5    2073    2079   -2085    2139       6
    2061    2055    2073    2076       3    2061    2055    2073    2079       4
    2061    2055   -2073    2079       3    2061    2055   -2073    2079       5
    2061    2055   -2073    2079       6    2055    2073    2079    2085       2
    2049    2055    2073    2076       3    2049    2055    2073    2079      26
    2049    2055   -2073    2079      27    2049    2055   -2073    2079      17
    2049    2055   -2073    2079       6    2142    2139    2145    2151       2
    2139    2145    2151    2157       4    2139    2145   -2151    2157       3
    2139    2145   -2151    2157       5    2139    2145   -2151    2157       6
    2139    2145    2151    2187       4    2139    2145   -2151    2187       3
    2139    2145   -2151    2187       5    2139    2145   -2151    2187       6
    2100    2091    2085    2139      13    2100    2109    2118    2127      13
    2091    2085    2139    2142       3    2091    2085    2139    2145       4
    2091    2085   -2139    2145       3    2091    2085   -2139    2145       5
    2091    2085   -2139    2145       6    2091    2100    2109    2118      35
    2091    2100   -2109    2118      36    2091    2100   -2109    2118      37
    2085    2091    2100    2109      35    2085    2091   -2100    2109      36
    2085    2091   -2100    2109      37    2085    2139    2145    2151       2
    2079    2085    2091    2100      13    2079    2085    2139    2142       3
    2079    2085    2139    2145      26    2079    2085   -2139    2145      27
    2079    2085   -2139    2145      17    2079    2085   -2139    2145       6
    2190    2187    2193    2199       2    2187    2193    2199    2205       4
    2187    2193   -2199    2205       3    2187    2193   -2199    2205       5
    2187    2193   -2199    2205       6    2187    2193    2199    2232       4
    2187    2193   -2199    2232       3    2187    2193   -2199    2232       5
    2187    2193   -2199    2232       6    2175    2157    2151    2187      28
    2175    2157   -2151    2187      29    2175    2157   -2151    2187      30
    2175    2157   -2151    2187      31    2163    2157    2151    2187      28
    2163    2157   -2151    2187      29    2163    2157   -2151    2187      30
    2163    2157   -2151    2187      31    2157    2151    2187    2190       3
    2157    2151    2187    2193       4    2157    2151   -2187    2193       3
    2157    2151   -2187    2193       5    2157    2151   -2187    2193       6
    2151    2187    2193    2199       2    2145    2151    2157    2163      32
    2145    2151   -2157    2163      33    2145    2151   -2157    2163      30
    2145    2151   -2157    2163      34    2145    2151    2157    2175      32
    2145    2151   -2157    2175      33    2145    2151   -2157    2175      30
    2145    2151   -2157    2175      34    2145    2151    2187    2190       3
    2145    2151    2187    2193      26    2145    2151   -2187    2193      27
    2145    2151   -2187    2193      17    2145    2151   -2187    2193       6
    2235    2232    2238    2244       2    2232    2238    2244    2250       4
    2232    2238   -2244    2250       3    2232    2238   -2244    2250       5
    2232    2238   -2244    2250       6    2232    2238    2244    2277       4
    2232    2238   -2244    2277       3    2232    2238   -2244    2277       5
    2232    2238   -2244    2277       6    2214    2205    2199    2232       9
    2214    2205   -2199    2232      10    2214    2205   -2199    2232      11
    2214    2205   -2199    2232      12    2205    2199    2232    2235       3
    2205    2199    2232    2238       4    2205    2199   -2232    2238       3
    2205    2199   -2232    2238       5    2205    2199   -2232    2238       6
    2205    2214    2223    2226      15    2205    2214   -2223    2226      16
    2205    2214    2223    2229      15    2205    2214   -2223    2229      16
    2199    2205    2214    2223      19    2199    2205   -2214    2223      20
    2199    2205   -2214    2223      21    2199    2205   -2214    2223      22
    2199    2232    2238    2244       2    2193    2199    2205    2214      23
    2193    2199   -2205    2214      24    2193    2199   -2205    2214      11
    2193    2199   -2205    2214      25    2193    2199    2232    2235       3
    2193    2199    2232    2238      26    2193    2199   -2232    2238      27
    2193    2199   -2232    2238      17    2193    2199   -2232    2238       6
    2280    2277    2283    2289       2    2277    2283    2289    2295       4
    2277    2283   -2289    2295       3    2277    2283   -2289    2295       5
    2277    2283   -2289    2295       6    2277    2283    2289    2334       4
    2277    2283   -2289    2334       3    2277    2283   -2289    2334       5
    2277    2283   -2289    2334       6    2259    2250    2244    2277       9
    2259    2250   -2244    2277      10    2259    2250   -2244    2277      11
    2259    2250   -2244    2277      12    2250    2244    2277    2280       3
    2250    2244    2277    2283       4    2250    2244   -2277    2283       3
    2250    2244   -2277    2283       5    2250    2244   -2277    2283       6
    2250    2259    2268    2271      15    2250    2259   -2268    2271      16
    2250    2259    2268    2274      15    2250    2259   -2268    2274      16
    2244    2250    2259    2268      19    2244    2250   -2259    2268      20
    2244    2250   -2259    2268      21    2244    2250   -2259    2268      22
    2244    2277    2283    2289       2    2238    2244    2250    2259      23
    2238    2244   -2250    2259      24    2238    2244   -2250    2259      11
    2238    2244   -2250    2259      25    2238    2244    2277    2280       3
    2238    2244    2277    2283      26    2238    2244   -2277    2283      27
    2238    2244   -2277    2283      17    2238    2244   -2277    2283       6
    2337    2334    2340    2346       2    2334    2340    2346    2352       4
    2334    2340   -2346    2352       3    2334    2340   -2346    2352       5
    2334    2340   -2346    2352       6    2334    2340    2346    2400       4
    2334    2340   -2346    2400       3    2334    2340   -2346    2400       5
    2334    2340   -2346    2400       6    2304    2295    2289    2334      46
    2304    2295   -2289    2334      47    2304    2295   -2289    2334      11
    2304    2295   -2289    2334      48    2295    2289    2334    2337       3
    2295    2289    2334    2340       4    2295    2289   -2334    2340       3
    2295    2289   -2334    2340       5    2295    2289   -2334    2340       6
    2289    2295    2304    2310      49    2289    2295   -2304    2310      50
    2289    2295   -2304    2310      51    2289    2295   -2304    2310      52
    2289    2295    2304    2322      49    2289    2295   -2304    2322      50
    2289    2295   -2304    2322      51    2289    2295   -2304    2322      52
    2289    2334    2340    2346       2    2283    2289    2295    2304      53
    2283    2289   -2295    2304      54    2283    2289   -2295    2304      11
    2283    2289   -2295    2304      55    2283    2289    2334    2337       3
    2283    2289    2334    2340      26    2283    2289   -2334    2340      27
    2283    2289   -2334    2340      17    2283    2289   -2334    2340       6
    2403    2400    2406    2412       2    2400    2406    2412    2418       4
    2400    2406   -2412    2418       3    2400    2406   -2412    2418       5
    2400    2406   -2412    2418       6    2400    2406    2412    2433       4
    2400    2406   -2412    2433       3    2400    2406   -2412    2433       5
    2400    2406   -2412    2433       6    2361    2352    2346    2400      13
    2361    2370    2379    2388      13    2352    2346    2400    2403       3
    2352    2346    2400    2406       4    2352    2346   -2400    2406       3
    2352    2346   -2400    2406       5    2352    2346   -2400    2406       6
    2352    2361    2370    2379      35    2352    2361   -2370    2379      36
    2352    2361   -2370    2379      37    2346    2352    2361    2370      35
    2346    2352   -2361    2370      36    2346    2352   -2361    2370      37
    2346    2400    2406    2412       2    2340    2346    2352    2361      13
    2340    2346    2400    2403       3    2340    2346    2400    2406      26
    2340    2346   -2400    2406      27    2340    2346   -2400    2406      17
    2340    2346   -2400    2406       6    2436    2433    2439    2445       2
    2433    2439    2445    2451       4    2433    2439   -2445    2451       3
    2433    2439   -2445    2451       5    2433    2439   -2445    2451       6
    2433    2439    2445    2499       4    2433    2439   -2445    2499       3
    2433    2439   -2445    2499       5    2433    2439   -2445    2499       6
    2427    2418    2412    2433      56    2427    2418   -2412    2433      57
    2427    2418   -2412    2433      58    2427    2418   -2412    2433      59
    2418    2412    2433    2436       3    2418    2412    2433    2439       4
    2418    2412   -2433    2439       3    2418    2412   -2433    2439       5
    2418    2412   -2433    2439       6    2412    2433    2439    2445       2
    2406    2412    2418    2427      66    2406    2412   -2418    2427      67
    2406    2412   -2418    2427      58    2406    2412   -2418    2427      68
    2406    2412    2433    2436       3    2406    2412    2433    2439      26
    2406    2412   -2433    2439      27    2406    2412   -2433    2439      17
    2406    2412   -2433    2439       6    2502    2499    2505    2511       2
    2499    2505    2511    2517       4    2499    2505   -2511    2517       3
    2499    2505   -2511    2517       5    2499    2505   -2511    2517       6
    2499    2505    2511    2556       4    2499    2505   -2511    2556       3
    2499    2505   -2511    2556       5    2499    2505   -2511    2556       6
    2460    2451    2445    2499      13    2460    2469    2478    2487      13
    2451    2445    2499    2502       3    2451    2445    2499    2505       4
    2451    2445   -2499    2505       3    2451    2445   -2499    2505       5
    2451    2445   -2499    2505       6    2451    2460    2469    2478      35
    2451    2460   -2469    2478      36    2451    2460   -2469    2478      37
    2445    2451    2460    2469      35    2445    2451   -2460    2469      36
    2445    2451   -2460    2469      37    2445    2499    2505    2511       2
    2439    2445    2451    2460      13    2439    2445    2499    2502       3
    2439    2445    2499    2505      26    2439    2445   -2499    2505      27
    2439    2445   -2499    2505      17    2439    2445   -2499    2505       6
    2559    2556    2562    2568       2    2556    2562    2568    2574       4
    2556    2562   -2568    2574       3    2556    2562   -2568    2574       5
    2556    2562   -2568    2574       6    2556    2562    2568    2628       4
    2556    2562   -2568    2628       3    2556    2562   -2568    2628       5
    2556    2562   -2568    2628       6    2526    2517    2511    2556      46
    2526    2517   -2511    2556      47    2526    2517   -2511    2556      11
    2526    2517   -2511    2556      48    2517    2511    2556    2559       3
    2517    2511    2556    2562       4    2517    2511   -2556    2562       3
    2517    2511   -2556    2562       5    2517    2511   -2556    2562       6
    2511    2517    2526    2532      49    2511    2517   -2526    2532      50
    2511    2517   -2526    2532      51    2511    2517   -2526    2532      52
    2511    2517    2526    2544      49    2511    2517   -2526    2544      50
    2511    2517   -2526    2544      51    2511    2517   -2526    2544      52
    2511    2556    2562    2568       2    2505    2511    2517    2526      53
    2505    2511   -2517    2526      54    2505    2511   -2517    2526      11
    2505    2511   -2517    2526      55    2505    2511    2556    2559       3
    2505    2511    2556    2562      26    2505    2511   -2556    2562      27
    2505    2511   -2556    2562      17    2505    2511   -2556    2562       6
    2631    2628    2634    2640       2    2628    2634    2640    2646       4
    2628    2634   -2640    2646       3    2628    2634   -2640    2646       5
    2628    2634   -2640    2646       6    2628    2634    2640    2679       4
    2628    2634   -2640    2679       3    2628    2634   -2640    2679       5
    2628    2634   -2640    2679       6    2607    2601    2598    2625      69
    2607    2613   -2619    2625      69    2601    2598    2625    2619      70
    2601    2607   -2613    2619      69    2598    2601    2607    2613      69
    2598    2625   -2619    2613      71    2592    2586   -2583    2625      73
    2592    2598    2601    2607      69    2592    2598    2625    2619      70
    2586    2583   -2625    2598      75    2586    2583    2625    2619      75
    2586    2592    2598    2601      72    2586    2592   -2598    2625      72
    2583    2574    2568    2628      76    2583    2574   -2568    2628      77
    2583    2574   -2568    2628      78    2583    2574   -2568    2628      79
    2583    2586   -2592    2598      74    2583    2625   -2598    2592      70
    2583    2625    2598    2601      70    2583    2625    2619    2613      71
    2574    2568    2628    2631       3    2574    2568    2628    2634       4
    2574    2568   -2628    2634       3    2574    2568   -2628    2634       5
    2574    2568   -2628    2634       6    2574    2583    2586    2592      73
    2574    2583    2625    2598      75    2574    2583    2625    2619      75
    2568    2574    2583    2586       4    2568    2574   -2583    2586       3
    2568    2574   -2583    2586       5    2568    2574   -2583    2586       6
    2568    2574    2583    2625      80    2568    2574   -2583    2625      81
    2568    2574   -2583    2625      82    2568    2574   -2583    2625      83
    2568    2628    2634    2640       2    2562    2568    2574    2583      84
    2562    2568   -2574    2583      85    2562    2568   -2574    2583      78
    2562    2568   -2574    2583      86    2562    2568    2628    2631       3
    2562    2568    2628    2634      26    2562    2568   -2628    2634      27
    2562    2568   -2628    2634      17    2562    2568   -2628    2634       6
    2682    2679    2685    2691       2    2679    2685    2691    2697       4
    2679    2685   -2691    2697       3    2679    2685   -2691    2697       5
    2679    2685   -2691    2697       6    2679    2685    2691    2736       4
    2679    2685   -2691    2736       3    2679    2685   -2691    2736       5
    2679    2685   -2691    2736       6    2664    2658   -2655    2673      88
    2658    2655   -2673    2670      91    2658    2664   -2670    2673      87
    2655    2646    2640    2679      92    2655    2646   -2640    2679      93
    2655    2646   -2640    2679      94    2655    2646   -2640    2679      95
    2655    2658   -2664    2670      90    2655    2673   -2670    2664      89
    2646    2640    2679    2682       3    2646    2640    2679    2685       4
    2646    2640   -2679    2685       3    2646    2640   -2679    2685       5
    2646    2640   -2679    2685       6    2646    2655    2658    2664      88
    2646    2655    2673    2670      91    2640    2646    2655    2658      96
    2640    2646   -2655    2658      97    2640    2646   -2655    2658      98
    2640    2646   -2655    2658      99    2640    2646    2655    2673     100
    2640    2646   -2655    2673     101    2640    2646   -2655    2673     102
    2640    2646   -2655    2673     103    2640    2679    2685    2691       2
    2634    2640    2646    2655     104    2634    2640   -2646    2655     105
    2634    2640   -2646    2655      94    2634    2640   -2646    2655     106
    2634    2640    2679    2682       3    2634    2640    2679    2685      26
    2634    2640   -2679    2685      27    2634    2640   -2679    2685      17
    2634    2640   -2679    2685       6    2739    2736    2742    2748       2
    2736    2742    2748    2754       4    2736    2742   -2748    2754       3
    2736    2742   -2748    2754       5    2736    2742   -2748    2754       6
    2736    2742    2748    2802       4    2736    2742   -2748    2802       3
    2736    2742   -2748    2802       5    2736    2742   -2748    2802       6
    2706    2697    2691    2736      46    2706    2697   -2691    2736      47
    2706    2697   -2691    2736      11    2706    2697   -2691    2736      48
    2697    2691    2736    2739       3    2697    2691    2736    2742       4
    2697    2691   -2736    2742       3    2697    2691   -2736    2742       5
    2697    2691   -2736    2742       6    2691    2697    2706    2712      49
    2691    2697   -2706    2712      50    2691    2697   -2706    2712      51
    2691    2697   -2706    2712      52    2691    2697    2706    2724      49
    2691    2697   -2706    2724      50    2691    2697   -2706    2724      51
    2691    2697   -2706    2724      52    2691    2736    2742    2748       2
    2685    2691    2697    2706      53    2685    2691   -2697    2706      54
    2685    2691   -2697    2706      11    2685    2691   -2697    2706      55
    2685    2691    2736    2739       3    2685    2691    2736    2742      26
    2685    2691   -2736    2742      27    2685    2691   -2736    2742      17
    2685    2691   -2736    2742       6    2805    2802    2808    2814       2
    2802    2808    2814    2820       4    2802    2808   -2814    2820       3
    2802    2808   -2814    2820       5    2802    2808   -2814    2820       6
    2802    2808    2814    2844       4    2802    2808   -2814    2844       3
    2802    2808   -2814    2844       5    2802    2808   -2814    2844       6
    2763    2754    2748    2802      13    2763    2772    2781    2790      13
    2754    2748    2802    2805       3    2754    2748    2802    2808       4
    2754    2748   -2802    2808       3    2754    2748   -2802    2808       5
    2754    2748   -2802    2808       6    2754    2763    2772    2781      35
    2754    2763   -2772    2781      36    2754    2763   -2772    2781      37
    2748    2754    2763    2772      35    2748    2754   -2763    2772      36
    2748    2754   -2763    2772      37    2748    2802    2808    2814       2
    2742    2748    2754    2763      13    2742    2748    2802    2805       3
    2742    2748    2802    2808      26    2742    2748   -2802    2808      27
    2742    2748   -2802    2808      17    2742    2748   -2802    2808       6
    2847    2844    2850    2862       2    2844    2850    2862    2856       4
    2844    2850   -2862    2856     118    2844    2850   -2862    2856     119
    2844    2850   -2862    2856       6    2844    2850    2862    2868       3
    2829    2820    2814    2844     107    2829    2820   -2814    2844     108
    2829    2820   -2814    2844     109    2829    2820   -2814    2844     110
    2820    2814    2844    2847       3    2820    2814    2844    2850       4
    2820    2814   -2844    2850       3    2820    2814   -2844    2850       5
    2820    2814   -2844    2850       6    2814    2820    2829    2832       4
    2814    2820    2829    2835     111    2814    2820   -2829    2835     112
    2814    2820   -2829    2835     113    2814    2820   -2829    2835     114
    2814    2844    2850    2862       2    2808    2814    2820    2829     115
    2808    2814   -2820    2829     116    2808    2814   -2820    2829     109
    2808    2814   -2820    2829     117    2808    2814    2844    2847       3
    2808    2814    2844    2850      26    2808    2814   -2844    2850      27
    2808    2814   -2844    2850      17    2808    2814   -2844    2850       6
    2868    2862    2856    2886       3    2862    2856    2886    2892       2
    2862    2868    2877    2880      27    2859    2856    2862    2868     123
    2859    2856    2886    2892       2    2856    2862    2868    2877      13
    2856    2886    2892    2898       4    2856    2886   -2892    2898       3
    2856    2886   -2892    2898       5    2856    2886   -2892    2898       6
    2856    2886    2892    2928       4    2856    2886   -2892    2928       3
    2856    2886   -2892    2928       5    2856    2886   -2892    2928       6
    2850    2862    2856    2859      27    2850    2862    2856    2886     124
    2850    2862   -2856    2886     125    2850    2862   -2856    2886     126
    2850    2862   -2856    2886       6    2850    2862    2868    2877      13
    2931    2928    2934    2940       2    2928    2934    2940    2946       4
    2928    2934   -2940    2946       3    2928    2934   -2940    2946       5
    2928    2934   -2940    2946       6    2928    2934    2940    2958       4
    2928    2934   -2940    2958       3    2928    2934   -2940    2958       5
    2928    2934   -2940    2958       6    2916    2898    2892    2928      28
    2916    2898   -2892    2928      29    2916    2898   -2892    2928      30
    2916    2898   -2892    2928      31    2904    2898    2892    2928      28
    2904    2898   -2892    2928      29    2904    2898   -2892    2928      30
    2904    2898   -2892    2928      31    2898    2892    2928    2931       3
    2898    2892    2928    2934       4    2898    2892   -2928    2934       3
    2898    2892   -2928    2934       5    2898    2892   -2928    2934       6
    2892    2928    2934    2940       2    2886    2892    2898    2904      32
    2886    2892   -2898    2904      33    2886    2892   -2898    2904      30
    2886    2892   -2898    2904      34    2886    2892    2898    2916      32
    2886    2892   -2898    2916      33    2886    2892   -2898    2916      30
    2886    2892   -2898    2916      34    2886    2892    2928    2931       3
    2886    2892    2928    2934      26    2886    2892   -2928    2934      27
    2886    2892   -2928    2934      17    2886    2892   -2928    2934       6
    2961    2958    2964    2970       2    2958    2964    2970    2976       4
    2958    2964   -2970    2976       3    2958    2964   -2970    2976       5
    2958    2964   -2970    2976       6    2958    2964    2970    3030       4
    2958    2964   -2970    3030       3    2958    2964   -2970    3030       5
    2958    2964   -2970    3030       6    2946    2940    2958    2961       3
    2946    2940    2958    2964       4    2946    2940   -2958    2964       3
    2946    2940   -2958    2964       5    2946    2940   -2958    2964       6
    2940    2958    2964    2970       2    2934    2940    2958    2961       3
    2934    2940    2958    2964      26    2934    2940   -2958    2964      27
    2934    2940   -2958    2964      17    2934    2940   -2958    2964       6
    3033    3030    3036    3042       2    3030    3036    3042    3048       4
    3030    3036   -3042    3048       3    3030    3036   -3042    3048       5
    3030    3036   -3042    3048       6    3030    3036    3042    3087       4
    3030    3036   -3042    3087       3    3030    3036   -3042    3087       5
    3030    3036   -3042    3087       6    2994    3003    3009    3012      89
    2994    3003   -3009    3012       6    2994    3003    3009    3021      89
    2994    3003   -3009    3021       6    2985    2976    2970    3030      13
    2985    2994    3003    3009       4    2985    2994   -3003    3009       5
    2976    2970    3030    3033       3    2976    2970    3030    3036       4
    2976    2970   -3030    3036       3    2976    2970   -3030    3036       5
    2976    2970   -3030    3036       6    2976    2985    2994    3003      13
    2970    2976    2985    2994      35    2970    2976   -2985    2994      36
    2970    2976   -2985    2994      37    2970    3030    3036    3042       2
    2964    2970    2976    2985      13    2964    2970    3030    3033       3
    2964    2970    3030    3036      26    2964    2970   -3030    3036      27
    2964    2970   -3030    3036      17    2964    2970   -3030    3036       6
    3090    3087    3093    3099       2    3087    3093    3099    3105       4
    3087    3093   -3099    3105       3    3087    3093   -3099    3105       5
    3087    3093   -3099    3105       6    3087    3093    3099    3153       4
    3087    3093   -3099    3153       3    3087    3093   -3099    3153       5
    3087    3093   -3099    3153       6    3057    3048    3042    3087      46
    3057    3048   -3042    3087      47    3057    3048   -3042    3087      11
    3057    3048   -3042    3087      48    3048    3042    3087    3090       3
    3048    3042    3087    3093       4    3048    3042   -3087    3093       3
    3048    3042   -3087    3093       5    3048    3042   -3087    3093       6
    3042    3048    3057    3063      49    3042    3048   -3057    3063      50
    3042    3048   -3057    3063      51    3042    3048   -3057    3063      52
    3042    3048    3057    3075      49    3042    3048   -3057    3075      50
    3042    3048   -3057    3075      51    3042    3048   -3057    3075      52
    3042    3087    3093    3099       2    3036    3042    3048    3057      53
    3036    3042   -3048    3057      54    3036    3042   -3048    3057      11
    3036    3042   -3048    3057      55    3036    3042    3087    3090       3
    3036    3042    3087    3093      26    3036    3042   -3087    3093      27
    3036    3042   -3087    3093      17    3036    3042   -3087    3093       6
    3156    3153    3159    3165       2    3153    3159    3165    3171       4
    3153    3159   -3165    3171       3    3153    3159   -3165    3171       5
    3153    3159   -3165    3171       6    3153    3159    3165    3219       4
    3153    3159   -3165    3219       3    3153    3159   -3165    3219       5
    3153    3159   -3165    3219       6    3114    3105    3099    3153      13
    3114    3123    3132    3141      13    3105    3099    3153    3156       3
    3105    3099    3153    3159       4    3105    3099   -3153    3159       3
    3105    3099   -3153    3159       5    3105    3099   -3153    3159       6
    3105    3114    3123    3132      35    3105    3114   -3123    3132      36
    3105    3114   -3123    3132      37    3099    3105    3114    3123      35
    3099    3105   -3114    3123      36    3099    3105   -3114    3123      37
    3099    3153    3159    3165       2    3093    3099    3105    3114      13
    3093    3099    3153    3156       3    3093    3099    3153    3159      26
    3093    3099   -3153    3159      27    3093    3099   -3153    3159      17
    3093    3099   -3153    3159       6    3222    3219    3225    3231       2
    3219    3225    3231    3237       4    3219    3225   -3231    3237       3
    3219    3225   -3231    3237       5    3219    3225   -3231    3237       6
    3219    3225    3231    3285       4    3219    3225   -3231    3285       3
    3219    3225   -3231    3285       5    3219    3225   -3231    3285       6
    3180    3171    3165    3219      13    3180    3189    3198    3207      13
    3171    3165    3219    3222       3    3171    3165    3219    3225       4
    3171    3165   -3219    3225       3    3171    3165   -3219    3225       5
    3171    3165   -3219    3225       6    3171    3180    3189    3198      35
    3171    3180   -3189    3198      36    3171    3180   -3189    3198      37
    3165    3171    3180    3189      35    3165    3171   -3180    3189      36
    3165    3171   -3180    3189      37    3165    3219    3225    3231       2
    3159    3165    3171    3180      13    3159    3165    3219    3222       3
    3159    3165    3219    3225      26    3159    3165   -3219    3225      27
    3159    3165   -3219    3225      17    3159    3165   -3219    3225       6
    3288    3285    3291    3297       2    3285    3291    3297    3303       4
    3285    3291   -3297    3303       3    3285    3291   -3297    3303       5
    3285    3291   -3297    3303       6    3285    3291    3297    3327       4
    3285    3291   -3297    3327       3    3285    3291   -3297    3327       5
    3285    3291   -3297    3327       6    3246    3237    3231    3285      13
    3246    3255    3264    3273      13    3237    3231    3285    3288       3
    3237    3231    3285    3291       4    3237    3231   -3285    3291       3
    3237    3231   -3285    3291       5    3237    3231   -3285    3291       6
    3237    3246    3255    3264      35    3237    3246   -3255    3264      36
    3237    3246   -3255    3264      37    3231    3237    3246    3255      35
    3231    3237   -3246    3255      36    3231    3237   -3246    3255      37
    3231    3285    3291    3297       2    3225    3231    3237    3246      13
    3225    3231    3285    3288       3    3225    3231    3285    3291      26
    3225    3231   -3285    3291      27    3225    3231   -3285    3291      17
    3225    3231   -3285    3291       6    3330    3327    3333    3339       2
    3327    3333    3339    3345       4    3327    3333   -3339    3345       3
    3327    3333   -3339    3345       5    3327    3333   -3339    3345       6
    3327    3333    3339    3357       4    3327    3333   -3339    3357       3
    3327    3333   -3339    3357       5    3327    3333   -3339    3357       6
    3312    3303    3297    3327     107    3312    3303   -3297    3327     108
    3312    3303   -3297    3327     109    3312    3303   -3297    3327     110
    3303    3297    3327    3330       3    3303    3297    3327    3333       4
    3303    3297   -3327    3333       3    3303    3297   -3327    3333       5
    3303    3297   -3327    3333       6    3297    3303    3312    3315       4
    3297    3303    3312    3318     111    3297    3303   -3312    3318     112
    3297    3303   -3312    3318     113    3297    3303   -3312    3318     114
    3297    3327    3333    3339       2    3291    3297    3303    3312     115
    3291    3297   -3303    3312     116    3291    3297   -3303    3312     109
    3291    3297   -3303    3312     117    3291    3297    3327    3330       3
    3291    3297    3327    3333      26    3291    3297   -3327    3333      27
    3291    3297   -3327    3333      17    3291    3297   -3327    3333       6
[truncated: 184,536 more chars]
