# Supplementary material for: Folded-state compatibility and unfolded-state constraint govern staple-based stabilization: guidelines from a coiled-coil model
Source: RSC Chem Biol. 2026 Feb 24;7(4):737–50. doi: 10.1039/d5cb00326a (PMC12980645; doi:10.1039/d5cb00326a)
Supplement: CB-007-D5CB00326A-s009 [file CB-007-D5CB00326A-s009.pdb]

ATOM      1  H1  ACE     1      64.485   9.404  69.678  1.00  0.00
ATOM      2  CH3 ACE     1      63.935   8.497  69.425  1.00  0.00
ATOM      3  H2  ACE     1      64.073   8.272  68.367  1.00  0.00
ATOM      4  H3  ACE     1      62.875   8.647  69.628  1.00  0.00
ATOM      5  C   ACE     1      64.447   7.353  70.252  1.00  0.00
ATOM      6  O   ACE     1      63.685   6.752  71.010  1.00  0.00
ATOM      7  N   GLU     2      65.739   7.050  70.131  1.00  0.00
ATOM      8  H   GLU     2      66.387   7.558  69.530  1.00  0.00
ATOM      9  CA  GLU     2      66.342   5.945  70.863  1.00  0.00
ATOM     10  HA  GLU     2      65.914   5.030  70.454  1.00  0.00
ATOM     11  CB  GLU     2      67.866   5.943  70.665  1.00  0.00
ATOM     12  HB2 GLU     2      68.178   6.939  70.349  1.00  0.00
ATOM     13  HB3 GLU     2      68.342   5.750  71.626  1.00  0.00
ATOM     14  CG  GLU     2      68.387   4.916  69.642  1.00  0.00
ATOM     15  HG2 GLU     2      68.112   3.911  69.963  1.00  0.00
ATOM     16  HG3 GLU     2      67.946   5.118  68.666  1.00  0.00
ATOM     17  CD  GLU     2      69.907   5.021  69.544  1.00  0.00
ATOM     18  OE1 GLU     2      70.586   4.301  70.324  1.00  0.00
ATOM     19  OE2 GLU     2      70.376   5.821  68.691  1.00  0.00
ATOM     20  C   GLU     2      66.010   5.966  72.357  1.00  0.00
ATOM     21  O   GLU     2      65.213   5.151  72.833  1.00  0.00
ATOM     22  N   VAL     3      66.614   6.895  73.095  1.00  0.00
ATOM     23  H   VAL     3      67.258   7.590  72.719  1.00  0.00
ATOM     24  CA  VAL     3      66.396   6.993  74.533  1.00  0.00
ATOM     25  HA  VAL     3      66.980   6.172  74.949  1.00  0.00
ATOM     26  CB  VAL     3      66.892   8.344  75.088  1.00  0.00
ATOM     27  HB  VAL     3      66.534   9.148  74.446  1.00  0.00
ATOM     28  CG1 VAL     3      66.346   8.563  76.497  1.00  0.00
ATOM     29 HG11 VAL     3      66.702   9.519  76.880  1.00  0.00
ATOM     30 HG12 VAL     3      65.256   8.566  76.469  1.00  0.00
ATOM     31 HG13 VAL     3      66.690   7.760  77.149  1.00  0.00
ATOM     32  CG2 VAL     3      68.416   8.363  75.106  1.00  0.00
ATOM     33 HG21 VAL     3      68.763   9.319  75.499  1.00  0.00
ATOM     34 HG22 VAL     3      68.782   7.556  75.740  1.00  0.00
ATOM     35 HG23 VAL     3      68.794   8.228  74.092  1.00  0.00
ATOM     36  C   VAL     3      64.956   6.784  74.969  1.00  0.00
ATOM     37  O   VAL     3      64.695   5.973  75.851  1.00  0.00
ATOM     38  N   LYS     4      64.018   7.510  74.369  1.00  0.00
ATOM     39  H   LYS     4      64.189   8.201  73.639  1.00  0.00
ATOM     40  CA  LYS     4      62.621   7.337  74.754  1.00  0.00
ATOM     41  HA  LYS     4      62.544   7.583  75.813  1.00  0.00
ATOM     42  CB  LYS     4      61.697   8.266  73.964  1.00  0.00
ATOM     43  HB2 LYS     4      61.775   9.274  74.370  1.00  0.00
ATOM     44  HB3 LYS     4      62.038   8.312  72.930  1.00  0.00
ATOM     45  CG  LYS     4      60.210   7.825  73.987  1.00  0.00
ATOM     46  HG2 LYS     4      60.119   6.829  73.554  1.00  0.00
ATOM     47  HG3 LYS     4      59.852   7.807  75.016  1.00  0.00
ATOM     48  CD  LYS     4      59.375   8.810  73.176  1.00  0.00
ATOM     49  HD2 LYS     4      59.465   9.806  73.609  1.00  0.00
ATOM     50  HD3 LYS     4      59.732   8.828  72.146  1.00  0.00
ATOM     51  CE  LYS     4      57.913   8.377  73.198  1.00  0.00
ATOM     52  HE2 LYS     4      57.822   7.381  72.765  1.00  0.00
ATOM     53  HE3 LYS     4      57.555   8.358  74.228  1.00  0.00
ATOM     54  NZ  LYS     4      57.108   9.326  72.416  1.00  0.00
ATOM     55  HZ1 LYS     4      57.440   9.343  71.463  1.00  0.00
ATOM     56  HZ2 LYS     4      56.140   9.039  72.431  1.00  0.00
ATOM     57  HZ3 LYS     4      57.192  10.249  72.818  1.00  0.00
ATOM     58  C   LYS     4      62.190   5.905  74.507  1.00  0.00
ATOM     59  O   LYS     4      61.536   5.301  75.348  1.00  0.00
ATOM     60  N   GLN     5      62.570   5.375  73.344  1.00  0.00
ATOM     61  H   GLN     5      63.125   5.882  72.655  1.00  0.00
ATOM     62  CA  GLN     5      62.230   4.009  72.936  1.00  0.00
ATOM     63  HA  GLN     5      61.142   3.948  72.929  1.00  0.00
ATOM     64  CB  GLN     5      62.780   3.716  71.539  1.00  0.00
ATOM     65  HB2 GLN     5      62.383   4.444  70.832  1.00  0.00
ATOM     66  HB3 GLN     5      63.868   3.782  71.555  1.00  0.00
ATOM     67  CG  GLN     5      62.362   2.313  71.112  1.00  0.00
ATOM     68  HG2 GLN     5      62.759   1.584  71.819  1.00  0.00
ATOM     69  HG3 GLN     5      61.274   2.247  71.095  1.00  0.00
ATOM     70  CD  GLN     5      62.891   1.982  69.724  1.00  0.00
ATOM     71  OE1 GLN     5      63.561   2.802  69.100  1.00  0.00
ATOM     72  NE2 GLN     5      62.588   0.775  69.241  1.00  0.00
ATOM     73 HE21 GLN     5      62.914   0.505  68.324  1.00  0.00
ATOM     74 HE22 GLN     5      62.033   0.138  69.794  1.00  0.00
ATOM     75  C   GLN     5      62.746   2.966  73.907  1.00  0.00
ATOM     76  O   GLN     5      62.057   2.002  74.185  1.00  0.00
ATOM     77  N   LEU     6      63.963   3.158  74.402  1.00  0.00
ATOM     78  H   LEU     6      64.556   3.954  74.169  1.00  0.00
ATOM     79  CA  LEU     6      64.553   2.220  75.339  1.00  0.00
ATOM     80  HA  LEU     6      64.298   1.231  74.959  1.00  0.00
ATOM     81  CB  LEU     6      66.069   2.409  75.392  1.00  0.00
ATOM     82  HB2 LEU     6      66.287   3.420  75.737  1.00  0.00
ATOM     83  HB3 LEU     6      66.484   1.724  76.131  1.00  0.00
ATOM     84  CG  LEU     6      66.772   2.181  74.057  1.00  0.00
ATOM     85  HG  LEU     6      66.774   3.101  73.472  1.00  0.00
ATOM     86  CD1 LEU     6      68.225   1.767  74.305  1.00  0.00
ATOM     87 HD11 LEU     6      68.725   1.605  73.350  1.00  0.00
ATOM     88 HD12 LEU     6      68.739   2.555  74.855  1.00  0.00
ATOM     89 HD13 LEU     6      68.247   0.846  74.887  1.00  0.00
ATOM     90  CD2 LEU     6      66.027   1.107  73.282  1.00  0.00
ATOM     91 HD21 LEU     6      66.523   0.938  72.326  1.00  0.00
ATOM     92 HD22 LEU     6      66.022   0.181  73.857  1.00  0.00
ATOM     93 HD23 LEU     6      65.001   1.431  73.106  1.00  0.00
ATOM     94  C   LEU     6      63.983   2.297  76.753  1.00  0.00
ATOM     95  O   LEU     6      63.955   1.294  77.475  1.00  0.00
ATOM     96  N   GLU     7      63.525   3.476  77.148  1.00  0.00
ATOM     97  H   GLU     7      63.534   4.319  76.574  1.00  0.00
ATOM     98  CA  GLU     7      62.957   3.649  78.482  1.00  0.00
ATOM     99  HA  GLU     7      63.617   3.216  79.234  1.00  0.00
ATOM    100  CB  GLU     7      62.796   5.148  78.821  1.00  0.00
ATOM    101  HB2 GLU     7      63.777   5.622  78.848  1.00  0.00
ATOM    102  HB3 GLU     7      62.181   5.629  78.060  1.00  0.00
ATOM    103  CG  GLU     7      62.131   5.291  80.169  1.00  0.00
ATOM    104  HG2 GLU     7      61.150   4.817  80.143  1.00  0.00
ATOM    105  HG3 GLU     7      62.746   4.810  80.931  1.00  0.00
ATOM    106  CD  GLU     7      61.972   6.772  80.504  1.00  0.00
ATOM    107  OE1 GLU     7      60.907   7.335  80.135  1.00  0.00
ATOM    108  OE2 GLU     7      62.917   7.326  81.127  1.00  0.00
ATOM    109  C   GLU     7      61.608   2.963  78.487  1.00  0.00
ATOM    110  O   GLU     7      61.207   2.344  79.471  1.00  0.00
ATOM    111  N   ALA     8      60.896   3.091  77.379  1.00  0.00
ATOM    112  H   ALA     8      61.187   3.625  76.560  1.00  0.00
ATOM    113  CA  ALA     8      59.605   2.448  77.266  1.00  0.00
ATOM    114  HA  ALA     8      58.930   2.756  78.065  1.00  0.00
ATOM    115  CB  ALA     8      58.944   2.827  75.950  1.00  0.00
ATOM    116  HB1 ALA     8      57.973   2.337  75.876  1.00  0.00
ATOM    117  HB2 ALA     8      58.809   3.908  75.909  1.00  0.00
ATOM    118  HB3 ALA     8      59.575   2.508  75.121  1.00  0.00
ATOM    119  C   ALA     8      59.877   0.944  77.319  1.00  0.00
ATOM    120  O   ALA     8      59.237   0.220  78.071  1.00  0.00
ATOM    121  N   GLU     9      60.837   0.479  76.522  1.00  0.00
ATOM    122  H   GLU     9      61.390   1.056  75.888  1.00  0.00
ATOM    123  CA  GLU     9      61.171  -0.944  76.506  1.00  0.00
ATOM    124  HA  GLU     9      60.317  -1.508  76.131  1.00  0.00
ATOM    125  CB  GLU     9      62.366  -1.193  75.572  1.00  0.00
ATOM    126  HB2 GLU     9      62.090  -0.899  74.559  1.00  0.00
ATOM    127  HB3 GLU     9      63.192  -0.550  75.876  1.00  0.00
ATOM    128  CG  GLU     9      62.848  -2.638  75.552  1.00  0.00
ATOM    129  HG2 GLU     9      63.538  -2.791  76.382  1.00  0.00
ATOM    130  HG3 GLU     9      61.996  -3.297  75.720  1.00  0.00
ATOM    131  CD  GLU     9      63.538  -3.045  74.256  1.00  0.00
ATOM    132  OE1 GLU     9      64.291  -2.226  73.681  1.00  0.00
ATOM    133  OE2 GLU     9      63.339  -4.204  73.824  1.00  0.00
ATOM    134  C   GLU     9      61.484  -1.431  77.939  1.00  0.00
ATOM    135  O   GLU     9      60.924  -2.429  78.403  1.00  0.00
ATOM    136  N   VAL    10      62.363  -0.710  78.637  1.00  0.00
ATOM    137  H   VAL    10      62.835   0.121  78.281  1.00  0.00
ATOM    138  CA  VAL    10      62.717  -1.074  79.996  1.00  0.00
ATOM    139  HA  VAL    10      63.181  -2.060  79.964  1.00  0.00
ATOM    140  CB  VAL    10      63.733  -0.089  80.606  1.00  0.00
ATOM    141  HB  VAL    10      63.344   0.924  80.497  1.00  0.00
ATOM    142  CG1 VAL    10      63.937  -0.386  82.075  1.00  0.00
ATOM    143 HG11 VAL    10      64.657   0.318  82.492  1.00  0.00
ATOM    144 HG12 VAL    10      62.988  -0.288  82.601  1.00  0.00
ATOM    145 HG13 VAL    10      64.313  -1.402  82.192  1.00  0.00
ATOM    146  CG2 VAL    10      65.055  -0.207  79.885  1.00  0.00
ATOM    147 HG21 VAL    10      65.770   0.491  80.320  1.00  0.00
ATOM    148 HG22 VAL    10      65.434  -1.224  79.985  1.00  0.00
ATOM    149 HG23 VAL    10      64.916   0.026  78.829  1.00  0.00
ATOM    150  C   VAL    10      61.473  -1.113  80.858  1.00  0.00
ATOM    151  O   VAL    10      61.287  -2.045  81.657  1.00  0.00
ATOM    152  N   GLU    11      60.608  -0.116  80.697  1.00  0.00
ATOM    153  H   GLU    11      60.726   0.663  80.049  1.00  0.00
ATOM    154  CA  GLU    11      59.390  -0.093  81.482  1.00  0.00
ATOM    155  HA  GLU    11      59.708  -0.086  82.525  1.00  0.00
ATOM    156  CB  GLU    11      58.547   1.155  81.207  1.00  0.00
ATOM    157  HB2 GLU    11      58.884   1.619  80.280  1.00  0.00
ATOM    158  HB3 GLU    11      57.508   0.861  81.057  1.00  0.00
ATOM    159  CG  GLU    11      58.622   2.184  82.344  1.00  0.00
ATOM    160  HG2 GLU    11      58.373   1.694  83.285  1.00  0.00
ATOM    161  HG3 GLU    11      59.647   2.543  82.433  1.00  0.00
ATOM    162  CD  GLU    11      57.688   3.380  82.139  1.00  0.00
ATOM    163  OE1 GLU    11      56.447   3.256  82.330  1.00  0.00
ATOM    164  OE2 GLU    11      58.208   4.445  81.773  1.00  0.00
ATOM    165  C   GLU    11      58.540  -1.305  81.210  1.00  0.00
ATOM    166  O   GLU    11      58.023  -1.913  82.152  1.00  0.00
ATOM    167  N   GLU    12      58.386  -1.648  79.935  1.00  0.00
ATOM    168  H   GLU    12      58.814  -1.154  79.152  1.00  0.00
ATOM    169  CA  GLU    12      57.569  -2.791  79.558  1.00  0.00
ATOM    170  HA  GLU    12      56.631  -2.693  80.104  1.00  0.00
ATOM    171  CB  GLU    12      57.303  -2.768  78.029  1.00  0.00
ATOM    172  HB2 GLU    12      56.854  -1.814  77.752  1.00  0.00
ATOM    173  HB3 GLU    12      58.244  -2.894  77.494  1.00  0.00
ATOM    174  CG  GLU    12      56.363  -3.892  77.665  1.00  0.00
ATOM    175  HG2 GLU    12      56.811  -4.846  77.941  1.00  0.00
ATOM    176  HG3 GLU    12      55.421  -3.766  78.199  1.00  0.00
ATOM    177  CD  GLU    12      56.101  -3.869  76.161  1.00  0.00
ATOM    178  OE1 GLU    12      56.878  -4.541  75.431  1.00  0.00
ATOM    179  OE2 GLU    12      55.126  -3.180  75.756  1.00  0.00
ATOM    180  C   GLU    12      58.159  -4.146  79.982  1.00  0.00
ATOM    181  O   GLU    12      57.406  -5.079  80.252  1.00  0.00
ATOM    182  N   LEU    13      59.486  -4.269  80.015  1.00  0.00
ATOM    183  H   LEU    13      60.143  -3.532  79.760  1.00  0.00
ATOM    184  CA  LEU    13      60.101  -5.527  80.438  1.00  0.00
ATOM    185  HA  LEU    13      59.613  -6.350  79.917  1.00  0.00
ATOM    186  CB  LEU    13      61.590  -5.566  80.097  1.00  0.00
ATOM    187  HB2 LEU    13      62.084  -4.732  80.596  1.00  0.00
ATOM    188  HB3 LEU    13      62.018  -6.481  80.506  1.00  0.00
ATOM    189  CG  LEU    13      61.908  -5.502  78.611  1.00  0.00
ATOM    190  HG  LEU    13      61.428  -4.641  78.146  1.00  0.00
ATOM    191  CD1 LEU    13      63.419  -5.329  78.428  1.00  0.00
ATOM    192 HD11 LEU    13      63.654  -5.282  77.365  1.00  0.00
ATOM    193 HD12 LEU    13      63.741  -4.407  78.911  1.00  0.00
ATOM    194 HD13 LEU    13      63.939  -6.175  78.878  1.00  0.00
ATOM    195  CD2 LEU    13      61.350  -6.747  77.910  1.00  0.00
ATOM    196 HD21 LEU    13      61.579  -6.699  76.845  1.00  0.00
ATOM    197 HD22 LEU    13      61.804  -7.640  78.339  1.00  0.00
ATOM    198 HD23 LEU    13      60.269  -6.788  78.047  1.00  0.00
ATOM    199  C   LEU    13      59.940  -5.646  81.948  1.00  0.00
ATOM    200  O   LEU    13      59.606  -6.719  82.454  1.00  0.00
ATOM    201  N   GLU    14      60.156  -4.534  82.655  1.00  0.00
ATOM    202  H   GLU    14      60.418  -3.634  82.254  1.00  0.00
ATOM    203  CA  GLU    14      60.024  -4.547  84.097  1.00  0.00
ATOM    204  HA  GLU    14      60.717  -5.307  84.457  1.00  0.00
ATOM    205  CB  GLU    14      60.415  -3.207  84.707  1.00  0.00
ATOM    206  HB2 GLU    14      59.946  -2.409  84.132  1.00  0.00
ATOM    207  HB3 GLU    14      60.013  -3.150  85.719  1.00  0.00
ATOM    208  CG  GLU    14      61.923  -2.956  84.760  1.00  0.00
ATOM    209  HG2 GLU    14      62.416  -3.810  85.225  1.00  0.00
ATOM    210  HG3 GLU    14      62.313  -2.877  83.745  1.00  0.00
ATOM    211  CD  GLU    14      62.270  -1.681  85.539  1.00  0.00
ATOM    212  OE1 GLU    14      61.496  -0.703  85.442  1.00  0.00
ATOM    213  OE2 GLU    14      63.310  -1.646  86.235  1.00  0.00
ATOM    214  C   GLU    14      58.626  -4.950  84.554  1.00  0.00
ATOM    215  O   GLU    14      58.501  -5.667  85.547  1.00  0.00
ATOM    216  N   SER    15      57.582  -4.525  83.832  1.00  0.00
ATOM    217  H   SER    15      57.654  -3.938  83.001  1.00  0.00
ATOM    218  CA  SER    15      56.227  -4.893  84.208  1.00  0.00
ATOM    219  HA  SER    15      56.085  -4.615  85.252  1.00  0.00
ATOM    220  CB  SER    15      55.147  -4.125  83.341  1.00  0.00
ATOM    221  HB2 SER    15      55.254  -3.051  83.494  1.00  0.00
ATOM    222  HB3 SER    15      55.295  -4.358  82.286  1.00  0.00
ATOM    223  OG  SER    15      53.836  -4.535  83.740  1.00  0.00
ATOM    224  HG  SER    15      53.182  -4.069  83.215  1.00  0.00
ATOM    225  C   SER    15      56.039  -6.381  84.026  1.00  0.00
ATOM    226  O   SER    15      55.497  -7.079  84.889  1.00  0.00
ATOM    227  N   GLU    16      56.465  -6.877  82.876  1.00  0.00
ATOM    228  H   GLU    16      56.922  -6.348  82.134  1.00  0.00
ATOM    229  CA  GLU    16      56.279  -8.282  82.626  1.00  0.00
ATOM    230  HA  GLU    16      55.210  -8.484  82.697  1.00  0.00
ATOM    231  CB  GLU    16      56.761  -8.661  81.221  1.00  0.00
ATOM    232  HB2 GLU    16      56.490  -7.874  80.517  1.00  0.00
ATOM    233  HB3 GLU    16      57.849  -8.734  81.215  1.00  0.00
ATOM    234  CG  GLU    16      56.160  -9.981  80.764  1.00  0.00
ATOM    235  HG2 GLU    16      56.345 -10.743  81.521  1.00  0.00
ATOM    236  HG3 GLU    16      55.079  -9.874  80.677  1.00  0.00
ATOM    237  CD  GLU    16      56.722 -10.443  79.445  1.00  0.00
ATOM    238  OE1 GLU    16      56.931  -9.565  78.561  1.00  0.00
ATOM    239  OE2 GLU    16      56.940 -11.675  79.297  1.00  0.00
ATOM    240  C   GLU    16      57.007  -9.131  83.668  1.00  0.00
ATOM    241  O   GLU    16      56.542 -10.233  83.988  1.00  0.00
ATOM    242  N   LEU    17      58.141  -8.636  84.171  1.00  0.00
ATOM    243  H   LEU    17      58.536  -7.733  83.909  1.00  0.00
ATOM    244  CA  LEU    17      58.921  -9.376  85.164  1.00  0.00
ATOM    245  HA  LEU    17      59.092 -10.378  84.769  1.00  0.00
ATOM    246  CB  LEU    17      60.295  -8.723  85.430  1.00  0.00
ATOM    247  HB2 LEU    17      60.146  -7.650  85.550  1.00  0.00
ATOM    248  HB3 LEU    17      60.675  -9.100  86.380  1.00  0.00
ATOM    249  CG  LEU    17      61.374  -8.943  84.358  1.00  0.00
ATOM    250  HG  LEU    17      60.931  -8.828  83.369  1.00  0.00
ATOM    251  CD1 LEU    17      62.491  -7.885  84.498  1.00  0.00
ATOM    252 HD11 LEU    17      63.249  -8.052  83.733  1.00  0.00
ATOM    253 HD12 LEU    17      62.066  -6.889  84.376  1.00  0.00
ATOM    254 HD13 LEU    17      62.948  -7.966  85.484  1.00  0.00
ATOM    255  CD2 LEU    17      61.941 -10.383  84.474  1.00  0.00
ATOM    256 HD21 LEU    17      62.706 -10.535  83.712  1.00  0.00
ATOM    257 HD22 LEU    17      62.380 -10.523  85.462  1.00  0.00
ATOM    258 HD23 LEU    17      61.136 -11.104  84.329  1.00  0.00
ATOM    259  C   LEU    17      58.162  -9.422  86.444  1.00  0.00
ATOM    260  O   LEU    17      58.137 -10.443  87.144  1.00  0.00
ATOM    261  N   TRP    18      57.546  -8.299  86.784  1.00  0.00
ATOM    262  H   TRP    18      57.547  -7.445  86.227  1.00  0.00
ATOM    263  CA  TRP    18      56.795  -8.221  88.039  1.00  0.00
ATOM    264  HA  TRP    18      57.474  -8.394  88.874  1.00  0.00
ATOM    265  CB  TRP    18      56.175  -6.803  88.204  1.00  0.00
ATOM    266  HB2 TRP    18      55.557  -6.580  87.334  1.00  0.00
ATOM    267  HB3 TRP    18      55.516  -6.800  89.072  1.00  0.00
ATOM    268  CG  TRP    18      57.236  -5.695  88.369  1.00  0.00
ATOM    269  CD1 TRP    18      58.556  -5.856  88.744  1.00  0.00
ATOM    270  HD1 TRP    18      59.028  -6.806  88.944  1.00  0.00
ATOM    271  NE1 TRP    18      59.180  -4.641  88.826  1.00  0.00
ATOM    272  HE1 TRP    18      60.155  -4.494  89.086  1.00  0.00
ATOM    273  CE2 TRP    18      58.286  -3.654  88.504  1.00  0.00
ATOM    274  CZ2 TRP    18      58.469  -2.259  88.447  1.00  0.00
ATOM    275  HZ2 TRP    18      59.423  -1.808  88.676  1.00  0.00
ATOM    276  CH2 TRP    18      57.386  -1.495  88.088  1.00  0.00
ATOM    277  HH2 TRP    18      57.489  -0.421  88.036  1.00  0.00
ATOM    278  CZ3 TRP    18      56.114  -2.098  87.779  1.00  0.00
ATOM    279  HZ3 TRP    18      55.281  -1.471  87.497  1.00  0.00
ATOM    280  CE3 TRP    18      55.946  -3.477  87.839  1.00  0.00
ATOM    281  HE3 TRP    18      54.992  -3.927  87.608  1.00  0.00
ATOM    282  CD2 TRP    18      57.046  -4.275  88.207  1.00  0.00
ATOM    283  C   TRP    18      55.721  -9.295  88.073  1.00  0.00
ATOM    284  O   TRP    18      55.549  -9.975  89.066  1.00  0.00
ATOM    285  N   HID    19      55.010  -9.460  86.962  1.00  0.00
ATOM    286  H   HID    19      55.146  -8.855  86.165  1.00  0.00
ATOM    287  CA  HID    19      53.947 -10.440  86.906  1.00  0.00
ATOM    288  HA  HID    19      53.272 -10.319  87.753  1.00  0.00
ATOM    289  CB  HID    19      53.149 -10.243  85.612  1.00  0.00
ATOM    290  HB2 HID    19      53.748 -10.205  84.702  1.00  0.00
ATOM    291  HB3 HID    19      52.456 -11.083  85.555  1.00  0.00
ATOM    292  CG  HID    19      52.310  -8.993  85.628  1.00  0.00
ATOM    293  ND1 HID    19      52.136  -8.195  84.515  1.00  0.00
ATOM    294  HD1 HID    19      52.484  -8.413  83.592  1.00  0.00
ATOM    295  CE1 HID    19      51.450  -7.117  84.852  1.00  0.00
ATOM    296  HE1 HID    19      51.216  -6.356  84.108  1.00  0.00
ATOM    297  NE2 HID    19      51.162  -7.188  86.137  1.00  0.00
ATOM    298  CD2 HID    19      51.681  -8.356  86.647  1.00  0.00
ATOM    299  HD2 HID    19      51.538  -8.602  87.699  1.00  0.00
ATOM    300  C   HID    19      54.499 -11.859  87.051  1.00  0.00
ATOM    301  O   HID    19      53.927 -12.677  87.767  1.00  0.00
ATOM    302  N   LEU    20      55.631 -12.126  86.402  1.00  0.00
ATOM    303  H   LEU    20      56.126 -11.451  85.819  1.00  0.00
ATOM    304  CA  LEU    20      56.266 -13.440  86.478  1.00  0.00
ATOM    305  HA  LEU    20      55.521 -14.199  86.239  1.00  0.00
ATOM    306  CB  LEU    20      57.405 -13.534  85.462  1.00  0.00
ATOM    307  HB2 LEU    20      58.067 -12.676  85.579  1.00  0.00
ATOM    308  HB3 LEU    20      57.999 -14.425  85.664  1.00  0.00
ATOM    309  CG  LEU    20      56.890 -13.583  84.038  1.00  0.00
ATOM    310  HG  LEU    20      56.063 -12.885  83.907  1.00  0.00
ATOM    311  CD1 LEU    20      57.943 -13.146  83.051  1.00  0.00
ATOM    312 HD11 LEU    20      57.537 -13.194  82.041  1.00  0.00
ATOM    313 HD12 LEU    20      58.246 -12.123  83.272  1.00  0.00
ATOM    314 HD13 LEU    20      58.808 -13.805  83.126  1.00  0.00
ATOM    315  CD2 LEU    20      56.419 -14.982  83.782  1.00  0.00
ATOM    316 HD21 LEU    20      56.039 -15.057  82.763  1.00  0.00
ATOM    317 HD22 LEU    20      57.250 -15.675  83.912  1.00  0.00
ATOM    318 HD23 LEU    20      55.624 -15.233  84.485  1.00  0.00
ATOM    319  C   LEU    20      56.782 -13.714  87.894  1.00  0.00
ATOM    320  O   LEU    20      56.671 -14.834  88.400  1.00  0.00
ATOM    321  N   GLU    21      57.364 -12.708  88.532  1.00  0.00
ATOM    322  H   GLU    21      57.517 -11.779  88.140  1.00  0.00
ATOM    323  CA  GLU    21      57.835 -12.892  89.889  1.00  0.00
ATOM    324  HA  GLU    21      58.542 -13.721  89.900  1.00  0.00
ATOM    325  CB  GLU    21      58.559 -11.646  90.399  1.00  0.00
ATOM    326  HB2 GLU    21      57.868 -10.803  90.374  1.00  0.00
ATOM    327  HB3 GLU    21      58.834 -11.802  91.442  1.00  0.00
ATOM    328  CG  GLU    21      59.814 -11.278  89.609  1.00  0.00
ATOM    329  HG2 GLU    21      60.469 -12.146  89.537  1.00  0.00
ATOM    330  HG3 GLU    21      59.538 -11.001  88.591  1.00  0.00
ATOM    331  CD  GLU    21      60.554 -10.137  90.262  1.00  0.00
ATOM    332  OE1 GLU    21      59.870  -9.229  90.818  1.00  0.00
ATOM    333  OE2 GLU    21      61.803 -10.161  90.234  1.00  0.00
ATOM    334  C   GLU    21      56.652 -13.202  90.792  1.00  0.00
ATOM    335  O   GLU    21      56.768 -14.015  91.700  1.00  0.00
ATOM    336  N   ASN    22      55.498 -12.582  90.546  1.00  0.00
ATOM    337  H   ASN    22      55.330 -11.901  89.806  1.00  0.00
ATOM    338  CA  ASN    22      54.357 -12.897  91.409  1.00  0.00
ATOM    339  HA  ASN    22      54.677 -12.746  92.440  1.00  0.00
ATOM    340  CB  ASN    22      53.133 -11.992  91.169  1.00  0.00
ATOM    341  HB2 ASN    22      52.844 -12.060  90.120  1.00  0.00
ATOM    342  HB3 ASN    22      52.295 -12.369  91.755  1.00  0.00
ATOM    343  CG  ASN    22      53.365 -10.515  91.526  1.00  0.00
ATOM    344  OD1 ASN    22      54.193 -10.153  92.392  1.00  0.00
ATOM    345  ND2 ASN    22      52.591  -9.643  90.864  1.00  0.00
ATOM    346 HD21 ASN    22      52.665  -8.645  91.059  1.00  0.00
ATOM    347 HD22 ASN    22      51.928  -9.978  90.165  1.00  0.00
ATOM    348  C   ASN    22      53.931 -14.345  91.105  1.00  0.00
ATOM    349  O   ASN    22      53.631 -15.108  92.004  1.00  0.00
ATOM    350  N   GLU    23      53.903 -14.705  89.828  1.00  0.00
ATOM    351  H   GLU    23      54.161 -14.100  89.048  1.00  0.00
ATOM    352  CA  GLU    23      53.483 -16.046  89.457  1.00  0.00
ATOM    353  HA  GLU    23      52.501 -16.210  89.900  1.00  0.00
ATOM    354  CB  GLU    23      53.368 -16.176  87.944  1.00  0.00
ATOM    355  HB2 GLU    23      52.788 -15.343  87.548  1.00  0.00
ATOM    356  HB3 GLU    23      54.359 -16.116  87.495  1.00  0.00
ATOM    357  CG  GLU    23      52.716 -17.474  87.558  1.00  0.00
ATOM    358  HG2 GLU    23      53.415 -18.296  87.715  1.00  0.00
ATOM    359  HG3 GLU    23      51.857 -17.658  88.203  1.00  0.00
ATOM    360  CD  GLU    23      52.281 -17.455  86.146  1.00  0.00
ATOM    361  OE1 GLU    23      53.093 -17.024  85.306  1.00  0.00
ATOM    362  OE2 GLU    23      51.143 -17.872  85.866  1.00  0.00
ATOM    363  C   GLU    23      54.422 -17.109  90.010  1.00  0.00
ATOM    364  O   GLU    23      53.982 -18.141  90.539  1.00  0.00
ATOM    365  N   VAL    24      55.718 -16.855  89.915  1.00  0.00
ATOM    366  H   VAL    24      56.123 -16.024  89.483  1.00  0.00
ATOM    367  CA  VAL    24      56.670 -17.804  90.453  1.00  0.00
ATOM    368  HA  VAL    24      56.588 -18.733  89.889  1.00  0.00
ATOM    369  CB  VAL    24      58.111 -17.303  90.335  1.00  0.00
ATOM    370  HB  VAL    24      58.151 -16.248  90.605  1.00  0.00
ATOM    371  CG1 VAL    24      59.012 -18.080  91.297  1.00  0.00
ATOM    372 HG11 VAL    24      60.036 -17.719  91.208  1.00  0.00
ATOM    373 HG12 VAL    24      58.663 -17.935  92.319  1.00  0.00
ATOM    374 HG13 VAL    24      58.979 -19.141  91.050  1.00  0.00
ATOM    375  CG2 VAL    24      58.593 -17.443  88.904  1.00  0.00
ATOM    376 HG21 VAL    24      59.619 -17.084  88.829  1.00  0.00
ATOM    377 HG22 VAL    24      58.552 -18.491  88.607  1.00  0.00
ATOM    378 HG23 VAL    24      57.954 -16.855  88.246  1.00  0.00
ATOM    379  C   VAL    24      56.353 -17.993  91.925  1.00  0.00
ATOM    380  O   VAL    24      56.179 -19.130  92.365  1.00  0.00
ATOM    381  N   ALA    25      56.259 -16.893  92.691  1.00  0.00
ATOM    382  H   ALA    25      56.356 -15.938  92.347  1.00  0.00
ATOM    383  CA  ALA    25      55.999 -17.010  94.137  1.00  0.00
ATOM    384  HA  ALA    25      56.843 -17.560  94.554  1.00  0.00
ATOM    385  CB  ALA    25      55.936 -15.615  94.805  1.00  0.00
ATOM    386  HB1 ALA    25      55.743 -15.731  95.872  1.00  0.00
ATOM    387  HB2 ALA    25      56.886 -15.100  94.662  1.00  0.00
ATOM    388  HB3 ALA    25      55.135 -15.031  94.353  1.00  0.00
ATOM    389  C   ALA    25      54.743 -17.835  94.465  1.00  0.00
ATOM    390  O   ALA    25      54.753 -18.657  95.387  1.00  0.00
ATOM    391  N   ARG    26      53.676 -17.624  93.700  1.00  0.00
ATOM    392  H   ARG    26      53.643 -16.939  92.945  1.00  0.00
ATOM    393  CA  ARG    26      52.445 -18.372  93.886  1.00  0.00
ATOM    394  HA  ARG    26      52.129 -18.276  94.925  1.00  0.00
ATOM    395  CB  ARG    26      51.369 -17.821  92.969  1.00  0.00
ATOM    396  HB2 ARG    26      51.177 -16.778  93.219  1.00  0.00
ATOM    397  HB3 ARG    26      51.703 -17.891  91.934  1.00  0.00
ATOM    398  CG  ARG    26      50.088 -18.629  93.145  1.00  0.00
ATOM    399  HG2 ARG    26      50.279 -19.673  92.895  1.00  0.00
ATOM    400  HG3 ARG    26      49.753 -18.560  94.180  1.00  0.00
ATOM    401  CD  ARG    26      49.007 -18.076  92.224  1.00  0.00
ATOM    402  HD2 ARG    26      48.815 -17.032  92.474  1.00  0.00
ATOM    403  HD3 ARG    26      49.340 -18.145  91.188  1.00  0.00
ATOM    404  NE  ARG    26      47.746 -18.837  92.368  1.00  0.00
ATOM    405  HE  ARG    26      47.719 -19.606  93.022  1.00  0.00
ATOM    406  CZ  ARG    26      46.646 -18.556  91.674  1.00  0.00
ATOM    407  NH1 ARG    26      46.604 -17.560  90.794  1.00  0.00
ATOM    408 HH11 ARG    26      47.424 -16.992  90.639  1.00  0.00
ATOM    409 HH12 ARG    26      45.751 -17.375  90.286  1.00  0.00
ATOM    410  NH2 ARG    26      45.568 -19.306  91.883  1.00  0.00
ATOM    411 HH21 ARG    26      45.603 -20.062  92.552  1.00  0.00
ATOM    412 HH22 ARG    26      44.718 -19.116  91.371  1.00  0.00
ATOM    413  C   ARG    26      52.675 -19.858  93.559  1.00  0.00
ATOM    414  O   ARG    26      52.335 -20.729  94.370  1.00  0.00
ATOM    415  N   LEU    27      53.241 -20.142  92.368  1.00  0.00
ATOM    416  H   LEU    27      53.545 -19.439  91.694  1.00  0.00
ATOM    417  CA  LEU    27      53.461 -21.516  91.954  1.00  0.00
ATOM    418  HA  LEU    27      52.486 -22.002  91.929  1.00  0.00
ATOM    419  CB  LEU    27      54.068 -21.560  90.560  1.00  0.00
ATOM    420  HB2 LEU    27      54.926 -20.889  90.528  1.00  0.00
ATOM    421  HB3 LEU    27      54.443 -22.566  90.370  1.00  0.00
ATOM    422  CG  LEU    27      53.085 -21.170  89.429  1.00  0.00
ATOM    423  HG  LEU    27      52.563 -20.256  89.714  1.00  0.00
ATOM    424  CD1 LEU    27      53.864 -20.892  88.112  1.00  0.00
ATOM    425 HD11 LEU    27      53.162 -20.619  87.325  1.00  0.00
ATOM    426 HD12 LEU    27      54.567 -20.074  88.271  1.00  0.00
ATOM    427 HD13 LEU    27      54.410 -21.788  87.816  1.00  0.00
ATOM    428  CD2 LEU    27      52.026 -22.280  89.227  1.00  0.00
ATOM    429 HD21 LEU    27      51.343 -21.990  88.429  1.00  0.00
ATOM    430 HD22 LEU    27      52.523 -23.212  88.959  1.00  0.00
ATOM    431 HD23 LEU    27      51.465 -22.420  90.151  1.00  0.00
ATOM    432  C   LEU    27      54.307 -22.304  92.947  1.00  0.00
ATOM    433  O   LEU    27      53.991 -23.474  93.264  1.00  0.00
ATOM    434  N   AZ4    28      55.357 -21.673  93.464  1.00  0.00
ATOM    435  H   AZ4    28      55.558 -20.730  93.198  1.00  0.00
ATOM    436  C   AZ4    28      55.389 -22.737  95.640  1.00  0.00
ATOM    437  O   AZ4    28      55.550 -23.827  96.195  1.00  0.00
ATOM    438  CA  AZ4    28      56.206 -22.359  94.413  1.00  0.00
ATOM    439  HA  AZ4    28      56.565 -23.258  93.957  1.00  0.00
ATOM    440  CB  AZ4    28      57.414 -21.487  94.778  1.00  0.00
ATOM    441  HB2 AZ4    28      57.243 -21.053  95.741  1.00  0.00
ATOM    442  HB3 AZ4    28      57.496 -20.700  94.058  1.00  0.00
ATOM    443  CG  AZ4    28      58.747 -22.257  94.817  1.00  0.00
ATOM    444  OD1 AZ4    28      58.924 -23.288  94.043  1.00  0.00
ATOM    445  ND2 AZ4    28      59.720 -21.863  95.646  1.00  0.00
ATOM    446 HD22 AZ4    28      59.581 -21.071  96.240  1.00  0.00
ATOM    447  CE  AZ4    28      60.994 -22.596  95.685  1.00  0.00
ATOM    448  HE2 AZ4    28      61.372 -22.707  94.691  1.00  0.00
ATOM    449  HE3 AZ4    28      60.836 -23.563  96.117  1.00  0.00
ATOM    450  CZ  AZ4    28      62.010 -21.814  96.537  1.00  0.00
ATOM    451  HZ2 AZ4    28      61.715 -21.847  97.565  1.00  0.00
ATOM    452  HZ3 AZ4    28      62.043 -20.796  96.209  1.00  0.00
ATOM    453  OH  AZ4    28      63.306 -22.402  96.394  1.00  0.00
ATOM    454  CQ  AZ4    28      63.981 -22.384  97.654  1.00  0.00
ATOM    455  HQ2 AZ4    28      63.918 -21.404  98.078  1.00  0.00
ATOM    456  HQ3 AZ4    28      63.521 -23.089  98.315  1.00  0.00
ATOM    457  CI  AZ4    28      65.460 -22.762  97.450  1.00  0.00
ATOM    458  HI2 AZ4    28      65.939 -22.015  96.852  1.00  0.00
ATOM    459  HI3 AZ4    28      65.521 -23.708  96.955  1.00  0.00
ATOM    460  OK  AZ4    28      66.110 -22.845  98.721  1.00  0.00
ATOM    461  CV  AZ4    28      67.409 -23.421  98.556  1.00  0.00
ATOM    462  HV2 AZ4    28      67.976 -22.831  97.866  1.00  0.00
ATOM    463  HV3 AZ4    28      67.311 -24.417  98.177  1.00  0.00
ATOM    464  CM  AZ4    28      68.131 -23.457  99.915  1.00  0.00
ATOM    465  HM2 AZ4    28      68.186 -22.467 100.317  1.00  0.00
ATOM    466  HM3 AZ4    28      67.589 -24.086 100.590  1.00  0.00
ATOM    467  ON  AZ4    28      69.452 -23.974  99.739  1.00  0.00
ATOM    468  CX  AZ4    28      70.071 -24.147 101.017  1.00  0.00
ATOM    469  HX2 AZ4    28      70.061 -23.217 101.547  1.00  0.00
ATOM    470  HX3 AZ4    28      69.534 -24.883 101.578  1.00  0.00
ATOM    471  CW  AZ4    28      71.527 -24.611 100.824  1.00  0.00
ATOM    472  HW2 AZ4    28      72.069 -23.866 100.279  1.00  0.00
ATOM    473  HW3 AZ4    28      71.539 -25.531 100.278  1.00  0.00
ATOM    474  NP  AZ4    28      72.186 -24.821 102.199  1.00  0.00
ATOM    475  NR  AZ4    28      72.766 -25.006 103.410  1.00  0.00
ATOM    476  NS  AZ4    28      73.319 -25.183 104.566  1.00  0.00
ATOM    477  N   LYS    29      54.492 -21.859  96.069  1.00  0.00
ATOM    478  H   LYS    29      54.311 -20.942  95.661  1.00  0.00
ATOM    479  CA  LYS    29      53.686 -22.216  97.221  1.00  0.00
ATOM    480  HA  LYS    29      54.339 -22.652  97.977  1.00  0.00
ATOM    481  CB  LYS    29      53.036 -20.980  97.843  1.00  0.00
ATOM    482  HB2 LYS    29      52.508 -20.416  97.074  1.00  0.00
ATOM    483  HB3 LYS    29      52.294 -21.286  98.580  1.00  0.00
ATOM    484  CG  LYS    29      54.077 -20.097  98.501  1.00  0.00
ATOM    485  HG2 LYS    29      54.609 -20.676  99.256  1.00  0.00
ATOM    486  HG3 LYS    29      54.812 -19.796  97.754  1.00  0.00
ATOM    487  CD  LYS    29      53.493 -18.859  99.148  1.00  0.00
ATOM    488  HD2 LYS    29      52.703 -18.448  98.520  1.00  0.00
ATOM    489  HD3 LYS    29      53.038 -19.117 100.104  1.00  0.00
ATOM    490  CE  LYS    29      54.586 -17.821  99.355  1.00  0.00
ATOM    491  HE2 LYS    29      55.319 -18.199 100.068  1.00  0.00
ATOM    492  HE3 LYS    29      55.112 -17.653  98.416  1.00  0.00
ATOM    493  NZ  LYS    29      54.030 -16.541  99.848  1.00  0.00
ATOM    494  HZ1 LYS    29      54.801 -15.855  99.979  1.00  0.00
ATOM    495  HZ2 LYS    29      53.349 -16.169  99.156  1.00  0.00
ATOM    496  HZ3 LYS    29      53.549 -16.698 100.757  1.00  0.00
ATOM    497  C   LYS    29      52.651 -23.256  96.839  1.00  0.00
ATOM    498  O   LYS    29      52.337 -24.125  97.632  1.00  0.00
ATOM    499  N   GLU    30      52.106 -23.191  95.631  1.00  0.00
ATOM    500  H   GLU    30      52.297 -22.482  94.923  1.00  0.00
ATOM    501  CA  GLU    30      51.146 -24.220  95.273  1.00  0.00
ATOM    502  HA  GLU    30      50.301 -24.194  95.961  1.00  0.00
ATOM    503  CB  GLU    30      50.564 -24.015  93.877  1.00  0.00
ATOM    504  HB2 GLU    30      50.070 -23.045  93.831  1.00  0.00
ATOM    505  HB3 GLU    30      51.373 -23.996  93.147  1.00  0.00
ATOM    506  CG  GLU    30      49.572 -25.105  93.501  1.00  0.00
ATOM    507  HG2 GLU    30      50.095 -26.060  93.457  1.00  0.00
ATOM    508  HG3 GLU    30      48.822 -25.188  94.288  1.00  0.00
ATOM    509  CD  GLU    30      48.870 -24.864  92.172  1.00  0.00
ATOM    510  OE1 GLU    30      49.540 -24.930  91.102  1.00  0.00
ATOM    511  OE2 GLU    30      47.635 -24.615  92.210  1.00  0.00
ATOM    512  C   GLU    30      51.906 -25.545  95.327  1.00  0.00
ATOM    513  O   GLU    30      51.389 -26.539  95.835  1.00  0.00
ATOM    514  N   ASN    31      53.145 -25.545  94.837  1.00  0.00
ATOM    515  H   ASN    31      53.606 -24.729  94.434  1.00  0.00
ATOM    516  CA  ASN    31      53.948 -26.758  94.847  1.00  0.00
ATOM    517  HA  ASN    31      53.353 -27.535  94.367  1.00  0.00
ATOM    518  CB  ASN    31      55.245 -26.572  94.042  1.00  0.00
ATOM    519  HB2 ASN    31      55.009 -26.123  93.077  1.00  0.00
ATOM    520  HB3 ASN    31      55.898 -25.875  94.567  1.00  0.00
ATOM    521  CG  ASN    31      55.989 -27.895  93.818  1.00  0.00
ATOM    522  OD1 ASN    31      56.863 -28.279  94.616  1.00  0.00
ATOM    523  ND2 ASN    31      55.630 -28.610  92.738  1.00  0.00
ATOM    524 HD21 ASN    31      56.079 -29.505  92.547  1.00  0.00
ATOM    525 HD22 ASN    31      54.908 -28.257  92.110  1.00  0.00
ATOM    526  C   ASN    31      54.259 -27.230  96.267  1.00  0.00
ATOM    527  O   ASN    31      54.067 -28.406  96.578  1.00  0.00
ATOM    528  N   ALA    32      54.714 -26.343  97.145  1.00  0.00
ATOM    529  H   ALA    32      54.883 -25.355  96.956  1.00  0.00
ATOM    530  CA  ALA    32      55.008 -26.792  98.512  1.00  0.00
ATOM    531  HA  ALA    32      55.795 -27.541  98.424  1.00  0.00
ATOM    532  CB  ALA    32      55.499 -25.639  99.366  1.00  0.00
ATOM    533  HB1 ALA    32      55.710 -25.997 100.374  1.00  0.00
ATOM    534  HB2 ALA    32      56.408 -25.225  98.930  1.00  0.00
ATOM    535  HB3 ALA    32      54.732 -24.866  99.409  1.00  0.00
ATOM    536  C   ALA    32      53.805 -27.468  99.191  1.00  0.00
ATOM    537  O   ALA    32      53.966 -28.456  99.920  1.00  0.00
ATOM    538  N   GLU    33      52.601 -26.951  98.965  1.00  0.00
ATOM    539  H   GLU    33      52.416 -26.135  98.382  1.00  0.00
ATOM    540  CA  GLU    33      51.424 -27.563  99.576  1.00  0.00
ATOM    541  HA  GLU    33      51.650 -27.640 100.639  1.00  0.00
ATOM    542  CB  GLU    33      50.171 -26.716  99.373  1.00  0.00
ATOM    543  HB2 GLU    33      49.916 -26.721  98.313  1.00  0.00
ATOM    544  HB3 GLU    33      49.343 -27.187  99.903  1.00  0.00
ATOM    545  CG  GLU    33      50.284 -25.296  99.830  1.00  0.00
ATOM    546  HG2 GLU    33      50.545 -25.273 100.888  1.00  0.00
ATOM    547  HG3 GLU    33      51.093 -24.802  99.291  1.00  0.00
ATOM    548  CD  GLU    33      48.994 -24.540  99.610  1.00  0.00
ATOM    549  OE1 GLU    33      48.361 -24.735  98.542  1.00  0.00
ATOM    550  OE2 GLU    33      48.620 -23.748 100.503  1.00  0.00
ATOM    551  C   GLU    33      51.146 -28.938  98.998  1.00  0.00
ATOM    552  O   GLU    33      50.987 -29.897  99.750  1.00  0.00
ATOM    553  N   CYX    34      51.082 -29.033  97.670  1.00  0.00
ATOM    554  H   CYX    34      51.196 -28.218  97.085  1.00  0.00
ATOM    555  CA  CYX    34      50.784 -30.305  97.030  1.00  0.00
ATOM    556  HA  CYX    34      49.806 -30.653  97.362  1.00  0.00
ATOM    557  CB  CYX    34      50.767 -30.179  95.505  1.00  0.00
ATOM    558  HB2 CYX    34      50.180 -29.307  95.219  1.00  0.00
ATOM    559  HB3 CYX    34      51.787 -30.066  95.138  1.00  0.00
ATOM    560  SG  CYX    34      50.107 -31.683  94.714  1.00  0.00
ATOM    561  C   CYX    34      51.764 -31.393  97.425  1.00  0.00
ATOM    562  O   CYX    34      51.405 -32.566  97.476  1.00  0.00
ATOM    563  N   GLU    35      52.998 -31.013  97.723  1.00  0.00
ATOM    564  H   GLU    35      53.328 -30.048  97.711  1.00  0.00
ATOM    565  CA  GLU    35      53.994 -32.003  98.101  1.00  0.00
ATOM    566  HA  GLU    35      53.617 -32.948  97.709  1.00  0.00
ATOM    567  CB  GLU    35      55.339 -31.639  97.484  1.00  0.00
ATOM    568  HB2 GLU    35      55.390 -30.559  97.347  1.00  0.00
ATOM    569  HB3 GLU    35      56.136 -31.911  98.176  1.00  0.00
ATOM    570  CG  GLU    35      55.578 -32.320  96.158  1.00  0.00
ATOM    571  HG2 GLU    35      55.775 -33.379  96.326  1.00  0.00
ATOM    572  HG3 GLU    35      54.675 -32.256  95.551  1.00  0.00
ATOM    573  CD  GLU    35      56.730 -31.712  95.404  1.00  0.00
ATOM    574  OE1 GLU    35      57.812 -31.513  96.007  1.00  0.00
ATOM    575  OE2 GLU    35      56.545 -31.438  94.200  1.00  0.00
ATOM    576  C   GLU    35      54.158 -32.239  99.599  1.00  0.00
ATOM    577  O   GLU    35      54.592 -33.309 100.008  1.00  0.00
ATOM    578  N   ALA    36      53.819 -31.249 100.417  1.00  0.00
ATOM    579  H   ALA    36      53.453 -30.348 100.110  1.00  0.00
ATOM    580  CA  ALA    36      53.954 -31.394 101.859  1.00  0.00
ATOM    581  HA  ALA    36      54.933 -31.823 102.071  1.00  0.00
ATOM    582  CB  ALA    36      53.855 -30.039 102.534  1.00  0.00
ATOM    583  HB1 ALA    36      53.957 -30.161 103.612  1.00  0.00
ATOM    584  HB2 ALA    36      54.649 -29.390 102.165  1.00  0.00
ATOM    585  HB3 ALA    36      52.887 -29.591 102.310  1.00  0.00
ATOM    586  C   ALA    36      52.889 -32.335 102.408  1.00  0.00
ATOM    587  O   ALA    36      53.147 -32.939 103.477  1.00  0.00
ATOM    588  N   NHE    37      51.810 -32.444 101.775  1.00  0.00
ATOM    589  HN1 NHE    37      51.667 -31.916 100.926  1.00  0.00
ATOM    590  HN2 NHE    37      51.085 -33.060 102.115  1.00  0.00
TER   
ATOM    591  H1  ACE    38      73.883   6.315  74.962  1.00  0.00
ATOM    592  CH3 ACE    38      73.754   7.382  75.141  1.00  0.00
ATOM    593  H2  ACE    38      72.711   7.586  75.385  1.00  0.00
ATOM    594  H3  ACE    38      74.032   7.936  74.245  1.00  0.00
ATOM    595  C   ACE    38      74.651   7.818  76.314  1.00  0.00
ATOM    596  O   ACE    38      75.536   8.693  76.135  1.00  0.00
ATOM    597  N   LYS    39      74.468   7.210  77.641  1.00  0.00
ATOM    598  H   LYS    39      75.223   6.996  78.292  1.00  0.00
ATOM    599  CA  LYS    39      73.100   6.861  78.119  1.00  0.00
ATOM    600  HA  LYS    39      73.164   6.614  79.179  1.00  0.00
ATOM    601  CB  LYS    39      72.147   8.044  77.939  1.00  0.00
ATOM    602  HB2 LYS    39      72.654   8.956  78.254  1.00  0.00
ATOM    603  HB3 LYS    39      71.920   8.155  76.879  1.00  0.00
ATOM    604  CG  LYS    39      70.843   7.916  78.710  1.00  0.00
ATOM    605  HG2 LYS    39      70.191   8.757  78.474  1.00  0.00
ATOM    606  HG3 LYS    39      70.320   7.011  78.402  1.00  0.00
ATOM    607  CD  LYS    39      71.107   7.873  80.212  1.00  0.00
ATOM    608  HD2 LYS    39      71.716   7.001  80.450  1.00  0.00
ATOM    609  HD3 LYS    39      71.681   8.752  80.506  1.00  0.00
ATOM    610  CE  LYS    39      69.814   7.821  81.009  1.00  0.00
ATOM    611  HE2 LYS    39      69.176   8.657  80.723  1.00  0.00
ATOM    612  HE3 LYS    39      69.272   6.908  80.763  1.00  0.00
ATOM    613  NZ  LYS    39      70.069   7.869  82.486  1.00  0.00
ATOM    614  HZ1 LYS    39      69.163   7.831  82.996  1.00  0.00
ATOM    615  HZ2 LYS    39      70.657   7.057  82.763  1.00  0.00
ATOM    616  HZ3 LYS    39      70.564   8.752  82.724  1.00  0.00
ATOM    617  C   LYS    39      72.565   5.664  77.347  1.00  0.00
ATOM    618  O   LYS    39      72.454   4.574  77.901  1.00  0.00
ATOM    619  N   VAL    40      72.225   5.865  76.078  1.00  0.00
ATOM    620  H   VAL    40      72.290   6.764  75.600  1.00  0.00
ATOM    621  CA  VAL    40      71.719   4.773  75.259  1.00  0.00
ATOM    622  HA  VAL    40      70.672   4.647  75.535  1.00  0.00
ATOM    623  CB  VAL    40      71.809   5.107  73.763  1.00  0.00
ATOM    624  HB  VAL    40      72.789   5.537  73.556  1.00  0.00
ATOM    625  CG1 VAL    40      71.644   3.847  72.921  1.00  0.00
ATOM    626 HG11 VAL    40      71.711   4.104  71.864  1.00  0.00
ATOM    627 HG12 VAL    40      72.431   3.136  73.172  1.00  0.00
ATOM    628 HG13 VAL    40      70.672   3.398  73.124  1.00  0.00
ATOM    629  CG2 VAL    40      70.721   6.102  73.407  1.00  0.00
ATOM    630 HG21 VAL    40      70.781   6.342  72.346  1.00  0.00
ATOM    631 HG22 VAL    40      69.745   5.668  73.626  1.00  0.00
ATOM    632 HG23 VAL    40      70.854   7.011  73.993  1.00  0.00
ATOM    633  C   VAL    40      72.446   3.452  75.534  1.00  0.00
ATOM    634  O   VAL    40      71.827   2.391  75.513  1.00  0.00
ATOM    635  N   LYS    41      73.746   3.500  75.803  1.00  0.00
ATOM    636  H   LYS    41      74.309   4.350  75.819  1.00  0.00
ATOM    637  CA  LYS    41      74.468   2.264  76.105  1.00  0.00
ATOM    638  HA  LYS    41      74.315   1.552  75.294  1.00  0.00
ATOM    639  CB  LYS    41      75.955   2.533  76.224  1.00  0.00
ATOM    640  HB2 LYS    41      76.332   2.920  75.277  1.00  0.00
ATOM    641  HB3 LYS    41      76.130   3.266  77.011  1.00  0.00
ATOM    642  CG  LYS    41      76.680   1.236  76.567  1.00  0.00
ATOM    643  HG2 LYS    41      76.304   0.849  77.515  1.00  0.00
ATOM    644  HG3 LYS    41      76.506   0.502  75.781  1.00  0.00
ATOM    645  CD  LYS    41      78.176   1.507  76.687  1.00  0.00
ATOM    646  HD2 LYS    41      78.553   1.894  75.740  1.00  0.00
ATOM    647  HD3 LYS    41      78.352   2.240  77.474  1.00  0.00
ATOM    648  CE  LYS    41      78.902   0.210  77.031  1.00  0.00
ATOM    649  HE2 LYS    41      78.526  -0.177  77.978  1.00  0.00
ATOM    650  HE3 LYS    41      78.727  -0.524  76.244  1.00  0.00
ATOM    651  NZ  LYS    41      80.344   0.471  77.146  1.00  0.00
ATOM    652  HZ1 LYS    41      80.505   1.151  77.875  1.00  0.00
ATOM    653  HZ2 LYS    41      80.824  -0.388  77.374  1.00  0.00
ATOM    654  HZ3 LYS    41      80.692   0.829  76.269  1.00  0.00
ATOM    655  C   LYS    41      73.928   1.671  77.419  1.00  0.00
ATOM    656  O   LYS    41      73.411   0.548  77.434  1.00  0.00
ATOM    657  N   GLN    42      74.036   2.436  78.510  1.00  0.00
ATOM    658  H   GLN    42      74.451   3.368  78.506  1.00  0.00
ATOM    659  CA  GLN    42      73.562   2.000  79.825  1.00  0.00
ATOM    660  HA  GLN    42      74.251   1.236  80.185  1.00  0.00
ATOM    661  CB  GLN    42      73.552   3.170  80.797  1.00  0.00
ATOM    662  HB2 GLN    42      74.556   3.588  80.873  1.00  0.00
ATOM    663  HB3 GLN    42      72.866   3.937  80.437  1.00  0.00
ATOM    664  CG  GLN    42      73.098   2.686  82.170  1.00  0.00
ATOM    665  HG2 GLN    42      72.094   2.268  82.095  1.00  0.00
ATOM    666  HG3 GLN    42      73.783   1.920  82.531  1.00  0.00
ATOM    667  CD  GLN    42      73.074   3.830  83.174  1.00  0.00
ATOM    668  OE1 GLN    42      73.396   4.966  82.833  1.00  0.00
ATOM    669  NE2 GLN    42      72.691   3.527  84.416  1.00  0.00
ATOM    670 HE21 GLN    42      72.657   4.250  85.121  1.00  0.00
ATOM    671 HE22 GLN    42      72.436   2.577  84.645  1.00  0.00
ATOM    672  C   GLN    42      72.169   1.375  79.747  1.00  0.00
ATOM    673  O   GLN    42      71.913   0.353  80.378  1.00  0.00
ATOM    674  N   LEU    43      71.273   1.987  78.974  1.00  0.00
ATOM    675  H   LEU    43      71.461   2.843  78.451  1.00  0.00
ATOM    676  CA  LEU    43      69.921   1.466  78.813  1.00  0.00
ATOM    677  HA  LEU    43      69.504   1.327  79.810  1.00  0.00
ATOM    678  CB  LEU    43      69.039   2.440  78.040  1.00  0.00
ATOM    679  HB2 LEU    43      69.594   2.781  77.166  1.00  0.00
ATOM    680  HB3 LEU    43      68.170   1.894  77.673  1.00  0.00
ATOM    681  CG  LEU    43      68.544   3.671  78.802  1.00  0.00
ATOM    682  HG  LEU    43      69.391   4.307  79.061  1.00  0.00
ATOM    683  CD1 LEU    43      67.579   4.434  77.905  1.00  0.00
ATOM    684 HD11 LEU    43      67.214   5.316  78.431  1.00  0.00
ATOM    685 HD12 LEU    43      68.094   4.741  76.995  1.00  0.00
ATOM    686 HD13 LEU    43      66.737   3.792  77.647  1.00  0.00
ATOM    687  CD2 LEU    43      67.862   3.267  80.120  1.00  0.00
ATOM    688 HD21 LEU    43      67.520   4.161  80.641  1.00  0.00
ATOM    689 HD22 LEU    43      67.009   2.623  79.906  1.00  0.00
ATOM    690 HD23 LEU    43      68.573   2.730  80.748  1.00  0.00
ATOM    691  C   LEU    43      69.952   0.139  78.074  1.00  0.00
ATOM    692  O   LEU    43      69.430  -0.862  78.558  1.00  0.00
ATOM    693  N   LYS    44      70.552   0.136  76.891  1.00  0.00
ATOM    694  H   LYS    44      70.974   0.955  76.454  1.00  0.00
ATOM    695  CA  LYS    44      70.646  -1.087  76.117  1.00  0.00
ATOM    696  HA  LYS    44      69.693  -1.328  75.645  1.00  0.00
ATOM    697  CB  LYS    44      71.686  -0.929  75.003  1.00  0.00
ATOM    698  HB2 LYS    44      72.379  -0.133  75.277  1.00  0.00
ATOM    699  HB3 LYS    44      72.268  -1.848  74.930  1.00  0.00
ATOM    700  CG  LYS    44      71.093  -0.617  73.649  1.00  0.00
ATOM    701  HG2 LYS    44      70.423  -1.423  73.351  1.00  0.00
ATOM    702  HG3 LYS    44      70.535   0.318  73.703  1.00  0.00
ATOM    703  CD  LYS    44      72.213  -0.482  72.623  1.00  0.00
ATOM    704  HD2 LYS    44      72.883   0.324  72.920  1.00  0.00
ATOM    705  HD3 LYS    44      72.771  -1.416  72.568  1.00  0.00
ATOM    706  CE  LYS    44      71.614  -0.167  71.256  1.00  0.00
ATOM    707  HE2 LYS    44      70.944  -0.973  70.958  1.00  0.00
ATOM    708  HE3 LYS    44      71.056   0.768  71.310  1.00  0.00
ATOM    709  NZ  LYS    44      72.694  -0.037  70.266  1.00  0.00
ATOM    710  HZ1 LYS    44      73.210  -0.903  70.216  1.00  0.00
ATOM    711  HZ2 LYS    44      72.297   0.172  69.361  1.00  0.00
ATOM    712  HZ3 LYS    44      73.315   0.711  70.542  1.00  0.00
ATOM    713  C   LYS    44      71.070  -2.188  77.087  1.00  0.00
ATOM    714  O   LYS    44      70.524  -3.294  77.085  1.00  0.00
ATOM    715  N   ALA    45      72.028  -1.861  77.943  1.00  0.00
ATOM    716  H   ALA    45      72.479  -0.947  77.984  1.00  0.00
ATOM    717  CA  ALA    45      72.511  -2.826  78.913  1.00  0.00
ATOM    718  HA  ALA    45      72.906  -3.684  78.369  1.00  0.00
ATOM    719  CB  ALA    45      73.593  -2.209  79.741  1.00  0.00
ATOM    720  HB1 ALA    45      73.954  -2.936  80.469  1.00  0.00
ATOM    721  HB2 ALA    45      74.416  -1.903  79.095  1.00  0.00
ATOM    722  HB3 ALA    45      73.199  -1.337  80.264  1.00  0.00
ATOM    723  C   ALA    45      71.375  -3.326  79.825  1.00  0.00
ATOM    724  O   ALA    45      71.234  -4.525  80.037  1.00  0.00
ATOM    725  N   LYS    46      70.580  -2.414  80.381  1.00  0.00
ATOM    726  H   LYS    46      70.663  -1.407  80.242  1.00  0.00
ATOM    727  CA  LYS    46      69.494  -2.833  81.264  1.00  0.00
ATOM    728  HA  LYS    46      69.910  -3.410  82.090  1.00  0.00
ATOM    729  CB  LYS    46      68.764  -1.621  81.875  1.00  0.00
ATOM    730  HB2 LYS    46      69.512  -0.917  82.240  1.00  0.00
ATOM    731  HB3 LYS    46      68.212  -1.117  81.082  1.00  0.00
ATOM    732  CG  LYS    46      67.784  -1.932  83.029  1.00  0.00
ATOM    733  HG2 LYS    46      67.444  -0.996  83.473  1.00  0.00
ATOM    734  HG3 LYS    46      66.903  -2.432  82.627  1.00  0.00
ATOM    735  CD  LYS    46      68.407  -2.806  84.114  1.00  0.00
ATOM    736  HD2 LYS    46      68.068  -3.833  83.981  1.00  0.00
ATOM    737  HD3 LYS    46      69.490  -2.809  83.990  1.00  0.00
ATOM    738  CE  LYS    46      68.067  -2.347  85.545  1.00  0.00
ATOM    739  HE2 LYS    46      68.657  -2.940  86.243  1.00  0.00
ATOM    740  HE3 LYS    46      68.387  -1.311  85.657  1.00  0.00
ATOM    741  NZ  LYS    46      66.621  -2.440  85.952  1.00  0.00
ATOM    742  HZ1 LYS    46      66.514  -2.105  86.931  1.00  0.00
ATOM    743  HZ2 LYS    46      66.044  -1.850  85.319  1.00  0.00
ATOM    744  HZ3 LYS    46      66.305  -3.429  85.888  1.00  0.00
ATOM    745  C   LYS    46      68.519  -3.688  80.462  1.00  0.00
ATOM    746  O   LYS    46      68.104  -4.759  80.910  1.00  0.00
ATOM    747  N   VAL    47      68.171  -3.215  79.269  1.00  0.00
ATOM    748  H   VAL    47      68.522  -2.342  78.876  1.00  0.00
ATOM    749  CA  VAL    47      67.240  -3.928  78.417  1.00  0.00
ATOM    750  HA  VAL    47      66.267  -3.870  78.904  1.00  0.00
ATOM    751  CB  VAL    47      67.147  -3.296  77.020  1.00  0.00
ATOM    752  HB  VAL    47      68.146  -3.208  76.594  1.00  0.00
ATOM    753  CG1 VAL    47      66.299  -4.179  76.107  1.00  0.00
ATOM    754 HG11 VAL    47      66.237  -3.726  75.118  1.00  0.00
ATOM    755 HG12 VAL    47      66.757  -5.165  76.026  1.00  0.00
ATOM    756 HG13 VAL    47      65.297  -4.278  76.525  1.00  0.00
ATOM    757  CG2 VAL    47      66.532  -1.921  77.130  1.00  0.00
ATOM    758 HG21 VAL    47      66.466  -1.472  76.139  1.00  0.00
ATOM    759 HG22 VAL    47      65.533  -2.002  77.559  1.00  0.00
ATOM    760 HG23 VAL    47      67.153  -1.295  77.771  1.00  0.00
ATOM    761  C   VAL    47      67.659  -5.375  78.253  1.00  0.00
ATOM    762  O   VAL    47      66.838  -6.293  78.356  1.00  0.00
ATOM    763  N   GLU    48      68.946  -5.573  78.003  1.00  0.00
ATOM    764  H   GLU    48      69.641  -4.831  77.921  1.00  0.00
ATOM    765  CA  GLU    48      69.456  -6.909  77.825  1.00  0.00
ATOM    766  HA  GLU    48      68.814  -7.434  77.117  1.00  0.00
ATOM    767  CB  GLU    48      70.868  -6.831  77.257  1.00  0.00
ATOM    768  HB2 GLU    48      71.437  -6.069  77.790  1.00  0.00
ATOM    769  HB3 GLU    48      71.381  -7.780  77.415  1.00  0.00
ATOM    770  CG  GLU    48      70.840  -6.507  75.779  1.00  0.00
ATOM    771  HG2 GLU    48      70.537  -5.470  75.637  1.00  0.00
ATOM    772  HG3 GLU    48      71.843  -6.606  75.363  1.00  0.00
ATOM    773  CD  GLU    48      69.886  -7.423  75.035  1.00  0.00
ATOM    774  OE1 GLU    48      70.017  -8.656  75.221  1.00  0.00
ATOM    775  OE2 GLU    48      69.013  -6.923  74.274  1.00  0.00
ATOM    776  C   GLU    48      69.402  -7.734  79.114  1.00  0.00
ATOM    777  O   GLU    48      68.998  -8.876  79.103  1.00  0.00
ATOM    778  N   GLU    49      69.792  -7.142  80.228  1.00  0.00
ATOM    779  H   GLU    49      70.137  -6.184  80.287  1.00  0.00
ATOM    780  CA  GLU    49      69.749  -7.854  81.480  1.00  0.00
ATOM    781  HA  GLU    49      70.344  -8.763  81.387  1.00  0.00
ATOM    782  CB  GLU    49      70.326  -6.980  82.579  1.00  0.00
ATOM    783  HB2 GLU    49      71.408  -6.933  82.454  1.00  0.00
ATOM    784  HB3 GLU    49      69.946  -5.966  82.453  1.00  0.00
ATOM    785  CG  GLU    49      70.020  -7.441  83.994  1.00  0.00
ATOM    786  HG2 GLU    49      68.946  -7.383  84.171  1.00  0.00
ATOM    787  HG3 GLU    49      70.305  -8.487  84.105  1.00  0.00
ATOM    788  CD  GLU    49      70.752  -6.602  85.033  1.00  0.00
ATOM    789  OE1 GLU    49      70.201  -6.405  86.139  1.00  0.00
ATOM    790  OE2 GLU    49      71.888  -6.150  84.741  1.00  0.00
ATOM    791  C   GLU    49      68.312  -8.258  81.828  1.00  0.00
ATOM    792  O   GLU    49      68.075  -9.317  82.438  1.00  0.00
ATOM    793  N   LEU    50      67.362  -7.410  81.438  1.00  0.00
ATOM    794  H   LEU    50      67.535  -6.548  80.921  1.00  0.00
ATOM    795  CA  LEU    50      65.971  -7.672  81.736  1.00  0.00
ATOM    796  HA  LEU    50      65.895  -7.948  82.788  1.00  0.00
ATOM    797  CB  LEU    50      65.107  -6.428  81.519  1.00  0.00
ATOM    798  HB2 LEU    50      65.264  -6.074  80.500  1.00  0.00
ATOM    799  HB3 LEU    50      64.060  -6.719  81.597  1.00  0.00
ATOM    800  CG  LEU    50      65.357  -5.261  82.480  1.00  0.00
ATOM    801  HG  LEU    50      66.426  -5.049  82.486  1.00  0.00
ATOM    802  CD1 LEU    50      64.606  -4.013  82.006  1.00  0.00
ATOM    803 HD11 LEU    50      64.792  -3.192  82.698  1.00  0.00
ATOM    804 HD12 LEU    50      64.953  -3.735  81.011  1.00  0.00
ATOM    805 HD13 LEU    50      63.537  -4.223  81.972  1.00  0.00
ATOM    806  CD2 LEU    50      64.942  -5.618  83.882  1.00  0.00
ATOM    807 HD21 LEU    50      65.130  -4.772  84.544  1.00  0.00
ATOM    808 HD22 LEU    50      63.879  -5.861  83.896  1.00  0.00
ATOM    809 HD23 LEU    50      65.516  -6.480  84.223  1.00  0.00
ATOM    810  C   LEU    50      65.472  -8.809  80.883  1.00  0.00
ATOM    811  O   LEU    50      64.775  -9.665  81.396  1.00  0.00
ATOM    812  N   LYS    51      65.813  -8.811  79.592  1.00  0.00
ATOM    813  H   LYS    51      66.381  -8.084  79.156  1.00  0.00
ATOM    814  CA  LYS    51      65.393  -9.878  78.673  1.00  0.00
ATOM    815  HA  LYS    51      64.304  -9.830  78.682  1.00  0.00
ATOM    816  CB  LYS    51      65.942  -9.652  77.267  1.00  0.00
ATOM    817  HB2 LYS    51      66.969  -9.294  77.347  1.00  0.00
ATOM    818  HB3 LYS    51      65.978 -10.610  76.749  1.00  0.00
ATOM    819  CG  LYS    51      65.145  -8.663  76.411  1.00  0.00
ATOM    820  HG2 LYS    51      64.141  -9.047  76.227  1.00  0.00
ATOM    821  HG3 LYS    51      65.032  -7.715  76.936  1.00  0.00
ATOM    822  CD  LYS    51      65.882  -8.451  75.087  1.00  0.00
ATOM    823  HD2 LYS    51      66.908  -8.149  75.299  1.00  0.00
ATOM    824  HD3 LYS    51      65.933  -9.402  74.556  1.00  0.00
ATOM    825  CE  LYS    51      65.235  -7.401  74.166  1.00  0.00
ATOM    826  HE2 LYS    51      65.059  -6.492  74.742  1.00  0.00
ATOM    827  HE3 LYS    51      65.942  -7.146  73.376  1.00  0.00
ATOM    828  NZ  LYS    51      63.943  -7.829  73.536  1.00  0.00
ATOM    829  HZ1 LYS    51      63.580  -7.063  72.934  1.00  0.00
ATOM    830  HZ2 LYS    51      64.104  -8.678  72.957  1.00  0.00
ATOM    831  HZ3 LYS    51      63.249  -8.044  74.280  1.00  0.00
ATOM    832  C   LYS    51      65.821 -11.274  79.113  1.00  0.00
ATOM    833  O   LYS    51      65.047 -12.203  79.021  1.00  0.00
ATOM    834  N   SER    52      67.054 -11.392  79.590  1.00  0.00
ATOM    835  H   SER    52      67.705 -10.610  79.668  1.00  0.00
ATOM    836  CA  SER    52      67.593 -12.654  80.047  1.00  0.00
ATOM    837  HA  SER    52      67.420 -13.398  79.269  1.00  0.00
ATOM    838  CB  SER    52      69.104 -12.550  80.291  1.00  0.00
ATOM    839  HB2 SER    52      69.604 -12.271  79.363  1.00  0.00
ATOM    840  HB3 SER    52      69.299 -11.792  81.050  1.00  0.00
ATOM    841  OG  SER    52      69.602 -13.813  80.740  1.00  0.00
ATOM    842  HG  SER    52      70.548 -13.748  80.893  1.00  0.00
ATOM    843  C   SER    52      66.902 -13.084  81.310  1.00  0.00
ATOM    844  O   SER    52      66.599 -14.264  81.464  1.00  0.00
ATOM    845  N   LYS    53      66.647 -12.153  82.230  1.00  0.00
ATOM    846  H   LYS    53      66.879 -11.162  82.159  1.00  0.00
ATOM    847  CA  LYS    53      65.981 -12.570  83.446  1.00  0.00
ATOM    848  HA  LYS    53      66.568 -13.404  83.830  1.00  0.00
ATOM    849  CB  LYS    53      65.951 -11.495  84.508  1.00  0.00
ATOM    850  HB2 LYS    53      66.935 -11.038  84.606  1.00  0.00
ATOM    851  HB3 LYS    53      65.259 -10.703  84.221  1.00  0.00
ATOM    852  CG  LYS    53      65.525 -12.107  85.830  1.00  0.00
ATOM    853  HG2 LYS    53      64.557 -12.592  85.703  1.00  0.00
ATOM    854  HG3 LYS    53      66.237 -12.884  86.110  1.00  0.00
ATOM    855  CD  LYS    53      65.430 -11.102  86.944  1.00  0.00
ATOM    856  HD2 LYS    53      66.428 -10.754  87.209  1.00  0.00
ATOM    857  HD3 LYS    53      64.868 -10.232  86.605  1.00  0.00
ATOM    858  CE  LYS    53      64.752 -11.703  88.176  1.00  0.00
ATOM    859  HE2 LYS    53      63.910 -12.322  87.867  1.00  0.00
ATOM    860  HE3 LYS    53      65.451 -12.355  88.699  1.00  0.00
ATOM    861  NZ  LYS    53      64.272 -10.620  89.109  1.00  0.00
ATOM    862  HZ1 LYS    53      63.816 -11.053  89.937  1.00  0.00
ATOM    863  HZ2 LYS    53      65.081 -10.046  89.420  1.00  0.00
ATOM    864  HZ3 LYS    53      63.587 -10.013  88.614  1.00  0.00
ATOM    865  C   LYS    53      64.569 -13.010  83.162  1.00  0.00
ATOM    866  O   LYS    53      64.051 -13.885  83.831  1.00  0.00
ATOM    867  N   LEU    54      63.958 -12.404  82.158  1.00  0.00
ATOM    868  H   LEU    54      64.388 -11.674  81.590  1.00  0.00
ATOM    869  CA  LEU    54      62.591 -12.736  81.771  1.00  0.00
ATOM    870  HA  LEU    54      61.943 -12.654  82.643  1.00  0.00
ATOM    871  CB  LEU    54      62.112 -11.772  80.687  1.00  0.00
ATOM    872  HB2 LEU    54      62.220 -10.761  81.081  1.00  0.00
ATOM    873  HB3 LEU    54      62.800 -11.862  79.846  1.00  0.00
ATOM    874  CG  LEU    54      60.685 -11.895  80.127  1.00  0.00
ATOM    875  HG  LEU    54      60.373 -12.939  80.169  1.00  0.00
ATOM    876  CD1 LEU    54      59.749 -11.036  80.968  1.00  0.00
ATOM    877 HD11 LEU    54      58.734 -11.116  80.579  1.00  0.00
ATOM    878 HD12 LEU    54      59.770 -11.380  82.002  1.00  0.00
ATOM    879 HD13 LEU    54      60.073  -9.996  80.925  1.00  0.00
ATOM    880  CD2 LEU    54      60.636 -11.434  78.658  1.00  0.00
ATOM    881 HD21 LEU    54      59.618 -11.529  78.281  1.00  0.00
ATOM    882 HD22 LEU    54      60.952 -10.393  78.593  1.00  0.00
ATOM    883 HD23 LEU    54      61.304 -12.054  78.060  1.00  0.00
ATOM    884  C   LEU    54      62.547 -14.170  81.225  1.00  0.00
ATOM    885  O   LEU    54      61.654 -14.949  81.564  1.00  0.00
ATOM    886  N   TRP    55      63.527 -14.506  80.390  1.00  0.00
ATOM    887  H   TRP    55      64.287 -13.884  80.113  1.00  0.00
ATOM    888  CA  TRP    55      63.577 -15.835  79.797  1.00  0.00
ATOM    889  HA  TRP    55      62.608 -16.038  79.341  1.00  0.00
ATOM    890  CB  TRP    55      64.644 -15.892  78.684  1.00  0.00
ATOM    891  HB2 TRP    55      64.561 -15.017  78.040  1.00  0.00
ATOM    892  HB3 TRP    55      65.643 -15.873  79.120  1.00  0.00
ATOM    893  CG  TRP    55      64.457 -17.131  77.889  1.00  0.00
ATOM    894  CD1 TRP    55      63.303 -17.537  77.279  1.00  0.00
ATOM    895  HD1 TRP    55      62.391 -16.960  77.240  1.00  0.00
ATOM    896  NE1 TRP    55      63.466 -18.778  76.725  1.00  0.00
ATOM    897  HE1 TRP    55      62.751 -19.301  76.219  1.00  0.00
ATOM    898  CE2 TRP    55      64.747 -19.202  76.961  1.00  0.00
ATOM    899  CZ2 TRP    55      65.377 -20.389  76.589  1.00  0.00
ATOM    900  HZ2 TRP    55      64.852 -21.150  76.031  1.00  0.00
ATOM    901  CH2 TRP    55      66.691 -20.554  76.959  1.00  0.00
ATOM    902  HH2 TRP    55      67.208 -21.462  76.687  1.00  0.00
ATOM    903  CZ3 TRP    55      67.373 -19.564  77.684  1.00  0.00
ATOM    904  HZ3 TRP    55      68.405 -19.725  77.958  1.00  0.00
ATOM    905  CE3 TRP    55      66.740 -18.372  78.058  1.00  0.00
ATOM    906  HE3 TRP    55      67.270 -17.614  78.616  1.00  0.00
ATOM    907  CD2 TRP    55      65.402 -18.188  77.690  1.00  0.00
ATOM    908  C   TRP    55      63.798 -16.922  80.859  1.00  0.00
ATOM    909  O   TRP    55      63.163 -17.971  80.828  1.00  0.00
ATOM    910  N   HID    56      64.670 -16.649  81.816  1.00  0.00
ATOM    911  H   HID    56      65.163 -15.768  81.804  1.00  0.00
ATOM    912  CA  HID    56      64.920 -17.562  82.916  1.00  0.00
ATOM    913  HA  HID    56      65.284 -18.514  82.529  1.00  0.00
ATOM    914  CB  HID    56      65.972 -16.985  83.865  1.00  0.00
ATOM    915  HB2 HID    56      65.860 -15.902  83.907  1.00  0.00
ATOM    916  HB3 HID    56      65.855 -17.401  84.866  1.00  0.00
ATOM    917  CG  HID    56      67.390 -17.254  83.451  1.00  0.00
ATOM    918  ND1 HID    56      67.945 -16.743  82.299  1.00  0.00
ATOM    919  HD1 HID    56      67.452 -16.164  81.635  1.00  0.00
ATOM    920  CE1 HID    56      69.209 -17.130  82.208  1.00  0.00
ATOM    921  HE1 HID    56      69.825 -16.826  81.362  1.00  0.00
ATOM    922  NE2 HID    56      69.491 -17.877  83.262  1.00  0.00
ATOM    923  CD2 HID    56      68.369 -17.972  84.052  1.00  0.00
ATOM    924  HD2 HID    56      68.399 -18.554  84.973  1.00  0.00
ATOM    925  C   HID    56      63.625 -17.763  83.733  1.00  0.00
ATOM    926  O   HID    56      63.328 -18.879  84.179  1.00  0.00
ATOM    927  N   LEU    57      62.877 -16.681  83.961  1.00  0.00
ATOM    928  H   LEU    57      63.093 -15.746  83.616  1.00  0.00
ATOM    929  CA  LEU    57      61.655 -16.778  84.750  1.00  0.00
ATOM    930  HA  LEU    57      61.908 -17.358  85.638  1.00  0.00
ATOM    931  CB  LEU    57      61.160 -15.393  85.196  1.00  0.00
ATOM    932  HB2 LEU    57      61.218 -14.709  84.349  1.00  0.00
ATOM    933  HB3 LEU    57      60.109 -15.467  85.475  1.00  0.00
ATOM    934  CG  LEU    57      61.942 -14.796  86.369  1.00  0.00
ATOM    935  HG  LEU    57      63.003 -14.807  86.121  1.00  0.00
ATOM    936  CD1 LEU    57      61.510 -13.367  86.622  1.00  0.00
ATOM    937 HD11 LEU    57      62.076 -12.959  87.459  1.00  0.00
ATOM    938 HD12 LEU    57      61.696 -12.767  85.731  1.00  0.00
ATOM    939 HD13 LEU    57      60.446 -13.345  86.858  1.00  0.00
ATOM    940  CD2 LEU    57      61.697 -15.616  87.611  1.00  0.00
ATOM    941 HD21 LEU    57      62.255 -15.189  88.445  1.00  0.00
ATOM    942 HD22 LEU    57      60.633 -15.611  87.846  1.00  0.00
ATOM    943 HD23 LEU    57      62.026 -16.641  87.441  1.00  0.00
ATOM    944  C   LEU    57      60.559 -17.511  84.016  1.00  0.00
ATOM    945  O   LEU    57      59.817 -18.249  84.639  1.00  0.00
ATOM    946  N   LYS    58      60.440 -17.325  82.705  1.00  0.00
ATOM    947  H   LYS    58      61.016 -16.708  82.133  1.00  0.00
ATOM    948  CA  LYS    58      59.391 -18.067  82.004  1.00  0.00
ATOM    949  HA  LYS    58      58.449 -17.881  82.521  1.00  0.00
ATOM    950  CB  LYS    58      59.222 -17.616  80.559  1.00  0.00
ATOM    951  HB2 LYS    58      60.177 -17.725  80.044  1.00  0.00
ATOM    952  HB3 LYS    58      58.516 -18.283  80.064  1.00  0.00
ATOM    953  CG  LYS    58      58.737 -16.178  80.394  1.00  0.00
ATOM    954  HG2 LYS    58      57.746 -16.066  80.834  1.00  0.00
ATOM    955  HG3 LYS    58      59.401 -15.497  80.926  1.00  0.00
ATOM    956  CD  LYS    58      58.696 -15.822  78.935  1.00  0.00
ATOM    957  HD2 LYS    58      59.656 -16.052  78.473  1.00  0.00
ATOM    958  HD3 LYS    58      57.945 -16.429  78.429  1.00  0.00
ATOM    959  CE  LYS    58      58.380 -14.367  78.748  1.00  0.00
ATOM    960  HE2 LYS    58      57.579 -14.060  79.420  1.00  0.00
ATOM    961  HE3 LYS    58      59.249 -13.753  78.987  1.00  0.00
ATOM    962  NZ  LYS    58      57.979 -14.171  77.343  1.00  0.00
ATOM    963  HZ1 LYS    58      57.753 -13.168  77.183  1.00  0.00
ATOM    964  HZ2 LYS    58      58.759 -14.454  76.717  1.00  0.00
ATOM    965  HZ3 LYS    58      57.141 -14.752  77.137  1.00  0.00
ATOM    966  C   LYS    58      59.757 -19.534  82.011  1.00  0.00
ATOM    967  O   LYS    58      58.875 -20.390  82.080  1.00  0.00
ATOM    968  N   ASN    59      61.056 -19.840  81.949  1.00  0.00
ATOM    969  H   ASN    59      61.819 -19.166  81.890  1.00  0.00
ATOM    970  CA  ASN    59      61.448 -21.229  81.965  1.00  0.00
ATOM    971  HA  ASN    59      60.867 -21.766  81.216  1.00  0.00
ATOM    972  CB  ASN    59      62.923 -21.381  81.600  1.00  0.00
ATOM    973  HB2 ASN    59      63.493 -20.574  82.059  1.00  0.00
ATOM    974  HB3 ASN    59      63.303 -22.315  82.014  1.00  0.00
ATOM    975  CG  ASN    59      63.154 -21.367  80.087  1.00  0.00
ATOM    976  OD1 ASN    59      62.521 -22.119  79.344  1.00  0.00
ATOM    977  ND2 ASN    59      64.060 -20.502  79.629  1.00  0.00
ATOM    978 HD21 ASN    59      64.251 -20.445  78.629  1.00  0.00
ATOM    979 HD22 ASN    59      64.562 -19.897  80.279  1.00  0.00
ATOM    980  C   ASN    59      61.155 -21.836  83.327  1.00  0.00
ATOM    981  O   ASN    59      60.684 -22.956  83.425  1.00  0.00
ATOM    982  N   PRG    60      61.390 -21.085  84.387  1.00  0.00
ATOM    983  H   PRG    60      61.769 -20.168  84.262  1.00  0.00
ATOM    984  C   PRG    60      59.575 -21.754  85.952  1.00  0.00
ATOM    985  O   PRG    60      59.136 -22.675  86.635  1.00  0.00
ATOM    986  CA  PRG    60      61.110 -21.560  85.731  1.00  0.00
ATOM    987  HA  PRG    60      61.612 -22.492  85.890  1.00  0.00
ATOM    988  CB  PRG    60      61.632 -20.523  86.736  1.00  0.00
ATOM    989  HB2 PRG    60      60.972 -20.502  87.578  1.00  0.00
ATOM    990  HB3 PRG    60      61.622 -19.560  86.269  1.00  0.00
ATOM    991  CG  PRG    60      63.059 -20.809  87.239  1.00  0.00
ATOM    992  CD  PRG    60      64.172 -21.033  87.631  1.00  0.00
ATOM    993  HD1 PRG    60      65.163 -21.232  87.981  1.00  0.00
ATOM    994  N   VAL    61      58.777 -20.846  85.402  1.00  0.00
ATOM    995  H   VAL    61      59.116 -20.050  84.862  1.00  0.00
ATOM    996  CA  VAL    61      57.322 -20.909  85.524  1.00  0.00
ATOM    997  HA  VAL    61      57.073 -20.989  86.582  1.00  0.00
ATOM    998  CB  VAL    61      56.645 -19.601  84.941  1.00  0.00
ATOM    999  HB  VAL    61      57.184 -19.309  84.039  1.00  0.00
ATOM   1000  CG1 VAL    61      55.182 -19.864  84.575  1.00  0.00
ATOM   1001 HG11 VAL    61      54.737 -18.952  84.177  1.00  0.00
ATOM   1002 HG12 VAL    61      55.131 -20.651  83.823  1.00  0.00
ATOM   1003 HG13 VAL    61      54.635 -20.176  85.465  1.00  0.00
ATOM   1004  CG2 VAL    61      56.720 -18.474  85.969  1.00  0.00
ATOM   1005 HG21 VAL    61      56.253 -17.578  85.561  1.00  0.00
ATOM   1006 HG22 VAL    61      56.198 -18.775  86.877  1.00  0.00
ATOM   1007 HG23 VAL    61      57.764 -18.264  86.203  1.00  0.00
ATOM   1008  C   VAL    61      56.793 -22.128  84.768  1.00  0.00
ATOM   1009  O   VAL    61      55.937 -22.863  85.273  1.00  0.00
ATOM   1010  N   ALA    62      57.296 -22.345  83.555  1.00  0.00
ATOM   1011  H   ALA    62      57.992 -21.759  83.093  1.00  0.00
ATOM   1012  CA  ALA    62      56.841 -23.503  82.793  1.00  0.00
ATOM   1013  HA  ALA    62      55.765 -23.434  82.634  1.00  0.00
ATOM   1014  CB  ALA    62      57.510 -23.538  81.415  1.00  0.00
ATOM   1015  HB1 ALA    62      57.158 -24.409  80.862  1.00  0.00
ATOM   1016  HB2 ALA    62      57.257 -22.632  80.865  1.00  0.00
ATOM   1017  HB3 ALA    62      58.591 -23.599  81.537  1.00  0.00
ATOM   1018  C   ALA    62      57.153 -24.786  83.591  1.00  0.00
ATOM   1019  O   ALA    62      56.351 -25.724  83.582  1.00  0.00
ATOM   1020  N   ARG    63      58.280 -24.812  84.318  1.00  0.00
ATOM   1021  H   ARG    63      58.939 -24.035  84.378  1.00  0.00
ATOM   1022  CA  ARG    63      58.659 -25.992  85.103  1.00  0.00
ATOM   1023  HA  ARG    63      58.507 -26.844  84.440  1.00  0.00
ATOM   1024  CB  ARG    63      60.141 -25.936  85.538  1.00  0.00
ATOM   1025  HB2 ARG    63      60.779 -26.020  84.659  1.00  0.00
ATOM   1026  HB3 ARG    63      60.348 -24.967  85.991  1.00  0.00
ATOM   1027  CG  ARG    63      60.497 -27.055  86.537  1.00  0.00
ATOM   1028  HG2 ARG    63      59.905 -26.917  87.442  1.00  0.00
ATOM   1029  HG3 ARG    63      60.204 -28.013  86.107  1.00  0.00
ATOM   1030  CD  ARG    63      61.974 -27.123  86.924  1.00  0.00
ATOM   1031  HD2 ARG    63      62.097 -27.792  87.776  1.00  0.00
ATOM   1032  HD3 ARG    63      62.547 -27.548  86.100  1.00  0.00
ATOM   1033  NE  ARG    63      62.502 -25.812  87.257  1.00  0.00
ATOM   1034  HE  ARG    63      62.709 -25.179  86.484  1.00  0.00
ATOM   1035  CZ  ARG    63      62.736 -25.374  88.482  1.00  0.00
ATOM   1036  NH1 ARG    63      62.488 -26.168  89.530  1.00  0.00
ATOM   1037 HH11 ARG    63      62.120 -27.108  89.382  1.00  0.00
ATOM   1038 HH12 ARG    63      62.667 -25.834  90.477  1.00  0.00
ATOM   1039  NH2 ARG    63      63.232 -24.141  88.646  1.00  0.00
ATOM   1040 HH21 ARG    63      63.423 -23.556  87.833  1.00  0.00
ATOM   1041 HH22 ARG    63      63.419 -23.787  89.584  1.00  0.00
ATOM   1042  C   ARG    63      57.779 -26.184  86.347  1.00  0.00
ATOM   1043  O   ARG    63      57.390 -27.304  86.682  1.00  0.00
ATOM   1044  N   LEU    64      57.461 -25.105  87.039  1.00  0.00
ATOM   1045  H   LEU    64      57.759 -24.156  86.814  1.00  0.00
ATOM   1046  CA  LEU    64      56.618 -25.232  88.228  1.00  0.00
ATOM   1047  HA  LEU    64      57.021 -26.032  88.849  1.00  0.00
ATOM   1048  CB  LEU    64      56.647 -23.919  89.017  1.00  0.00
ATOM   1049  HB2 LEU    64      56.327 -23.102  88.370  1.00  0.00
ATOM   1050  HB3 LEU    64      55.931 -23.975  89.837  1.00  0.00
ATOM   1051  CG  LEU    64      58.034 -23.607  89.577  1.00  0.00
ATOM   1052  HG  LEU    64      58.778 -23.686  88.785  1.00  0.00
ATOM   1053  CD1 LEU    64      58.092 -22.181  90.108  1.00  0.00
ATOM   1054 HD11 LEU    64      59.088 -21.980  90.502  1.00  0.00
ATOM   1055 HD12 LEU    64      57.873 -21.483  89.300  1.00  0.00
ATOM   1056 HD13 LEU    64      57.356 -22.058  90.903  1.00  0.00
ATOM   1057  CD2 LEU    64      58.355 -24.612  90.667  1.00  0.00
ATOM   1058 HD21 LEU    64      59.343 -24.402  91.076  1.00  0.00
ATOM   1059 HD22 LEU    64      57.611 -24.539  91.460  1.00  0.00
ATOM   1060 HD23 LEU    64      58.342 -25.619  90.249  1.00  0.00
ATOM   1061  C   LEU    64      55.168 -25.644  87.875  1.00  0.00
ATOM   1062  O   LEU    64      54.544 -26.418  88.577  1.00  0.00
ATOM   1063  N   LYS    65      54.643 -25.137  86.774  1.00  0.00
ATOM   1064  H   LYS    65      55.121 -24.477  86.161  1.00  0.00
ATOM   1065  CA  LYS    65      53.328 -25.492  86.356  1.00  0.00
ATOM   1066  HA  LYS    65      52.609 -25.265  87.143  1.00  0.00
ATOM   1067  CB  LYS    65      52.937 -24.695  85.111  1.00  0.00
ATOM   1068  HB2 LYS    65      53.812 -24.604  84.467  1.00  0.00
ATOM   1069  HB3 LYS    65      52.190 -25.262  84.555  1.00  0.00
ATOM   1070  CG  LYS    65      52.383 -23.292  85.386  1.00  0.00
ATOM   1071  HG2 LYS    65      51.445 -23.362  85.937  1.00  0.00
ATOM   1072  HG3 LYS    65      53.078 -22.731  86.010  1.00  0.00
ATOM   1073  CD  LYS    65      52.156 -22.547  84.036  1.00  0.00
ATOM   1074  HD2 LYS    65      53.113 -22.410  83.533  1.00  0.00
ATOM   1075  HD3 LYS    65      51.538 -23.163  83.383  1.00  0.00
ATOM   1076  CE  LYS    65      51.491 -21.193  84.231  1.00  0.00
ATOM   1077  HE2 LYS    65      50.427 -21.332  84.420  1.00  0.00
ATOM   1078  HE3 LYS    65      51.910 -20.703  85.110  1.00  0.00
ATOM   1079  NZ  LYS    65      51.679 -20.307  83.019  1.00  0.00
ATOM   1080  HZ1 LYS    65      51.214 -19.391  83.183  1.00  0.00
ATOM   1081  HZ2 LYS    65      52.695 -20.155  82.854  1.00  0.00
ATOM   1082  HZ3 LYS    65      51.258 -20.765  82.186  1.00  0.00
ATOM   1083  C   LYS    65      53.320 -26.986  86.045  1.00  0.00
ATOM   1084  O   LYS    65      52.394 -27.696  86.451  1.00  0.00
ATOM   1085  N   LYS    66      54.348 -27.467  85.338  1.00  0.00
ATOM   1086  H   LYS    66      55.134 -26.903  85.016  1.00  0.00
ATOM   1087  CA  LYS    66      54.421 -28.885  84.963  1.00  0.00
ATOM   1088  HA  LYS    66      53.484 -29.179  84.491  1.00  0.00
ATOM   1089  CB  LYS    66      55.542 -29.117  83.931  1.00  0.00
ATOM   1090  HB2 LYS    66      55.306 -28.557  83.026  1.00  0.00
ATOM   1091  HB3 LYS    66      56.472 -28.707  84.326  1.00  0.00
ATOM   1092  CG  LYS    66      55.771 -30.577  83.557  1.00  0.00
ATOM   1093  HG2 LYS    66      56.610 -30.646  82.865  1.00  0.00
ATOM   1094  HG3 LYS    66      56.046 -31.140  84.449  1.00  0.00
ATOM   1095  CD  LYS    66      54.543 -31.203  82.924  1.00  0.00
ATOM   1096  HD2 LYS    66      53.688 -31.091  83.590  1.00  0.00
ATOM   1097  HD3 LYS    66      54.298 -30.679  82.000  1.00  0.00
ATOM   1098  CE  LYS    66      54.776 -32.678  82.632  1.00  0.00
ATOM   1099  HE2 LYS    66      55.649 -32.789  81.989  1.00  0.00
ATOM   1100  HE3 LYS    66      54.996 -33.204  83.561  1.00  0.00
ATOM   1101  NZ  LYS    66      53.582 -33.304  81.971  1.00  0.00
ATOM   1102  HZ1 LYS    66      53.775 -34.309  81.786  1.00  0.00
ATOM   1103  HZ2 LYS    66      52.755 -33.219  82.596  1.00  0.00
ATOM   1104  HZ3 LYS    66      53.388 -32.818  81.072  1.00  0.00
ATOM   1105  C   LYS    66      54.605 -29.749  86.212  1.00  0.00
ATOM   1106  O   LYS    66      53.937 -30.770  86.347  1.00  0.00
ATOM   1107  N   LYS    67      55.470 -29.325  87.141  1.00  0.00
ATOM   1108  H   LYS    67      56.047 -28.489  87.048  1.00  0.00
ATOM   1109  CA  LYS    67      55.654 -30.058  88.398  1.00  0.00
ATOM   1110  HA  LYS    67      55.900 -31.080  88.110  1.00  0.00
ATOM   1111  CB  LYS    67      56.777 -29.468  89.248  1.00  0.00
ATOM   1112  HB2 LYS    67      56.617 -28.392  89.317  1.00  0.00
ATOM   1113  HB3 LYS    67      56.682 -29.870  90.257  1.00  0.00
ATOM   1114  CG  LYS    67      58.197 -29.699  88.785  1.00  0.00
ATOM   1115  HG2 LYS    67      58.319 -30.715  88.409  1.00  0.00
ATOM   1116  HG3 LYS    67      58.450 -29.024  87.967  1.00  0.00
ATOM   1117  CD  LYS    67      59.102 -29.456  89.982  1.00  0.00
ATOM   1118  HD2 LYS    67      59.072 -28.400  90.252  1.00  0.00
ATOM   1119  HD3 LYS    67      58.729 -30.015  90.840  1.00  0.00
ATOM   1120  CE  LYS    67      60.526 -29.863  89.697  1.00  0.00
ATOM   1121  HE2 LYS    67      60.541 -30.671  88.965  1.00  0.00
ATOM   1122  HE3 LYS    67      61.070 -29.026  89.259  1.00  0.00
ATOM   1123  NZ  LYS    67      61.189 -30.298  90.938  1.00  0.00
ATOM   1124  HZ1 LYS    67      62.169 -30.576  90.729  1.00  0.00
ATOM   1125  HZ2 LYS    67      61.190 -29.516  91.624  1.00  0.00
ATOM   1126  HZ3 LYS    67      60.677 -31.110  91.339  1.00  0.00
ATOM   1127  C   LYS    67      54.382 -30.015  89.253  1.00  0.00
ATOM   1128  O   LYS    67      54.045 -31.000  89.913  1.00  0.00
ATOM   1129  N   ASN    68      53.701 -28.866  89.291  1.00  0.00
ATOM   1130  H   ASN    68      53.976 -28.013  88.804  1.00  0.00
ATOM   1131  CA  ASN    68      52.472 -28.764  90.066  1.00  0.00
ATOM   1132  HA  ASN    68      52.663 -29.165  91.061  1.00  0.00
ATOM   1133  CB  ASN    68      52.048 -27.311  90.215  1.00  0.00
ATOM   1134  HB2 ASN    68      52.116 -26.811  89.249  1.00  0.00
ATOM   1135  HB3 ASN    68      51.004 -27.266  90.524  1.00  0.00
ATOM   1136  CG  ASN    68      52.907 -26.578  91.226  1.00  0.00
ATOM   1137  OD1 ASN    68      53.968 -27.066  91.622  1.00  0.00
ATOM   1138  ND2 ASN    68      52.457 -25.401  91.653  1.00  0.00
ATOM   1139 HD21 ASN    68      52.995 -24.866  92.334  1.00  0.00
ATOM   1140 HD22 ASN    68      51.574 -25.034  91.299  1.00  0.00
ATOM   1141  C   ASN    68      51.365 -29.587  89.431  1.00  0.00
ATOM   1142  O   ASN    68      50.534 -30.141  90.132  1.00  0.00
ATOM   1143  N   ALA    69      51.359 -29.688  88.107  1.00  0.00
ATOM   1144  H   ALA    69      52.024 -29.233  87.482  1.00  0.00
ATOM   1145  CA  ALA    69      50.341 -30.502  87.452  1.00  0.00
ATOM   1146  HA  ALA    69      49.337 -30.167  87.712  1.00  0.00
ATOM   1147  CB  ALA    69      50.453 -30.405  85.924  1.00  0.00
ATOM   1148  HB1 ALA    69      49.682 -31.022  85.463  1.00  0.00
ATOM   1149  HB2 ALA    69      50.322 -29.368  85.615  1.00  0.00
ATOM   1150  HB3 ALA    69      51.435 -30.756  85.608  1.00  0.00
ATOM   1151  C   ALA    69      50.608 -31.924  87.909  1.00  0.00
ATOM   1152  O   ALA    69      49.727 -32.596  88.430  1.00  0.00
ATOM   1153  N   GLU    70      51.854 -32.354  87.755  1.00  0.00
ATOM   1154  H   GLU    70      52.608 -31.785  87.371  1.00  0.00
ATOM   1155  CA  GLU    70      52.250 -33.698  88.129  1.00  0.00
ATOM   1156  HA  GLU    70      51.717 -34.364  87.451  1.00  0.00
ATOM   1157  CB  GLU    70      53.765 -33.874  87.961  1.00  0.00
ATOM   1158  HB2 GLU    70      54.280 -33.267  88.706  1.00  0.00
ATOM   1159  HB3 GLU    70      54.028 -34.913  88.159  1.00  0.00
ATOM   1160  CG  GLU    70      54.261 -33.488  86.571  1.00  0.00
ATOM   1161  HG2 GLU    70      53.612 -33.944  85.823  1.00  0.00
ATOM   1162  HG3 GLU    70      54.175 -32.408  86.451  1.00  0.00
ATOM   1163  CD  GLU    70      55.701 -33.905  86.300  1.00  0.00
ATOM   1164  OE1 GLU    70      56.514 -33.932  87.255  1.00  0.00
ATOM   1165  OE2 GLU    70      56.020 -34.191  85.124  1.00  0.00
ATOM   1166  C   GLU    70      51.829 -34.102  89.533  1.00  0.00
ATOM   1167  O   GLU    70      51.228 -35.159  89.716  1.00  0.00
ATOM   1168  N   CYX    71      52.140 -33.287  90.531  1.00  0.00
ATOM   1169  H   CYX    71      52.671 -32.440  90.388  1.00  0.00
ATOM   1170  CA  CYX    71      51.762 -33.640  91.882  1.00  0.00
ATOM   1171  HA  CYX    71      52.104 -34.651  92.105  1.00  0.00
ATOM   1172  CB  CYX    71      52.386 -32.681  92.890  1.00  0.00
ATOM   1173  HB2 CYX    71      53.468 -32.813  92.896  1.00  0.00
ATOM   1174  HB3 CYX    71      52.147 -31.655  92.612  1.00  0.00
ATOM   1175  SG  CYX    71      51.730 -32.926  94.570  1.00  0.00
ATOM   1176  C   CYX    71      50.244 -33.655  92.064  1.00  0.00
ATOM   1177  O   CYX    71      49.697 -34.612  92.618  1.00  0.00
ATOM   1178  N   LYS    72      49.563 -32.606  91.600  1.00  0.00
ATOM   1179  H   LYS    72      49.992 -31.811  91.127  1.00  0.00
ATOM   1180  CA  LYS    72      48.104 -32.515  91.740  1.00  0.00
ATOM   1181  HA  LYS    72      47.872 -32.271  92.777  1.00  0.00
ATOM   1182  CB  LYS    72      47.537 -31.413  90.850  1.00  0.00
ATOM   1183  HB2 LYS    72      47.967 -30.454  91.140  1.00  0.00
ATOM   1184  HB3 LYS    72      47.785 -31.622  89.809  1.00  0.00
ATOM   1185  CG  LYS    72      46.021 -31.360  91.010  1.00  0.00
ATOM   1186  HG2 LYS    72      45.591 -32.318  90.720  1.00  0.00
ATOM   1187  HG3 LYS    72      45.773 -31.150  92.051  1.00  0.00
ATOM   1188  CD  LYS    72      45.455 -30.258  90.121  1.00  0.00
ATOM   1189  HD2 LYS    72      45.884 -29.299  90.410  1.00  0.00
ATOM   1190  HD3 LYS    72      45.703 -30.467  89.080  1.00  0.00
ATOM   1191  CE  LYS    72      43.939 -30.205  90.281  1.00  0.00
ATOM   1192  HE2 LYS    72      43.509 -31.163  89.991  1.00  0.00
ATOM   1193  HE3 LYS    72      43.690 -29.995  91.321  1.00  0.00
ATOM   1194  NZ  LYS    72      43.393 -29.143  89.423  1.00  0.00
ATOM   1195  HZ1 LYS    72      43.623 -29.337  88.459  1.00  0.00
ATOM   1196  HZ2 LYS    72      42.389 -29.108  89.530  1.00  0.00
ATOM   1197  HZ3 LYS    72      43.791 -28.255  89.692  1.00  0.00
ATOM   1198  C   LYS    72      47.475 -33.842  91.374  1.00  0.00
ATOM   1199  O   LYS    72      46.851 -34.494  92.210  1.00  0.00
ATOM   1200  N   ALA    73      47.641 -34.241  90.118  1.00  0.00
ATOM   1201  H   ALA    73      48.143 -33.708  89.408  1.00  0.00
ATOM   1202  CA  ALA    73      47.099 -35.510  89.655  1.00  0.00
ATOM   1203  HA  ALA    73      46.251 -35.809  90.271  1.00  0.00
ATOM   1204  CB  ALA    73      46.610 -35.384  88.223  1.00  0.00
ATOM   1205  HB1 ALA    73      46.207 -36.341  87.890  1.00  0.00
ATOM   1206  HB2 ALA    73      45.830 -34.624  88.170  1.00  0.00
ATOM   1207  HB3 ALA    73      47.441 -35.096  87.579  1.00  0.00
ATOM   1208  C   ALA    73      48.209 -36.542  89.742  1.00  0.00
ATOM   1209  O   ALA    73      48.475 -37.208  88.726  1.00  0.00
ATOM   1210  N   NHE    74      48.798 -36.663  90.831  1.00  0.00
ATOM   1211  HN1 NHE    74      48.532 -36.086  91.616  1.00  0.00
ATOM   1212  HN2 NHE    74      49.542 -37.338  90.930  1.00  0.00
TER   
END   
