# Supplementary material for: Folded-state compatibility and unfolded-state constraint govern staple-based stabilization: guidelines from a coiled-coil model
Source: RSC Chem Biol. 2026 Feb 24;7(4):737–50. doi: 10.1039/d5cb00326a (PMC12980645; doi:10.1039/d5cb00326a)
Supplement: CB-007-D5CB00326A-s012 [file CB-007-D5CB00326A-s012.pdb]

REMARK   1 File created by GaussView 6.1.1
HETATM    1  H1  ACE     1      67.459  10.252  71.882                       H
HETATM    2  CH3 ACE     1      66.653   9.797  72.420                       C
HETATM    3  H2  ACE     1      65.917   9.444  71.729                       H
HETATM    4  H3  ACE     1      66.210  10.520  73.075                       H
HETATM    5  C   ACE     1      67.192   8.615  73.249                       C
HETATM    6  O   ACE     1      66.633   8.304  74.334                       O
ATOM      7  N   GLU     2      68.249   7.920  72.816                       N
ATOM      8  H   GLU     2      68.684   8.154  71.947                       H
ATOM      9  CA  GLU     2      68.777   6.808  73.625                       C
ATOM     10  HA  GLU     2      68.289   5.900  73.348                       H
ATOM     11  CB  GLU     2      70.291   6.667  73.395                       C
ATOM     12  HB2 GLU     2      70.784   7.574  73.670                       H
ATOM     13  HB3 GLU     2      70.665   5.862  73.997                       H
ATOM     14  CG  GLU     2      70.563   6.360  71.913                       C
ATOM     15  HG2 GLU     2      70.064   5.453  71.639                       H
ATOM     16  HG3 GLU     2      70.199   7.163  71.310                       H
ATOM     17  CD  GLU     2      72.079   6.193  71.698                       C
ATOM     18  OE1 GLU     2      72.627   5.020  71.820                       O
ATOM     19  OE2 GLU     2      72.810   7.226  71.396                       O
ATOM     20  C   GLU     2      68.522   7.101  75.108                       C
ATOM     21  O   GLU     2      67.482   6.672  75.669                       O
ATOM     22  N   VAL     3      69.424   7.802  75.811                       N
ATOM     23  H   VAL     3      70.223   8.189  75.358                       H
ATOM     24  CA  VAL     3      69.198   8.024  77.240                       C
ATOM     25  HA  VAL     3      69.688   7.270  77.797                       H
ATOM     26  CB  VAL     3      69.755   9.405  77.650                       C
ATOM     27  HB  VAL     3      69.253  10.173  77.078                       H
ATOM     28  CG1 VAL     3      69.501   9.644  79.149                       C
ATOM     29 HG11 VAL     3      69.886  10.602  79.427                       H
ATOM     30 HG12 VAL     3      68.445   9.617  79.346                       H
ATOM     31 HG13 VAL     3      69.986   8.881  79.716                       H
ATOM     32  CG2 VAL     3      71.263   9.449  77.367                       C
ATOM     33 HG21 VAL     3      71.649  10.406  77.646                       H
ATOM     34 HG22 VAL     3      71.748   8.685  77.936                       H
ATOM     35 HG23 VAL     3      71.436   9.284  76.324                       H
ATOM     36  C   VAL     3      67.690   7.953  77.524                       C
ATOM     37  O   VAL     3      67.288   7.542  78.639                       O
ATOM     38  N   LYS     4      66.791   8.304  76.595                       N
ATOM     39  H   LYS     4      67.054   8.691  75.717                       H
ATOM     40  CA  LYS     4      65.367   8.123  76.938                       C
ATOM     41  HA  LYS     4      65.274   8.167  78.009                       H
ATOM     42  CB  LYS     4      64.522   9.222  76.274                       C
ATOM     43  HB2 LYS     4      64.839  10.182  76.628                       H
ATOM     44  HB3 LYS     4      64.646   9.167  75.215                       H
ATOM     45  CG  LYS     4      63.028   9.030  76.608                       C
ATOM     46  HG2 LYS     4      62.705   8.065  76.271                       H
ATOM     47  HG3 LYS     4      62.886   9.094  77.670                       H
ATOM     48  CD  LYS     4      62.196  10.128  75.905                       C
ATOM     49  HD2 LYS     4      62.525  11.086  76.241                       H
ATOM     50  HD3 LYS     4      62.337  10.047  74.847                       H
ATOM     51  CE  LYS     4      60.702   9.945  76.240                       C
ATOM     52  HE2 LYS     4      60.372   8.988  75.902                       H
ATOM     53  HE3 LYS     4      60.563  10.025  77.296                       H
ATOM     54  NZ  LYS     4      59.919  10.996  75.567                       N
ATOM     55  HZ1 LYS     4      60.047  10.928  74.575                       H
ATOM     56  HZ2 LYS     4      58.951  10.885  75.784                       H
ATOM     57  HZ3 LYS     4      60.229  11.897  75.876                       H
ATOM     58  C   LYS     4      64.875   6.744  76.428                       C
ATOM     59  O   LYS     4      64.176   6.019  77.199                       O
ATOM     60  N   GLN     5      65.142   6.322  75.186                       N
ATOM     61  H   GLN     5      65.647   6.914  74.548                       H
ATOM     62  CA  GLN     5      64.657   4.997  74.762                       C
ATOM     63  HA  GLN     5      63.586   5.071  74.667                       H
ATOM     64  CB  GLN     5      65.254   4.610  73.388                       C
ATOM     65  HB2 GLN     5      65.062   5.386  72.680                       H
ATOM     66  HB3 GLN     5      66.321   4.457  73.458                       H
ATOM     67  CG  GLN     5      64.569   3.310  72.925                       C
ATOM     68  HG2 GLN     5      64.770   2.520  73.626                       H
ATOM     69  HG3 GLN     5      63.510   3.476  72.882                       H
ATOM     70  CD  GLN     5      65.070   2.902  71.530                       C
ATOM     71  OE1 GLN     5      66.253   3.152  71.179                       O
ATOM     72  NE2 GLN     5      64.233   2.271  70.698                       N
ATOM     73 HE21 GLN     5      64.545   1.992  69.788                       H
ATOM     74 HE22 GLN     5      63.299   2.077  70.988                       H
ATOM     75  C   GLN     5      65.032   3.913  75.788                       C
ATOM     76  O   GLN     5      64.272   2.932  75.975                       O
ATOM     77  N   LEU     6      66.200   4.028  76.437                       N
ATOM     78  H   LEU     6      66.719   4.862  76.310                       H
ATOM     79  CA  LEU     6      66.734   2.973  77.327                       C
ATOM     80  HA  LEU     6      66.417   2.006  76.972                       H
ATOM     81  CB  LEU     6      68.276   3.035  77.309                       C
ATOM     82  HB2 LEU     6      68.591   4.009  77.633                       H
ATOM     83  HB3 LEU     6      68.670   2.296  77.972                       H
ATOM     84  CG  LEU     6      68.798   2.772  75.889                       C
ATOM     85  HG  LEU     6      68.389   3.497  75.213                       H
ATOM     86  CD1 LEU     6      70.336   2.876  75.870                       C
ATOM     87 HD11 LEU     6      70.695   2.688  74.876                       H
ATOM     88 HD12 LEU     6      70.633   3.855  76.175                       H
ATOM     89 HD13 LEU     6      70.751   2.149  76.537                       H
ATOM     90  CD2 LEU     6      68.377   1.356  75.446                       C
ATOM     91 HD21 LEU     6      68.736   1.168  74.453                       H
ATOM     92 HD22 LEU     6      68.799   0.634  76.116                       H
ATOM     93 HD23 LEU     6      67.312   1.278  75.460                       H
ATOM     94  C   LEU     6      66.239   3.183  78.754                       C
ATOM     95  O   LEU     6      66.203   2.219  79.550                       O
ATOM     96  N   GLU     7      65.837   4.391  79.155                       N
ATOM     97  H   GLU     7      65.745   5.145  78.504                       H
ATOM     98  CA  GLU     7      65.503   4.598  80.566                       C
ATOM     99  HA  GLU     7      66.183   4.041  81.180                       H
ATOM    100  CB  GLU     7      65.609   6.093  80.909                       C
ATOM    101  HB2 GLU     7      66.605   6.432  80.726                       H
ATOM    102  HB3 GLU     7      64.923   6.647  80.304                       H
ATOM    103  CG  GLU     7      65.260   6.295  82.397                       C
ATOM    104  HG2 GLU     7      64.262   5.952  82.579                       H
ATOM    105  HG3 GLU     7      65.945   5.737  83.001                       H
ATOM    106  CD  GLU     7      65.359   7.789  82.753                       C
ATOM    107  OE1 GLU     7      64.319   8.558  82.632                       O
ATOM    108  OE2 GLU     7      66.489   8.282  83.174                       O
ATOM    109  C   GLU     7      64.078   4.099  80.843                       C
ATOM    110  O   GLU     7      63.789   3.692  81.998                       O
ATOM    111  N   ALA     8      63.137   4.065  79.895                       N
ATOM    112  H   ALA     8      63.314   4.398  78.966                       H
ATOM    113  CA  ALA     8      61.846   3.504  80.281                       C
ATOM    114  HA  ALA     8      61.681   3.713  81.316                       H
ATOM    115  CB  ALA     8      60.711   4.125  79.443                       C
ATOM    116  HB1 ALA     8      59.773   3.706  79.744                       H
ATOM    117  HB2 ALA     8      60.693   5.184  79.596                       H
ATOM    118  HB3 ALA     8      60.877   3.918  78.406                       H
ATOM    119  C   ALA     8      61.876   1.978  80.068                       C
ATOM    120  O   ALA     8      61.333   1.231  80.924                       O
ATOM    121  N   GLU     9      62.455   1.422  78.992                       N
ATOM    122  H   GLU     9      62.759   1.986  78.224                       H
ATOM    123  CA  GLU     9      62.610  -0.040  78.962                       C
ATOM    124  HA  GLU     9      61.662  -0.480  78.731                       H
ATOM    125  CB  GLU     9      63.650  -0.452  77.904                       C
ATOM    126  HB2 GLU     9      63.324  -0.132  76.937                       H
ATOM    127  HB3 GLU     9      64.588   0.009  78.135                       H
ATOM    128  CG  GLU     9      63.822  -1.981  77.909                       C
ATOM    129  HG2 GLU     9      64.137  -2.302  78.880                       H
ATOM    130  HG3 GLU     9      62.891  -2.447  77.665                       H
ATOM    131  CD  GLU     9      64.888  -2.377  76.869                       C
ATOM    132  OE1 GLU     9      65.858  -1.555  76.590                       O
ATOM    133  OE2 GLU     9      64.820  -3.530  76.271                       O
ATOM    134  C   GLU     9      63.119  -0.514  80.337                       C
ATOM    135  O   GLU     9      62.633  -1.526  80.907                       O
ATOM    136  N   VAL    10      64.127   0.184  80.885                       N
ATOM    137  H   VAL    10      64.544   0.916  80.347                       H
ATOM    138  CA  VAL    10      64.663  -0.091  82.228                       C
ATOM    139  HA  VAL    10      65.315  -0.939  82.184                       H
ATOM    140  CB  VAL    10      65.451   1.138  82.704                       C
ATOM    141  HB  VAL    10      64.796   1.982  82.762                       H
ATOM    142  CG1 VAL    10      66.052   0.855  84.092                       C
ATOM    143 HG11 VAL    10      66.602   1.710  84.423                       H
ATOM    144 HG12 VAL    10      65.265   0.646  84.786                       H
ATOM    145 HG13 VAL    10      66.707   0.011  84.030                       H
ATOM    146  CG2 VAL    10      66.581   1.435  81.701                       C
ATOM    147 HG21 VAL    10      67.133   2.291  82.028                       H
ATOM    148 HG22 VAL    10      67.236   0.591  81.640                       H
ATOM    149 HG23 VAL    10      66.159   1.629  80.736                       H
ATOM    150  C   VAL    10      63.518  -0.347  83.216                       C
ATOM    151  O   VAL    10      63.668  -1.096  84.216                       O
ATOM    152  N   GLU    11      62.367   0.273  82.980                       N
ATOM    153  H   GLU    11      62.251   0.756  82.112                       H
ATOM    154  CA  GLU    11      61.265   0.287  83.946                       C
ATOM    155  HA  GLU    11      61.642   0.268  84.947                       H
ATOM    156  CB  GLU    11      60.481   1.595  83.720                       C
ATOM    157  HB2 GLU    11      60.104   1.620  82.719                       H
ATOM    158  HB3 GLU    11      59.665   1.656  84.408                       H
ATOM    159  CG  GLU    11      61.444   2.786  83.942                       C
ATOM    160  HG2 GLU    11      61.811   2.760  84.947                       H
ATOM    161  HG3 GLU    11      62.265   2.709  83.259                       H
ATOM    162  CD  GLU    11      60.709   4.118  83.701                       C
ATOM    163  OE1 GLU    11      60.102   4.716  84.683                       O
ATOM    164  OE2 GLU    11      60.699   4.647  82.511                       O
ATOM    165  C   GLU    11      60.374  -0.951  83.730                       C
ATOM    166  O   GLU    11      59.652  -1.389  84.662                       O
ATOM    167  N   GLU    12      60.393  -1.559  82.543                       N
ATOM    168  H   GLU    12      60.995  -1.208  81.826                       H
ATOM    169  CA  GLU    12      59.559  -2.736  82.263                       C
ATOM    170  HA  GLU    12      58.628  -2.661  82.787                       H
ATOM    171  CB  GLU    12      59.276  -2.803  80.752                       C
ATOM    172  HB2 GLU    12      58.763  -1.916  80.445                       H
ATOM    173  HB3 GLU    12      60.196  -2.886  80.212                       H
ATOM    174  CG  GLU    12      58.393  -4.037  80.470                       C
ATOM    175  HG2 GLU    12      58.918  -4.923  80.765                       H
ATOM    176  HG3 GLU    12      57.484  -3.958  81.030                       H
ATOM    177  CD  GLU    12      58.059  -4.113  78.970                       C
ATOM    178  OE1 GLU    12      58.839  -4.764  78.158                       O
ATOM    179  OE2 GLU    12      56.991  -3.524  78.515                       O
ATOM    180  C   GLU    12      60.282  -4.028  82.710                       C
ATOM    181  O   GLU    12      59.605  -5.082  82.836                       O
ATOM    182  N   LEU    13      61.598  -4.076  82.985                       N
ATOM    183  H   LEU    13      62.135  -3.237  83.088                       H
ATOM    184  CA  LEU    13      62.224  -5.400  83.139                       C
ATOM    185  HA  LEU    13      61.852  -6.043  82.370                       H
ATOM    186  CB  LEU    13      63.753  -5.282  82.988                       C
ATOM    187  HB2 LEU    13      64.152  -4.651  83.755                       H
ATOM    188  HB3 LEU    13      64.193  -6.254  83.065                       H
ATOM    189  CG  LEU    13      64.066  -4.673  81.603                       C
ATOM    190  HG  LEU    13      63.651  -3.690  81.549                       H
ATOM    191  CD1 LEU    13      65.591  -4.600  81.391                       C
ATOM    192 HD11 LEU    13      65.796  -4.173  80.430                       H
ATOM    193 HD12 LEU    13      66.030  -3.992  82.152                       H
ATOM    194 HD13 LEU    13      66.006  -5.586  81.437                       H
ATOM    195  CD2 LEU    13      63.443  -5.551  80.501                       C
ATOM    196 HD21 LEU    13      63.655  -5.123  79.543                       H
ATOM    197 HD22 LEU    13      63.859  -6.536  80.550                       H
ATOM    198 HD23 LEU    13      62.385  -5.603  80.644                       H
ATOM    199  C   LEU    13      61.815  -6.025  84.493                       C
ATOM    200  O   LEU    13      60.759  -6.702  84.467                       O
HETATM  201  N   PRB    14      62.413  -5.976  85.704                       N
HETATM  202  H   PRB    14      63.234  -5.438  85.913                       H
HETATM  203  CA  PRB    14      61.688  -6.828  86.687                       C
HETATM  204  HA  PRB    14      61.183  -7.603  86.111                       H
HETATM  205  CB  PRB    14      62.623  -7.602  87.741                       C
HETATM  206  HB1 PRB    14      61.951  -8.260  88.334                       H
HETATM  207  HB3 PRB    14      63.305  -8.175  87.209                       H
HETATM  208  CG  PRB    14      63.495  -6.740  88.712                       C
HETATM  209  CD  PRB    14      64.219  -6.187  89.522                       C
HETATM  210  HD1 PRB    14      64.870  -5.757  90.249                       H
HETATM  211  C   PRB    14      60.602  -5.955  87.369                       C
HETATM  212  O   PRB    14      60.249  -6.158  88.555                       O
ATOM    213  N   SER    15      59.984  -5.017  86.608                       N
ATOM    214  H   SER    15      60.449  -4.609  85.833                       H
ATOM    215  CA  SER    15      58.585  -4.631  86.894                       C
ATOM    216  HA  SER    15      58.381  -4.641  87.951                       H
ATOM    217  CB  SER    15      58.258  -3.238  86.357                       C
ATOM    218  HB2 SER    15      58.883  -2.507  86.830                       H
ATOM    219  HB3 SER    15      58.421  -3.210  85.299                       H
ATOM    220  OG  SER    15      56.886  -2.930  86.636                       O
ATOM    221  HG  SER    15      56.675  -2.047  86.312                       H
ATOM    222  C   SER    15      57.745  -5.697  86.165                       C
ATOM    223  O   SER    15      57.339  -6.693  86.802                       O
ATOM    224  N   GLU    16      57.514  -5.601  84.857                       N
ATOM    225  H   GLU    16      57.613  -4.741  84.347                       H
ATOM    226  CA  GLU    16      57.148  -6.846  84.225                       C
ATOM    227  HA  GLU    16      56.096  -6.961  84.158                       H
ATOM    228  CB  GLU    16      57.776  -6.896  82.796                       C
ATOM    229  HB2 GLU    16      57.359  -6.104  82.214                       H
ATOM    230  HB3 GLU    16      58.841  -6.766  82.873                       H
ATOM    231  CG  GLU    16      57.501  -8.234  82.082                       C
ATOM    232  HG2 GLU    16      57.922  -9.039  82.649                       H
ATOM    233  HG3 GLU    16      56.449  -8.380  81.982                       H
ATOM    234  CD  GLU    16      58.155  -8.197  80.680                       C
ATOM    235  OE1 GLU    16      58.274  -7.066  80.044                       O
ATOM    236  OE2 GLU    16      58.590  -9.295  80.129                       O
ATOM    237  C   GLU    16      57.711  -7.928  85.158                       C
ATOM    238  O   GLU    16      57.072  -8.981  85.419                       O
ATOM    239  N   LEU    17      59.041  -7.688  85.765                       N
ATOM    240  H   LEU    17      59.671  -7.484  85.017                       H
ATOM    241  CA  LEU    17      59.506  -8.869  86.504                       C
ATOM    242  HA  LEU    17      59.330  -9.754  85.940                       H
ATOM    243  CB  LEU    17      61.008  -8.739  86.761                       C
ATOM    244  HB2 LEU    17      61.189  -7.856  87.316                       H
ATOM    245  HB3 LEU    17      61.370  -9.589  87.307                       H
ATOM    246  CG  LEU    17      61.697  -8.660  85.401                       C
ATOM    247  HG  LEU    17      61.317  -7.824  84.867                       H
ATOM    248  CD1 LEU    17      63.207  -8.508  85.588                       C
ATOM    249 HD11 LEU    17      63.674  -8.463  84.630                       H
ATOM    250 HD12 LEU    17      63.409  -7.611  86.133                       H
ATOM    251 HD13 LEU    17      63.592  -9.348  86.134                       H
ATOM    252  CD2 LEU    17      61.391  -9.940  84.619                       C
ATOM    253 HD21 LEU    17      61.865  -9.889  83.665                       H
ATOM    254 HD22 LEU    17      61.765 -10.789  85.158                       H
ATOM    255 HD23 LEU    17      60.335 -10.035  84.496                       H
ATOM    256  C   LEU    17      58.761  -8.913  87.849                       C
ATOM    257  O   LEU    17      58.361 -10.004  88.323                       O
ATOM    258  N   TRP    18      58.562  -7.753  88.542                       N
ATOM    259  H   TRP    18      59.008  -6.886  88.238                       H
ATOM    260  CA  TRP    18      57.698  -7.698  89.749                       C
ATOM    261  HA  TRP    18      58.257  -7.961  90.629                       H
ATOM    262  CB  TRP    18      57.162  -6.253  89.907                       C
ATOM    263  HB2 TRP    18      56.627  -5.980  89.026                       H
ATOM    264  HB3 TRP    18      56.507  -6.196  90.756                       H
ATOM    265  CG  TRP    18      58.348  -5.275  90.117                       C
ATOM    266  CD1 TRP    18      59.567  -5.554  90.762                       C
ATOM    267  HD1 TRP    18      59.843  -6.493  91.199                       H
ATOM    268  NE1 TRP    18      60.330  -4.438  90.744                       N
ATOM    269  HE1 TRP    18      61.247  -4.352  91.134                       H
ATOM    270  CE2 TRP    18      59.656  -3.463  90.113                       C
ATOM    271  CZ2 TRP    18      60.049  -2.150  89.857                       C
ATOM    272  HZ2 TRP    18      61.005  -1.786  90.176                       H
ATOM    273  CH2 TRP    18      59.149  -1.316  89.161                       C
ATOM    274  HH2 TRP    18      59.417  -0.302  88.949                       H
ATOM    275  CZ3 TRP    18      57.884  -1.815  88.747                       C
ATOM    276  HZ3 TRP    18      57.208  -1.174  88.222                       H
ATOM    277  CE3 TRP    18      57.517  -3.151  89.027                       C
ATOM    278  HE3 TRP    18      56.567  -3.538  88.721                       H
ATOM    279  CD2 TRP    18      58.431  -3.941  89.714                       C
ATOM    280  C   TRP    18      56.530  -8.671  89.564                       C
ATOM    281  O   TRP    18      55.948  -9.208  90.551                       O
ATOM    282  N   HID    19      56.158  -8.917  88.317                       N
ATOM    283  H   HID    19      56.643  -8.475  87.574                       H
ATOM    284  CA  HID    19      55.043  -9.815  88.011                       C
ATOM    285  HA  HID    19      54.318  -9.787  88.797                       H
ATOM    286  CB  HID    19      54.391  -9.364  86.693                       C
ATOM    287  HB2 HID    19      55.114  -9.418  85.903                       H
ATOM    288  HB3 HID    19      53.567 -10.006  86.462                       H
ATOM    289  CG  HID    19      53.901  -7.913  86.837                       C
ATOM    290  ND1 HID    19      53.820  -7.011  85.869                       N
ATOM    291  HD1 HID    19      54.066  -7.154  84.910                       H
ATOM    292  CE1 HID    19      53.353  -5.872  86.399                       C
ATOM    293  HE1 HID    19      53.185  -4.967  85.852                       H
ATOM    294  NE2 HID    19      53.125  -6.029  87.722                       N
ATOM    295  CD2 HID    19      53.464  -7.298  88.005                       C
ATOM    296  HD2 HID    19      53.408  -7.759  88.969                       H
ATOM    297  C   HID    19      55.582 -11.250  87.862                       C
ATOM    298  O   HID    19      54.852 -12.237  88.134                       O
ATOM    299  N   LEU    20      56.841 -11.434  87.441                       N
ATOM    300  H   LEU    20      57.404 -10.644  87.197                       H
ATOM    301  CA  LEU    20      57.408 -12.786  87.346                       C
ATOM    302  HA  LEU    20      56.644 -13.488  87.087                       H
ATOM    303  CB  LEU    20      58.508 -12.821  86.271                       C
ATOM    304  HB2 LEU    20      59.290 -12.138  86.534                       H
ATOM    305  HB3 LEU    20      58.907 -13.812  86.207                       H
ATOM    306  CG  LEU    20      57.912 -12.414  84.911                       C
ATOM    307  HG  LEU    20      57.533 -11.415  84.973                       H
ATOM    308  CD1 LEU    20      59.010 -12.483  83.833                       C
ATOM    309 HD11 LEU    20      58.599 -12.198  82.887                       H
ATOM    310 HD12 LEU    20      59.807 -11.819  84.092                       H
ATOM    311 HD13 LEU    20      59.385 -13.484  83.772                       H
ATOM    312  CD2 LEU    20      56.765 -13.371  84.540                       C
ATOM    313 HD21 LEU    20      56.354 -13.085  83.594                       H
ATOM    314 HD22 LEU    20      57.140 -14.371  84.479                       H
ATOM    315 HD23 LEU    20      56.003 -13.321  85.290                       H
ATOM    316  C   LEU    20      57.999 -13.144  88.717                       C
ATOM    317  O   LEU    20      58.111 -14.342  89.085                       O
ATOM    318  N   GLU    21      58.372 -12.139  89.512                       N
ATOM    319  H   GLU    21      58.292 -11.198  89.182                       H
ATOM    320  CA  GLU    21      58.872 -12.383  90.866                       C
ATOM    321  HA  GLU    21      59.447 -13.285  90.894                       H
ATOM    322  CB  GLU    21      59.752 -11.198  91.306                       C
ATOM    323  HB2 GLU    21      59.171 -10.300  91.286                       H
ATOM    324  HB3 GLU    21      60.111 -11.370  92.299                       H
ATOM    325  CG  GLU    21      60.946 -11.054  90.346                       C
ATOM    326  HG2 GLU    21      61.531 -11.950  90.367                       H
ATOM    327  HG3 GLU    21      60.587 -10.886  89.352                       H
ATOM    328  CD  GLU    21      61.812  -9.860  90.788                       C
ATOM    329  OE1 GLU    21      61.262  -8.846  91.390                       O
ATOM    330  OE2 GLU    21      63.093  -9.865  90.559                       O
ATOM    331  C   GLU    21      57.663 -12.513  91.801                       C
ATOM    332  O   GLU    21      57.743 -13.178  92.867                       O
ATOM    333  N   ASN    22      56.519 -11.918  91.452                       N
ATOM    334  H   ASN    22      56.472 -11.387  90.606                       H
ATOM    335  CA  ASN    22      55.329 -12.051  92.294                       C
ATOM    336  HA  ASN    22      55.618 -12.107  93.322                       H
ATOM    337  CB  ASN    22      54.406 -10.835  92.088                       C
ATOM    338  HB2 ASN    22      54.118 -10.775  91.059                       H
ATOM    339  HB3 ASN    22      53.533 -10.945  92.697                       H
ATOM    340  CG  ASN    22      55.152  -9.551  92.490                       C
ATOM    341  OD1 ASN    22      56.039  -9.591  93.381                       O
ATOM    342  ND2 ASN    22      54.855  -8.391  91.893                       N
ATOM    343 HD21 ASN    22      55.339  -7.556  92.155                       H
ATOM    344 HD22 ASN    22      54.150  -8.360  91.185                       H
ATOM    345  C   ASN    22      54.584 -13.338  91.908                       C
ATOM    346  O   ASN    22      53.889 -13.930  92.775                       O
ATOM    347  N   GLU    23      54.661 -13.853  90.671                       N
ATOM    348  H   GLU    23      55.197 -13.408  89.953                       H
ATOM    349  CA  GLU    23      53.931 -15.098  90.419                       C
ATOM    350  HA  GLU    23      53.061 -15.109  91.041                       H
ATOM    351  CB  GLU    23      53.521 -15.199  88.935                       C
ATOM    352  HB2 GLU    23      52.879 -14.382  88.682                       H
ATOM    353  HB3 GLU    23      54.399 -15.166  88.323                       H
ATOM    354  CG  GLU    23      52.785 -16.533  88.696                       C
ATOM    355  HG2 GLU    23      53.429 -17.346  88.962                       H
ATOM    356  HG3 GLU    23      51.901 -16.566  89.296                       H
ATOM    357  CD  GLU    23      52.404 -16.652  87.208                       C
ATOM    358  OE1 GLU    23      53.144 -16.084  86.299                       O
ATOM    359  OE2 GLU    23      51.345 -17.322  86.858                       O
ATOM    360  C   GLU    23      54.821 -16.300  90.767                       C
ATOM    361  O   GLU    23      54.310 -17.279  91.372                       O
ATOM    362  N   VAL    24      56.117 -16.354  90.432                       N
ATOM    363  H   VAL    24      56.536 -15.655  89.853                       H
ATOM    364  CA  VAL    24      56.887 -17.499  90.928                       C
ATOM    365  HA  VAL    24      56.637 -18.358  90.342                       H
ATOM    366  CB  VAL    24      58.402 -17.233  90.821                       C
ATOM    367  HB  VAL    24      58.654 -16.369  91.399                       H
ATOM    368  CG1 VAL    24      59.179 -18.452  91.353                       C
ATOM    369 HG11 VAL    24      60.230 -18.265  91.277                       H
ATOM    370 HG12 VAL    24      58.919 -18.621  92.377                       H
ATOM    371 HG13 VAL    24      58.927 -19.315  90.773                       H
ATOM    372  CG2 VAL    24      58.777 -16.991  89.346                       C
ATOM    373 HG21 VAL    24      59.829 -16.805  89.271                       H
ATOM    374 HG22 VAL    24      58.526 -17.855  88.767                       H
ATOM    375 HG23 VAL    24      58.239 -16.144  88.975                       H
ATOM    376  C   VAL    24      56.527 -17.716  92.410                       C
ATOM    377  O   VAL    24      56.321 -18.869  92.870                       O
ATOM    378  N   ALA    25      56.470 -16.629  93.200                       N
ATOM    379  H   ALA    25      56.744 -15.746  92.820                       H
ATOM    380  CA  ALA    25      56.047 -16.693  94.609                       C
ATOM    381  HA  ALA    25      56.855 -17.076  95.196                       H
ATOM    382  CB  ALA    25      55.679 -15.278  95.092                       C
ATOM    383  HB1 ALA    25      55.378 -15.317  96.118                       H
ATOM    384  HB2 ALA    25      56.530 -14.636  94.994                       H
ATOM    385  HB3 ALA    25      54.875 -14.896  94.498                       H
ATOM    386  C   ALA    25      54.802 -17.583  94.765                       C
ATOM    387  O   ALA    25      54.634 -18.280  95.799                       O
ATOM    388  N   ARG    26      53.891 -17.575  93.790                       N
ATOM    389  H   ARG    26      54.089 -17.092  92.937                       H
ATOM    390  CA  ARG    26      52.593 -18.241  93.958                       C
ATOM    391  HA  ARG    26      52.330 -18.270  94.994                       H
ATOM    392  CB  ARG    26      51.535 -17.419  93.196                       C
ATOM    393  HB2 ARG    26      51.544 -16.417  93.569                       H
ATOM    394  HB3 ARG    26      51.767 -17.416  92.151                       H
ATOM    395  CG  ARG    26      50.133 -18.014  93.417                       C
ATOM    396  HG2 ARG    26      50.091 -19.009  93.027                       H
ATOM    397  HG3 ARG    26      49.917 -18.034  94.465                       H
ATOM    398  CD  ARG    26      49.102 -17.121  92.700                       C
ATOM    399  HD2 ARG    26      49.174 -16.125  93.085                       H
ATOM    400  HD3 ARG    26      49.305 -17.115  91.650                       H
ATOM    401  NE  ARG    26      47.743 -17.628  92.936                       N
ATOM    402  HE  ARG    26      47.531 -18.125  93.777                       H
ATOM    403  CZ  ARG    26      46.791 -17.415  92.021                       C
ATOM    404  NH1 ARG    26      47.093 -16.776  90.886                       N
ATOM    405 HH11 ARG    26      48.029 -16.464  90.722                       H
ATOM    406 HH12 ARG    26      46.384 -16.611  90.201                       H
ATOM    407  NH2 ARG    26      45.541 -17.834  92.242                       N
ATOM    408 HH21 ARG    26      45.314 -18.310  93.092                       H
ATOM    409 HH22 ARG    26      44.831 -17.672  91.556                       H
ATOM    410  C   ARG    26      52.672 -19.675  93.410                       C
ATOM    411  O   ARG    26      51.895 -20.569  93.835                       O
ATOM    412  N   LEU    27      53.590 -19.958  92.482                       N
ATOM    413  H   LEU    27      54.222 -19.243  92.181                       H
ATOM    414  CA  LEU    27      53.695 -21.303  91.904                       C
ATOM    415  HA  LEU    27      52.723 -21.743  91.819                       H
ATOM    416  CB  LEU    27      54.332 -21.197  90.508                       C
ATOM    417  HB2 LEU    27      55.314 -20.781  90.593                       H
ATOM    418  HB3 LEU    27      54.396 -22.171  90.069                       H
ATOM    419  CG  LEU    27      53.466 -20.282  89.623                       C
ATOM    420  HG  LEU    27      53.412 -19.309  90.066                       H
ATOM    421  CD1 LEU    27      54.097 -20.174  88.223                       C
ATOM    422 HD11 LEU    27      53.498 -19.534  87.610                       H
ATOM    423 HD12 LEU    27      55.083 -19.767  88.307                       H
ATOM    424 HD13 LEU    27      54.149 -21.147  87.780                       H
ATOM    425  CD2 LEU    27      52.048 -20.868  89.505                       C
ATOM    426 HD21 LEU    27      51.447 -20.228  88.893                       H
ATOM    427 HD22 LEU    27      52.099 -21.841  89.062                       H
ATOM    428 HD23 LEU    27      51.610 -20.943  90.479                       H
ATOM    429  C   LEU    27      54.569 -22.172  92.825                       C
ATOM    430  O   LEU    27      54.439 -23.423  92.835                       O
ATOM    431  N   GLU    28      55.458 -21.576  93.628                       N
ATOM    432  H   GLU    28      55.555 -20.581  93.606                       H
ATOM    433  CA  GLU    28      56.280 -22.367  94.553                       C
ATOM    434  HA  GLU    28      56.524 -23.310  94.112                       H
ATOM    435  CB  GLU    28      57.577 -21.598  94.867                       C
ATOM    436  HB2 GLU    28      57.334 -20.658  95.316                       H
ATOM    437  HB3 GLU    28      58.178 -22.171  95.541                       H
ATOM    438  CG  GLU    28      58.356 -21.355  93.560                       C
ATOM    439  HG2 GLU    28      58.600 -22.295  93.111                       H
ATOM    440  HG3 GLU    28      57.752 -20.784  92.887                       H
ATOM    441  CD  GLU    28      59.651 -20.581  93.870                       C
ATOM    442  OE1 GLU    28      59.692 -19.758  94.877                       O
ATOM    443  OE2 GLU    28      60.704 -20.749  93.124                       O
ATOM    444  C   GLU    28      55.470 -22.602  95.843                       C
ATOM    445  O   GLU    28      55.681 -23.622  96.550                       O
ATOM    446  N   LYS    29      54.529 -21.718  96.193                       N
ATOM    447  H   LYS    29      54.414 -20.879  95.661                       H
ATOM    448  CA  LYS    29      53.648 -21.977  97.342                       C
ATOM    449  HA  LYS    29      54.176 -22.530  98.091                       H
ATOM    450  CB  LYS    29      53.165 -20.645  97.950                       C
ATOM    451  HB2 LYS    29      52.645 -20.079  97.206                       H
ATOM    452  HB3 LYS    29      52.507 -20.850  98.768                       H
ATOM    453  CG  LYS    29      54.373 -19.838  98.462                       C
ATOM    454  HG2 LYS    29      54.898 -20.412  99.197                       H
ATOM    455  HG3 LYS    29      55.030 -19.619  97.646                       H
ATOM    456  CD  LYS    29      53.878 -18.525  99.098                       C
ATOM    457  HD2 LYS    29      53.356 -17.947  98.365                       H
ATOM    458  HD3 LYS    29      53.219 -18.750  99.911                       H
ATOM    459  CE  LYS    29      55.083 -17.722  99.625                       C
ATOM    460  HE2 LYS    29      55.607 -18.303 100.355                       H
ATOM    461  HE3 LYS    29      55.741 -17.492  98.813                       H
ATOM    462  NZ  LYS    29      54.609 -16.474 100.241                       N
ATOM    463  HZ1 LYS    29      55.391 -15.953 100.583                       H
ATOM    464  HZ2 LYS    29      54.118 -15.931  99.560                       H
ATOM    465  HZ3 LYS    29      53.994 -16.690 101.001                       H
ATOM    466  C   LYS    29      52.440 -22.797  96.852                       C
ATOM    467  O   LYS    29      51.815 -23.538  97.654                       O
ATOM    468  N   GLU    30      52.064 -22.732  95.567                       N
ATOM    469  H   GLU    30      52.568 -22.153  94.926                       H
ATOM    470  CA  GLU    30      50.918 -23.525  95.096                       C
ATOM    471  HA  GLU    30      50.181 -23.583  95.869                       H
ATOM    472  CB  GLU    30      50.299 -22.871  93.850                       C
ATOM    473  HB2 GLU    30      49.955 -21.888  94.094                       H
ATOM    474  HB3 GLU    30      51.034 -22.809  93.075                       H
ATOM    475  CG  GLU    30      49.114 -23.731  93.367                       C
ATOM    476  HG2 GLU    30      49.464 -24.713  93.124                       H
ATOM    477  HG3 GLU    30      48.382 -23.795  94.144                       H
ATOM    478  CD  GLU    30      48.483 -23.088  92.119                       C
ATOM    479  OE1 GLU    30      48.914 -23.408  90.934                       O
ATOM    480  OE2 GLU    30      47.517 -22.227  92.250                       O
ATOM    481  C   GLU    30      51.401 -24.943  94.753                       C
ATOM    482  O   GLU    30      50.610 -25.915  94.863                       O
ATOM    483  N   ASN    31      52.659 -25.157  94.357                       N
ATOM    484  H   ASN    31      53.279 -24.391  94.186                       H
ATOM    485  CA  ASN    31      53.116 -26.541  94.202                       C
ATOM    486  HA  ASN    31      52.303 -27.154  93.876                       H
ATOM    487  CB  ASN    31      54.267 -26.618  93.179                       C
ATOM    488  HB2 ASN    31      53.916 -26.299  92.220                       H
ATOM    489  HB3 ASN    31      55.067 -25.980  93.496                       H
ATOM    490  CG  ASN    31      54.785 -28.067  93.090                       C
ATOM    491  OD1 ASN    31      55.709 -28.448  93.856                       O
ATOM    492  ND2 ASN    31      54.262 -28.922  92.206                       N
ATOM    493 HD21 ASN    31      54.605 -29.860  92.157                       H
ATOM    494 HD22 ASN    31      53.529 -28.624  91.595                       H
ATOM    495  C   ASN    31      53.609 -27.023  95.568                       C
ATOM    496  O   ASN    31      53.437 -28.217  95.926                       O
ATOM    497  N   ALA    32      54.228 -26.159  96.370                       N
ATOM    498  H   ALA    32      54.444 -25.238  96.044                       H
ATOM    499  CA  ALA    32      54.603 -26.560  97.723                       C
ATOM    500  HA  ALA    32      55.527 -27.099  97.680                       H
ATOM    501  CB  ALA    32      54.774 -25.309  98.607                       C
ATOM    502  HB1 ALA    32      55.052 -25.606  99.596                       H
ATOM    503  HB2 ALA    32      55.537 -24.682  98.195                       H
ATOM    504  HB3 ALA    32      53.850 -24.770  98.643                       H
ATOM    505  C   ALA    32      53.501 -27.443  98.341                       C
ATOM    506  O   ALA    32      53.823 -28.383  99.112                       O
ATOM    507  N   GLU    33      52.196 -27.207  98.094                       N
ATOM    508  H   GLU    33      51.910 -26.521  97.425                       H
ATOM    509  CA  GLU    33      51.209 -27.971  98.874                       C
ATOM    510  HA  GLU    33      51.696 -28.303  99.767                       H
ATOM    511  CB  GLU    33      50.017 -27.060  99.217                       C
ATOM    512  HB2 GLU    33      49.539 -26.747  98.312                       H
ATOM    513  HB3 GLU    33      49.318 -27.596  99.824                       H
ATOM    514  CG  GLU    33      50.521 -25.820  99.978                       C
ATOM    515  HG2 GLU    33      50.992 -26.126 100.888                       H
ATOM    516  HG3 GLU    33      51.227 -25.292  99.371                       H
ATOM    517  CD  GLU    33      49.331 -24.895 100.297                       C
ATOM    518  OE1 GLU    33      48.301 -24.866  99.503                       O
ATOM    519  OE2 GLU    33      49.357 -24.143 101.358                       O
ATOM    520  C   GLU    33      50.664 -29.192  98.100                       C
ATOM    521  O   GLU    33      50.564 -30.298  98.693                       O
ATOM    522  N   CYX    34      50.259 -29.098  96.824                       N
ATOM    523  H   CYX    34      50.250 -28.213  96.357                       H
ATOM    524  CA  CYX    34      49.799 -30.316  96.133                       C
ATOM    525  HA  CYX    34      48.808 -30.560  96.456                       H
ATOM    526  CB  CYX    34      49.744 -30.083  94.605                       C
ATOM    527  HB2 CYX    34      49.050 -29.292  94.414                       H
ATOM    528  HB3 CYX    34      50.708 -29.811  94.228                       H
ATOM    529  SG  CYX    34      49.183 -31.574  93.794                       S
ATOM    530  C   CYX    34      50.762 -31.460  96.488                       C
ATOM    531  O   CYX    34      50.359 -32.651  96.519                       O
ATOM    532  N   GLU    35      52.037 -31.163  96.767                       N
ATOM    533  H   GLU    35      52.337 -30.209  96.748                       H
ATOM    534  CA  GLU    35      52.999 -32.220  97.098                       C
ATOM    535  HA  GLU    35      52.717 -33.124  96.600                       H
ATOM    536  CB  GLU    35      54.400 -31.781  96.634                       C
ATOM    537  HB2 GLU    35      54.678 -30.883  97.145                       H
ATOM    538  HB3 GLU    35      55.108 -32.551  96.855                       H
ATOM    539  CG  GLU    35      54.378 -31.517  95.117                       C
ATOM    540  HG2 GLU    35      54.106 -32.414  94.602                       H
ATOM    541  HG3 GLU    35      53.664 -30.750  94.900                       H
ATOM    542  CD  GLU    35      55.775 -31.061  94.658                       C
ATOM    543  OE1 GLU    35      56.836 -31.483  95.282                       O
ATOM    544  OE2 GLU    35      55.894 -30.252  93.645                       O
ATOM    545  C   GLU    35      53.025 -32.455  98.622                       C
ATOM    546  O   GLU    35      53.282 -33.600  99.077                       O
ATOM    547  N   ALA    36      52.781 -31.441  99.463                       N
ATOM    548  H   ALA    36      52.550 -30.537  99.103                       H
ATOM    549  CA  ALA    36      52.859 -31.654 100.918                       C
ATOM    550  HA  ALA    36      53.565 -32.431 101.124                       H
ATOM    551  CB  ALA    36      53.315 -30.350 101.601                       C
ATOM    552  HB1 ALA    36      53.377 -30.504 102.658                       H
ATOM    553  HB2 ALA    36      54.276 -30.068 101.225                       H
ATOM    554  HB3 ALA    36      52.609 -29.574 101.394                       H
ATOM    555  C   ALA    36      51.477 -32.059 101.464                       C
ATOM    556  O   ALA    36      51.396 -32.810 102.471                       O
HETATM  557  N   NHE    37      50.400 -31.629 100.892                       N
HETATM  558  HN1 NHE    37      50.463 -31.033 100.092                       H
HETATM  559  HN2 NHE    37      49.505 -31.893 101.251                       H
HETATM  560  H1  ACE    38      76.090   8.150  77.443                       H
HETATM  561  CH3 ACE    38      76.542   8.593  78.306                       C
HETATM  562  H2  ACE    38      75.796   8.746  79.059                       H
HETATM  563  H3  ACE    38      76.976   9.533  78.038                       H
HETATM  564  C   ACE    38      77.637   7.657  78.852                       C
HETATM  565  O   ACE    38      78.821   7.763  78.440                       O
ATOM    566  N   LYS    39      77.324   6.733  79.767                       N
ATOM    567  H   LYS    39      78.029   6.126  80.133                       H
ATOM    568  CA  LYS    39      75.935   6.618  80.231                       C
ATOM    569  HA  LYS    39      75.922   6.281  81.247                       H
ATOM    570  CB  LYS    39      75.256   7.997  80.138                       C
ATOM    571  HB2 LYS    39      75.803   8.705  80.725                       H
ATOM    572  HB3 LYS    39      75.242   8.314  79.116                       H
ATOM    573  CG  LYS    39      73.815   7.909  80.673                       C
ATOM    574  HG2 LYS    39      73.344   8.866  80.586                       H
ATOM    575  HG3 LYS    39      73.263   7.188  80.106                       H
ATOM    576  CD  LYS    39      73.848   7.491  82.157                       C
ATOM    577  HD2 LYS    39      74.310   6.530  82.248                       H
ATOM    578  HD3 LYS    39      74.408   8.211  82.715                       H
ATOM    579  CE  LYS    39      72.411   7.426  82.707                       C
ATOM    580  HE2 LYS    39      71.948   8.385  82.608                       H
ATOM    581  HE3 LYS    39      71.850   6.700  82.157                       H
ATOM    582  NZ  LYS    39      72.448   7.047  84.128                       N
ATOM    583  HZ1 LYS    39      71.515   7.006  84.486                       H
ATOM    584  HZ2 LYS    39      72.880   6.151  84.223                       H
ATOM    585  HZ3 LYS    39      72.973   7.727  84.640                       H
ATOM    586  C   LYS    39      75.186   5.606  79.340                       C
ATOM    587  O   LYS    39      75.141   4.391  79.665                       O
ATOM    588  N   VAL    40      74.592   6.021  78.213                       N
ATOM    589  H   VAL    40      74.619   6.989  77.963                       H
ATOM    590  CA  VAL    40      73.905   5.058  77.337                       C
ATOM    591  HA  VAL    40      72.873   4.995  77.614                       H
ATOM    592  CB  VAL    40      74.011   5.520  75.873                       C
ATOM    593  HB  VAL    40      75.041   5.591  75.594                       H
ATOM    594  CG1 VAL    40      73.301   4.497  74.964                       C
ATOM    595 HG11 VAL    40      73.372   4.815  73.945                       H
ATOM    596 HG12 VAL    40      73.768   3.540  75.073                       H
ATOM    597 HG13 VAL    40      72.271   4.425  75.245                       H
ATOM    598  CG2 VAL    40      73.338   6.896  75.717                       C
ATOM    599 HG21 VAL    40      73.410   7.214  74.698                       H
ATOM    600 HG22 VAL    40      72.308   6.822  75.996                       H
ATOM    601 HG23 VAL    40      73.829   7.606  76.349                       H
ATOM    602  C   VAL    40      74.555   3.672  77.484                       C
ATOM    603  O   VAL    40      73.870   2.642  77.253                       O
ATOM    604  N   LYS    41      75.834   3.537  77.861                       N
ATOM    605  H   LYS    41      76.397   4.336  78.068                       H
ATOM    606  CA  LYS    41      76.376   2.179  77.977                       C
ATOM    607  HA  LYS    41      75.937   1.562  77.221                       H
ATOM    608  CB  LYS    41      77.910   2.200  77.825                       C
ATOM    609  HB2 LYS    41      78.172   2.551  76.849                       H
ATOM    610  HB3 LYS    41      78.323   2.854  78.564                       H
ATOM    611  CG  LYS    41      78.475   0.784  78.043                       C
ATOM    612  HG2 LYS    41      78.183   0.434  79.012                       H
ATOM    613  HG3 LYS    41      78.094   0.121  77.295                       H
ATOM    614  CD  LYS    41      80.013   0.834  77.967                       C
ATOM    615  HD2 LYS    41      80.314   1.165  76.996                       H
ATOM    616  HD3 LYS    41      80.381   1.514  78.707                       H
ATOM    617  CE  LYS    41      80.590  -0.568  78.239                       C
ATOM    618  HE2 LYS    41      80.278  -0.899  79.208                       H
ATOM    619  HE3 LYS    41      80.235  -1.251  77.497                       H
ATOM    620  NZ  LYS    41      82.059  -0.509  78.194                       N
ATOM    621  HZ1 LYS    41      82.388   0.131  78.889                       H
ATOM    622  HZ2 LYS    41      82.435  -1.418  78.375                       H
ATOM    623  HZ3 LYS    41      82.353  -0.200  77.290                       H
ATOM    624  C   LYS    41      76.019   1.617  79.355                       C
ATOM    625  O   LYS    41      75.664   0.414  79.459                       O
ATOM    626  N   GLN    42      76.086   2.377  80.448                       N
ATOM    627  H   GLN    42      76.522   3.277  80.422                       H
ATOM    628  CA  GLN    42      75.517   1.853  81.685                       C
ATOM    629  HA  GLN    42      76.201   1.155  82.122                       H
ATOM    630  CB  GLN    42      75.253   2.993  82.686                       C
ATOM    631  HB2 GLN    42      76.177   3.480  82.923                       H
ATOM    632  HB3 GLN    42      74.578   3.700  82.253                       H
ATOM    633  CG  GLN    42      74.632   2.408  83.970                       C
ATOM    634  HG2 GLN    42      73.707   1.927  83.729                       H
ATOM    635  HG3 GLN    42      75.304   1.695  84.400                       H
ATOM    636  CD  GLN    42      74.373   3.541  84.981                       C
ATOM    637  OE1 GLN    42      74.128   4.706  84.574                       O
ATOM    638  NE2 GLN    42      74.410   3.287  86.295                       N
ATOM    639 HE21 GLN    42      74.246   4.023  86.952                       H
ATOM    640 HE22 GLN    42      74.601   2.360  86.620                       H
ATOM    641  C   GLN    42      74.178   1.172  81.353                       C
ATOM    642  O   GLN    42      73.804   0.159  81.998                       O
ATOM    643  N   LEU    43      73.395   1.689  80.382                       N
ATOM    644  H   LEU    43      73.721   2.445  79.814                       H
ATOM    645  CA  LEU    43      72.045   1.142  80.197                       C
ATOM    646  HA  LEU    43      71.744   0.697  81.123                       H
ATOM    647  CB  LEU    43      71.090   2.284  79.819                       C
ATOM    648  HB2 LEU    43      71.403   2.717  78.892                       H
ATOM    649  HB3 LEU    43      70.094   1.907  79.716                       H
ATOM    650  CG  LEU    43      71.130   3.357  80.924                       C
ATOM    651  HG  LEU    43      72.131   3.719  81.033                       H
ATOM    652  CD1 LEU    43      70.205   4.526  80.542                       C
ATOM    653 HD11 LEU    43      70.234   5.269  81.312                       H
ATOM    654 HD12 LEU    43      70.536   4.955  79.620                       H
ATOM    655 HD13 LEU    43      69.204   4.167  80.430                       H
ATOM    656  CD2 LEU    43      70.660   2.738  82.253                       C
ATOM    657 HD21 LEU    43      70.689   3.482  83.023                       H
ATOM    658 HD22 LEU    43      69.660   2.377  82.144                       H
ATOM    659 HD23 LEU    43      71.306   1.927  82.517                       H
ATOM    660  C   LEU    43      72.007   0.072  79.086                       C
ATOM    661  O   LEU    43      71.372  -0.994  79.299                       O
ATOM    662  N   LYS    44      72.604   0.234  77.891                       N
ATOM    663  H   LYS    44      72.950   1.126  77.599                       H
ATOM    664  CA  LYS    44      72.721  -0.951  77.031                       C
ATOM    665  HA  LYS    44      71.793  -1.151  76.538                       H
ATOM    666  CB  LYS    44      73.791  -0.761  75.940                       C
ATOM    667  HB2 LYS    44      74.731  -0.502  76.380                       H
ATOM    668  HB3 LYS    44      73.896  -1.675  75.392                       H
ATOM    669  CG  LYS    44      73.326   0.345  74.975                       C
ATOM    670  HG2 LYS    44      72.366   0.083  74.581                       H
ATOM    671  HG3 LYS    44      73.256   1.276  75.497                       H
ATOM    672  CD  LYS    44      74.322   0.469  73.809                       C
ATOM    673  HD2 LYS    44      75.283   0.754  74.183                       H
ATOM    674  HD3 LYS    44      74.400  -0.473  73.308                       H
ATOM    675  CE  LYS    44      73.811   1.530  72.816                       C
ATOM    676  HE2 LYS    44      72.844   1.243  72.458                       H
ATOM    677  HE3 LYS    44      73.744   2.477  73.308                       H
ATOM    678  NZ  LYS    44      74.739   1.626  71.681                       N
ATOM    679  HZ1 LYS    44      74.799   0.738  71.224                       H
ATOM    680  HZ2 LYS    44      74.405   2.311  71.035                       H
ATOM    681  HZ3 LYS    44      75.644   1.892  72.011                       H
ATOM    682  C   LYS    44      73.113  -2.107  77.945                       C
ATOM    683  O   LYS    44      72.845  -3.300  77.640                       O
ATOM    684  N   ALA    45      73.744  -1.800  79.086                       N
ATOM    685  H   ALA    45      73.879  -0.840  79.330                       H
ATOM    686  CA  ALA    45      74.231  -2.853  79.977                       C
ATOM    687  HA  ALA    45      74.556  -3.679  79.390                       H
ATOM    688  CB  ALA    45      75.386  -2.319  80.826                       C
ATOM    689  HB1 ALA    45      75.736  -3.096  81.473                       H
ATOM    690  HB2 ALA    45      76.180  -1.997  80.189                       H
ATOM    691  HB3 ALA    45      75.042  -1.493  81.415                       H
ATOM    692  C   ALA    45      73.097  -3.325  80.905                       C
ATOM    693  O   ALA    45      72.335  -4.233  80.489                       O
HETATM  694  N   PRB    46      72.851  -2.844  82.142                       N
HETATM  695  H   PRB    46      73.387  -2.085  82.546                       H
HETATM  696  CA  PRB    46      71.746  -3.514  82.861                       C
HETATM  697  HA  PRB    46      71.318  -2.870  83.565                       H
HETATM  698  CB  PRB    46      72.235  -4.812  83.582                       C
HETATM  699  HB2 PRB    46      71.399  -5.331  83.915                       H
HETATM  700  HB3 PRB    46      72.786  -5.420  82.850                       H
HETATM  701  CG  PRB    46      73.091  -4.546  84.855                       C
HETATM  702  CD  PRB    46      73.750  -4.444  85.850                       C
HETATM  703  HD1 PRB    46      74.333  -4.354  86.729                       H
HETATM  704  C   PRB    46      70.681  -3.929  81.824                       C
HETATM  705  O   PRB    46      70.119  -5.030  81.951                       O
ATOM    706  N   VAL    47      70.346  -3.145  80.787                       N
ATOM    707  H   VAL    47      70.726  -2.219  80.689                       H
ATOM    708  CA  VAL    47      69.388  -3.639  79.786                       C
ATOM    709  HA  VAL    47      68.390  -3.515  80.172                       H
ATOM    710  CB  VAL    47      69.566  -2.810  78.529                       C
ATOM    711  HB  VAL    47      70.558  -2.939  78.158                       H
ATOM    712  CG1 VAL    47      68.557  -3.258  77.465                       C
ATOM    713 HG11 VAL    47      68.685  -2.667  76.586                       H
ATOM    714 HG12 VAL    47      68.723  -4.290  77.230                       H
ATOM    715 HG13 VAL    47      67.563  -3.136  77.841                       H
ATOM    716  CG2 VAL    47      69.333  -1.335  78.892                       C
ATOM    717 HG21 VAL    47      69.464  -0.730  78.024                       H
ATOM    718 HG22 VAL    47      68.339  -1.213  79.270                       H
ATOM    719 HG23 VAL    47      70.037  -1.040  79.645                       H
ATOM    720  C   VAL    47      69.624  -5.130  79.445                       C
ATOM    721  O   VAL    47      68.659  -5.874  79.127                       O
ATOM    722  N   GLU    48      70.863  -5.624  79.479                       N
ATOM    723  H   GLU    48      71.612  -5.035  79.784                       H
ATOM    724  CA  GLU    48      71.158  -7.012  79.083                       C
ATOM    725  HA  GLU    48      70.481  -7.340  78.322                       H
ATOM    726  CB  GLU    48      72.592  -7.077  78.538                       C
ATOM    727  HB2 GLU    48      73.279  -6.745  79.287                       H
ATOM    728  HB3 GLU    48      72.826  -8.086  78.264                       H
ATOM    729  CG  GLU    48      72.692  -6.170  77.300                       C
ATOM    730  HG2 GLU    48      72.464  -5.162  77.575                       H
ATOM    731  HG3 GLU    48      73.684  -6.215  76.901                       H
ATOM    732  CD  GLU    48      71.685  -6.652  76.237                       C
ATOM    733  OE1 GLU    48      71.364  -7.911  76.169                       O
ATOM    734  OE2 GLU    48      71.156  -5.800  75.407                       O
ATOM    735  C   GLU    48      71.012  -7.908  80.312                       C
ATOM    736  O   GLU    48      70.805  -9.145  80.194                       O
ATOM    737  N   GLU    49      71.091  -7.337  81.503                       N
ATOM    738  H   GLU    49      71.226  -6.347  81.568                       H
ATOM    739  CA  GLU    49      70.962  -8.126  82.718                       C
ATOM    740  HA  GLU    49      71.444  -9.074  82.601                       H
ATOM    741  CB  GLU    49      71.617  -7.358  83.882                       C
ATOM    742  HB2 GLU    49      72.653  -7.206  83.667                       H
ATOM    743  HB3 GLU    49      71.132  -6.411  83.998                       H
ATOM    744  CG  GLU    49      71.478  -8.164  85.185                       C
ATOM    745  HG2 GLU    49      70.442  -8.317  85.404                       H
ATOM    746  HG3 GLU    49      71.962  -9.112  85.073                       H
ATOM    747  CD  GLU    49      72.137  -7.383  86.337                       C
ATOM    748  OE1 GLU    49      71.689  -7.509  87.552                       O
ATOM    749  OE2 GLU    49      73.144  -6.594  86.094                       O
ATOM    750  C   GLU    49      69.469  -8.358  82.988                       C
ATOM    751  O   GLU    49      69.108  -9.360  83.659                       O
ATOM    752  N   LEU    50      68.539  -7.516  82.507                       N
ATOM    753  H   LEU    50      68.795  -6.713  81.969                       H
ATOM    754  CA  LEU    50      67.136  -7.823  82.795                       C
ATOM    755  HA  LEU    50      67.090  -8.316  83.743                       H
ATOM    756  CB  LEU    50      66.311  -6.520  82.831                       C
ATOM    757  HB2 LEU    50      66.349  -6.053  81.868                       H
ATOM    758  HB3 LEU    50      65.295  -6.745  83.078                       H
ATOM    759  CG  LEU    50      66.901  -5.558  83.880                       C
ATOM    760  HG  LEU    50      67.920  -5.344  83.632                       H
ATOM    761  CD1 LEU    50      66.091  -4.247  83.886                       C
ATOM    762 HD11 LEU    50      66.503  -3.577  84.612                       H
ATOM    763 HD12 LEU    50      66.138  -3.795  82.917                       H
ATOM    764 HD13 LEU    50      65.072  -4.457  84.133                       H
ATOM    765  CD2 LEU    50      66.838  -6.208  85.272                       C
ATOM    766 HD21 LEU    50      67.250  -5.538  85.998                       H
ATOM    767 HD22 LEU    50      65.819  -6.420  85.521                       H
ATOM    768 HD23 LEU    50      67.401  -7.118  85.267                       H
ATOM    769  C   LEU    50      66.567  -8.758  81.701                       C
ATOM    770  O   LEU    50      65.844  -9.732  82.036                       O
ATOM    771  N   LYS    51      66.817  -8.539  80.397                       N
ATOM    772  H   LYS    51      67.234  -7.677  80.109                       H
ATOM    773  CA  LYS    51      66.459  -9.557  79.389                       C
ATOM    774  HA  LYS    51      65.403  -9.530  79.218                       H
ATOM    775  CB  LYS    51      67.180  -9.271  78.057                       C
ATOM    776  HB2 LYS    51      68.239  -9.268  78.209                       H
ATOM    777  HB3 LYS    51      66.924 -10.031  77.348                       H
ATOM    778  CG  LYS    51      66.725  -7.899  77.518                       C
ATOM    779  HG2 LYS    51      65.662  -7.903  77.391                       H
ATOM    780  HG3 LYS    51      66.998  -7.134  78.213                       H
ATOM    781  CD  LYS    51      67.393  -7.628  76.157                       C
ATOM    782  HD2 LYS    51      68.456  -7.622  76.274                       H
ATOM    783  HD3 LYS    51      67.115  -8.396  75.465                       H
ATOM    784  CE  LYS    51      66.928  -6.260  75.618                       C
ATOM    785  HE2 LYS    51      67.210  -5.492  76.307                       H
ATOM    786  HE3 LYS    51      67.387  -6.076  74.669                       H
ATOM    787  NZ  LYS    51      65.465  -6.263  75.462                       N
ATOM    788  HZ1 LYS    51      65.165  -5.375  75.112                       H
ATOM    789  HZ2 LYS    51      65.199  -6.981  74.819                       H
ATOM    790  HZ3 LYS    51      65.035  -6.435  76.349                       H
ATOM    791  C   LYS    51      66.890 -10.953  79.890                       C
ATOM    792  O   LYS    51      66.251 -11.979  79.538                       O
ATOM    793  N   SER    52      67.960 -11.062  80.692                       N
ATOM    794  H   SER    52      68.398 -10.235  81.042                       H
ATOM    795  CA  SER    52      68.504 -12.384  81.060                       C
ATOM    796  HA  SER    52      68.352 -13.071  80.254                       H
ATOM    797  CB  SER    52      70.012 -12.243  81.343                       C
ATOM    798  HB2 SER    52      70.506 -11.878  80.466                       H
ATOM    799  HB3 SER    52      70.160 -11.555  82.149                       H
ATOM    800  OG  SER    52      70.553 -13.517  81.699                       O
ATOM    801  HG  SER    52      71.492 -13.426  81.876                       H
ATOM    802  C   SER    52      67.790 -12.911  82.314                       C
ATOM    803  O   SER    52      67.674 -14.150  82.505                       O
ATOM    804  N   LYS    53      67.288 -12.047  83.190                       N
ATOM    805  H   LYS    53      67.412 -11.065  83.042                       H
ATOM    806  CA  LYS    53      66.544 -12.514  84.364                       C
ATOM    807  HA  LYS    53      66.934 -13.448  84.712                       H
ATOM    808  CB  LYS    53      66.674 -11.475  85.493                       C
ATOM    809  HB2 LYS    53      67.708 -11.350  85.740                       H
ATOM    810  HB3 LYS    53      66.268 -10.538  85.172                       H
ATOM    811  CG  LYS    53      65.913 -11.974  86.735                       C
ATOM    812  HG2 LYS    53      64.875 -12.083  86.500                       H
ATOM    813  HG3 LYS    53      66.312 -12.920  87.038                       H
ATOM    814  CD  LYS    53      66.082 -10.963  87.883                       C
ATOM    815  HD2 LYS    53      67.122 -10.855  88.111                       H
ATOM    816  HD3 LYS    53      65.681 -10.016  87.590                       H
ATOM    817  CE  LYS    53      65.337 -11.476  89.130                       C
ATOM    818  HE2 LYS    53      64.296 -11.577  88.907                       H
ATOM    819  HE3 LYS    53      65.735 -12.427  89.417                       H
ATOM    820  NZ  LYS    53      65.513 -10.521  90.233                       N
ATOM    821  HZ1 LYS    53      65.029 -10.854  91.043                       H
ATOM    822  HZ2 LYS    53      66.487 -10.428  90.442                       H
ATOM    823  HZ3 LYS    53      65.142  -9.631  89.967                       H
ATOM    824  C   LYS    53      65.075 -12.696  83.943                       C
ATOM    825  O   LYS    53      64.297 -13.438  84.596                       O
ATOM    826  N   LEU    54      64.662 -12.057  82.844                       N
ATOM    827  H   LEU    54      65.322 -11.511  82.327                       H
ATOM    828  CA  LEU    54      63.277 -12.141  82.360                       C
ATOM    829  HA  LEU    54      62.597 -12.162  83.185                       H
ATOM    830  CB  LEU    54      62.995 -10.904  81.487                       C
ATOM    831  HB2 LEU    54      63.106 -10.021  82.081                       H
ATOM    832  HB3 LEU    54      63.687 -10.876  80.671                       H
ATOM    833  CG  LEU    54      61.562 -10.975  80.933                       C
ATOM    834  HG  LEU    54      61.457 -11.850  80.326                       H
ATOM    835  CD1 LEU    54      60.561 -11.041  82.099                       C
ATOM    836 HD11 LEU    54      59.565 -11.089  81.711                       H
ATOM    837 HD12 LEU    54      60.757 -11.913  82.688                       H
ATOM    838 HD13 LEU    54      60.664 -10.168  82.709                       H
ATOM    839  CD2 LEU    54      61.283  -9.721  80.083                       C
ATOM    840 HD21 LEU    54      60.288  -9.768  79.694                       H
ATOM    841 HD22 LEU    54      61.387  -8.847  80.693                       H
ATOM    842 HD23 LEU    54      61.981  -9.676  79.273                       H
ATOM    843  C   LEU    54      63.092 -13.436  81.536                       C
ATOM    844  O   LEU    54      61.946 -13.943  81.428                       O
ATOM    845  N   TRP    55      64.136 -14.037  80.953                       N
ATOM    846  H   TRP    55      65.049 -13.633  81.017                       H
ATOM    847  CA  TRP    55      63.938 -15.308  80.230                       C
ATOM    848  HA  TRP    55      62.982 -15.306  79.748                       H
ATOM    849  CB  TRP    55      65.036 -15.493  79.165                       C
ATOM    850  HB2 TRP    55      64.984 -14.696  78.452                       H
ATOM    851  HB3 TRP    55      66.000 -15.490  79.629                       H
ATOM    852  CG  TRP    55      64.804 -16.845  78.460                       C
ATOM    853  CD1 TRP    55      63.569 -17.491  78.297                       C
ATOM    854  HD1 TRP    55      62.622 -17.122  78.632                       H
ATOM    855  NE1 TRP    55      63.777 -18.658  77.651                       N
ATOM    856  HE1 TRP    55      63.070 -19.323  77.408                       H
ATOM    857  CE2 TRP    55      65.088 -18.778  77.386                       C
ATOM    858  CZ2 TRP    55      65.758 -19.813  76.743                       C
ATOM    859  HZ2 TRP    55      65.232 -20.671  76.379                       H
ATOM    860  CH2 TRP    55      67.154 -19.690  76.579                       C
ATOM    861  HH2 TRP    55      67.702 -20.468  76.088                       H
ATOM    862  CZ3 TRP    55      67.837 -18.545  77.069                       C
ATOM    863  HZ3 TRP    55      68.895 -18.459  76.936                       H
ATOM    864  CE3 TRP    55      67.125 -17.515  77.724                       C
ATOM    865  HE3 TRP    55      67.626 -16.648  78.100                       H
ATOM    866  CD2 TRP    55      65.751 -17.674  77.866                       C
ATOM    867  C   TRP    55      63.992 -16.471  81.242                       C
ATOM    868  O   TRP    55      63.418 -17.560  80.980                       O
ATOM    869  N   HID    56      64.636 -16.317  82.402                       N
ATOM    870  H   HID    56      65.060 -15.438  82.619                       H
ATOM    871  CA  HID    56      64.716 -17.424  83.370                       C
ATOM    872  HA  HID    56      64.798 -18.356  82.853                       H
ATOM    873  CB  HID    56      65.952 -17.224  84.262                       C
ATOM    874  HB2 HID    56      65.862 -16.304  84.800                       H
ATOM    875  HB3 HID    56      66.026 -18.036  84.955                       H
ATOM    876  CG  HID    56      67.211 -17.177  83.381                       C
ATOM    877  ND1 HID    56      67.756 -16.090  82.856                       N
ATOM    878  HD1 HID    56      67.420 -15.155  82.965                       H
ATOM    879  CE1 HID    56      68.835 -16.462  82.155                       C
ATOM    880  HE1 HID    56      69.476 -15.793  81.620                       H
ATOM    881  NE2 HID    56      68.998 -17.803  82.221                       N
ATOM    882  CD2 HID    56      67.989 -18.259  82.983                       C
ATOM    883  HD2 HID    56      67.814 -19.283  83.240                       H
ATOM    884  C   HID    56      63.441 -17.434  84.235                       C
ATOM    885  O   HID    56      63.060 -18.494  84.795                       O
ATOM    886  N   LEU    57      62.734 -16.309  84.368                       N
ATOM    887  H   LEU    57      63.037 -15.478  83.901                       H
ATOM    888  CA  LEU    57      61.505 -16.279  85.174                       C
ATOM    889  HA  LEU    57      61.608 -16.906  86.035                       H
ATOM    890  CB  LEU    57      61.239 -14.832  85.629                       C
ATOM    891  HB2 LEU    57      61.126 -14.203  84.772                       H
ATOM    892  HB3 LEU    57      60.344 -14.800  86.216                       H
ATOM    893  CG  LEU    57      62.428 -14.337  86.476                       C
ATOM    894  HG  LEU    57      63.322 -14.373  85.888                       H
ATOM    895  CD1 LEU    57      62.171 -12.888  86.927                       C
ATOM    896 HD11 LEU    57      62.998 -12.544  87.513                       H
ATOM    897 HD12 LEU    57      62.058 -12.261  86.067                       H
ATOM    898 HD13 LEU    57      61.278 -12.851  87.516                       H
ATOM    899  CD2 LEU    57      62.591 -15.238  87.714                       C
ATOM    900 HD21 LEU    57      63.419 -14.894  88.299                       H
ATOM    901 HD22 LEU    57      61.699 -15.201  88.302                       H
ATOM    902 HD23 LEU    57      62.771 -16.246  87.401                       H
ATOM    903  C   LEU    57      60.344 -16.801  84.306                       C
ATOM    904  O   LEU    57      59.321 -17.301  84.842                       O
ATOM    905  N   LYS    58      60.451 -16.737  82.974                       N
ATOM    906  H   LYS    58      61.253 -16.303  82.565                       H
ATOM    907  CA  LYS    58      59.416 -17.319  82.105                       C
ATOM    908  HA  LYS    58      58.450 -17.193  82.547                       H
ATOM    909  CB  LYS    58      59.445 -16.623  80.731                       C
ATOM    910  HB2 LYS    58      60.413 -16.746  80.292                       H
ATOM    911  HB3 LYS    58      58.706 -17.063  80.095                       H
ATOM    912  CG  LYS    58      59.145 -15.122  80.895                       C
ATOM    913  HG2 LYS    58      58.175 -14.996  81.329                       H
ATOM    914  HG3 LYS    58      59.880 -14.676  81.532                       H
ATOM    915  CD  LYS    58      59.184 -14.446  79.511                       C
ATOM    916  HD2 LYS    58      60.157 -14.571  79.083                       H
ATOM    917  HD3 LYS    58      58.453 -14.898  78.874                       H
ATOM    918  CE  LYS    58      58.877 -12.945  79.657                       C
ATOM    919  HE2 LYS    58      57.903 -12.819  80.081                       H
ATOM    920  HE3 LYS    58      59.605 -12.491  80.295                       H
ATOM    921  NZ  LYS    58      58.921 -12.308  78.332                       N
ATOM    922  HZ1 LYS    58      58.720 -11.333  78.424                       H
ATOM    923  HZ2 LYS    58      59.832 -12.425  77.936                       H
ATOM    924  HZ3 LYS    58      58.240 -12.733  77.735                       H
ATOM    925  C   LYS    58      59.711 -18.824  81.939                       C
ATOM    926  O   LYS    58      58.777 -19.628  81.681                       O
ATOM    927  N   ASN    59      60.965 -19.271  82.087                       N
ATOM    928  H   ASN    59      61.701 -18.621  82.275                       H
ATOM    929  CA  ASN    59      61.269 -20.709  81.992                       C
ATOM    930  HA  ASN    59      60.626 -21.172  81.273                       H
ATOM    931  CB  ASN    59      62.737 -20.899  81.562                       C
ATOM    932  HB2 ASN    59      63.382 -20.445  82.284                       H
ATOM    933  HB3 ASN    59      62.954 -21.945  81.497                       H
ATOM    934  CG  ASN    59      62.965 -20.243  80.188                       C
ATOM    935  OD1 ASN    59      62.020 -20.164  79.361                       O
ATOM    936  ND2 ASN    59      64.172 -19.756  79.876                       N
ATOM    937 HD21 ASN    59      64.324 -19.327  78.985                       H
ATOM    938 HD22 ASN    59      64.923 -19.821  80.533                       H
ATOM    939  C   ASN    59      61.042 -21.350  83.375                       C
ATOM    940  O   ASN    59      60.751 -22.570  83.475                       O
ATOM    941  N   LYS    60      61.144 -20.582  84.464                       N
ATOM    942  H   LYS    60      61.388 -19.618  84.361                       H
ATOM    943  CA  LYS    60      60.887 -21.119  85.810                       C
ATOM    944  HA  LYS    60      61.210 -22.137  85.874                       H
ATOM    945  CB  LYS    60      61.659 -20.275  86.843                       C
ATOM    946  HB2 LYS    60      62.707 -20.325  86.632                       H
ATOM    947  HB3 LYS    60      61.332 -19.257  86.787                       H
ATOM    948  CG  LYS    60      61.397 -20.821  88.260                       C
ATOM    949  HG2 LYS    60      60.350 -20.773  88.475                       H
ATOM    950  HG3 LYS    60      61.727 -21.837  88.317                       H
ATOM    951  CD  LYS    60      62.172 -19.971  89.286                       C
ATOM    952  HD2 LYS    60      63.219 -20.017  89.070                       H
ATOM    953  HD3 LYS    60      61.840 -18.955  89.230                       H
ATOM    954  CE  LYS    60      61.918 -20.515  90.705                       C
ATOM    955  HE2 LYS    60      60.871 -20.471  90.922                       H
ATOM    956  HE3 LYS    60      62.251 -21.530  90.762                       H
ATOM    957  NZ  LYS    60      62.656 -19.701  91.682                       N
ATOM    958  HZ1 LYS    60      62.492 -20.054  92.603                       H
ATOM    959  HZ2 LYS    60      63.635 -19.742  91.478                       H
ATOM    960  HZ3 LYS    60      62.344 -18.752  91.628                       H
ATOM    961  C   LYS    60      59.372 -21.043  86.080                       C
ATOM    962  O   LYS    60      58.830 -21.808  86.919                       O
ATOM    963  N   VAL    61      58.644 -20.160  85.389                       N
ATOM    964  H   VAL    61      59.097 -19.576  84.715                       H
ATOM    965  CA  VAL    61      57.191 -20.036  85.585                       C
ATOM    966  HA  VAL    61      56.942 -20.200  86.612                       H
ATOM    967  CB  VAL    61      56.753 -18.620  85.169                       C
ATOM    968  HB  VAL    61      57.001 -18.458  84.141                       H
ATOM    969  CG1 VAL    61      55.233 -18.472  85.358                       C
ATOM    970 HG11 VAL    61      54.932 -17.487  85.069                       H
ATOM    971 HG12 VAL    61      54.726 -19.193  84.751                       H
ATOM    972 HG13 VAL    61      54.984 -18.634  86.386                       H
ATOM    973  CG2 VAL    61      57.484 -17.583  86.043                       C
ATOM    974 HG21 VAL    61      57.183 -16.598  85.754                       H
ATOM    975 HG22 VAL    61      57.236 -17.745  87.071                       H
ATOM    976 HG23 VAL    61      58.541 -17.686  85.910                       H
ATOM    977  C   VAL    61      56.476 -21.093  84.717                       C
ATOM    978  O   VAL    61      55.335 -21.513  85.041                       O
ATOM    979  N   ALA    62      57.086 -21.571  83.627                       N
ATOM    980  H   ALA    62      57.984 -21.215  83.370                       H
ATOM    981  CA  ALA    62      56.462 -22.627  82.812                       C
ATOM    982  HA  ALA    62      55.400 -22.503  82.793                       H
ATOM    983  CB  ALA    62      57.007 -22.548  81.373                       C
ATOM    984  HB1 ALA    62      56.563 -23.321  80.781                       H
ATOM    985  HB2 ALA    62      56.767 -21.594  80.953                       H
ATOM    986  HB3 ALA    62      58.069 -22.674  81.386                       H
ATOM    987  C   ALA    62      56.806 -23.991  83.440                       C
ATOM    988  O   ALA    62      56.065 -24.991  83.250                       O
ATOM    989  N   ARG    63      57.896 -24.088  84.208                       N
ATOM    990  H   ARG    63      58.477 -23.283  84.334                       H
ATOM    991  CA  ARG    63      58.251 -25.344  84.886                       C
ATOM    992  HA  ARG    63      57.992 -26.184  84.277                       H
ATOM    993  CB  ARG    63      59.768 -25.355  85.153                       C
ATOM    994  HB2 ARG    63      60.292 -25.311  84.221                       H
ATOM    995  HB3 ARG    63      60.030 -24.508  85.751                       H
ATOM    996  CG  ARG    63      60.153 -26.644  85.902                       C
ATOM    997  HG2 ARG    63      59.634 -26.680  86.836                       H
ATOM    998  HG3 ARG    63      59.888 -27.497  85.313                       H
ATOM    999  CD  ARG    63      61.672 -26.646  86.155                       C
ATOM   1000  HD2 ARG    63      61.944 -27.530  86.694                       H
ATOM   1001  HD3 ARG    63      62.190 -26.627  85.219                       H
ATOM   1002  NE  ARG    63      62.037 -25.456  86.937                       N
ATOM   1003  HE  ARG    63      62.280 -24.608  86.466                       H
ATOM   1004  CZ  ARG    63      62.044 -25.498  88.274                       C
ATOM   1005  NH1 ARG    63      61.731 -26.630  88.914                       N
ATOM   1006 HH11 ARG    63      61.490 -27.449  88.394                       H
ATOM   1007 HH12 ARG    63      61.738 -26.657  89.914                       H
ATOM   1008  NH2 ARG    63      62.367 -24.403  88.970                       N
ATOM   1009 HH21 ARG    63      62.600 -23.557  88.490                       H
ATOM   1010 HH22 ARG    63      62.375 -24.429  89.969                       H
ATOM   1011  C   ARG    63      57.469 -25.425  86.214                       C
ATOM   1012  O   ARG    63      57.227 -26.542  86.740                       O
ATOM   1013  N   LEU    64      57.032 -24.299  86.790                       N
ATOM   1014  H   LEU    64      57.248 -23.416  86.372                       H
ATOM   1015  CA  LEU    64      56.220 -24.341  88.018                       C
ATOM   1016  HA  LEU    64      56.542 -25.144  88.648                       H
ATOM   1017  CB  LEU    64      56.365 -23.011  88.777                       C
ATOM   1018  HB2 LEU    64      56.056 -22.205  88.146                       H
ATOM   1019  HB3 LEU    64      55.752 -23.032  89.654                       H
ATOM   1020  CG  LEU    64      57.833 -22.812  89.189                       C
ATOM   1021  HG  LEU    64      58.451 -22.793  88.316                       H
ATOM   1022  CD1 LEU    64      57.975 -21.480  89.948                       C
ATOM   1023 HD11 LEU    64      58.996 -21.342  90.238                       H
ATOM   1024 HD12 LEU    64      57.673 -20.674  89.313                       H
ATOM   1025 HD13 LEU    64      57.355 -21.499  90.820                       H
ATOM   1026  CD2 LEU    64      58.268 -23.973  90.103                       C
ATOM   1027 HD21 LEU    64      59.288 -23.837  90.394                       H
ATOM   1028 HD22 LEU    64      57.648 -23.991  90.976                       H
ATOM   1029 HD23 LEU    64      58.168 -24.899  89.576                       H
ATOM   1030  C   LEU    64      54.749 -24.568  87.625                       C
ATOM   1031  O   LEU    64      53.948 -25.096  88.439                       O
ATOM   1032  N   LYS    65      54.334 -24.220  86.404                       N
ATOM   1033  H   LYS    65      54.969 -23.778  85.771                       H
ATOM   1034  CA  LYS    65      52.958 -24.506  85.978                       C
ATOM   1035  HA  LYS    65      52.283 -24.385  86.799                       H
ATOM   1036  CB  LYS    65      52.548 -23.546  84.843                       C
ATOM   1037  HB2 LYS    65      53.221 -23.660  84.019                       H
ATOM   1038  HB3 LYS    65      51.553 -23.780  84.527                       H
ATOM   1039  CG  LYS    65      52.591 -22.089  85.342                       C
ATOM   1040  HG2 LYS    65      51.924 -21.977  86.172                       H
ATOM   1041  HG3 LYS    65      53.586 -21.844  85.649                       H
ATOM   1042  CD  LYS    65      52.153 -21.149  84.202                       C
ATOM   1043  HD2 LYS    65      52.820 -21.260  83.372                       H
ATOM   1044  HD3 LYS    65      51.158 -21.401  83.897                       H
ATOM   1045  CE  LYS    65      52.182 -19.690  84.692                       C
ATOM   1046  HE2 LYS    65      51.518 -19.579  85.523                       H
ATOM   1047  HE3 LYS    65      53.176 -19.434  84.994                       H
ATOM   1048  NZ  LYS    65      51.755 -18.799  83.602                       N
ATOM   1049  HZ1 LYS    65      51.773 -17.851  83.919                       H
ATOM   1050  HZ2 LYS    65      52.375 -18.903  82.824                       H
ATOM   1051  HZ3 LYS    65      50.825 -19.039  83.321                       H
ATOM   1052  C   LYS    65      52.904 -25.962  85.483                       C
ATOM   1053  O   LYS    65      51.815 -26.593  85.489                       O
ATOM   1054  N   LYS    66      54.026 -26.558  85.063                       N
ATOM   1055  H   LYS    66      54.893 -26.060  85.084                       H
ATOM   1056  CA  LYS    66      53.992 -27.947  84.583                       C
ATOM   1057  HA  LYS    66      53.068 -28.126  84.074                       H
ATOM   1058  CB  LYS    66      55.166 -28.183  83.617                       C
ATOM   1059  HB2 LYS    66      55.096 -27.505  82.793                       H
ATOM   1060  HB3 LYS    66      56.090 -28.024  84.132                       H
ATOM   1061  CG  LYS    66      55.104 -29.628  83.096                       C
ATOM   1062  HG2 LYS    66      55.922 -29.806  82.429                       H
ATOM   1063  HG3 LYS    66      55.162 -30.309  83.919                       H
ATOM   1064  CD  LYS    66      53.775 -29.831  82.347                       C
ATOM   1065  HD2 LYS    66      52.958 -29.645  83.013                       H
ATOM   1066  HD3 LYS    66      53.725 -29.150  81.522                       H
ATOM   1067  CE  LYS    66      53.688 -31.275  81.824                       C
ATOM   1068  HE2 LYS    66      54.507 -31.466  81.162                       H
ATOM   1069  HE3 LYS    66      53.731 -31.956  82.649                       H
ATOM   1070  NZ  LYS    66      52.421 -31.455  81.103                       N
ATOM   1071  HZ1 LYS    66      52.361 -32.394  80.763                       H
ATOM   1072  HZ2 LYS    66      51.656 -31.275  81.722                       H
ATOM   1073  HZ3 LYS    66      52.383 -30.819  80.332                       H
ATOM   1074  C   LYS    66      54.103 -28.907  85.788                       C
ATOM   1075  O   LYS    66      53.582 -30.051  85.731                       O
ATOM   1076  N   LYS    67      54.744 -28.518  86.898                       N
ATOM   1077  H   LYS    67      55.196 -27.627  86.923                       H
ATOM   1078  CA  LYS    67      54.774 -29.387  88.089                       C
ATOM   1079  HA  LYS    67      54.780 -30.414  87.792                       H
ATOM   1080  CB  LYS    67      56.026 -29.101  88.938                       C
ATOM   1081  HB2 LYS    67      56.037 -28.070  89.224                       H
ATOM   1082  HB3 LYS    67      55.999 -29.716  89.813                       H
ATOM   1083  CG  LYS    67      57.296 -29.430  88.139                       C
ATOM   1084  HG2 LYS    67      57.274 -30.457  87.839                       H
ATOM   1085  HG3 LYS    67      57.350 -28.807  87.271                       H
ATOM   1086  CD  LYS    67      58.523 -29.186  89.038                       C
ATOM   1087  HD2 LYS    67      58.550 -28.158  89.333                       H
ATOM   1088  HD3 LYS    67      58.452 -29.806  89.907                       H
ATOM   1089  CE  LYS    67      59.808 -29.535  88.270                       C
ATOM   1090  HE2 LYS    67      59.778 -30.562  87.971                       H
ATOM   1091  HE3 LYS    67      59.887 -28.914  87.403                       H
ATOM   1092  NZ  LYS    67      60.970 -29.314  89.143                       N
ATOM   1093  HZ1 LYS    67      61.808 -29.541  88.647                       H
ATOM   1094  HZ2 LYS    67      60.998 -28.355  89.424                       H
ATOM   1095  HZ3 LYS    67      60.894 -29.896  89.953                       H
ATOM   1096  C   LYS    67      53.527 -29.104  88.938                       C
ATOM   1097  O   LYS    67      53.101 -29.977  89.737                       O
ATOM   1098  N   ASN    68      52.885 -27.940  88.823                       N
ATOM   1099  H   ASN    68      53.161 -27.275  88.128                       H
ATOM   1100  CA  ASN    68      51.763 -27.654  89.718                       C
ATOM   1101  HA  ASN    68      51.978 -28.036  90.694                       H
ATOM   1102  CB  ASN    68      51.540 -26.133  89.800                       C
ATOM   1103  HB2 ASN    68      51.316 -25.751  88.826                       H
ATOM   1104  HB3 ASN    68      50.722 -25.928  90.459                       H
ATOM   1105  CG  ASN    68      52.814 -25.456  90.336                       C
ATOM   1106  OD1 ASN    68      53.941 -25.966  90.104                       O
ATOM   1107  ND2 ASN    68      52.724 -24.327  91.047                       N
ATOM   1108 HD21 ASN    68      53.553 -23.887  91.393                       H
ATOM   1109 HD22 ASN    68      51.829 -23.923  91.233                       H
ATOM   1110  C   ASN    68      50.508 -28.352  89.180                       C
ATOM   1111  O   ASN    68      49.621 -28.732  89.989                       O
ATOM   1112  N   ALA    69      50.339 -28.581  87.873                       N
ATOM   1113  H   ALA    69      50.974 -28.214  87.194                       H
ATOM   1114  CA  ALA    69      49.194 -29.403  87.480                       C
ATOM   1115  HA  ALA    69      48.416 -29.276  88.203                       H
ATOM   1116  CB  ALA    69      48.676 -28.986  86.090                       C
ATOM   1117  HB1 ALA    69      47.840 -29.599  85.823                       H
ATOM   1118  HB2 ALA    69      48.373 -27.960  86.115                       H
ATOM   1119  HB3 ALA    69      49.455 -29.111  85.367                       H
ATOM   1120  C   ALA    69      49.632 -30.879  87.444                       C
ATOM   1121  O   ALA    69      48.843 -31.772  87.850                       O
ATOM   1122  N   GLU    70      50.842 -31.229  86.973                       N
ATOM   1123  H   GLU    70      51.438 -30.547  86.550                       H
ATOM   1124  CA  GLU    70      51.264 -32.634  87.070                       C
ATOM   1125  HA  GLU    70      50.804 -33.188  86.279                       H
ATOM   1126  CB  GLU    70      52.795 -32.752  86.950                       C
ATOM   1127  HB2 GLU    70      53.259 -32.188  87.732                       H
ATOM   1128  HB3 GLU    70      53.081 -33.779  87.033                       H
ATOM   1129  CG  GLU    70      53.249 -32.205  85.583                       C
ATOM   1130  HG2 GLU    70      52.783 -32.769  84.802                       H
ATOM   1131  HG3 GLU    70      52.966 -31.177  85.498                       H
ATOM   1132  CD  GLU    70      54.779 -32.329  85.464                       C
ATOM   1133  OE1 GLU    70      55.522 -32.261  86.530                       O
ATOM   1134  OE2 GLU    70      55.329 -32.502  84.298                       O
ATOM   1135  C   GLU    70      50.837 -33.191  88.440                       C
ATOM   1136  O   GLU    70      50.415 -34.372  88.544                       O
ATOM   1137  N   CYX    71      50.936 -32.405  89.525                       N
ATOM   1138  H   CYX    71      51.331 -31.490  89.443                       H
ATOM   1139  CA  CYX    71      50.476 -32.889  90.833                       C
ATOM   1140  HA  CYX    71      50.492 -33.959  90.841                       H
ATOM   1141  CB  CYX    71      51.414 -32.365  91.949                       C
ATOM   1142  HB2 CYX    71      52.385 -32.795  91.814                       H
ATOM   1143  HB3 CYX    71      51.487 -31.299  91.899                       H
ATOM   1144  SG  CYX    71      50.749 -32.817  93.538                       S
ATOM   1145  C   CYX    71      49.034 -32.412  91.080                       C
ATOM   1146  O   CYX    71      48.242 -33.172  91.696                       O
ATOM   1147  N   LYS    72      48.588 -31.217  90.669                       N
ATOM   1148  H   LYS    72      49.205 -30.543  90.261                       H
ATOM   1149  CA  LYS    72      47.157 -30.938  90.845                       C
ATOM   1150  HA  LYS    72      46.982 -30.574  91.836                       H
ATOM   1151  CB  LYS    72      46.665 -29.880  89.841                       C
ATOM   1152  HB2 LYS    72      47.199 -28.965  89.990                       H
ATOM   1153  HB3 LYS    72      46.825 -30.224  88.841                       H
ATOM   1154  CG  LYS    72      45.159 -29.649  90.083                       C
ATOM   1155  HG2 LYS    72      44.632 -30.568  89.928                       H
ATOM   1156  HG3 LYS    72      45.011 -29.316  91.089                       H
ATOM   1157  CD  LYS    72      44.617 -28.583  89.114                       C
ATOM   1158  HD2 LYS    72      45.138 -27.661  89.268                       H
ATOM   1159  HD3 LYS    72      44.759 -28.908  88.105                       H
ATOM   1160  CE  LYS    72      43.113 -28.378  89.385                       C
ATOM   1161  HE2 LYS    72      42.594 -29.301  89.229                       H
ATOM   1162  HE3 LYS    72      42.974 -28.057  90.396                       H
ATOM   1163  NZ  LYS    72      42.579 -27.358  88.472                       N
ATOM   1164  HZ1 LYS    72      42.708 -27.656  87.527                       H
ATOM   1165  HZ2 LYS    72      41.603 -27.229  88.651                       H
ATOM   1166  HZ3 LYS    72      43.062 -26.494  88.618                       H
ATOM   1167  C   LYS    72      46.396 -32.251  90.607                       C
ATOM   1168  O   LYS    72      46.150 -33.033  91.563                       O
ATOM   1169  N   ALA    73      46.009 -32.554  89.362                       N
ATOM   1170  H   ALA    73      46.163 -31.899  88.622                       H
ATOM   1171  CA  ALA    73      45.371 -33.843  89.070                       C
ATOM   1172  HA  ALA    73      44.825 -34.176  89.927                       H
ATOM   1173  CB  ALA    73      44.410 -33.684  87.877                       C
ATOM   1174  HB1 ALA    73      43.950 -34.626  87.661                       H
ATOM   1175  HB2 ALA    73      43.655 -32.966  88.120                       H
ATOM   1176  HB3 ALA    73      44.958 -33.350  87.020                       H
ATOM   1177  C   ALA    73      46.460 -34.874  88.716                       C
ATOM   1178  O   ALA    73      46.203 -35.817  87.924                       O
HETATM 1179  N   NHE    74      47.641 -34.768  89.235                       N
HETATM 1180  HN1 NHE    74      47.845 -34.018  89.865                       H
HETATM 1181  HN2 NHE    74      48.351 -35.435  89.005                       H
END
CONECT    1    2
CONECT    2    1    5    3    4
CONECT    3    2
CONECT    4    2
CONECT    5    2    7    6
CONECT    6    5
CONECT    7    5
CONECT  199  201
CONECT  201  199  203  202
CONECT  202  201
CONECT  203  205  201  204  211
CONECT  204  203
CONECT  205  206  207  208  203
CONECT  206  205
CONECT  207  205
CONECT  208  205  209
CONECT  209  208  210
CONECT  210  209
CONECT  211  203  212  213
CONECT  212  211
CONECT  213  211
CONECT  529 1144
CONECT  555  557
CONECT  557  555  559  558
CONECT  558  557
CONECT  559  557
CONECT  560  561
CONECT  561  560  562  563  564
CONECT  562  561
CONECT  563  561
CONECT  564  561  565  566
CONECT  565  564
CONECT  566  564
CONECT  692  694
CONECT  694  692  696  695
CONECT  695  694
CONECT  696  698  694  704  697
CONECT  697  696
CONECT  698  699  700  701  696
CONECT  699  698
CONECT  700  698
CONECT  701  698  702
CONECT  702  701  703
CONECT  703  702
CONECT  704  696  705  706
CONECT  705  704
CONECT  706  704
CONECT 1144  529
CONECT 1177 1179
CONECT 1179 1177 1180 1181
CONECT 1180 1179
CONECT 1181 1179
