# Supplementary material for: Folded-state compatibility and unfolded-state constraint govern staple-based stabilization: guidelines from a coiled-coil model
Source: RSC Chem Biol. 2026 Feb 24;7(4):737–50. doi: 10.1039/d5cb00326a (PMC12980645; doi:10.1039/d5cb00326a)
Supplement: CB-007-D5CB00326A-s016 [file CB-007-D5CB00326A-s016.pdb]

REMARK   1 File created by GaussView 6.1.1
HETATM    1  H1  ACE     1      66.704  10.439  72.732                       H
HETATM    2  CH3 ACE     1      66.292   9.499  72.432                       C
HETATM    3  H2  ACE     1      66.510   9.327  71.398                       H
HETATM    4  H3  ACE     1      65.232   9.512  72.575                       H
HETATM    5  C   ACE     1      66.911   8.372  73.280                       C
HETATM    6  O   ACE     1      66.366   8.026  74.360                       O
ATOM      7  N   GLU     2      68.027   7.760  72.867                       N
ATOM      8  H   GLU     2      68.463   8.042  72.012                       H
ATOM      9  CA  GLU     2      68.612   6.672  73.665                       C
ATOM     10  HA  GLU     2      68.192   5.739  73.353                       H
ATOM     11  CB  GLU     2      70.138   6.644  73.455                       C
ATOM     12  HB2 GLU     2      70.558   7.578  73.763                       H
ATOM     13  HB3 GLU     2      70.563   5.853  74.037                       H
ATOM     14  CG  GLU     2      70.448   6.407  71.965                       C
ATOM     15  HG2 GLU     2      70.025   5.474  71.657                       H
ATOM     16  HG3 GLU     2      70.026   7.199  71.382                       H
ATOM     17  CD  GLU     2      71.974   6.373  71.757                       C
ATOM     18  OE1 GLU     2      72.617   5.245  71.848                       O
ATOM     19  OE2 GLU     2      72.619   7.471  71.491                       O
ATOM     20  C   GLU     2      68.306   6.897  75.159                       C
ATOM     21  O   GLU     2      67.256   6.422  75.663                       O
ATOM     22  N   VAL     3      69.158   7.592  75.923                       N
ATOM     23  H   VAL     3      69.983   7.988  75.519                       H
ATOM     24  CA  VAL     3      68.882   7.772  77.358                       C
ATOM     25  HA  VAL     3      69.322   6.965  77.907                       H
ATOM     26  CB  VAL     3      69.487   9.103  77.839                       C
ATOM     27  HB  VAL     3      69.050   9.913  77.291                       H
ATOM     28  CG1 VAL     3      69.197   9.282  79.341                       C
ATOM     29 HG11 VAL     3      69.618  10.207  79.677                       H
ATOM     30 HG12 VAL     3      68.140   9.292  79.502                       H
ATOM     31 HG13 VAL     3      69.634   8.472  79.887                       H
ATOM     32  CG2 VAL     3      71.009   9.089  77.608                       C
ATOM     33 HG21 VAL     3      71.430  10.013  77.944                       H
ATOM     34 HG22 VAL     3      71.445   8.279  78.155                       H
ATOM     35 HG23 VAL     3      71.211   8.964  76.565                       H
ATOM     36  C   VAL     3      67.360   7.780  77.594                       C
ATOM     37  O   VAL     3      66.894   7.365  78.686                       O
ATOM     38  N   LYS     4      66.531   8.224  76.642                       N
ATOM     39  H   LYS     4      66.897   8.569  75.778                       H
ATOM     40  CA  LYS     4      65.077   8.197  76.869                       C
ATOM     41  HA  LYS     4      64.875   8.329  77.912                       H
ATOM     42  CB  LYS     4      64.404   9.329  76.072                       C
ATOM     43  HB2 LYS     4      64.788  10.273  76.397                       H
ATOM     44  HB3 LYS     4      64.607   9.202  75.029                       H
ATOM     45  CG  LYS     4      62.883   9.280  76.311                       C
ATOM     46  HG2 LYS     4      62.503   8.334  75.985                       H
ATOM     47  HG3 LYS     4      62.682   9.406  77.354                       H
ATOM     48  CD  LYS     4      62.199  10.407  75.516                       C
ATOM     49  HD2 LYS     4      62.575  11.354  75.843                       H
ATOM     50  HD3 LYS     4      62.402  10.283  74.473                       H
ATOM     51  CE  LYS     4      60.678  10.346  75.753                       C
ATOM     52  HE2 LYS     4      60.304   9.398  75.427                       H
ATOM     53  HE3 LYS     4      60.475  10.470  76.796                       H
ATOM     54  NZ  LYS     4      60.020  11.420  74.995                       N
ATOM     55  HZ1 LYS     4      60.211  11.304  74.020                       H
ATOM     56  HZ2 LYS     4      59.033  11.379  75.149                       H
ATOM     57  HZ3 LYS     4      60.369  12.306  75.301                       H
ATOM     58  C   LYS     4      64.523   6.837  76.406                       C
ATOM     59  O   LYS     4      63.506   6.346  76.961                       O
ATOM     60  N   GLN     5      65.133   6.179  75.416                       N
ATOM     61  H   GLN     5      65.922   6.590  74.959                       H
ATOM     62  CA  GLN     5      64.657   4.852  75.000                       C
ATOM     63  HA  GLN     5      63.600   4.783  75.149                       H
ATOM     64  CB  GLN     5      64.982   4.631  73.512                       C
ATOM     65  HB2 GLN     5      64.485   5.374  72.923                       H
ATOM     66  HB3 GLN     5      66.039   4.706  73.363                       H
ATOM     67  CG  GLN     5      64.503   3.231  73.088                       C
ATOM     68  HG2 GLN     5      64.998   2.491  73.682                       H
ATOM     69  HG3 GLN     5      63.445   3.156  73.234                       H
ATOM     70  CD  GLN     5      64.835   3.001  71.603                       C
ATOM     71  OE1 GLN     5      65.836   3.564  71.088                       O
ATOM     72  NE2 GLN     5      64.060   2.203  70.861                       N
ATOM     73 HE21 GLN     5      64.276   2.053  69.896                       H
ATOM     74 HE22 GLN     5      63.266   1.756  71.271                       H
ATOM     75  C   GLN     5      65.369   3.783  75.845                       C
ATOM     76  O   GLN     5      64.810   2.683  76.089                       O
ATOM     77  N   LEU     6      66.589   4.046  76.319                       N
ATOM     78  H   LEU     6      67.018   4.926  76.115                       H
ATOM     79  CA  LEU     6      67.310   3.065  77.140                       C
ATOM     80  HA  LEU     6      67.042   2.073  76.844                       H
ATOM     81  CB  LEU     6      68.824   3.263  76.951                       C
ATOM     82  HB2 LEU     6      69.097   4.253  77.251                       H
ATOM     83  HB3 LEU     6      69.354   2.551  77.550                       H
ATOM     84  CG  LEU     6      69.185   3.057  75.469                       C
ATOM     85  HG  LEU     6      68.660   3.773  74.872                       H
ATOM     86  CD1 LEU     6      70.702   3.243  75.281                       C
ATOM     87 HD11 LEU     6      70.953   3.101  74.251                       H
ATOM     88 HD12 LEU     6      70.980   4.231  75.583                       H
ATOM     89 HD13 LEU     6      71.226   2.526  75.878                       H
ATOM     90  CD2 LEU     6      68.783   1.635  75.036                       C
ATOM     91 HD21 LEU     6      69.033   1.492  74.006                       H
ATOM     92 HD22 LEU     6      69.306   0.919  75.633                       H
ATOM     93 HD23 LEU     6      67.729   1.508  75.168                       H
ATOM     94  C   LEU     6      66.943   3.277  78.617                       C
ATOM     95  O   LEU     6      67.029   2.323  79.434                       O
ATOM     96  N   GLU     7      66.525   4.478  79.029                       N
ATOM     97  H   GLU     7      66.403   5.217  78.367                       H
ATOM     98  CA  GLU     7      66.241   4.710  80.449                       C
ATOM     99  HA  GLU     7      66.916   4.133  81.045                       H
ATOM    100  CB  GLU     7      66.412   6.206  80.769                       C
ATOM    101  HB2 GLU     7      67.418   6.505  80.563                       H
ATOM    102  HB3 GLU     7      65.739   6.778  80.165                       H
ATOM    103  CG  GLU     7      66.095   6.447  82.257                       C
ATOM    104  HG2 GLU     7      65.089   6.143  82.461                       H
ATOM    105  HG3 GLU     7      66.769   5.879  82.863                       H
ATOM    106  CD  GLU     7      66.250   7.945  82.581                       C
ATOM    107  OE1 GLU     7      65.232   8.745  82.457                       O
ATOM    108  OE2 GLU     7      67.399   8.410  82.978                       O
ATOM    109  C   GLU     7      64.800   4.287  80.771                       C
ATOM    110  O   GLU     7      64.526   3.881  81.930                       O
ATOM    111  N   ALA     8      63.827   4.337  79.854                       N
ATOM    112  H   ALA     8      64.010   4.637  78.918                       H
ATOM    113  CA  ALA     8      62.483   3.938  80.277                       C
ATOM    114  HA  ALA     8      62.372   4.162  81.317                       H
ATOM    115  CB  ALA     8      61.421   4.705  79.466                       C
ATOM    116  HB1 ALA     8      60.444   4.411  79.789                       H
ATOM    117  HB2 ALA     8      61.546   5.756  79.619                       H
ATOM    118  HB3 ALA     8      61.535   4.480  78.426                       H
ATOM    119  C   ALA     8      62.295   2.425  80.062                       C
ATOM    120  O   ALA     8      61.639   1.764  80.909                       O
ATOM    121  N   GLU     9      62.799   1.793  78.993                       N
ATOM    122  H   GLU     9      63.251   2.300  78.259                       H
ATOM    123  CA  GLU     9      62.648   0.334  78.924                       C
ATOM    124  HA  GLU     9      61.663   0.103  78.577                       H
ATOM    125  CB  GLU     9      63.684  -0.272  77.957                       C
ATOM    126  HB2 GLU     9      63.540   0.138  76.980                       H
ATOM    127  HB3 GLU     9      64.670  -0.038  78.301                       H
ATOM    128  CG  GLU     9      63.511  -1.801  77.900                       C
ATOM    129  HG2 GLU     9      63.656  -2.214  78.876                       H
ATOM    130  HG3 GLU     9      62.525  -2.036  77.556                       H
ATOM    131  CD  GLU     9      64.549  -2.396  76.929                       C
ATOM    132  OE1 GLU     9      65.700  -1.811  76.768                       O
ATOM    133  OE2 GLU     9      64.275  -3.485  76.270                       O
ATOM    134  C   GLU     9      62.874  -0.243  80.335                       C
ATOM    135  O   GLU     9      62.165  -1.185  80.773                       O
ATOM    136  N   VAL    10      63.863   0.282  81.076                       N
ATOM    137  H   VAL    10      64.478   0.950  80.657                       H
ATOM    138  CA  VAL    10      64.082  -0.104  82.479                       C
ATOM    139  HA  VAL    10      64.631  -1.022  82.518                       H
ATOM    140  CB  VAL    10      64.892   0.999  83.181                       C
ATOM    141  HB  VAL    10      64.351   1.921  83.145                       H
ATOM    142  CG1 VAL    10      65.136   0.603  84.649                       C
ATOM    143 HG11 VAL    10      65.705   1.368  85.135                       H
ATOM    144 HG12 VAL    10      64.196   0.486  85.147                       H
ATOM    145 HG13 VAL    10      65.676  -0.320  84.684                       H
ATOM    146  CG2 VAL    10      66.246   1.164  82.463                       C
ATOM    147 HG21 VAL    10      66.816   1.929  82.947                       H
ATOM    148 HG22 VAL    10      66.784   0.240  82.500                       H
ATOM    149 HG23 VAL    10      66.077   1.437  81.442                       H
ATOM    150  C   VAL    10      62.729  -0.270  83.193                       C
ATOM    151  O   VAL    10      62.611  -1.069  84.158                       O
ATOM    152  N   GLU    11      61.681   0.448  82.777                       N
ATOM    153  H   GLU    11      61.774   1.040  81.976                       H
ATOM    154  CA  GLU    11      60.394   0.376  83.481                       C
ATOM    155  HA  GLU    11      60.560   0.222  84.527                       H
ATOM    156  CB  GLU    11      59.624   1.696  83.274                       C
ATOM    157  HB2 GLU    11      59.459   1.852  82.229                       H
ATOM    158  HB3 GLU    11      58.683   1.643  83.780                       H
ATOM    159  CG  GLU    11      60.446   2.869  83.844                       C
ATOM    160  HG2 GLU    11      60.610   2.715  84.890                       H
ATOM    161  HG3 GLU    11      61.388   2.924  83.339                       H
ATOM    162  CD  GLU    11      59.674   4.186  83.634                       C
ATOM    163  OE1 GLU    11      58.845   4.607  84.545                       O
ATOM    164  OE2 GLU    11      59.851   4.878  82.546                       O
ATOM    165  C   GLU    11      59.581  -0.798  82.918                       C
ATOM    166  O   GLU    11      58.726  -1.378  83.637                       O
ATOM    167  N   GLU    12      59.793  -1.206  81.665                       N
ATOM    168  H   GLU    12      60.474  -0.743  81.097                       H
ATOM    169  CA  GLU    12      59.034  -2.338  81.124                       C
ATOM    170  HA  GLU    12      58.055  -2.355  81.556                       H
ATOM    171  CB  GLU    12      58.913  -2.185  79.598                       C
ATOM    172  HB2 GLU    12      58.411  -1.267  79.372                       H
ATOM    173  HB3 GLU    12      59.889  -2.175  79.160                       H
ATOM    174  CG  GLU    12      58.104  -3.362  79.025                       C
ATOM    175  HG2 GLU    12      58.606  -4.281  79.245                       H
ATOM    176  HG3 GLU    12      57.129  -3.373  79.467                       H
ATOM    177  CD  GLU    12      57.972  -3.198  77.500                       C
ATOM    178  OE1 GLU    12      58.868  -3.713  76.710                       O
ATOM    179  OE2 GLU    12      56.964  -2.543  77.002                       O
ATOM    180  C   GLU    12      59.767  -3.649  81.479                       C
ATOM    181  O   GLU    12      59.113  -4.715  81.622                       O
ATOM    182  N   LEU    13      61.098  -3.653  81.647                       N
ATOM    183  H   LEU    13      61.624  -2.818  81.483                       H
ATOM    184  CA  LEU    13      61.786  -4.881  82.086                       C
ATOM    185  HA  LEU    13      61.267  -5.739  81.713                       H
ATOM    186  CB  LEU    13      63.232  -4.895  81.556                       C
ATOM    187  HB2 LEU    13      63.755  -4.035  81.920                       H
ATOM    188  HB3 LEU    13      63.725  -5.782  81.897                       H
ATOM    189  CG  LEU    13      63.221  -4.878  80.017                       C
ATOM    190  HG  LEU    13      62.736  -3.990  79.672                       H
ATOM    191  CD1 LEU    13      64.670  -4.910  79.495                       C
ATOM    192 HD11 LEU    13      64.665  -4.900  78.426                       H
ATOM    193 HD12 LEU    13      65.199  -4.053  79.857                       H
ATOM    194 HD13 LEU    13      65.154  -5.799  79.841                       H
ATOM    195  CD2 LEU    13      62.463  -6.114  79.496                       C
ATOM    196 HD21 LEU    13      62.457  -6.104  78.426                       H
ATOM    197 HD22 LEU    13      62.948  -7.002  79.842                       H
ATOM    198 HD23 LEU    13      61.456  -6.093  79.859                       H
ATOM    199  C   LEU    13      61.798  -4.916  83.627                       C
ATOM    200  O   LEU    13      61.822  -6.016  84.236                       O
ATOM    201  N   GLU    14      61.771  -3.767  84.311                       N
ATOM    202  H   GLU    14      61.781  -2.897  83.818                       H
ATOM    203  CA  GLU    14      61.710  -3.770  85.781                       C
ATOM    204  HA  GLU    14      62.245  -4.611  86.170                       H
ATOM    205  CB  GLU    14      62.335  -2.472  86.328                       C
ATOM    206  HB2 GLU    14      61.802  -1.629  85.942                       H
ATOM    207  HB3 GLU    14      62.278  -2.472  87.397                       H
ATOM    208  CG  GLU    14      63.811  -2.386  85.896                       C
ATOM    209  HG2 GLU    14      64.345  -3.230  86.281                       H
ATOM    210  HG3 GLU    14      63.871  -2.384  84.828                       H
ATOM    211  CD  GLU    14      64.432  -1.090  86.449                       C
ATOM    212  OE1 GLU    14      63.688  -0.037  86.627                       O
ATOM    213  OE2 GLU    14      65.700  -1.047  86.737                       O
ATOM    214  C   GLU    14      60.233  -3.858  86.202                       C
ATOM    215  O   GLU    14      59.908  -4.361  87.308                       O
ATOM    216  N   SER    15      59.304  -3.401  85.359                       N
ATOM    217  H   SER    15      59.588  -3.000  84.488                       H
ATOM    218  CA  SER    15      57.873  -3.485  85.678                       C
ATOM    219  HA  SER    15      57.723  -3.375  86.732                       H
ATOM    220  CB  SER    15      57.125  -2.364  84.934                       C
ATOM    221  HB2 SER    15      57.502  -1.413  85.249                       H
ATOM    222  HB3 SER    15      57.273  -2.475  83.880                       H
ATOM    223  OG  SER    15      55.728  -2.445  85.231                       O
ATOM    224  HG  SER    15      55.261  -1.747  84.765                       H
ATOM    225  C   SER    15      57.340  -4.857  85.227                       C
ATOM    226  O   SER    15      56.322  -5.353  85.776                       O
ATOM    227  N   GLU    16      57.971  -5.525  84.254                       N
ATOM    228  H   GLU    16      58.808  -5.149  83.855                       H
ATOM    229  CA  GLU    16      57.446  -6.810  83.773                       C
ATOM    230  HA  GLU    16      56.376  -6.795  83.807                       H
ATOM    231  CB  GLU    16      57.906  -7.043  82.323                       C
ATOM    232  HB2 GLU    16      57.544  -6.251  81.701                       H
ATOM    233  HB3 GLU    16      58.974  -7.067  82.284                       H
ATOM    234  CG  GLU    16      57.340  -8.387  81.822                       C
ATOM    235  HG2 GLU    16      57.703  -9.180  82.443                       H
ATOM    236  HG3 GLU    16      56.271  -8.361  81.865                       H
ATOM    237  CD  GLU    16      57.788  -8.629  80.369                       C
ATOM    238  OE1 GLU    16      57.997  -7.619  79.576                       O
ATOM    239  OE2 GLU    16      57.956  -9.844  79.934                       O
ATOM    240  C   GLU    16      57.960  -7.950  84.674                       C
ATOM    241  O   GLU    16      57.284  -9.008  84.768                       O
ATOM    242  N   LEU    17      59.101  -7.842  85.372                       N
ATOM    243  H   LEU    17      59.658  -7.014  85.323                       H
ATOM    244  CA  LEU    17      59.497  -8.974  86.225                       C
ATOM    245  HA  LEU    17      59.195  -9.885  85.752                       H
ATOM    246  CB  LEU    17      61.025  -8.982  86.444                       C
ATOM    247  HB2 LEU    17      61.318  -8.063  86.908                       H
ATOM    248  HB3 LEU    17      61.287  -9.803  87.078                       H
ATOM    249  CG  LEU    17      61.758  -9.130  85.099                       C
ATOM    250  HG  LEU    17      61.494  -8.318  84.455                       H
ATOM    251  CD1 LEU    17      63.279  -9.118  85.346                       C
ATOM    252 HD11 LEU    17      63.793  -9.223  84.414                       H
ATOM    253 HD12 LEU    17      63.558  -8.193  85.806                       H
ATOM    254 HD13 LEU    17      63.542  -9.931  85.992                       H
ATOM    255  CD2 LEU    17      61.357 -10.462  84.438                       C
ATOM    256 HD21 LEU    17      61.871 -10.566  83.506                       H
ATOM    257 HD22 LEU    17      61.622 -11.274  85.084                       H
ATOM    258 HD23 LEU    17      60.301 -10.472  84.267                       H
ATOM    259  C   LEU    17      58.790  -8.848  87.586                       C
ATOM    260  O   LEU    17      58.399  -9.888  88.177                       O
ATOM    261  N   TRP    18      58.585  -7.653  88.153                       N
ATOM    262  H   TRP    18      58.990  -6.826  87.761                       H
ATOM    263  CA  TRP    18      57.754  -7.579  89.363                       C
ATOM    264  HA  TRP    18      58.351  -7.791  90.225                       H
ATOM    265  CB  TRP    18      57.153  -6.169  89.511                       C
ATOM    266  HB2 TRP    18      56.563  -5.932  88.651                       H
ATOM    267  HB3 TRP    18      56.536  -6.139  90.386                       H
ATOM    268  CG  TRP    18      58.296  -5.144  89.658                       C
ATOM    269  CD1 TRP    18      59.576  -5.388  90.182                       C
ATOM    270  HD1 TRP    18      59.931  -6.325  90.555                       H
ATOM    271  NE1 TRP    18      60.281  -4.235  90.141                       N
ATOM    272  HE1 TRP    18      61.225  -4.119  90.449                       H
ATOM    273  CE2 TRP    18      59.505  -3.273  89.614                       C
ATOM    274  CZ2 TRP    18      59.805  -1.934  89.384                       C
ATOM    275  HZ2 TRP    18      60.767  -1.533  89.628                       H
ATOM    276  CH2 TRP    18      58.798  -1.123  88.819                       C
ATOM    277  HH2 TRP    18      58.992  -0.088  88.631                       H
ATOM    278  CZ3 TRP    18      57.528  -1.673  88.498                       C
ATOM    279  HZ3 TRP    18      56.770  -1.050  88.070                       H
ATOM    280  CE3 TRP    18      57.259  -3.037  88.742                       C
ATOM    281  HE3 TRP    18      56.309  -3.468  88.503                       H
ATOM    282  CD2 TRP    18      58.276  -3.801  89.303                       C
ATOM    283  C   TRP    18      56.623  -8.616  89.233                       C
ATOM    284  O   TRP    18      56.125  -9.155  90.255                       O
ATOM    285  N   HID    19      56.183  -8.935  88.008                       N
ATOM    286  H   HID    19      56.594  -8.495  87.210                       H
ATOM    287  CA  HID    19      55.113  -9.925  87.814                       C
ATOM    288  HA  HID    19      54.437  -9.898  88.643                       H
ATOM    289  CB  HID    19      54.347  -9.598  86.518                       C
ATOM    290  HB2 HID    19      55.022  -9.623  85.689                       H
ATOM    291  HB3 HID    19      53.572 -10.322  86.369                       H
ATOM    292  CG  HID    19      53.721  -8.195  86.631                       C
ATOM    293  ND1 HID    19      53.492  -7.351  85.634                       N
ATOM    294  HD1 HID    19      53.693  -7.514  84.669                       H
ATOM    295  CE1 HID    19      52.937  -6.243  86.145                       C
ATOM    296  HE1 HID    19      52.643  -5.386  85.575                       H
ATOM    297  NE2 HID    19      52.807  -6.359  87.486                       N
ATOM    298  CD2 HID    19      53.291  -7.573  87.799                       C
ATOM    299  HD2 HID    19      53.339  -7.991  88.782                       H
ATOM    300  C   HID    19      55.741 -11.327  87.712                       C
ATOM    301  O   HID    19      55.083 -12.343  88.055                       O
ATOM    302  N   LEU    20      56.995 -11.455  87.265                       N
ATOM    303  H   LEU    20      57.505 -10.643  86.979                       H
ATOM    304  CA  LEU    20      57.633 -12.777  87.206                       C
ATOM    305  HA  LEU    20      56.902 -13.526  86.983                       H
ATOM    306  CB  LEU    20      58.714 -12.777  86.108                       C
ATOM    307  HB2 LEU    20      59.446 -12.029  86.329                       H
ATOM    308  HB3 LEU    20      59.186 -13.737  86.072                       H
ATOM    309  CG  LEU    20      58.064 -12.473  84.745                       C
ATOM    310  HG  LEU    20      57.591 -11.514  84.782                       H
ATOM    311  CD1 LEU    20      59.146 -12.469  83.649                       C
ATOM    312 HD11 LEU    20      58.694 -12.259  82.703                       H
ATOM    313 HD12 LEU    20      59.876 -11.719  83.871                       H
ATOM    314 HD13 LEU    20      59.620 -13.428  83.613                       H
ATOM    315  CD2 LEU    20      57.014 -13.553  84.425                       C
ATOM    316 HD21 LEU    20      56.562 -13.342  83.478                       H
ATOM    317 HD22 LEU    20      57.488 -14.512  84.388                       H
ATOM    318 HD23 LEU    20      56.262 -13.556  85.186                       H
ATOM    319  C   LEU    20      58.268 -13.073  88.576                       C
ATOM    320  O   LEU    20      58.403 -14.259  88.974                       O
ATOM    321  N   GLU    21      58.663 -12.051  89.342                       N
ATOM    322  H   GLU    21      58.584 -11.116  88.997                       H
ATOM    323  CA  GLU    21      59.201 -12.283  90.690                       C
ATOM    324  HA  GLU    21      59.720 -13.218  90.721                       H
ATOM    325  CB  GLU    21      60.171 -11.147  91.063                       C
ATOM    326  HB2 GLU    21      59.653 -10.211  91.032                       H
ATOM    327  HB3 GLU    21      60.549 -11.313  92.050                       H
ATOM    328  CG  GLU    21      61.343 -11.119  90.066                       C
ATOM    329  HG2 GLU    21      61.859 -12.056  90.096                       H
ATOM    330  HG3 GLU    21      60.968 -10.950  89.079                       H
ATOM    331  CD  GLU    21      62.312  -9.986  90.451                       C
ATOM    332  OE1 GLU    21      61.861  -8.917  91.041                       O
ATOM    333  OE2 GLU    21      63.581 -10.097  90.188                       O
ATOM    334  C   GLU    21      58.034 -12.309  91.692                       C
ATOM    335  O   GLU    21      58.139 -12.949  92.770                       O
ATOM    336  N   ASN    22      56.903 -11.653  91.409                       N
ATOM    337  H   ASN    22      56.806 -11.179  90.533                       H
ATOM    338  CA  ASN    22      55.801 -11.632  92.378                       C
ATOM    339  HA  ASN    22      56.201 -11.631  93.371                       H
ATOM    340  CB  ASN    22      54.944 -10.370  92.164                       C
ATOM    341  HB2 ASN    22      54.543 -10.377  91.172                       H
ATOM    342  HB3 ASN    22      54.142 -10.362  92.873                       H
ATOM    343  CG  ASN    22      55.807  -9.111  92.357                       C
ATOM    344  OD1 ASN    22      56.788  -9.133  93.144                       O
ATOM    345  ND2 ASN    22      55.509  -7.993  91.685                       N
ATOM    346 HD21 ASN    22      56.066  -7.172  91.807                       H
ATOM    347 HD22 ASN    22      54.728  -7.979  91.060                       H
ATOM    348  C   ASN    22      54.920 -12.876  92.187                       C
ATOM    349  O   ASN    22      54.293 -13.347  93.171                       O
ATOM    350  N   GLU    23      54.808 -13.468  90.993                       N
ATOM    351  H   GLU    23      55.322 -13.134  90.202                       H
ATOM    352  CA  GLU    23      53.907 -14.618  90.876                       C
ATOM    353  HA  GLU    23      53.106 -14.499  91.575                       H
ATOM    354  CB  GLU    23      53.343 -14.692  89.442                       C
ATOM    355  HB2 GLU    23      52.806 -13.793  89.224                       H
ATOM    356  HB3 GLU    23      54.151 -14.803  88.749                       H
ATOM    357  CG  GLU    23      52.395 -15.899  89.316                       C
ATOM    358  HG2 GLU    23      52.931 -16.799  89.534                       H
ATOM    359  HG3 GLU    23      51.584 -15.790  90.005                       H
ATOM    360  CD  GLU    23      51.843 -15.966  87.878                       C
ATOM    361  OE1 GLU    23      52.559 -15.523  86.886                       O
ATOM    362  OE2 GLU    23      50.662 -16.465  87.656                       O
ATOM    363  C   GLU    23      54.667 -15.920  91.196                       C
ATOM    364  O   GLU    23      54.073 -16.834  91.824                       O
ATOM    365  N   VAL    24      55.937 -16.113  90.812                       N
ATOM    366  H   VAL    24      56.414 -15.437  90.250                       H
ATOM    367  CA  VAL    24      56.600 -17.358  91.225                       C
ATOM    368  HA  VAL    24      56.294 -18.145  90.567                       H
ATOM    369  CB  VAL    24      58.131 -17.204  91.161                       C
ATOM    370  HB  VAL    24      58.437 -16.410  91.809                       H
ATOM    371  CG1 VAL    24      58.801 -18.517  91.609                       C
ATOM    372 HG11 VAL    24      59.865 -18.408  91.563                       H
ATOM    373 HG12 VAL    24      58.508 -18.742  92.613                       H
ATOM    374 HG13 VAL    24      58.496 -19.312  90.961                       H
ATOM    375  CG2 VAL    24      58.554 -16.881  89.716                       C
ATOM    376 HG21 VAL    24      59.617 -16.773  89.670                       H
ATOM    377 HG22 VAL    24      58.248 -17.676  89.068                       H
ATOM    378 HG23 VAL    24      58.089 -15.969  89.403                       H
ATOM    379  C   VAL    24      56.191 -17.682  92.676                       C
ATOM    380  O   VAL    24      55.943 -18.865  93.025                       O
ATOM    381  N   ALA    25      56.124 -16.678  93.565                       N
ATOM    382  H   ALA    25      56.419 -15.763  93.291                       H
ATOM    383  CA  ALA    25      55.641 -16.897  94.938                       C
ATOM    384  HA  ALA    25      56.434 -17.299  95.534                       H
ATOM    385  CB  ALA    25      55.178 -15.557  95.538                       C
ATOM    386  HB1 ALA    25      54.827 -15.715  96.536                       H
ATOM    387  HB2 ALA    25      56.000 -14.871  95.554                       H
ATOM    388  HB3 ALA    25      54.388 -15.153  94.941                       H
ATOM    389  C   ALA    25      54.444 -17.861  94.921                       C
ATOM    390  O   ALA    25      54.221 -18.629  95.893                       O
ATOM    391  N   ARG    26      53.639 -17.851  93.857                       N
ATOM    392  H   ARG    26      53.888 -17.303  93.058                       H
ATOM    393  CA  ARG    26      52.388 -18.617  93.844                       C
ATOM    394  HA  ARG    26      52.000 -18.694  94.838                       H
ATOM    395  CB  ARG    26      51.376 -17.869  92.956                       C
ATOM    396  HB2 ARG    26      51.238 -16.879  93.340                       H
ATOM    397  HB3 ARG    26      51.752 -17.816  91.956                       H
ATOM    398  CG  ARG    26      50.023 -18.597  92.961                       C
ATOM    399  HG2 ARG    26      50.140 -19.588  92.574                       H
ATOM    400  HG3 ARG    26      49.651 -18.650  93.963                       H
ATOM    401  CD  ARG    26      49.031 -17.809  92.085                       C
ATOM    402  HD2 ARG    26      48.934 -16.814  92.466                       H
ATOM    403  HD3 ARG    26      49.396 -17.773  91.080                       H
ATOM    404  NE  ARG    26      47.717 -18.464  92.108                       N
ATOM    405  HE  ARG    26      47.649 -19.454  92.231                       H
ATOM    406  CZ  ARG    26      46.611 -17.724  91.966                       C
ATOM    407  NH1 ARG    26      46.712 -16.402  91.785                       N
ATOM    408 HH11 ARG    26      47.614 -15.969  91.756                       H
ATOM    409 HH12 ARG    26      45.888 -15.846  91.679                       H
ATOM    410  NH2 ARG    26      45.405 -18.302  92.005                       N
ATOM    411 HH21 ARG    26      45.328 -19.289  92.141                       H
ATOM    412 HH22 ARG    26      44.581 -17.746  91.897                       H
ATOM    413  C   ARG    26      52.649 -20.028  93.289                       C
ATOM    414  O   ARG    26      51.918 -20.992  93.635                       O
ATOM    415  N   LEU    27      53.665 -20.221  92.443                       N
ATOM    416  H   LEU    27      54.243 -19.449  92.179                       H
ATOM    417  CA  LEU    27      53.944 -21.558  91.901                       C
ATOM    418  HA  LEU    27      53.030 -22.103  91.790                       H
ATOM    419  CB  LEU    27      54.621 -21.415  90.525                       C
ATOM    420  HB2 LEU    27      55.538 -20.875  90.632                       H
ATOM    421  HB3 LEU    27      54.824 -22.386  90.125                       H
ATOM    422  CG  LEU    27      53.682 -20.650  89.572                       C
ATOM    423  HG  LEU    27      53.483 -19.678  89.972                       H
ATOM    424  CD1 LEU    27      54.352 -20.511  88.193                       C
ATOM    425 HD11 LEU    27      53.700 -19.979  87.532                       H
ATOM    426 HD12 LEU    27      55.272 -19.973  88.296                       H
ATOM    427 HD13 LEU    27      54.550 -21.483  87.793                       H
ATOM    428  CD2 LEU    27      52.359 -21.424  89.424                       C
ATOM    429 HD21 LEU    27      51.707 -20.892  88.762                       H
ATOM    430 HD22 LEU    27      52.556 -22.396  89.024                       H
ATOM    431 HD23 LEU    27      51.892 -21.520  90.382                       H
ATOM    432  C   LEU    27      54.873 -22.312  92.873                       C
ATOM    433  O   LEU    27      54.851 -23.569  92.920                       O
ATOM    434  N   GLU    28      55.696 -21.624  93.674                       N
ATOM    435  H   GLU    28      55.716 -20.626  93.627                       H
ATOM    436  CA  GLU    28      56.563 -22.328  94.634                       C
ATOM    437  HA  GLU    28      56.863 -23.271  94.227                       H
ATOM    438  CB  GLU    28      57.811 -21.475  94.924                       C
ATOM    439  HB2 GLU    28      57.511 -20.533  95.333                       H
ATOM    440  HB3 GLU    28      58.436 -21.986  95.627                       H
ATOM    441  CG  GLU    28      58.592 -21.243  93.618                       C
ATOM    442  HG2 GLU    28      58.892 -22.185  93.209                       H
ATOM    443  HG3 GLU    28      57.969 -20.731  92.915                       H
ATOM    444  CD  GLU    28      59.841 -20.391  93.915                       C
ATOM    445  OE1 GLU    28      59.823 -19.528  94.889                       O
ATOM    446  OE2 GLU    28      60.913 -20.533  93.191                       O
ATOM    447  C   GLU    28      55.776 -22.560  95.937                       C
ATOM    448  O   GLU    28      56.049 -23.539  96.679                       O
ATOM    449  N   LYS    29      54.793 -21.718  96.266                       N
ATOM    450  H   LYS    29      54.600 -20.930  95.681                       H
ATOM    451  CA  LYS    29      53.983 -21.944  97.471                       C
ATOM    452  HA  LYS    29      54.579 -22.402  98.233                       H
ATOM    453  CB  LYS    29      53.441 -20.599  97.992                       C
ATOM    454  HB2 LYS    29      52.846 -20.135  97.233                       H
ATOM    455  HB3 LYS    29      52.840 -20.773  98.860                       H
ATOM    456  CG  LYS    29      54.615 -19.674  98.363                       C
ATOM    457  HG2 LYS    29      55.213 -20.143  99.117                       H
ATOM    458  HG3 LYS    29      55.214 -19.492  97.495                       H
ATOM    459  CD  LYS    29      54.066 -18.340  98.902                       C
ATOM    460  HD2 LYS    29      53.468 -17.869  98.149                       H
ATOM    461  HD3 LYS    29      53.466 -18.526  99.768                       H
ATOM    462  CE  LYS    29      55.238 -17.415  99.280                       C
ATOM    463  HE2 LYS    29      55.836 -17.887 100.032                       H
ATOM    464  HE3 LYS    29      55.837 -17.225  98.414                       H
ATOM    465  NZ  LYS    29      54.711 -16.144  99.800                       N
ATOM    466  HZ1 LYS    29      55.472 -15.544 100.046                       H
ATOM    467  HZ2 LYS    29      54.151 -15.703  99.099                       H
ATOM    468  HZ3 LYS    29      54.152 -16.322 100.610                       H
ATOM    469  C   LYS    29      52.811 -22.874  97.110                       C
ATOM    470  O   LYS    29      52.270 -23.582  98.000                       O
ATOM    471  N   GLU    30      52.374 -22.936  95.846                       N
ATOM    472  H   GLU    30      52.834 -22.408  95.132                       H
ATOM    473  CA  GLU    30      51.223 -23.783  95.507                       C
ATOM    474  HA  GLU    30      50.535 -23.789  96.326                       H
ATOM    475  CB  GLU    30      50.527 -23.232  94.250                       C
ATOM    476  HB2 GLU    30      50.183 -22.236  94.438                       H
ATOM    477  HB3 GLU    30      51.218 -23.221  93.434                       H
ATOM    478  CG  GLU    30      49.330 -24.136  93.898                       C
ATOM    479  HG2 GLU    30      49.679 -25.132  93.717                       H
ATOM    480  HG3 GLU    30      48.637 -24.145  94.714                       H
ATOM    481  CD  GLU    30      48.631 -23.602  92.635                       C
ATOM    482  OE1 GLU    30      49.010 -24.013  91.460                       O
ATOM    483  OE2 GLU    30      47.662 -22.740  92.743                       O
ATOM    484  C   GLU    30      51.689 -25.225  95.234                       C
ATOM    485  O   GLU    30      50.898 -26.175  95.470                       O
ATOM    486  N   ASN    31      52.911 -25.505  94.760                       N
ATOM    487  H   ASN    31      53.568 -24.779  94.557                       H
ATOM    488  CA  ASN    31      53.250 -26.920  94.553                       C
ATOM    489  HA  ASN    31      52.360 -27.454  94.293                       H
ATOM    490  CB  ASN    31      54.288 -27.063  93.422                       C
ATOM    491  HB2 ASN    31      53.880 -26.674  92.513                       H
ATOM    492  HB3 ASN    31      55.171 -26.516  93.680                       H
ATOM    493  CG  ASN    31      54.646 -28.549  93.233                       C
ATOM    494  OD1 ASN    31      55.597 -29.052  93.886                       O
ATOM    495  ND2 ASN    31      53.951 -29.304  92.377                       N
ATOM    496 HD21 ASN    31      54.187 -30.269  92.257                       H
ATOM    497 HD22 ASN    31      53.195 -28.906  91.858                       H
ATOM    498  C   ASN    31      53.821 -27.494  95.861                       C
ATOM    499  O   ASN    31      53.522 -28.665  96.211                       O
ATOM    500  N   ALA    32      54.635 -26.760  96.626                       N
ATOM    501  H   ALA    32      55.010 -25.900  96.280                       H
ATOM    502  CA  ALA    32      54.978 -27.223  97.977                       C
ATOM    503  HA  ALA    32      55.770 -27.940  97.924                       H
ATOM    504  CB  ALA    32      55.429 -26.028  98.835                       C
ATOM    505  HB1 ALA    32      55.669 -26.367  99.821                       H
ATOM    506  HB2 ALA    32      56.294 -25.577  98.393                       H
ATOM    507  HB3 ALA    32      54.640 -25.308  98.888                       H
ATOM    508  C   ALA    32      53.727 -27.846  98.622                       C
ATOM    509  O   ALA    32      53.828 -28.758  99.482                       O
ATOM    510  N   GLU    33      52.527 -27.376  98.254                       N
ATOM    511  H   GLU    33      52.466 -26.737  97.487                       H
ATOM    512  CA  GLU    33      51.301 -27.770  98.963                       C
ATOM    513  HA  GLU    33      51.532 -27.971  99.988                       H
ATOM    514  CB  GLU    33      50.297 -26.607  98.887                       C
ATOM    515  HB2 GLU    33      50.073 -26.388  97.862                       H
ATOM    516  HB3 GLU    33      49.397 -26.878  99.396                       H
ATOM    517  CG  GLU    33      50.923 -25.370  99.563                       C
ATOM    518  HG2 GLU    33      51.151 -25.604 100.582                       H
ATOM    519  HG3 GLU    33      51.821 -25.099  99.047                       H
ATOM    520  CD  GLU    33      49.934 -24.191  99.521                       C
ATOM    521  OE1 GLU    33      49.083 -24.084  98.543                       O
ATOM    522  OE2 GLU    33      49.949 -23.300 100.471                       O
ATOM    523  C   GLU    33      50.696 -29.044  98.342                       C
ATOM    524  O   GLU    33      49.993 -29.792  99.070                       O
ATOM    525  N   CYX    34      50.893 -29.398  97.061                       N
ATOM    526  H   CYX    34      51.423 -28.824  96.438                       H
ATOM    527  CA  CYX    34      50.311 -30.670  96.618                       C
ATOM    528  HA  CYX    34      49.380 -30.823  97.143                       H
ATOM    529  CB  CYX    34      50.022 -30.669  95.110                       C
ATOM    530  HB2 CYX    34      49.269 -29.935  94.889                       H
ATOM    531  HB3 CYX    34      50.909 -30.437  94.562                       H
ATOM    532  SG  CYX    34      49.456 -32.295  94.636                       S
ATOM    533  C   CYX    34      51.278 -31.813  96.986                       C
ATOM    534  O   CYX    34      50.761 -32.909  97.309                       O
HETATM  535  N   PRB    35      52.628 -31.714  96.992                       N
HETATM  536  H   PRB    35      53.108 -30.927  96.602                       H
HETATM  537  CA  PRB    35      53.320 -32.862  97.622                       C
HETATM  538  HA  PRB    35      53.501 -33.607  96.867                       H
HETATM  539  CB  PRB    35      54.667 -32.519  98.327                       C
HETATM  540  HB2 PRB    35      54.485 -31.784  99.097                       H
HETATM  541  HB3 PRB    35      55.038 -33.418  98.786                       H
HETATM  542  CG  PRB    35      55.774 -32.015  97.350                       C
HETATM  543  CD  PRB    35      56.704 -31.616  96.656                       C
HETATM  544  HD1 PRB    35      57.526 -31.264  96.042                       H
HETATM  545  C   PRB    35      52.383 -33.393  98.704                       C
HETATM  546  O   PRB    35      52.256 -34.639  98.903                       O
ATOM    547  N   ALA    36      51.725 -32.486  99.436                       N
ATOM    548  H   ALA    36      51.840 -31.512  99.236                       H
ATOM    549  CA  ALA    36      50.841 -32.894 100.539                       C
ATOM    550  HA  ALA    36      51.170 -33.824 100.935                       H
ATOM    551  CB  ALA    36      50.859 -31.830 101.672                       C
ATOM    552  HB1 ALA    36      50.195 -32.139 102.456                       H
ATOM    553  HB2 ALA    36      51.848 -31.732 102.059                       H
ATOM    554  HB3 ALA    36      50.530 -30.886 101.284                       H
ATOM    555  C   ALA    36      49.414 -33.025  99.997                       C
ATOM    556  O   ALA    36      48.617 -33.854 100.500                       O
HETATM  557  N   NHE    37      49.040 -32.263  99.019                       N
HETATM  558  HN1 NHE    37      49.682 -31.598  98.634                       H
HETATM  559  HN2 NHE    37      48.116 -32.336  98.652                       H
HETATM  560  H1  ACE    38      76.390   8.095  77.414                       H
HETATM  561  CH3 ACE    38      76.774   8.548  78.305                       C
HETATM  562  H2  ACE    38      75.968   8.744  78.980                       H
HETATM  563  H3  ACE    38      77.262   9.467  78.055                       H
HETATM  564  C   ACE    38      77.783   7.593  78.971                       C
HETATM  565  O   ACE    38      79.002   7.653  78.666                       O
ATOM    566  N   LYS    39      77.359   6.699  79.871                       N
ATOM    567  H   LYS    39      78.006   6.057  80.283                       H
ATOM    568  CA  LYS    39      75.940   6.662  80.249                       C
ATOM    569  HA  LYS    39      75.845   6.285  81.246                       H
ATOM    570  CB  LYS    39      75.346   8.080  80.184                       C
ATOM    571  HB2 LYS    39      75.882   8.724  80.850                       H
ATOM    572  HB3 LYS    39      75.425   8.456  79.186                       H
ATOM    573  CG  LYS    39      73.866   8.027  80.604                       C
ATOM    574  HG2 LYS    39      73.445   9.009  80.561                       H
ATOM    575  HG3 LYS    39      73.329   7.380  79.941                       H
ATOM    576  CD  LYS    39      73.767   7.487  82.044                       C
ATOM    577  HD2 LYS    39      74.191   6.505  82.086                       H
ATOM    578  HD3 LYS    39      74.304   8.135  82.704                       H
ATOM    579  CE  LYS    39      72.291   7.425  82.476                       C
ATOM    580  HE2 LYS    39      71.865   8.406  82.434                       H
ATOM    581  HE3 LYS    39      71.753   6.775  81.818                       H
ATOM    582  NZ  LYS    39      72.205   6.911  83.851                       N
ATOM    583  HZ1 LYS    39      71.246   6.871  84.133                       H
ATOM    584  HZ2 LYS    39      72.603   5.995  83.890                       H
ATOM    585  HZ3 LYS    39      72.707   7.520  84.466                       H
ATOM    586  C   LYS    39      75.182   5.751  79.269                       C
ATOM    587  O   LYS    39      75.031   4.528  79.522                       O
ATOM    588  N   VAL    40      74.693   6.278  78.141                       N
ATOM    589  H   VAL    40      74.819   7.252  77.952                       H
ATOM    590  CA  VAL    40      73.978   5.435  77.175                       C
ATOM    591  HA  VAL    40      72.929   5.456  77.386                       H
ATOM    592  CB  VAL    40      74.228   5.969  75.753                       C
ATOM    593  HB  VAL    40      75.278   5.953  75.545                       H
ATOM    594  CG1 VAL    40      73.491   5.081  74.734                       C
ATOM    595 HG11 VAL    40      73.664   5.453  73.746                       H
ATOM    596 HG12 VAL    40      73.855   4.078  74.806                       H
ATOM    597 HG13 VAL    40      72.441   5.096  74.941                       H
ATOM    598  CG2 VAL    40      73.706   7.414  75.651                       C
ATOM    599 HG21 VAL    40      73.880   7.787  74.663                       H
ATOM    600 HG22 VAL    40      72.656   7.429  75.859                       H
ATOM    601 HG23 VAL    40      74.219   8.030  76.360                       H
ATOM    602  C   VAL    40      74.488   3.991  77.282                       C
ATOM    603  O   VAL    40      73.722   3.035  76.994                       O
ATOM    604  N   LYS    41      75.738   3.739  77.683                       N
ATOM    605  H   LYS    41      76.363   4.487  77.903                       H
ATOM    606  CA  LYS    41      76.171   2.344  77.802                       C
ATOM    607  HA  LYS    41      75.658   1.752  77.073                       H
ATOM    608  CB  LYS    41      77.695   2.252  77.573                       C
ATOM    609  HB2 LYS    41      77.928   2.605  76.591                       H
ATOM    610  HB3 LYS    41      78.196   2.857  78.300                       H
ATOM    611  CG  LYS    41      78.167   0.793  77.718                       C
ATOM    612  HG2 LYS    41      77.929   0.436  78.698                       H
ATOM    613  HG3 LYS    41      77.677   0.183  76.988                       H
ATOM    614  CD  LYS    41      79.693   0.731  77.506                       C
ATOM    615  HD2 LYS    41      79.931   1.088  76.526                       H
ATOM    616  HD3 LYS    41      80.178   1.345  78.237                       H
ATOM    617  CE  LYS    41      80.182  -0.722  77.655                       C
ATOM    618  HE2 LYS    41      79.943  -1.080  78.635                       H
ATOM    619  HE3 LYS    41      79.701  -1.337  76.924                       H
ATOM    620  NZ  LYS    41      81.638  -0.771  77.458                       N
ATOM    621  HZ1 LYS    41      82.088  -0.196  78.142                       H
ATOM    622  HZ2 LYS    41      81.956  -1.714  77.554                       H
ATOM    623  HZ3 LYS    41      81.862  -0.436  76.542                       H
ATOM    624  C   LYS    41      75.826   1.833  79.210                       C
ATOM    625  O   LYS    41      75.451   0.643  79.372                       O
ATOM    626  N   GLN    42      75.933   2.649  80.265                       N
ATOM    627  H   GLN    42      76.306   3.570  80.153                       H
ATOM    628  CA  GLN    42      75.518   2.177  81.591                       C
ATOM    629  HA  GLN    42      76.309   1.590  82.010                       H
ATOM    630  CB  GLN    42      75.229   3.371  82.518                       C
ATOM    631  HB2 GLN    42      76.111   3.969  82.615                       H
ATOM    632  HB3 GLN    42      74.441   3.965  82.104                       H
ATOM    633  CG  GLN    42      74.808   2.844  83.903                       C
ATOM    634  HG2 GLN    42      73.923   2.251  83.803                       H
ATOM    635  HG3 GLN    42      75.596   2.244  84.309                       H
ATOM    636  CD  GLN    42      74.529   4.027  84.847                       C
ATOM    637  OE1 GLN    42      74.108   5.119  84.383                       O
ATOM    638  NE2 GLN    42      74.736   3.893  86.162                       N
ATOM    639 HE21 GLN    42      74.557   4.660  86.778                       H
ATOM    640 HE22 GLN    42      75.070   3.024  86.529                       H
ATOM    641  C   GLN    42      74.235   1.330  81.469                       C
ATOM    642  O   GLN    42      74.064   0.348  82.236                       O
ATOM    643  N   LEU    43      73.287   1.636  80.562                       N
ATOM    644  H   LEU    43      73.409   2.407  79.936                       H
ATOM    645  CA  LEU    43      72.062   0.821  80.523                       C
ATOM    646  HA  LEU    43      71.903   0.403  81.494                       H
ATOM    647  CB  LEU    43      70.850   1.690  80.127                       C
ATOM    648  HB2 LEU    43      71.021   2.115  79.159                       H
ATOM    649  HB3 LEU    43      69.970   1.082  80.101                       H
ATOM    650  CG  LEU    43      70.655   2.821  81.154                       C
ATOM    651  HG  LEU    43      71.534   3.430  81.188                       H
ATOM    652  CD1 LEU    43      69.447   3.683  80.741                       C
ATOM    653 HD11 LEU    43      69.308   4.469  81.455                       H
ATOM    654 HD12 LEU    43      69.625   4.107  79.775                       H
ATOM    655 HD13 LEU    43      68.568   3.074  80.707                       H
ATOM    656  CD2 LEU    43      70.397   2.212  82.545                       C
ATOM    657 HD21 LEU    43      70.259   2.998  83.258                       H
ATOM    658 HD22 LEU    43      69.518   1.603  82.511                       H
ATOM    659 HD23 LEU    43      71.235   1.613  82.834                       H
ATOM    660  C   LEU    43      72.212  -0.310  79.491                       C
ATOM    661  O   LEU    43      71.739  -1.447  79.750                       O
ATOM    662  N   LYS    44      72.825  -0.104  78.318                       N
ATOM    663  H   LYS    44      73.125   0.812  78.050                       H
ATOM    664  CA  LYS    44      73.038  -1.254  77.430                       C
ATOM    665  HA  LYS    44      72.152  -1.439  76.858                       H
ATOM    666  CB  LYS    44      74.200  -0.982  76.458                       C
ATOM    667  HB2 LYS    44      75.090  -0.756  77.008                       H
ATOM    668  HB3 LYS    44      74.364  -1.850  75.854                       H
ATOM    669  CG  LYS    44      73.831   0.204  75.544                       C
ATOM    670  HG2 LYS    44      72.929  -0.027  75.016                       H
ATOM    671  HG3 LYS    44      73.683   1.083  76.136                       H
ATOM    672  CD  LYS    44      74.962   0.445  74.527                       C
ATOM    673  HD2 LYS    44      75.864   0.693  75.046                       H
ATOM    674  HD3 LYS    44      75.115  -0.443  73.949                       H
ATOM    675  CE  LYS    44      74.569   1.602  73.588                       C
ATOM    676  HE2 LYS    44      73.663   1.352  73.076                       H
ATOM    677  HE3 LYS    44      74.422   2.493  74.160                       H
ATOM    678  NZ  LYS    44      75.640   1.820  72.604                       N
ATOM    679  HZ1 LYS    44      75.777   0.985  72.070                       H
ATOM    680  HZ2 LYS    44      75.383   2.568  71.992                       H
ATOM    681  HZ3 LYS    44      76.488   2.054  73.080                       H
ATOM    682  C   LYS    44      73.367  -2.475  78.301                       C
ATOM    683  O   LYS    44      73.069  -3.633  77.911                       O
ATOM    684  N   ALA    45      73.974  -2.292  79.480                       N
ATOM    685  H   ALA    45      74.180  -1.367  79.798                       H
ATOM    686  CA  ALA    45      74.339  -3.450  80.303                       C
ATOM    687  HA  ALA    45      74.560  -4.280  79.666                       H
ATOM    688  CB  ALA    45      75.578  -3.107  81.151                       C
ATOM    689  HB1 ALA    45      75.846  -3.954  81.748                       H
ATOM    690  HB2 ALA    45      76.393  -2.854  80.505                       H
ATOM    691  HB3 ALA    45      75.356  -2.277  81.788                       H
ATOM    692  C   ALA    45      73.167  -3.819  81.230                       C
ATOM    693  O   ALA    45      73.002  -5.021  81.563                       O
ATOM    694  N   LYS    46      72.317  -2.889  81.689                       N
ATOM    695  H   LYS    46      72.439  -1.922  81.464                       H
ATOM    696  CA  LYS    46      71.198  -3.334  82.529                       C
ATOM    697  HA  LYS    46      71.492  -4.214  83.061                       H
ATOM    698  CB  LYS    46      70.824  -2.223  83.534                       C
ATOM    699  HB2 LYS    46      71.674  -2.006  84.147                       H
ATOM    700  HB3 LYS    46      70.536  -1.345  82.994                       H
ATOM    701  CG  LYS    46      69.655  -2.667  84.436                       C
ATOM    702  HG2 LYS    46      69.423  -1.877  85.120                       H
ATOM    703  HG3 LYS    46      68.797  -2.883  83.834                       H
ATOM    704  CD  LYS    46      70.052  -3.926  85.229                       C
ATOM    705  HD2 LYS    46      70.257  -4.725  84.549                       H
ATOM    706  HD3 LYS    46      70.925  -3.722  85.813                       H
ATOM    707  CE  LYS    46      68.895  -4.323  86.168                       C
ATOM    708  HE2 LYS    46      69.165  -5.203  86.713                       H
ATOM    709  HE3 LYS    46      68.704  -3.523  86.853                       H
ATOM    710  NZ  LYS    46      67.683  -4.586  85.379                       N
ATOM    711  HZ1 LYS    46      66.936  -4.841  85.993                       H
ATOM    712  HZ2 LYS    46      67.431  -3.762  84.871                       H
ATOM    713  HZ3 LYS    46      67.858  -5.333  84.739                       H
ATOM    714  C   LYS    46      70.001  -3.663  81.618                       C
ATOM    715  O   LYS    46      69.289  -4.673  81.859                       O
ATOM    716  N   VAL    47      69.713  -2.879  80.568                       N
ATOM    717  H   VAL    47      70.126  -1.971  80.493                       H
ATOM    718  CA  VAL    47      68.786  -3.354  79.530                       C
ATOM    719  HA  VAL    47      67.776  -3.235  79.863                       H
ATOM    720  CB  VAL    47      68.992  -2.543  78.237                       C
ATOM    721  HB  VAL    47      70.001  -2.655  77.902                       H
ATOM    722  CG1 VAL    47      68.030  -3.057  77.150                       C
ATOM    723 HG11 VAL    47      68.172  -2.492  76.252                       H
ATOM    724 HG12 VAL    47      68.229  -4.090  76.957                       H
ATOM    725 HG13 VAL    47      67.020  -2.945  77.485                       H
ATOM    726  CG2 VAL    47      68.704  -1.056  78.515                       C
ATOM    727 HG21 VAL    47      68.846  -0.491  77.617                       H
ATOM    728 HG22 VAL    47      67.694  -0.944  78.850                       H
ATOM    729 HG23 VAL    47      69.372  -0.698  79.271                       H
ATOM    730  C   VAL    47      69.099  -4.833  79.243                       C
ATOM    731  O   VAL    47      68.204  -5.639  78.880                       O
ATOM    732  N   GLU    48      70.374  -5.218  79.387                       N
ATOM    733  H   GLU    48      71.038  -4.552  79.728                       H
ATOM    734  CA  GLU    48      70.842  -6.572  79.058                       C
ATOM    735  HA  GLU    48      70.251  -6.983  78.267                       H
ATOM    736  CB  GLU    48      72.315  -6.488  78.613                       C
ATOM    737  HB2 GLU    48      72.904  -6.078  79.407                       H
ATOM    738  HB3 GLU    48      72.672  -7.469  78.374                       H
ATOM    739  CG  GLU    48      72.430  -5.585  77.371                       C
ATOM    740  HG2 GLU    48      72.072  -4.605  77.608                       H
ATOM    741  HG3 GLU    48      73.454  -5.526  77.066                       H
ATOM    742  CD  GLU    48      71.588  -6.177  76.225                       C
ATOM    743  OE1 GLU    48      71.412  -7.463  76.145                       O
ATOM    744  OE2 GLU    48      71.054  -5.390  75.337                       O
ATOM    745  C   GLU    48      70.741  -7.472  80.298                       C
ATOM    746  O   GLU    48      70.656  -8.720  80.167                       O
ATOM    747  N   GLU    49      70.741  -6.925  81.516                       N
ATOM    748  H   GLU    49      70.695  -5.931  81.617                       H
ATOM    749  CA  GLU    49      70.804  -7.781  82.705                       C
ATOM    750  HA  GLU    49      71.433  -8.623  82.505                       H
ATOM    751  CB  GLU    49      71.384  -6.974  83.880                       C
ATOM    752  HB2 GLU    49      72.366  -6.630  83.627                       H
ATOM    753  HB3 GLU    49      70.754  -6.133  84.082                       H
ATOM    754  CG  GLU    49      71.461  -7.871  85.129                       C
ATOM    755  HG2 GLU    49      70.479  -8.213  85.383                       H
ATOM    756  HG3 GLU    49      72.091  -8.712  84.926                       H
ATOM    757  CD  GLU    49      72.044  -7.066  86.306                       C
ATOM    758  OE1 GLU    49      71.691  -7.349  87.526                       O
ATOM    759  OE2 GLU    49      72.889  -6.102  86.079                       O
ATOM    760  C   GLU    49      69.396  -8.290  83.057                       C
ATOM    761  O   GLU    49      69.277  -9.390  83.655                       O
ATOM    762  N   LEU    50      68.293  -7.603  82.735                       N
ATOM    763  H   LEU    50      68.350  -6.712  82.285                       H
ATOM    764  CA  LEU    50      66.997  -8.213  83.058                       C
ATOM    765  HA  LEU    50      67.104  -8.803  83.944                       H
ATOM    766  CB  LEU    50      65.933  -7.121  83.290                       C
ATOM    767  HB2 LEU    50      65.829  -6.534  82.401                       H
ATOM    768  HB3 LEU    50      64.997  -7.581  83.526                       H
ATOM    769  CG  LEU    50      66.365  -6.210  84.455                       C
ATOM    770  HG  LEU    50      67.304  -5.752  84.220                       H
ATOM    771  CD1 LEU    50      65.301  -5.118  84.672                       C
ATOM    772 HD11 LEU    50      65.600  -4.484  85.481                       H
ATOM    773 HD12 LEU    50      65.201  -4.535  83.781                       H
ATOM    774 HD13 LEU    50      64.363  -5.576  84.906                       H
ATOM    775  CD2 LEU    50      66.510  -7.049  85.738                       C
ATOM    776 HD21 LEU    50      66.809  -6.414  86.546                       H
ATOM    777 HD22 LEU    50      65.571  -7.506  85.972                       H
ATOM    778 HD23 LEU    50      67.249  -7.807  85.587                       H
ATOM    779  C   LEU    50      66.565  -9.118  81.886                       C
ATOM    780  O   LEU    50      65.972 -10.203  82.119                       O
ATOM    781  N   LYS    51      66.815  -8.752  80.621                       N
ATOM    782  H   LYS    51      67.172  -7.839  80.427                       H
ATOM    783  CA  LYS    51      66.559  -9.691  79.515                       C
ATOM    784  HA  LYS    51      65.523  -9.655  79.248                       H
ATOM    785  CB  LYS    51      67.410  -9.295  78.294                       C
ATOM    786  HB2 LYS    51      68.446  -9.304  78.562                       H
ATOM    787  HB3 LYS    51      67.242  -9.993  77.501                       H
ATOM    788  CG  LYS    51      67.004  -7.884  77.827                       C
ATOM    789  HG2 LYS    51      65.967  -7.885  77.561                       H
ATOM    790  HG3 LYS    51      67.168  -7.182  78.618                       H
ATOM    791  CD  LYS    51      67.845  -7.481  76.601                       C
ATOM    792  HD2 LYS    51      68.880  -7.466  76.869                       H
ATOM    793  HD3 LYS    51      67.690  -8.189  75.814                       H
ATOM    794  CE  LYS    51      67.415  -6.082  76.120                       C
ATOM    795  HE2 LYS    51      67.563  -5.373  76.908                       H
ATOM    796  HE3 LYS    51      68.003  -5.800  75.272                       H
ATOM    797  NZ  LYS    51      65.994  -6.110  75.744                       N
ATOM    798  HZ1 LYS    51      65.714  -5.202  75.431                       H
ATOM    799  HZ2 LYS    51      65.857  -6.773  75.007                       H
ATOM    800  HZ3 LYS    51      65.443  -6.373  76.536                       H
ATOM    801  C   LYS    51      66.938 -11.121  79.957                       C
ATOM    802  O   LYS    51      66.323 -12.113  79.487                       O
ATOM    803  N   SER    52      67.932 -11.298  80.839                       N
ATOM    804  H   SER    52      68.394 -10.501  81.227                       H
ATOM    805  CA  SER    52      68.356 -12.651  81.241                       C
ATOM    806  HA  SER    52      68.194 -13.335  80.434                       H
ATOM    807  CB  SER    52      69.854 -12.628  81.598                       C
ATOM    808  HB2 SER    52      70.419 -12.313  80.745                       H
ATOM    809  HB3 SER    52      70.018 -11.946  82.405                       H
ATOM    810  OG  SER    52      70.271 -13.939  81.988                       O
ATOM    811  HG  SER    52      71.205 -13.926  82.208                       H
ATOM    812  C   SER    52      67.542 -13.101  82.467                       C
ATOM    813  O   SER    52      67.334 -14.323  82.679                       O
ATOM    814  N   LYS    53      67.054 -12.178  83.298                       N
ATOM    815  H   LYS    53      67.221 -11.210  83.111                       H
ATOM    816  CA  LYS    53      66.266 -12.564  84.475                       C
ATOM    817  HA  LYS    53      66.623 -13.490  84.874                       H
ATOM    818  CB  LYS    53      66.393 -11.471  85.552                       C
ATOM    819  HB2 LYS    53      67.420 -11.363  85.830                       H
ATOM    820  HB3 LYS    53      66.028 -10.543  85.166                       H
ATOM    821  CG  LYS    53      65.568 -11.878  86.786                       C
ATOM    822  HG2 LYS    53      64.540 -11.984  86.509                       H
ATOM    823  HG3 LYS    53      65.933 -12.809  87.167                       H
ATOM    824  CD  LYS    53      65.697 -10.796  87.873                       C
ATOM    825  HD2 LYS    53      66.726 -10.690  88.150                       H
ATOM    826  HD3 LYS    53      65.332  -9.865  87.495                       H
ATOM    827  CE  LYS    53      64.874 -11.210  89.107                       C
ATOM    828  HE2 LYS    53      63.846 -11.317  88.830                       H
ATOM    829  HE3 LYS    53      65.241 -12.142  89.484                       H
ATOM    830  NZ  LYS    53      64.997 -10.179  90.147                       N
ATOM    831  HZ1 LYS    53      64.462 -10.449  90.948                       H
ATOM    832  HZ2 LYS    53      65.958 -10.080  90.406                       H
ATOM    833  HZ3 LYS    53      64.655  -9.308  89.795                       H
ATOM    834  C   LYS    53      64.797 -12.725  84.046                       C
ATOM    835  O   LYS    53      64.011 -13.447  84.712                       O
ATOM    836  N   LEU    54      64.377 -12.099  82.943                       N
ATOM    837  H   LEU    54      65.021 -11.545  82.416                       H
ATOM    838  CA  LEU    54      62.988 -12.229  82.483                       C
ATOM    839  HA  LEU    54      62.326 -12.271  83.322                       H
ATOM    840  CB  LEU    54      62.631 -11.015  81.606                       C
ATOM    841  HB2 LEU    54      62.738 -10.115  82.176                       H
ATOM    842  HB3 LEU    54      63.286 -10.982  80.761                       H
ATOM    843  CG  LEU    54      61.174 -11.144  81.124                       C
ATOM    844  HG  LEU    54      61.063 -12.049  80.564                       H
ATOM    845  CD1 LEU    54      60.234 -11.173  82.343                       C
ATOM    846 HD11 LEU    54      59.221 -11.264  82.011                       H
ATOM    847 HD12 LEU    54      60.482 -12.008  82.965                       H
ATOM    848 HD13 LEU    54      60.347 -10.267  82.901                       H
ATOM    849  CD2 LEU    54      60.819  -9.943  80.229                       C
ATOM    850 HD21 LEU    54      59.806 -10.033  79.897                       H
ATOM    851 HD22 LEU    54      60.931  -9.037  80.787                       H
ATOM    852 HD23 LEU    54      61.472  -9.923  79.382                       H
ATOM    853  C   LEU    54      62.855 -13.528  81.665                       C
ATOM    854  O   LEU    54      61.740 -14.103  81.569                       O
ATOM    855  N   TRP    55      63.935 -14.052  81.072                       N
ATOM    856  H   TRP    55      64.819 -13.590  81.152                       H
ATOM    857  CA  TRP    55      63.835 -15.311  80.318                       C
ATOM    858  HA  TRP    55      62.884 -15.367  79.830                       H
ATOM    859  CB  TRP    55      64.953 -15.376  79.261                       C
ATOM    860  HB2 TRP    55      64.875 -14.538  78.600                       H
ATOM    861  HB3 TRP    55      65.905 -15.357  79.749                       H
ATOM    862  CG  TRP    55      64.804 -16.678  78.451                       C
ATOM    863  CD1 TRP    55      63.601 -17.333  78.141                       C
ATOM    864  HD1 TRP    55      62.623 -17.014  78.434                       H
ATOM    865  NE1 TRP    55      63.889 -18.431  77.409                       N
ATOM    866  HE1 TRP    55      63.221 -19.080  77.047                       H
ATOM    867  CE2 TRP    55      65.221 -18.504  77.247                       C
ATOM    868  CZ2 TRP    55      65.969 -19.462  76.570                       C
ATOM    869  HZ2 TRP    55      65.496 -20.284  76.075                       H
ATOM    870  CH2 TRP    55      67.372 -19.310  76.556                       C
ATOM    871  HH2 TRP    55      67.979 -20.029  76.047                       H
ATOM    872  CZ3 TRP    55      67.983 -18.210  77.217                       C
ATOM    873  HZ3 TRP    55      69.047 -18.106  77.203                       H
ATOM    874  CE3 TRP    55      67.192 -17.254  77.889                       C
ATOM    875  HE3 TRP    55      67.636 -16.419  78.389                       H
ATOM    876  CD2 TRP    55      65.814 -17.441  77.881                       C
ATOM    877  C   TRP    55      63.980 -16.487  81.305                       C
ATOM    878  O   TRP    55      63.476 -17.610  81.043                       O
ATOM    879  N   HID    56      64.638 -16.286  82.453                       N
ATOM    880  H   HID    56      65.039 -15.388  82.636                       H
ATOM    881  CA  HID    56      64.769 -17.350  83.463                       C
ATOM    882  HA  HID    56      64.869 -18.303  82.987                       H
ATOM    883  CB  HID    56      66.013 -17.080  84.330                       C
ATOM    884  HB2 HID    56      65.920 -16.122  84.798                       H
ATOM    885  HB3 HID    56      66.094 -17.838  85.082                       H
ATOM    886  CG  HID    56      67.276 -17.103  83.449                       C
ATOM    887  ND1 HID    56      67.820 -16.073  82.815                       N
ATOM    888  HD1 HID    56      67.480 -15.132  82.824                       H
ATOM    889  CE1 HID    56      68.905 -16.512  82.160                       C
ATOM    890  HE1 HID    56      69.547 -15.900  81.561                       H
ATOM    891  NE2 HID    56      69.072 -17.837  82.366                       N
ATOM    892  CD2 HID    56      68.062 -18.216  83.166                       C
ATOM    893  HD2 HID    56      67.892 -19.208  83.529                       H
ATOM    894  C   HID    56      63.499 -17.351  84.336                       C
ATOM    895  O   HID    56      63.145 -18.396  84.941                       O
ATOM    896  N   LEU    57      62.767 -16.236  84.427                       N
ATOM    897  H   LEU    57      63.067 -15.409  83.951                       H
ATOM    898  CA  LEU    57      61.516 -16.217  85.199                       C
ATOM    899  HA  LEU    57      61.607 -16.840  86.065                       H
ATOM    900  CB  LEU    57      61.206 -14.774  85.641                       C
ATOM    901  HB2 LEU    57      61.119 -14.148  84.778                       H
ATOM    902  HB3 LEU    57      60.286 -14.759  86.188                       H
ATOM    903  CG  LEU    57      62.342 -14.252  86.542                       C
ATOM    904  HG  LEU    57      63.264 -14.266  85.999                       H
ATOM    905  CD1 LEU    57      62.025 -12.810  86.982                       C
ATOM    906 HD11 LEU    57      62.812 -12.447  87.609                       H
ATOM    907 HD12 LEU    57      61.940 -12.185  86.118                       H
ATOM    908 HD13 LEU    57      61.103 -12.798  87.524                       H
ATOM    909  CD2 LEU    57      62.465 -15.152  87.787                       C
ATOM    910 HD21 LEU    57      63.252 -14.788  88.413                       H
ATOM    911 HD22 LEU    57      61.542 -15.138  88.329                       H
ATOM    912 HD23 LEU    57      62.685 -16.154  87.482                       H
ATOM    913  C   LEU    57      60.380 -16.756  84.306                       C
ATOM    914  O   LEU    57      59.358 -17.274  84.827                       O
ATOM    915  N   LYS    58      60.493 -16.687  82.974                       N
ATOM    916  H   LYS    58      61.304 -16.268  82.565                       H
ATOM    917  CA  LYS    58      59.441 -17.241  82.105                       C
ATOM    918  HA  LYS    58      58.482 -17.098  82.558                       H
ATOM    919  CB  LYS    58      59.467 -16.530  80.739                       C
ATOM    920  HB2 LYS    58      60.425 -16.667  80.283                       H
ATOM    921  HB3 LYS    58      58.709 -16.946  80.109                       H
ATOM    922  CG  LYS    58      59.200 -15.026  80.931                       C
ATOM    923  HG2 LYS    58      58.245 -14.889  81.394                       H
ATOM    924  HG3 LYS    58      59.961 -14.603  81.553                       H
ATOM    925  CD  LYS    58      59.209 -14.329  79.557                       C
ATOM    926  HD2 LYS    58      60.164 -14.463  79.095                       H
ATOM    927  HD3 LYS    58      58.449 -14.757  78.938                       H
ATOM    928  CE  LYS    58      58.932 -12.825  79.739                       C
ATOM    929  HE2 LYS    58      57.978 -12.692  80.204                       H
ATOM    930  HE3 LYS    58      59.693 -12.394  80.356                       H
ATOM    931  NZ  LYS    58      58.933 -12.167  78.425                       N
ATOM    932  HZ1 LYS    58      58.753 -11.190  78.541                       H
ATOM    933  HZ2 LYS    58      59.825 -12.292  77.990                       H
ATOM    934  HZ3 LYS    58      58.222 -12.570  77.849                       H
ATOM    935  C   LYS    58      59.694 -18.750  81.919                       C
ATOM    936  O   LYS    58      58.735 -19.524  81.665                       O
ATOM    937  N   ASN    59      60.933 -19.238  82.048                       N
ATOM    938  H   ASN    59      61.698 -18.616  82.218                       H
ATOM    939  CA  ASN    59      61.175 -20.687  81.961                       C
ATOM    940  HA  ASN    59      60.506 -21.131  81.253                       H
ATOM    941  CB  ASN    59      62.627 -20.949  81.519                       C
ATOM    942  HB2 ASN    59      63.300 -20.508  82.225                       H
ATOM    943  HB3 ASN    59      62.800 -22.004  81.473                       H
ATOM    944  CG  ASN    59      62.866 -20.332  80.129                       C
ATOM    945  OD1 ASN    59      61.915 -20.235  79.311                       O
ATOM    946  ND2 ASN    59      64.086 -19.899  79.792                       N
ATOM    947 HD21 ASN    59      64.243 -19.499  78.889                       H
ATOM    948 HD22 ASN    59      64.841 -19.976  80.443                       H
ATOM    949  C   ASN    59      60.927 -21.298  83.352                       C
ATOM    950  O   ASN    59      60.582 -22.503  83.471                       O
ATOM    951  N   LYS    60      61.068 -20.522  84.431                       N
ATOM    952  H   LYS    60      61.366 -19.574  84.318                       H
ATOM    953  CA  LYS    60      60.775 -21.032  85.778                       C
ATOM    954  HA  LYS    60      61.034 -22.068  85.845                       H
ATOM    955  CB  LYS    60      61.587 -20.239  86.815                       C
ATOM    956  HB2 LYS    60      62.632 -20.362  86.622                       H
ATOM    957  HB3 LYS    60      61.334 -19.201  86.753                       H
ATOM    958  CG  LYS    60      61.254 -20.767  88.221                       C
ATOM    959  HG2 LYS    60      60.208 -20.639  88.409                       H
ATOM    960  HG3 LYS    60      61.503 -21.806  88.279                       H
ATOM    961  CD  LYS    60      62.062 -19.988  89.273                       C
ATOM    962  HD2 LYS    60      63.108 -20.119  89.088                       H
ATOM    963  HD3 LYS    60      61.817 -18.948  89.214                       H
ATOM    964  CE  LYS    60      61.716 -20.521  90.675                       C
ATOM    965  HE2 LYS    60      60.670 -20.388  90.858                       H
ATOM    966  HE3 LYS    60      61.958 -21.561  90.731                       H
ATOM    967  NZ  LYS    60      62.487 -19.783  91.684                       N
ATOM    968  HZ1 LYS    60      62.260 -20.129  92.595                       H
ATOM    969  HZ2 LYS    60      63.464 -19.908  91.514                       H
ATOM    970  HZ3 LYS    60      62.261 -18.810  91.631                       H
ATOM    971  C   LYS    60      59.268 -20.864  86.049                       C
ATOM    972  O   LYS    60      58.686 -21.605  86.883                       O
ATOM    973  N   VAL    61      58.582 -19.935  85.376                       N
ATOM    974  H   VAL    61      59.056 -19.347  84.721                       H
ATOM    975  CA  VAL    61      57.133 -19.785  85.572                       C
ATOM    976  HA  VAL    61      56.878 -19.961  86.597                       H
ATOM    977  CB  VAL    61      56.705 -18.357  85.181                       C
ATOM    978  HB  VAL    61      56.955 -18.179  84.155                       H
ATOM    979  CG1 VAL    61      55.185 -18.206  85.374                       C
ATOM    980 HG11 VAL    61      54.887 -17.215  85.101                       H
ATOM    981 HG12 VAL    61      54.675 -18.915  84.755                       H
ATOM    982 HG13 VAL    61      54.936 -18.383  86.399                       H
ATOM    983  CG2 VAL    61      57.439 -17.336  86.071                       C
ATOM    984 HG21 VAL    61      57.140 -16.346  85.798                       H
ATOM    985 HG22 VAL    61      57.190 -17.514  87.096                       H
ATOM    986 HG23 VAL    61      58.495 -17.440  85.937                       H
ATOM    987  C   VAL    61      56.420 -20.821  84.685                       C
ATOM    988  O   VAL    61      55.273 -21.241  84.988                       O
ATOM    989  N   ALA    62      57.049 -21.285  83.600                       N
ATOM    990  H   ALA    62      57.946 -20.918  83.355                       H
ATOM    991  CA  ALA    62      56.446 -22.339  82.773                       C
ATOM    992  HA  ALA    62      55.382 -22.228  82.753                       H
ATOM    993  CB  ALA    62      56.993 -22.241  81.337                       C
ATOM    994  HB1 ALA    62      56.559 -23.014  80.737                       H
ATOM    995  HB2 ALA    62      56.741 -21.286  80.924                       H
ATOM    996  HB3 ALA    62      58.056 -22.355  81.352                       H
ATOM    997  C   ALA    62      56.803 -23.707  83.390                       C
ATOM    998  O   ALA    62      56.052 -24.699  83.206                       O
ATOM    999  N   ARG    63      57.908 -23.828  84.141                       N
ATOM   1000  H   ARG    63      58.526 -23.050  84.246                       H
ATOM   1001  CA  ARG    63      58.199 -25.096  84.830                       C
ATOM   1002  HA  ARG    63      57.873 -25.919  84.229                       H
ATOM   1003  CB  ARG    63      59.705 -25.233  85.102                       C
ATOM   1004  HB2 ARG    63      60.246 -25.237  84.178                       H
ATOM   1005  HB3 ARG    63      60.037 -24.412  85.702                       H
ATOM   1006  CG  ARG    63      59.943 -26.557  85.855                       C
ATOM   1007  HG2 ARG    63      59.382 -26.549  86.766                       H
ATOM   1008  HG3 ARG    63      59.623 -27.375  85.244                       H
ATOM   1009  CD  ARG    63      61.436 -26.716  86.185                       C
ATOM   1010  HD2 ARG    63      61.586 -27.636  86.713                       H
ATOM   1011  HD3 ARG    63      62.007 -26.728  85.281                       H
ATOM   1012  NE  ARG    63      61.869 -25.592  87.027                       N
ATOM   1013  HE  ARG    63      62.245 -24.768  86.604                       H
ATOM   1014  CZ  ARG    63      61.758 -25.670  88.358                       C
ATOM   1015  NH1 ARG    63      61.234 -26.763  88.926                       N
ATOM   1016 HH11 ARG    63      60.926 -27.524  88.356                       H
ATOM   1017 HH12 ARG    63      61.150 -26.818  89.921                       H
ATOM   1018  NH2 ARG    63      62.169 -24.653  89.123                       N
ATOM   1019 HH21 ARG    63      62.562 -23.836  88.701                       H
ATOM   1020 HH22 ARG    63      62.083 -24.709  90.118                       H
ATOM   1021  C   ARG    63      57.444 -25.102  86.167                       C
ATOM   1022  O   ARG    63      57.114 -26.191  86.705                       O
ATOM   1023  N   LEU    64      57.125 -23.941  86.746                       N
ATOM   1024  H   LEU    64      57.407 -23.079  86.325                       H
ATOM   1025  CA  LEU    64      56.341 -23.934  87.984                       C
ATOM   1026  HA  LEU    64      56.619 -24.763  88.601                       H
ATOM   1027  CB  LEU    64      56.585 -22.625  88.761                       C
ATOM   1028  HB2 LEU    64      56.309 -21.790  88.152                       H
ATOM   1029  HB3 LEU    64      55.993 -22.629  89.652                       H
ATOM   1030  CG  LEU    64      58.075 -22.515  89.140                       C
ATOM   1031  HG  LEU    64      58.669 -22.497  88.251                       H
ATOM   1032  CD1 LEU    64      58.305 -21.219  89.941                       C
ATOM   1033 HD11 LEU    64      59.339 -21.142  90.206                       H
ATOM   1034 HD12 LEU    64      58.026 -20.376  89.346                       H
ATOM   1035 HD13 LEU    64      57.710 -21.240  90.831                       H
ATOM   1036  CD2 LEU    64      58.476 -23.727  90.001                       C
ATOM   1037 HD21 LEU    64      59.510 -23.649  90.266                       H
ATOM   1038 HD22 LEU    64      57.881 -23.746  90.890                       H
ATOM   1039 HD23 LEU    64      58.317 -24.627  89.445                       H
ATOM   1040  C   LEU    64      54.860 -24.062  87.597                       C
ATOM   1041  O   LEU    64      54.034 -24.563  88.404                       O
ATOM   1042  N   LYS    65      54.461 -23.656  86.386                       N
ATOM   1043  H   LYS    65      55.109 -23.213  85.767                       H
ATOM   1044  CA  LYS    65      53.074 -23.880  85.964                       C
ATOM   1045  HA  LYS    65      52.428 -23.815  86.814                       H
ATOM   1046  CB  LYS    65      52.656 -22.826  84.919                       C
ATOM   1047  HB2 LYS    65      53.315 -22.878  84.076                       H
ATOM   1048  HB3 LYS    65      51.654 -23.027  84.602                       H
ATOM   1049  CG  LYS    65      52.715 -21.417  85.534                       C
ATOM   1050  HG2 LYS    65      52.064 -21.375  86.381                       H
ATOM   1051  HG3 LYS    65      53.716 -21.197  85.842                       H
ATOM   1052  CD  LYS    65      52.254 -20.386  84.484                       C
ATOM   1053  HD2 LYS    65      52.914 -20.413  83.641                       H
ATOM   1054  HD3 LYS    65      51.260 -20.625  84.167                       H
ATOM   1055  CE  LYS    65      52.264 -18.977  85.105                       C
ATOM   1056  HE2 LYS    65      51.611 -18.957  85.952                       H
ATOM   1057  HE3 LYS    65      53.258 -18.730  85.414                       H
ATOM   1058  NZ  LYS    65      51.801 -17.999  84.109                       N
ATOM   1059  HZ1 LYS    65      51.803 -17.084  84.514                       H
ATOM   1060  HZ2 LYS    65      52.410 -18.014  83.316                       H
ATOM   1061  HZ3 LYS    65      50.872 -18.233  83.820                       H
ATOM   1062  C   LYS    65      52.960 -25.281  85.338                       C
ATOM   1063  O   LYS    65      51.877 -25.916  85.426                       O
ATOM   1064  N   LYS    66      54.005 -25.836  84.699                       N
ATOM   1065  H   LYS    66      54.875 -25.350  84.638                       H
ATOM   1066  CA  LYS    66      53.844 -27.163  84.090                       C
ATOM   1067  HA  LYS    66      52.817 -27.292  83.810                       H
ATOM   1068  CB  LYS    66      54.754 -27.288  82.862                       C
ATOM   1069  HB2 LYS    66      54.445 -26.577  82.126                       H
ATOM   1070  HB3 LYS    66      55.767 -27.095  83.145                       H
ATOM   1071  CG  LYS    66      54.665 -28.715  82.289                       C
ATOM   1072  HG2 LYS    66      55.258 -28.772  81.402                       H
ATOM   1073  HG3 LYS    66      55.032 -29.416  83.012                       H
ATOM   1074  CD  LYS    66      53.206 -29.059  81.967                       C
ATOM   1075  HD2 LYS    66      52.632 -29.037  82.871                       H
ATOM   1076  HD3 LYS    66      52.810 -28.347  81.276                       H
ATOM   1077  CE  LYS    66      53.141 -30.464  81.347                       C
ATOM   1078  HE2 LYS    66      53.696 -30.475  80.431                       H
ATOM   1079  HE3 LYS    66      53.560 -31.180  82.023                       H
ATOM   1080  NZ  LYS    66      51.740 -30.806  81.080                       N
ATOM   1081  HZ1 LYS    66      51.690 -31.715  80.667                       H
ATOM   1082  HZ2 LYS    66      51.229 -30.801  81.940                       H
ATOM   1083  HZ3 LYS    66      51.346 -30.133  80.455                       H
ATOM   1084  C   LYS    66      54.237 -28.247  85.075                       C
ATOM   1085  O   LYS    66      53.431 -28.614  85.966                       O
HETATM 1086  N   PRB    67      55.423 -28.824  84.992                       N
HETATM 1087  H   PRB    67      56.048 -28.637  84.225                       H
HETATM 1088  CA  PRB    67      55.746 -29.752  86.080                       C
HETATM 1089  HA  PRB    67      55.328 -30.709  85.846                       H
HETATM 1090  CB  PRB    67      57.223 -29.890  86.330                       C
HETATM 1091  HB2 PRB    67      57.682 -30.424  85.515                       H
HETATM 1092  HB3 PRB    67      57.678 -28.926  86.410                       H
HETATM 1093  CG  PRB    67      57.394 -30.593  87.719                       C
HETATM 1094  CD  PRB    67      57.439 -31.020  88.861                       C
HETATM 1095  HD1 PRB    67      57.464 -31.366  89.876                       H
HETATM 1096  C   PRB    67      55.189 -29.218  87.386                       C
HETATM 1097  O   PRB    67      55.762 -29.593  88.442                       O
ATOM   1098  N   ASN    68      54.163 -28.392  87.453                       N
ATOM   1099  H   ASN    68      53.714 -28.065  86.618                       H
ATOM   1100  CA  ASN    68      53.698 -27.946  88.772                       C
ATOM   1101  HA  ASN    68      54.499 -28.020  89.478                       H
ATOM   1102  CB  ASN    68      53.242 -26.493  88.652                       C
ATOM   1103  HB2 ASN    68      52.455 -26.427  87.934                       H
ATOM   1104  HB3 ASN    68      52.893 -26.143  89.600                       H
ATOM   1105  CG  ASN    68      54.436 -25.633  88.197                       C
ATOM   1106  OD1 ASN    68      55.343 -26.139  87.485                       O
ATOM   1107  ND2 ASN    68      54.509 -24.350  88.561                       N
ATOM   1108 HD21 ASN    68      55.282 -23.791  88.264                       H
ATOM   1109 HD22 ASN    68      53.788 -23.950  89.125                       H
ATOM   1110  C   ASN    68      52.513 -28.810  89.253                       C
ATOM   1111  O   ASN    68      52.326 -28.997  90.485                       O
ATOM   1112  N   ALA    69      51.677 -29.341  88.356                       N
ATOM   1113  H   ALA    69      51.865 -29.232  87.381                       H
ATOM   1114  CA  ALA    69      50.473 -30.066  88.794                       C
ATOM   1115  HA  ALA    69      50.160 -29.688  89.744                       H
ATOM   1116  CB  ALA    69      49.356 -29.858  87.756                       C
ATOM   1117  HB1 ALA    69      48.478 -30.382  88.069                       H
ATOM   1118  HB2 ALA    69      49.140 -28.815  87.670                       H
ATOM   1119  HB3 ALA    69      49.678 -30.236  86.807                       H
ATOM   1120  C   ALA    69      50.764 -31.573  88.914                       C
ATOM   1121  O   ALA    69      50.131 -32.265  89.754                       O
ATOM   1122  N   GLU    70      51.677 -32.155  88.131                       N
ATOM   1123  H   GLU    70      52.221 -31.607  87.497                       H
ATOM   1124  CA  GLU    70      51.867 -33.609  88.208                       C
ATOM   1125  HA  GLU    70      51.222 -34.091  87.502                       H
ATOM   1126  CB  GLU    70      53.327 -33.954  87.868                       C
ATOM   1127  HB2 GLU    70      53.982 -33.468  88.560                       H
ATOM   1128  HB3 GLU    70      53.471 -35.013  87.927                       H
ATOM   1129  CG  GLU    70      53.629 -33.469  86.435                       C
ATOM   1130  HG2 GLU    70      52.972 -33.962  85.748                       H
ATOM   1131  HG3 GLU    70      53.477 -32.412  86.378                       H
ATOM   1132  CD  GLU    70      55.088 -33.795  86.067                       C
ATOM   1133  OE1 GLU    70      56.001 -33.833  86.993                       O
ATOM   1134  OE2 GLU    70      55.408 -34.033  84.828                       O
ATOM   1135  C   GLU    70      51.501 -34.090  89.627                       C
ATOM   1136  O   GLU    70      51.007 -35.237  89.784                       O
ATOM   1137  N   CYX    71      51.685 -33.299  90.694                       N
ATOM   1138  H   CYX    71      52.197 -32.443  90.612                       H
ATOM   1139  CA  CYX    71      51.105 -33.703  91.987                       C
ATOM   1140  HA  CYX    71      51.047 -34.770  92.030                       H
ATOM   1141  CB  CYX    71      51.956 -33.190  93.163                       C
ATOM   1142  HB2 CYX    71      52.906 -33.683  93.160                       H
ATOM   1143  HB3 CYX    71      52.106 -32.134  93.077                       H
ATOM   1144  SG  CYX    71      51.070 -33.522  94.673                       S
ATOM   1145  C   CYX    71      49.696 -33.112  92.109                       C
ATOM   1146  O   CYX    71      48.798 -33.769  92.697                       O
ATOM   1147  N   LYS    72      49.410 -31.913  91.608                       N
ATOM   1148  H   LYS    72      50.122 -31.354  91.183                       H
ATOM   1149  CA  LYS    72      48.032 -31.426  91.698                       C
ATOM   1150  HA  LYS    72      47.882 -30.943  92.641                       H
ATOM   1151  CB  LYS    72      47.757 -30.419  90.572                       C
ATOM   1152  HB2 LYS    72      48.428 -29.591  90.663                       H
ATOM   1153  HB3 LYS    72      47.901 -30.889  89.622                       H
ATOM   1154  CG  LYS    72      46.306 -29.924  90.693                       C
ATOM   1155  HG2 LYS    72      45.637 -30.754  90.588                       H
ATOM   1156  HG3 LYS    72      46.164 -29.470  91.651                       H
ATOM   1157  CD  LYS    72      46.020 -28.891  89.592                       C
ATOM   1158  HD2 LYS    72      46.687 -28.061  89.700                       H
ATOM   1159  HD3 LYS    72      46.162 -29.340  88.632                       H
ATOM   1160  CE  LYS    72      44.567 -28.402  89.723                       C
ATOM   1161  HE2 LYS    72      43.900 -29.231  89.609                       H
ATOM   1162  HE3 LYS    72      44.424 -27.959  90.686                       H
ATOM   1163  NZ  LYS    72      44.291 -27.404  88.681                       N
ATOM   1164  HZ1 LYS    72      44.425 -27.817  87.780                       H
ATOM   1165  HZ2 LYS    72      43.346 -27.087  88.765                       H
ATOM   1166  HZ3 LYS    72      44.913 -26.629  88.789                       H
ATOM   1167  C   LYS    72      47.072 -32.623  91.563                       C
ATOM   1168  O   LYS    72      46.679 -33.241  92.586                       O
ATOM   1169  N   ALA    73      46.665 -33.001  90.345                       N
ATOM   1170  H   ALA    73      46.989 -32.506  89.539                       H
ATOM   1171  CA  ALA    73      45.747 -34.137  90.183                       C
ATOM   1172  HA  ALA    73      45.109 -34.207  91.039                       H
ATOM   1173  CB  ALA    73      44.893 -33.923  88.919                       C
ATOM   1174  HB1 ALA    73      44.223 -34.748  88.797                       H
ATOM   1175  HB2 ALA    73      44.330 -33.018  89.018                       H
ATOM   1176  HB3 ALA    73      45.533 -33.854  88.064                       H
ATOM   1177  C   ALA    73      46.556 -35.441  90.039                       C
ATOM   1178  O   ALA    73      46.097 -36.392  89.354                       O
HETATM 1179  N   NHE    74      47.705 -35.560  90.621                       N
HETATM 1180  HN1 NHE    74      48.070 -34.806  91.166                       H
HETATM 1181  HN2 NHE    74      48.228 -36.407  90.525                       H
END
CONECT    1    2
CONECT    2    1    5    3    4
CONECT    3    2
CONECT    4    2
CONECT    5    2    7    6
CONECT    6    5
CONECT    7    5
CONECT  333  830
CONECT  532 1144
CONECT  533  535
CONECT  535  533  536  537
CONECT  536  535
CONECT  537  539  535  538  545
CONECT  538  537
CONECT  539  540  541  542  537
CONECT  540  539
CONECT  541  539
CONECT  542  539  543
CONECT  543  544  542
CONECT  544  543
CONECT  545  537  546  547
CONECT  546  545
CONECT  547  545
CONECT  555  557
CONECT  557  555  559  558
CONECT  558  557
CONECT  559  557
CONECT  560  561
CONECT  561  560  562  563  564
CONECT  562  561
CONECT  563  561
CONECT  564  561  565  566
CONECT  565  564
CONECT  566  564
CONECT  813  888
CONECT  830  333
CONECT  888  813
CONECT 1025 1108
CONECT 1040 1107 1108
CONECT 1041 1105 1107 1109
CONECT 1084 1086
CONECT 1085 1099
CONECT 1086 1084 1087 1088
CONECT 1087 1086
CONECT 1088 1090 1086 1089 1096
CONECT 1089 1088
CONECT 1090 1091 1092 1093 1088
CONECT 1091 1090
CONECT 1092 1090
CONECT 1093 1090 1094
CONECT 1094 1095 1093
CONECT 1095 1094
CONECT 1096 1088 1097 1098
CONECT 1097 1096
CONECT 1098 1096
CONECT 1099 1085
CONECT 1105 1041
CONECT 1107 1040 1041
CONECT 1108 1025 1040
CONECT 1109 1041
CONECT 1144  532
CONECT 1177 1179
CONECT 1179 1177 1180 1181
CONECT 1180 1179
CONECT 1181 1179
