# Supplementary material for: Folded-state compatibility and unfolded-state constraint govern staple-based stabilization: guidelines from a coiled-coil model
Source: RSC Chem Biol. 2026 Feb 24;7(4):737–50. doi: 10.1039/d5cb00326a (PMC12980645; doi:10.1039/d5cb00326a)
Supplement: CB-007-D5CB00326A-s019 [file CB-007-D5CB00326A-s019.pdb]

REMARK   1 File created by GaussView 6.1.1
HETATM    1  H1  ACE     1      67.116  10.144  72.345                       H
HETATM    2  CH3 ACE     1      66.364   9.830  73.038                       C
HETATM    3  H2  ACE     1      65.535   9.417  72.502                       H
HETATM    4  H3  ACE     1      66.034  10.671  73.612                       H
HETATM    5  C   ACE     1      66.950   8.762  73.982                       C
HETATM    6  O   ACE     1      66.515   8.654  75.158                       O
ATOM      7  N   GLU     2      67.924   7.953  73.549                       N
ATOM      8  H   GLU     2      68.254   8.032  72.609                       H
ATOM      9  CA  GLU     2      68.518   6.953  74.451                       C
ATOM     10  HA  GLU     2      67.991   6.025  74.364                       H
ATOM     11  CB  GLU     2      69.991   6.737  74.067                       C
ATOM     12  HB2 GLU     2      70.523   7.661  74.150                       H
ATOM     13  HB3 GLU     2      70.428   6.014  74.725                       H
ATOM     14  CG  GLU     2      70.069   6.224  72.618                       C
ATOM     15  HG2 GLU     2      69.530   5.303  72.536                       H
ATOM     16  HG3 GLU     2      69.637   6.949  71.960                       H
ATOM     17  CD  GLU     2      71.541   5.992  72.233                       C
ATOM     18  OE1 GLU     2      72.091   4.831  72.443                       O
ATOM     19  OE2 GLU     2      72.235   6.954  71.699                       O
ATOM     20  C   GLU     2      68.426   7.455  75.902                       C
ATOM     21  O   GLU     2      67.460   7.100  76.628                       O
ATOM     22  N   VAL     3      69.360   8.274  76.394                       N
ATOM     23  H   VAL     3      70.106   8.595  75.811                       H
ATOM     24  CA  VAL     3      69.275   8.711  77.794                       C
ATOM     25  HA  VAL     3      69.889   8.087  78.408                       H
ATOM     26  CB  VAL     3      69.749  10.176  77.893                       C
ATOM     27  HB  VAL     3      69.117  10.793  77.289                       H
ATOM     28  CG1 VAL     3      69.675  10.644  79.358                       C
ATOM     29 HG11 VAL     3      69.998  11.662  79.423                       H
ATOM     30 HG12 VAL     3      68.666  10.567  79.706                       H
ATOM     31 HG13 VAL     3      70.309  10.029  79.962                       H
ATOM     32  CG2 VAL     3      71.200  10.288  77.390                       C
ATOM     33 HG21 VAL     3      71.522  11.307  77.457                       H
ATOM     34 HG22 VAL     3      71.835   9.673  77.991                       H
ATOM     35 HG23 VAL     3      71.249   9.965  76.371                       H
ATOM     36  C   VAL     3      67.812   8.608  78.258                       C
ATOM     37  O   VAL     3      67.532   8.411  79.469                       O
ATOM     38  N   LYS     4      66.851   8.731  77.343                       N
ATOM     39  H   LYS     4      67.107   8.858  76.385                       H
ATOM     40  CA  LYS     4      65.429   8.690  77.701                       C
ATOM     41  HA  LYS     4      65.289   9.056  78.697                       H
ATOM     42  CB  LYS     4      64.685   9.595  76.706                       C
ATOM     43  HB2 LYS     4      65.092  10.582  76.770                       H
ATOM     44  HB3 LYS     4      64.818   9.214  75.715                       H
ATOM     45  CG  LYS     4      63.187   9.657  77.028                       C
ATOM     46  HG2 LYS     4      62.752   8.683  76.946                       H
ATOM     47  HG3 LYS     4      63.047  10.022  78.024                       H
ATOM     48  CD  LYS     4      62.528  10.621  76.025                       C
ATOM     49  HD2 LYS     4      62.989  11.583  76.112                       H
ATOM     50  HD3 LYS     4      62.663  10.247  75.032                       H
ATOM     51  CE  LYS     4      61.028  10.754  76.322                       C
ATOM     52  HE2 LYS     4      60.556   9.798  76.227                       H
ATOM     53  HE3 LYS     4      60.891  11.120  77.318                       H
ATOM     54  NZ  LYS     4      60.434  11.698  75.365                       N
ATOM     55  HZ1 LYS     4      60.564  11.356  74.435                       H
ATOM     56  HZ2 LYS     4      59.458  11.794  75.553                       H
ATOM     57  HZ3 LYS     4      60.881  12.589  75.457                       H
ATOM     58  C   LYS     4      64.906   7.237  77.616                       C
ATOM     59  O   LYS     4      63.942   6.859  78.333                       O
ATOM     60  N   GLN     5      65.501   6.387  76.771                       N
ATOM     61  H   GLN     5      66.268   6.713  76.218                       H
ATOM     62  CA  GLN     5      65.068   4.983  76.629                       C
ATOM     63  HA  GLN     5      64.015   4.900  76.799                       H
ATOM     64  CB  GLN     5      65.375   4.495  75.205                       C
ATOM     65  HB2 GLN     5      64.863   5.116  74.501                       H
ATOM     66  HB3 GLN     5      66.428   4.544  75.022                       H
ATOM     67  CG  GLN     5      64.882   3.041  75.060                       C
ATOM     68  HG2 GLN     5      65.409   2.413  75.749                       H
ATOM     69  HG3 GLN     5      63.834   3.000  75.271                       H
ATOM     70  CD  GLN     5      65.127   2.552  73.621                       C
ATOM     71  OE1 GLN     5      66.102   2.993  72.961                       O
ATOM     72  NE2 GLN     5      64.294   1.657  73.074                       N
ATOM     73 HE21 GLN     5      64.445   1.341  72.137                       H
ATOM     74 HE22 GLN     5      63.520   1.306  73.601                       H
ATOM     75  C   GLN     5      65.823   4.122  77.654                       C
ATOM     76  O   GLN     5      66.297   3.003  77.327                       O
ATOM     77  N   LEU     6      65.949   4.572  78.902                       N
ATOM     78  H   LEU     6      65.437   5.385  79.181                       H
ATOM     79  CA  LEU     6      66.799   3.891  79.880                       C
ATOM     80  HA  LEU     6      67.019   2.900  79.542                       H
ATOM     81  CB  LEU     6      68.105   4.675  80.093                       C
ATOM     82  HB2 LEU     6      67.873   5.656  80.451                       H
ATOM     83  HB3 LEU     6      68.706   4.162  80.815                       H
ATOM     84  CG  LEU     6      68.883   4.789  78.779                       C
ATOM     85  HG  LEU     6      68.290   5.310  78.056                       H
ATOM     86  CD1 LEU     6      70.191   5.563  79.031                       C
ATOM     87 HD11 LEU     6      70.738   5.646  78.116                       H
ATOM     88 HD12 LEU     6      69.962   6.541  79.401                       H
ATOM     89 HD13 LEU     6      70.782   5.038  79.754                       H
ATOM     90  CD2 LEU     6      69.209   3.381  78.257                       C
ATOM     91 HD21 LEU     6      69.753   3.458  77.340                       H
ATOM     92 HD22 LEU     6      69.801   2.861  78.981                       H
ATOM     93 HD23 LEU     6      68.299   2.844  78.089                       H
ATOM     94  C   LEU     6      66.059   3.814  81.206                       C
ATOM     95  O   LEU     6      65.427   2.767  81.503                       O
HETATM   96  N   PRB     7      66.060   4.838  82.054                       N
HETATM   97  H   PRB     7      66.457   5.723  81.809                       H
HETATM   98  CA  PRB     7      65.445   4.607  83.348                       C
HETATM   99  HA  PRB     7      65.636   3.601  83.653                       H
HETATM  100  CB  PRB     7      66.078   5.577  84.384                       C
HETATM  101  HB2 PRB     7      67.145   5.454  84.366                       H
HETATM  102  HB3 PRB     7      65.827   6.579  84.118                       H
HETATM  103  CG  PRB     7      65.598   5.288  85.811                       C
HETATM  104  CD  PRB     7      65.252   5.100  86.946                       C
HETATM  105  HD1 PRB     7      64.956   4.947  87.963                       H
HETATM  106  C   PRB     7      63.917   4.787  83.162                       C
HETATM  107  O   PRB     7      63.136   4.976  84.133                       O
ATOM    108  N   ALA     8      63.483   4.728  81.872                       N
ATOM    109  H   ALA     8      64.171   4.815  81.156                       H
ATOM    110  CA  ALA     8      62.075   4.542  81.441                       C
ATOM    111  HA  ALA     8      61.409   4.824  82.231                       H
ATOM    112  CB  ALA     8      61.783   5.403  80.191                       C
ATOM    113  HB1 ALA     8      60.773   5.241  79.874                       H
ATOM    114  HB2 ALA     8      61.920   6.437  80.427                       H
ATOM    115  HB3 ALA     8      62.453   5.124  79.405                       H
ATOM    116  C   ALA     8      61.880   3.062  81.051                       C
ATOM    117  O   ALA     8      61.532   2.209  81.908                       O
ATOM    118  N   GLU     9      62.097   2.699  79.764                       N
ATOM    119  H   GLU     9      62.261   3.399  79.070                       H
ATOM    120  CA  GLU     9      62.099   1.277  79.381                       C
ATOM    121  HA  GLU     9      61.099   0.961  79.172                       H
ATOM    122  CB  GLU     9      62.986   1.078  78.127                       C
ATOM    123  HB2 GLU     9      62.581   1.645  77.314                       H
ATOM    124  HB3 GLU     9      63.977   1.418  78.343                       H
ATOM    125  CG  GLU     9      63.043  -0.410  77.729                       C
ATOM    126  HG2 GLU     9      63.443  -0.981  78.540                       H
ATOM    127  HG3 GLU     9      62.059  -0.759  77.498                       H
ATOM    128  CD  GLU     9      63.953  -0.568  76.493                       C
ATOM    129  OE1 GLU     9      64.941   0.260  76.303                       O
ATOM    130  OE2 GLU     9      63.738  -1.526  75.639                       O
ATOM    131  C   GLU     9      62.673   0.468  80.552                       C
ATOM    132  O   GLU     9      62.183  -0.646  80.869                       O
ATOM    133  N   VAL    10      63.714   0.976  81.224                       N
ATOM    134  H   VAL    10      64.202   1.765  80.850                       H
ATOM    135  CA  VAL    10      64.150   0.396  82.497                       C
ATOM    136  HA  VAL    10      64.776  -0.453  82.319                       H
ATOM    137  CB  VAL    10      64.943   1.454  83.282                       C
ATOM    138  HB  VAL    10      64.324   2.307  83.465                       H
ATOM    139  CG1 VAL    10      65.404   0.858  84.624                       C
ATOM    140 HG11 VAL    10      65.963   1.592  85.166                       H
ATOM    141 HG12 VAL    10      64.549   0.566  85.196                       H
ATOM    142 HG13 VAL    10      66.020   0.003  84.441                       H
ATOM    143  CG2 VAL    10      66.173   1.877  82.455                       C
ATOM    144 HG21 VAL    10      66.732   2.611  82.997                       H
ATOM    145 HG22 VAL    10      66.790   1.023  82.270                       H
ATOM    146 HG23 VAL    10      65.850   2.292  81.523                       H
ATOM    147  C   VAL    10      62.905  -0.014  83.301                       C
ATOM    148  O   VAL    10      62.947  -0.955  84.135                       O
ATOM    149  N   GLU    11      61.776   0.671  83.083                       N
ATOM    150  H   GLU    11      61.769   1.373  82.369                       H
ATOM    151  CA  GLU    11      60.549   0.432  83.853                       C
ATOM    152  HA  GLU    11      60.794   0.136  84.852                       H
ATOM    153  CB  GLU    11      59.731   1.736  83.891                       C
ATOM    154  HB2 GLU    11      59.484   2.031  82.893                       H
ATOM    155  HB3 GLU    11      58.833   1.578  84.449                       H
ATOM    156  CG  GLU    11      60.568   2.842  84.562                       C
ATOM    157  HG2 GLU    11      60.816   2.546  85.560                       H
ATOM    158  HG3 GLU    11      61.467   2.998  84.003                       H
ATOM    159  CD  GLU    11      59.756   4.150  84.602                       C
ATOM    160  OE1 GLU    11      58.993   4.411  85.623                       O
ATOM    161  OE2 GLU    11      59.834   4.994  83.615                       O
ATOM    162  C   GLU    11      59.728  -0.683  83.182                       C
ATOM    163  O   GLU    11      58.914  -1.362  83.860                       O
ATOM    164  N   GLU    12      59.890  -0.937  81.881                       N
ATOM    165  H   GLU    12      60.562  -0.419  81.351                       H
ATOM    166  CA  GLU    12      59.096  -1.987  81.229                       C
ATOM    167  HA  GLU    12      58.108  -2.006  81.640                       H
ATOM    168  CB  GLU    12      59.015  -1.699  79.717                       C
ATOM    169  HB2 GLU    12      58.546  -0.750  79.560                       H
ATOM    170  HB3 GLU    12      60.003  -1.681  79.306                       H
ATOM    171  CG  GLU    12      58.191  -2.799  79.022                       C
ATOM    172  HG2 GLU    12      58.659  -3.748  79.178                       H
ATOM    173  HG3 GLU    12      57.203  -2.817  79.431                       H
ATOM    174  CD  GLU    12      58.118  -2.505  77.511                       C
ATOM    175  OE1 GLU    12      59.027  -2.981  76.711                       O
ATOM    176  OE2 GLU    12      57.147  -1.780  77.035                       O
ATOM    177  C   GLU    12      59.773  -3.346  81.487                       C
ATOM    178  O   GLU    12      59.087  -4.400  81.512                       O
ATOM    179  N   LEU    13      61.092  -3.396  81.700                       N
ATOM    180  H   LEU    13      61.641  -2.564  81.618                       H
ATOM    181  CA  LEU    13      61.739  -4.665  82.069                       C
ATOM    182  HA  LEU    13      61.218  -5.483  81.617                       H
ATOM    183  CB  LEU    13      63.199  -4.660  81.582                       C
ATOM    184  HB2 LEU    13      63.722  -3.842  82.032                       H
ATOM    185  HB3 LEU    13      63.670  -5.580  81.859                       H
ATOM    186  CG  LEU    13      63.228  -4.508  80.050                       C
ATOM    187  HG  LEU    13      62.759  -3.588  79.773                       H
ATOM    188  CD1 LEU    13      64.689  -4.507  79.564                       C
ATOM    189 HD11 LEU    13      64.710  -4.402  78.499                       H
ATOM    190 HD12 LEU    13      65.214  -3.690  80.013                       H
ATOM    191 HD13 LEU    13      65.158  -5.428  79.841                       H
ATOM    192  CD2 LEU    13      62.473  -5.684  79.404                       C
ATOM    193 HD21 LEU    13      62.494  -5.580  78.339                       H
ATOM    194 HD22 LEU    13      62.942  -6.605  79.681                       H
ATOM    195 HD23 LEU    13      61.457  -5.685  79.742                       H
ATOM    196  C   LEU    13      61.698  -4.813  83.605                       C
ATOM    197  O   LEU    13      61.684  -5.954  84.135                       O
ATOM    198  N   GLU    14      61.666  -3.712  84.367                       N
ATOM    199  H   GLU    14      61.694  -2.812  83.931                       H
ATOM    200  CA  GLU    14      61.581  -3.799  85.836                       C
ATOM    201  HA  GLU    14      62.094  -4.671  86.183                       H
ATOM    202  CB  GLU    14      62.224  -2.549  86.461                       C
ATOM    203  HB2 GLU    14      61.714  -1.674  86.116                       H
ATOM    204  HB3 GLU    14      62.153  -2.606  87.527                       H
ATOM    205  CG  GLU    14      63.706  -2.476  86.049                       C
ATOM    206  HG2 GLU    14      64.214  -3.353  86.391                       H
ATOM    207  HG3 GLU    14      63.777  -2.416  84.983                       H
ATOM    208  CD  GLU    14      64.353  -1.229  86.679                       C
ATOM    209  OE1 GLU    14      63.635  -0.169  86.909                       O
ATOM    210  OE2 GLU    14      65.619  -1.237  86.981                       O
ATOM    211  C   GLU    14      60.098  -3.883  86.239                       C
ATOM    212  O   GLU    14      59.756  -4.424  87.322                       O
ATOM    213  N   SER    15      59.180  -3.386  85.408                       N
ATOM    214  H   SER    15      59.473  -2.956  84.554                       H
ATOM    215  CA  SER    15      57.747  -3.473  85.715                       C
ATOM    216  HA  SER    15      57.582  -3.366  86.767                       H
ATOM    217  CB  SER    15      57.000  -2.355  84.965                       C
ATOM    218  HB2 SER    15      57.367  -1.402  85.286                       H
ATOM    219  HB3 SER    15      57.160  -2.462  83.912                       H
ATOM    220  OG  SER    15      55.600  -2.445  85.244                       O
ATOM    221  HG  SER    15      55.134  -1.749  84.775                       H
ATOM    222  C   SER    15      57.241  -4.851  85.259                       C
ATOM    223  O   SER    15      56.210  -5.357  85.773                       O
ATOM    224  N   GLU    16      57.925  -5.510  84.318                       N
ATOM    225  H   GLU    16      58.761  -5.110  83.944                       H
ATOM    226  CA  GLU    16      57.469  -6.819  83.837                       C
ATOM    227  HA  GLU    16      56.399  -6.846  83.826                       H
ATOM    228  CB  GLU    16      58.006  -7.050  82.413                       C
ATOM    229  HB2 GLU    16      57.637  -6.284  81.763                       H
ATOM    230  HB3 GLU    16      59.075  -7.021  82.426                       H
ATOM    231  CG  GLU    16      57.536  -8.427  81.907                       C
ATOM    232  HG2 GLU    16      57.904  -9.191  82.560                       H
ATOM    233  HG3 GLU    16      56.467  -8.455  81.891                       H
ATOM    234  CD  GLU    16      58.078  -8.664  80.485                       C
ATOM    235  OE1 GLU    16      58.280  -7.656  79.688                       O
ATOM    236  OE2 GLU    16      58.333  -9.874  80.080                       O
ATOM    237  C   GLU    16      57.989  -7.931  84.771                       C
ATOM    238  O   GLU    16      57.339  -9.005  84.862                       O
ATOM    239  N   LEU    17      59.110  -7.786  85.494                       N
ATOM    240  H   LEU    17      59.639  -6.937  85.461                       H
ATOM    241  CA  LEU    17      59.534  -8.910  86.344                       C
ATOM    242  HA  LEU    17      59.249  -9.826  85.869                       H
ATOM    243  CB  LEU    17      61.062  -8.883  86.545                       C
ATOM    244  HB2 LEU    17      61.341  -7.964  87.017                       H
ATOM    245  HB3 LEU    17      61.355  -9.706  87.163                       H
ATOM    246  CG  LEU    17      61.769  -8.992  85.182                       C
ATOM    247  HG  LEU    17      61.475  -8.173  84.560                       H
ATOM    248  CD1 LEU    17      63.295  -8.954  85.393                       C
ATOM    249 HD11 LEU    17      63.788  -9.030  84.447                       H
ATOM    250 HD12 LEU    17      63.566  -8.032  85.864                       H
ATOM    251 HD13 LEU    17      63.589  -9.772  86.016                       H
ATOM    252  CD2 LEU    17      61.378 -10.319  84.506                       C
ATOM    253 HD21 LEU    17      61.870 -10.395  83.559                       H
ATOM    254 HD22 LEU    17      61.673 -11.137  85.129                       H
ATOM    255 HD23 LEU    17      60.318 -10.346  84.360                       H
ATOM    256  C   LEU    17      58.837  -8.811  87.713                       C
ATOM    257  O   LEU    17      58.461  -9.862  88.294                       O
ATOM    258  N   TRP    18      58.624  -7.625  88.295                       N
ATOM    259  H   TRP    18      59.034  -6.795  87.918                       H
ATOM    260  CA  TRP    18      57.779  -7.561  89.496                       C
ATOM    261  HA  TRP    18      58.361  -7.783  90.366                       H
ATOM    262  CB  TRP    18      57.187  -6.147  89.639                       C
ATOM    263  HB2 TRP    18      56.624  -5.902  88.763                       H
ATOM    264  HB3 TRP    18      56.546  -6.112  90.495                       H
ATOM    265  CG  TRP    18      58.338  -5.137  89.822                       C
ATOM    266  CD1 TRP    18      59.582  -5.392  90.420                       C
ATOM    267  HD1 TRP    18      59.900  -6.329  90.828                       H
ATOM    268  NE1 TRP    18      60.311  -4.255  90.394                       N
ATOM    269  HE1 TRP    18      61.238  -4.149  90.754                       H
ATOM    270  CE2 TRP    18      59.585  -3.291  89.805                       C
ATOM    271  CZ2 TRP    18      59.926  -1.964  89.561                       C
ATOM    272  HZ2 TRP    18      60.880  -1.576  89.851                       H
ATOM    273  CH2 TRP    18      58.970  -1.148  88.919                       C
ATOM    274  HH2 TRP    18      59.198  -0.122  88.715                       H
ATOM    275  CZ3 TRP    18      57.708  -1.681  88.540                       C
ATOM    276  HZ3 TRP    18      56.991  -1.054  88.053                       H
ATOM    277  CE3 TRP    18      57.396  -3.032  88.804                       C
ATOM    278  HE3 TRP    18      56.451  -3.448  88.525                       H
ATOM    279  CD2 TRP    18      58.364  -3.802  89.439                       C
ATOM    280  C   TRP    18      56.644  -8.590  89.344                       C
ATOM    281  O   TRP    18      56.124  -9.127  90.356                       O
ATOM    282  N   HID    19      56.222  -8.901  88.111                       N
ATOM    283  H   HID    19      56.669  -8.483  87.321                       H
ATOM    284  CA  HID    19      55.114  -9.844  87.898                       C
ATOM    285  HA  HID    19      54.427  -9.786  88.716                       H
ATOM    286  CB  HID    19      54.391  -9.473  86.590                       C
ATOM    287  HB2 HID    19      55.076  -9.546  85.772                       H
ATOM    288  HB3 HID    19      53.572 -10.143  86.430                       H
ATOM    289  CG  HID    19      53.869  -8.028  86.691                       C
ATOM    290  ND1 HID    19      53.720  -7.173  85.689                       N
ATOM    291  HD1 HID    19      53.925  -7.355  84.727                       H
ATOM    292  CE1 HID    19      53.248  -6.022  86.189                       C
ATOM    293  HE1 HID    19      53.032  -5.148  85.612                       H
ATOM    294  NE2 HID    19      53.083  -6.125  87.527                       N
ATOM    295  CD2 HID    19      53.467  -7.372  87.850                       C
ATOM    296  HD2 HID    19      53.465  -7.790  88.835                       H
ATOM    297  C   HID    19      55.671 -11.277  87.796                       C
ATOM    298  O   HID    19      54.965 -12.260  88.141                       O
ATOM    299  N   LEU    20      56.915 -11.464  87.343                       N
ATOM    300  H   LEU    20      57.460 -10.676  87.059                       H
ATOM    301  CA  LEU    20      57.498 -12.813  87.269                       C
ATOM    302  HA  LEU    20      56.736 -13.533  87.054                       H
ATOM    303  CB  LEU    20      58.555 -12.851  86.152                       C
ATOM    304  HB2 LEU    20      59.321 -12.132  86.357                       H
ATOM    305  HB3 LEU    20      58.988 -13.828  86.103                       H
ATOM    306  CG  LEU    20      57.882 -12.519  84.806                       C
ATOM    307  HG  LEU    20      57.451 -11.540  84.855                       H
ATOM    308  CD1 LEU    20      58.932 -12.561  83.681                       C
ATOM    309 HD11 LEU    20      58.463 -12.331  82.747                       H
ATOM    310 HD12 LEU    20      59.699 -11.844  83.881                       H
ATOM    311 HD13 LEU    20      59.362 -13.540  83.631                       H
ATOM    312  CD2 LEU    20      56.777 -13.552  84.517                       C
ATOM    313 HD21 LEU    20      56.309 -13.322  83.583                       H
ATOM    314 HD22 LEU    20      57.208 -14.531  84.468                       H
ATOM    315 HD23 LEU    20      56.047 -13.523  85.299                       H
ATOM    316  C   LEU    20      58.140 -13.139  88.627                       C
ATOM    317  O   LEU    20      58.272 -14.333  89.003                       O
ATOM    318  N   GLU    21      58.537 -12.132  89.410                       N
ATOM    319  H   GLU    21      58.459 -11.191  89.083                       H
ATOM    320  CA  GLU    21      59.064 -12.391  90.756                       C
ATOM    321  HA  GLU    21      59.625 -13.302  90.762                       H
ATOM    322  CB  GLU    21      59.966 -11.222  91.197                       C
ATOM    323  HB2 GLU    21      59.392 -10.319  91.203                       H
ATOM    324  HB3 GLU    21      60.340 -11.416  92.181                       H
ATOM    325  CG  GLU    21      61.146 -11.064  90.225                       C
ATOM    326  HG2 GLU    21      61.728 -11.961  90.217                       H
ATOM    327  HG3 GLU    21      60.775 -10.872  89.240                       H
ATOM    328  CD  GLU    21      62.020  -9.882  90.685                       C
ATOM    329  OE1 GLU    21      61.477  -8.884  91.321                       O
ATOM    330  OE2 GLU    21      63.297  -9.880  90.441                       O
ATOM    331  C   GLU    21      57.876 -12.500  91.718                       C
ATOM    332  O   GLU    21      57.956 -13.180  92.774                       O
ATOM    333  N   ASN    22      56.752 -11.856  91.398                       N
ATOM    334  H   ASN    22      56.701 -11.356  90.533                       H
ATOM    335  CA  ASN    22      55.591 -11.871  92.289                       C
ATOM    336  HA  ASN    22      55.917 -11.917  93.306                       H
ATOM    337  CB  ASN    22      54.780 -10.584  92.067                       C
ATOM    338  HB2 ASN    22      54.456 -10.536  91.048                       H
ATOM    339  HB3 ASN    22      53.927 -10.581  92.712                       H
ATOM    340  CG  ASN    22      55.672  -9.370  92.384                       C
ATOM    341  OD1 ASN    22      56.580  -9.469  93.249                       O
ATOM    342  ND2 ASN    22      55.485  -8.212  91.742                       N
ATOM    343 HD21 ASN    22      56.067  -7.426  91.951                       H
ATOM    344 HD22 ASN    22      54.764  -8.132  91.054                       H
ATOM    345  C   ASN    22      54.722 -13.102  91.985                       C
ATOM    346  O   ASN    22      54.019 -13.599  92.902                       O
ATOM    347  N   GLU    23      54.701 -13.665  90.769                       N
ATOM    348  H   GLU    23      55.236 -13.289  90.013                       H
ATOM    349  CA  GLU    23      53.868 -14.858  90.593                       C
ATOM    350  HA  GLU    23      53.022 -14.785  91.243                       H
ATOM    351  CB  GLU    23      53.393 -14.979  89.130                       C
ATOM    352  HB2 GLU    23      52.813 -14.118  88.869                       H
ATOM    353  HB3 GLU    23      54.245 -15.044  88.485                       H
ATOM    354  CG  GLU    23      52.533 -16.248  88.970                       C
ATOM    355  HG2 GLU    23      53.112 -17.107  89.239                       H
ATOM    356  HG3 GLU    23      51.676 -16.181  89.606                       H
ATOM    357  CD  GLU    23      52.077 -16.381  87.504                       C
ATOM    358  OE1 GLU    23      52.823 -15.914  86.545                       O
ATOM    359  OE2 GLU    23      50.946 -16.961  87.223                       O
ATOM    360  C   GLU    23      54.689 -16.104  90.962                       C
ATOM    361  O   GLU    23      54.131 -17.048  91.580                       O
ATOM    362  N   VAL    24      55.982 -16.212  90.628                       N
ATOM    363  H   VAL    24      56.422 -15.527  90.048                       H
ATOM    364  CA  VAL    24      56.726 -17.375  91.121                       C
ATOM    365  HA  VAL    24      56.490 -18.220  90.509                       H
ATOM    366  CB  VAL    24      58.243 -17.107  91.063                       C
ATOM    367  HB  VAL    24      58.477 -16.254  91.666                       H
ATOM    368  CG1 VAL    24      59.008 -18.333  91.594                       C
ATOM    369 HG11 VAL    24      60.061 -18.142  91.550                       H
ATOM    370 HG12 VAL    24      58.722 -18.521  92.607                       H
ATOM    371 HG13 VAL    24      58.776 -19.186  90.993                       H
ATOM    372  CG2 VAL    24      58.657 -16.836  89.604                       C
ATOM    373 HG21 VAL    24      59.709 -16.646  89.561                       H
ATOM    374 HG22 VAL    24      58.423 -17.689  89.003                       H
ATOM    375 HG23 VAL    24      58.126 -15.983  89.235                       H
ATOM    376  C   VAL    24      56.317 -17.635  92.584                       C
ATOM    377  O   VAL    24      56.123 -18.806  93.001                       O
ATOM    378  N   ALA    25      56.195 -16.581  93.409                       N
ATOM    379  H   ALA    25      56.467 -15.675  93.085                       H
ATOM    380  CA  ALA    25      55.689 -16.729  94.783                       C
ATOM    381  HA  ALA    25      56.474 -17.097  95.410                       H
ATOM    382  CB  ALA    25      55.214 -15.359  95.304                       C
ATOM    383  HB1 ALA    25      54.847 -15.466  96.303                       H
ATOM    384  HB2 ALA    25      56.033 -14.671  95.296                       H
ATOM    385  HB3 ALA    25      54.432 -14.990  94.674                       H
ATOM    386  C   ALA    25      54.491 -17.689  94.801                       C
ATOM    387  O   ALA    25      54.266 -18.427  95.795                       O
ATOM    388  N   ARG    26      53.680 -17.701  93.740                       N
ATOM    389  H   ARG    26      53.935 -17.184  92.923                       H
ATOM    390  CA  ARG    26      52.412 -18.439  93.758                       C
ATOM    391  HA  ARG    26      52.043 -18.499  94.761                       H
ATOM    392  CB  ARG    26      51.400 -17.669  92.891                       C
ATOM    393  HB2 ARG    26      51.302 -16.673  93.271                       H
ATOM    394  HB3 ARG    26      51.748 -17.634  91.880                       H
ATOM    395  CG  ARG    26      50.025 -18.356  92.944                       C
ATOM    396  HG2 ARG    26      50.098 -19.348  92.552                       H
ATOM    397  HG3 ARG    26      49.689 -18.398  93.959                       H
ATOM    398  CD  ARG    26      49.025 -17.534  92.108                       C
ATOM    399  HD2 ARG    26      48.976 -16.538  92.496                       H
ATOM    400  HD3 ARG    26      49.351 -17.505  91.090                       H
ATOM    401  NE  ARG    26      47.693 -18.147  92.184                       N
ATOM    402  HE  ARG    26      47.599 -19.136  92.299                       H
ATOM    403  CZ  ARG    26      46.606 -17.371  92.100                       C
ATOM    404  NH1 ARG    26      46.741 -16.049  91.939                       N
ATOM    405 HH11 ARG    26      47.653 -15.643  91.881                       H
ATOM    406 HH12 ARG    26      45.930 -15.467  91.878                       H
ATOM    407  NH2 ARG    26      45.385 -17.913  92.178                       N
ATOM    408 HH21 ARG    26      45.283 -18.900  92.300                       H
ATOM    409 HH22 ARG    26      44.575 -17.330  92.116                       H
ATOM    410  C   ARG    26      52.623 -19.862  93.209                       C
ATOM    411  O   ARG    26      51.862 -20.798  93.565                       O
ATOM    412  N   LEU    27      53.626 -20.096  92.356                       N
ATOM    413  H   LEU    27      54.239 -19.351  92.095                       H
ATOM    414  CA  LEU    27      53.840 -21.443  91.806                       C
ATOM    415  HA  LEU    27      52.899 -21.936  91.674                       H
ATOM    416  CB  LEU    27      54.551 -21.330  90.445                       C
ATOM    417  HB2 LEU    27      55.493 -20.839  90.573                       H
ATOM    418  HB3 LEU    27      54.712 -22.310  90.045                       H
ATOM    419  CG  LEU    27      53.674 -20.517  89.475                       C
ATOM    420  HG  LEU    27      53.515 -19.537  89.874                       H
ATOM    421  CD1 LEU    27      54.381 -20.408  88.111                       C
ATOM    422 HD11 LEU    27      53.771 -19.844  87.437                       H
ATOM    423 HD12 LEU    27      55.323 -19.917  88.236                       H
ATOM    424 HD13 LEU    27      54.540 -21.389  87.713                       H
ATOM    425  CD2 LEU    27      52.317 -21.224  89.295                       C
ATOM    426 HD21 LEU    27      51.708 -20.659  88.620                       H
ATOM    427 HD22 LEU    27      52.476 -22.204  88.896                       H
ATOM    428 HD23 LEU    27      51.826 -21.300  90.242                       H
ATOM    429  C   LEU    27      54.703 -22.256  92.788                       C
ATOM    430  O   LEU    27      54.610 -23.510  92.818                       O
ATOM    431  N   GLU    28      55.541 -21.627  93.619                       N
ATOM    432  H   GLU    28      55.630 -20.632  93.581                       H
ATOM    433  CA  GLU    28      56.320 -22.399  94.598                       C
ATOM    434  HA  GLU    28      56.573 -23.355  94.188                       H
ATOM    435  CB  GLU    28      57.612 -21.637  94.948                       C
ATOM    436  HB2 GLU    28      57.361 -20.681  95.360                       H
ATOM    437  HB3 GLU    28      58.174 -22.198  95.665                       H
ATOM    438  CG  GLU    28      58.455 -21.441  93.674                       C
ATOM    439  HG2 GLU    28      58.705 -22.396  93.262                       H
ATOM    440  HG3 GLU    28      57.893 -20.880  92.957                       H
ATOM    441  CD  GLU    28      59.746 -20.679  94.025                       C
ATOM    442  OE1 GLU    28      59.753 -19.829  95.010                       O
ATOM    443  OE2 GLU    28      60.831 -20.885  93.336                       O
ATOM    444  C   GLU    28      55.460 -22.595  95.860                       C
ATOM    445  O   GLU    28      55.622 -23.607  96.590                       O
ATOM    446  N   LYS    29      54.529 -21.684  96.164                       N
ATOM    447  H   LYS    29      54.444 -20.858  95.606                       H
ATOM    448  CA  LYS    29      53.620 -21.887  97.302                       C
ATOM    449  HA  LYS    29      54.116 -22.446  98.068                       H
ATOM    450  CB  LYS    29      53.182 -20.526  97.872                       C
ATOM    451  HB2 LYS    29      52.692 -19.960  97.108                       H
ATOM    452  HB3 LYS    29      52.507 -20.686  98.687                       H
ATOM    453  CG  LYS    29      54.412 -19.753  98.378                       C
ATOM    454  HG2 LYS    29      54.906 -20.324  99.136                       H
ATOM    455  HG3 LYS    29      55.087 -19.581  97.565                       H
ATOM    456  CD  LYS    29      53.957 -18.405  98.967                       C
ATOM    457  HD2 LYS    29      53.465 -17.832  98.210                       H
ATOM    458  HD3 LYS    29      53.279 -18.583  99.777                       H
ATOM    459  CE  LYS    29      55.180 -17.629  99.487                       C
ATOM    460  HE2 LYS    29      55.673 -18.203 100.243                       H
ATOM    461  HE3 LYS    29      55.857 -17.447  98.678                       H
ATOM    462  NZ  LYS    29      54.739 -16.347 100.056                       N
ATOM    463  HZ1 LYS    29      55.533 -15.842 100.394                       H
ATOM    464  HZ2 LYS    29      54.278 -15.810  99.350                       H
ATOM    465  HZ3 LYS    29      54.106 -16.518 100.811                       H
ATOM    466  C   LYS    29      52.381 -22.663  96.818                       C
ATOM    467  O   LYS    29      51.722 -23.365  97.628                       O
ATOM    468  N   GLU    30      52.008 -22.596  95.533                       N
ATOM    469  H   GLU    30      52.556 -22.074  94.879                       H
ATOM    470  CA  GLU    30      50.798 -23.299  95.084                       C
ATOM    471  HA  GLU    30      50.066 -23.282  95.864                       H
ATOM    472  CB  GLU    30      50.233 -22.608  93.830                       C
ATOM    473  HB2 GLU    30      49.979 -21.595  94.063                       H
ATOM    474  HB3 GLU    30      50.969 -22.622  93.053                       H
ATOM    475  CG  GLU    30      48.975 -23.359  93.356                       C
ATOM    476  HG2 GLU    30      49.230 -24.373  93.126                       H
ATOM    477  HG3 GLU    30      48.237 -23.345  94.130                       H
ATOM    478  CD  GLU    30      48.412 -22.675  92.096                       C
ATOM    479  OE1 GLU    30      48.816 -23.050  90.917                       O
ATOM    480  OE2 GLU    30      47.532 -21.723  92.211                       O
ATOM    481  C   GLU    30      51.149 -24.759  94.755                       C
ATOM    482  O   GLU    30      50.283 -25.658  94.914                       O
ATOM    483  N   ASN    31      52.365 -25.085  94.313                       N
ATOM    484  H   ASN    31      53.043 -24.376  94.117                       H
ATOM    485  CA  ASN    31      52.693 -26.502  94.133                       C
ATOM    486  HA  ASN    31      51.806 -27.044  93.877                       H
ATOM    487  CB  ASN    31      53.739 -26.665  93.012                       C
ATOM    488  HB2 ASN    31      53.338 -26.294  92.092                       H
ATOM    489  HB3 ASN    31      54.619 -26.112  93.266                       H
ATOM    490  CG  ASN    31      54.103 -28.154  92.852                       C
ATOM    491  OD1 ASN    31      55.046 -28.644  93.525                       O
ATOM    492  ND2 ASN    31      53.420 -28.925  92.000                       N
ATOM    493 HD21 ASN    31      53.660 -29.891  91.899                       H
ATOM    494 HD22 ASN    31      52.671 -28.536  91.464                       H
ATOM    495  C   ASN    31      53.266 -27.036  95.452                       C
ATOM    496  O   ASN    31      53.041 -28.220  95.816                       O
ATOM    497  N   ALA    32      54.014 -26.225  96.204                       N
ATOM    498  H   ALA    32      54.223 -25.302  95.880                       H
ATOM    499  CA  ALA    32      54.543 -26.681  97.490                       C
ATOM    500  HA  ALA    32      55.444 -27.231  97.316                       H
ATOM    501  CB  ALA    32      54.845 -25.465  98.387                       C
ATOM    502  HB1 ALA    32      55.239 -25.801  99.323                       H
ATOM    503  HB2 ALA    32      55.562 -24.835  97.904                       H
ATOM    504  HB3 ALA    32      53.943 -24.915  98.557                       H
ATOM    505  C   ALA    32      53.517 -27.577  98.212                       C
ATOM    506  O   ALA    32      53.928 -28.541  98.909                       O
ATOM    507  N   GLU    33      52.193 -27.341  98.138                       N
ATOM    508  H   GLU    33      51.826 -26.613  97.560                       H
ATOM    509  CA  GLU    33      51.310 -28.180  98.963                       C
ATOM    510  HA  GLU    33      51.888 -28.552  99.784                       H
ATOM    511  CB  GLU    33      50.127 -27.342  99.487                       C
ATOM    512  HB2 GLU    33      49.558 -26.976  98.659                       H
ATOM    513  HB3 GLU    33      49.503 -27.953 100.106                       H
ATOM    514  CG  GLU    33      50.656 -26.152 100.309                       C
ATOM    515  HG2 GLU    33      51.221 -26.516 101.141                       H
ATOM    516  HG3 GLU    33      51.283 -25.543  99.691                       H
ATOM    517  CD  GLU    33      49.469 -25.313 100.819                       C
ATOM    518  OE1 GLU    33      48.367 -25.259 100.129                       O
ATOM    519  OE2 GLU    33      49.567 -24.659 101.940                       O
ATOM    520  C   GLU    33      50.742 -29.365  98.156                       C
ATOM    521  O   GLU    33      50.694 -30.503  98.691                       O
ATOM    522  N   CYX    34      50.271 -29.212  96.908                       N
ATOM    523  H   CYX    34      50.220 -28.306  96.488                       H
ATOM    524  CA  CYX    34      49.804 -30.407  96.184                       C
ATOM    525  HA  CYX    34      48.828 -30.675  96.531                       H
ATOM    526  CB  CYX    34      49.702 -30.126  94.671                       C
ATOM    527  HB2 CYX    34      48.991 -29.341  94.519                       H
ATOM    528  HB3 CYX    34      50.651 -29.828  94.275                       H
ATOM    529  SG  CYX    34      49.145 -31.607  93.841                       S
ATOM    530  C   CYX    34      50.792 -31.552  96.465                       C
ATOM    531  O   CYX    34      50.396 -32.746  96.476                       O
ATOM    532  N   GLU    35      52.077 -31.262  96.703                       N
ATOM    533  H   GLU    35      52.387 -30.311  96.667                       H
ATOM    534  CA  GLU    35      53.034 -32.329  97.021                       C
ATOM    535  HA  GLU    35      52.736 -33.234  96.532                       H
ATOM    536  CB  GLU    35      54.440 -31.923  96.540                       C
ATOM    537  HB2 GLU    35      54.737 -31.020  97.032                       H
ATOM    538  HB3 GLU    35      55.135 -32.701  96.774                       H
ATOM    539  CG  GLU    35      54.419 -31.693  95.018                       C
ATOM    540  HG2 GLU    35      54.124 -32.596  94.525                       H
ATOM    541  HG3 GLU    35      53.724 -30.915  94.784                       H
ATOM    542  CD  GLU    35      55.826 -31.284  94.542                       C
ATOM    543  OE1 GLU    35      56.878 -31.717  95.175                       O
ATOM    544  OE2 GLU    35      55.963 -30.507  93.508                       O
ATOM    545  C   GLU    35      53.056 -32.548  98.545                       C
ATOM    546  O   GLU    35      53.309 -33.687  99.017                       O
ATOM    547  N   ALA    36      52.806 -31.520  99.365                       N
ATOM    548  H   ALA    36      52.615 -30.614  98.986                       H
ATOM    549  CA  ALA    36      52.810 -31.718 100.822                       C
ATOM    550  HA  ALA    36      53.490 -32.505 101.073                       H
ATOM    551  CB  ALA    36      53.252 -30.416 101.517                       C
ATOM    552  HB1 ALA    36      53.253 -30.561 102.577                       H
ATOM    553  HB2 ALA    36      54.237 -30.155 101.191                       H
ATOM    554  HB3 ALA    36      52.572 -29.629 101.265                       H
ATOM    555  C   ALA    36      51.392 -32.094 101.291                       C
ATOM    556  O   ALA    36      51.236 -32.829 102.300                       O
HETATM  557  N   NHE    37      50.361 -31.652 100.647                       N
HETATM  558  HN1 NHE    37      50.485 -31.067  99.845                       H
HETATM  559  HN2 NHE    37      49.439 -31.895 100.950                       H
HETATM  560  H1  ACE    38      80.193   6.837  83.508                       H
HETATM  561  CH3 ACE    38      79.439   7.137  82.812                       C
HETATM  562  H2  ACE    38      78.670   6.394  82.776                       H
HETATM  563  H3  ACE    38      79.875   7.245  81.838                       H
HETATM  564  C   ACE    38      78.837   8.490  83.253                       C
HETATM  565  O   ACE    38      79.347   9.554  82.818                       O
HETATM  566  N   PRB    39      77.780   8.569  84.082                       N
HETATM  567  H   PRB    39      77.396   9.469  84.291                       H
HETATM  568  CA  PRB    39      77.163   7.376  84.688                       C
HETATM  569  HA  PRB    39      77.904   6.623  84.871                       H
HETATM  570  CB  PRB    39      76.520   7.796  86.043                       C
HETATM  571  HB2 PRB    39      77.279   8.231  86.661                       H
HETATM  572  HB3 PRB    39      75.749   8.513  85.856                       H
HETATM  573  CG  PRB    39      75.924   6.590  86.795                       C
HETATM  574  CD  PRB    39      75.445   5.677  87.419                       C
HETATM  575  HD1 PRB    39      75.013   4.878  87.988                       H
HETATM  576  C   PRB    39      76.115   6.843  83.683                       C
HETATM  577  O   PRB    39      75.069   6.249  84.060                       O
ATOM    578  N   VAL    40      76.399   7.073  82.381                       N
ATOM    579  H   VAL    40      77.293   7.462  82.173                       H
ATOM    580  CA  VAL    40      75.484   6.808  81.245                       C
ATOM    581  HA  VAL    40      74.468   6.897  81.569                       H
ATOM    582  CB  VAL    40      75.780   7.849  80.143                       C
ATOM    583  HB  VAL    40      76.798   7.749  79.827                       H
ATOM    584  CG1 VAL    40      74.846   7.626  78.937                       C
ATOM    585 HG11 VAL    40      75.060   8.357  78.183                       H
ATOM    586 HG12 VAL    40      75.004   6.646  78.538                       H
ATOM    587 HG13 VAL    40      73.828   7.724  79.250                       H
ATOM    588  CG2 VAL    40      75.553   9.263  80.704                       C
ATOM    589 HG21 VAL    40      75.762   9.986  79.943                       H
ATOM    590 HG22 VAL    40      74.536   9.362  81.021                       H
ATOM    591 HG23 VAL    40      76.204   9.425  81.538                       H
ATOM    592  C   VAL    40      75.712   5.396  80.669                       C
ATOM    593  O   VAL    40      74.990   4.437  81.049                       O
ATOM    594  N   LYS    41      76.680   5.178  79.764                       N
ATOM    595  H   LYS    41      77.308   5.912  79.502                       H
ATOM    596  CA  LYS    41      76.810   3.840  79.173                       C
ATOM    597  HA  LYS    41      76.294   3.807  78.237                       H
ATOM    598  CB  LYS    41      78.297   3.499  78.961                       C
ATOM    599  HB2 LYS    41      78.742   4.197  78.283                       H
ATOM    600  HB3 LYS    41      78.809   3.543  79.900                       H
ATOM    601  CG  LYS    41      78.396   2.076  78.389                       C
ATOM    602  HG2 LYS    41      77.924   1.392  79.063                       H
ATOM    603  HG3 LYS    41      77.905   2.041  77.440                       H
ATOM    604  CD  LYS    41      79.870   1.674  78.220                       C
ATOM    605  HD2 LYS    41      80.356   2.350  77.549                       H
ATOM    606  HD3 LYS    41      80.361   1.705  79.171                       H
ATOM    607  CE  LYS    41      79.930   0.245  77.654                       C
ATOM    608  HE2 LYS    41      79.433  -0.425  78.325                       H
ATOM    609  HE3 LYS    41      79.444   0.221  76.701                       H
ATOM    610  NZ  LYS    41      81.330  -0.169  77.501                       N
ATOM    611  HZ1 LYS    41      81.782  -0.150  78.392                       H
ATOM    612  HZ2 LYS    41      81.363  -1.097  77.130                       H
ATOM    613  HZ3 LYS    41      81.796   0.456  76.876                       H
ATOM    614  C   LYS    41      76.193   2.817  80.136                       C
ATOM    615  O   LYS    41      75.662   1.763  79.701                       O
ATOM    616  N   GLN    42      76.232   3.073  81.441                       N
ATOM    617  H   GLN    42      76.677   3.910  81.760                       H
ATOM    618  CA  GLN    42      75.643   2.155  82.420                       C
ATOM    619  HA  GLN    42      76.374   1.426  82.697                       H
ATOM    620  CB  GLN    42      75.204   2.959  83.658                       C
ATOM    621  HB2 GLN    42      76.054   3.444  84.092                       H
ATOM    622  HB3 GLN    42      74.485   3.696  83.367                       H
ATOM    623  CG  GLN    42      74.568   2.003  84.686                       C
ATOM    624  HG2 GLN    42      73.724   1.518  84.242                       H
ATOM    625  HG3 GLN    42      75.287   1.268  84.983                       H
ATOM    626  CD  GLN    42      74.107   2.800  85.920                       C
ATOM    627  OE1 GLN    42      73.755   4.002  85.798                       O
ATOM    628  NE2 GLN    42      74.077   2.215  87.123                       N
ATOM    629 HE21 GLN    42      73.776   2.732  87.924                       H
ATOM    630 HE22 GLN    42      74.356   1.259  87.221                       H
ATOM    631  C   GLN    42      74.398   1.437  81.853                       C
ATOM    632  O   GLN    42      74.119   0.291  82.291                       O
ATOM    633  N   LEU    43      73.584   1.985  80.934                       N
ATOM    634  H   LEU    43      73.839   2.810  80.430                       H
ATOM    635  CA  LEU    43      72.283   1.323  80.732                       C
ATOM    636  HA  LEU    43      72.013   0.856  81.656                       H
ATOM    637  CB  LEU    43      71.225   2.370  80.342                       C
ATOM    638  HB2 LEU    43      71.498   2.825  79.412                       H
ATOM    639  HB3 LEU    43      70.273   1.894  80.239                       H
ATOM    640  CG  LEU    43      71.149   3.451  81.436                       C
ATOM    641  HG  LEU    43      72.102   3.929  81.531                       H
ATOM    642  CD1 LEU    43      70.085   4.495  81.052                       C
ATOM    643 HD11 LEU    43      70.033   5.247  81.812                       H
ATOM    644 HD12 LEU    43      70.351   4.949  80.120                       H
ATOM    645 HD13 LEU    43      69.133   4.017  80.958                       H
ATOM    646  CD2 LEU    43      70.769   2.798  82.778                       C
ATOM    647 HD21 LEU    43      70.717   3.549  83.538                       H
ATOM    648 HD22 LEU    43      69.818   2.318  82.684                       H
ATOM    649 HD23 LEU    43      71.510   2.073  83.043                       H
ATOM    650  C   LEU    43      72.340   0.239  79.632                       C
ATOM    651  O   LEU    43      71.734  -0.845  79.834                       O
ATOM    652  N   LYS    44      72.986   0.395  78.468                       N
ATOM    653  H   LYS    44      73.377   1.277  78.206                       H
ATOM    654  CA  LYS    44      73.084  -0.780  77.584                       C
ATOM    655  HA  LYS    44      72.172  -0.901  77.037                       H
ATOM    656  CB  LYS    44      74.232  -0.620  76.573                       C
ATOM    657  HB2 LYS    44      75.154  -0.447  77.088                       H
ATOM    658  HB3 LYS    44      74.313  -1.514  75.989                       H
ATOM    659  CG  LYS    44      73.917   0.561  75.636                       C
ATOM    660  HG2 LYS    44      72.981   0.381  75.149                       H
ATOM    661  HG3 LYS    44      73.857   1.466  76.202                       H
ATOM    662  CD  LYS    44      75.021   0.685  74.570                       C
ATOM    663  HD2 LYS    44      75.959   0.882  75.046                       H
ATOM    664  HD3 LYS    44      75.086  -0.230  74.019                       H
ATOM    665  CE  LYS    44      74.674   1.835  73.607                       C
ATOM    666  HE2 LYS    44      73.733   1.635  73.138                       H
ATOM    667  HE3 LYS    44      74.612   2.752  74.153                       H
ATOM    668  NZ  LYS    44      75.717   1.945  72.578                       N
ATOM    669  HZ1 LYS    44      75.774   1.086  72.068                       H
ATOM    670  HZ2 LYS    44      75.490   2.690  71.951                       H
ATOM    671  HZ3 LYS    44      76.597   2.132  73.013                       H
ATOM    672  C   LYS    44      73.346  -2.015  78.459                       C
ATOM    673  O   LYS    44      72.976  -3.156  78.081                       O
ATOM    674  N   ALA    45      73.977  -1.859  79.628                       N
ATOM    675  H   ALA    45      74.193  -0.940  79.957                       H
ATOM    676  CA  ALA    45      74.355  -3.027  80.429                       C
ATOM    677  HA  ALA    45      74.592  -3.843  79.778                       H
ATOM    678  CB  ALA    45      75.586  -2.675  81.285                       C
ATOM    679  HB1 ALA    45      75.870  -3.526  81.868                       H
ATOM    680  HB2 ALA    45      76.396  -2.394  80.645                       H
ATOM    681  HB3 ALA    45      75.347  -1.860  81.936                       H
ATOM    682  C   ALA    45      73.190  -3.441  81.345                       C
ATOM    683  O   ALA    45      73.071  -4.649  81.674                       O
ATOM    684  N   LYS    46      72.297  -2.552  81.799                       N
ATOM    685  H   LYS    46      72.369  -1.582  81.565                       H
ATOM    686  CA  LYS    46      71.208  -3.051  82.646                       C
ATOM    687  HA  LYS    46      71.557  -3.899  83.197                       H
ATOM    688  CB  LYS    46      70.759  -1.944  83.625                       C
ATOM    689  HB2 LYS    46      71.591  -1.652  84.231                       H
ATOM    690  HB3 LYS    46      70.410  -1.102  83.064                       H
ATOM    691  CG  LYS    46      69.624  -2.448  84.539                       C
ATOM    692  HG2 LYS    46      69.330  -1.659  85.199                       H
ATOM    693  HG3 LYS    46      68.788  -2.746  83.942                       H
ATOM    694  CD  LYS    46      70.117  -3.647  85.369                       C
ATOM    695  HD2 LYS    46      70.393  -4.446  84.714                       H
ATOM    696  HD3 LYS    46      70.966  -3.354  85.952                       H
ATOM    697  CE  LYS    46      68.990  -4.113  86.311                       C
ATOM    698  HE2 LYS    46      69.329  -4.950  86.886                       H
ATOM    699  HE3 LYS    46      68.723  -3.312  86.969                       H
ATOM    700  NZ  LYS    46      67.815  -4.506  85.520                       N
ATOM    701  HZ1 LYS    46      67.085  -4.806  86.135                       H
ATOM    702  HZ2 LYS    46      67.499  -3.723  84.984                       H
ATOM    703  HZ3 LYS    46      68.062  -5.254  84.905                       H
ATOM    704  C   LYS    46      70.034  -3.478  81.742                       C
ATOM    705  O   LYS    46      69.383  -4.522  82.010                       O
ATOM    706  N   VAL    47      69.701  -2.739  80.673                       N
ATOM    707  H   VAL    47      70.083  -1.821  80.566                       H
ATOM    708  CA  VAL    47      68.772  -3.268  79.660                       C
ATOM    709  HA  VAL    47      67.766  -3.170  80.011                       H
ATOM    710  CB  VAL    47      68.932  -2.479  78.348                       C
ATOM    711  HB  VAL    47      69.938  -2.571  77.996                       H
ATOM    712  CG1 VAL    47      67.964  -3.041  77.291                       C
ATOM    713 HG11 VAL    47      68.074  -2.494  76.379                       H
ATOM    714 HG12 VAL    47      68.187  -4.073  77.117                       H
ATOM    715 HG13 VAL    47      66.958  -2.949  77.644                       H
ATOM    716  CG2 VAL    47      68.611  -0.994  78.601                       C
ATOM    717 HG21 VAL    47      68.721  -0.445  77.689                       H
ATOM    718 HG22 VAL    47      67.604  -0.902  78.953                       H
ATOM    719 HG23 VAL    47      69.283  -0.603  79.336                       H
ATOM    720  C   VAL    47      69.111  -4.745  79.382                       C
ATOM    721  O   VAL    47      68.218  -5.567  79.050                       O
ATOM    722  N   GLU    48      70.392  -5.119  79.492                       N
ATOM    723  H   GLU    48      71.060  -4.457  79.831                       H
ATOM    724  CA  GLU    48      70.855  -6.466  79.120                       C
ATOM    725  HA  GLU    48      70.249  -6.856  78.329                       H
ATOM    726  CB  GLU    48      72.318  -6.373  78.649                       C
ATOM    727  HB2 GLU    48      72.924  -5.983  79.440                       H
ATOM    728  HB3 GLU    48      72.668  -7.347  78.378                       H
ATOM    729  CG  GLU    48      72.404  -5.438  77.428                       C
ATOM    730  HG2 GLU    48      72.054  -4.464  77.699                       H
ATOM    731  HG3 GLU    48      73.420  -5.374  77.099                       H
ATOM    732  CD  GLU    48      71.530  -5.999  76.290                       C
ATOM    733  OE1 GLU    48      71.348  -7.283  76.182                       O
ATOM    734  OE2 GLU    48      70.974  -5.189  75.437                       O
ATOM    735  C   GLU    48      70.770  -7.398  80.335                       C
ATOM    736  O   GLU    48      70.678  -8.642  80.173                       O
ATOM    737  N   GLU    49      70.785  -6.882  81.563                       N
ATOM    738  H   GLU    49      70.775  -5.890  81.689                       H
ATOM    739  CA  GLU    49      70.807  -7.768  82.728                       C
ATOM    740  HA  GLU    49      71.409  -8.627  82.520                       H
ATOM    741  CB  GLU    49      71.396  -7.011  83.933                       C
ATOM    742  HB2 GLU    49      72.394  -6.698  83.704                       H
ATOM    743  HB3 GLU    49      70.794  -6.153  84.145                       H
ATOM    744  CG  GLU    49      71.417  -7.941  85.160                       C
ATOM    745  HG2 GLU    49      70.420  -8.253  85.388                       H
ATOM    746  HG3 GLU    49      72.019  -8.800  84.946                       H
ATOM    747  CD  GLU    49      72.008  -7.188  86.366                       C
ATOM    748  OE1 GLU    49      71.623  -7.488  87.573                       O
ATOM    749  OE2 GLU    49      72.893  -6.252  86.180                       O
ATOM    750  C   GLU    49      69.376  -8.230  83.041                       C
ATOM    751  O   GLU    49      69.200  -9.325  83.635                       O
ATOM    752  N   LEU    50      68.312  -7.502  82.683                       N
ATOM    753  H   LEU    50      68.418  -6.626  82.212                       H
ATOM    754  CA  LEU    50      66.985  -8.038  82.998                       C
ATOM    755  HA  LEU    50      67.049  -8.600  83.907                       H
ATOM    756  CB  LEU    50      65.974  -6.885  83.164                       C
ATOM    757  HB2 LEU    50      65.909  -6.338  82.246                       H
ATOM    758  HB3 LEU    50      65.013  -7.284  83.412                       H
ATOM    759  CG  LEU    50      66.444  -5.938  84.285                       C
ATOM    760  HG  LEU    50      67.409  -5.546  84.038                       H
ATOM    761  CD1 LEU    50      65.442  -4.777  84.429                       C
ATOM    762 HD11 LEU    50      65.769  -4.118  85.206                       H
ATOM    763 HD12 LEU    50      65.384  -4.239  83.505                       H
ATOM    764 HD13 LEU    50      64.477  -5.167  84.675                       H
ATOM    765  CD2 LEU    50      66.530  -6.711  85.613                       C
ATOM    766 HD21 LEU    50      66.857  -6.051  86.389                       H
ATOM    767 HD22 LEU    50      65.565  -7.102  85.860                       H
ATOM    768 HD23 LEU    50      67.226  -7.516  85.513                       H
ATOM    769  C   LEU    50      66.527  -8.969  81.853                       C
ATOM    770  O   LEU    50      65.906 -10.030  82.121                       O
ATOM    771  N   LYS    51      66.779  -8.651  80.574                       N
ATOM    772  H   LYS    51      67.142  -7.746  80.349                       H
ATOM    773  CA  LYS    51      66.514  -9.624  79.498                       C
ATOM    774  HA  LYS    51      65.472  -9.611  79.255                       H
ATOM    775  CB  LYS    51      67.326  -9.250  78.244                       C
ATOM    776  HB2 LYS    51      68.369  -9.234  78.482                       H
ATOM    777  HB3 LYS    51      67.147  -9.972  77.476                       H
ATOM    778  CG  LYS    51      66.882  -7.860  77.749                       C
ATOM    779  HG2 LYS    51      65.837  -7.884  77.520                       H
ATOM    780  HG3 LYS    51      67.064  -7.132  78.511                       H
ATOM    781  CD  LYS    51      67.671  -7.485  76.481                       C
ATOM    782  HD2 LYS    51      68.716  -7.449  76.708                       H
ATOM    783  HD3 LYS    51      67.497  -8.219  75.722                       H
ATOM    784  CE  LYS    51      67.205  -6.106  75.975                       C
ATOM    785  HE2 LYS    51      67.376  -5.371  76.734                       H
ATOM    786  HE3 LYS    51      67.753  -5.845  75.095                       H
ATOM    787  NZ  LYS    51      65.769  -6.162  75.660                       N
ATOM    788  HZ1 LYS    51      65.465  -5.267  75.331                       H
ATOM    789  HZ2 LYS    51      65.609  -6.849  74.951                       H
ATOM    790  HZ3 LYS    51      65.256  -6.406  76.483                       H
ATOM    791  C   LYS    51      66.933 -11.036  79.960                       C
ATOM    792  O   LYS    51      66.330 -12.050  79.524                       O
ATOM    793  N   SER    52      67.951 -11.174  80.820                       N
ATOM    794  H   SER    52      68.387 -10.359  81.202                       H
ATOM    795  CA  SER    52      68.442 -12.509  81.207                       C
ATOM    796  HA  SER    52      68.303 -13.193  80.396                       H
ATOM    797  CB  SER    52      69.940 -12.416  81.550                       C
ATOM    798  HB2 SER    52      70.481 -12.068  80.695                       H
ATOM    799  HB3 SER    52      70.078 -11.733  82.362                       H
ATOM    800  OG  SER    52      70.425 -13.707  81.927                       O
ATOM    801  HG  SER    52      71.360 -13.648  82.140                       H
ATOM    802  C   SER    52      67.660 -13.008  82.433                       C
ATOM    803  O   SER    52      67.504 -14.240  82.633                       O
ATOM    804  N   LYS    53      67.145 -12.116  83.277                       N
ATOM    805  H   LYS    53      67.280 -11.140  83.104                       H
ATOM    806  CA  LYS    53      66.373 -12.540  84.450                       C
ATOM    807  HA  LYS    53      66.751 -13.466  84.831                       H
ATOM    808  CB  LYS    53      66.494 -11.464  85.545                       C
ATOM    809  HB2 LYS    53      67.524 -11.338  85.804                       H
ATOM    810  HB3 LYS    53      66.101 -10.537  85.183                       H
ATOM    811  CG  LYS    53      65.708 -11.911  86.791                       C
ATOM    812  HG2 LYS    53      64.675 -12.028  86.541                       H
ATOM    813  HG3 LYS    53      66.099 -12.844  87.141                       H
ATOM    814  CD  LYS    53      65.857 -10.851  87.898                       C
ATOM    815  HD2 LYS    53      66.893 -10.733  88.140                       H
ATOM    816  HD3 LYS    53      65.463  -9.918  87.555                       H
ATOM    817  CE  LYS    53      65.089 -11.307  89.152                       C
ATOM    818  HE2 LYS    53      64.052 -11.422  88.913                       H
ATOM    819  HE3 LYS    53      65.483 -12.243  89.490                       H
ATOM    820  NZ  LYS    53      65.240 -10.301  90.212                       N
ATOM    821  HZ1 LYS    53      64.741 -10.597  91.027                       H
ATOM    822  HZ2 LYS    53      66.209 -10.194  90.435                       H
ATOM    823  HZ3 LYS    53      64.872  -9.426  89.896                       H
ATOM    824  C   LYS    53      64.906 -12.724  84.022                       C
ATOM    825  O   LYS    53      64.127 -13.456  84.686                       O
ATOM    826  N   LEU    54      64.484 -12.101  82.916                       N
ATOM    827  H   LEU    54      65.135 -11.559  82.384                       H
ATOM    828  CA  LEU    54      63.093 -12.206  82.452                       C
ATOM    829  HA  LEU    54      62.427 -12.229  83.290                       H
ATOM    830  CB  LEU    54      62.774 -10.983  81.571                       C
ATOM    831  HB2 LEU    54      62.903 -10.088  82.144                       H
ATOM    832  HB3 LEU    54      63.438 -10.968  80.732                       H
ATOM    833  CG  LEU    54      61.321 -11.065  81.073                       C
ATOM    834  HG  LEU    54      61.188 -11.962  80.505                       H
ATOM    835  CD1 LEU    54      60.366 -11.075  82.281                       C
ATOM    836 HD11 LEU    54      59.355 -11.131  81.935                       H
ATOM    837 HD12 LEU    54      60.579 -11.922  82.898                       H
ATOM    838 HD13 LEU    54      60.500 -10.177  82.848                       H
ATOM    839  CD2 LEU    54      61.015  -9.845  80.185                       C
ATOM    840 HD21 LEU    54      60.004  -9.901  79.838                       H
ATOM    841 HD22 LEU    54      61.149  -8.948  80.752                       H
ATOM    842 HD23 LEU    54      61.679  -9.839  79.346                       H
ATOM    843  C   LEU    54      62.921 -13.508  81.638                       C
ATOM    844  O   LEU    54      61.788 -14.049  81.552                       O
ATOM    845  N   TRP    55      63.978 -14.069  81.038                       N
ATOM    846  H   TRP    55      64.875 -13.632  81.102                       H
ATOM    847  CA  TRP    55      63.834 -15.337  80.297                       C
ATOM    848  HA  TRP    55      62.876 -15.376  79.822                       H
ATOM    849  CB  TRP    55      64.936 -15.442  79.227                       C
ATOM    850  HB2 TRP    55      64.852 -14.625  78.542                       H
ATOM    851  HB3 TRP    55      65.896 -15.412  79.698                       H
ATOM    852  CG  TRP    55      64.773 -16.773  78.468                       C
ATOM    853  CD1 TRP    55      63.571 -17.456  78.223                       C
ATOM    854  HD1 TRP    55      62.597 -17.140  78.534                       H
ATOM    855  NE1 TRP    55      63.853 -18.581  77.529                       N
ATOM    856  HE1 TRP    55      63.184 -19.257  77.219                       H
ATOM    857  CE2 TRP    55      65.179 -18.640  77.323                       C
ATOM    858  CZ2 TRP    55      65.921 -19.614  76.660                       C
ATOM    859  HZ2 TRP    55      65.447 -20.467  76.222                       H
ATOM    860  CH2 TRP    55      67.319 -19.436  76.586                       C
ATOM    861  HH2 TRP    55      67.922 -20.165  76.085                       H
ATOM    862  CZ3 TRP    55      67.932 -18.296  77.172                       C
ATOM    863  HZ3 TRP    55      68.993 -18.171  77.111                       H
ATOM    864  CE3 TRP    55      67.148 -17.329  77.836                       C
ATOM    865  HE3 TRP    55      67.593 -16.464  78.283                       H
ATOM    866  CD2 TRP    55      65.775 -17.541  77.889                       C
ATOM    867  C   TRP    55      63.962 -16.509  81.290                       C
ATOM    868  O   TRP    55      63.432 -17.621  81.036                       O
ATOM    869  N   HID    56      64.628 -16.321  82.432                       N
ATOM    870  H   HID    56      65.036 -15.428  82.621                       H
ATOM    871  CA  HID    56      64.757 -17.397  83.427                       C
ATOM    872  HA  HID    56      64.856 -18.345  82.940                       H
ATOM    873  CB  HID    56      66.005 -17.138  84.291                       C
ATOM    874  HB2 HID    56      65.910 -16.190  84.779                       H
ATOM    875  HB3 HID    56      66.098 -17.910  85.025                       H
ATOM    876  CG  HID    56      67.257 -17.131  83.393                       C
ATOM    877  ND1 HID    56      67.783 -16.079  82.781                       N
ATOM    878  HD1 HID    56      67.435 -15.142  82.821                       H
ATOM    879  CE1 HID    56      68.862 -16.490  82.100                       C
ATOM    880  HE1 HID    56      69.489 -15.856  81.508                       H
ATOM    881  NE2 HID    56      69.044 -17.819  82.267                       N
ATOM    882  CD2 HID    56      68.049 -18.228  83.072                       C
ATOM    883  HD2 HID    56      67.892 -19.231  83.409                       H
ATOM    884  C   HID    56      63.489 -17.408  84.301                       C
ATOM    885  O   HID    56      63.139 -18.454  84.906                       O
ATOM    886  N   LEU    57      62.755 -16.295  84.391                       N
ATOM    887  H   LEU    57      63.048 -15.472  83.905                       H
ATOM    888  CA  LEU    57      61.512 -16.268  85.175                       C
ATOM    889  HA  LEU    57      61.612 -16.879  86.048                       H
ATOM    890  CB  LEU    57      61.211 -14.818  85.598                       C
ATOM    891  HB2 LEU    57      61.106 -14.208  84.726                       H
ATOM    892  HB3 LEU    57      60.304 -14.792  86.164                       H
ATOM    893  CG  LEU    57      62.370 -14.284  86.460                       C
ATOM    894  HG  LEU    57      63.278 -14.311  85.894                       H
ATOM    895  CD1 LEU    57      62.070 -12.834  86.880                       C
ATOM    896 HD11 LEU    57      62.874 -12.462  87.479                       H
ATOM    897 HD12 LEU    57      61.963 -12.224  86.008                       H
ATOM    898 HD13 LEU    57      61.162 -12.808  87.447                       H
ATOM    899  CD2 LEU    57      62.523 -15.163  87.715                       C
ATOM    900 HD21 LEU    57      63.328 -14.791  88.314                       H
ATOM    901 HD22 LEU    57      61.616 -15.136  88.282                       H
ATOM    902 HD23 LEU    57      62.732 -16.170  87.423                       H
ATOM    903  C   LEU    57      60.366 -16.817  84.301                       C
ATOM    904  O   LEU    57      59.350 -17.332  84.835                       O
ATOM    905  N   LYS    58      60.471 -16.758  82.969                       N
ATOM    906  H   LYS    58      61.277 -16.333  82.555                       H
ATOM    907  CA  LYS    58      59.425 -17.326  82.104                       C
ATOM    908  HA  LYS    58      58.464 -17.194  82.554                       H
ATOM    909  CB  LYS    58      59.449 -16.618  80.736                       C
ATOM    910  HB2 LYS    58      60.409 -16.752  80.283                       H
ATOM    911  HB3 LYS    58      58.695 -17.038  80.105                       H
ATOM    912  CG  LYS    58      59.178 -15.115  80.930                       C
ATOM    913  HG2 LYS    58      58.219 -14.981  81.385                       H
ATOM    914  HG3 LYS    58      59.933 -14.694  81.561                       H
ATOM    915  CD  LYS    58      59.200 -14.410  79.561                       C
ATOM    916  HD2 LYS    58      60.159 -14.544  79.106                       H
ATOM    917  HD3 LYS    58      58.445 -14.832  78.931                       H
ATOM    918  CE  LYS    58      58.929 -12.907  79.752                       C
ATOM    919  HE2 LYS    58      57.970 -12.773  80.208                       H
ATOM    920  HE3 LYS    58      59.684 -12.485  80.382                       H
ATOM    921  NZ  LYS    58      58.948 -12.235  78.445                       N
ATOM    922  HZ1 LYS    58      58.772 -11.259  78.569                       H
ATOM    923  HZ2 LYS    58      59.844 -12.361  78.019                       H
ATOM    924  HZ3 LYS    58      58.242 -12.630  77.857                       H
ATOM    925  C   LYS    58      59.702 -18.832  81.926                       C
ATOM    926  O   LYS    58      58.762 -19.628  81.670                       O
ATOM    927  N   ASN    59      60.953 -19.284  82.066                       N
ATOM    928  H   ASN    59      61.693 -18.636  82.245                       H
ATOM    929  CA  ASN    59      61.252 -20.721  81.979                       C
ATOM    930  HA  ASN    59      60.607 -21.191  81.266                       H
ATOM    931  CB  ASN    59      62.717 -20.911  81.541                       C
ATOM    932  HB2 ASN    59      63.365 -20.445  82.254                       H
ATOM    933  HB3 ASN    59      62.940 -21.956  81.487                       H
ATOM    934  CG  ASN    59      62.928 -20.268  80.158                       C
ATOM    935  OD1 ASN    59      61.975 -20.214  79.337                       O
ATOM    936  ND2 ASN    59      64.123 -19.766  79.829                       N
ATOM    937 HD21 ASN    59      64.260 -19.348  78.931                       H
ATOM    938 HD22 ASN    59      64.880 -19.808  80.481                       H
ATOM    939  C   ASN    59      61.025 -21.349  83.368                       C
ATOM    940  O   ASN    59      60.738 -22.569  83.480                       O
ATOM    941  N   LYS    60      61.122 -20.569  84.449                       N
ATOM    942  H   LYS    60      61.367 -19.606  84.338                       H
ATOM    943  CA  LYS    60      60.862 -21.094  85.799                       C
ATOM    944  HA  LYS    60      61.180 -22.114  85.866                       H
ATOM    945  CB  LYS    60      61.635 -20.251  86.828                       C
ATOM    946  HB2 LYS    60      62.684 -20.310  86.623                       H
ATOM    947  HB3 LYS    60      61.317 -19.231  86.766                       H
ATOM    948  CG  LYS    60      61.357 -20.791  88.243                       C
ATOM    949  HG2 LYS    60      60.309 -20.731  88.448                       H
ATOM    950  HG3 LYS    60      61.675 -21.811  88.304                       H
ATOM    951  CD  LYS    60      62.131 -19.951  89.276                       C
ATOM    952  HD2 LYS    60      63.179 -20.011  89.071                       H
ATOM    953  HD3 LYS    60      61.814 -18.931  89.216                       H
ATOM    954  CE  LYS    60      61.852 -20.494  90.690                       C
ATOM    955  HE2 LYS    60      60.803 -20.434  90.894                       H
ATOM    956  HE3 LYS    60      62.169 -21.514  90.749                       H
ATOM    957  NZ  LYS    60      62.591 -19.694  91.677                       N
ATOM    958  HZ1 LYS    60      62.409 -20.046  92.595                       H
ATOM    959  HZ2 LYS    60      63.571 -19.750  91.485                       H
ATOM    960  HZ3 LYS    60      62.295 -18.740  91.621                       H
ATOM    961  C   LYS    60      59.348 -21.012  86.077                       C
ATOM    962  O   LYS    60      58.812 -21.780  86.917                       O
ATOM    963  N   VAL    61      58.608 -20.126  85.401                       N
ATOM    964  H   VAL    61      59.048 -19.531  84.728                       H
ATOM    965  CA  VAL    61      57.156 -20.024  85.619                       C
ATOM    966  HA  VAL    61      56.924 -20.196  86.649                       H
ATOM    967  CB  VAL    61      56.683 -18.613  85.218                       C
ATOM    968  HB  VAL    61      56.910 -18.441  84.186                       H
ATOM    969  CG1 VAL    61      55.163 -18.500  85.435                       C
ATOM    970 HG11 VAL    61      54.835 -17.521  85.157                       H
ATOM    971 HG12 VAL    61      54.661 -19.229  84.834                       H
ATOM    972 HG13 VAL    61      54.936 -18.672  86.467                       H
ATOM    973  CG2 VAL    61      57.405 -17.564  86.084                       C
ATOM    974 HG21 VAL    61      57.076 -16.585  85.805                       H
ATOM    975 HG22 VAL    61      57.178 -17.736  87.115                       H
ATOM    976 HG23 VAL    61      58.461 -17.642  85.933                       H
ATOM    977  C   VAL    61      56.453 -21.089  84.755                       C
ATOM    978  O   VAL    61      55.321 -21.530  85.084                       O
ATOM    979  N   ALA    62      57.069 -21.552  83.664                       N
ATOM    980  H   ALA    62      57.959 -21.177  83.405                       H
ATOM    981  CA  ALA    62      56.470 -22.620  82.848                       C
ATOM    982  HA  ALA    62      55.405 -22.520  82.829                       H
ATOM    983  CB  ALA    62      57.015 -22.528  81.411                       C
ATOM    984  HB1 ALA    62      56.589 -23.309  80.817                       H
ATOM    985  HB2 ALA    62      56.755 -21.579  80.991                       H
ATOM    986  HB3 ALA    62      58.080 -22.631  81.426                       H
ATOM    987  C   ALA    62      56.843 -23.978  83.475                       C
ATOM    988  O   ALA    62      56.123 -24.991  83.283                       O
ATOM    989  N   ARG    63      57.935 -24.056  84.244                       N
ATOM    990  H   ARG    63      58.500 -23.241  84.376                       H
ATOM    991  CA  ARG    63      58.310 -25.311  84.914                       C
ATOM    992  HA  ARG    63      58.067 -26.149  84.295                       H
ATOM    993  CB  ARG    63      59.825 -25.304  85.192                       C
ATOM    994  HB2 ARG    63      60.358 -25.228  84.267                       H
ATOM    995  HB3 ARG    63      60.069 -24.469  85.814                       H
ATOM    996  CG  ARG    63      60.220 -26.610  85.906                       C
ATOM    997  HG2 ARG    63      59.685 -26.688  86.830                       H
ATOM    998  HG3 ARG    63      59.977 -27.445  85.282                       H
ATOM    999  CD  ARG    63      61.734 -26.604  86.189                       C
ATOM   1000  HD2 ARG    63      62.008 -27.512  86.683                       H
ATOM   1001  HD3 ARG    63      62.269 -26.525  85.266                       H
ATOM   1002  NE  ARG    63      62.066 -25.459  87.048                       N
ATOM   1003  HE  ARG    63      62.308 -24.579  86.639                       H
ATOM   1004  CZ  ARG    63      62.045 -25.594  88.379                       C
ATOM   1005  NH1 ARG    63      61.723 -26.771  88.927                       N
ATOM   1006 HH11 ARG    63      61.497 -27.550  88.342                       H
ATOM   1007 HH12 ARG    63      61.707 -26.871  89.922                       H
ATOM   1008  NH2 ARG    63      62.347 -24.552  89.162                       N
ATOM   1009 HH21 ARG    63      62.588 -23.672  88.753                       H
ATOM   1010 HH22 ARG    63      62.331 -24.653  90.157                       H
ATOM   1011  C   ARG    63      57.528 -25.411  86.237                       C
ATOM   1012  O   ARG    63      57.304 -26.532  86.764                       O
ATOM   1013  N   LEU    64      57.074 -24.291  86.807                       N
ATOM   1014  H   LEU    64      57.263 -23.409  86.375                       H
ATOM   1015  CA  LEU    64      56.284 -24.333  88.047                       C
ATOM   1016  HA  LEU    64      56.637 -25.117  88.685                       H
ATOM   1017  CB  LEU    64      56.413 -22.983  88.777                       C
ATOM   1018  HB2 LEU    64      56.055 -22.200  88.143                       H
ATOM   1019  HB3 LEU    64      55.834 -23.007  89.676                       H
ATOM   1020  CG  LEU    64      57.891 -22.726  89.125                       C
ATOM   1021  HG  LEU    64      58.471 -22.703  88.226                       H
ATOM   1022  CD1 LEU    64      58.019 -21.375  89.853                       C
ATOM   1023 HD11 LEU    64      59.046 -21.196  90.095                       H
ATOM   1024 HD12 LEU    64      57.660 -20.592  89.218                       H
ATOM   1025 HD13 LEU    64      57.440 -21.398  90.753                       H
ATOM   1026  CD2 LEU    64      58.408 -23.853  90.039                       C
ATOM   1027 HD21 LEU    64      59.435 -23.673  90.281                       H
ATOM   1028 HD22 LEU    64      57.829 -23.876  90.939                       H
ATOM   1029 HD23 LEU    64      58.319 -24.791  89.533                       H
ATOM   1030  C   LEU    64      54.812 -24.602  87.679                       C
ATOM   1031  O   LEU    64      54.033 -25.135  88.512                       O
ATOM   1032  N   LYS    65      54.379 -24.279  86.456                       N
ATOM   1033  H   LYS    65      55.009 -23.849  85.809                       H
ATOM   1034  CA  LYS    65      52.997 -24.563  86.041                       C
ATOM   1035  HA  LYS    65      52.332 -24.444  86.870                       H
ATOM   1036  CB  LYS    65      52.592 -23.591  84.916                       C
ATOM   1037  HB2 LYS    65      53.255 -23.713  84.086                       H
ATOM   1038  HB3 LYS    65      51.590 -23.804  84.607                       H
ATOM   1039  CG  LYS    65      52.672 -22.142  85.429                       C
ATOM   1040  HG2 LYS    65      52.009 -22.019  86.259                       H
ATOM   1041  HG3 LYS    65      53.674 -21.927  85.738                       H
ATOM   1042  CD  LYS    65      52.265 -21.180  84.297                       C
ATOM   1043  HD2 LYS    65      52.929 -21.304  83.468                       H
ATOM   1044  HD3 LYS    65      51.264 -21.396  83.989                       H
ATOM   1045  CE  LYS    65      52.343 -19.728  84.803                       C
ATOM   1046  HE2 LYS    65      51.678 -19.603  85.632                       H
ATOM   1047  HE3 LYS    65      53.344 -19.510  85.112                       H
ATOM   1048  NZ  LYS    65      51.953 -18.812  83.721                       N
ATOM   1049  HZ1 LYS    65      52.003 -17.868  84.048                       H
ATOM   1050  HZ2 LYS    65      52.574 -18.929  82.945                       H
ATOM   1051  HZ3 LYS    65      51.018 -19.016  83.432                       H
ATOM   1052  C   LYS    65      52.921 -26.015  85.531                       C
ATOM   1053  O   LYS    65      51.832 -26.645  85.569                       O
ATOM   1054  N   LYS    66      54.026 -26.607  85.061                       N
ATOM   1055  H   LYS    66      54.888 -26.101  85.042                       H
ATOM   1056  CA  LYS    66      53.986 -27.998  84.586                       C
ATOM   1057  HA  LYS    66      53.043 -28.199  84.121                       H
ATOM   1058  CB  LYS    66      55.120 -28.219  83.567                       C
ATOM   1059  HB2 LYS    66      54.993 -27.550  82.741                       H
ATOM   1060  HB3 LYS    66      56.061 -28.029  84.039                       H
ATOM   1061  CG  LYS    66      55.087 -29.670  83.054                       C
ATOM   1062  HG2 LYS    66      55.883 -29.819  82.355                       H
ATOM   1063  HG3 LYS    66      55.205 -30.344  83.877                       H
ATOM   1064  CD  LYS    66      53.739 -29.938  82.358                       C
ATOM   1065  HD2 LYS    66      52.941 -29.794  83.055                       H
ATOM   1066  HD3 LYS    66      53.623 -29.261  81.537                       H
ATOM   1067  CE  LYS    66      53.710 -31.386  81.834                       C
ATOM   1068  HE2 LYS    66      54.511 -31.530  81.139                       H
ATOM   1069  HE3 LYS    66      53.824 -32.064  82.654                       H
ATOM   1070  NZ  LYS    66      52.428 -31.638  81.162                       N
ATOM   1071  HZ1 LYS    66      52.409 -32.578  80.821                       H
ATOM   1072  HZ2 LYS    66      51.679 -31.504  81.811                       H
ATOM   1073  HZ3 LYS    66      52.323 -31.004  80.396                       H
ATOM   1074  C   LYS    66      54.167 -28.937  85.796                       C
ATOM   1075  O   LYS    66      53.673 -30.095  85.784                       O
ATOM   1076  N   LYS    67      54.845 -28.500  86.864                       N
ATOM   1077  H   LYS    67      55.271 -27.596  86.840                       H
ATOM   1078  CA  LYS    67      54.960 -29.323  88.078                       C
ATOM   1079  HA  LYS    67      54.977 -30.361  87.817                       H
ATOM   1080  CB  LYS    67      56.254 -28.971  88.834                       C
ATOM   1081  HB2 LYS    67      56.250 -27.931  89.085                       H
ATOM   1082  HB3 LYS    67      56.307 -29.555  89.729                       H
ATOM   1083  CG  LYS    67      57.477 -29.285  87.957                       C
ATOM   1084  HG2 LYS    67      57.473 -30.323  87.698                       H
ATOM   1085  HG3 LYS    67      57.444 -28.696  87.065                       H
ATOM   1086  CD  LYS    67      58.757 -28.961  88.749                       C
ATOM   1087  HD2 LYS    67      58.766 -27.922  89.003                       H
ATOM   1088  HD3 LYS    67      58.779 -29.548  89.643                       H
ATOM   1089  CE  LYS    67      59.993 -29.292  87.894                       C
ATOM   1090  HE2 LYS    67      59.982 -30.330  87.637                       H
ATOM   1091  HE3 LYS    67      59.978 -28.703  87.001                       H
ATOM   1092  NZ  LYS    67      61.210 -28.990  88.661                       N
ATOM   1093  HZ1 LYS    67      62.015 -29.206  88.108                       H
ATOM   1094  HZ2 LYS    67      61.221 -28.020  88.902                       H
ATOM   1095  HZ3 LYS    67      61.222 -29.541  89.496                       H
ATOM   1096  C   LYS    67      53.755 -29.042  88.990                       C
ATOM   1097  O   LYS    67      53.393 -29.905  89.832                       O
ATOM   1098  N   ASN    68      53.082 -27.890  88.890                       N
ATOM   1099  H   ASN    68      53.306 -27.234  88.169                       H
ATOM   1100  CA  ASN    68      52.003 -27.605  89.843                       C
ATOM   1101  HA  ASN    68      52.274 -27.984  90.806                       H
ATOM   1102  CB  ASN    68      51.773 -26.085  89.931                       C
ATOM   1103  HB2 ASN    68      51.501 -25.710  88.966                       H
ATOM   1104  HB3 ASN    68      50.985 -25.884  90.627                       H
ATOM   1105  CG  ASN    68      53.063 -25.393  90.405                       C
ATOM   1106  OD1 ASN    68      54.184 -25.892  90.130                       O
ATOM   1107  ND2 ASN    68      52.989 -24.258  91.109                       N
ATOM   1108 HD21 ASN    68      53.825 -23.805  91.418                       H
ATOM   1109 HD22 ASN    68      52.096 -23.862  91.326                       H
ATOM   1110  C   ASN    68      50.716 -28.302  89.380                       C
ATOM   1111  O   ASN    68      49.889 -28.698  90.241                       O
ATOM   1112  N   ALA    69      50.457 -28.508  88.085                       N
ATOM   1113  H   ALA    69      51.049 -28.135  87.371                       H
ATOM   1114  CA  ALA    69      49.276 -29.307  87.752                       C
ATOM   1115  HA  ALA    69      48.548 -29.190  88.527                       H
ATOM   1116  CB  ALA    69      48.672 -28.850  86.411                       C
ATOM   1117  HB1 ALA    69      47.812 -29.446  86.185                       H
ATOM   1118  HB2 ALA    69      48.384 -27.822  86.481                       H
ATOM   1119  HB3 ALA    69      49.399 -28.964  85.634                       H
ATOM   1120  C   ALA    69      49.695 -30.785  87.653                       C
ATOM   1121  O   ALA    69      48.917 -31.684  88.066                       O
ATOM   1122  N   GLU    70      50.881 -31.122  87.121                       N
ATOM   1123  H   GLU    70      51.464 -30.426  86.703                       H
ATOM   1124  CA  GLU    70      51.305 -32.529  87.151                       C
ATOM   1125  HA  GLU    70      50.840 -33.051  86.341                       H
ATOM   1126  CB  GLU    70      52.835 -32.628  87.009                       C
ATOM   1127  HB2 GLU    70      53.303 -32.101  87.814                       H
ATOM   1128  HB3 GLU    70      53.131 -33.656  87.037                       H
ATOM   1129  CG  GLU    70      53.266 -32.006  85.667                       C
ATOM   1130  HG2 GLU    70      52.798 -32.534  84.863                       H
ATOM   1131  HG3 GLU    70      52.969 -30.978  85.639                       H
ATOM   1132  CD  GLU    70      54.796 -32.102  85.524                       C
ATOM   1133  OE1 GLU    70      55.552 -32.080  86.583                       O
ATOM   1134  OE2 GLU    70      55.333 -32.205  84.343                       O
ATOM   1135  C   GLU    70      50.887 -33.145  88.496                       C
ATOM   1136  O   GLU    70      50.486 -34.336  88.560                       O
ATOM   1137  N   CYX    71      50.969 -32.391  89.603                       N
ATOM   1138  H   CYX    71      51.361 -31.473  89.547                       H
ATOM   1139  CA  CYX    71      50.496 -32.900  90.896                       C
ATOM   1140  HA  CYX    71      50.525 -33.969  90.896                       H
ATOM   1141  CB  CYX    71      51.410 -32.372  92.028                       C
ATOM   1142  HB2 CYX    71      52.387 -32.790  91.908                       H
ATOM   1143  HB3 CYX    71      51.472 -31.305  91.986                       H
ATOM   1144  SG  CYX    71      50.722 -32.841  93.600                       S
ATOM   1145  C   CYX    71      49.044 -32.440  91.122                       C
ATOM   1146  O   CYX    71      48.253 -33.190  91.749                       O
ATOM   1147  N   LYS    72      48.604 -31.261  90.669                       N
ATOM   1148  H   LYS    72      49.227 -30.620  90.221                       H
ATOM   1149  CA  LYS    72      47.184 -30.928  90.850                       C
ATOM   1150  HA  LYS    72      47.042 -30.488  91.815                       H
ATOM   1151  CB  LYS    72      46.725 -29.932  89.770                       C
ATOM   1152  HB2 LYS    72      47.300 -29.033  89.844                       H
ATOM   1153  HB3 LYS    72      46.863 -30.363  88.800                       H
ATOM   1154  CG  LYS    72      45.233 -29.612  89.986                       C
ATOM   1155  HG2 LYS    72      44.662 -30.513  89.908                       H
ATOM   1156  HG3 LYS    72      45.099 -29.187  90.959                       H
ATOM   1157  CD  LYS    72      44.755 -28.608  88.922                       C
ATOM   1158  HD2 LYS    72      45.325 -27.706  89.000                       H
ATOM   1159  HD3 LYS    72      44.887 -29.030  87.947                       H
ATOM   1160  CE  LYS    72      43.264 -28.296  89.150                       C
ATOM   1161  HE2 LYS    72      42.695 -29.199  89.070                       H
ATOM   1162  HE3 LYS    72      43.132 -27.878  90.126                       H
ATOM   1163  NZ  LYS    72      42.802 -27.335  88.139                       N
ATOM   1164  HZ1 LYS    72      42.924 -27.726  87.227                       H
ATOM   1165  HZ2 LYS    72      41.834 -27.134  88.288                       H
ATOM   1166  HZ3 LYS    72      43.333 -26.491  88.214                       H
ATOM   1167  C   LYS    72      46.355 -32.220  90.730                       C
ATOM   1168  O   LYS    72      46.126 -32.926  91.746                       O
ATOM   1169  N   ALA    73      45.882 -32.585  89.531                       N
ATOM   1170  H   ALA    73      46.040 -32.000  88.735                       H
ATOM   1171  CA  ALA    73      45.133 -33.841  89.375                       C
ATOM   1172  HA  ALA    73      44.632 -34.074  90.290                       H
ATOM   1173  CB  ALA    73      44.097 -33.684  88.246                       C
ATOM   1174  HB1 ALA    73      43.554 -34.599  88.132                       H
ATOM   1175  HB2 ALA    73      43.417 -32.895  88.493                       H
ATOM   1176  HB3 ALA    73      44.599 -33.450  87.331                       H
ATOM   1177  C   ALA    73      46.111 -34.977  89.016                       C
ATOM   1178  O   ALA    73      45.719 -35.945  88.315                       O
HETATM 1179  N   NHE    74      47.334 -34.935  89.434                       N
HETATM 1180  HN1 NHE    74      47.647 -34.166  89.992                       H
HETATM 1181  HN2 NHE    74      47.968 -35.672  89.200                       H
END
CONECT    1    2
CONECT    2    1    5    3    4
CONECT    3    2
CONECT    4    2
CONECT    5    2    7    6
CONECT    6    5
CONECT    7    5
CONECT   83  645
CONECT   89  644
CONECT   94   96
CONECT   95  146
CONECT   96   97   98   94
CONECT   97   96
CONECT   98   99   96  100  106
CONECT   99   98
CONECT  100  101  102  103   98
CONECT  101  100
CONECT  102  100
CONECT  103  100  104
CONECT  104  105  103
CONECT  105  104
CONECT  106   98  107  108
CONECT  107  106
CONECT  108  106
CONECT  117  150
CONECT  146   95
CONECT  150  117
CONECT  529 1144
CONECT  555  557
CONECT  557  555  559  558
CONECT  558  557
CONECT  559  557
CONECT  560  561
CONECT  561  560  562  563  564
CONECT  562  561
CONECT  563  561
CONECT  564  561  565  566
CONECT  565  564
CONECT  566  564  567  568
CONECT  567  566
CONECT  568  570  566  569  576
CONECT  569  568
CONECT  570  571  572  573  568
CONECT  571  570
CONECT  572  570
CONECT  573  570  574
CONECT  574  575  573
CONECT  575  574
CONECT  576  577  578  568
CONECT  577  576
CONECT  578  576
CONECT  644   89
CONECT  645   83
CONECT  803  878
CONECT  878  803
CONECT 1144  529
CONECT 1177 1179
CONECT 1179 1177 1180 1181
CONECT 1180 1179
CONECT 1181 1179
