# Supplementary material for: Folded-state compatibility and unfolded-state constraint govern staple-based stabilization: guidelines from a coiled-coil model
Source: RSC Chem Biol. 2026 Feb 24;7(4):737–50. doi: 10.1039/d5cb00326a (PMC12980645; doi:10.1039/d5cb00326a)
Supplement: CB-007-D5CB00326A-s022 [file CB-007-D5CB00326A-s022.pdb]

ATOM      1  H1  ACE     1      67.257  10.681  72.359  1.00  0.00
ATOM      2  CH3 ACE     1      66.620   9.857  72.037  1.00  0.00
ATOM      3  H2  ACE     1      66.728   9.714  70.962  1.00  0.00
ATOM      4  H3  ACE     1      65.581  10.089  72.269  1.00  0.00
ATOM      5  C   ACE     1      67.025   8.601  72.753  1.00  0.00
ATOM      6  O   ACE     1      66.214   8.011  73.468  1.00  0.00
ATOM      7  N   GLU     2      68.280   8.188  72.586  1.00  0.00
ATOM      8  H   GLU     2      68.970   8.683  72.021  1.00  0.00
ATOM      9  CA  GLU     2      68.779   6.970  73.209  1.00  0.00
ATOM     10  HA  GLU     2      68.262   6.140  72.728  1.00  0.00
ATOM     11  CB  GLU     2      70.294   6.839  72.988  1.00  0.00
ATOM     12  HB2 GLU     2      70.699   7.824  72.756  1.00  0.00
ATOM     13  HB3 GLU     2      70.756   6.516  73.921  1.00  0.00
ATOM     14  CG  GLU     2      70.706   5.862  71.871  1.00  0.00
ATOM     15  HG2 GLU     2      70.337   4.864  72.107  1.00  0.00
ATOM     16  HG3 GLU     2      70.280   6.192  70.924  1.00  0.00
ATOM     17  CD  GLU     2      72.229   5.829  71.760  1.00  0.00
ATOM     18  OE1 GLU     2      72.839   4.980  72.463  1.00  0.00
ATOM     19  OE2 GLU     2      72.767   6.653  70.973  1.00  0.00
ATOM     20  C   GLU     2      68.461   6.890  74.705  1.00  0.00
ATOM     21  O   GLU     2      67.593   6.116  75.120  1.00  0.00
ATOM     22  N   VAL     3      69.158   7.688  75.511  1.00  0.00
ATOM     23  H   VAL     3      69.864   8.349  75.186  1.00  0.00
ATOM     24  CA  VAL     3      68.961   7.679  76.955  1.00  0.00
ATOM     25  HA  VAL     3      69.465   6.772  77.288  1.00  0.00
ATOM     26  CB  VAL     3      69.589   8.922  77.618  1.00  0.00
ATOM     27  HB  VAL     3      69.305   9.810  77.054  1.00  0.00
ATOM     28  CG1 VAL     3      69.077   9.067  79.049  1.00  0.00
ATOM     29 HG11 VAL     3      69.526   9.947  79.509  1.00  0.00
ATOM     30 HG12 VAL     3      67.993   9.177  79.038  1.00  0.00
ATOM     31 HG13 VAL     3      69.346   8.181  79.623  1.00  0.00
ATOM     32  CG2 VAL     3      71.108   8.794  77.614  1.00  0.00
ATOM     33 HG21 VAL     3      71.549   9.674  78.083  1.00  0.00
ATOM     34 HG22 VAL     3      71.399   7.902  78.169  1.00  0.00
ATOM     35 HG23 VAL     3      71.464   8.714  76.587  1.00  0.00
ATOM     36  C   VAL     3      67.510   7.572  77.394  1.00  0.00
ATOM     37  O   VAL     3      67.179   6.714  78.206  1.00  0.00
ATOM     38  N   LYS     4      66.643   8.434  76.875  1.00  0.00
ATOM     39  H   LYS     4      66.875   9.168  76.206  1.00  0.00
ATOM     40  CA  LYS     4      65.238   8.362  77.265  1.00  0.00
ATOM     41  HA  LYS     4      65.192   8.520  78.343  1.00  0.00
ATOM     42  CB  LYS     4      64.403   9.441  76.574  1.00  0.00
ATOM     43  HB2 LYS     4      64.581  10.397  77.066  1.00  0.00
ATOM     44  HB3 LYS     4      64.740   9.545  75.543  1.00  0.00
ATOM     45  CG  LYS     4      62.880   9.144  76.581  1.00  0.00
ATOM     46  HG2 LYS     4      62.690   8.204  76.063  1.00  0.00
ATOM     47  HG3 LYS     4      62.529   9.069  77.610  1.00  0.00
ATOM     48  CD  LYS     4      62.139  10.273  75.872  1.00  0.00
ATOM     49  HD2 LYS     4      62.328  11.213  76.389  1.00  0.00
ATOM     50  HD3 LYS     4      62.489  10.348  74.843  1.00  0.00
ATOM     51  CE  LYS     4      60.642   9.981  75.879  1.00  0.00
ATOM     52  HE2 LYS     4      60.452   9.040  75.361  1.00  0.00
ATOM     53  HE3 LYS     4      60.291   9.906  76.908  1.00  0.00
ATOM     54  NZ  LYS     4      59.927  11.069  75.196  1.00  0.00
ATOM     55  HZ1 LYS     4      60.253  11.138  74.242  1.00  0.00
ATOM     56  HZ2 LYS     4      58.936  10.875  75.200  1.00  0.00
ATOM     57  HZ3 LYS     4      60.103  11.940  75.675  1.00  0.00
ATOM     58  C   LYS     4      64.669   7.005  76.901  1.00  0.00
ATOM     59  O   LYS     4      63.966   6.395  77.696  1.00  0.00
ATOM     60  N   GLN     5      64.988   6.546  75.690  1.00  0.00
ATOM     61  H   GLN     5      65.584   7.057  75.039  1.00  0.00
ATOM     62  CA  GLN     5      64.514   5.260  75.170  1.00  0.00
ATOM     63  HA  GLN     5      63.425   5.304  75.175  1.00  0.00
ATOM     64  CB  GLN     5      65.023   5.041  73.744  1.00  0.00
ATOM     65  HB2 GLN     5      64.693   5.863  73.109  1.00  0.00
ATOM     66  HB3 GLN     5      66.112   5.001  73.749  1.00  0.00
ATOM     67  CG  GLN     5      64.469   3.728  73.203  1.00  0.00
ATOM     68  HG2 GLN     5      64.799   2.904  73.836  1.00  0.00
ATOM     69  HG3 GLN     5      63.379   3.767  73.197  1.00  0.00
ATOM     70  CD  GLN     5      64.953   3.472  71.782  1.00  0.00
ATOM     71  OE1 GLN     5      65.694   4.277  71.222  1.00  0.00
ATOM     72  NE2 GLN     5      64.532   2.347  71.200  1.00  0.00
ATOM     73 HE21 GLN     5      64.824   2.130  70.258  1.00  0.00
ATOM     74 HE22 GLN     5      63.923   1.719  71.704  1.00  0.00
ATOM     75  C   GLN     5      64.934   4.091  76.038  1.00  0.00
ATOM     76  O   GLN     5      64.157   3.177  76.242  1.00  0.00
ATOM     77  N   LEU     6      66.167   4.121  76.529  1.00  0.00
ATOM     78  H   LEU     6      66.833   4.874  76.357  1.00  0.00
ATOM     79  CA  LEU     6      66.671   3.052  77.371  1.00  0.00
ATOM     80  HA  LEU     6      66.319   2.129  76.910  1.00  0.00
ATOM     81  CB  LEU     6      68.198   3.090  77.416  1.00  0.00
ATOM     82  HB2 LEU     6      68.515   4.041  77.844  1.00  0.00
ATOM     83  HB3 LEU     6      68.551   2.306  78.086  1.00  0.00
ATOM     84  CG  LEU     6      68.866   2.914  76.056  1.00  0.00
ATOM     85  HG  LEU     6      68.953   3.877  75.553  1.00  0.00
ATOM     86  CD1 LEU     6      70.274   2.343  76.244  1.00  0.00
ATOM     87 HD11 LEU     6      70.749   2.218  75.271  1.00  0.00
ATOM     88 HD12 LEU     6      70.866   3.027  76.852  1.00  0.00
ATOM     89 HD13 LEU     6      70.211   1.376  76.744  1.00  0.00
ATOM     90  CD2 LEU     6      68.015   1.989  75.202  1.00  0.00
ATOM     91 HD21 LEU     6      68.486   1.858  74.228  1.00  0.00
ATOM     92 HD22 LEU     6      67.924   1.021  75.694  1.00  0.00
ATOM     93 HD23 LEU     6      67.024   2.424  75.071  1.00  0.00
ATOM     94  C   LEU     6      66.121   3.058  78.795  1.00  0.00
ATOM     95  O   LEU     6      66.001   2.003  79.427  1.00  0.00
ATOM     96  N   GLU     7      65.782   4.236  79.299  1.00  0.00
ATOM     97  H   GLU     7      65.868   5.122  78.801  1.00  0.00
ATOM     98  CA  GLU     7      65.243   4.344  80.651  1.00  0.00
ATOM     99  HA  GLU     7      65.863   3.784  81.351  1.00  0.00
ATOM    100  CB  GLU     7      65.230   5.816  81.122  1.00  0.00
ATOM    101  HB2 GLU     7      66.252   6.190  81.175  1.00  0.00
ATOM    102  HB3 GLU     7      64.659   6.419  80.416  1.00  0.00
ATOM    103  CG  GLU     7      64.592   5.902  82.488  1.00  0.00
ATOM    104  HG2 GLU     7      63.569   5.528  82.436  1.00  0.00
ATOM    105  HG3 GLU     7      65.163   5.299  83.195  1.00  0.00
ATOM    106  CD  GLU     7      64.579   7.356  82.953  1.00  0.00
ATOM    107  OE1 GLU     7      63.571   8.049  82.651  1.00  0.00
ATOM    108  OE2 GLU     7      65.578   7.761  83.606  1.00  0.00
ATOM    109  C   GLU     7      63.834   3.793  80.618  1.00  0.00
ATOM    110  O   GLU     7      63.382   3.130  81.550  1.00  0.00
ATOM    111  N   PRG     8      63.130   4.085  79.536  1.00  0.00
ATOM    112  H   PRG     8      63.465   4.658  78.762  1.00  0.00
ATOM    113  C   PRG     8      61.908   2.060  79.305  1.00  0.00
ATOM    114  O   PRG     8      61.206   1.337  80.001  1.00  0.00
ATOM    115  CA  PRG     8      61.782   3.581  79.388  1.00  0.00
ATOM    116  HA  PRG     8      61.146   3.879  80.221  1.00  0.00
ATOM    117  CB  PRG     8      61.151   4.137  78.121  1.00  0.00
ATOM    118  HB2 PRG     8      61.121   5.225  78.177  1.00  0.00
ATOM    119  HB3 PRG     8      61.742   3.834  77.257  1.00  0.00
ATOM    120  CG  PRG     8      59.718   3.591  77.978  1.00  0.00
ATOM    121  CD  PRG     8      58.600   3.166  77.867  1.00  0.00
ATOM    122  HD1 PRG     8      57.604   2.787  77.768  1.00  0.00
ATOM    123  N   GLU     9      62.812   1.577  78.456  1.00  0.00
ATOM    124  H   GLU     9      63.413   2.152  77.866  1.00  0.00
ATOM    125  CA  GLU     9      63.007   0.136  78.311  1.00  0.00
ATOM    126  HA  GLU     9      62.100  -0.308  77.901  1.00  0.00
ATOM    127  CB  GLU     9      64.166  -0.143  77.340  1.00  0.00
ATOM    128  HB2 GLU     9      63.912   0.264  76.361  1.00  0.00
ATOM    129  HB3 GLU     9      65.052   0.389  77.686  1.00  0.00
ATOM    130  CG  GLU     9      64.506  -1.620  77.186  1.00  0.00
ATOM    131  HG2 GLU     9      65.184  -1.911  77.989  1.00  0.00
ATOM    132  HG3 GLU     9      63.595  -2.206  77.309  1.00  0.00
ATOM    133  CD  GLU     9      65.144  -1.975  75.849  1.00  0.00
ATOM    134  OE1 GLU     9      65.968  -1.184  75.336  1.00  0.00
ATOM    135  OE2 GLU     9      64.830  -3.067  75.321  1.00  0.00
ATOM    136  C   GLU     9      63.282  -0.504  79.691  1.00  0.00
ATOM    137  O   GLU     9      62.631  -1.481  80.074  1.00  0.00
ATOM    138  N   VAL    10      64.232   0.065  80.435  1.00  0.00
ATOM    139  H   VAL    10      64.780   0.875  80.145  1.00  0.00
ATOM    140  CA  VAL    10      64.559  -0.449  81.751  1.00  0.00
ATOM    141  HA  VAL    10      64.925  -1.468  81.625  1.00  0.00
ATOM    142  CB  VAL    10      65.669   0.376  82.429  1.00  0.00
ATOM    143  HB  VAL    10      65.379   1.427  82.415  1.00  0.00
ATOM    144  CG1 VAL    10      65.854  -0.068  83.863  1.00  0.00
ATOM    145 HG11 VAL    10      66.642   0.524  84.329  1.00  0.00
ATOM    146 HG12 VAL    10      64.922   0.073  84.411  1.00  0.00
ATOM    147 HG13 VAL    10      66.132  -1.122  83.885  1.00  0.00
ATOM    148  CG2 VAL    10      66.969   0.196  81.680  1.00  0.00
ATOM    149 HG21 VAL    10      67.751   0.781  82.163  1.00  0.00
ATOM    150 HG22 VAL    10      67.249  -0.857  81.685  1.00  0.00
ATOM    151 HG23 VAL    10      66.846   0.534  80.651  1.00  0.00
ATOM    152  C   VAL    10      63.323  -0.445  82.626  1.00  0.00
ATOM    153  O   VAL    10      63.053  -1.422  83.344  1.00  0.00
ATOM    154  N   GLU    11      62.557   0.640  82.566  1.00  0.00
ATOM    155  H   GLU    11      62.745   1.458  81.986  1.00  0.00
ATOM    156  CA  GLU    11      61.353   0.710  83.369  1.00  0.00
ATOM    157  HA  GLU    11      61.677   0.594  84.403  1.00  0.00
ATOM    158  CB  GLU    11      60.633   2.053  83.217  1.00  0.00
ATOM    159  HB2 GLU    11      61.007   2.563  82.329  1.00  0.00
ATOM    160  HB3 GLU    11      59.570   1.874  83.057  1.00  0.00
ATOM    161  CG  GLU    11      60.815   2.965  84.439  1.00  0.00
ATOM    162  HG2 GLU    11      60.526   2.420  85.337  1.00  0.00
ATOM    163  HG3 GLU    11      61.871   3.215  84.544  1.00  0.00
ATOM    164  CD  GLU    11      59.999   4.259  84.353  1.00  0.00
ATOM    165  OE1 GLU    11      58.754   4.237  84.552  1.00  0.00
ATOM    166  OE2 GLU    11      60.617   5.297  84.074  1.00  0.00
ATOM    167  C   GLU    11      60.388  -0.386  83.006  1.00  0.00
ATOM    168  O   GLU    11      59.821  -1.023  83.899  1.00  0.00
ATOM    169  N   GLU    12      60.192  -0.599  81.709  1.00  0.00
ATOM    170  H   GLU    12      60.660  -0.080  80.966  1.00  0.00
ATOM    171  CA  GLU    12      59.266  -1.621  81.246  1.00  0.00
ATOM    172  HA  GLU    12      58.345  -1.483  81.813  1.00  0.00
ATOM    173  CB  GLU    12      58.992  -1.437  79.729  1.00  0.00
ATOM    174  HB2 GLU    12      58.635  -0.424  79.544  1.00  0.00
ATOM    175  HB3 GLU    12      59.913  -1.605  79.170  1.00  0.00
ATOM    176  CG  GLU    12      57.944  -2.429  79.283  1.00  0.00
ATOM    177  HG2 GLU    12      58.301  -3.442  79.467  1.00  0.00
ATOM    178  HG3 GLU    12      57.023  -2.261  79.841  1.00  0.00
ATOM    179  CD  GLU    12      57.675  -2.248  77.791  1.00  0.00
ATOM    180  OE1 GLU    12      58.378  -2.923  76.992  1.00  0.00
ATOM    181  OE2 GLU    12      56.769  -1.436  77.464  1.00  0.00
ATOM    182  C   GLU    12      59.725  -3.058  81.541  1.00  0.00
ATOM    183  O   GLU    12      58.887  -3.935  81.740  1.00  0.00
ATOM    184  N   LEU    13      61.034  -3.310  81.542  1.00  0.00
ATOM    185  H   LEU    13      61.757  -2.619  81.342  1.00  0.00
ATOM    186  CA  LEU    13      61.528  -4.653  81.844  1.00  0.00
ATOM    187  HA  LEU    13      60.959  -5.377  81.260  1.00  0.00
ATOM    188  CB  LEU    13      63.003  -4.804  81.478  1.00  0.00
ATOM    189  HB2 LEU    13      63.579  -4.069  82.040  1.00  0.00
ATOM    190  HB3 LEU    13      63.343  -5.788  81.799  1.00  0.00
ATOM    191  CG  LEU    13      63.315  -4.640  79.998  1.00  0.00
ATOM    192  HG  LEU    13      62.917  -3.700  79.617  1.00  0.00
ATOM    193  CD1 LEU    13      64.835  -4.597  79.807  1.00  0.00
ATOM    194 HD11 LEU    13      65.065  -4.480  78.748  1.00  0.00
ATOM    195 HD12 LEU    13      65.248  -3.756  80.364  1.00  0.00
ATOM    196 HD13 LEU    13      65.274  -5.525  80.173  1.00  0.00
ATOM    197  CD2 LEU    13      62.634  -5.759  79.200  1.00  0.00
ATOM    198 HD21 LEU    13      62.859  -5.639  78.140  1.00  0.00
ATOM    199 HD22 LEU    13      63.003  -6.726  79.542  1.00  0.00
ATOM    200 HD23 LEU    13      61.556  -5.708  79.350  1.00  0.00
ATOM    201  C   LEU    13      61.367  -4.889  83.340  1.00  0.00
ATOM    202  O   LEU    13      60.934  -5.966  83.756  1.00  0.00
ATOM    203  N   GLU    14      61.694  -3.870  84.138  1.00  0.00
ATOM    204  H   GLU    14      62.038  -2.967  83.812  1.00  0.00
ATOM    205  CA  GLU    14      61.572  -3.997  85.576  1.00  0.00
ATOM    206  HA  GLU    14      62.191  -4.849  85.858  1.00  0.00
ATOM    207  CB  GLU    14      62.095  -2.760  86.294  1.00  0.00
ATOM    208  HB2 GLU    14      61.701  -1.873  85.799  1.00  0.00
ATOM    209  HB3 GLU    14      61.708  -2.755  87.313  1.00  0.00
ATOM    210  CG  GLU    14      63.621  -2.660  86.345  1.00  0.00
ATOM    211  HG2 GLU    14      64.032  -3.595  86.726  1.00  0.00
ATOM    212  HG3 GLU    14      64.009  -2.529  85.335  1.00  0.00
ATOM    213  CD  GLU    14      64.095  -1.498  87.227  1.00  0.00
ATOM    214  OE1 GLU    14      63.419  -0.446  87.227  1.00  0.00
ATOM    215  OE2 GLU    14      65.139  -1.624  87.907  1.00  0.00
ATOM    216  C   GLU    14      60.145  -4.304  86.018  1.00  0.00
ATOM    217  O   GLU    14      59.959  -5.090  86.946  1.00  0.00
ATOM    218  N   SER    15      59.142  -3.719  85.352  1.00  0.00
ATOM    219  H   SER    15      59.264  -3.071  84.574  1.00  0.00
ATOM    220  CA  SER    15      57.760  -3.987  85.716  1.00  0.00
ATOM    221  HA  SER    15      57.653  -3.789  86.783  1.00  0.00
ATOM    222  CB  SER    15      56.753  -3.046  84.936  1.00  0.00
ATOM    223  HB2 SER    15      56.964  -2.005  85.180  1.00  0.00
ATOM    224  HB3 SER    15      56.870  -3.198  83.863  1.00  0.00
ATOM    225  OG  SER    15      55.412  -3.362  85.318  1.00  0.00
ATOM    226  HG  SER    15      54.801  -2.792  84.845  1.00  0.00
ATOM    227  C   SER    15      57.428  -5.428  85.408  1.00  0.00
ATOM    228  O   SER    15      56.827  -6.145  86.215  1.00  0.00
ATOM    229  N   GLU    16      57.796  -5.859  84.212  1.00  0.00
ATOM    230  H   GLU    16      58.297  -5.313  83.512  1.00  0.00
ATOM    231  CA  GLU    16      57.473  -7.212  83.843  1.00  0.00
ATOM    232  HA  GLU    16      56.390  -7.316  83.912  1.00  0.00
ATOM    233  CB  GLU    16      57.906  -7.510  82.403  1.00  0.00
ATOM    234  HB2 GLU    16      57.708  -6.641  81.775  1.00  0.00
ATOM    235  HB3 GLU    16      58.981  -7.686  82.374  1.00  0.00
ATOM    236  CG  GLU    16      57.177  -8.721  81.842  1.00  0.00
ATOM    237  HG2 GLU    16      57.293  -9.561  82.527  1.00  0.00
ATOM    238  HG3 GLU    16      56.111  -8.504  81.782  1.00  0.00
ATOM    239  CD  GLU    16      57.682  -9.116  80.480  1.00  0.00
ATOM    240  OE1 GLU    16      57.968  -8.188  79.672  1.00  0.00
ATOM    241  OE2 GLU    16      57.779 -10.346  80.221  1.00  0.00
ATOM    242  C   GLU    16      58.123  -8.216  84.796  1.00  0.00
ATOM    243  O   GLU    16      57.556  -9.292  85.026  1.00  0.00
ATOM    244  N   LEU    17      59.303  -7.878  85.322  1.00  0.00
ATOM    245  H   LEU    17      59.782  -6.997  85.134  1.00  0.00
ATOM    246  CA  LEU    17      60.015  -8.774  86.234  1.00  0.00
ATOM    247  HA  LEU    17      60.085  -9.748  85.750  1.00  0.00
ATOM    248  CB  LEU    17      61.448  -8.282  86.535  1.00  0.00
ATOM    249  HB2 LEU    17      61.405  -7.215  86.751  1.00  0.00
ATOM    250  HB3 LEU    17      61.796  -8.777  87.442  1.00  0.00
ATOM    251  CG  LEU    17      62.493  -8.508  85.431  1.00  0.00
ATOM    252  HG  LEU    17      62.056  -8.264  84.463  1.00  0.00
ATOM    253  CD1 LEU    17      63.708  -7.579  85.645  1.00  0.00
ATOM    254 HD11 LEU    17      64.440  -7.750  84.856  1.00  0.00
ATOM    255 HD12 LEU    17      63.381  -6.540  85.617  1.00  0.00
ATOM    256 HD13 LEU    17      64.162  -7.791  86.613  1.00  0.00
ATOM    257  CD2 LEU    17      62.919 -10.001  85.412  1.00  0.00
ATOM    258 HD21 LEU    17      63.660 -10.158  84.628  1.00  0.00
ATOM    259 HD22 LEU    17      63.349 -10.269  86.377  1.00  0.00
ATOM    260 HD23 LEU    17      62.047 -10.626  85.217  1.00  0.00
ATOM    261  C   LEU    17      59.265  -8.860  87.517  1.00  0.00
ATOM    262  O   LEU    17      59.146  -9.932  88.126  1.00  0.00
ATOM    263  N   TRP    18      58.763  -7.718  87.964  1.00  0.00
ATOM    264  H   TRP    18      58.843  -6.822  87.483  1.00  0.00
ATOM    265  CA  TRP    18      58.032  -7.679  89.232  1.00  0.00
ATOM    266  HA  TRP    18      58.697  -7.988  90.038  1.00  0.00
ATOM    267  CB  TRP    18      57.553  -6.229  89.530  1.00  0.00
ATOM    268  HB2 TRP    18      56.953  -5.872  88.693  1.00  0.00
ATOM    269  HB3 TRP    18      56.904  -6.240  90.406  1.00  0.00
ATOM    270  CG  TRP    18      58.717  -5.246  89.774  1.00  0.00
ATOM    271  CD1 TRP    18      60.018  -5.565  90.113  1.00  0.00
ATOM    272  HD1 TRP    18      60.398  -6.570  90.222  1.00  0.00
ATOM    273  NE1 TRP    18      60.757  -4.428  90.291  1.00  0.00
ATOM    274  HE1 TRP    18      61.744  -4.398  90.547  1.00  0.00
ATOM    275  CE2 TRP    18      59.961  -3.335  90.070  1.00  0.00
ATOM    276  CZ2 TRP    18      60.277  -1.964  90.132  1.00  0.00
ATOM    277  HZ2 TRP    18      61.272  -1.628  90.385  1.00  0.00
ATOM    278  CH2 TRP    18      59.271  -1.072  89.858  1.00  0.00
ATOM    279  HH2 TRP    18      59.478  -0.013  89.898  1.00  0.00
ATOM    280  CZ3 TRP    18      57.944  -1.520  89.518  1.00  0.00
ATOM    281  HZ3 TRP    18      57.174  -0.794  89.306  1.00  0.00
ATOM    282  CE3 TRP    18      57.644  -2.877  89.460  1.00  0.00
ATOM    283  HE3 TRP    18      56.649  -3.211  89.205  1.00  0.00
ATOM    284  CD2 TRP    18      58.664  -3.806  89.740  1.00  0.00
ATOM    285  C   TRP    18      56.859  -8.645  89.189  1.00  0.00
ATOM    286  O   TRP    18      56.629  -9.390  90.122  1.00  0.00
ATOM    287  N   HID    19      56.128  -8.642  88.080  1.00  0.00
ATOM    288  H   HID    19      56.317  -7.985  87.336  1.00  0.00
ATOM    289  CA  HID    19      54.974  -9.507  87.955  1.00  0.00
ATOM    290  HA  HID    19      54.320  -9.397  88.820  1.00  0.00
ATOM    291  CB  HID    19      54.190  -9.121  86.696  1.00  0.00
ATOM    292  HB2 HID    19      54.784  -9.060  85.784  1.00  0.00
ATOM    293  HB3 HID    19      53.419  -9.882  86.577  1.00  0.00
ATOM    294  CG  HID    19      53.476  -7.803  86.834  1.00  0.00
ATOM    295  ND1 HID    19      53.372  -6.897  85.798  1.00  0.00
ATOM    296  HD1 HID    19      53.691  -7.065  84.854  1.00  0.00
ATOM    297  CE1 HID    19      52.796  -5.792  86.238  1.00  0.00
ATOM    298  HE1 HID    19      52.632  -4.949  85.566  1.00  0.00
ATOM    299  NE2 HID    19      52.511  -5.948  87.517  1.00  0.00
ATOM    300  CD2 HID    19      52.919  -7.201  87.914  1.00  0.00
ATOM    301  HD2 HID    19      52.761  -7.525  88.943  1.00  0.00
ATOM    302  C   HID    19      55.388 -10.980  87.967  1.00  0.00
ATOM    303  O   HID    19      54.744 -11.799  88.618  1.00  0.00
ATOM    304  N   LEU    20      56.484 -11.295  87.279  1.00  0.00
ATOM    305  H   LEU    20      57.038 -10.622  86.749  1.00  0.00
ATOM    306  CA  LEU    20      56.989 -12.666  87.231  1.00  0.00
ATOM    307  HA  LEU    20      56.172 -13.326  86.939  1.00  0.00
ATOM    308  CB  LEU    20      58.107 -12.778  86.192  1.00  0.00
ATOM    309  HB2 LEU    20      58.850 -12.001  86.373  1.00  0.00
ATOM    310  HB3 LEU    20      58.614 -13.736  86.306  1.00  0.00
ATOM    311  CG  LEU    20      57.579 -12.652  84.778  1.00  0.00
ATOM    312  HG  LEU    20      56.823 -11.869  84.722  1.00  0.00
ATOM    313  CD1 LEU    20      58.662 -12.232  83.816  1.00  0.00
ATOM    314 HD11 LEU    20      58.246 -12.152  82.812  1.00  0.00
ATOM    315 HD12 LEU    20      59.064 -11.266  84.120  1.00  0.00
ATOM    316 HD13 LEU    20      59.460 -12.974  83.820  1.00  0.00
ATOM    317  CD2 LEU    20      56.973 -13.971  84.408  1.00  0.00
ATOM    318 HD21 LEU    20      56.580 -13.919  83.392  1.00  0.00
ATOM    319 HD22 LEU    20      57.734 -14.749  84.463  1.00  0.00
ATOM    320 HD23 LEU    20      56.163 -14.206  85.099  1.00  0.00
ATOM    321  C   LEU    20      57.487 -13.112  88.609  1.00  0.00
ATOM    322  O   LEU    20      57.272 -14.256  89.017  1.00  0.00
ATOM    323  N   GLU    21      58.168 -12.226  89.323  1.00  0.00
ATOM    324  H   GLU    21      58.407 -11.285  89.011  1.00  0.00
ATOM    325  CA  GLU    21      58.629 -12.574  90.651  1.00  0.00
ATOM    326  HA  GLU    21      59.253 -13.465  90.577  1.00  0.00
ATOM    327  CB  GLU    21      59.473 -11.453  91.257  1.00  0.00
ATOM    328  HB2 GLU    21      58.866 -10.549  91.316  1.00  0.00
ATOM    329  HB3 GLU    21      59.739 -11.726  92.278  1.00  0.00
ATOM    330  CG  GLU    21      60.752 -11.138  90.482  1.00  0.00
ATOM    331  HG2 GLU    21      61.320 -12.055  90.324  1.00  0.00
ATOM    332  HG3 GLU    21      60.497 -10.747  89.497  1.00  0.00
ATOM    333  CD  GLU    21      61.604 -10.135  91.220  1.00  0.00
ATOM    334  OE1 GLU    21      61.015  -9.219  91.864  1.00  0.00
ATOM    335  OE2 GLU    21      62.844 -10.276  91.171  1.00  0.00
ATOM    336  C   GLU    21      57.428 -12.848  91.542  1.00  0.00
ATOM    337  O   GLU    21      57.471 -13.745  92.374  1.00  0.00
ATOM    338  N   ASN    22      56.337 -12.101  91.369  1.00  0.00
ATOM    339  H   ASN    22      56.230 -11.345  90.693  1.00  0.00
ATOM    340  CA  ASN    22      55.178 -12.380  92.220  1.00  0.00
ATOM    341  HA  ASN    22      55.519 -12.351  93.255  1.00  0.00
ATOM    342  CB  ASN    22      54.045 -11.345  92.079  1.00  0.00
ATOM    343  HB2 ASN    22      53.743 -11.293  91.033  1.00  0.00
ATOM    344  HB3 ASN    22      53.179 -11.691  92.644  1.00  0.00
ATOM    345  CG  ASN    22      54.421  -9.934  92.559  1.00  0.00
ATOM    346  OD1 ASN    22      55.287  -9.731  93.441  1.00  0.00
ATOM    347  ND2 ASN    22      53.730  -8.937  91.988  1.00  0.00
ATOM    348 HD21 ASN    22      53.902  -7.972  92.269  1.00  0.00
ATOM    349 HD22 ASN    22      53.033  -9.144  91.273  1.00  0.00
ATOM    350  C   ASN    22      54.611 -13.748  91.797  1.00  0.00
ATOM    351  O   ASN    22      54.246 -14.555  92.631  1.00  0.00
ATOM    352  N   GLU    23      54.539 -13.990  90.494  1.00  0.00
ATOM    353  H   GLU    23      54.848 -13.346  89.766  1.00  0.00
ATOM    354  CA  GLU    23      53.989 -15.246  90.014  1.00  0.00
ATOM    355  HA  GLU    23      52.999 -15.355  90.456  1.00  0.00
ATOM    356  CB  GLU    23      53.851 -15.230  88.498  1.00  0.00
ATOM    357  HB2 GLU    23      53.351 -14.313  88.185  1.00  0.00
ATOM    358  HB3 GLU    23      54.840 -15.225  88.040  1.00  0.00
ATOM    359  CG  GLU    23      53.074 -16.421  88.010  1.00  0.00
ATOM    360  HG2 GLU    23      53.692 -17.316  88.083  1.00  0.00
ATOM    361  HG3 GLU    23      52.206 -16.579  88.650  1.00  0.00
ATOM    362  CD  GLU    23      52.632 -16.236  86.612  1.00  0.00
ATOM    363  OE1 GLU    23      53.476 -15.812  85.800  1.00  0.00
ATOM    364  OE2 GLU    23      51.457 -16.516  86.315  1.00  0.00
ATOM    365  C   GLU    23      54.825 -16.439  90.458  1.00  0.00
ATOM    366  O   GLU    23      54.291 -17.467  90.901  1.00  0.00
ATOM    367  N   VAL    24      56.139 -16.303  90.365  1.00  0.00
ATOM    368  H   VAL    24      56.619 -15.480  90.001  1.00  0.00
ATOM    369  CA  VAL    24      56.998 -17.382  90.803  1.00  0.00
ATOM    370  HA  VAL    24      56.823 -18.246  90.161  1.00  0.00
ATOM    371  CB  VAL    24      58.480 -17.013  90.706  1.00  0.00
ATOM    372  HB  VAL    24      58.623 -15.994  91.066  1.00  0.00
ATOM    373  CG1 VAL    24      59.309 -17.954  91.583  1.00  0.00
ATOM    374 HG11 VAL    24      60.363 -17.686  91.509  1.00  0.00
ATOM    375 HG12 VAL    24      58.984 -17.866  92.620  1.00  0.00
ATOM    376 HG13 VAL    24      59.172 -18.981  91.246  1.00  0.00
ATOM    377  CG2 VAL    24      58.936 -17.071  89.261  1.00  0.00
ATOM    378 HG21 VAL    24      59.992 -16.807  89.202  1.00  0.00
ATOM    379 HG22 VAL    24      58.792 -18.080  88.874  1.00  0.00
ATOM    380 HG23 VAL    24      58.352 -16.368  88.667  1.00  0.00
ATOM    381  C   VAL    24      56.675 -17.669  92.258  1.00  0.00
ATOM    382  O   VAL    24      56.395 -18.819  92.599  1.00  0.00
ATOM    383  N   ALA    25      56.694 -16.637  93.118  1.00  0.00
ATOM    384  H   ALA    25      56.881 -15.669  92.857  1.00  0.00
ATOM    385  CA  ALA    25      56.434 -16.856  94.552  1.00  0.00
ATOM    386  HA  ALA    25      57.223 -17.520  94.905  1.00  0.00
ATOM    387  CB  ALA    25      56.511 -15.526  95.340  1.00  0.00
ATOM    388  HB1 ALA    25      56.315 -15.716  96.395  1.00  0.00
ATOM    389  HB2 ALA    25      57.505 -15.094  95.228  1.00  0.00
ATOM    390  HB3 ALA    25      55.767 -14.830  94.953  1.00  0.00
ATOM    391  C   ALA    25      55.106 -17.583  94.827  1.00  0.00
ATOM    392  O   ALA    25      55.044 -18.480  95.673  1.00  0.00
ATOM    393  N   ARG    26      54.059 -17.204  94.100  1.00  0.00
ATOM    394  H   ARG    26      54.087 -16.455  93.408  1.00  0.00
ATOM    395  CA  ARG    26      52.763 -17.844  94.239  1.00  0.00
ATOM    396  HA  ARG    26      52.465 -17.810  95.287  1.00  0.00
ATOM    397  CB  ARG    26      51.739 -17.114  93.391  1.00  0.00
ATOM    398  HB2 ARG    26      51.651 -16.083  93.734  1.00  0.00
ATOM    399  HB3 ARG    26      52.057 -17.123  92.348  1.00  0.00
ATOM    400  CG  ARG    26      50.387 -17.809  93.516  1.00  0.00
ATOM    401  HG2 ARG    26      50.474 -18.839  93.173  1.00  0.00
ATOM    402  HG3 ARG    26      50.068 -17.799  94.559  1.00  0.00
ATOM    403  CD  ARG    26      49.358 -17.075  92.664  1.00  0.00
ATOM    404  HD2 ARG    26      49.269 -16.044  93.007  1.00  0.00
ATOM    405  HD3 ARG    26      49.675 -17.084  91.621  1.00  0.00
ATOM    406  NE  ARG    26      48.030 -17.722  92.761  1.00  0.00
ATOM    407  HE  ARG    26      47.934 -18.539  93.346  1.00  0.00
ATOM    408  CZ  ARG    26      46.958 -17.276  92.112  1.00  0.00
ATOM    409  NH1 ARG    26      47.005 -16.207  91.323  1.00  0.00
ATOM    410 HH11 ARG    26      47.876 -15.709  91.204  1.00  0.00
ATOM    411 HH12 ARG    26      46.171 -15.897  90.846  1.00  0.00
ATOM    412  NH2 ARG    26      45.813 -17.935  92.271  1.00  0.00
ATOM    413 HH21 ARG    26      45.781 -18.747  92.871  1.00  0.00
ATOM    414 HH22 ARG    26      44.982 -17.620  91.792  1.00  0.00
ATOM    415  C   ARG    26      52.846 -19.311  93.780  1.00  0.00
ATOM    416  O   ARG    26      52.429 -20.214  94.518  1.00  0.00
ATOM    417  N   LEU    27      53.373 -19.541  92.560  1.00  0.00
ATOM    418  H   LEU    27      53.739 -18.814  91.945  1.00  0.00
ATOM    419  CA  LEU    27      53.456 -20.888  92.025  1.00  0.00
ATOM    420  HA  LEU    27      52.438 -21.275  91.974  1.00  0.00
ATOM    421  CB  LEU    27      54.046 -20.867  90.623  1.00  0.00
ATOM    422  HB2 LEU    27      54.965 -20.281  90.636  1.00  0.00
ATOM    423  HB3 LEU    27      54.320 -21.884  90.340  1.00  0.00
ATOM    424  CG  LEU    27      53.097 -20.286  89.546  1.00  0.00
ATOM    425  HG  LEU    27      52.668 -19.356  89.919  1.00  0.00
ATOM    426  CD1 LEU    27      53.890 -19.969  88.246  1.00  0.00
ATOM    427 HD11 LEU    27      53.212 -19.561  87.496  1.00  0.00
ATOM    428 HD12 LEU    27      54.670 -19.240  88.464  1.00  0.00
ATOM    429 HD13 LEU    27      54.344 -20.884  87.865  1.00  0.00
ATOM    430  CD2 LEU    27      51.935 -21.267  89.264  1.00  0.00
ATOM    431 HD21 LEU    27      51.277 -20.843  88.505  1.00  0.00
ATOM    432 HD22 LEU    27      52.338 -22.215  88.907  1.00  0.00
ATOM    433 HD23 LEU    27      51.370 -21.435  90.181  1.00  0.00
ATOM    434  C   LEU    27      54.229 -21.838  92.932  1.00  0.00
ATOM    435  O   LEU    27      53.804 -22.996  93.150  1.00  0.00
ATOM    436  N   GLU    28      55.339 -21.359  93.485  1.00  0.00
ATOM    437  H   GLU    28      55.702 -20.416  93.347  1.00  0.00
ATOM    438  CA  GLU    28      56.125 -22.204  94.357  1.00  0.00
ATOM    439  HA  GLU    28      56.420 -23.109  93.825  1.00  0.00
ATOM    440  CB  GLU    28      57.414 -21.487  94.778  1.00  0.00
ATOM    441  HB2 GLU    28      57.162 -20.493  95.148  1.00  0.00
ATOM    442  HB3 GLU    28      57.867 -22.030  95.608  1.00  0.00
ATOM    443  CG  GLU    28      58.469 -21.349  93.622  1.00  0.00
ATOM    444  HG2 GLU    28      58.671 -22.336  93.205  1.00  0.00
ATOM    445  HG3 GLU    28      58.042 -20.746  92.821  1.00  0.00
ATOM    446  CD  GLU    28      59.795 -20.715  94.076  1.00  0.00
ATOM    447  OE1 GLU    28      59.789 -19.774  94.895  1.00  0.00
ATOM    448  OE2 GLU    28      60.858 -21.140  93.605  1.00  0.00
ATOM    449  C   GLU    28      55.284 -22.609  95.559  1.00  0.00
ATOM    450  O   GLU    28      55.343 -23.754  96.015  1.00  0.00
ATOM    451  N   LYS    29      54.479 -21.690  96.077  1.00  0.00
ATOM    452  H   LYS    29      54.385 -20.727  95.753  1.00  0.00
ATOM    453  CA  LYS    29      53.651 -22.069  97.206  1.00  0.00
ATOM    454  HA  LYS    29      54.265 -22.631  97.910  1.00  0.00
ATOM    455  CB  LYS    29      53.128 -20.836  97.944  1.00  0.00
ATOM    456  HB2 LYS    29      52.651 -20.158  97.236  1.00  0.00
ATOM    457  HB3 LYS    29      52.365 -21.134  98.663  1.00  0.00
ATOM    458  CG  LYS    29      54.254 -20.118  98.660  1.00  0.00
ATOM    459  HG2 LYS    29      54.733 -20.810  99.353  1.00  0.00
ATOM    460  HG3 LYS    29      55.009 -19.823  97.931  1.00  0.00
ATOM    461  CD  LYS    29      53.797 -18.892  99.422  1.00  0.00
ATOM    462  HD2 LYS    29      53.045 -18.353  98.845  1.00  0.00
ATOM    463  HD3 LYS    29      53.327 -19.189 100.359  1.00  0.00
ATOM    464  CE  LYS    29      54.987 -17.986  99.701  1.00  0.00
ATOM    465  HE2 LYS    29      55.685 -18.494 100.366  1.00  0.00
ATOM    466  HE3 LYS    29      55.520 -17.786  98.771  1.00  0.00
ATOM    467  NZ  LYS    29      54.561 -16.707 100.313  1.00  0.00
ATOM    468  HZ1 LYS    29      55.395 -16.112 100.491  1.00  0.00
ATOM    469  HZ2 LYS    29      53.914 -16.212  99.667  1.00  0.00
ATOM    470  HZ3 LYS    29      54.074 -16.898 101.212  1.00  0.00
ATOM    471  C   LYS    29      52.517 -22.967  96.752  1.00  0.00
ATOM    472  O   LYS    29      52.127 -23.869  97.470  1.00  0.00
ATOM    473  N   GLU    30      51.972 -22.744  95.562  1.00  0.00
ATOM    474  H   GLU    30      52.225 -21.997  94.915  1.00  0.00
ATOM    475  CA  GLU    30      50.915 -23.641  95.131  1.00  0.00
ATOM    476  HA  GLU    30      50.082 -23.595  95.832  1.00  0.00
ATOM    477  CB  GLU    30      50.345 -23.259  93.768  1.00  0.00
ATOM    478  HB2 GLU    30      49.946 -22.246  93.814  1.00  0.00
ATOM    479  HB3 GLU    30      51.147 -23.253  93.030  1.00  0.00
ATOM    480  CG  GLU    30      49.250 -24.211  93.314  1.00  0.00
ATOM    481  HG2 GLU    30      49.678 -25.204  93.179  1.00  0.00
ATOM    482  HG3 GLU    30      48.501 -24.291  94.102  1.00  0.00
ATOM    483  CD  GLU    30      48.565 -23.788  92.022  1.00  0.00
ATOM    484  OE1 GLU    30      49.218 -23.823  90.940  1.00  0.00
ATOM    485  OE2 GLU    30      47.360 -23.426  92.101  1.00  0.00
ATOM    486  C   GLU    30      51.544 -25.032  95.057  1.00  0.00
ATOM    487  O   GLU    30      50.937 -26.013  95.485  1.00  0.00
ATOM    488  N   ASN    31      52.773 -25.107  94.550  1.00  0.00
ATOM    489  H   ASN    31      53.308 -24.306  94.213  1.00  0.00
ATOM    490  CA  ASN    31      53.455 -26.388  94.441  1.00  0.00
ATOM    491  HA  ASN    31      52.784 -27.059  93.905  1.00  0.00
ATOM    492  CB  ASN    31      54.758 -26.256  93.635  1.00  0.00
ATOM    493  HB2 ASN    31      54.560 -25.703  92.717  1.00  0.00
ATOM    494  HB3 ASN    31      55.479 -25.674  94.208  1.00  0.00
ATOM    495  CG  ASN    31      55.369 -27.619  93.285  1.00  0.00
ATOM    496  OD1 ASN    31      56.208 -28.154  94.033  1.00  0.00
ATOM    497  ND2 ASN    31      54.935 -28.198  92.153  1.00  0.00
ATOM    498 HD21 ASN    31      55.294 -29.112  91.877  1.00  0.00
ATOM    499 HD22 ASN    31      54.246 -27.724  91.569  1.00  0.00
ATOM    500  C   ASN    31      53.729 -27.011  95.810  1.00  0.00
ATOM    501  O   ASN    31      53.427 -28.186  96.020  1.00  0.00
ATOM    502  N   ALA    32      54.274 -26.252  96.755  1.00  0.00
ATOM    503  H   ALA    32      54.536 -25.272  96.650  1.00  0.00
ATOM    504  CA  ALA    32      54.533 -26.846  98.072  1.00  0.00
ATOM    505  HA  ALA    32      55.243 -27.656  97.905  1.00  0.00
ATOM    506  CB  ALA    32      55.140 -25.826  99.016  1.00  0.00
ATOM    507  HB1 ALA    32      55.323 -26.290  99.985  1.00  0.00
ATOM    508  HB2 ALA    32      56.082 -25.464  98.604  1.00  0.00
ATOM    509  HB3 ALA    32      54.452 -24.989  99.139  1.00  0.00
ATOM    510  C   ALA    32      53.276 -27.462  98.709  1.00  0.00
ATOM    511  O   ALA    32      53.346 -28.521  99.346  1.00  0.00
ATOM    512  N   GLU    33      52.126 -26.814  98.548  1.00  0.00
ATOM    513  H   GLU    33      52.016 -25.935  98.042  1.00  0.00
ATOM    514  CA  GLU    33      50.900 -27.362  99.121  1.00  0.00
ATOM    515  HA  GLU    33      51.126 -27.554 100.170  1.00  0.00
ATOM    516  CB  GLU    33      49.733 -26.384  99.013  1.00  0.00
ATOM    517  HB2 GLU    33      49.470 -26.271  97.961  1.00  0.00
ATOM    518  HB3 GLU    33      48.867 -26.819  99.513  1.00  0.00
ATOM    519  CG  GLU    33      49.986 -25.028  99.590  1.00  0.00
ATOM    520  HG2 GLU    33      50.255 -25.123 100.642  1.00  0.00
ATOM    521  HG3 GLU    33      50.835 -24.569  99.084  1.00  0.00
ATOM    522  CD  GLU    33      48.774 -24.135  99.457  1.00  0.00
ATOM    523  OE1 GLU    33      48.117 -24.174  98.386  1.00  0.00
ATOM    524  OE2 GLU    33      48.484 -23.393 100.422  1.00  0.00
ATOM    525  C   GLU    33      50.486 -28.648  98.430  1.00  0.00
ATOM    526  O   GLU    33      50.240 -29.650  99.098  1.00  0.00
ATOM    527  N   CYX    34      50.403 -28.618  97.100  1.00  0.00
ATOM    528  H   CYX    34      50.590 -27.769  96.587  1.00  0.00
ATOM    529  CA  CYX    34      49.979 -29.795  96.356  1.00  0.00
ATOM    530  HA  CYX    34      48.974 -30.077  96.671  1.00  0.00
ATOM    531  CB  CYX    34      49.963 -29.533  94.849  1.00  0.00
ATOM    532  HB2 CYX    34      49.461 -28.586  94.650  1.00  0.00
ATOM    533  HB3 CYX    34      50.986 -29.486  94.477  1.00  0.00
ATOM    534  SG  CYX    34      49.155 -30.891  93.940  1.00  0.00
ATOM    535  C   CYX    34      50.852 -31.002  96.639  1.00  0.00
ATOM    536  O   CYX    34      50.382 -32.135  96.594  1.00  0.00
ATOM    537  N   GLU    35      52.119 -30.770  96.950  1.00  0.00
ATOM    538  H   GLU    35      52.541 -29.844  97.018  1.00  0.00
ATOM    539  CA  GLU    35      53.017 -31.880  97.224  1.00  0.00
ATOM    540  HA  GLU    35      52.547 -32.745  96.757  1.00  0.00
ATOM    541  CB  GLU    35      54.387 -31.593  96.621  1.00  0.00
ATOM    542  HB2 GLU    35      54.542 -30.515  96.578  1.00  0.00
ATOM    543  HB3 GLU    35      55.159 -32.000  97.274  1.00  0.00
ATOM    544  CG  GLU    35      54.549 -32.174  95.237  1.00  0.00
ATOM    545  HG2 GLU    35      54.644 -33.258  95.309  1.00  0.00
ATOM    546  HG3 GLU    35      53.652 -31.970  94.653  1.00  0.00
ATOM    547  CD  GLU    35      55.749 -31.615  94.520  1.00  0.00
ATOM    548  OE1 GLU    35      56.850 -31.574  95.121  1.00  0.00
ATOM    549  OE2 GLU    35      55.583 -31.219  93.348  1.00  0.00
ATOM    550  C   GLU    35      53.169 -32.262  98.693  1.00  0.00
ATOM    551  O   GLU    35      53.500 -33.400  99.001  1.00  0.00
ATOM    552  N   ALA    36      52.933 -31.320  99.600  1.00  0.00
ATOM    553  H   ALA    36      52.653 -30.364  99.379  1.00  0.00
ATOM    554  CA  ALA    36      53.064 -31.604 101.021  1.00  0.00
ATOM    555  HA  ALA    36      53.999 -32.141 101.179  1.00  0.00
ATOM    556  CB  ALA    36      53.101 -30.311 101.813  1.00  0.00
ATOM    557  HB1 ALA    36      53.199 -30.537 102.875  1.00  0.00
ATOM    558  HB2 ALA    36      53.951 -29.711 101.490  1.00  0.00
ATOM    559  HB3 ALA    36      52.179 -29.755 101.644  1.00  0.00
ATOM    560  C   ALA    36      51.917 -32.484 101.503  1.00  0.00
ATOM    561  O   ALA    36      52.123 -33.202 102.511  1.00  0.00
ATOM    562  N   NHE    37      50.828 -32.433 100.880  1.00  0.00
ATOM    563  HN1 NHE    37      50.730 -31.820 100.083  1.00  0.00
ATOM    564  HN2 NHE    37      50.050 -33.005 101.176  1.00  0.00
TER   
ATOM    565  H1  ACE    38      76.349   6.252  77.206  1.00  0.00
ATOM    566  CH3 ACE    38      76.326   7.307  77.479  1.00  0.00
ATOM    567  H2  ACE    38      75.310   7.588  77.755  1.00  0.00
ATOM    568  H3  ACE    38      76.650   7.909  76.630  1.00  0.00
ATOM    569  C   ACE    38      77.269   7.550  78.672  1.00  0.00
ATOM    570  O   ACE    38      78.234   8.349  78.556  1.00  0.00
ATOM    571  N   LYS    39      77.038   6.848  79.943  1.00  0.00
ATOM    572  H   LYS    39      77.774   6.506  80.561  1.00  0.00
ATOM    573  CA  LYS    39      75.646   6.590  80.410  1.00  0.00
ATOM    574  HA  LYS    39      75.693   6.244  81.443  1.00  0.00
ATOM    575  CB  LYS    39      74.811   7.870  80.349  1.00  0.00
ATOM    576  HB2 LYS    39      75.407   8.698  80.734  1.00  0.00
ATOM    577  HB3 LYS    39      74.588   8.096  79.306  1.00  0.00
ATOM    578  CG  LYS    39      73.506   7.800  81.127  1.00  0.00
ATOM    579  HG2 LYS    39      72.937   8.717  80.976  1.00  0.00
ATOM    580  HG3 LYS    39      72.895   6.980  80.750  1.00  0.00
ATOM    581  CD  LYS    39      73.776   7.600  82.615  1.00  0.00
ATOM    582  HD2 LYS    39      74.300   6.656  82.766  1.00  0.00
ATOM    583  HD3 LYS    39      74.433   8.391  82.975  1.00  0.00
ATOM    584  CE  LYS    39      72.489   7.601  83.425  1.00  0.00
ATOM    585  HE2 LYS    39      71.933   8.516  83.223  1.00  0.00
ATOM    586  HE3 LYS    39      71.860   6.769  83.109  1.00  0.00
ATOM    587  NZ  LYS    39      72.759   7.494  84.896  1.00  0.00
ATOM    588  HZ1 LYS    39      71.858   7.498  85.415  1.00  0.00
ATOM    589  HZ2 LYS    39      73.268   6.608  85.092  1.00  0.00
ATOM    590  HZ3 LYS    39      73.339   8.301  85.202  1.00  0.00
ATOM    591  C   LYS    39      74.992   5.523  79.546  1.00  0.00
ATOM    592  O   LYS    39      74.781   4.404  80.004  1.00  0.00
ATOM    593  N   VAL    40      74.664   5.867  78.304  1.00  0.00
ATOM    594  H   VAL    40      74.812   6.794  77.905  1.00  0.00
ATOM    595  CA  VAL    40      74.049   4.905  77.401  1.00  0.00
ATOM    596  HA  VAL    40      72.997   4.856  77.681  1.00  0.00
ATOM    597  CB  VAL    40      74.160   5.360  75.939  1.00  0.00
ATOM    598  HB  VAL    40      75.175   5.711  75.755  1.00  0.00
ATOM    599  CG1 VAL    40      73.868   4.201  74.993  1.00  0.00
ATOM    600 HG11 VAL    40      73.952   4.543  73.962  1.00  0.00
ATOM    601 HG12 VAL    40      74.585   3.399  75.168  1.00  0.00
ATOM    602 HG13 VAL    40      72.858   3.831  75.172  1.00  0.00
ATOM    603  CG2 VAL    40      73.171   6.482  75.688  1.00  0.00
ATOM    604 HG21 VAL    40      73.246   6.808  74.651  1.00  0.00
ATOM    605 HG22 VAL    40      72.160   6.126  75.884  1.00  0.00
ATOM    606 HG23 VAL    40      73.395   7.319  76.349  1.00  0.00
ATOM    607  C   VAL    40      74.647   3.501  77.549  1.00  0.00
ATOM    608  O   VAL    40      73.928   2.510  77.445  1.00  0.00
ATOM    609  N   LYS    41      75.948   3.401  77.800  1.00  0.00
ATOM    610  H   LYS    41      76.591   4.189  77.881  1.00  0.00
ATOM    611  CA  LYS    41      76.549   2.080  77.982  1.00  0.00
ATOM    612  HA  LYS    41      76.322   1.461  77.114  1.00  0.00
ATOM    613  CB  LYS    41      78.056   2.193  78.101  1.00  0.00
ATOM    614  HB2 LYS    41      78.462   2.624  77.186  1.00  0.00
ATOM    615  HB3 LYS    41      78.307   2.833  78.947  1.00  0.00
ATOM    616  CG  LYS    41      78.654   0.807  78.318  1.00  0.00
ATOM    617  HG2 LYS    41      78.249   0.375  79.233  1.00  0.00
ATOM    618  HG3 LYS    41      78.404   0.166  77.473  1.00  0.00
ATOM    619  CD  LYS    41      80.170   0.921  78.438  1.00  0.00
ATOM    620  HD2 LYS    41      80.576   1.352  77.523  1.00  0.00
ATOM    621  HD3 LYS    41      80.421   1.561  79.283  1.00  0.00
ATOM    622  CE  LYS    41      80.768  -0.465  78.655  1.00  0.00
ATOM    623  HE2 LYS    41      80.363  -0.897  79.570  1.00  0.00
ATOM    624  HE3 LYS    41      80.518  -1.106  77.809  1.00  0.00
ATOM    625  NZ  LYS    41      82.230  -0.356  78.770  1.00  0.00
ATOM    626  HZ1 LYS    41      82.462   0.238  79.554  1.00  0.00
ATOM    627  HZ2 LYS    41      82.626  -1.274  78.914  1.00  0.00
ATOM    628  HZ3 LYS    41      82.605   0.044  77.922  1.00  0.00
ATOM    629  C   LYS    41      75.964   1.427  79.248  1.00  0.00
ATOM    630  O   LYS    41      75.340   0.362  79.173  1.00  0.00
ATOM    631  N   GLN    42      76.153   2.079  80.399  1.00  0.00
ATOM    632  H   GLN    42      76.656   2.963  80.470  1.00  0.00
ATOM    633  CA  GLN    42      75.648   1.576  81.679  1.00  0.00
ATOM    634  HA  GLN    42      76.262   0.721  81.961  1.00  0.00
ATOM    635  CB  GLN    42      75.759   2.651  82.749  1.00  0.00
ATOM    636  HB2 GLN    42      76.799   2.963  82.845  1.00  0.00
ATOM    637  HB3 GLN    42      75.148   3.509  82.468  1.00  0.00
ATOM    638  CG  GLN    42      75.270   2.094  84.082  1.00  0.00
ATOM    639  HG2 GLN    42      74.230   1.783  83.986  1.00  0.00
ATOM    640  HG3 GLN    42      75.881   1.236  84.364  1.00  0.00
ATOM    641  CD  GLN    42      75.365   3.142  85.182  1.00  0.00
ATOM    642  OE1 GLN    42      75.794   4.267  84.936  1.00  0.00
ATOM    643  NE2 GLN    42      74.964   2.769  86.399  1.00  0.00
ATOM    644 HE21 GLN    42      75.006   3.426  87.165  1.00  0.00
ATOM    645 HE22 GLN    42      74.619   1.831  86.549  1.00  0.00
ATOM    646  C   GLN    42      74.201   1.096  81.568  1.00  0.00
ATOM    647  O   GLN    42      73.852   0.052  82.112  1.00  0.00
ATOM    648  N   LEU    43      73.363   1.857  80.866  1.00  0.00
ATOM    649  H   LEU    43      73.629   2.734  80.418  1.00  0.00
ATOM    650  CA  LEU    43      71.966   1.484  80.681  1.00  0.00
ATOM    651  HA  LEU    43      71.545   1.298  81.669  1.00  0.00
ATOM    652  CB  LEU    43      71.176   2.603  80.010  1.00  0.00
ATOM    653  HB2 LEU    43      71.754   2.966  79.160  1.00  0.00
ATOM    654  HB3 LEU    43      70.255   2.178  79.611  1.00  0.00
ATOM    655  CG  LEU    43      70.808   3.803  80.884  1.00  0.00
ATOM    656  HG  LEU    43      71.714   4.330  81.184  1.00  0.00
ATOM    657  CD1 LEU    43      69.915   4.731  80.072  1.00  0.00
ATOM    658 HD11 LEU    43      69.641   5.594  80.678  1.00  0.00
ATOM    659 HD12 LEU    43      70.451   5.066  79.184  1.00  0.00
ATOM    660 HD13 LEU    43      69.013   4.197  79.772  1.00  0.00
ATOM    661  CD2 LEU    43      70.100   3.351  82.172  1.00  0.00
ATOM    662 HD21 LEU    43      69.849   4.224  82.775  1.00  0.00
ATOM    663 HD22 LEU    43      69.187   2.813  81.916  1.00  0.00
ATOM    664 HD23 LEU    43      70.761   2.695  82.739  1.00  0.00
ATOM    665  C   LEU    43      71.863   0.231  79.829  1.00  0.00
ATOM    666  O   LEU    43      71.250  -0.755  80.232  1.00  0.00
ATOM    667  N   LYS    44      72.451   0.275  78.641  1.00  0.00
ATOM    668  H   LYS    44      72.947   1.086  78.271  1.00  0.00
ATOM    669  CA  LYS    44      72.421  -0.878  77.762  1.00  0.00
ATOM    670  HA  LYS    44      71.446  -0.983  77.286  1.00  0.00
ATOM    671  CB  LYS    44      73.463  -0.723  76.650  1.00  0.00
ATOM    672  HB2 LYS    44      74.232  -0.025  76.981  1.00  0.00
ATOM    673  HB3 LYS    44      73.953  -1.683  76.489  1.00  0.00
ATOM    674  CG  LYS    44      72.893  -0.237  75.337  1.00  0.00
ATOM    675  HG2 LYS    44      72.145  -0.946  74.980  1.00  0.00
ATOM    676  HG3 LYS    44      72.429   0.739  75.481  1.00  0.00
ATOM    677  CD  LYS    44      74.013  -0.120  74.309  1.00  0.00
ATOM    678  HD2 LYS    44      74.761   0.589  74.664  1.00  0.00
ATOM    679  HD3 LYS    44      74.478  -1.095  74.164  1.00  0.00
ATOM    680  CE  LYS    44      73.438   0.370  72.984  1.00  0.00
ATOM    681  HE2 LYS    44      72.690  -0.338  72.628  1.00  0.00
ATOM    682  HE3 LYS    44      72.974   1.346  73.128  1.00  0.00
ATOM    683  NZ  LYS    44      74.518   0.483  71.993  1.00  0.00
ATOM    684  HZ1 LYS    44      74.948  -0.421  71.859  1.00  0.00
ATOM    685  HZ2 LYS    44      74.137   0.808  71.116  1.00  0.00
ATOM    686  HZ3 LYS    44      75.211   1.140  72.323  1.00  0.00
ATOM    687  C   LYS    44      72.743  -2.096  78.625  1.00  0.00
ATOM    688  O   LYS    44      72.093  -3.140  78.535  1.00  0.00
ATOM    689  N   ALA    45      73.735  -1.939  79.491  1.00  0.00
ATOM    690  H   ALA    45      74.273  -1.080  79.604  1.00  0.00
ATOM    691  CA  ALA    45      74.129  -3.028  80.366  1.00  0.00
ATOM    692  HA  ALA    45      74.435  -3.869  79.744  1.00  0.00
ATOM    693  CB  ALA    45      75.272  -2.593  81.227  1.00  0.00
ATOM    694  HB1 ALA    45      75.566  -3.412  81.883  1.00  0.00
ATOM    695  HB2 ALA    45      76.116  -2.312  80.597  1.00  0.00
ATOM    696  HB3 ALA    45      74.968  -1.737  81.830  1.00  0.00
ATOM    697  C   ALA    45      72.957  -3.495  81.248  1.00  0.00
ATOM    698  O   ALA    45      72.702  -4.690  81.357  1.00  0.00
ATOM    699  N   LYS    46      72.258  -2.564  81.894  1.00  0.00
ATOM    700  H   LYS    46      72.436  -1.561  81.842  1.00  0.00
ATOM    701  CA  LYS    46      71.143  -2.954  82.754  1.00  0.00
ATOM    702  HA  LYS    46      71.507  -3.639  83.519  1.00  0.00
ATOM    703  CB  LYS    46      70.538  -1.736  83.480  1.00  0.00
ATOM    704  HB2 LYS    46      71.353  -1.142  83.893  1.00  0.00
ATOM    705  HB3 LYS    46      70.031  -1.113  82.743  1.00  0.00
ATOM    706  CG  LYS    46      69.541  -2.053  84.618  1.00  0.00
ATOM    707  HG2 LYS    46      69.296  -1.132  85.147  1.00  0.00
ATOM    708  HG3 LYS    46      68.613  -2.429  84.187  1.00  0.00
ATOM    709  CD  LYS    46      70.084  -3.075  85.613  1.00  0.00
ATOM    710  HD2 LYS    46      69.647  -4.049  85.396  1.00  0.00
ATOM    711  HD3 LYS    46      71.161  -3.170  85.472  1.00  0.00
ATOM    712  CE  LYS    46      69.800  -2.714  87.083  1.00  0.00
ATOM    713  HE2 LYS    46      70.335  -3.421  87.718  1.00  0.00
ATOM    714  HE3 LYS    46      70.220  -1.728  87.280  1.00  0.00
ATOM    715  NZ  LYS    46      68.355  -2.703  87.503  1.00  0.00
ATOM    716  HZ1 LYS    46      68.288  -2.447  88.509  1.00  0.00
ATOM    717  HZ2 LYS    46      67.833  -2.007  86.933  1.00  0.00
ATOM    718  HZ3 LYS    46      67.944  -3.647  87.358  1.00  0.00
ATOM    719  C   LYS    46      70.084  -3.637  81.896  1.00  0.00
ATOM    720  O   LYS    46      69.571  -4.699  82.256  1.00  0.00
ATOM    721  N   VAL    47      69.775  -3.030  80.755  1.00  0.00
ATOM    722  H   VAL    47      70.206  -2.163  80.434  1.00  0.00
ATOM    723  CA  VAL    47      68.773  -3.572  79.858  1.00  0.00
ATOM    724  HA  VAL    47      67.813  -3.464  80.363  1.00  0.00
ATOM    725  CB  VAL    47      68.731  -2.813  78.524  1.00  0.00
ATOM    726  HB  VAL    47      69.731  -2.784  78.092  1.00  0.00
ATOM    727  CG1 VAL    47      67.795  -3.527  77.550  1.00  0.00
ATOM    728 HG11 VAL    47      67.769  -2.984  76.605  1.00  0.00
ATOM    729 HG12 VAL    47      68.156  -4.541  77.376  1.00  0.00
ATOM    730 HG13 VAL    47      66.791  -3.567  77.973  1.00  0.00
ATOM    731  CG2 VAL    47      68.253  -1.401  78.763  1.00  0.00
ATOM    732 HG21 VAL    47      68.223  -0.862  77.816  1.00  0.00
ATOM    733 HG22 VAL    47      67.254  -1.424  79.199  1.00  0.00
ATOM    734 HG23 VAL    47      68.936  -0.896  79.446  1.00  0.00
ATOM    735  C   VAL    47      69.049  -5.033  79.562  1.00  0.00
ATOM    736  O   VAL    47      68.144  -5.873  79.598  1.00  0.00
ATOM    737  N   PRG    48      70.309  -5.330  79.276  1.00  0.00
ATOM    738  H   PRG    48      71.072  -4.654  79.249  1.00  0.00
ATOM    739  C   PRG    48      70.562  -7.614  80.187  1.00  0.00
ATOM    740  O   PRG    48      70.049  -8.707  80.083  1.00  0.00
ATOM    741  CA  PRG    48      70.686  -6.688  78.974  1.00  0.00
ATOM    742  HA  PRG    48      69.992  -7.085  78.234  1.00  0.00
ATOM    743  CB  PRG    48      72.095  -6.695  78.393  1.00  0.00
ATOM    744  HB2 PRG    48      72.738  -6.040  78.981  1.00  0.00
ATOM    745  HB3 PRG    48      72.515  -7.698  78.460  1.00  0.00
ATOM    746  CG  PRG    48      72.087  -6.233  76.924  1.00  0.00
ATOM    747  CD  PRG    48      72.081  -5.873  75.778  1.00  0.00
ATOM    748  HD1 PRG    48      72.075  -5.552  74.757  1.00  0.00
ATOM    749  N   GLU    49      71.015  -7.163  81.342  1.00  0.00
ATOM    750  H   GLU    49      71.450  -6.251  81.479  1.00  0.00
ATOM    751  CA  GLU    49      70.913  -7.976  82.527  1.00  0.00
ATOM    752  HA  GLU    49      71.416  -8.926  82.345  1.00  0.00
ATOM    753  CB  GLU    49      71.579  -7.261  83.689  1.00  0.00
ATOM    754  HB2 GLU    49      72.659  -7.305  83.552  1.00  0.00
ATOM    755  HB3 GLU    49      71.297  -6.209  83.658  1.00  0.00
ATOM    756  CG  GLU    49      71.241  -7.814  85.063  1.00  0.00
ATOM    757  HG2 GLU    49      70.179  -7.670  85.261  1.00  0.00
ATOM    758  HG3 GLU    49      71.425  -8.888  85.078  1.00  0.00
ATOM    759  CD  GLU    49      72.058  -7.144  86.160  1.00  0.00
ATOM    760  OE1 GLU    49      71.536  -6.994  87.287  1.00  0.00
ATOM    761  OE2 GLU    49      73.230  -6.779  85.891  1.00  0.00
ATOM    762  C   GLU    49      69.446  -8.269  82.862  1.00  0.00
ATOM    763  O   GLU    49      69.112  -9.351  83.380  1.00  0.00
ATOM    764  N   LEU    50      68.580  -7.303  82.562  1.00  0.00
ATOM    765  H   LEU    50      68.832  -6.419  82.120  1.00  0.00
ATOM    766  CA  LEU    50      67.172  -7.456  82.858  1.00  0.00
ATOM    767  HA  LEU    50      67.078  -7.815  83.883  1.00  0.00
ATOM    768  CB  LEU    50      66.431  -6.121  82.764  1.00  0.00
ATOM    769  HB2 LEU    50      66.615  -5.695  81.778  1.00  0.00
ATOM    770  HB3 LEU    50      65.361  -6.316  82.833  1.00  0.00
ATOM    771  CG  LEU    50      66.799  -5.073  83.819  1.00  0.00
ATOM    772  HG  LEU    50      67.884  -4.966  83.827  1.00  0.00
ATOM    773  CD1 LEU    50      66.169  -3.722  83.467  1.00  0.00
ATOM    774 HD11 LEU    50      66.438  -2.986  84.225  1.00  0.00
ATOM    775 HD12 LEU    50      66.535  -3.392  82.495  1.00  0.00
ATOM    776 HD13 LEU    50      65.084  -3.825  83.431  1.00  0.00
ATOM    777  CD2 LEU    50      66.362  -5.511  85.191  1.00  0.00
ATOM    778 HD21 LEU    50      66.636  -4.749  85.921  1.00  0.00
ATOM    779 HD22 LEU    50      65.281  -5.652  85.201  1.00  0.00
ATOM    780 HD23 LEU    50      66.852  -6.450  85.446  1.00  0.00
ATOM    781  C   LEU    50      66.559  -8.461  81.917  1.00  0.00
ATOM    782  O   LEU    50      65.786  -9.288  82.364  1.00  0.00
ATOM    783  N   LYS    51      66.889  -8.381  80.625  1.00  0.00
ATOM    784  H   LYS    51      67.521  -7.676  80.245  1.00  0.00
ATOM    785  CA  LYS    51      66.361  -9.318  79.623  1.00  0.00
ATOM    786  HA  LYS    51      65.282  -9.167  79.653  1.00  0.00
ATOM    787  CB  LYS    51      66.919  -9.022  78.234  1.00  0.00
ATOM    788  HB2 LYS    51      67.976  -8.773  78.329  1.00  0.00
ATOM    789  HB3 LYS    51      66.858  -9.930  77.634  1.00  0.00
ATOM    790  CG  LYS    51      66.215  -7.889  77.480  1.00  0.00
ATOM    791  HG2 LYS    51      65.178  -8.157  77.279  1.00  0.00
ATOM    792  HG3 LYS    51      66.199  -6.984  78.088  1.00  0.00
ATOM    793  CD  LYS    51      66.960  -7.633  76.168  1.00  0.00
ATOM    794  HD2 LYS    51      68.012  -7.451  76.390  1.00  0.00
ATOM    795  HD3 LYS    51      66.915  -8.534  75.556  1.00  0.00
ATOM    796  CE  LYS    51      66.411  -6.449  75.353  1.00  0.00
ATOM    797  HE2 LYS    51      66.328  -5.582  76.009  1.00  0.00
ATOM    798  HE3 LYS    51      67.133  -6.194  74.577  1.00  0.00
ATOM    799  NZ  LYS    51      65.079  -6.694  74.708  1.00  0.00
ATOM    800  HZ1 LYS    51      64.787  -5.846  74.181  1.00  0.00
ATOM    801  HZ2 LYS    51      65.153  -7.499  74.054  1.00  0.00
ATOM    802  HZ3 LYS    51      64.372  -6.907  75.441  1.00  0.00
ATOM    803  C   LYS    51      66.655 -10.782  79.933  1.00  0.00
ATOM    804  O   LYS    51      65.795 -11.621  79.773  1.00  0.00
ATOM    805  N   SER    52      67.875 -11.059  80.379  1.00  0.00
ATOM    806  H   SER    52      68.599 -10.353  80.516  1.00  0.00
ATOM    807  CA  SER    52      68.292 -12.402  80.715  1.00  0.00
ATOM    808  HA  SER    52      68.041 -13.054  79.878  1.00  0.00
ATOM    809  CB  SER    52      69.808 -12.465  80.944  1.00  0.00
ATOM    810  HB2 SER    52      70.326 -12.155  80.037  1.00  0.00
ATOM    811  HB3 SER    52      70.080 -11.799  81.763  1.00  0.00
ATOM    812  OG  SER    52      70.185 -13.804  81.274  1.00  0.00
ATOM    813  HG  SER    52      71.133 -13.844  81.417  1.00  0.00
ATOM    814  C   SER    52      67.572 -12.874  81.947  1.00  0.00
ATOM    815  O   SER    52      67.158 -14.028  82.002  1.00  0.00
ATOM    816  N   LYS    53      67.415 -12.007  82.948  1.00  0.00
ATOM    817  H   LYS    53      67.740 -11.040  82.960  1.00  0.00
ATOM    818  CA  LYS    53      66.721 -12.465  84.134  1.00  0.00
ATOM    819  HA  LYS    53      67.228 -13.382  84.435  1.00  0.00
ATOM    820  CB  LYS    53      66.802 -11.490  85.286  1.00  0.00
ATOM    821  HB2 LYS    53      67.826 -11.139  85.408  1.00  0.00
ATOM    822  HB3 LYS    53      66.187 -10.614  85.080  1.00  0.00
ATOM    823  CG  LYS    53      66.329 -12.173  86.556  1.00  0.00
ATOM    824  HG2 LYS    53      65.318 -12.550  86.403  1.00  0.00
ATOM    825  HG3 LYS    53      66.965 -13.036  86.756  1.00  0.00
ATOM    826  CD  LYS    53      66.340 -11.265  87.755  1.00  0.00
ATOM    827  HD2 LYS    53      67.369 -11.039  88.034  1.00  0.00
ATOM    828  HD3 LYS    53      65.863 -10.318  87.502  1.00  0.00
ATOM    829  CE  LYS    53      65.616 -11.905  88.940  1.00  0.00
ATOM    830  HE2 LYS    53      64.716 -12.411  88.591  1.00  0.00
ATOM    831  HE3 LYS    53      66.253 -12.665  89.393  1.00  0.00
ATOM    832  NZ  LYS    53      65.249 -10.868  89.971  1.00  0.00
ATOM    833  HZ1 LYS    53      64.759 -11.327  90.765  1.00  0.00
ATOM    834  HZ2 LYS    53      66.112 -10.403  90.319  1.00  0.00
ATOM    835  HZ3 LYS    53      64.623 -10.158  89.541  1.00  0.00
ATOM    836  C   LYS    53      65.271 -12.741  83.835  1.00  0.00
ATOM    837  O   LYS    53      64.675 -13.618  84.433  1.00  0.00
ATOM    838  N   LEU    54      64.714 -11.993  82.897  1.00  0.00
ATOM    839  H   LEU    54      65.209 -11.260  82.388  1.00  0.00
ATOM    840  CA  LEU    54      63.318 -12.157  82.504  1.00  0.00
ATOM    841  HA  LEU    54      62.687 -12.090  83.390  1.00  0.00
ATOM    842  CB  LEU    54      62.927 -11.060  81.516  1.00  0.00
ATOM    843  HB2 LEU    54      63.135 -10.103  81.994  1.00  0.00
ATOM    844  HB3 LEU    54      63.597 -11.141  80.660  1.00  0.00
ATOM    845  CG  LEU    54      61.491 -10.996  80.970  1.00  0.00
ATOM    846  HG  LEU    54      61.081 -12.005  80.926  1.00  0.00
ATOM    847  CD1 LEU    54      60.648 -10.128  81.897  1.00  0.00
ATOM    848 HD11 LEU    54      59.627 -10.076  81.518  1.00  0.00
ATOM    849 HD12 LEU    54      60.643 -10.562  82.897  1.00  0.00
ATOM    850 HD13 LEU    54      61.071  -9.124  81.940  1.00  0.00
ATOM    851  CD2 LEU    54      61.476 -10.404  79.548  1.00  0.00
ATOM    852 HD21 LEU    54      60.451 -10.367  79.180  1.00  0.00
ATOM    853 HD22 LEU    54      61.890  -9.396  79.569  1.00  0.00
ATOM    854 HD23 LEU    54      62.077 -11.029  78.887  1.00  0.00
ATOM    855  C   LEU    54      63.132 -13.526  81.836  1.00  0.00
ATOM    856  O   LEU    54      62.170 -14.243  82.120  1.00  0.00
ATOM    857  N   TRP    55      64.069 -13.879  80.959  1.00  0.00
ATOM    858  H   TRP    55      64.883 -13.311  80.725  1.00  0.00
ATOM    859  CA  TRP    55      63.986 -15.149  80.252  1.00  0.00
ATOM    860  HA  TRP    55      62.999 -15.217  79.795  1.00  0.00
ATOM    861  CB  TRP    55      65.034 -15.210  79.122  1.00  0.00
ATOM    862  HB2 TRP    55      65.032 -14.277  78.558  1.00  0.00
ATOM    863  HB3 TRP    55      66.033 -15.326  79.543  1.00  0.00
ATOM    864  CG  TRP    55      64.723 -16.350  78.225  1.00  0.00
ATOM    865  CD1 TRP    55      63.530 -16.588  77.600  1.00  0.00
ATOM    866  HD1 TRP    55      62.678 -15.925  77.626  1.00  0.00
ATOM    867  NE1 TRP    55      63.569 -17.785  76.937  1.00  0.00
ATOM    868  HE1 TRP    55      62.803 -18.190  76.399  1.00  0.00
ATOM    869  CE2 TRP    55      64.804 -18.349  77.115  1.00  0.00
ATOM    870  CZ2 TRP    55      65.314 -19.554  76.631  1.00  0.00
ATOM    871  HZ2 TRP    55      64.714 -20.209  76.017  1.00  0.00
ATOM    872  CH2 TRP    55      66.608 -19.876  76.965  1.00  0.00
ATOM    873  HH2 TRP    55      67.033 -20.803  76.608  1.00  0.00
ATOM    874  CZ3 TRP    55      67.388 -19.023  77.762  1.00  0.00
ATOM    875  HZ3 TRP    55      68.402 -19.305  78.004  1.00  0.00
ATOM    876  CE3 TRP    55      66.876 -17.814  78.249  1.00  0.00
ATOM    877  HE3 TRP    55      67.481 -17.163  78.863  1.00  0.00
ATOM    878  CD2 TRP    55      65.560 -17.471  77.919  1.00  0.00
ATOM    879  C   TRP    55      64.109 -16.342  81.212  1.00  0.00
ATOM    880  O   TRP    55      63.375 -17.319  81.099  1.00  0.00
ATOM    881  N   HID    56      65.010 -16.239  82.175  1.00  0.00
ATOM    882  H   HID    56      65.586 -15.411  82.233  1.00  0.00
ATOM    883  CA  HID    56      65.178 -17.266  83.187  1.00  0.00
ATOM    884  HA  HID    56      65.446 -18.210  82.713  1.00  0.00
ATOM    885  CB  HID    56      66.288 -16.878  84.166  1.00  0.00
ATOM    886  HB2 HID    56      66.281 -15.797  84.304  1.00  0.00
ATOM    887  HB3 HID    56      66.139 -17.367  85.128  1.00  0.00
ATOM    888  CG  HID    56      67.670 -17.244  83.708  1.00  0.00
ATOM    889  ND1 HID    56      68.264 -16.689  82.596  1.00  0.00
ATOM    890  HD1 HID    56      67.824 -16.009  81.992  1.00  0.00
ATOM    891  CE1 HID    56      69.484 -17.185  82.452  1.00  0.00
ATOM    892  HE1 HID    56      70.121 -16.867  81.626  1.00  0.00
ATOM    893  NE2 HID    56      69.700 -18.046  83.432  1.00  0.00
ATOM    894  CD2 HID    56      68.580 -18.103  84.229  1.00  0.00
ATOM    895  HD2 HID    56      68.561 -18.764  85.095  1.00  0.00
ATOM    896  C   HID    56      63.876 -17.413  84.004  1.00  0.00
ATOM    897  O   HID    56      63.476 -18.531  84.355  1.00  0.00
ATOM    898  N   LEU    57      63.238 -16.289  84.337  1.00  0.00
ATOM    899  H   LEU    57      63.541 -15.352  84.072  1.00  0.00
ATOM    900  CA  LEU    57      62.018 -16.338  85.134  1.00  0.00
ATOM    901  HA  LEU    57      62.220 -17.015  85.964  1.00  0.00
ATOM    902  CB  LEU    57      61.662 -14.957  85.706  1.00  0.00
ATOM    903  HB2 LEU    57      61.779 -14.210  84.921  1.00  0.00
ATOM    904  HB3 LEU    57      60.611 -14.955  85.993  1.00  0.00
ATOM    905  CG  LEU    57      62.507 -14.543  86.915  1.00  0.00
ATOM    906  HG  LEU    57      63.561 -14.633  86.650  1.00  0.00
ATOM    907  CD1 LEU    57      62.217 -13.108  87.298  1.00  0.00
ATOM    908 HD11 LEU    57      62.826 -12.831  88.159  1.00  0.00
ATOM    909 HD12 LEU    57      62.454 -12.453  86.460  1.00  0.00
ATOM    910 HD13 LEU    57      61.162 -13.005  87.552  1.00  0.00
ATOM    911  CD2 LEU    57      62.193 -15.443  88.084  1.00  0.00
ATOM    912 HD21 LEU    57      62.795 -15.147  88.943  1.00  0.00
ATOM    913 HD22 LEU    57      61.136 -15.358  88.335  1.00  0.00
ATOM    914 HD23 LEU    57      62.421 -16.476  87.820  1.00  0.00
ATOM    915  C   LEU    57      60.851 -16.895  84.356  1.00  0.00
ATOM    916  O   LEU    57      60.045 -17.611  84.924  1.00  0.00
ATOM    917  N   LYS    58      60.741 -16.584  83.068  1.00  0.00
ATOM    918  H   LYS    58      61.370 -15.977  82.543  1.00  0.00
ATOM    919  CA  LYS    58      59.620 -17.157  82.321  1.00  0.00
ATOM    920  HA  LYS    58      58.704 -16.928  82.866  1.00  0.00
ATOM    921  CB  LYS    58      59.485 -16.566  80.924  1.00  0.00
ATOM    922  HB2 LYS    58      60.421 -16.720  80.387  1.00  0.00
ATOM    923  HB3 LYS    58      58.714 -17.116  80.384  1.00  0.00
ATOM    924  CG  LYS    58      59.140 -15.079  80.893  1.00  0.00
ATOM    925  HG2 LYS    58      58.168 -14.912  81.356  1.00  0.00
ATOM    926  HG3 LYS    58      59.871 -14.514  81.472  1.00  0.00
ATOM    927  CD  LYS    58      59.123 -14.593  79.471  1.00  0.00
ATOM    928  HD2 LYS    58      60.053 -14.872  78.976  1.00  0.00
ATOM    929  HD3 LYS    58      58.313 -15.078  78.926  1.00  0.00
ATOM    930  CE  LYS    58      58.948 -13.104  79.417  1.00  0.00
ATOM    931  HE2 LYS    58      58.185 -12.783  80.127  1.00  0.00
ATOM    932  HE3 LYS    58      59.874 -12.600  79.694  1.00  0.00
ATOM    933  NZ  LYS    58      58.557 -12.747  78.041  1.00  0.00
ATOM    934  HZ1 LYS    58      58.428 -11.717  77.973  1.00  0.00
ATOM    935  HZ2 LYS    58      59.301 -13.047  77.380  1.00  0.00
ATOM    936  HZ3 LYS    58      57.665 -13.224  77.799  1.00  0.00
ATOM    937  C   LYS    58      59.842 -18.647  82.195  1.00  0.00
ATOM    938  O   LYS    58      58.882 -19.418  82.203  1.00  0.00
ATOM    939  N   ASN    59      61.105 -19.069  82.086  1.00  0.00
ATOM    940  H   ASN    59      61.929 -18.468  82.073  1.00  0.00
ATOM    941  CA  ASN    59      61.361 -20.485  81.975  1.00  0.00
ATOM    942  HA  ASN    59      60.724 -20.895  81.191  1.00  0.00
ATOM    943  CB  ASN    59      62.812 -20.745  81.574  1.00  0.00
ATOM    944  HB2 ASN    59      63.461 -20.040  82.093  1.00  0.00
ATOM    945  HB3 ASN    59      63.102 -21.744  81.899  1.00  0.00
ATOM    946  CG  ASN    59      63.032 -20.619  80.065  1.00  0.00
ATOM    947  OD1 ASN    59      62.324 -21.239  79.269  1.00  0.00
ATOM    948  ND2 ASN    59      64.014 -19.808  79.670  1.00  0.00
ATOM    949 HD21 ASN    59      64.203 -19.682  78.676  1.00  0.00
ATOM    950 HD22 ASN    59      64.577 -19.313  80.362  1.00  0.00
ATOM    951  C   ASN    59      61.021 -21.180  83.283  1.00  0.00
ATOM    952  O   ASN    59      60.444 -22.253  83.290  1.00  0.00
ATOM    953  N   LYS    60      61.335 -20.551  84.400  1.00  0.00
ATOM    954  H   LYS    60      61.809 -19.648  84.433  1.00  0.00
ATOM    955  CA  LYS    60      61.020 -21.114  85.702  1.00  0.00
ATOM    956  HA  LYS    60      61.418 -22.128  85.752  1.00  0.00
ATOM    957  CB  LYS    60      61.647 -20.224  86.785  1.00  0.00
ATOM    958  HB2 LYS    60      62.732 -20.251  86.681  1.00  0.00
ATOM    959  HB3 LYS    60      61.336 -19.192  86.619  1.00  0.00
ATOM    960  CG  LYS    60      61.287 -20.618  88.160  1.00  0.00
ATOM    961  HG2 LYS    60      60.269 -20.297  88.382  1.00  0.00
ATOM    962  HG3 LYS    60      61.305 -21.704  88.250  1.00  0.00
ATOM    963  CD  LYS    60      62.244 -20.007  89.151  1.00  0.00
ATOM    964  HD2 LYS    60      63.269 -20.255  88.875  1.00  0.00
ATOM    965  HD3 LYS    60      62.161 -18.921  89.123  1.00  0.00
ATOM    966  CE  LYS    60      61.957 -20.503  90.541  1.00  0.00
ATOM    967  HE2 LYS    60      60.923 -20.281  90.805  1.00  0.00
ATOM    968  HE3 LYS    60      62.069 -21.587  90.576  1.00  0.00
ATOM    969  NZ  LYS    60      62.866 -19.877  91.518  1.00  0.00
ATOM    970  HZ1 LYS    60      62.650 -20.234  92.471  1.00  0.00
ATOM    971  HZ2 LYS    60      63.850 -20.110  91.276  1.00  0.00
ATOM    972  HZ3 LYS    60      62.740 -18.845  91.498  1.00  0.00
ATOM    973  C   LYS    60      59.475 -21.179  85.929  1.00  0.00
ATOM    974  O   LYS    60      58.954 -22.110  86.536  1.00  0.00
ATOM    975  N   VAL    61      58.765 -20.154  85.473  1.00  0.00
ATOM    976  H   VAL    61      59.175 -19.349  84.999  1.00  0.00
ATOM    977  CA  VAL    61      57.311 -20.088  85.612  1.00  0.00
ATOM    978  HA  VAL    61      57.063 -20.237  86.663  1.00  0.00
ATOM    979  CB  VAL    61      56.760 -18.675  85.156  1.00  0.00
ATOM    980  HB  VAL    61      57.318 -18.358  84.275  1.00  0.00
ATOM    981  CG1 VAL    61      55.276 -18.763  84.792  1.00  0.00
ATOM    982 HG11 VAL    61      54.919 -17.781  84.482  1.00  0.00
ATOM    983 HG12 VAL    61      55.143 -19.472  83.975  1.00  0.00
ATOM    984 HG13 VAL    61      54.708 -19.098  85.660  1.00  0.00
ATOM    985  CG2 VAL    61      56.951 -17.655  86.277  1.00  0.00
ATOM    986 HG21 VAL    61      56.570 -16.686  85.956  1.00  0.00
ATOM    987 HG22 VAL    61      56.408 -17.983  87.164  1.00  0.00
ATOM    988 HG23 VAL    61      58.012 -17.568  86.513  1.00  0.00
ATOM    989  C   VAL    61      56.661 -21.179  84.761  1.00  0.00
ATOM    990  O   VAL    61      55.742 -21.870  85.214  1.00  0.00
ATOM    991  N   ALA    62      57.132 -21.335  83.526  1.00  0.00
ATOM    992  H   ALA    62      57.878 -20.780  83.106  1.00  0.00
ATOM    993  CA  ALA    62      56.562 -22.372  82.673  1.00  0.00
ATOM    994  HA  ALA    62      55.496 -22.187  82.538  1.00  0.00
ATOM    995  CB  ALA    62      57.214 -22.349  81.287  1.00  0.00
ATOM    996  HB1 ALA    62      56.775 -23.130  80.666  1.00  0.00
ATOM    997  HB2 ALA    62      57.046 -21.378  80.822  1.00  0.00
ATOM    998  HB3 ALA    62      58.285 -22.523  81.386  1.00  0.00
ATOM    999  C   ALA    62      56.754 -23.745  83.351  1.00  0.00
ATOM   1000  O   ALA    62      55.865 -24.597  83.273  1.00  0.00
ATOM   1001  N   ARG    63      57.879 -23.943  84.055  1.00  0.00
ATOM   1002  H   ARG    63      58.610 -23.242  84.171  1.00  0.00
ATOM   1003  CA  ARG    63      58.148 -25.218  84.729  1.00  0.00
ATOM   1004  HA  ARG    63      57.910 -25.990  83.998  1.00  0.00
ATOM   1005  CB  ARG    63      59.631 -25.343  85.143  1.00  0.00
ATOM   1006  HB2 ARG    63      60.252 -25.410  84.249  1.00  0.00
ATOM   1007  HB3 ARG    63      59.935 -24.442  85.676  1.00  0.00
ATOM   1008  CG  ARG    63      59.884 -26.575  86.035  1.00  0.00
ATOM   1009  HG2 ARG    63      59.314 -26.461  86.957  1.00  0.00
ATOM   1010  HG3 ARG    63      59.497 -27.459  85.528  1.00  0.00
ATOM   1011  CD  ARG    63      61.351 -26.818  86.392  1.00  0.00
ATOM   1012  HD2 ARG    63      61.415 -27.568  87.181  1.00  0.00
ATOM   1013  HD3 ARG    63      61.875 -27.222  85.525  1.00  0.00
ATOM   1014  NE  ARG    63      62.005 -25.598  86.829  1.00  0.00
ATOM   1015  HE  ARG    63      62.265 -24.922  86.111  1.00  0.00
ATOM   1016  CZ  ARG    63      62.290 -25.294  88.084  1.00  0.00
ATOM   1017  NH1 ARG    63      61.974 -26.150  89.063  1.00  0.00
ATOM   1018 HH11 ARG    63      61.515 -27.033  88.840  1.00  0.00
ATOM   1019 HH12 ARG    63      62.192 -25.919  90.032  1.00  0.00
ATOM   1020  NH2 ARG    63      62.904 -24.133  88.347  1.00  0.00
ATOM   1021 HH21 ARG    63      63.144 -23.499  87.585  1.00  0.00
ATOM   1022 HH22 ARG    63      63.131 -23.883  89.309  1.00  0.00
ATOM   1023  C   ARG    63      57.262 -25.434  85.965  1.00  0.00
ATOM   1024  O   ARG    63      56.769 -26.537  86.207  1.00  0.00
ATOM   1025  N   LEU    64      57.055 -24.395  86.753  1.00  0.00
ATOM   1026  H   LEU    64      57.442 -23.463  86.606  1.00  0.00
ATOM   1027  CA  LEU    64      56.212 -24.545  87.940  1.00  0.00
ATOM   1028  HA  LEU    64      56.540 -25.432  88.483  1.00  0.00
ATOM   1029  CB  LEU    64      56.374 -23.316  88.840  1.00  0.00
ATOM   1030  HB2 LEU    64      56.130 -22.418  88.272  1.00  0.00
ATOM   1031  HB3 LEU    64      55.662 -23.375  89.663  1.00  0.00
ATOM   1032  CG  LEU    64      57.788 -23.189  89.403  1.00  0.00
ATOM   1033  HG  LEU    64      58.515 -23.269  88.595  1.00  0.00
ATOM   1034  CD1 LEU    64      57.988 -21.827  90.055  1.00  0.00
ATOM   1035 HD11 LEU    64      59.002 -21.758  90.449  1.00  0.00
ATOM   1036 HD12 LEU    64      57.832 -21.043  89.314  1.00  0.00
ATOM   1037 HD13 LEU    64      57.273 -21.705  90.869  1.00  0.00
ATOM   1038  CD2 LEU    64      58.019 -24.312  90.396  1.00  0.00
ATOM   1039 HD21 LEU    64      59.026 -24.234  90.806  1.00  0.00
ATOM   1040 HD22 LEU    64      57.291 -24.239  91.204  1.00  0.00
ATOM   1041 HD23 LEU    64      57.906 -25.272  89.892  1.00  0.00
ATOM   1042  C   LEU    64      54.727 -24.784  87.575  1.00  0.00
ATOM   1043  O   LEU    64      54.036 -25.554  88.216  1.00  0.00
ATOM   1044  N   LYS    65      54.245 -24.134  86.531  1.00  0.00
ATOM   1045  H   LYS    65      54.780 -23.471  85.971  1.00  0.00
ATOM   1046  CA  LYS    65      52.899 -24.323  86.104  1.00  0.00
ATOM   1047  HA  LYS    65      52.211 -24.099  86.919  1.00  0.00
ATOM   1048  CB  LYS    65      52.578 -23.386  84.940  1.00  0.00
ATOM   1049  HB2 LYS    65      53.453 -23.322  84.293  1.00  0.00
ATOM   1050  HB3 LYS    65      51.776 -23.827  84.349  1.00  0.00
ATOM   1051  CG  LYS    65      52.164 -21.966  85.345  1.00  0.00
ATOM   1052  HG2 LYS    65      51.228 -21.994  85.903  1.00  0.00
ATOM   1053  HG3 LYS    65      52.915 -21.531  86.005  1.00  0.00
ATOM   1054  CD  LYS    65      52.000 -21.086  84.068  1.00  0.00
ATOM   1055  HD2 LYS    65      52.962 -20.998  83.563  1.00  0.00
ATOM   1056  HD3 LYS    65      51.320 -21.579  83.374  1.00  0.00
ATOM   1057  CE  LYS    65      51.471 -19.697  84.391  1.00  0.00
ATOM   1058  HE2 LYS    65      50.400 -19.750  84.585  1.00  0.00
ATOM   1059  HE3 LYS    65      51.942 -19.329  85.303  1.00  0.00
ATOM   1060  NZ  LYS    65      51.735 -18.730  83.258  1.00  0.00
ATOM   1061  HZ1 LYS    65      51.363 -17.792  83.508  1.00  0.00
ATOM   1062  HZ2 LYS    65      52.759 -18.663  83.091  1.00  0.00
ATOM   1063  HZ3 LYS    65      51.265 -19.070  82.395  1.00  0.00
ATOM   1064  C   LYS    65      52.744 -25.776  85.664  1.00  0.00
ATOM   1065  O   LYS    65      51.757 -26.427  86.021  1.00  0.00
ATOM   1066  N   LYS    66      53.716 -26.289  84.902  1.00  0.00
ATOM   1067  H   LYS    66      54.551 -25.776  84.619  1.00  0.00
ATOM   1068  CA  LYS    66      53.649 -27.669  84.403  1.00  0.00
ATOM   1069  HA  LYS    66      52.685 -27.829  83.921  1.00  0.00
ATOM   1070  CB  LYS    66      54.735 -27.915  83.338  1.00  0.00
ATOM   1071  HB2 LYS    66      54.548 -27.257  82.489  1.00  0.00
ATOM   1072  HB3 LYS    66      55.702 -27.633  83.753  1.00  0.00
ATOM   1073  CG  LYS    66      54.819 -29.351  82.834  1.00  0.00
ATOM   1074  HG2 LYS    66      55.642 -29.438  82.125  1.00  0.00
ATOM   1075  HG3 LYS    66      55.045 -30.015  83.668  1.00  0.00
ATOM   1076  CD  LYS    66      53.531 -29.798  82.168  1.00  0.00
ATOM   1077  HD2 LYS    66      52.696 -29.663  82.855  1.00  0.00
ATOM   1078  HD3 LYS    66      53.331 -29.174  81.297  1.00  0.00
ATOM   1079  CE  LYS    66      53.618 -31.257  81.745  1.00  0.00
ATOM   1080  HE2 LYS    66      54.472 -31.394  81.081  1.00  0.00
ATOM   1081  HE3 LYS    66      53.793 -31.881  82.622  1.00  0.00
ATOM   1082  NZ  LYS    66      52.365 -31.706  81.051  1.00  0.00
ATOM   1083  HZ1 LYS    66      52.459 -32.705  80.777  1.00  0.00
ATOM   1084  HZ2 LYS    66      51.555 -31.598  81.694  1.00  0.00
ATOM   1085  HZ3 LYS    66      52.212 -31.126  80.201  1.00  0.00
ATOM   1086  C   LYS    66      53.757 -28.653  85.569  1.00  0.00
ATOM   1087  O   LYS    66      52.995 -29.614  85.625  1.00  0.00
ATOM   1088  N   LYS    67      54.666 -28.398  86.518  1.00  0.00
ATOM   1089  H   LYS    67      55.321 -27.616  86.489  1.00  0.00
ATOM   1090  CA  LYS    67      54.787 -29.253  87.703  1.00  0.00
ATOM   1091  HA  LYS    67      54.930 -30.264  87.323  1.00  0.00
ATOM   1092  CB  LYS    67      55.968 -28.851  88.584  1.00  0.00
ATOM   1093  HB2 LYS    67      55.913 -27.775  88.750  1.00  0.00
ATOM   1094  HB3 LYS    67      55.842 -29.330  89.555  1.00  0.00
ATOM   1095  CG  LYS    67      57.356 -29.175  88.080  1.00  0.00
ATOM   1096  HG2 LYS    67      57.377 -30.161  87.616  1.00  0.00
ATOM   1097  HG3 LYS    67      57.667 -28.458  87.320  1.00  0.00
ATOM   1098  CD  LYS    67      58.289 -29.126  89.279  1.00  0.00
ATOM   1099  HD2 LYS    67      58.364 -28.100  89.640  1.00  0.00
ATOM   1100  HD3 LYS    67      57.870 -29.720  90.091  1.00  0.00
ATOM   1101  CE  LYS    67      59.665 -29.641  88.937  1.00  0.00
ATOM   1102  HE2 LYS    67      59.597 -30.379  88.138  1.00  0.00
ATOM   1103  HE3 LYS    67      60.285 -28.825  88.565  1.00  0.00
ATOM   1104  NZ  LYS    67      60.292 -30.245  90.125  1.00  0.00
ATOM   1105  HZ1 LYS    67      61.239 -30.596  89.877  1.00  0.00
ATOM   1106  HZ2 LYS    67      60.373 -29.530  90.876  1.00  0.00
ATOM   1107  HZ3 LYS    67      59.707 -31.036  90.462  1.00  0.00
ATOM   1108  C   LYS    67      53.532 -29.164  88.579  1.00  0.00
ATOM   1109  O   LYS    67      53.106 -30.167  89.155  1.00  0.00
ATOM   1110  N   ASN    68      52.965 -27.963  88.727  1.00  0.00
ATOM   1111  H   ASN    68      53.317 -27.101  88.311  1.00  0.00
ATOM   1112  CA  ASN    68      51.758 -27.813  89.528  1.00  0.00
ATOM   1113  HA  ASN    68      51.918 -28.316  90.482  1.00  0.00
ATOM   1114  CB  ASN    68      51.477 -26.345  89.809  1.00  0.00
ATOM   1115  HB2 ASN    68      51.587 -25.771  88.889  1.00  0.00
ATOM   1116  HB3 ASN    68      50.444 -26.228  90.137  1.00  0.00
ATOM   1117  CG  ASN    68      52.410 -25.790  90.867  1.00  0.00
ATOM   1118  OD1 ASN    68      53.422 -26.410  91.202  1.00  0.00
ATOM   1119  ND2 ASN    68      52.079 -24.617  91.402  1.00  0.00
ATOM   1120 HD21 ASN    68      52.672 -24.198  92.118  1.00  0.00
ATOM   1121 HD22 ASN    68      51.232 -24.137  91.096  1.00  0.00
ATOM   1122  C   ASN    68      50.572 -28.467  88.841  1.00  0.00
ATOM   1123  O   ASN    68      49.696 -28.999  89.504  1.00  0.00
ATOM   1124  N   ALA    69      50.546 -28.450  87.513  1.00  0.00
ATOM   1125  H   ALA    69      51.247 -28.007  86.919  1.00  0.00
ATOM   1126  CA  ALA    69      49.450 -29.102  86.806  1.00  0.00
ATOM   1127  HA  ALA    69      48.485 -28.697  87.110  1.00  0.00
ATOM   1128  CB  ALA    69      49.559 -28.881  85.290  1.00  0.00
ATOM   1129  HB1 ALA    69      48.729 -29.379  84.789  1.00  0.00
ATOM   1130  HB2 ALA    69      49.525 -27.813  85.075  1.00  0.00
ATOM   1131  HB3 ALA    69      50.501 -29.294  84.929  1.00  0.00
ATOM   1132  C   ALA    69      49.581 -30.577  87.133  1.00  0.00
ATOM   1133  O   ALA    69      48.643 -31.205  87.607  1.00  0.00
ATOM   1134  N   GLU    70      50.779 -31.109  86.922  1.00  0.00
ATOM   1135  H   GLU    70      51.582 -30.583  86.577  1.00  0.00
ATOM   1136  CA  GLU    70      51.046 -32.513  87.171  1.00  0.00
ATOM   1137  HA  GLU    70      50.446 -33.063  86.446  1.00  0.00
ATOM   1138  CB  GLU    70      52.535 -32.817  86.965  1.00  0.00
ATOM   1139  HB2 GLU    70      53.111 -32.330  87.752  1.00  0.00
ATOM   1140  HB3 GLU    70      52.698 -33.890  87.068  1.00  0.00
ATOM   1141  CG  GLU    70      53.056 -32.359  85.606  1.00  0.00
ATOM   1142  HG2 GLU    70      52.361 -32.683  84.832  1.00  0.00
ATOM   1143  HG3 GLU    70      53.075 -31.269  85.582  1.00  0.00
ATOM   1144  CD  GLU    70      54.447 -32.887  85.277  1.00  0.00
ATOM   1145  OE1 GLU    70      55.261 -33.075  86.213  1.00  0.00
ATOM   1146  OE2 GLU    70      54.728 -33.097  84.076  1.00  0.00
ATOM   1147  C   GLU    70      50.598 -32.997  88.541  1.00  0.00
ATOM   1148  O   GLU    70      49.899 -34.004  88.641  1.00  0.00
ATOM   1149  N   CYX    71      50.993 -32.307  89.601  1.00  0.00
ATOM   1150  H   CYX    71      51.602 -31.505  89.524  1.00  0.00
ATOM   1151  CA  CYX    71      50.593 -32.740  90.922  1.00  0.00
ATOM   1152  HA  CYX    71      50.837 -33.794  91.050  1.00  0.00
ATOM   1153  CB  CYX    71      51.314 -31.938  92.000  1.00  0.00
ATOM   1154  HB2 CYX    71      52.378 -32.173  91.978  1.00  0.00
ATOM   1155  HB3 CYX    71      51.173 -30.873  91.816  1.00  0.00
ATOM   1156  SG  CYX    71      50.649 -32.266  93.662  1.00  0.00
ATOM   1157  C   CYX    71      49.082 -32.626  91.126  1.00  0.00
ATOM   1158  O   CYX    71      48.449 -33.571  91.603  1.00  0.00
ATOM   1159  N   LYS    72      48.502 -31.479  90.766  1.00  0.00
ATOM   1160  H   LYS    72      49.003 -30.690  90.358  1.00  0.00
ATOM   1161  CA  LYS    72      47.060 -31.262  90.936  1.00  0.00
ATOM   1162  HA  LYS    72      46.860 -31.090  91.994  1.00  0.00
ATOM   1163  CB  LYS    72      46.595 -30.037  90.155  1.00  0.00
ATOM   1164  HB2 LYS    72      47.118 -29.153  90.520  1.00  0.00
ATOM   1165  HB3 LYS    72      46.813 -30.176  89.096  1.00  0.00
ATOM   1166  CG  LYS    72      45.093 -29.854  90.344  1.00  0.00
ATOM   1167  HG2 LYS    72      44.570 -30.737  89.979  1.00  0.00
ATOM   1168  HG3 LYS    72      44.874 -29.714  91.403  1.00  0.00
ATOM   1169  CD  LYS    72      44.628 -28.629  89.563  1.00  0.00
ATOM   1170  HD2 LYS    72      45.151 -27.745  89.928  1.00  0.00
ATOM   1171  HD3 LYS    72      44.846 -28.768  88.505  1.00  0.00
ATOM   1172  CE  LYS    72      43.126 -28.446  89.752  1.00  0.00
ATOM   1173  HE2 LYS    72      42.603 -29.329  89.387  1.00  0.00
ATOM   1174  HE3 LYS    72      42.907 -28.306  90.811  1.00  0.00
ATOM   1175  NZ  LYS    72      42.678 -27.265  89.000  1.00  0.00
ATOM   1176  HZ1 LYS    72      42.880 -27.394  88.019  1.00  0.00
ATOM   1177  HZ2 LYS    72      41.683 -27.144  89.125  1.00  0.00
ATOM   1178  HZ3 LYS    72      43.162 -26.446  89.338  1.00  0.00
ATOM   1179  C   LYS    72      46.303 -32.485  90.466  1.00  0.00
ATOM   1180  O   LYS    72      45.625 -33.146  91.252  1.00  0.00
ATOM   1181  N   ALA    73      46.420 -32.786  89.178  1.00  0.00
ATOM   1182  H   ALA    73      46.966 -32.242  88.509  1.00  0.00
ATOM   1183  CA  ALA    73      45.755 -33.951  88.614  1.00  0.00
ATOM   1184  HA  ALA    73      44.886 -34.220  89.215  1.00  0.00
ATOM   1185  CB  ALA    73      45.270 -33.653  87.207  1.00  0.00
ATOM   1186  HB1 ALA    73      44.775 -34.534  86.799  1.00  0.00
ATOM   1187  HB2 ALA    73      44.567 -32.821  87.233  1.00  0.00
ATOM   1188  HB3 ALA    73      46.120 -33.390  86.577  1.00  0.00
ATOM   1189  C   ALA    73      46.760 -35.088  88.593  1.00  0.00
ATOM   1190  O   ALA    73      46.953 -35.684  87.519  1.00  0.00
ATOM   1191  N   NHE    74      47.343 -35.361  89.658  1.00  0.00
ATOM   1192  HN1 NHE    74      47.140 -34.833  90.495  1.00  0.00
ATOM   1193  HN2 NHE    74      48.019 -36.111  89.686  1.00  0.00
TER   
END   
