# Supplementary material for: Folded-state compatibility and unfolded-state constraint govern staple-based stabilization: guidelines from a coiled-coil model
Source: RSC Chem Biol. 2026 Feb 24;7(4):737–50. doi: 10.1039/d5cb00326a (PMC12980645; doi:10.1039/d5cb00326a)
Supplement: CB-007-D5CB00326A-s023 [file CB-007-D5CB00326A-s023.txt]

%VERSION  VERSION_STAMP = V0001.000  DATE = 11/11/24  12:01:02                  
%FLAG TITLE                                                                     
%FORMAT(20a4)                                                                   
default_name                                                                    
%FLAG POINTERS                                                                  
%FORMAT(10I8)                                                                   
    1181      20     601     585    1388     779    2647    2382       0       0
    6537      74     585     779    2382      62     131     145      37       0
       0       0       0       0       0       0       0       0      24       0
       0
%FLAG ATOM_NAME                                                                 
%FORMAT(20a4)                                                                   
H1  CH3 H2  H3  C   O   N   H   CA  HA  CB  HB2 HB3 CG  HG2 HG3 CD  OE1 OE2 C   
O   N   H   CA  HA  CB  HB  CG1 HG11HG12HG13CG2 HG21HG22HG23C   O   N   H   CA  
HA  CB  HB2 HB3 CG  HG2 HG3 CD  HD2 HD3 CE  HE2 HE3 NZ  HZ1 HZ2 HZ3 C   O   N   
H   CA  HA  CB  HB2 HB3 CG  HG2 HG3 CD  OE1 NE2 HE21HE22C   O   N   H   CA  HA  
CB  HB2 HB3 CG  HG  CD1 HD11HD12HD13CD2 HD21HD22HD23C   O   N   H   CA  HA  CB  
HB2 HB3 CG  HG2 HG3 CD  OE1 OE2 C   O   N   H   CA  HA  CB  HB1 HB2 HB3 C   O   
N   H   CA  HA  CB  HB2 HB3 CG  HG2 HG3 CD  OE1 OE2 C   O   N   H   CA  HA  CB  
HB  CG1 HG11HG12HG13CG2 HG21HG22HG23C   O   N   H   CA  HA  CB  HB2 HB3 CG  HG2 
HG3 CD  OE1 OE2 C   O   N   H   CA  HA  CB  HB2 HB3 CG  HG2 HG3 CD  OE1 OE2 C   
O   N   H   CA  HA  CB  HB2 HB3 CG  HG  CD1 HD11HD12HD13CD2 HD21HD22HD23C   O   
N   H   C   O   CA  HA  CB  HB2 HB3 CG  CD  HD1 N   H   CA  HA  CB  HB2 HB3 OG  
HG  C   O   N   H   CA  HA  CB  HB2 HB3 CG  HG2 HG3 CD  OE1 OE2 C   O   N   H   
CA  HA  CB  HB2 HB3 CG  HG  CD1 HD11HD12HD13CD2 HD21HD22HD23C   O   N   H   CA  
HA  CB  HB2 HB3 CG  CD1 HD1 NE1 HE1 CE2 CZ2 HZ2 CH2 HH2 CZ3 HZ3 CE3 HE3 CD2 C   
O   N   H   CA  HA  CB  HB2 HB3 CG  ND1 HD1 CE1 HE1 NE2 CD2 HD2 C   O   N   H   
CA  HA  CB  HB2 HB3 CG  HG  CD1 HD11HD12HD13CD2 HD21HD22HD23C   O   N   H   CA  
HA  CB  HB2 HB3 CG  HG2 HG3 CD  OE1 OE2 C   O   N   H   CA  HA  CB  HB2 HB3 CG  
OD1 ND2 HD21HD22C   O   N   H   CA  HA  CB  HB2 HB3 CG  HG2 HG3 CD  OE1 OE2 C   
O   N   H   CA  HA  CB  HB  CG1 HG11HG12HG13CG2 HG21HG22HG23C   O   N   H   CA  
HA  CB  HB1 HB2 HB3 C   O   N   H   CA  HA  CB  HB2 HB3 CG  HG2 HG3 CD  HD2 HD3 
NE  HE  CZ  NH1 HH11HH12NH2 HH21HH22C   O   N   H   CA  HA  CB  HB2 HB3 CG  HG  
CD1 HD11HD12HD13CD2 HD21HD22HD23C   O   N   H   CA  HA  CB  HB2 HB3 CG  HG2 HG3 
CD  OE1 OE2 C   O   N   H   CA  HA  CB  HB2 HB3 CG  HG2 HG3 CD  HD2 HD3 CE  HE2 
HE3 NZ  HZ1 HZ2 HZ3 C   O   N   H   CA  HA  CB  HB2 HB3 CG  HG2 HG3 CD  OE1 OE2 
C   O   N   H   CA  HA  CB  HB2 HB3 CG  OD1 ND2 HD21HD22C   O   N   H   CA  HA  
CB  HB1 HB2 HB3 C   O   N   H   CA  HA  CB  HB2 HB3 CG  HG2 HG3 CD  OE1 OE2 C   
O   N   H   CA  HA  CB  HB2 HB3 SG  C   O   N   H   CA  HA  CB  HB2 HB3 CG  HG2 
HG3 CD  OE1 OE2 C   O   N   H   CA  HA  CB  HB1 HB2 HB3 C   O   N   HN1 HN2 H1  
CH3 H2  H3  C   O   N   H   CA  HA  CB  HB2 HB3 CG  HG2 HG3 CD  HD2 HD3 CE  HE2 
HE3 NZ  HZ1 HZ2 HZ3 C   O   N   H   CA  HA  CB  HB  CG1 HG11HG12HG13CG2 HG21HG22
HG23C   O   N   H   CA  HA  CB  HB2 HB3 CG  HG2 HG3 CD  HD2 HD3 CE  HE2 HE3 NZ  
HZ1 HZ2 HZ3 C   O   N   H   CA  HA  CB  HB2 HB3 CG  HG2 HG3 CD  OE1 NE2 HE21HE22
C   O   N   H   CA  HA  CB  HB2 HB3 CG  HG  CD1 HD11HD12HD13CD2 HD21HD22HD23C   
O   N   H   CA  HA  CB  HB2 HB3 CG  HG2 HG3 CD  HD2 HD3 CE  HE2 HE3 NZ  HZ1 HZ2 
HZ3 C   O   N   H   CA  HA  CB  HB1 HB2 HB3 C   O   N   H   C   O   CA  HA  CB  
HB2 HB3 CG  CD  HD1 N   H   CA  HA  CB  HB  CG1 HG11HG12HG13CG2 HG21HG22HG23C   
O   N   H   CA  HA  CB  HB2 HB3 CG  HG2 HG3 CD  OE1 OE2 C   O   N   H   CA  HA  
CB  HB2 HB3 CG  HG2 HG3 CD  OE1 OE2 C   O   N   H   CA  HA  CB  HB2 HB3 CG  HG  
CD1 HD11HD12HD13CD2 HD21HD22HD23C   O   N   H   CA  HA  CB  HB2 HB3 CG  HG2 HG3 
CD  HD2 HD3 CE  HE2 HE3 NZ  HZ1 HZ2 HZ3 C   O   N   H   CA  HA  CB  HB2 HB3 OG  
HG  C   O   N   H   CA  HA  CB  HB2 HB3 CG  HG2 HG3 CD  HD2 HD3 CE  HE2 HE3 NZ  
HZ1 HZ2 HZ3 C   O   N   H   CA  HA  CB  HB2 HB3 CG  HG  CD1 HD11HD12HD13CD2 HD21
HD22HD23C   O   N   H   CA  HA  CB  HB2 HB3 CG  CD1 HD1 NE1 HE1 CE2 CZ2 HZ2 CH2 
HH2 CZ3 HZ3 CE3 HE3 CD2 C   O   N   H   CA  HA  CB  HB2 HB3 CG  ND1 HD1 CE1 HE1 
NE2 CD2 HD2 C   O   N   H   CA  HA  CB  HB2 HB3 CG  HG  CD1 HD11HD12HD13CD2 HD21
HD22HD23C   O   N   H   CA  HA  CB  HB2 HB3 CG  HG2 HG3 CD  HD2 HD3 CE  HE2 HE3 
NZ  HZ1 HZ2 HZ3 C   O   N   H   CA  HA  CB  HB2 HB3 CG  OD1 ND2 HD21HD22C   O   
N   H   CA  HA  CB  HB2 HB3 CG  HG2 HG3 CD  HD2 HD3 CE  HE2 HE3 NZ  HZ1 HZ2 HZ3 
C   O   N   H   CA  HA  CB  HB  CG1 HG11HG12HG13CG2 HG21HG22HG23C   O   N   H   
CA  HA  CB  HB1 HB2 HB3 C   O   N   H   CA  HA  CB  HB2 HB3 CG  HG2 HG3 CD  HD2 
HD3 NE  HE  CZ  NH1 HH11HH12NH2 HH21HH22C   O   N   H   CA  HA  CB  HB2 HB3 CG  
HG  CD1 HD11HD12HD13CD2 HD21HD22HD23C   O   N   H   CA  HA  CB  HB2 HB3 CG  HG2 
HG3 CD  HD2 HD3 CE  HE2 HE3 NZ  HZ1 HZ2 HZ3 C   O   N   H   CA  HA  CB  HB2 HB3 
CG  HG2 HG3 CD  HD2 HD3 CE  HE2 HE3 NZ  HZ1 HZ2 HZ3 C   O   N   H   CA  HA  CB  
HB2 HB3 CG  HG2 HG3 CD  HD2 HD3 CE  HE2 HE3 NZ  HZ1 HZ2 HZ3 C   O   N   H   CA  
HA  CB  HB2 HB3 CG  OD1 ND2 HD21HD22C   O   N   H   CA  HA  CB  HB1 HB2 HB3 C   
O   N   H   CA  HA  CB  HB2 HB3 CG  HG2 HG3 CD  OE1 OE2 C   O   N   H   CA  HA  
CB  HB2 HB3 SG  C   O   N   H   CA  HA  CB  HB2 HB3 CG  HG2 HG3 CD  HD2 HD3 CE  
HE2 HE3 NZ  HZ1 HZ2 HZ3 C   O   N   H   CA  HA  CB  HB1 HB2 HB3 C   O   N   HN1 
HN2 
%FLAG CHARGE                                                                    
%FORMAT(5E16.8)                                                                 
  2.04636429E+00 -6.67300626E+00  2.04636429E+00  2.04636429E+00  1.08823576E+01
 -1.03484442E+01 -9.40817349E+00  5.35006728E+00  7.23425310E-01  2.01356415E+00
  1.02044880E+00 -3.15245790E-01 -3.15245790E-01  2.47823280E-01 -7.74447750E-01
 -7.74447750E-01  1.46762404E+01 -1.49204192E+01 -1.49204192E+01  9.77808618E+00
 -1.06035564E+01 -7.57501011E+00  4.95464337E+00 -1.59445125E+00  1.76574087E+00
  5.43935655E+00 -5.41202310E-01 -5.81655816E+00  1.44138393E+00  1.44138393E+00
  1.44138393E+00 -5.81655816E+00  1.44138393E+00  1.44138393E+00  1.44138393E+00
  1.08841798E+01 -1.03484442E+01 -6.33953817E+00  5.00566581E+00 -4.37335200E+00
  2.59849998E+00 -1.71289620E-01  6.59647260E-01  6.59647260E-01  3.40757010E-01
  1.87689690E-01  1.87689690E-01 -8.72848170E-01  1.13160483E+00  1.13160483E+00
 -2.60578890E-01  2.06823105E+00  2.06823105E+00 -7.02287442E+00  6.19558200E+00
  6.19558200E+00  6.19558200E+00  1.33769904E+01 -1.07402236E+01 -7.57501011E+00
  4.95464337E+00 -5.64891300E-02  1.54889550E+00 -6.56002800E-02  3.11601330E-01
  3.11601330E-01 -1.17533835E+00  6.41424960E-01  6.41424960E-01  1.26663207E+01
 -1.10900918E+01 -1.71417176E+01  7.74629973E+00  7.74629973E+00  1.08841798E+01
 -1.03484442E+01 -7.57501011E+00  4.95464337E+00 -9.43915140E-01  1.68009606E+00
 -2.00809746E+00  8.32759110E-01  8.32759110E-01  6.43429413E+00 -6.57825030E-01
 -7.50940983E+00  1.82223000E+00  1.82223000E+00  1.82223000E+00 -7.50940983E+00
  1.82223000E+00  1.82223000E+00  1.82223000E+00  1.08841798E+01 -1.03484442E+01
 -9.40817349E+00  5.35006728E+00  7.23425310E-01  2.01356415E+00  1.02044880E+00
 -3.15245790E-01 -3.15245790E-01  2.47823280E-01 -7.74447750E-01 -7.74447750E-01
  1.46762404E+01 -1.49204192E+01 -1.49204192E+01  9.77808618E+00 -1.06035564E+01
 -7.57501011E+00  4.95464337E+00  6.14091510E-01  1.49969529E+00 -3.32556975E+00
  1.09880469E+00  1.09880469E+00  1.09880469E+00  1.08841798E+01 -1.03484442E+01
 -9.40817349E+00  5.35006728E+00  7.23425310E-01  2.01356415E+00  1.02044880E+00
 -3.15245790E-01 -3.15245790E-01  2.47823280E-01 -7.74447750E-01 -7.74447750E-01
  1.46762404E+01 -1.49204192E+01 -1.49204192E+01  9.77808618E+00 -1.06035564E+01
 -7.57501011E+00  4.95464337E+00 -1.59445125E+00  1.76574087E+00  5.43935655E+00
 -5.41202310E-01 -5.81655816E+00  1.44138393E+00  1.44138393E+00  1.44138393E+00
 -5.81655816E+00  1.44138393E+00  1.44138393E+00  1.44138393E+00  1.08841798E+01
 -1.03484442E+01 -9.40817349E+00  5.35006728E+00  7.23425310E-01  2.01356415E+00
  1.02044880E+00 -3.15245790E-01 -3.15245790E-01  2.47823280E-01 -7.74447750E-01
 -7.74447750E-01  1.46762404E+01 -1.49204192E+01 -1.49204192E+01  9.77808618E+00
 -1.06035564E+01 -9.40817349E+00  5.35006728E+00  7.23425310E-01  2.01356415E+00
  1.02044880E+00 -3.15245790E-01 -3.15245790E-01  2.47823280E-01 -7.74447750E-01
 -7.74447750E-01  1.46762404E+01 -1.49204192E+01 -1.49204192E+01  9.77808618E+00
 -1.06035564E+01 -7.57501011E+00  4.95464337E+00 -9.43915140E-01  1.68009606E+00
 -2.00809746E+00  8.32759110E-01  8.32759110E-01  6.43429413E+00 -6.57825030E-01
 -7.50940983E+00  1.82223000E+00  1.82223000E+00  1.82223000E+00 -7.50940983E+00
  1.82223000E+00  1.82223000E+00  1.82223000E+00  1.08841798E+01 -1.03484442E+01
 -7.57501011E+00  4.95464337E+00  1.08841798E+01 -1.03484442E+01 -9.22048380E-01
  2.51832186E+00  1.89511920E-01  1.29013884E+00  1.29013884E+00  3.95423910E-01
 -8.41505814E+00  5.73820227E+00 -7.57501011E+00  4.95464337E+00 -4.53735270E-01
  1.53613989E+00  3.85766091E+00  6.41424960E-01  6.41424960E-01 -1.19283176E+01
  7.79003325E+00  1.08841798E+01 -1.03484442E+01 -9.40817349E+00  5.35006728E+00
  7.23425310E-01  2.01356415E+00  1.02044880E+00 -3.15245790E-01 -3.15245790E-01
  2.47823280E-01 -7.74447750E-01 -7.74447750E-01  1.46762404E+01 -1.49204192E+01
 -1.49204192E+01  9.77808618E+00 -1.06035564E+01 -7.57501011E+00  4.95464337E+00
 -9.43915140E-01  1.68009606E+00 -2.00809746E+00  8.32759110E-01  8.32759110E-01
  6.43429413E+00 -6.57825030E-01 -7.50940983E+00  1.82223000E+00  1.82223000E+00
  1.82223000E+00 -7.50940983E+00  1.82223000E+00  1.82223000E+00  1.82223000E+00
  1.08841798E+01 -1.03484442E+01 -7.57501011E+00  4.95464337E+00 -5.01113250E-01
  2.04636429E+00 -9.11115000E-02  6.17735970E-01  6.17735970E-01 -2.57845545E+00
 -2.98481274E+00  3.75743826E+00 -6.22838214E+00  6.21744876E+00  2.51467740E+00
 -4.73962023E+00  2.86454556E+00 -2.06640882E+00  2.58209991E+00 -3.59343756E+00
  2.63676681E+00 -4.34966301E+00  3.09779100E+00  2.26503189E+00  1.08841798E+01
 -1.03484442E+01 -7.57501011E+00  4.95464337E+00  3.42579240E-01  1.60538463E+00
 -8.41870260E-01  7.32536460E-01  7.32536460E-01 -4.84713180E-01 -6.94451853E+00
  6.64931727E+00  3.74832711E+00  2.53654416E+00 -1.04359112E+01  2.35432116E+00
  2.09009781E+00  1.08841798E+01 -1.03484442E+01 -7.57501011E+00  4.95464337E+00
 -9.43915140E-01  1.68009606E+00 -2.00809746E+00  8.32759110E-01  8.32759110E-01
  6.43429413E+00 -6.57825030E-01 -7.50940983E+00  1.82223000E+00  1.82223000E+00
  1.82223000E+00 -7.50940983E+00  1.82223000E+00  1.82223000E+00  1.82223000E+00
  1.08841798E+01 -1.03484442E+01 -9.40817349E+00  5.35006728E+00  7.23425310E-01
  2.01356415E+00  1.02044880E+00 -3.15245790E-01 -3.15245790E-01  2.47823280E-01
 -7.74447750E-01 -7.74447750E-01  1.46762404E+01 -1.49204192E+01 -1.49204192E+01
  9.77808618E+00 -1.06035564E+01 -7.57501011E+00  4.95464337E+00  2.60578890E-01
  1.90969704E+00 -3.71917143E+00  1.45231731E+00  1.45231731E+00  1.29924999E+01
 -1.08076461E+01 -1.67481159E+01  7.64607708E+00  7.64607708E+00  1.08841798E+01
 -1.03484442E+01 -9.40817349E+00  5.35006728E+00  7.23425310E-01  2.01356415E+00
  1.02044880E+00 -3.15245790E-01 -3.15245790E-01  2.47823280E-01 -7.74447750E-01
 -7.74447750E-01  1.46762404E+01 -1.49204192E+01 -1.49204192E+01  9.77808618E+00
 -1.06035564E+01 -7.57501011E+00  4.95464337E+00 -1.59445125E+00  1.76574087E+00
  5.43935655E+00 -5.41202310E-01 -5.81655816E+00  1.44138393E+00  1.44138393E+00
  1.44138393E+00 -5.81655816E+00  1.44138393E+00  1.44138393E+00  1.44138393E+00
  1.08841798E+01 -1.03484442E+01 -7.57501011E+00  4.95464337E+00  6.14091510E-01
  1.49969529E+00 -3.32556975E+00  1.09880469E+00  1.09880469E+00  1.09880469E+00
  1.08841798E+01 -1.03484442E+01 -6.33953817E+00  5.00566581E+00 -4.80522051E+00
  2.84267880E+00 -1.27556100E-02  5.95869210E-01  5.95869210E-01  7.10669700E-01
  5.19335550E-01  5.19335550E-01  8.85603780E-01  1.25187201E+00  1.25187201E+00
 -9.64870785E+00  6.29762688E+00  1.47163295E+01 -1.57203782E+01  8.15994594E+00
  8.15994594E+00 -1.57203782E+01  8.15994594E+00  8.15994594E+00  1.33769904E+01
 -1.07402236E+01 -7.57501011E+00  4.95464337E+00 -9.43915140E-01  1.68009606E+00
 -2.00809746E+00  8.32759110E-01  8.32759110E-01  6.43429413E+00 -6.57825030E-01
 -7.50940983E+00  1.82223000E+00  1.82223000E+00  1.82223000E+00 -7.50940983E+00
  1.82223000E+00  1.82223000E+00  1.82223000E+00  1.08841798E+01 -1.03484442E+01
 -9.40817349E+00  5.35006728E+00  7.23425310E-01  2.01356415E+00  1.02044880E+00
 -3.15245790E-01 -3.15245790E-01  2.47823280E-01 -7.74447750E-01 -7.74447750E-01
  1.46762404E+01 -1.49204192E+01 -1.49204192E+01  9.77808618E+00 -1.06035564E+01
 -6.33953817E+00  5.00566581E+00 -4.37335200E+00  2.59849998E+00 -1.71289620E-01
  6.59647260E-01  6.59647260E-01  3.40757010E-01  1.87689690E-01  1.87689690E-01
 -8.72848170E-01  1.13160483E+00  1.13160483E+00 -2.60578890E-01  2.06823105E+00
  2.06823105E+00 -7.02287442E+00  6.19558200E+00  6.19558200E+00  6.19558200E+00
  1.33769904E+01 -1.07402236E+01 -9.40817349E+00  5.35006728E+00  7.23425310E-01
  2.01356415E+00  1.02044880E+00 -3.15245790E-01 -3.15245790E-01  2.47823280E-01
 -7.74447750E-01 -7.74447750E-01  1.46762404E+01 -1.49204192E+01 -1.49204192E+01
  9.77808618E+00 -1.06035564E+01 -7.57501011E+00  4.95464337E+00  2.60578890E-01
  1.90969704E+00 -3.71917143E+00  1.45231731E+00  1.45231731E+00  1.29924999E+01
 -1.08076461E+01 -1.67481159E+01  7.64607708E+00  7.64607708E+00  1.08841798E+01
 -1.03484442E+01 -7.57501011E+00  4.95464337E+00  6.14091510E-01  1.49969529E+00
 -3.32556975E+00  1.09880469E+00  1.09880469E+00  1.09880469E+00  1.08841798E+01
 -1.03484442E+01 -9.40817349E+00  5.35006728E+00  7.23425310E-01  2.01356415E+00
  1.02044880E+00 -3.15245790E-01 -3.15245790E-01  2.47823280E-01 -7.74447750E-01
 -7.74447750E-01  1.46762404E+01 -1.49204192E+01 -1.49204192E+01  9.77808618E+00
 -1.06035564E+01 -7.57501011E+00  4.95464337E+00  7.81736670E-01  1.39582818E+00
 -1.43956170E+00  1.65822930E+00  1.65822930E+00 -1.96983063E+00  1.08841798E+01
 -1.03484442E+01 -9.40817349E+00  5.35006728E+00  7.23425310E-01  2.01356415E+00
  1.02044880E+00 -3.15245790E-01 -3.15245790E-01  2.47823280E-01 -7.74447750E-01
 -7.74447750E-01  1.46762404E+01 -1.49204192E+01 -1.49204192E+01  9.77808618E+00
 -1.06035564E+01 -7.57501011E+00  4.95464337E+00  6.14091510E-01  1.49969529E+00
 -3.32556975E+00  1.09880469E+00  1.09880469E+00  1.09880469E+00  1.08841798E+01
 -1.03484442E+01 -8.43692490E+00  4.21846245E+00  4.21846245E+00  2.04636429E+00
 -6.67300626E+00  2.04636429E+00  2.04636429E+00  1.08823576E+01 -1.03484442E+01
 -6.33953817E+00  5.00566581E+00 -4.37335200E+00  2.59849998E+00 -1.71289620E-01
  6.59647260E-01  6.59647260E-01  3.40757010E-01  1.87689690E-01  1.87689690E-01
 -8.72848170E-01  1.13160483E+00  1.13160483E+00 -2.60578890E-01  2.06823105E+00
  2.06823105E+00 -7.02287442E+00  6.19558200E+00  6.19558200E+00  6.19558200E+00
  1.33769904E+01 -1.07402236E+01 -7.57501011E+00  4.95464337E+00 -1.59445125E+00
  1.76574087E+00  5.43935655E+00 -5.41202310E-01 -5.81655816E+00  1.44138393E+00
  1.44138393E+00  1.44138393E+00 -5.81655816E+00  1.44138393E+00  1.44138393E+00
  1.44138393E+00  1.08841798E+01 -1.03484442E+01 -6.33953817E+00  5.00566581E+00
 -4.37335200E+00  2.59849998E+00 -1.71289620E-01  6.59647260E-01  6.59647260E-01
  3.40757010E-01  1.87689690E-01  1.87689690E-01 -8.72848170E-01  1.13160483E+00
  1.13160483E+00 -2.60578890E-01  2.06823105E+00  2.06823105E+00 -7.02287442E+00
  6.19558200E+00  6.19558200E+00  6.19558200E+00  1.33769904E+01 -1.07402236E+01
 -7.57501011E+00  4.95464337E+00 -5.64891300E-02  1.54889550E+00 -6.56002800E-02
  3.11601330E-01  3.11601330E-01 -1.17533835E+00  6.41424960E-01  6.41424960E-01
  1.26663207E+01 -1.10900918E+01 -1.71417176E+01  7.74629973E+00  7.74629973E+00
  1.08841798E+01 -1.03484442E+01 -7.57501011E+00  4.95464337E+00 -9.43915140E-01
  1.68009606E+00 -2.00809746E+00  8.32759110E-01  8.32759110E-01  6.43429413E+00
 -6.57825030E-01 -7.50940983E+00  1.82223000E+00  1.82223000E+00  1.82223000E+00
 -7.50940983E+00  1.82223000E+00  1.82223000E+00  1.82223000E+00  1.08841798E+01
 -1.03484442E+01 -6.33953817E+00  5.00566581E+00 -4.37335200E+00  2.59849998E+00
 -1.71289620E-01  6.59647260E-01  6.59647260E-01  3.40757010E-01  1.87689690E-01
  1.87689690E-01 -8.72848170E-01  1.13160483E+00  1.13160483E+00 -2.60578890E-01
  2.06823105E+00  2.06823105E+00 -7.02287442E+00  6.19558200E+00  6.19558200E+00
  6.19558200E+00  1.33769904E+01 -1.07402236E+01 -7.57501011E+00  4.95464337E+00
  6.14091510E-01  1.49969529E+00 -3.32556975E+00  1.09880469E+00  1.09880469E+00
  1.09880469E+00  1.08841798E+01 -1.03484442E+01 -7.57501011E+00  4.95464337E+00
  1.08841798E+01 -1.03484442E+01 -9.22048380E-01  2.51832186E+00  1.89511920E-01
  1.29013884E+00  1.29013884E+00  3.95423910E-01 -8.41505814E+00  5.73820227E+00
 -7.57501011E+00  4.95464337E+00 -1.59445125E+00  1.76574087E+00  5.43935655E+00
 -5.41202310E-01 -5.81655816E+00  1.44138393E+00  1.44138393E+00  1.44138393E+00
 -5.81655816E+00  1.44138393E+00  1.44138393E+00  1.44138393E+00  1.08841798E+01
 -1.03484442E+01 -9.40817349E+00  5.35006728E+00  7.23425310E-01  2.01356415E+00
  1.02044880E+00 -3.15245790E-01 -3.15245790E-01  2.47823280E-01 -7.74447750E-01
 -7.74447750E-01  1.46762404E+01 -1.49204192E+01 -1.49204192E+01  9.77808618E+00
 -1.06035564E+01 -9.40817349E+00  5.35006728E+00  7.23425310E-01  2.01356415E+00
  1.02044880E+00 -3.15245790E-01 -3.15245790E-01  2.47823280E-01 -7.74447750E-01
 -7.74447750E-01  1.46762404E+01 -1.49204192E+01 -1.49204192E+01  9.77808618E+00
 -1.06035564E+01 -7.57501011E+00  4.95464337E+00 -9.43915140E-01  1.68009606E+00
 -2.00809746E+00  8.32759110E-01  8.32759110E-01  6.43429413E+00 -6.57825030E-01
 -7.50940983E+00  1.82223000E+00  1.82223000E+00  1.82223000E+00 -7.50940983E+00
  1.82223000E+00  1.82223000E+00  1.82223000E+00  1.08841798E+01 -1.03484442E+01
 -6.33953817E+00  5.00566581E+00 -4.37335200E+00  2.59849998E+00 -1.71289620E-01
  6.59647260E-01  6.59647260E-01  3.40757010E-01  1.87689690E-01  1.87689690E-01
 -8.72848170E-01  1.13160483E+00  1.13160483E+00 -2.60578890E-01  2.06823105E+00
  2.06823105E+00 -7.02287442E+00  6.19558200E+00  6.19558200E+00  6.19558200E+00
  1.33769904E+01 -1.07402236E+01 -7.57501011E+00  4.95464337E+00 -4.53735270E-01
  1.53613989E+00  3.85766091E+00  6.41424960E-01  6.41424960E-01 -1.19283176E+01
  7.79003325E+00  1.08841798E+01 -1.03484442E+01 -6.33953817E+00  5.00566581E+00
 -4.37335200E+00  2.59849998E+00 -1.71289620E-01  6.59647260E-01  6.59647260E-01
  3.40757010E-01  1.87689690E-01  1.87689690E-01 -8.72848170E-01  1.13160483E+00
  1.13160483E+00 -2.60578890E-01  2.06823105E+00  2.06823105E+00 -7.02287442E+00
  6.19558200E+00  6.19558200E+00  6.19558200E+00  1.33769904E+01 -1.07402236E+01
 -7.57501011E+00  4.95464337E+00 -9.43915140E-01  1.68009606E+00 -2.00809746E+00
  8.32759110E-01  8.32759110E-01  6.43429413E+00 -6.57825030E-01 -7.50940983E+00
  1.82223000E+00  1.82223000E+00  1.82223000E+00 -7.50940983E+00  1.82223000E+00
  1.82223000E+00  1.82223000E+00  1.08841798E+01 -1.03484442E+01 -7.57501011E+00
  4.95464337E+00 -5.01113250E-01  2.04636429E+00 -9.11115000E-02  6.17735970E-01
  6.17735970E-01 -2.57845545E+00 -2.98481274E+00  3.75743826E+00 -6.22838214E+00
  6.21744876E+00  2.51467740E+00 -4.73962023E+00  2.86454556E+00 -2.06640882E+00
  2.58209991E+00 -3.59343756E+00  2.63676681E+00 -4.34966301E+00  3.09779100E+00
  2.26503189E+00  1.08841798E+01 -1.03484442E+01 -7.57501011E+00  4.95464337E+00
  3.42579240E-01  1.60538463E+00 -8.41870260E-01  7.32536460E-01  7.32536460E-01
 -4.84713180E-01 -6.94451853E+00  6.64931727E+00  3.74832711E+00  2.53654416E+00
 -1.04359112E+01  2.35432116E+00  2.09009781E+00  1.08841798E+01 -1.03484442E+01
 -7.57501011E+00  4.95464337E+00 -9.43915140E-01  1.68009606E+00 -2.00809746E+00
  8.32759110E-01  8.32759110E-01  6.43429413E+00 -6.57825030E-01 -7.50940983E+00
  1.82223000E+00  1.82223000E+00  1.82223000E+00 -7.50940983E+00  1.82223000E+00
  1.82223000E+00  1.82223000E+00  1.08841798E+01 -1.03484442E+01 -6.33953817E+00
  5.00566581E+00 -4.37335200E+00  2.59849998E+00 -1.71289620E-01  6.59647260E-01
  6.59647260E-01  3.40757010E-01  1.87689690E-01  1.87689690E-01 -8.72848170E-01
  1.13160483E+00  1.13160483E+00 -2.60578890E-01  2.06823105E+00  2.06823105E+00
 -7.02287442E+00  6.19558200E+00  6.19558200E+00  6.19558200E+00  1.33769904E+01
 -1.07402236E+01 -7.57501011E+00  4.95464337E+00  2.60578890E-01  1.90969704E+00
 -3.71917143E+00  1.45231731E+00  1.45231731E+00  1.29924999E+01 -1.08076461E+01
 -1.67481159E+01  7.64607708E+00  7.64607708E+00  1.08841798E+01 -1.03484442E+01
 -6.33953817E+00  5.00566581E+00 -4.37335200E+00  2.59849998E+00 -1.71289620E-01
  6.59647260E-01  6.59647260E-01  3.40757010E-01  1.87689690E-01  1.87689690E-01
 -8.72848170E-01  1.13160483E+00  1.13160483E+00 -2.60578890E-01  2.06823105E+00
  2.06823105E+00 -7.02287442E+00  6.19558200E+00  6.19558200E+00  6.19558200E+00
  1.33769904E+01 -1.07402236E+01 -7.57501011E+00  4.95464337E+00 -1.59445125E+00
  1.76574087E+00  5.43935655E+00 -5.41202310E-01 -5.81655816E+00  1.44138393E+00
  1.44138393E+00  1.44138393E+00 -5.81655816E+00  1.44138393E+00  1.44138393E+00
  1.44138393E+00  1.08841798E+01 -1.03484442E+01 -7.57501011E+00  4.95464337E+00
  6.14091510E-01  1.49969529E+00 -3.32556975E+00  1.09880469E+00  1.09880469E+00
  1.09880469E+00  1.08841798E+01 -1.03484442E+01 -6.33953817E+00  5.00566581E+00
 -4.80522051E+00  2.84267880E+00 -1.27556100E-02  5.95869210E-01  5.95869210E-01
  7.10669700E-01  5.19335550E-01  5.19335550E-01  8.85603780E-01  1.25187201E+00
  1.25187201E+00 -9.64870785E+00  6.29762688E+00  1.47163295E+01 -1.57203782E+01
  8.15994594E+00  8.15994594E+00 -1.57203782E+01  8.15994594E+00  8.15994594E+00
  1.33769904E+01 -1.07402236E+01 -7.57501011E+00  4.95464337E+00 -9.43915140E-01
  1.68009606E+00 -2.00809746E+00  8.32759110E-01  8.32759110E-01  6.43429413E+00
 -6.57825030E-01 -7.50940983E+00  1.82223000E+00  1.82223000E+00  1.82223000E+00
 -7.50940983E+00  1.82223000E+00  1.82223000E+00  1.82223000E+00  1.08841798E+01
 -1.03484442E+01 -6.33953817E+00  5.00566581E+00 -4.37335200E+00  2.59849998E+00
 -1.71289620E-01  6.59647260E-01  6.59647260E-01  3.40757010E-01  1.87689690E-01
  1.87689690E-01 -8.72848170E-01  1.13160483E+00  1.13160483E+00 -2.60578890E-01
  2.06823105E+00  2.06823105E+00 -7.02287442E+00  6.19558200E+00  6.19558200E+00
  6.19558200E+00  1.33769904E+01 -1.07402236E+01 -6.33953817E+00  5.00566581E+00
 -4.37335200E+00  2.59849998E+00 -1.71289620E-01  6.59647260E-01  6.59647260E-01
  3.40757010E-01  1.87689690E-01  1.87689690E-01 -8.72848170E-01  1.13160483E+00
  1.13160483E+00 -2.60578890E-01  2.06823105E+00  2.06823105E+00 -7.02287442E+00
  6.19558200E+00  6.19558200E+00  6.19558200E+00  1.33769904E+01 -1.07402236E+01
 -6.33953817E+00  5.00566581E+00 -4.37335200E+00  2.59849998E+00 -1.71289620E-01
  6.59647260E-01  6.59647260E-01  3.40757010E-01  1.87689690E-01  1.87689690E-01
 -8.72848170E-01  1.13160483E+00  1.13160483E+00 -2.60578890E-01  2.06823105E+00
  2.06823105E+00 -7.02287442E+00  6.19558200E+00  6.19558200E+00  6.19558200E+00
  1.33769904E+01 -1.07402236E+01 -7.57501011E+00  4.95464337E+00  2.60578890E-01
  1.90969704E+00 -3.71917143E+00  1.45231731E+00  1.45231731E+00  1.29924999E+01
 -1.08076461E+01 -1.67481159E+01  7.64607708E+00  7.64607708E+00  1.08841798E+01
 -1.03484442E+01 -7.57501011E+00  4.95464337E+00  6.14091510E-01  1.49969529E+00
 -3.32556975E+00  1.09880469E+00  1.09880469E+00  1.09880469E+00  1.08841798E+01
 -1.03484442E+01 -9.40817349E+00  5.35006728E+00  7.23425310E-01  2.01356415E+00
  1.02044880E+00 -3.15245790E-01 -3.15245790E-01  2.47823280E-01 -7.74447750E-01
 -7.74447750E-01  1.46762404E+01 -1.49204192E+01 -1.49204192E+01  9.77808618E+00
 -1.06035564E+01 -7.57501011E+00  4.95464337E+00  7.81736670E-01  1.39582818E+00
 -1.43956170E+00  1.65822930E+00  1.65822930E+00 -1.96983063E+00  1.08841798E+01
 -1.03484442E+01 -6.33953817E+00  5.00566581E+00 -4.37335200E+00  2.59849998E+00
 -1.71289620E-01  6.59647260E-01  6.59647260E-01  3.40757010E-01  1.87689690E-01
  1.87689690E-01 -8.72848170E-01  1.13160483E+00  1.13160483E+00 -2.60578890E-01
  2.06823105E+00  2.06823105E+00 -7.02287442E+00  6.19558200E+00  6.19558200E+00
  6.19558200E+00  1.33769904E+01 -1.07402236E+01 -7.57501011E+00  4.95464337E+00
  6.14091510E-01  1.49969529E+00 -3.32556975E+00  1.09880469E+00  1.09880469E+00
  1.09880469E+00  1.08841798E+01 -1.03484442E+01 -8.43692490E+00  4.21846245E+00
  4.21846245E+00
%FLAG ATOMIC_NUMBER                                                             
%FORMAT(10I8)                                                                   
       1       6       1       1       6       8       7       1       6       1
       6       1       1       6       1       1       6       8       8       6
       8       7       1       6       1       6       1       6       1       1
       1       6       1       1       1       6       8       7       1       6
       1       6       1       1       6       1       1       6       1       1
       6       1       1       7       1       1       1       6       8       7
       1       6       1       6       1       1       6       1       1       6
       8       7       1       1       6       8       7       1       6       1
       6       1       1       6       1       6       1       1       1       6
       1       1       1       6       8       7       1       6       1       6
       1       1       6       1       1       6       8       8       6       8
       7       1       6       1       6       1       1       1       6       8
       7       1       6       1       6       1       1       6       1       1
       6       8       8       6       8       7       1       6       1       6
       1       6       1       1       1       6       1       1       1       6
       8       7       1       6       1       6       1       1       6       1
       1       6       8       8       6       8       7       1       6       1
       6       1       1       6       1       1       6       8       8       6
       8       7       1       6       1       6       1       1       6       1
       6       1       1       1       6       1       1       1       6       8
       7       1       6       8       6       1       6       1       1       6
       6       1       7       1       6       1       6       1       1       8
       1       6       8       7       1       6       1       6       1       1
       6       1       1       6       8       8       6       8       7       1
       6       1       6       1       1       6       1       6       1       1
       1       6       1       1       1       6       8       7       1       6
       1       6       1       1       6       6       1       7       1       6
       6       1       6       1       6       1       6       1       6       6
       8       7       1       6       1       6       1       1       6       7
       1       6       1       7       6       1       6       8       7       1
       6       1       6       1       1       6       1       6       1       1
       1       6       1       1       1       6       8       7       1       6
       1       6       1       1       6       1       1       6       8       8
       6       8       7       1       6       1       6       1       1       6
       8       7       1       1       6       8       7       1       6       1
       6       1       1       6       1       1       6       8       8       6
       8       7       1       6       1       6       1       6       1       1
       1       6       1       1       1       6       8       7       1       6
       1       6       1       1       1       6       8       7       1       6
       1       6       1       1       6       1       1       6       1       1
       7       1       6       7       1       1       7       1       1       6
       8       7       1       6       1       6       1       1       6       1
       6       1       1       1       6       1       1       1       6       8
       7       1       6       1       6       1       1       6       1       1
       6       8       8       6       8       7       1       6       1       6
       1       1       6       1       1       6       1       1       6       1
       1       7       1       1       1       6       8       7       1       6
       1       6       1       1       6       1       1       6       8       8
       6       8       7       1       6       1       6       1       1       6
       8       7       1       1       6       8       7       1       6       1
       6       1       1       1       6       8       7       1       6       1
       6       1       1       6       1       1       6       8       8       6
       8       7       1       6       1       6       1       1      16       6
       8       7       1       6       1       6       1       1       6       1
       1       6       8       8       6       8       7       1       6       1
       6       1       1       1       6       8       7       1       1       1
       6       1       1       6       8       7       1       6       1       6
       1       1       6       1       1       6       1       1       6       1
       1       7       1       1       1       6       8       7       1       6
       1       6       1       6       1       1       1       6       1       1
       1       6       8       7       1       6       1       6       1       1
       6       1       1       6       1       1       6       1       1       7
       1       1       1       6       8       7       1       6       1       6
       1       1       6       1       1       6       8       7       1       1
       6       8       7       1       6       1       6       1       1       6
       1       6       1       1       1       6       1       1       1       6
       8       7       1       6       1       6       1       1       6       1
       1       6       1       1       6       1       1       7       1       1
       1       6       8       7       1       6       1       6       1       1
       1       6       8       7       1       6       8       6       1       6
       1       1       6       6       1       7       1       6       1       6
       1       6       1       1       1       6       1       1       1       6
       8       7       1       6       1       6       1       1       6       1
       1       6       8       8       6       8       7       1       6       1
       6       1       1       6       1       1       6       8       8       6
       8       7       1       6       1       6       1       1       6       1
       6       1       1       1       6       1       1       1       6       8
       7       1       6       1       6       1       1       6       1       1
       6       1       1       6       1       1       7       1       1       1
       6       8       7       1       6       1       6       1       1       8
       1       6       8       7       1       6       1       6       1       1
       6       1       1       6       1       1       6       1       1       7
       1       1       1       6       8       7       1       6       1       6
       1       1       6       1       6       1       1       1       6       1
       1       1       6       8       7       1       6       1       6       1
       1       6       6       1       7       1       6       6       1       6
       1       6       1       6       1       6       6       8       7       1
       6       1       6       1       1       6       7       1       6       1
       7       6       1       6       8       7       1       6       1       6
       1       1       6       1       6       1       1       1       6       1
       1       1       6       8       7       1       6       1       6       1
       1       6       1       1       6       1       1       6       1       1
       7       1       1       1       6       8       7       1       6       1
       6       1       1       6       8       7       1       1       6       8
       7       1       6       1       6       1       1       6       1       1
       6       1       1       6       1       1       7       1       1       1
       6       8       7       1       6       1       6       1       6       1
       1       1       6       1       1       1       6       8       7       1
       6       1       6       1       1       1       6       8       7       1
       6       1       6       1       1       6       1       1       6       1
       1       7       1       6       7       1       1       7       1       1
       6       8       7       1       6       1       6       1       1       6
       1       6       1       1       1       6       1       1       1       6
       8       7       1       6       1       6       1       1       6       1
       1       6       1       1       6       1       1       7       1       1
       1       6       8       7       1       6       1       6       1       1
       6       1       1       6       1       1       6       1       1       7
       1       1       1       6       8       7       1       6       1       6
       1       1       6       1       1       6       1       1       6       1
       1       7       1       1       1       6       8       7       1       6
       1       6       1       1       6       8       7       1       1       6
       8       7       1       6       1       6       1       1       1       6
       8       7       1       6       1       6       1       1       6       1
       1       6       8       8       6       8       7       1       6       1
       6       1       1      16       6       8       7       1       6       1
       6       1       1       6       1       1       6       1       1       6
       1       1       7       1       1       1       6       8       7       1
       6       1       6       1       1       1       6       8       7       1
       1
%FLAG MASS                                                                      
%FORMAT(5E16.8)                                                                 
  1.00800000E+00  1.20100000E+01  1.00800000E+00  1.00800000E+00  1.20100000E+01
  1.60000000E+01  1.40100000E+01  1.00800000E+00  1.20100000E+01  1.00800000E+00
  1.20100000E+01  1.00800000E+00  1.00800000E+00  1.20100000E+01  1.00800000E+00
  1.00800000E+00  1.20100000E+01  1.60000000E+01  1.60000000E+01  1.20100000E+01
  1.60000000E+01  1.40100000E+01  1.00800000E+00  1.20100000E+01  1.00800000E+00
  1.20100000E+01  1.00800000E+00  1.20100000E+01  1.00800000E+00  1.00800000E+00
  1.00800000E+00  1.20100000E+01  1.00800000E+00  1.00800000E+00  1.00800000E+00
  1.20100000E+01  1.60000000E+01  1.40100000E+01  1.00800000E+00  1.20100000E+01
  1.00800000E+00  1.20100000E+01  1.00800000E+00  1.00800000E+00  1.20100000E+01
  1.00800000E+00  1.00800000E+00  1.20100000E+01  1.00800000E+00  1.00800000E+00
  1.20100000E+01  1.00800000E+00  1.00800000E+00  1.40100000E+01  1.00800000E+00
  1.00800000E+00  1.00800000E+00  1.20100000E+01  1.60000000E+01  1.40100000E+01
  1.00800000E+00  1.20100000E+01  1.00800000E+00  1.20100000E+01  1.00800000E+00
  1.00800000E+00  1.20100000E+01  1.00800000E+00  1.00800000E+00  1.20100000E+01
  1.60000000E+01  1.40100000E+01  1.00800000E+00  1.00800000E+00  1.20100000E+01
  1.60000000E+01  1.40100000E+01  1.00800000E+00  1.20100000E+01  1.00800000E+00
  1.20100000E+01  1.00800000E+00  1.00800000E+00  1.20100000E+01  1.00800000E+00
  1.20100000E+01  1.00800000E+00  1.00800000E+00  1.00800000E+00  1.20100000E+01
  1.00800000E+00  1.00800000E+00  1.00800000E+00  1.20100000E+01  1.60000000E+01
  1.40100000E+01  1.00800000E+00  1.20100000E+01  1.00800000E+00  1.20100000E+01
  1.00800000E+00  1.00800000E+00  1.20100000E+01  1.00800000E+00  1.00800000E+00
  1.20100000E+01  1.60000000E+01  1.60000000E+01  1.20100000E+01  1.60000000E+01
  1.40100000E+01  1.00800000E+00  1.20100000E+01  1.00800000E+00  1.20100000E+01
  1.00800000E+00  1.00800000E+00  1.00800000E+00  1.20100000E+01  1.60000000E+01
  1.40100000E+01  1.00800000E+00  1.20100000E+01  1.00800000E+00  1.20100000E+01
  1.00800000E+00  1.00800000E+00  1.20100000E+01  1.00800000E+00  1.00800000E+00
  1.20100000E+01  1.60000000E+01  1.60000000E+01  1.20100000E+01  1.60000000E+01
  1.40100000E+01  1.00800000E+00  1.20100000E+01  1.00800000E+00  1.20100000E+01
  1.00800000E+00  1.20100000E+01  1.00800000E+00  1.00800000E+00  1.00800000E+00
  1.20100000E+01  1.00800000E+00  1.00800000E+00  1.00800000E+00  1.20100000E+01
  1.60000000E+01  1.40100000E+01  1.00800000E+00  1.20100000E+01  1.00800000E+00
  1.20100000E+01  1.00800000E+00  1.00800000E+00  1.20100000E+01  1.00800000E+00
  1.00800000E+00  1.20100000E+01  1.60000000E+01  1.60000000E+01  1.20100000E+01
  1.60000000E+01  1.40100000E+01  1.00800000E+00  1.20100000E+01  1.00800000E+00
  1.20100000E+01  1.00800000E+00  1.00800000E+00  1.20100000E+01  1.00800000E+00
  1.00800000E+00  1.20100000E+01  1.60000000E+01  1.60000000E+01  1.20100000E+01
  1.60000000E+01  1.40100000E+01  1.00800000E+00  1.20100000E+01  1.00800000E+00
  1.20100000E+01  1.00800000E+00  1.00800000E+00  1.20100000E+01  1.00800000E+00
  1.20100000E+01  1.00800000E+00  1.00800000E+00  1.00800000E+00  1.20100000E+01
  1.00800000E+00  1.00800000E+00  1.00800000E+00  1.20100000E+01  1.60000000E+01
  1.40100000E+01  1.00800000E+00  1.20100000E+01  1.60000000E+01  1.20100000E+01
  1.00800000E+00  1.20100000E+01  1.00800000E+00  1.00800000E+00  1.20100000E+01
  1.20100000E+01  1.00800000E+00  1.40100000E+01  1.00800000E+00  1.20100000E+01
  1.00800000E+00  1.20100000E+01  1.00800000E+00  1.00800000E+00  1.60000000E+01
  1.00800000E+00  1.20100000E+01  1.60000000E+01  1.40100000E+01  1.00800000E+00
  1.20100000E+01  1.00800000E+00  1.20100000E+01  1.00800000E+00  1.00800000E+00
  1.20100000E+01  1.00800000E+00  1.00800000E+00  1.20100000E+01  1.60000000E+01
  1.60000000E+01  1.20100000E+01  1.60000000E+01  1.40100000E+01  1.00800000E+00
  1.20100000E+01  1.00800000E+00  1.20100000E+01  1.00800000E+00  1.00800000E+00
  1.20100000E+01  1.00800000E+00  1.20100000E+01  1.00800000E+00  1.00800000E+00
  1.00800000E+00  1.20100000E+01  1.00800000E+00  1.00800000E+00  1.00800000E+00
  1.20100000E+01  1.60000000E+01  1.40100000E+01  1.00800000E+00  1.20100000E+01
  1.00800000E+00  1.20100000E+01  1.00800000E+00  1.00800000E+00  1.20100000E+01
  1.20100000E+01  1.00800000E+00  1.40100000E+01  1.00800000E+00  1.20100000E+01
  1.20100000E+01  1.00800000E+00  1.20100000E+01  1.00800000E+00  1.20100000E+01
  1.00800000E+00  1.20100000E+01  1.00800000E+00  1.20100000E+01  1.20100000E+01
  1.60000000E+01  1.40100000E+01  1.00800000E+00  1.20100000E+01  1.00800000E+00
  1.20100000E+01  1.00800000E+00  1.00800000E+00  1.20100000E+01  1.40100000E+01
  1.00800000E+00  1.20100000E+01  1.00800000E+00  1.40100000E+01  1.20100000E+01
  1.00800000E+00  1.20100000E+01  1.60000000E+01  1.40100000E+01  1.00800000E+00
  1.20100000E+01  1.00800000E+00  1.20100000E+01  1.00800000E+00  1.00800000E+00
  1.20100000E+01  1.00800000E+00  1.20100000E+01  1.00800000E+00  1.00800000E+00
  1.00800000E+00  1.20100000E+01  1.00800000E+00  1.00800000E+00  1.00800000E+00
  1.20100000E+01  1.60000000E+01  1.40100000E+01  1.00800000E+00  1.20100000E+01
  1.00800000E+00  1.20100000E+01  1.00800000E+00  1.00800000E+00  1.20100000E+01
  1.00800000E+00  1.00800000E+00  1.20100000E+01  1.60000000E+01  1.60000000E+01
  1.20100000E+01  1.60000000E+01  1.40100000E+01  1.00800000E+00  1.20100000E+01
  1.00800000E+00  1.20100000E+01  1.00800000E+00  1.00800000E+00  1.20100000E+01
  1.60000000E+01  1.40100000E+01  1.00800000E+00  1.00800000E+00  1.20100000E+01
  1.60000000E+01  1.40100000E+01  1.00800000E+00  1.20100000E+01  1.00800000E+00
  1.20100000E+01  1.00800000E+00  1.00800000E+00  1.20100000E+01  1.00800000E+00
  1.00800000E+00  1.20100000E+01  1.60000000E+01  1.60000000E+01  1.20100000E+01
  1.60000000E+01  1.40100000E+01  1.00800000E+00  1.20100000E+01  1.00800000E+00
  1.20100000E+01  1.00800000E+00  1.20100000E+01  1.00800000E+00  1.00800000E+00
  1.00800000E+00  1.20100000E+01  1.00800000E+00  1.00800000E+00  1.00800000E+00
  1.20100000E+01  1.60000000E+01  1.40100000E+01  1.00800000E+00  1.20100000E+01
  1.00800000E+00  1.20100000E+01  1.00800000E+00  1.00800000E+00  1.00800000E+00
  1.20100000E+01  1.60000000E+01  1.40100000E+01  1.00800000E+00  1.20100000E+01
  1.00800000E+00  1.20100000E+01  1.00800000E+00  1.00800000E+00  1.20100000E+01
  1.00800000E+00  1.00800000E+00  1.20100000E+01  1.00800000E+00  1.00800000E+00
  1.40100000E+01  1.00800000E+00  1.20100000E+01  1.40100000E+01  1.00800000E+00
  1.00800000E+00  1.40100000E+01  1.00800000E+00  1.00800000E+00  1.20100000E+01
  1.60000000E+01  1.40100000E+01  1.00800000E+00  1.20100000E+01  1.00800000E+00
  1.20100000E+01  1.00800000E+00  1.00800000E+00  1.20100000E+01  1.00800000E+00
  1.20100000E+01  1.00800000E+00  1.00800000E+00  1.00800000E+00  1.20100000E+01
  1.00800000E+00  1.00800000E+00  1.00800000E+00  1.20100000E+01  1.60000000E+01
  1.40100000E+01  1.00800000E+00  1.20100000E+01  1.00800000E+00  1.20100000E+01
  1.00800000E+00  1.00800000E+00  1.20100000E+01  1.00800000E+00  1.00800000E+00
  1.20100000E+01  1.60000000E+01  1.60000000E+01  1.20100000E+01  1.60000000E+01
  1.40100000E+01  1.00800000E+00  1.20100000E+01  1.00800000E+00  1.20100000E+01
  1.00800000E+00  1.00800000E+00  1.20100000E+01  1.00800000E+00  1.00800000E+00
  1.20100000E+01  1.00800000E+00  1.00800000E+00  1.20100000E+01  1.00800000E+00
  1.00800000E+00  1.40100000E+01  1.00800000E+00  1.00800000E+00  1.00800000E+00
  1.20100000E+01  1.60000000E+01  1.40100000E+01  1.00800000E+00  1.20100000E+01
  1.00800000E+00  1.20100000E+01  1.00800000E+00  1.00800000E+00  1.20100000E+01
  1.00800000E+00  1.00800000E+00  1.20100000E+01  1.60000000E+01  1.60000000E+01
  1.20100000E+01  1.60000000E+01  1.40100000E+01  1.00800000E+00  1.20100000E+01
  1.00800000E+00  1.20100000E+01  1.00800000E+00  1.00800000E+00  1.20100000E+01
  1.60000000E+01  1.40100000E+01  1.00800000E+00  1.00800000E+00  1.20100000E+01
  1.60000000E+01  1.40100000E+01  1.00800000E+00  1.20100000E+01  1.00800000E+00
  1.20100000E+01  1.00800000E+00  1.00800000E+00  1.00800000E+00  1.20100000E+01
  1.60000000E+01  1.40100000E+01  1.00800000E+00  1.20100000E+01  1.00800000E+00
  1.20100000E+01  1.00800000E+00  1.00800000E+00  1.20100000E+01  1.00800000E+00
  1.00800000E+00  1.20100000E+01  1.60000000E+01  1.60000000E+01  1.20100000E+01
  1.60000000E+01  1.40100000E+01  1.00800000E+00  1.20100000E+01  1.00800000E+00
  1.20100000E+01  1.00800000E+00  1.00800000E+00  3.20600000E+01  1.20100000E+01
  1.60000000E+01  1.40100000E+01  1.00800000E+00  1.20100000E+01  1.00800000E+00
  1.20100000E+01  1.00800000E+00  1.00800000E+00  1.20100000E+01  1.00800000E+00
  1.00800000E+00  1.20100000E+01  1.60000000E+01  1.60000000E+01  1.20100000E+01
  1.60000000E+01  1.40100000E+01  1.00800000E+00  1.20100000E+01  1.00800000E+00
  1.20100000E+01  1.00800000E+00  1.00800000E+00  1.00800000E+00  1.20100000E+01
  1.60000000E+01  1.40100000E+01  1.00800000E+00  1.00800000E+00  1.00800000E+00
  1.20100000E+01  1.00800000E+00  1.00800000E+00  1.20100000E+01  1.60000000E+01
  1.40100000E+01  1.00800000E+00  1.20100000E+01  1.00800000E+00  1.20100000E+01
  1.00800000E+00  1.00800000E+00  1.20100000E+01  1.00800000E+00  1.00800000E+00
  1.20100000E+01  1.00800000E+00  1.00800000E+00  1.20100000E+01  1.00800000E+00
  1.00800000E+00  1.40100000E+01  1.00800000E+00  1.00800000E+00  1.00800000E+00
  1.20100000E+01  1.60000000E+01  1.40100000E+01  1.00800000E+00  1.20100000E+01
  1.00800000E+00  1.20100000E+01  1.00800000E+00  1.20100000E+01  1.00800000E+00
  1.00800000E+00  1.00800000E+00  1.20100000E+01  1.00800000E+00  1.00800000E+00
  1.00800000E+00  1.20100000E+01  1.60000000E+01  1.40100000E+01  1.00800000E+00
  1.20100000E+01  1.00800000E+00  1.20100000E+01  1.00800000E+00  1.00800000E+00
  1.20100000E+01  1.00800000E+00  1.00800000E+00  1.20100000E+01  1.00800000E+00
  1.00800000E+00  1.20100000E+01  1.00800000E+00  1.00800000E+00  1.40100000E+01
  1.00800000E+00  1.00800000E+00  1.00800000E+00  1.20100000E+01  1.60000000E+01
  1.40100000E+01  1.00800000E+00  1.20100000E+01  1.00800000E+00  1.20100000E+01
  1.00800000E+00  1.00800000E+00  1.20100000E+01  1.00800000E+00  1.00800000E+00
  1.20100000E+01  1.60000000E+01  1.40100000E+01  1.00800000E+00  1.00800000E+00
  1.20100000E+01  1.60000000E+01  1.40100000E+01  1.00800000E+00  1.20100000E+01
  1.00800000E+00  1.20100000E+01  1.00800000E+00  1.00800000E+00  1.20100000E+01
  1.00800000E+00  1.20100000E+01  1.00800000E+00  1.00800000E+00  1.00800000E+00
  1.20100000E+01  1.00800000E+00  1.00800000E+00  1.00800000E+00  1.20100000E+01
  1.60000000E+01  1.40100000E+01  1.00800000E+00  1.20100000E+01  1.00800000E+00
  1.20100000E+01  1.00800000E+00  1.00800000E+00  1.20100000E+01  1.00800000E+00
  1.00800000E+00  1.20100000E+01  1.00800000E+00  1.00800000E+00  1.20100000E+01
  1.00800000E+00  1.00800000E+00  1.40100000E+01  1.00800000E+00  1.00800000E+00
  1.00800000E+00  1.20100000E+01  1.60000000E+01  1.40100000E+01  1.00800000E+00
  1.20100000E+01  1.00800000E+00  1.20100000E+01  1.00800000E+00  1.00800000E+00
  1.00800000E+00  1.20100000E+01  1.60000000E+01  1.40100000E+01  1.00800000E+00
  1.20100000E+01  1.60000000E+01  1.20100000E+01  1.00800000E+00  1.20100000E+01
  1.00800000E+00  1.00800000E+00  1.20100000E+01  1.20100000E+01  1.00800000E+00
  1.40100000E+01  1.00800000E+00  1.20100000E+01  1.00800000E+00  1.20100000E+01
  1.00800000E+00  1.20100000E+01  1.00800000E+00  1.00800000E+00  1.00800000E+00
  1.20100000E+01  1.00800000E+00  1.00800000E+00  1.00800000E+00  1.20100000E+01
  1.60000000E+01  1.40100000E+01  1.00800000E+00  1.20100000E+01  1.00800000E+00
  1.20100000E+01  1.00800000E+00  1.00800000E+00  1.20100000E+01  1.00800000E+00
  1.00800000E+00  1.20100000E+01  1.60000000E+01  1.60000000E+01  1.20100000E+01
  1.60000000E+01  1.40100000E+01  1.00800000E+00  1.20100000E+01  1.00800000E+00
  1.20100000E+01  1.00800000E+00  1.00800000E+00  1.20100000E+01  1.00800000E+00
  1.00800000E+00  1.20100000E+01  1.60000000E+01  1.60000000E+01  1.20100000E+01
  1.60000000E+01  1.40100000E+01  1.00800000E+00  1.20100000E+01  1.00800000E+00
  1.20100000E+01  1.00800000E+00  1.00800000E+00  1.20100000E+01  1.00800000E+00
  1.20100000E+01  1.00800000E+00  1.00800000E+00  1.00800000E+00  1.20100000E+01
  1.00800000E+00  1.00800000E+00  1.00800000E+00  1.20100000E+01  1.60000000E+01
  1.40100000E+01  1.00800000E+00  1.20100000E+01  1.00800000E+00  1.20100000E+01
  1.00800000E+00  1.00800000E+00  1.20100000E+01  1.00800000E+00  1.00800000E+00
  1.20100000E+01  1.00800000E+00  1.00800000E+00  1.20100000E+01  1.00800000E+00
  1.00800000E+00  1.40100000E+01  1.00800000E+00  1.00800000E+00  1.00800000E+00
  1.20100000E+01  1.60000000E+01  1.40100000E+01  1.00800000E+00  1.20100000E+01
  1.00800000E+00  1.20100000E+01  1.00800000E+00  1.00800000E+00  1.60000000E+01
  1.00800000E+00  1.20100000E+01  1.60000000E+01  1.40100000E+01  1.00800000E+00
  1.20100000E+01  1.00800000E+00  1.20100000E+01  1.00800000E+00  1.00800000E+00
  1.20100000E+01  1.00800000E+00  1.00800000E+00  1.20100000E+01  1.00800000E+00
  1.00800000E+00  1.20100000E+01  1.00800000E+00  1.00800000E+00  1.40100000E+01
  1.00800000E+00  1.00800000E+00  1.00800000E+00  1.20100000E+01  1.60000000E+01
  1.40100000E+01  1.00800000E+00  1.20100000E+01  1.00800000E+00  1.20100000E+01
  1.00800000E+00  1.00800000E+00  1.20100000E+01  1.00800000E+00  1.20100000E+01
  1.00800000E+00  1.00800000E+00  1.00800000E+00  1.20100000E+01  1.00800000E+00
  1.00800000E+00  1.00800000E+00  1.20100000E+01  1.60000000E+01  1.40100000E+01
  1.00800000E+00  1.20100000E+01  1.00800000E+00  1.20100000E+01  1.00800000E+00
  1.00800000E+00  1.20100000E+01  1.20100000E+01  1.00800000E+00  1.40100000E+01
  1.00800000E+00  1.20100000E+01  1.20100000E+01  1.00800000E+00  1.20100000E+01
  1.00800000E+00  1.20100000E+01  1.00800000E+00  1.20100000E+01  1.00800000E+00
  1.20100000E+01  1.20100000E+01  1.60000000E+01  1.40100000E+01  1.00800000E+00
  1.20100000E+01  1.00800000E+00  1.20100000E+01  1.00800000E+00  1.00800000E+00
  1.20100000E+01  1.40100000E+01  1.00800000E+00  1.20100000E+01  1.00800000E+00
  1.40100000E+01  1.20100000E+01  1.00800000E+00  1.20100000E+01  1.60000000E+01
  1.40100000E+01  1.00800000E+00  1.20100000E+01  1.00800000E+00  1.20100000E+01
  1.00800000E+00  1.00800000E+00  1.20100000E+01  1.00800000E+00  1.20100000E+01
  1.00800000E+00  1.00800000E+00  1.00800000E+00  1.20100000E+01  1.00800000E+00
  1.00800000E+00  1.00800000E+00  1.20100000E+01  1.60000000E+01  1.40100000E+01
  1.00800000E+00  1.20100000E+01  1.00800000E+00  1.20100000E+01  1.00800000E+00
  1.00800000E+00  1.20100000E+01  1.00800000E+00  1.00800000E+00  1.20100000E+01
  1.00800000E+00  1.00800000E+00  1.20100000E+01  1.00800000E+00  1.00800000E+00
  1.40100000E+01  1.00800000E+00  1.00800000E+00  1.00800000E+00  1.20100000E+01
  1.60000000E+01  1.40100000E+01  1.00800000E+00  1.20100000E+01  1.00800000E+00
  1.20100000E+01  1.00800000E+00  1.00800000E+00  1.20100000E+01  1.60000000E+01
  1.40100000E+01  1.00800000E+00  1.00800000E+00  1.20100000E+01  1.60000000E+01
  1.40100000E+01  1.00800000E+00  1.20100000E+01  1.00800000E+00  1.20100000E+01
  1.00800000E+00  1.00800000E+00  1.20100000E+01  1.00800000E+00  1.00800000E+00
  1.20100000E+01  1.00800000E+00  1.00800000E+00  1.20100000E+01  1.00800000E+00
  1.00800000E+00  1.40100000E+01  1.00800000E+00  1.00800000E+00  1.00800000E+00
  1.20100000E+01  1.60000000E+01  1.40100000E+01  1.00800000E+00  1.20100000E+01
  1.00800000E+00  1.20100000E+01  1.00800000E+00  1.20100000E+01  1.00800000E+00
  1.00800000E+00  1.00800000E+00  1.20100000E+01  1.00800000E+00  1.00800000E+00
  1.00800000E+00  1.20100000E+01  1.60000000E+01  1.40100000E+01  1.00800000E+00
  1.20100000E+01  1.00800000E+00  1.20100000E+01  1.00800000E+00  1.00800000E+00
  1.00800000E+00  1.20100000E+01  1.60000000E+01  1.40100000E+01  1.00800000E+00
  1.20100000E+01  1.00800000E+00  1.20100000E+01  1.00800000E+00  1.00800000E+00
  1.20100000E+01  1.00800000E+00  1.00800000E+00  1.20100000E+01  1.00800000E+00
  1.00800000E+00  1.40100000E+01  1.00800000E+00  1.20100000E+01  1.40100000E+01
  1.00800000E+00  1.00800000E+00  1.40100000E+01  1.00800000E+00  1.00800000E+00
  1.20100000E+01  1.60000000E+01  1.40100000E+01  1.00800000E+00  1.20100000E+01
  1.00800000E+00  1.20100000E+01  1.00800000E+00  1.00800000E+00  1.20100000E+01
  1.00800000E+00  1.20100000E+01  1.00800000E+00  1.00800000E+00  1.00800000E+00
  1.20100000E+01  1.00800000E+00  1.00800000E+00  1.00800000E+00  1.20100000E+01
  1.60000000E+01  1.40100000E+01  1.00800000E+00  1.20100000E+01  1.00800000E+00
  1.20100000E+01  1.00800000E+00  1.00800000E+00  1.20100000E+01  1.00800000E+00
  1.00800000E+00  1.20100000E+01  1.00800000E+00  1.00800000E+00  1.20100000E+01
  1.00800000E+00  1.00800000E+00  1.40100000E+01  1.00800000E+00  1.00800000E+00
  1.00800000E+00  1.20100000E+01  1.60000000E+01  1.40100000E+01  1.00800000E+00
  1.20100000E+01  1.00800000E+00  1.20100000E+01  1.00800000E+00  1.00800000E+00
  1.20100000E+01  1.00800000E+00  1.00800000E+00  1.20100000E+01  1.00800000E+00
  1.00800000E+00  1.20100000E+01  1.00800000E+00  1.00800000E+00  1.40100000E+01
  1.00800000E+00  1.00800000E+00  1.00800000E+00  1.20100000E+01  1.60000000E+01
  1.40100000E+01  1.00800000E+00  1.20100000E+01  1.00800000E+00  1.20100000E+01
  1.00800000E+00  1.00800000E+00  1.20100000E+01  1.00800000E+00  1.00800000E+00
  1.20100000E+01  1.00800000E+00  1.00800000E+00  1.20100000E+01  1.00800000E+00
  1.00800000E+00  1.40100000E+01  1.00800000E+00  1.00800000E+00  1.00800000E+00
  1.20100000E+01  1.60000000E+01  1.40100000E+01  1.00800000E+00  1.20100000E+01
  1.00800000E+00  1.20100000E+01  1.00800000E+00  1.00800000E+00  1.20100000E+01
  1.60000000E+01  1.40100000E+01  1.00800000E+00  1.00800000E+00  1.20100000E+01
  1.60000000E+01  1.40100000E+01  1.00800000E+00  1.20100000E+01  1.00800000E+00
  1.20100000E+01  1.00800000E+00  1.00800000E+00  1.00800000E+00  1.20100000E+01
  1.60000000E+01  1.40100000E+01  1.00800000E+00  1.20100000E+01  1.00800000E+00
  1.20100000E+01  1.00800000E+00  1.00800000E+00  1.20100000E+01  1.00800000E+00
  1.00800000E+00  1.20100000E+01  1.60000000E+01  1.60000000E+01  1.20100000E+01
  1.60000000E+01  1.40100000E+01  1.00800000E+00  1.20100000E+01  1.00800000E+00
  1.20100000E+01  1.00800000E+00  1.00800000E+00  3.20600000E+01  1.20100000E+01
  1.60000000E+01  1.40100000E+01  1.00800000E+00  1.20100000E+01  1.00800000E+00
  1.20100000E+01  1.00800000E+00  1.00800000E+00  1.20100000E+01  1.00800000E+00
  1.00800000E+00  1.20100000E+01  1.00800000E+00  1.00800000E+00  1.20100000E+01
  1.00800000E+00  1.00800000E+00  1.40100000E+01  1.00800000E+00  1.00800000E+00
  1.00800000E+00  1.20100000E+01  1.60000000E+01  1.40100000E+01  1.00800000E+00
  1.20100000E+01  1.00800000E+00  1.20100000E+01  1.00800000E+00  1.00800000E+00
  1.00800000E+00  1.20100000E+01  1.60000000E+01  1.40100000E+01  1.00800000E+00
  1.00800000E+00
%FLAG ATOM_TYPE_INDEX                                                           
%FORMAT(10I8)                                                                   
       1       2       1       1       3       4       5       6       2       7
       2       1       1       2       1       1       8       9       9       3
       4       5       6       2       7       2       1       2       1       1
       1       2       1       1       1       3       4       5       6       2
       7       2       1       1       2       1       1       2       1       1
       2      10      10      11       6       6       6       3       4       5
       6       2       7       2       1       1       2       1       1       3
       4       5       6       6       3       4       5       6       2       7
       2       1       1       2       1       2       1       1       1       2
       1       1       1       3       4       5       6       2       7       2
       1       1       2       1       1       8       9       9       3       4
       5       6       2       7       2       1       1       1       3       4
       5       6       2       7       2       1       1       2       1       1
       8       9       9       3       4       5       6       2       7       2
       1       2       1       1       1       2       1       1       1       3
       4       5       6       2       7       2       1       1       2       1
       1       8       9       9       3       4       5       6       2       7
       2       1       1       2       1       1       8       9       9       3
       4       5       6       2       7       2       1       1       2       1
       2       1       1       1       2       1       1       1       3       4
       5       6       3       4      12       1      12       1       1      13
      13      14       5       6       2       7       2       7       7      15
      16       3       4       5       6       2       7       2       1       1
       2       1       1       8       9       9       3       4       5       6
       2       7       2       1       1       2       1       2       1       1
       1       2       1       1       1       3       4       5       6       2
       7       2       1       1       8       8      17      11       6       8
       8      18       8      18       8      18       8      18       8       3
       4       5       6       2       7       2       1       1       8      11
       6       8      19      11       8      17       3       4       5       6
       2       7       2       1       1       2       1       2       1       1
       1       2       1       1       1       3       4       5       6       2
       7       2       1       1       2       1       1       8       9       9
       3       4       5       6       2       7       2       1       1       3
       4       5       6       6       3       4       5       6       2       7
       2       1       1       2       1       1       8       9       9       3
       4       5       6       2       7       2       1       2       1       1
       1       2       1       1       1       3       4       5       6       2
       7       2       1       1       1       3       4       5       6       2
       7       2       1       1       2       1       1       2       7       7
      11       6       8      11       6       6      11       6       6       3
       4       5       6       2       7       2       1       1       2       1
       2       1       1       1       2       1       1       1       3       4
       5       6       2       7       2       1       1       2       1       1
       8       9       9       3       4       5       6       2       7       2
       1       1       2       1       1       2       1       1       2      10
      10      11       6       6       6       3       4       5       6       2
       7       2       1       1       2       1       1       8       9       9
       3       4       5       6       2       7       2       1       1       3
       4       5       6       6       3       4       5       6       2       7
       2       1       1       1       3       4       5       6       2       7
       2       1       1       2       1       1       8       9       9       3
       4       5       6       2       7       2       7       7      20       3
       4       5       6       2       7       2       1       1       2       1
       1       8       9       9       3       4       5       6       2       7
       2       1       1       1       3       4       5       6       6       1
       2       1       1       3       4       5       6       2       7       2
       1       1       2       1       1       2       1       1       2      10
      10      11       6       6       6       3       4       5       6       2
       7       2       1       2       1       1       1       2       1       1
       1       3       4       5       6       2       7       2       1       1
       2       1       1       2       1       1       2      10      10      11
       6       6       6       3       4       5       6       2       7       2
       1       1       2       1       1       3       4       5       6       6
       3       4       5       6       2       7       2       1       1       2
       1       2       1       1       1       2       1       1       1       3
       4       5       6       2       7       2       1       1       2       1
       1       2       1       1       2      10      10      11       6       6
       6       3       4       5       6       2       7       2       1       1
       1       3       4       5       6       3       4      12       1      12
       1       1      13      13      14       5       6       2       7       2
       1       2       1       1       1       2       1       1       1       3
       4       5       6       2       7       2       1       1       2       1
       1       8       9       9       3       4       5       6       2       7
       2       1       1       2       1       1       8       9       9       3
       4       5       6       2       7       2       1       1       2       1
       2       1       1       1       2       1       1       1       3       4
       5       6       2       7       2       1       1       2       1       1
       2       1       1       2      10      10      11       6       6       6
       3       4       5       6       2       7       2       7       7      15
      16       3       4       5       6       2       7       2       1       1
       2       1       1       2       1       1       2      10      10      11
       6       6       6       3       4       5       6       2       7       2
       1       1       2       1       2       1       1       1       2       1
       1       1       3       4       5       6       2       7       2       1
       1       8       8      17      11       6       8       8      18       8
      18       8      18       8      18       8       3       4       5       6
       2       7       2       1       1       8      11       6       8      19
      11       8      17       3       4       5       6       2       7       2
       1       1       2       1       2       1       1       1       2       1
       1       1       3       4       5       6       2       7       2       1
       1       2       1       1       2       1       1       2      10      10
      11       6       6       6       3       4       5       6       2       7
       2       1       1       3       4       5       6       6       3       4
       5       6       2       7       2       1       1       2       1       1
       2       1       1       2      10      10      11       6       6       6
       3       4       5       6       2       7       2       1       2       1
       1       1       2       1       1       1       3       4       5       6
       2       7       2       1       1       1       3       4       5       6
       2       7       2       1       1       2       1       1       2       7
       7      11       6       8      11       6       6      11       6       6
       3       4       5       6       2       7       2       1       1       2
       1       2       1       1       1       2       1       1       1       3
       4       5       6       2       7       2       1       1       2       1
       1       2       1       1       2      10      10      11       6       6
       6       3       4       5       6       2       7       2       1       1
       2       1       1       2       1       1       2      10      10      11
       6       6       6       3       4       5       6       2       7       2
       1       1       2       1       1       2       1       1       2      10
      10      11       6       6       6       3       4       5       6       2
       7       2       1       1       3       4       5       6       6       3
       4       5       6       2       7       2       1       1       1       3
       4       5       6       2       7       2       1       1       2       1
       1       8       9       9       3       4       5       6       2       7
       2       7       7      20       3       4       5       6       2       7
       2       1       1       2       1       1       2       1       1       2
      10      10      11       6       6       6       3       4       5       6
       2       7       2       1       1       1       3       4       5       6
       6
%FLAG NUMBER_EXCLUDED_ATOMS                                                     
%FORMAT(10I8)                                                                   
       6       7       4       3       7       3      10       4      13       7
      11       6       5       6       4       3       2       1       1       7
       3      10       4      16       7      12       9       8       3       2
       1       4       2       1       1       7       3      10       4      13
       7      12       6       5      10       5       4       9       5       4
       6       5       4       3       2       1       1       7       3      10
       4      13       7      11       6       5       8       4       3       4
       3       2       1       1       7       3      10       4      13       7
      15       6       5      10       8       7       3       2       1       3
       2       1       1       7       3      10       4      13       7      11
       6       5       6       4       3       2       1       1       7       3
      10       4      10       7       6       3       2       1       7       3
      10       4      13       7      11       6       5       6       4       3
       2       1       1       7       3      10       4      16       7      12
       9       8       3       2       1       4       2       1       1       7
       3      10       4      13       7      11       6       5       6       4
       3       2       1       1       7       3      10       4      13       7
      11       6       5       6       4       3       2       1       1       7
       3      10       4      13       7      15       6       5      10       8
       7       3       2       1       3       2       1       1       7       3
      10       4      13       6       9       5       6       3       2       2
       1       1      10       4      11       7       7       4       3       2
       1       7       3      10       4      13       7      11       6       5
       6       4       3       2       1       1       7       3      10       4
      13       7      15       6       5      10       8       7       3       2
       1       3       2       1       1       7       3      10       4      12
       7      12       5       4      11       7       4       7       3       8
       7       4       6       3       4       3       2       1       1       7
       3      10       4      12       7      12       5       4       8       6
       4       4       2       2       1       1       7       3      10       4
      13       7      15       6       5      10       8       7       3       2
       1       3       2       1       1       7       3      10       4      13
       7      11       6       5       6       4       3       2       1       1
       7       3      10       4      12       7      10       5       4       5
       3       2       1       1       7       3      10       4      13       7
      11       6       5       6       4       3       2       1       1       7
       3      10       4      16       7      12       9       8       3       2
       1       4       2       1       1       7       3      10       4      10
       7       6       3       2       1       7       3      10       4      13
       7      12       6       5       9       5       4       7       4       3
       8       3       6       5       2       1       2       1       1       7
       3      10       4      13       7      15       6       5      10       8
       7       3       2       1       3       2       1       1       7       3
      10       4      13       7      11       6       5       6       4       3
       2       1       1       7       3      10       4      13       7      12
       6       5      10       5       4       9       5       4       6       5
       4       3       2       1       1       7       3      10       4      13
       7      11       6       5       6       4       3       2       1       1
       7       3      10       4      12       7      10       5       4       5
       3       2       1       1       7       3      10       4      10       7
       6       3       2       1       7       3      10       4      13       7
      11       6       5       6       4       3       2       1       1       7
       3      10       4      11       7       8       4       3       6       7
       3      10       4      13       7      11       6       5       6       4
       3       2       1       1       7       3      10       4      10       7
       6       3       2       1       4       3       2       1       1       6
       7       4       3       7       3      10       4      13       7      12
       6       5      10       5       4       9       5       4       6       5
       4       3       2       1       1       7       3      10       4      16
       7      12       9       8       3       2       1       4       2       1
       1       7       3      10       4      13       7      12       6       5
      10       5       4       9       5       4       6       5       4       3
       2       1       1       7       3      10       4      13       7      11
       6       5       8       4       3       4       3       2       1       1
       7       3      10       4      13       7      15       6       5      10
       8       7       3       2       1       3       2       1       1       7
       3      10       4      13       7      12       6       5      10       5
       4       9       5       4       6       5       4       3       2       1
       1       7       3      10       4      10       7       6       3       2
       1       7       3      10       4      13       6       9       5       6
       3       2       2       1       1      10       4      16       7      12
       9       8       3       2       1       4       2       1       1       7
       3      10       4      13       7      11       6       5       6       4
       3       2       1       1       7       3      10       4      13       7
      11       6       5       6       4       3       2       1       1       7
       3      10       4      13       7      15       6       5      10       8
       7       3       2       1       3       2       1       1       7       3
      10       4      13       7      12       6       5      10       5       4
       9       5       4       6       5       4       3       2       1       1
       7       3      10       4      11       7       7       4       3       2
       1       7       3      10       4      13       7      12       6       5
      10       5       4       9       5       4       6       5       4       3
       2       1       1       7       3      10       4      13       7      15
       6       5      10       8       7       3       2       1       3       2
       1       1       7       3      10       4      12       7      12       5
       4      11       7       4       7       3       8       7       4       6
       3       4       3       2       1       1       7       3      10       4
      12       7      12       5       4       8       6       4       4       2
       2       1       1       7       3      10       4      13       7      15
       6       5      10       8       7       3       2       1       3       2
       1       1       7       3      10       4      13       7      12       6
       5      10       5       4       9       5       4       6       5       4
       3       2       1       1       7       3      10       4      12       7
      10       5       4       5       3       2       1       1       7       3
      10       4      13       7      12       6       5      10       5       4
       9       5       4       6       5       4       3       2       1       1
       7       3      10       4      16       7      12       9       8       3
       2       1       4       2       1       1       7       3      10       4
      10       7       6       3       2       1       7       3      10       4
      13       7      12       6       5       9       5       4       7       4
       3       8       3       6       5       2       1       2       1       1
       7       3      10       4      13       7      15       6       5      10
       8       7       3       2       1       3       2       1       1       7
       3      10       4      13       7      12       6       5      10       5
       4       9       5       4       6       5       4       3       2       1
       1       7       3      10       4      13       7      12       6       5
      10       5       4       9       5       4       6       5       4       3
       2       1       1       7       3      10       4      13       7      12
       6       5      10       5       4       9       5       4       6       5
       4       3       2       1       1       7       3      10       4      12
       7      10       5       4       5       3       2       1       1       7
       3      10       4      10       7       6       3       2       1       7
       3      10       4      13       7      11       6       5       6       4
       3       2       1       1       7       3      10       4      10       7
       6       3       2       1       7       3      10       4      13       7
      12       6       5      10       5       4       9       5       4       6
       5       4       3       2       1       1       7       3      10       4
      10       7       6       3       2       1       4       3       2       1
       1
%FLAG NONBONDED_PARM_INDEX                                                      
%FORMAT(10I8)                                                                   
       1       2       4       7      11      16      22      29      37      46
      56      67      79      92     106     121     137     154     172     191
       2       3       5       8      12      17      23      30      38      47
      57      68      80      93     107     122     138     155     173     192
       4       5       6       9      13      18      24      31      39      48
      58      69      81      94     108     123     139     156     174     193
       7       8       9      10      14      19      25      32      40      49
      59      70      82      95     109     124     140     157     175     194
      11      12      13      14      15      20      26      33      41      50
      60      71      83      96     110     125     141     158     176     195
      16      17      18      19      20      21      27      34      42      51
      61      72      84      97     111     126     142     159     177     196
      22      23      24      25      26      27      28      35      43      52
      62      73      85      98     112     127     143     160     178     197
      29      30      31      32      33      34      35      36      44      53
      63      74      86      99     113     128     144     161     179     198
      37      38      39      40      41      42      43      44      45      54
      64      75      87     100     114     129     145     162     180     199
      46      47      48      49      50      51      52      53      54      55
      65      76      88     101     115     130     146     163     181     200
      56      57      58      59      60      61      62      63      64      65
      66      77      89     102     116     131     147     164     182     201
      67      68      69      70      71      72      73      74      75      76
      77      78      90     103     117     132     148     165     183     202
      79      80      81      82      83      84      85      86      87      88
      89      90      91     104     118     133     149     166     184     203
      92      93      94      95      96      97      98      99     100     101
     102     103     104     105     119     134     150     167     185     204
     106     107     108     109     110     111     112     113     114     115
     116     117     118     119     120     135     151     168     186     205
     121     122     123     124     125     126     127     128     129     130
     131     132     133     134     135     136     152     169     187     206
     137     138     139     140     141     142     143     144     145     146
     147     148     149     150     151     152     153     170     188     207
     154     155     156     157     158     159     160     161     162     163
     164     165     166     167     168     169     170     171     189     208
     172     173     174     175     176     177     178     179     180     181
     182     183     184     185     186     187     188     189     190     209
     191     192     193     194     195     196     197     198     199     200
     201     202     203     204     205     206     207     208     209     210
%FLAG RESIDUE_LABEL                                                             
%FORMAT(20a4)                                                                   
ACE GLU VAL LYS GLN LEU GLU ALA GLU VAL GLU GLU LEU PRG SER GLU LEU TRP HID LEU 
GLU ASN GLU VAL ALA ARG LEU GLU LYS GLU ASN ALA GLU CYX GLU ALA NHE ACE LYS VAL 
LYS GLN LEU LYS ALA PRG VAL GLU GLU LEU LYS SER LYS LEU TRP HID LEU LYS ASN LYS 
VAL ALA ARG LEU LYS LYS LYS ASN ALA GLU CYX LYS ALA NHE 
%FLAG RESIDUE_POINTER                                                           
%FORMAT(10I8)                                                                   
       1       7      22      38      60      77      96     111     121     136
     152     167     182     201     213     224     239     258     282     299
     318     333     347     362     378     388     412     431     446     468
     483     497     507     522     532     547     557     560     566     588
     604     626     643     662     684     694     706     722     737     752
     771     793     804     826     845     869     886     905     927     941
     963     979     989    1013    1032    1054    1076    1098    1112    1122
    1137    1147    1169    1179
%FLAG BOND_FORCE_CONSTANT                                                       
%FORMAT(5E16.8)                                                                 
  6.52600000E+02  4.90000000E+02  3.40000000E+02  3.17000000E+02  6.56000000E+02
  3.40000000E+02  3.17000000E+02  3.10000000E+02  3.40000000E+02  3.10000000E+02
  3.17000000E+02  5.27300000E+02  3.37000000E+02  3.40000000E+02  3.10000000E+02
  3.10000000E+02  4.34000000E+02  3.40000000E+02  3.67000000E+02  3.40000000E+02
  3.10000000E+02  3.10000000E+02  3.17000000E+02  3.10000000E+02  3.10000000E+02
  4.33700000E+02  8.37300000E+02  3.75900000E+02  2.95900000E+02  3.75900000E+02
  2.32500000E+02  2.43200000E+02  2.63800000E+02  5.53000000E+02  3.40000000E+02
  3.20000000E+02  3.67000000E+02  4.69000000E+02  4.69000000E+02  4.69000000E+02
  4.47000000E+02  4.34000000E+02  4.28000000E+02  3.67000000E+02  4.27000000E+02
  5.46000000E+02  3.88000000E+02  3.17000000E+02  3.67000000E+02  4.10000000E+02
  3.67000000E+02  4.88000000E+02  4.77000000E+02  4.22000000E+02  5.12000000E+02
  3.17000000E+02  4.34000000E+02  4.81000000E+02  3.40000000E+02  3.37000000E+02
  1.66000000E+02  2.27000000E+02
%FLAG BOND_EQUIL_VALUE                                                          
%FORMAT(5E16.8)                                                                 
  1.21800000E+00  1.33500000E+00  1.09000000E+00  1.52200000E+00  1.25000000E+00
  1.09000000E+00  1.52200000E+00  1.52600000E+00  1.09000000E+00  1.52600000E+00
  1.52200000E+00  1.01300000E+00  1.44900000E+00  1.09000000E+00  1.52600000E+00
  1.52600000E+00  1.01000000E+00  1.09000000E+00  1.47100000E+00  1.09000000E+00
  1.52600000E+00  1.52600000E+00  1.52200000E+00  1.52600000E+00  1.52600000E+00
  1.06700000E+00  1.19800000E+00  1.09700000E+00  1.46700000E+00  1.09700000E+00
  1.53800000E+00  1.52400000E+00  1.46200000E+00  9.60000000E-01  1.09000000E+00
  1.41000000E+00  1.08000000E+00  1.40400000E+00  1.40000000E+00  1.40000000E+00
  1.41900000E+00  1.01000000E+00  1.38000000E+00  1.08000000E+00  1.38100000E+00
  1.35200000E+00  1.45900000E+00  1.49500000E+00  1.08000000E+00  1.39400000E+00
  1.08000000E+00  1.33500000E+00  1.34300000E+00  1.38500000E+00  1.37500000E+00
  1.50400000E+00  1.01000000E+00  1.34000000E+00  1.09000000E+00  1.46300000E+00
  2.03800000E+00  1.81000000E+00
%FLAG ANGLE_FORCE_CONSTANT                                                      
%FORMAT(5E16.8)                                                                 
  8.00000000E+01  5.00000000E+01  5.00000000E+01  5.00000000E+01  3.50000000E+01
  8.00000000E+01  7.00000000E+01  8.00000000E+01  5.00000000E+01  3.50000000E+01
  7.00000000E+01  5.00000000E+01  6.30000000E+01  6.30000000E+01  5.00000000E+01
  5.00000000E+01  5.00000000E+01  4.00000000E+01  8.00000000E+01  7.00000000E+01
  5.00000000E+01  5.00000000E+01  8.00000000E+01  6.30000000E+01  4.00000000E+01
  5.00000000E+01  6.30000000E+01  5.00000000E+01  5.00000000E+01  5.00000000E+01
  4.00000000E+01  8.00000000E+01  3.50000000E+01  5.00000000E+01  3.50000000E+01
  5.00000000E+01  5.00000000E+01  3.50000000E+01  5.00000000E+01  8.00000000E+01
  4.00000000E+01  6.30000000E+01  5.00000000E+01  5.00000000E+01  4.00000000E+01
  8.00000000E+01  3.50000000E+01  5.00000000E+01  8.00000000E+01  7.00000000E+01
  6.30000000E+01  5.00000000E+01  5.00000000E+01  4.00000000E+01  4.00000000E+01
  6.30000000E+01  5.00000000E+01  5.00000000E+01  8.00000000E+01  5.00000000E+01
  4.48000000E+01  4.89000000E+01  3.90000000E+01  5.80000000E+01  4.68000000E+01
  7.00000000E+01  4.68000000E+01  6.63000000E+01  8.46000000E+01  4.74000000E+01
  6.53000000E+01  4.61000000E+01  8.45000000E+01  6.14000000E+01  8.32000000E+01
  5.00000000E+01  3.50000000E+01  5.50000000E+01  5.00000000E+01  5.00000000E+01
  5.00000000E+01  5.00000000E+01  6.30000000E+01  6.30000000E+01  6.30000000E+01
  5.00000000E+01  6.30000000E+01  6.30000000E+01  5.00000000E+01  7.00000000E+01
  7.00000000E+01  5.00000000E+01  6.30000000E+01  5.00000000E+01  7.00000000E+01
  5.00000000E+01  7.00000000E+01  6.30000000E+01  6.30000000E+01  5.00000000E+01
  7.00000000E+01  7.00000000E+01  6.30000000E+01  5.00000000E+01  5.00000000E+01
  7.00000000E+01  5.00000000E+01  7.00000000E+01  5.00000000E+01  7.00000000E+01
  5.00000000E+01  7.00000000E+01  7.00000000E+01  5.00000000E+01  5.00000000E+01
  7.00000000E+01  7.00000000E+01  6.30000000E+01  6.30000000E+01  3.50000000E+01
  7.00000000E+01  5.00000000E+01  5.00000000E+01  3.50000000E+01  5.00000000E+01
  5.00000000E+01  5.00000000E+01  8.00000000E+01  6.80000000E+01  5.00000000E+01
  5.00000000E+01
%FLAG ANGLE_EQUIL_VALUE                                                         
%FORMAT(5E16.8)                                                                 
  2.14501057E+00  2.09439600E+00  2.12755727E+00  1.91113635E+00  1.91113635E+00
  2.10137732E+00  2.03505478E+00  2.19911580E+00  1.91113635E+00  1.91113635E+00
  2.04203610E+00  1.91113635E+00  1.93906163E+00  1.93906163E+00  1.91113635E+00
  1.91113635E+00  1.91113635E+00  1.91113635E+00  2.10137732E+00  2.03505478E+00
  2.06018753E+00  1.91113635E+00  1.91462701E+00  1.92160833E+00  1.91113635E+00
  1.91113635E+00  1.93906163E+00  1.91113635E+00  1.91113635E+00  1.91113635E+00
  1.91113635E+00  1.91462701E+00  1.91113635E+00  1.91113635E+00  1.91113635E+00
  1.91113635E+00  1.91113635E+00  1.91113635E+00  1.91113635E+00  1.94080696E+00
  1.91113635E+00  1.93906163E+00  1.91113635E+00  1.91113635E+00  1.91113635E+00
  1.91462701E+00  2.09439600E+00  1.91113635E+00  2.10137732E+00  2.03505478E+00
  1.93906163E+00  1.91113635E+00  1.91113635E+00  1.91113635E+00  1.91113635E+00
  1.93906163E+00  1.91113635E+00  1.91113635E+00  1.91462701E+00  2.12755727E+00
  3.12606056E+00  1.90956555E+00  1.87762601E+00  3.11558858E+00  1.91637234E+00
  2.03505478E+00  1.91637234E+00  1.94970814E+00  2.15024656E+00  1.89839544E+00
  1.93801443E+00  2.05390434E+00  1.90345690E+00  1.91113635E+00  1.94796281E+00
  1.91113635E+00  1.91113635E+00  1.89368305E+00  1.91113635E+00  1.91113635E+00
  2.09439600E+00  2.09439600E+00  2.09439600E+00  2.09439600E+00  2.14151991E+00
  2.09439600E+00  2.09439600E+00  2.02807346E+00  2.14850123E+00  2.31779824E+00
  1.82212452E+00  2.09439600E+00  1.85703112E+00  2.09439600E+00  1.94778828E+00
  2.09439600E+00  1.89717371E+00  1.89891904E+00  2.35445017E+00  1.91113635E+00
  2.18166250E+00  2.24449438E+00  2.01760148E+00  2.09439600E+00  2.09439600E+00
  2.04203610E+00  2.09439600E+00  2.09439600E+00  2.09439600E+00  2.09439600E+00
  2.09439600E+00  2.09439600E+00  2.09439600E+00  2.09439600E+00  1.91113635E+00
  2.09439600E+00  2.09439600E+00  1.97396823E+00  1.93906163E+00  2.09439600E+00
  2.09439600E+00  2.09439600E+00  1.91113635E+00  1.91113635E+00  2.06647072E+00
  2.15024656E+00  1.91113635E+00  1.94080696E+00  1.80990721E+00  1.91113635E+00
  2.00189351E+00
%FLAG DIHEDRAL_FORCE_CONSTANT                                                   
%FORMAT(5E16.8)                                                                 
  2.00000000E+00  2.50000000E+00  0.00000000E+00  0.00000000E+00  0.00000000E+00
  0.00000000E+00  8.00000000E-01  8.00000000E-02  4.21000000E-01  3.93000000E-01
  1.44000000E-01  1.45000000E-01  1.55555556E-01  1.50000000E-01  3.90000000E-01
  6.40000000E-02  0.00000000E+00  1.60000000E-01  1.36700000E+00  2.22000000E-01
  6.08000000E-01  5.60000000E-02  1.00000000E-01  1.84000000E-01  7.80000000E-02
  0.00000000E+00  0.00000000E+00  4.06000000E-01  2.89000000E-01  1.48000000E-01
  1.12000000E-01  3.37000000E-01  2.16000000E-01  1.00000000E-03  2.00000000E-01
  2.50000000E-01  1.80000000E-01  6.09000000E-01  8.45000000E-01  8.50000000E-02
  4.20000000E-02  1.96000000E-01  8.30000000E-02  4.12000000E-01  1.38000000E-01
  7.06000000E-01  6.20000000E-01  1.90000000E-01  3.79000000E-01  2.70000000E-02
  1.42000000E-01  1.79000000E-01  9.80000000E-02  2.59000000E-01  7.30000000E-02
  2.70000000E-01  4.20000000E-01  1.20000000E-01  8.30000000E-01  4.00000000E-02
  2.70000000E-01  4.50000000E-01  1.58000000E+00  5.50000000E-01  6.61000000E-01
  2.18000000E-01  4.01000000E-01  1.29000000E-01  1.66666667E-01  2.50000000E-01
  2.11000000E-01  4.44000000E-01  2.67000000E-01  7.00000000E-03  6.66000000E-01
  2.46000000E-01  1.60000000E-01  3.62500000E+00  3.00000000E+00  3.50000000E+00
  1.52500000E+00  6.52500000E+00  1.50000000E+00  1.67500000E+00  1.70000000E-02
  3.53000000E-01  2.34000000E-01  7.40000000E-02  3.65000000E-01  4.08000000E-01
  8.19000000E-01  9.50000000E-02  7.90000000E-02  3.13000000E-01  3.10000000E-02
  5.00000000E+00  1.40000000E+00  2.40000000E+00  2.32500000E+00  5.15000000E+00
  1.43000000E-01  2.44000000E-01  2.19000000E-01  2.50000000E-02  1.60000000E-01
  3.92000000E-01  6.86000000E-01  3.70000000E-02  6.74000000E-01  7.50000000E-01
  1.22000000E-01  1.00000000E-02  3.06000000E-01  2.21000000E-01  8.90000000E-02
  1.04600000E+00  3.03000000E-01  3.30000000E-02  1.07000000E-01  8.28000000E-01
  4.85000000E-01  3.01000000E-01  8.00000000E-03  6.88000000E-01  2.97000000E-01
  5.90000000E-02  6.02000000E-01  3.94000000E-01  3.23000000E-01  2.78000000E-01
  5.60000000E-02  6.66000000E-01  3.02000000E-01  1.35000000E-01  3.33333333E-01
  4.20000000E-01  4.48000000E+00  6.82000000E-01  3.79000000E-01  4.69000000E-01
  2.10000000E-02  1.05000000E+01  1.10000000E+00  1.00000000E+00  0.00000000E+00
%FLAG DIHEDRAL_PERIODICITY                                                      
%FORMAT(5E16.8)                                                                 
  1.00000000E+00  2.00000000E+00  2.00000000E+00  1.00000000E+00  3.00000000E+00
  4.00000000E+00  1.00000000E+00  3.00000000E+00  1.00000000E+00  2.00000000E+00
  3.00000000E+00  4.00000000E+00  3.00000000E+00  3.00000000E+00  2.00000000E+00
  4.00000000E+00  3.00000000E+00  3.00000000E+00  1.00000000E+00  2.00000000E+00
  3.00000000E+00  4.00000000E+00  1.00000000E+00  2.00000000E+00  4.00000000E+00
  1.00000000E+00  2.00000000E+00  1.00000000E+00  2.00000000E+00  3.00000000E+00
  4.00000000E+00  1.00000000E+00  2.00000000E+00  4.00000000E+00  1.00000000E+00
  2.00000000E+00  3.00000000E+00  1.00000000E+00  2.00000000E+00  3.00000000E+00
  4.00000000E+00  1.00000000E+00  2.00000000E+00  3.00000000E+00  4.00000000E+00
  1.00000000E+00  2.00000000E+00  4.00000000E+00  1.00000000E+00  2.00000000E+00
  3.00000000E+00  4.00000000E+00  1.00000000E+00  2.00000000E+00  4.00000000E+00
  2.00000000E+00  3.00000000E+00  3.00000000E+00  1.00000000E+00  3.00000000E+00
  2.00000000E+00  1.00000000E+00  2.00000000E+00  3.00000000E+00  1.00000000E+00
  2.00000000E+00  3.00000000E+00  4.00000000E+00  3.00000000E+00  1.00000000E+00
  1.00000000E+00  2.00000000E+00  3.00000000E+00  4.00000000E+00  1.00000000E+00
  2.00000000E+00  4.00000000E+00  2.00000000E+00  2.00000000E+00  2.00000000E+00
  2.00000000E+00  2.00000000E+00  2.00000000E+00  2.00000000E+00  1.00000000E+00
  2.00000000E+00  3.00000000E+00  4.00000000E+00  1.00000000E+00  2.00000000E+00
  3.00000000E+00  4.00000000E+00  1.00000000E+00  2.00000000E+00  4.00000000E+00
  2.00000000E+00  2.00000000E+00  2.00000000E+00  2.00000000E+00  2.00000000E+00
  1.00000000E+00  2.00000000E+00  3.00000000E+00  4.00000000E+00  1.00000000E+00
  2.00000000E+00  3.00000000E+00  4.00000000E+00  1.00000000E+00  2.00000000E+00
  3.00000000E+00  4.00000000E+00  1.00000000E+00  2.00000000E+00  4.00000000E+00
  1.00000000E+00  2.00000000E+00  3.00000000E+00  4.00000000E+00  1.00000000E+00
  2.00000000E+00  3.00000000E+00  4.00000000E+00  1.00000000E+00  2.00000000E+00
  4.00000000E+00  1.00000000E+00  2.00000000E+00  3.00000000E+00  4.00000000E+00
  1.00000000E+00  2.00000000E+00  3.00000000E+00  4.00000000E+00  3.00000000E+00
  1.00000000E+00  2.00000000E+00  3.00000000E+00  4.00000000E+00  1.00000000E+00
  2.00000000E+00  2.00000000E+00  2.00000000E+00  2.00000000E+00  2.00000000E+00
%FLAG DIHEDRAL_PHASE                                                            
%FORMAT(5E16.8)                                                                 
  0.00000000E+00  3.14159400E+00  0.00000000E+00  0.00000000E+00  0.00000000E+00
  0.00000000E+00  0.00000000E+00  3.14159400E+00  3.14159400E+00  3.14159400E+00
  0.00000000E+00  0.00000000E+00  0.00000000E+00  0.00000000E+00  3.14159400E+00
  0.00000000E+00  3.14159400E+00  0.00000000E+00  3.14159400E+00  3.14159400E+00
  3.14159400E+00  3.14159400E+00  3.14159400E+00  3.14159400E+00  0.00000000E+00
  3.14159400E+00  3.14159400E+00  3.14159400E+00  3.14159400E+00  0.00000000E+00
  0.00000000E+00  0.00000000E+00  3.14159400E+00  3.14159400E+00  3.14159400E+00
  3.14159400E+00  0.00000000E+00  3.14159400E+00  3.14159400E+00  3.14159400E+00
  0.00000000E+00  3.14159400E+00  0.00000000E+00  3.14159400E+00  0.00000000E+00
  0.00000000E+00  3.14159400E+00  0.00000000E+00  0.00000000E+00  3.14159400E+00
  0.00000000E+00  0.00000000E+00  0.00000000E+00  3.14159400E+00  0.00000000E+00
  0.00000000E+00  0.00000000E+00  0.00000000E+00  0.00000000E+00  3.14159400E+00
  3.14159400E+00  3.14159400E+00  3.14159400E+00  3.14159400E+00  3.14159400E+00
  3.14159400E+00  0.00000000E+00  0.00000000E+00  0.00000000E+00  0.00000000E+00
  0.00000000E+00  0.00000000E+00  0.00000000E+00  0.00000000E+00  0.00000000E+00
  3.14159400E+00  0.00000000E+00  3.14159400E+00  3.14159400E+00  3.14159400E+00
  3.14159400E+00  3.14159400E+00  3.14159400E+00  3.14159400E+00  3.14159400E+00
  3.14159400E+00  0.00000000E+00  0.00000000E+00  0.00000000E+00  0.00000000E+00
  0.00000000E+00  3.14159400E+00  0.00000000E+00  3.14159400E+00  0.00000000E+00
  3.14159400E+00  3.14159400E+00  3.14159400E+00  3.14159400E+00  3.14159400E+00
  3.14159400E+00  3.14159400E+00  0.00000000E+00  0.00000000E+00  3.14159400E+00
  3.14159400E+00  0.00000000E+00  3.14159400E+00  3.14159400E+00  0.00000000E+00
  3.14159400E+00  3.14159400E+00  3.14159400E+00  3.14159400E+00  0.00000000E+00
  0.00000000E+00  3.14159400E+00  0.00000000E+00  0.00000000E+00  3.14159400E+00
  3.14159400E+00  3.14159400E+00  0.00000000E+00  3.14159400E+00  3.14159400E+00
  0.00000000E+00  0.00000000E+00  3.14159400E+00  0.00000000E+00  0.00000000E+00
  0.00000000E+00  0.00000000E+00  0.00000000E+00  3.14159400E+00  0.00000000E+00
  0.00000000E+00  0.00000000E+00  0.00000000E+00  0.00000000E+00  0.00000000E+00
  3.14159400E+00  3.14159400E+00  3.14159400E+00  3.14159400E+00  3.14159400E+00
%FLAG SCEE_SCALE_FACTOR                                                         
%FORMAT(5E16.8)                                                                 
  1.20000000E+00  1.20000000E+00  1.20000000E+00  1.20000000E+00  1.20000000E+00
  1.20000000E+00  1.20000000E+00  1.20000000E+00  1.20000000E+00  1.20000000E+00
  1.20000000E+00  1.20000000E+00  1.20000000E+00  1.20000000E+00  1.20000000E+00
  1.20000000E+00  1.20000000E+00  1.20000000E+00  1.20000000E+00  1.20000000E+00
  1.20000000E+00  1.20000000E+00  1.20000000E+00  1.20000000E+00  1.20000000E+00
  1.20000000E+00  1.20000000E+00  1.20000000E+00  1.20000000E+00  1.20000000E+00
  1.20000000E+00  1.20000000E+00  1.20000000E+00  1.20000000E+00  1.20000000E+00
  1.20000000E+00  1.20000000E+00  1.20000000E+00  1.20000000E+00  1.20000000E+00
  1.20000000E+00  1.20000000E+00  1.20000000E+00  1.20000000E+00  1.20000000E+00
  1.20000000E+00  1.20000000E+00  1.20000000E+00  1.20000000E+00  1.20000000E+00
  1.20000000E+00  1.20000000E+00  1.20000000E+00  1.20000000E+00  1.20000000E+00
  1.20000000E+00  1.20000000E+00  1.20000000E+00  1.20000000E+00  1.20000000E+00
  1.20000000E+00  1.20000000E+00  1.20000000E+00  1.20000000E+00  1.20000000E+00
  1.20000000E+00  1.20000000E+00  1.20000000E+00  1.20000000E+00  1.20000000E+00
  1.20000000E+00  1.20000000E+00  1.20000000E+00  1.20000000E+00  1.20000000E+00
  1.20000000E+00  1.20000000E+00  1.20000000E+00  1.20000000E+00  1.20000000E+00
  1.20000000E+00  1.20000000E+00  1.20000000E+00  1.20000000E+00  1.20000000E+00
  1.20000000E+00  1.20000000E+00  1.20000000E+00  1.20000000E+00  1.20000000E+00
  1.20000000E+00  1.20000000E+00  1.20000000E+00  1.20000000E+00  1.20000000E+00
  1.20000000E+00  1.20000000E+00  1.20000000E+00  1.20000000E+00  1.20000000E+00
  1.20000000E+00  1.20000000E+00  1.20000000E+00  1.20000000E+00  1.20000000E+00
  1.20000000E+00  1.20000000E+00  1.20000000E+00  1.20000000E+00  1.20000000E+00
  1.20000000E+00  1.20000000E+00  1.20000000E+00  1.20000000E+00  1.20000000E+00
  1.20000000E+00  1.20000000E+00  1.20000000E+00  1.20000000E+00  1.20000000E+00
  1.20000000E+00  1.20000000E+00  1.20000000E+00  1.20000000E+00  1.20000000E+00
  1.20000000E+00  1.20000000E+00  1.20000000E+00  1.20000000E+00  1.20000000E+00
  1.20000000E+00  1.20000000E+00  1.20000000E+00  1.20000000E+00  1.20000000E+00
  1.20000000E+00  1.20000000E+00  1.20000000E+00  1.20000000E+00  1.20000000E+00
  1.20000000E+00  0.00000000E+00  0.00000000E+00  0.00000000E+00  0.00000000E+00
%FLAG SCNB_SCALE_FACTOR                                                         
%FORMAT(5E16.8)                                                                 
  2.00000000E+00  2.00000000E+00  2.00000000E+00  2.00000000E+00  2.00000000E+00
  2.00000000E+00  2.00000000E+00  2.00000000E+00  2.00000000E+00  2.00000000E+00
  2.00000000E+00  2.00000000E+00  2.00000000E+00  2.00000000E+00  2.00000000E+00
  2.00000000E+00  2.00000000E+00  2.00000000E+00  2.00000000E+00  2.00000000E+00
  2.00000000E+00  2.00000000E+00  2.00000000E+00  2.00000000E+00  2.00000000E+00
  2.00000000E+00  2.00000000E+00  2.00000000E+00  2.00000000E+00  2.00000000E+00
  2.00000000E+00  2.00000000E+00  2.00000000E+00  2.00000000E+00  2.00000000E+00
  2.00000000E+00  2.00000000E+00  2.00000000E+00  2.00000000E+00  2.00000000E+00
  2.00000000E+00  2.00000000E+00  2.00000000E+00  2.00000000E+00  2.00000000E+00
  2.00000000E+00  2.00000000E+00  2.00000000E+00  2.00000000E+00  2.00000000E+00
  2.00000000E+00  2.00000000E+00  2.00000000E+00  2.00000000E+00  2.00000000E+00
  2.00000000E+00  2.00000000E+00  2.00000000E+00  2.00000000E+00  2.00000000E+00
  2.00000000E+00  2.00000000E+00  2.00000000E+00  2.00000000E+00  2.00000000E+00
  2.00000000E+00  2.00000000E+00  2.00000000E+00  2.00000000E+00  2.00000000E+00
  2.00000000E+00  2.00000000E+00  2.00000000E+00  2.00000000E+00  2.00000000E+00
  2.00000000E+00  2.00000000E+00  2.00000000E+00  2.00000000E+00  2.00000000E+00
  2.00000000E+00  2.00000000E+00  2.00000000E+00  2.00000000E+00  2.00000000E+00
  2.00000000E+00  2.00000000E+00  2.00000000E+00  2.00000000E+00  2.00000000E+00
  2.00000000E+00  2.00000000E+00  2.00000000E+00  2.00000000E+00  2.00000000E+00
  2.00000000E+00  2.00000000E+00  2.00000000E+00  2.00000000E+00  2.00000000E+00
  2.00000000E+00  2.00000000E+00  2.00000000E+00  2.00000000E+00  2.00000000E+00
  2.00000000E+00  2.00000000E+00  2.00000000E+00  2.00000000E+00  2.00000000E+00
  2.00000000E+00  2.00000000E+00  2.00000000E+00  2.00000000E+00  2.00000000E+00
  2.00000000E+00  2.00000000E+00  2.00000000E+00  2.00000000E+00  2.00000000E+00
  2.00000000E+00  2.00000000E+00  2.00000000E+00  2.00000000E+00  2.00000000E+00
  2.00000000E+00  2.00000000E+00  2.00000000E+00  2.00000000E+00  2.00000000E+00
  2.00000000E+00  2.00000000E+00  2.00000000E+00  2.00000000E+00  2.00000000E+00
  2.00000000E+00  2.00000000E+00  2.00000000E+00  2.00000000E+00  2.00000000E+00
  2.00000000E+00  0.00000000E+00  0.00000000E+00  0.00000000E+00  0.00000000E+00
%FLAG SOLTY                                                                     
%FORMAT(5E16.8)                                                                 
  0.00000000E+00  0.00000000E+00  0.00000000E+00  0.00000000E+00  0.00000000E+00
  0.00000000E+00  0.00000000E+00  0.00000000E+00  0.00000000E+00  0.00000000E+00
  0.00000000E+00  0.00000000E+00  0.00000000E+00  0.00000000E+00  0.00000000E+00
  0.00000000E+00  0.00000000E+00  0.00000000E+00  0.00000000E+00  0.00000000E+00
  0.00000000E+00  0.00000000E+00  0.00000000E+00  0.00000000E+00  0.00000000E+00
  0.00000000E+00  0.00000000E+00  0.00000000E+00  0.00000000E+00  0.00000000E+00
  0.00000000E+00  0.00000000E+00  0.00000000E+00  0.00000000E+00  0.00000000E+00
  0.00000000E+00  0.00000000E+00
%FLAG LENNARD_JONES_ACOEF                                                       
%FORMAT(5E16.8)                                                                 
  7.94617769E+03  1.01372942E+05  1.04308023E+06  8.12662403E+04  8.53193737E+05
  6.96551276E+05  5.68021765E+04  6.37913494E+05  5.17507491E+05  3.76435470E+05
  7.93773615E+04  8.61458248E+05  7.01106848E+05  5.15491878E+05  7.02078680E+05
  9.47421632E+01  2.26409483E+03  1.71458823E+03  9.87857350E+02  1.52360475E+03
  1.34728399E-01  5.10916075E+03  6.78771368E+04  5.42099106E+04  3.74148715E+04
  5.26221036E+04  5.38411501E+01  3.25969625E+03  8.98799076E+04  9.24822270E+05
  7.56463928E+05  5.65590822E+05  7.63791460E+05  2.00740581E+03  6.01816484E+04
  8.19971662E+05  5.63419090E+04  6.47841731E+05  5.24402060E+05  3.78641356E+05
  5.20462539E+05  9.14858779E+02  3.69471530E+04  5.74393458E+05  3.79876399E+05
  1.42703904E+03  2.27401052E+04  1.78601506E+04  1.16505362E+04  1.68636880E+04
  8.45902425E+00  8.79040886E+02  2.01619733E+04  1.12780457E+04  2.01823541E+02
  9.33217616E+04  9.95480466E+05  8.11497350E+05  5.99897901E+05  8.14793385E+05
  1.88178855E+03  6.20665997E+04  8.82619071E+05  6.06829342E+05  2.01791425E+04
  9.44293233E+05  1.00235148E+05  1.03184851E+06  8.43969952E+05  6.30925504E+05
  8.52084164E+05  2.23577481E+03  6.71095195E+04  9.14863930E+05  6.40712560E+05
  2.24743442E+04  9.84684600E+05  1.02073671E+06  1.43334551E+05  1.44793073E+06
  1.18640578E+06  8.92208123E+05  1.20132739E+06  3.37137075E+03  9.63038486E+04
  1.28377333E+06  9.07927644E+05  3.27592795E+04  1.38616450E+06  1.43239677E+06
  2.00671338E+06  7.41026906E+03  9.38067954E+04  7.52549148E+04  5.27277400E+04
  7.35931098E+04  9.04434904E+01  4.77162373E+03  8.31715633E+04  5.23449021E+04
  1.34169202E+03  8.64679274E+04  9.27554496E+04  1.32549375E+05  6.90855956E+03
  7.08225575E+04  7.91544157E+05  6.42430744E+05  4.68011805E+05  6.40405042E+05
  1.24900897E+03  4.66922514E+04  7.01803794E+05  4.71003287E+05  1.45985502E+04
  7.44975864E+05  7.82881336E+05  1.10662338E+06  6.57310418E+04  5.81803229E+05
  0.00000000E+00  0.00000000E+00  0.00000000E+00  0.00000000E+00  0.00000000E+00
  0.00000000E+00  0.00000000E+00  0.00000000E+00  0.00000000E+00  0.00000000E+00
  0.00000000E+00  0.00000000E+00  0.00000000E+00  0.00000000E+00  0.00000000E+00
  0.00000000E+00  5.47737117E+03  7.18621074E+04  5.74592031E+04  3.98127143E+04
  5.58833643E+04  5.99788431E+01  3.50301067E+03  6.37148278E+04  3.93690817E+04
  9.55000044E+02  6.58473870E+04  7.10513128E+04  1.01849631E+05  5.11317150E+03
  4.96707306E+04  0.00000000E+00  3.76169105E+03  6.73963720E+03  8.59947003E+04
  6.89371259E+04  4.81820985E+04  6.73331169E+04  8.03166617E+01  4.33325458E+03
  7.62451550E+04  4.77908183E+04  1.21014911E+03  7.91627154E+04  8.50294791E+04
  1.21592442E+05  6.28513799E+03  6.00750218E+04  0.00000000E+00  4.64559155E+03
  5.71629601E+03  4.43530964E+03  5.98885646E+04  4.77581094E+04  3.27958584E+04
  4.62444096E+04  4.44659845E+01  2.82099197E+03  5.30987710E+04  3.23283631E+04
  7.50063100E+02  5.46147253E+04  5.92092559E+04  8.50862112E+04  4.14474284E+03
  4.09427581E+04  0.00000000E+00  3.03448006E+03  3.76169105E+03  2.43828624E+03
  2.11783234E+05  2.11351845E+06  1.73376823E+06  1.30884564E+06  1.75889445E+06
  5.15374979E+03  1.42615819E+05  1.87390085E+06  1.33368524E+06  4.90026081E+04
  2.02752779E+06  2.09089895E+06  2.92607619E+06  1.95762765E+05  1.62294350E+06
  0.00000000E+00  1.50723105E+05  1.79659945E+05  1.26117560E+05  4.26366419E+06
%FLAG LENNARD_JONES_BCOEF                                                       
%FORMAT(5E16.8)                                                                 
  2.57122925E+01  1.39078880E+02  6.75612247E+02  1.21392023E+02  5.95658566E+02
  5.24668528E+02  1.11953944E+02  5.68167388E+02  4.98871431E+02  4.69350655E+02
  1.36094315E+02  6.78964813E+02  5.97113873E+02  5.64804067E+02  6.77820248E+02
  2.33785449E+00  1.73073921E+01  1.46824710E+01  1.22938581E+01  1.57004457E+01
  7.34107347E-02  1.92174397E+01  1.06076943E+02  9.24130897E+01  8.46911674E+01
  1.03284425E+02  1.64271443E+00  1.43076527E+01  1.23310980E+02  5.99015525E+02
  5.28126496E+02  5.03752097E+02  6.01987997E+02  1.53451874E+01  9.40505980E+01
  5.31102864E+02  1.22044000E+02  6.26720080E+02  5.49675335E+02  5.15240418E+02
  6.21191325E+02  1.29497639E+01  9.21192136E+01  5.55666448E+02  5.64885984E+02
  1.01563736E+01  6.13981767E+01  5.30440533E+01  4.72594809E+01  5.84691813E+01
  6.51126010E-01  7.42992380E+00  5.44372326E+01  5.08951803E+01  3.56012899E+00
  1.48987394E+02  7.36907417E+02  6.48597119E+02  6.15165511E+02  7.37244936E+02
  1.76168249E+01  1.13252061E+02  6.53361429E+02  6.77220874E+02  6.45756063E+01
  8.01323529E+02  1.37787728E+02  6.69494459E+02  5.90251928E+02  5.62969425E+02
  6.72777963E+02  1.71355763E+01  1.05087646E+02  5.93591333E+02  6.20970728E+02
  6.08139360E+01  7.30206155E+02  6.63431737E+02  1.81752124E+02  8.74815443E+02
  7.71958727E+02  7.38469198E+02  8.81180204E+02  2.32108730E+01  1.38862491E+02
  7.75634299E+02  8.15396158E+02  8.09897953E+01  9.55669738E+02  8.66911122E+02
  1.13185062E+03  2.32899892E+01  1.25489661E+02  1.09570372E+02  1.01173582E+02
  1.22913863E+02  2.14252117E+00  1.74198525E+01  1.11262422E+02  1.10338858E+02
  9.23714573E+00  1.34516705E+02  1.24325688E+02  1.63939471E+02  2.10929191E+01
  1.36896727E+02  6.93079947E+02  6.08686716E+02  5.73100668E+02  6.89389438E+02
  1.51381989E+01  1.03606917E+02  6.14502845E+02  6.29300710E+02  5.79323581E+01
  7.50714425E+02  6.86742760E+02  9.00636559E+02  1.23703833E+02  6.99746810E+02
  0.00000000E+00  0.00000000E+00  0.00000000E+00  0.00000000E+00  0.00000000E+00
  0.00000000E+00  0.00000000E+00  0.00000000E+00  0.00000000E+00  0.00000000E+00
  0.00000000E+00  0.00000000E+00  0.00000000E+00  0.00000000E+00  0.00000000E+00
  0.00000000E+00  1.96722815E+01  1.07908863E+02  9.40636541E+01  8.63723599E+01
  1.05230082E+02  1.71416196E+00  1.46638650E+01  9.56748258E+01  9.40124296E+01
  7.65648470E+00  1.15327881E+02  1.06903901E+02  1.41185717E+02  1.78280753E+01
  1.05648788E+02  0.00000000E+00  1.50233639E+01  2.18216157E+01  1.18043746E+02
  1.03031170E+02  9.50181887E+01  1.15508247E+02  1.98360701E+00  1.63092814E+01
  1.04660679E+02  1.03580945E+02  8.61880722E+00  1.26451907E+02  1.16947855E+02
  1.54263906E+02  1.97659043E+01  1.16187983E+02  0.00000000E+00  1.66953734E+01
  1.85196588E+01  1.77023375E+01  9.85097219E+01  8.57562161E+01  7.83922976E+01
  9.57256348E+01  1.47593342E+00  1.31591746E+01  8.73413012E+01  8.51921330E+01
  6.78541827E+00  1.05031585E+02  9.75893223E+01  1.29044835E+02  1.60512210E+01
  9.59185913E+01  0.00000000E+00  1.34932874E+01  1.50233639E+01  1.20953369E+01
  2.54804909E+02  1.21899948E+03  1.07629402E+03  1.03157656E+03  1.22973599E+03
  3.30984635E+01  1.94896900E+02  1.08079689E+03  1.13979741E+03  1.14243284E+02
  1.33303578E+03  1.20800124E+03  1.57633023E+03  2.29782888E+02  1.25793819E+03
  0.00000000E+00  1.98088334E+02  2.16269171E+02  1.81199404E+02  2.19459223E+03
%FLAG BONDS_INC_HYDROGEN                                                        
%FORMAT(10I8)                                                                   
       3       6       3       3       9       3       0       3       3      39
      42       6      39      45       6      30      33       6      30      36
       6      24      27       9      18      21      12      93      96       3
      93      99       3      93     102       3      81      84       3      81
      87       3      81      90       3      75      78      14      69      72
       9      63      66      12     159     162      17     159     165      17
     159     168      17     150     153      18     150     156      18     141
     144      20     141     147      20     132     135      20     132     138
      20     123     126      20     123     129      20     117     120       9
     111     114      12     213     216      12     213     219      12     198
     201       6     198     204       6     189     192       6     189     195
       6     183     186       9     177     180      12     267     270       3
     267     273       3     267     276       3     255     258       3     255
     261       3     255     264       3     249     252      14     240     243
       6     240     246       6     234     237       9     228     231      12
     306     309       6     306     312       6     297     300       6     297
     303       6     291     294       9     285     288      12     342     345
       3     342     348       3     342     351       3     336     339       9
     330     333      12     381     384       6     381     387       6     372
     375       6     372     378       6     366     369       9     360     363
      12     435     438       3     435     441       3     435     444       3
     423     426       3     423     429       3     423     432       3     417
     420      14     411     414       9     405     408      12     474     477
       6     474     480       6     465     468       6     465     471       6
     459     462       9     453     456      12     519     522       6     519
     525       6     510     513       6     510     516       6     504     507
       9     498     501      12     582     585       3     582     588       3
     582     591       3     570     573       3     570     576       3     570
     579       3     564     567      14     555     558       6     555     561
       6     549     552       9     543     546      12     630     633      26
     618     621      28     618     624      28     612     615      30     600
     603      12     657     660      34     648     651      35     648     654
      35     642     645       9     636     639      12     690     693       6
     690     696       6     681     684       6     681     687       6     675
     678       9     669     672      12     753     756       3     753     759
       3     753     762       3     741     744       3     741     747       3
     741     750       3     735     738      14     726     729       6     726
     732       6     720     723       9     714     717      12     828     831
      37     822     825      37     816     819      37     810     813      37
     801     804      42     795     798      44     783     786       3     783
     789       3     777     780       9     771     774      12     882     885
      49     873     876      51     867     870      42     855     858       3
     855     861       3     849     852       9     843     846      12     933
     936       3     933     939       3     933     942       3     921     924
       3     921     927       3     921     930       3     915     918      14
     906     909       6     906     912       6     900     903       9     894
     897      12     972     975       6     972     978       6     963     966
       6     963     969       6     957     960       9     951     954      12
    1023    1026      12    1023    1029      12    1008    1011       6    1008
    1014       6    1002    1005       9     996     999      12    1059    1062
       6    1059    1065       6    1050    1053       6    1050    1056       6
    1044    1047       9    1038    1041      12    1113    1116       3    1113
    1119       3    1113    1122       3    1101    1104       3    1101    1107
       3    1101    1110       3    1095    1098      14    1089    1092       9
    1083    1086      12    1143    1146       3    1143    1149       3    1143
    1152       3    1137    1140       9    1131    1134      12    1218    1221
      57    1218    1224      57    1209    1212      57    1209    1215      57
    1200    1203      57    1191    1194      59    1191    1197      59    1182
    1185      20    1182    1188      20    1173    1176      20    1173    1179
      20    1167    1170       9    1161    1164      12    1272    1275       3
    1272    1278       3    1272    1281       3    1260    1263       3    1260
    1266       3    1260    1269       3    1254    1257      14    1245    1248
       6    1245    1251       6    1239    1242       9    1233    1236      12
    1311    1314       6    1311    1317       6    1302    1305       6    1302
    1308       6    1296    1299       9    1290    1293      12    1383    1386
      17    1383    1389      17    1383    1392      17    1374    1377      18
    1374    1380      18    1365    1368      20    1365    1371      20    1356
    1359      20    1356    1362      20    1347    1350      20    1347    1353
      20    1341    1344       9    1335    1338      12    1422    1425       6
    1422    1428       6    1413    1416       6    1413    1419       6    1407
    1410       9    1401    1404      12    1473    1476      12    1473    1479
      12    1458    1461       6    1458    1464       6    1452    1455       9
    1446    1449      12    1500    1503       3    1500    1506       3    1500
    1509       3    1494    1497       9    1488    1491      12    1539    1542
       6    1539    1545       6    1530    1533       6    1530    1536       6
    1524    1527       9    1518    1521      12    1575    1578      35    1575
    1581      35    1569    1572       9    1563    1566      12    1614    1617
       6    1614    1620       6    1605    1608       6    1605    1611       6
    1599    1602       9    1593    1596      12    1650    1653       3    1650
    1656       3    1650    1659       3    1644    1647       9    1638    1641
      12    1668    1671      12    1668    1674      12    1680    1683       3
    1680    1686       3    1677    1680       3    1743    1746      17    1743
    1749      17    1743    1752      17    1734    1737      18    1734    1740
      18    1725    1728      20    1725    1731      20    1716    1719      20
    1716    1722      20    1707    1710      20    1707    1713      20    1701
    1704       9    1695    1698      12    1791    1794       3    1791    1797
       3    1791    1800       3    1779    1782       3    1779    1785       3
    1779    1788       3    1773    1776      14    1767    1770       9    1761
    1764      12    1857    1860      17    1857    1863      17    1857    1866
      17    1848    1851      18    1848    1854      18    1839    1842      20
    1839    1845      20    1830    1833      20    1830    1836      20    1821
    1824      20    1821    1827      20    1815    1818       9    1809    1812
      12    1911    1914      12    1911    1917      12    1896    1899       6
    1896    1902       6    1887    1890       6    1887    1893       6    1881
    1884       9    1875    1878      12    1965    1968       3    1965    1971
       3    1965    1974       3    1953    1956       3    1953    1959       3
    1953    1962       3    1947    1950      14    1938    1941       6    1938
    1944       6    1932    1935       9    1926    1929      12    2031    2034
      17    2031    2037      17    2031    2040      17    2022    2025      18
    2022    2028      18    2013    2016      20    2013    2019      20    2004
    2007      20    2004    2010      20    1995    1998      20    1995    2001
      20    1989    1992       9    1983    1986      12    2061    2064       3
    2061    2067       3    2061    2070       3    2055    2058       9    2049
    2052      12    2109    2112      26    2097    2100      28    2097    2103
      28    2091    2094      30    2079    2082      12    2145    2148       3
    2145    2151       3    2145    2154       3    2133    2136       3    2133
    2139       3    2133    2142       3    2127    2130      14    2121    2124
       9    2115    2118      12    2184    2187       6    2184    2190       6
    2175    2178       6    2175    2181       6    2169    2172       9    2163
    2166      12    2229    2232       6    2229    2235       6    2220    2223
       6    2220    2226       6    2214    2217       9    2208    2211      12
    2292    2295       3    2292    2298       3    2292    2301       3    2280
    2283       3    2280    2286       3    2280    2289       3    2274    2277
      14    2265    2268       6    2265    2271       6    2259    2262       9
    2253    2256      12    2358    2361      17    2358    2364      17    2358
    2367      17    2349    2352      18    2349    2355      18    2340    2343
      20    2340    2346      20    2331    2334      20    2331    2337      20
    2322    2325      20    2322    2328      20    2316    2319       9    2310
    2313      12    2397    2400      34    2388    2391      35    2388    2394
      35    2382    2385       9    2376    2379      12    2457    2460      17
    2457    2463      17    2457    2466      17    2448    2451      18    2448
    2454      18    2439    2442      20    2439    2445      20    2430    2433
      20    2430    2436      20    2421    2424      20    2421    2427      20
    2415    2418       9    2409    2412      12    2514    2517       3    2514
    2520       3    2514    2523       3    2502    2505       3    2502    2508
       3    2502    2511       3    2496    2499      14    2487    2490       6
    2487    2493       6    2481    2484       9    2475    2478      12    2589
    2592      37    2583    2586      37    2577    2580      37    2571    2574
      37    2562    2565      42    2556    2559      44    2544    2547       3
    2544    2550       3    2538    2541       9    2532    2535      12    2643
    2646      49    2634    2637      51    2628    2631      42    2616    2619
       3    2616    2622       3    2610    2613       9    2604    2607      12
    2694    2697       3    2694    2700       3    2694    2703       3    2682
    2685       3    2682    2688       3    2682    2691       3    2676    2679
      14    2667    2670       6    2667    2673       6    2661    2664       9
    2655    2658      12    2760    2763      17    2760    2766      17    2760
    2769      17    2751    2754      18    2751    2757      18    2742    2745
      20    2742    2748      20    2733    2736      20    2733    2739      20
    2724    2727      20    2724    2730      20    2718    2721       9    2712
    2715      12    2805    2808      12    2805    2811      12    2790    2793
       6    2790    2796       6    2784    2787       9    2778    2781      12
    2868    2871      17    2868    2874      17    2868    2877      17    2859
    2862      18    2859    2865      18    2850    2853      20    2850    2856
      20    2841    2844      20    2841    2847      20    2832    2835      20
    2832    2838      20    2826    2829       9    2820    2823      12    2916
    2919       3    2916    2922       3    2916    2925       3    2904    2907
       3    2904    2910       3    2904    2913       3    2898    2901      14
    2892    2895       9    2886    2889      12    2946    2949       3    2946
    2952       3    2946    2955       3    2940    2943       9    2934    2937
      12    3021    3024      57    3021    3027      57    3012    3015      57
    3012    3018      57    3003    3006      57    2994    2997      59    2994
    3000      59    2985    2988      20    2985    2991      20    2976    2979
      20    2976    2982      20    2970    2973       9    2964    2967      12
    3075    3078       3    3075    3081       3    3075    3084       3    3063
    3066       3    3063    3069       3    3063    3072       3    3057    3060
      14    3048    3051       6    3048    3054       6    3042    3045       9
    3036    3039      12    3141    3144      17    3141    3147      17    3141
    3150      17    3132    3135      18    3132    3138      18    3123    3126
      20    3123    3129      20    3114    3117      20    3114    3120      20
    3105    3108      20    3105    3111      20    3099    3102       9    3093
    3096      12    3207    3210      17    3207    3213      17    3207    3216
      17    3198    3201      18    3198    3204      18    3189    3192      20
    3189    3195      20    3180    3183      20    3180    3186      20    3171
    3174      20    3171    3177      20    3165    3168       9    3159    3162
      12    3273    3276      17    3273    3279      17    3273    3282      17
    3264    3267      18    3264    3270      18    3255    3258      20    3255
    3261      20    3246    3249      20    3246    3252      20    3237    3240
      20    3237    3243      20    3231    3234       9    3225    3228      12
    3318    3321      12    3318    3324      12    3303    3306       6    3303
    3309       6    3297    3300       9    3291    3294      12    3345    3348
       3    3345    3351       3    3345    3354       3    3339    3342       9
    3333    3336      12    3384    3387       6    3384    3390       6    3375
    3378       6    3375    3381       6    3369    3372       9    3363    3366
      12    3420    3423      35    3420    3426      35    3414    3417       9
    3408    3411      12    3486    3489      17    3486    3492      17    3486
    3495      17    3477    3480      18    3477    3483      18    3468    3471
      20    3468    3474      20    3459    3462      20    3459    3465      20
    3450    3453      20    3450    3456      20    3444    3447       9    3438
    3441      12    3516    3519       3    3516    3522       3    3516    3525
       3    3510    3513       9    3504    3507      12    3534    3537      12
    3534    3540      12
%FLAG BONDS_WITHOUT_HYDROGEN                                                    
%FORMAT(10I8)                                                                   
      12      15       1      12      18       2       3      12       4      57
      60       1      57      63       2      48      51       5      48      54
       5      39      48       7      30      39       8      24      30      10
      24      57      11      18      24      13     105     108       1     105
     111       2      75      81      15      75      93      15      69      75
      16      69     105      11      63      69      13     171     174       1
     171     177       2     150     159      19     141     150      21     132
     141      21     123     132      21     117     123      22     117     171
      11     111     117      13     222     225       1     222     228       2
     207     210       1     207     213       2     198     207      23     189
     198       8     183     189      10     183     222      11     177     183
      13     279     282       1     279     285       2     249     255      15
     249     267      15     240     249      24     234     240      10     234
     279      11     228     234      13     324     327       1     324     330
       2     315     318       5     315     321       5     306     315       7
     297     306       8     291     297      10     291     324      11     285
     291      13     354     357       1     354     360       2     336     342
      25     336     354      11     330     336      13     399     402       1
     399     405       2     390     393       5     390     396       5     381
     390       7     372     381       8     366     372      10     366     399
      11     360     366      13     447     450       1     447     453       2
     417     423      15     417     435      15     411     417      16     411
     447      11     405     411      13     492     495       1     492     498
       2     483     486       5     483     489       5     474     483       7
     465     474       8     459     465      10     459     492      11     453
     459      13     537     540       1     537     543       2     528     531
       5     528     534       5     519     528       7     510     519       8
     504     510      10     504     537      11     498     504      13     594
     597       1     594     600       2     564     570      15     564     582
      15     555     564      24     549     555      10     549     594      11
     543     549      13     627     630      27     618     627      29     612
     618      31     606     609       1     606     612      32     606     636
       2     600     612      33     663     666       1     663     669       2
     648     657      36     642     648      10     642     663      11     636
     642      13     708     711       1     708     714       2     699     702
       5     699     705       5     690     699       7     681     690       8
     675     681      10     675     708      11     669     675      13     765
     768       1     765     771       2     735     741      15     735     753
      15     726     735      24     720     726      10     720     765      11
     714     720      13     837     840       1     837     843       2     828
     834      38     822     828      39     816     822      39     810     816
      39     807     810      40     807     834      41     801     807      43
     795     801      45     792     795      46     792     834      47     783
     792      48     777     783      25     777     837      11     771     777
      13     888     891       1     888     894       2     879     882      50
     873     879      52     867     873      53     864     867      54     864
     882      55     855     864      56     849     855      25     849     888
      11     843     849      13     945     948       1     945     951       2
     915     921      15     915     933      15     906     915      24     900
     906      10     900     945      11     894     900      13     990     993
       1     990     996       2     981     984       5     981     987       5
     972     981       7     963     972       8     957     963      10     957
     990      11     951     957      13    1032    1035       1    1032    1038
       2    1017    1020       1    1017    1023       2    1008    1017      23
    1002    1008      10    1002    1032      11     996    1002      13    1077
    1080       1    1077    1083       2    1068    1071       5    1068    1074
       5    1059    1068       7    1050    1059       8    1044    1050      10
    1044    1077      11    1038    1044      13    1125    1128       1    1125
    1131       2    1095    1101      15    1095    1113      15    1089    1095
      16    1089    1125      11    1083    1089      13    1155    1158       1
    1155    1161       2    1137    1143      25    1137    1155      11    1131
    1137      13    1227    1230       1    1227    1233       2    1206    1209
      58    1206    1218      58    1200    1206      58    1191    1200      60
    1182    1191      21    1173    1182      21    1167    1173      22    1167
    1227      11    1161    1167      13    1284    1287       1    1284    1290
       2    1254    1260      15    1254    1272      15    1245    1254      24
    1239    1245      10    1239    1284      11    1233    1239      13    1329
    1332       1    1329    1335       2    1320    1323       5    1320    1326
       5    1311    1320       7    1302    1311       8    1296    1302      10
    1296    1329      11    1290    1296      13    1395    1398       1    1395
    1401       2    1374    1383      19    1365    1374      21    1356    1365
      21    1347    1356      21    1341    1347      22    1341    1395      11
    1335    1341      13    1440    1443       1    1440    1446       2    1431
    1434       5    1431    1437       5    1422    1431       7    1413    1422
       8    1407    1413      10    1407    1440      11    1401    1407      13
    1482    1485       1    1482    1488       2    1467    1470       1    1467
    1473       2    1458    1467      23    1452    1458      10    1452    1482
      11    1446    1452      13    1512    1515       1    1512    1518       2
    1494    1500      25    1494    1512      11    1488    1494      13    1557
    1560       1    1557    1563       2    1548    1551       5    1548    1554
       5    1539    1548       7    1530    1539       8    1524    1530      10
    1524    1557      11    1518    1524      13    1587    1590       1    1587
    1593       2    1584    3429      61    1575    1584      62    1569    1575
      10    1569    1587      11    1563    1569      13    1632    1635       1
    1632    1638       2    1623    1626       5    1623    1629       5    1614
    1623       7    1605    1614       8    1599    1605      10    1599    1632
      11    1593    1599      13    1662    1665       1    1662    1668       2
    1644    1650      25    1644    1662      11    1638    1644      13    1689
    1692       1    1689    1695       2    1680    1689       4    1755    1758
       1    1755    1761       2    1734    1743      19    1725    1734      21
    1716    1725      21    1707    1716      21    1701    1707      22    1701
    1755      11    1695    1701      13    1803    1806       1    1803    1809
       2    1773    1779      15    1773    1791      15    1767    1773      16
    1767    1803      11    1761    1767      13    1869    1872       1    1869
    1875       2    1848    1857      19    1839    1848      21    1830    1839
      21    1821    1830      21    1815    1821      22    1815    1869      11
    1809    1815      13    1920    1923       1    1920    1926       2    1905
    1908       1    1905    1911       2    1896    1905      23    1887    1896
       8    1881    1887      10    1881    1920      11    1875    1881      13
    1977    1980       1    1977    1983       2    1947    1953      15    1947
    1965      15    1938    1947      24    1932    1938      10    1932    1977
      11    1926    1932      13    2043    2046       1    2043    2049       2
    2022    2031      19    2013    2022      21    2004    2013      21    1995
    2004      21    1989    1995      22    1989    2043      11    1983    1989
      13    2073    2076       1    2073    2079       2    2055    2061      25
    2055    2073      11    2049    2055      13    2106    2109      27    2097
    2106      29    2091    2097      31    2085    2088       1    2085    2091
      32    2085    2115       2    2079    2091      33    2157    2160       1
    2157    2163       2    2127    2133      15    2127    2145      15    2121
    2127      16    2121    2157      11    2115    2121      13    2202    2205
       1    2202    2208       2    2193    2196       5    2193    2199       5
    2184    2193       7    2175    2184       8    2169    2175      10    2169
    2202      11    2163    2169      13    2247    2250       1    2247    2253
       2    2238    2241       5    2238    2244       5    2229    2238       7
    2220    2229       8    2214    2220      10    2214    2247      11    2208
    2214      13    2304    2307       1    2304    2310       2    2274    2280
      15    2274    2292      15    2265    2274      24    2259    2265      10
    2259    2304      11    2253    2259      13    2370    2373       1    2370
    2376       2    2349    2358      19    2340    2349      21    2331    2340
      21    2322    2331      21    2316    2322      22    2316    2370      11
    2310    2316      13    2403    2406       1    2403    2409       2    2388
    2397      36    2382    2388      10    2382    2403      11    2376    2382
      13    2469    2472       1    2469    2475       2    2448    2457      19
    2439    2448      21    2430    2439      21    2421    2430      21    2415
    2421      22    2415    2469      11    2409    2415      13    2526    2529
       1    2526    2532       2    2496    2502      15    2496    2514      15
    2487    2496      24    2481    2487      10    2481    2526      11    2475
    2481      13    2598    2601       1    2598    2604       2    2589    2595
      38    2583    2589      39    2577    2583      39    2571    2577      39
    2568    2571      40    2568    2595      41    2562    2568      43    2556
    2562      45    2553    2556      46    2553    2595      47    2544    2553
      48    2538    2544      25    2538    2598      11    2532    2538      13
    2649    2652       1    2649    2655       2    2640    2643      50    2634
    2640      52    2628    2634      53    2625    2628      54    2625    2643
      55    2616    2625      56    2610    2616      25    2610    2649      11
    2604    2610      13    2706    2709       1    2706    2712       2    2676
    2682      15    2676    2694      15    2667    2676      24    2661    2667
      10    2661    2706      11    2655    2661      13    2772    2775       1
    2772    2778       2    2751    2760      19    2742    2751      21    2733
    2742      21    2724    2733      21    2718    2724      22    2718    2772
      11    2712    2718      13    2814    2817       1    2814    2820       2
    2799    2802       1    2799    2805       2    2790    2799      23    2784
    2790      10    2784    2814      11    2778    2784      13    2880    2883
       1    2880    2886       2    2859    2868      19    2850    2859      21
    2841    2850      21    2832    2841      21    2826    2832      22    2826
    2880      11    2820    2826      13    2928    2931       1    2928    2934
       2    2898    2904      15    2898    2916      15    2892    2898      16
    2892    2928      11    2886    2892      13    2958    2961       1    2958
    2964       2    2940    2946      25    2940    2958      11    2934    2940
      13    3030    3033       1    3030    3036       2    3009    3012      58
    3009    3021      58    3003    3009      58    2994    3003      60    2985
    2994      21    2976    2985      21    2970    2976      22    2970    3030
      11    2964    2970      13    3087    3090       1    3087    3093       2
    3057    3063      15    3057    3075      15    3048    3057      24    3042
    3048      10    3042    3087      11    3036    3042      13    3153    3156
       1    3153    3159       2    3132    3141      19    3123    3132      21
    3114    3123      21    3105    3114      21    3099    3105      22    3099
    3153      11    3093    3099      13    3219    3222       1    3219    3225
       2    3198    3207      19    3189    3198      21    3180    3189      21
    3171    3180      21    3165    3171      22    3165    3219      11    3159
    3165      13    3285    3288       1    3285    3291       2    3264    3273
      19    3255    3264      21    3246    3255      21    3237    3246      21
    3231    3237      22    3231    3285      11    3225    3231      13    3327
    3330       1    3327    3333       2    3312    3315       1    3312    3318
       2    3303    3312      23    3297    3303      10    3297    3327      11
    3291    3297      13    3357    3360       1    3357    3363       2    3339
    3345      25    3339    3357      11    3333    3339      13    3402    3405
       1    3402    3408       2    3393    3396       5    3393    3399       5
    3384    3393       7    3375    3384       8    3369    3375      10    3369
    3402      11    3363    3369      13    3432    3435       1    3432    3438
       2    3420    3429      62    3414    3420      10    3414    3432      11
    3408    3414      13    3498    3501       1    3498    3504       2    3477
    3486      19    3468    3477      21    3459    3468      21    3450    3459
      21    3444    3450      22    3444    3498      11    3438    3444      13
    3528    3531       1    3528    3534       2    3510    3516      25    3510
    3528      11    3504    3510      13
%FLAG ANGLES_INC_HYDROGEN                                                       
%FORMAT(10I8)                                                                   
      12      18      21       2       9       3      12       4       6       3
       9       5       6       3      12       4       0       3       6       5
       0       3       9       5       0       3      12       4      57      63
      66       2      45      39      48       9      42      39      45      10
      42      39      48       9      36      30      39      12      33      30
      36      10      33      30      39      12      30      39      42      12
      30      39      45      12      27      24      30      15      27      24
      57      16      24      30      33      17      24      30      36      17
      21      18      24      21      18      24      27      22     105     111
     114       2      99      93     102       5      96      93      99       5
      96      93     102       5      87      81      90       5      84      81
      87       5      84      81      90       5      78      75      81      26
      78      75      93      26      75      81      84      28      75      81
      87      28      75      81      90      28      75      93      96      28
      75      93      99      28      75      93     102      28      72      69
      75      29      72      69     105      16      69      75      78      30
      66      63      69      21      63      69      72      22     171     177
     180       2     165     159     168      33     162     159     165      33
     162     159     168      33     156     150     159      34     153     150
     156      35     153     150     159      34     150     159     162      36
     150     159     165      36     150     159     168      36     147     141
     150      37     144     141     147      38     144     141     150      37
     141     150     153      39     141     150     156      39     138     132
     141      37     135     132     138      38     135     132     141      37
     132     141     144      37     132     141     147      37     129     123
     132      37     126     123     129      38     126     123     132      37
     123     132     135      37     123     132     138      37     120     117
     123      43     120     117     171      16     117     123     126      44
     117     123     129      44     114     111     117      21     111     117
     120      22     222     228     231       2     216     213     219      47
     207     213     216       2     207     213     219       2     204     198
     207      48     201     198     204      10     201     198     207      48
     195     189     198      12     192     189     195      10     192     189
     198      12     189     198     201      12     189     198     204      12
     186     183     189      15     186     183     222      16     183     189
     192      17     183     189     195      17     180     177     183      21
     177     183     186      22     279     285     288       2     273     267
     276       5     270     267     273       5     270     267     276       5
     261     255     264       5     258     255     261       5     258     255
     264       5     252     249     255      26     252     249     267      26
     249     255     258      28     249     255     261      28     249     255
     264      28     249     267     270      28     249     267     273      28
     249     267     276      28     246     240     249      52     243     240
     246      10     243     240     249      52     240     249     252      53
     237     234     240      15     237     234     279      16     234     240
     243      17     234     240     246      17     231     228     234      21
     228     234     237      22     324     330     333       2     312     306
     315       9     309     306     312      10     309     306     315       9
     303     297     306      12     300     297     303      10     300     297
     306      12     297     306     309      12     297     306     312      12
     294     291     297      15     294     291     324      16     291     297
     300      17     291     297     303      17     288     285     291      21
     285     291     294      22     354     360     363       2     348     342
     351       5     345     342     348       5     345     342     351       5
     339     336     342      57     339     336     354      16     336     342
     345      58     336     342     348      58     336     342     351      58
     333     330     336      21     330     336     339      22     399     405
     408       2     387     381     390       9     384     381     387      10
     384     381     390       9     378     372     381      12     375     372
     378      10     375     372     381      12     372     381     384      12
     372     381     387      12     369     366     372      15     369     366
     399      16     366     372     375      17     366     372     378      17
     363     360     366      21     360     366     369      22     447     453
     456       2     441     435     444       5     438     435     441       5
     438     435     444       5     429     423     432       5     426     423
     429       5     426     423     432       5     420     417     423      26
     420     417     435      26     417     423     426      28     417     423
     429      28     417     423     432      28     417     435     438      28
     417     435     441      28     417     435     444      28     414     411
     417      29     414     411     447      16     411     417     420      30
     408     405     411      21     405     411     414      22     492     498
     501       2     480     474     483       9     477     474     480      10
     477     474     483       9     471     465     474      12     468     465
     471      10     468     465     474      12     465     474     477      12
     465     474     480      12     462     459     465      15     462     459
     492      16     459     465     468      17     459     465     471      17
     456     453     459      21     453     459     462      22     537     543
     546       2     525     519     528       9     522     519     525      10
     522     519     528       9     516     510     519      12     513     510
     516      10     513     510     519      12     510     519     522      12
     510     519     525      12     507     504     510      15     507     504
     537      16     504     510     513      17     504     510     516      17
     501     498     504      21     498     504     507      22     594     600
     603       2     588     582     591       5     585     582     588       5
     585     582     591       5     576     570     579       5     573     570
     576       5     573     570     579       5     567     564     570      26
     567     564     582      26     564     570     573      28     564     570
     576      28     564     570     579      28     564     582     585      28
     564     582     588      28     564     582     591      28     561     555
     564      52     558     555     561      10     558     555     564      52
     555     564     567      53     552     549     555      15     552     549
     594      16     549     555     558      17     549     555     561      17
     546     543     549      21     543     549     552      22     627     630
     633      61     624     618     627      62     621     618     624      63
     621     618     627      62     615     612     618      65     612     618
     621      67     612     618     624      67     606     612     615      70
     606     636     639       2     603     600     612      72     600     612
     615      74     663     669     672       2     654     648     657      76
     651     648     654      77     651     648     657      76     648     657
     660      78     645     642     648      15     645     642     663      16
     642     648     651      79     642     648     654      79     639     636
     642      21     636     642     645      22     708     714     717       2
     696     690     699       9     693     690     696      10     693     690
     699       9     687     681     690      12     684     681     687      10
     684     681     690      12     681     690     693      12     681     690
     696      12     678     675     681      15     678     675     708      16
     675     681     684      17     675     681     687      17     672     669
     675      21     669     675     678      22     765     771     774       2
     759     753     762       5     756     753     759       5     756     753
     762       5     747     741     750       5     744     741     747       5
     744     741     750       5     738     735     741      26     738     735
     753      26     735     741     744      28     735     741     747      28
     735     741     750      28     735     753     756      28     735     753
     759      28     735     753     762      28     732     726     735      52
     729     726     732      10     729     726     735      52     726     735
     738      53     723     720     726      15     723     720     765      16
     720     726     729      17     720     726     732      17     717     714
     720      21     714     720     723      22     837     843     846       2
     831     828     834      81     825     822     828      82     822     828
     831      82     819     816     822      82     816     822     825      82
     813     810     816      82     810     816     819      82     807     810
     813      86     804     801     807      89     798     795     801      92
     795     801     804      94     792     795     798      96     789     783
     792     100     786     783     789       5     786     783     792     100
     780     777     783      57     780     777     837      16     777     783
     786      58     777     783     789      58     774     771     777      21
     771     777     780      22     888     894     897       2     879     882
     885     104     876     873     879     105     870     867     873     107
     867     873     876     109     864     867     870     111     864     882
     885     114     861     855     864     115     858     855     861       5
     858     855     864     115     852     849     855      57     852     849
     888      16     849     855     858      58     849     855     861      58
     846     843     849      21     843     849     852      22     945     951
     954       2     939     933     942       5     936     933     939       5
     936     933     942       5     927     921     930       5     924     921
     927       5     924     921     930       5     918     915     921      26
     918     915     933      26     915     921     924      28     915     921
     927      28     915     921     930      28     915     933     936      28
     915     933     939      28     915     933     942      28     912     906
     915      52     909     906     912      10     909     906     915      52
     906     915     918      53     903     900     906      15     903     900
     945      16     900     906     909      17     900     906     912      17
     897     894     900      21     894     900     903      22     990     996
     999       2     978     972     981       9     975     972     978      10
     975     972     981       9     969     963     972      12     966     963
     969      10     966     963     972      12     963     972     975      12
     963     972     978      12     960     957     963      15     960     957
     990      16     957     963     966      17     957     963     969      17
     954     951     957      21     951     957     960      22    1032    1038
    1041       2    1026    1023    1029      47    1017    1023    1026       2
    1017    1023    1029       2    1014    1008    1017      48    1011    1008
    1014      10    1011    1008    1017      48    1005    1002    1008      15
    1005    1002    1032      16    1002    1008    1011      17    1002    1008
    1014      17     999     996    1002      21     996    1002    1005      22
    1077    1083    1086       2    1065    1059    1068       9    1062    1059
    1065      10    1062    1059    1068       9    1056    1050    1059      12
    1053    1050    1056      10    1053    1050    1059      12    1050    1059
    1062      12    1050    1059    1065      12    1047    1044    1050      15
    1047    1044    1077      16    1044    1050    1053      17    1044    1050
    1056      17    1041    1038    1044      21    1038    1044    1047      22
    1125    1131    1134       2    1119    1113    1122       5    1116    1113
    1119       5    1116    1113    1122       5    1107    1101    1110       5
    1104    1101    1107       5    1104    1101    1110       5    1098    1095
    1101      26    1098    1095    1113      26    1095    1101    1104      28
    1095    1101    1107      28    1095    1101    1110      28    1095    1113
    1116      28    1095    1113    1119      28    1095    1113    1122      28
    1092    1089    1095      29    1092    1089    1125      16    1089    1095
    1098      30    1086    1083    1089      21    1083    1089    1092      22
    1155    1161    1164       2    1149    1143    1152       5    1146    1143
    1149       5    1146    1143    1152       5    1140    1137    1143      57
    1140    1137    1155      16    1137    1143    1146      58    1137    1143
    1149      58    1137    1143    1152      58    1134    1131    1137      21
    1131    1137    1140      22    1227    1233    1236       2    1221    1218
    1224     120    1212    1209    1215     120    1206    1209    1212     122
    1206    1209    1215     122    1206    1218    1221     122    1206    1218
    1224     122    1203    1200    1206     122    1197    1191    1200     123
    1194    1191    1197     124    1194    1191    1200     123    1191    1200
    1203     125    1188    1182    1191      37    1185    1182    1188      38
    1185    1182    1191      37    1182    1191    1194     127    1182    1191
    1197     127    1179    1173    1182      37    1176    1173    1179      38
    1176    1173    1182      37    1173    1182    1185      37    1173    1182
    1188      37    1170    1167    1173      43    1170    1167    1227      16
    1167    1173    1176      44    1167    1173    1179      44    1164    1161
    1167      21    1161    1167    1170      22    1284    1290    1293       2
    1278    1272    1281       5    1275    1272    1278       5    1275    1272
    1281       5    1266    1260    1269       5    1263    1260    1266       5
    1263    1260    1269       5    1257    1254    1260      26    1257    1254
    1272      26    1254    1260    1263      28    1254    1260    1266      28
    1254    1260    1269      28    1254    1272    1275      28    1254    1272
    1278      28    1254    1272    1281      28    1251    1245    1254      52
    1248    1245    1251      10    1248    1245    1254      52    1245    1254
    1257      53    1242    1239    1245      15    1242    1239    1284      16
    1239    1245    1248      17    1239    1245    1251      17    1236    1233
    1239      21    1233    1239    1242      22    1329    1335    1338       2
    1317    1311    1320       9    1314    1311    1317      10    1314    1311
    1320       9    1308    1302    1311      12    1305    1302    1308      10
    1305    1302    1311      12    1302    1311    1314      12    1302    1311
    1317      12    1299    1296    1302      15    1299    1296    1329      16
    1296    1302    1305      17    1296    1302    1308      17    1293    1290
    1296      21    1290    1296    1299      22    1395    1401    1404       2
    1389    1383    1392      33    1386    1383    1389      33    1386    1383
    1392      33    1380    1374    1383      34    1377    1374    1380      35
    1377    1374    1383      34    1374    1383    1386      36    1374    1383
    1389      36    1374    1383    1392      36    1371    1365    1374      37
    1368    1365    1371      38    1368    1365    1374      37    1365    1374
    1377      39    1365    1374    1380      39    1362    1356    1365      37
    1359    1356    1362      38    1359    1356    1365      37    1356    1365
    1368      37    1356    1365    1371      37    1353    1347    1356      37
    1350    1347    1353      38    1350    1347    1356      37    1347    1356
    1359      37    1347    1356    1362      37    1344    1341    1347      43
    1344    1341    1395      16    1341    1347    1350      44    1341    1347
    1353      44    1338    1335    1341      21    1335    1341    1344      22
    1440    1446    1449       2    1428    1422    1431       9    1425    1422
    1428      10    1425    1422    1431       9    1419    1413    1422      12
    1416    1413    1419      10    1416    1413    1422      12    1413    1422
    1425      12    1413    1422    1428      12    1410    1407    1413      15
    1410    1407    1440      16    1407    1413    1416      17    1407    1413
    1419      17    1404    1401    1407      21    1401    1407    1410      22
    1482    1488    1491       2    1476    1473    1479      47    1467    1473
    1476       2    1467    1473    1479       2    1464    1458    1467      48
    1461    1458    1464      10    1461    1458    1467      48    1455    1452
    1458      15    1455    1452    1482      16    1452    1458    1461      17
    1452    1458    1464      17    1449    1446    1452      21    1446    1452
    1455      22    1512    1518    1521       2    1506    1500    1509       5
    1503    1500    1506       5    1503    1500    1509       5    1497    1494
    1500      57    1497    1494    1512      16    1494    1500    1503      58
    1494    1500    1506      58    1494    1500    1509      58    1491    1488
    1494      21    1488    1494    1497      22    1557    1563    1566       2
    1545    1539    1548       9    1542    1539    1545      10    1542    1539
    1548       9    1536    1530    1539      12    1533    1530    1536      10
    1533    1530    1539      12    1530    1539    1542      12    1530    1539
    1545      12    1527    1524    1530      15    1527    1524    1557      16
    1524    1530    1533      17    1524    1530    1536      17    1521    1518
    1524      21    1518    1524    1527      22    1587    1593    1596       2
    1581    1575    1584     130    1578    1575    1581      77    1578    1575
    1584     130    1572    1569    1575      15    1572    1569    1587      16
    1569    1575    1578      79    1569    1575    1581      79    1566    1563
    1569      21    1563    1569    1572      22    1632    1638    1641       2
    1620    1614    1623       9    1617    1614    1620      10    1617    1614
    1623       9    1611    1605    1614      12    1608    1605    1611      10
    1608    1605    1614      12    1605    1614    1617      12    1605    1614
    1620      12    1602    1599    1605      15    1602    1599    1632      16
    1599    1605    1608      17    1599    1605    1611      17    1596    1593
    1599      21    1593    1599    1602      22    1662    1668    1671       2
    1662    1668    1674       2    1656    1650    1659       5    1653    1650
    1656       5    1653    1650    1659       5    1647    1644    1650      57
    1647    1644    1662      16    1644    1650    1653      58    1644    1650
    1656      58    1644    1650    1659      58    1641    1638    1644      21
    1638    1644    1647      22    1671    1668    1674      47    1689    1695
    1698       2    1686    1680    1689       4    1683    1680    1686       5
    1683    1680    1689       4    1677    1680    1683       5    1677    1680
    1686       5    1677    1680    1689       4    1755    1761    1764       2
    1749    1743    1752      33    1746    1743    1749      33    1746    1743
    1752      33    1740    1734    1743      34    1737    1734    1740      35
    1737    1734    1743      34    1734    1743    1746      36    1734    1743
    1749      36    1734    1743    1752      36    1731    1725    1734      37
    1728    1725    1731      38    1728    1725    1734      37    1725    1734
    1737      39    1725    1734    1740      39    1722    1716    1725      37
    1719    1716    1722      38    1719    1716    1725      37    1716    1725
    1728      37    1716    1725    1731      37    1713    1707    1716      37
    1710    1707    1713      38    1710    1707    1716      37    1707    1716
    1719      37    1707    1716    1722      37    1704    1701    1707      43
    1704    1701    1755      16    1701    1707    1710      44    1701    1707
    1713      44    1698    1695    1701      21    1695    1701    1704      22
    1803    1809    1812       2    1797    1791    1800       5    1794    1791
    1797       5    1794    1791    1800       5    1785    1779    1788       5
    1782    1779    1785       5    1782    1779    1788       5    1776    1773
    1779      26    1776    1773    1791      26    1773    1779    1782      28
    1773    1779    1785      28    1773    1779    1788      28    1773    1791
    1794      28    1773    1791    1797      28    1773    1791    1800      28
    1770    1767    1773      29    1770    1767    1803      16    1767    1773
    1776      30    1764    1761    1767      21    1761    1767    1770      22
    1869    1875    1878       2    1863    1857    1866      33    1860    1857
    1863      33    1860    1857    1866      33    1854    1848    1857      34
    1851    1848    1854      35    1851    1848    1857      34    1848    1857
    1860      36    1848    1857    1863      36    1848    1857    1866      36
    1845    1839    1848      37    1842    1839    1845      38    1842    1839
    1848      37    1839    1848    1851      39    1839    1848    1854      39
    1836    1830    1839      37    1833    1830    1836      38    1833    1830
    1839      37    1830    1839    1842      37    1830    1839    1845      37
    1827    1821    1830      37    1824    1821    1827      38    1824    1821
    1830      37    1821    1830    1833      37    1821    1830    1836      37
    1818    1815    1821      43    1818    1815    1869      16    1815    1821
    1824      44    1815    1821    1827      44    1812    1809    1815      21
    1809    1815    1818      22    1920    1926    1929       2    1914    1911
    1917      47    1905    1911    1914       2    1905    1911    1917       2
    1902    1896    1905      48    1899    1896    1902      10    1899    1896
    1905      48    1893    1887    1896      12    1890    1887    1893      10
    1890    1887    1896      12    1887    1896    1899      12    1887    1896
    1902      12    1884    1881    1887      15    1884    1881    1920      16
    1881    1887    1890      17    1881    1887    1893      17    1878    1875
    1881      21    1875    1881    1884      22    1977    1983    1986       2
    1971    1965    1974       5    1968    1965    1971       5    1968    1965
    1974       5    1959    1953    1962       5    1956    1953    1959       5
    1956    1953    1962       5    1950    1947    1953      26    1950    1947
    1965      26    1947    1953    1956      28    1947    1953    1959      28
    1947    1953    1962      28    1947    1965    1968      28    1947    1965
    1971      28    1947    1965    1974      28    1944    1938    1947      52
    1941    1938    1944      10    1941    1938    1947      52    1938    1947
    1950      53    1935    1932    1938      15    1935    1932    1977      16
    1932    1938    1941      17    1932    1938    1944      17    1929    1926
    1932      21    1926    1932    1935      22    2043    2049    2052       2
    2037    2031    2040      33    2034    2031    2037      33    2034    2031
    2040      33    2028    2022    2031      34    2025    2022    2028      35
    2025    2022    2031      34    2022    2031    2034      36    2022    2031
    2037      36    2022    2031    2040      36    2019    2013    2022      37
    2016    2013    2019      38    2016    2013    2022      37    2013    2022
    2025      39    2013    2022    2028      39    2010    2004    2013      37
    2007    2004    2010      38    2007    2004    2013      37    2004    2013
    2016      37    2004    2013    2019      37    2001    1995    2004      37
    1998    1995    2001      38    1998    1995    2004      37    1995    2004
    2007      37    1995    2004    2010      37    1992    1989    1995      43
    1992    1989    2043      16    1989    1995    1998      44    1989    1995
    2001      44    1986    1983    1989      21    1983    1989    1992      22
    2073    2079    2082       2    2067    2061    2070       5    2064    2061
    2067       5    2064    2061    2070       5    2058    2055    2061      57
    2058    2055    2073      16    2055    2061    2064      58    2055    2061
    2067      58    2055    2061    2070      58    2052    2049    2055      21
    2049    2055    2058      22    2106    2109    2112      61    2103    2097
    2106      62    2100    2097    2103      63    2100    2097    2106      62
    2094    2091    2097      65    2091    2097    2100      67    2091    2097
    2103      67    2085    2091    2094      70    2085    2115    2118       2
    2082    2079    2091      72    2079    2091    2094      74    2157    2163
    2166       2    2151    2145    2154       5    2148    2145    2151       5
    2148    2145    2154       5    2139    2133    2142       5    2136    2133
    2139       5    2136    2133    2142       5    2130    2127    2133      26
    2130    2127    2145      26    2127    2133    2136      28    2127    2133
    2139      28    2127    2133    2142      28    2127    2145    2148      28
    2127    2145    2151      28    2127    2145    2154      28    2124    2121
    2127      29    2124    2121    2157      16    2121    2127    2130      30
    2118    2115    2121      21    2115    2121    2124      22    2202    2208
    2211       2    2190    2184    2193       9    2187    2184    2190      10
    2187    2184    2193       9    2181    2175    2184      12    2178    2175
    2181      10    2178    2175    2184      12    2175    2184    2187      12
    2175    2184    2190      12    2172    2169    2175      15    2172    2169
    2202      16    2169    2175    2178      17    2169    2175    2181      17
    2166    2163    2169      21    2163    2169    2172      22    2247    2253
    2256       2    2235    2229    2238       9    2232    2229    2235      10
    2232    2229    2238       9    2226    2220    2229      12    2223    2220
    2226      10    2223    2220    2229      12    2220    2229    2232      12
    2220    2229    2235      12    2217    2214    2220      15    2217    2214
    2247      16    2214    2220    2223      17    2214    2220    2226      17
    2211    2208    2214      21    2208    2214    2217      22    2304    2310
    2313       2    2298    2292    2301       5    2295    2292    2298       5
    2295    2292    2301       5    2286    2280    2289       5    2283    2280
    2286       5    2283    2280    2289       5    2277    2274    2280      26
    2277    2274    2292      26    2274    2280    2283      28    2274    2280
    2286      28    2274    2280    2289      28    2274    2292    2295      28
    2274    2292    2298      28    2274    2292    2301      28    2271    2265
    2274      52    2268    2265    2271      10    2268    2265    2274      52
    2265    2274    2277      53    2262    2259    2265      15    2262    2259
    2304      16    2259    2265    2268      17    2259    2265    2271      17
    2256    2253    2259      21    2253    2259    2262      22    2370    2376
    2379       2    2364    2358    2367      33    2361    2358    2364      33
    2361    2358    2367      33    2355    2349    2358      34    2352    2349
    2355      35    2352    2349    2358      34    2349    2358    2361      36
    2349    2358    2364      36    2349    2358    2367      36    2346    2340
    2349      37    2343    2340    2346      38    2343    2340    2349      37
    2340    2349    2352      39    2340    2349    2355      39    2337    2331
    2340      37    2334    2331    2337      38    2334    2331    2340      37
    2331    2340    2343      37    2331    2340    2346      37    2328    2322
    2331      37    2325    2322    2328      38    2325    2322    2331      37
    2322    2331    2334      37    2322    2331    2337      37    2319    2316
    2322      43    2319    2316    2370      16    2316    2322    2325      44
    2316    2322    2328      44    2313    2310    2316      21    2310    2316
    2319      22    2403    2409    2412       2    2394    2388    2397      76
    2391    2388    2394      77    2391    2388    2397      76    2388    2397
    2400      78    2385    2382    2388      15    2385    2382    2403      16
    2382    2388    2391      79    2382    2388    2394      79    2379    2376
    2382      21    2376    2382    2385      22    2469    2475    2478       2
    2463    2457    2466      33    2460    2457    2463      33    2460    2457
    2466      33    2454    2448    2457      34    2451    2448    2454      35
    2451    2448    2457      34    2448    2457    2460      36    2448    2457
    2463      36    2448    2457    2466      36    2445    2439    2448      37
    2442    2439    2445      38    2442    2439    2448      37    2439    2448
    2451      39    2439    2448    2454      39    2436    2430    2439      37
    2433    2430    2436      38    2433    2430    2439      37    2430    2439
    2442      37    2430    2439    2445      37    2427    2421    2430      37
    2424    2421    2427      38    2424    2421    2430      37    2421    2430
    2433      37    2421    2430    2436      37    2418    2415    2421      43
    2418    2415    2469      16    2415    2421    2424      44    2415    2421
    2427      44    2412    2409    2415      21    2409    2415    2418      22
    2526    2532    2535       2    2520    2514    2523       5    2517    2514
    2520       5    2517    2514    2523       5    2508    2502    2511       5
    2505    2502    2508       5    2505    2502    2511       5    2499    2496
    2502      26    2499    2496    2514      26    2496    2502    2505      28
    2496    2502    2508      28    2496    2502    2511      28    2496    2514
    2517      28    2496    2514    2520      28    2496    2514    2523      28
    2493    2487    2496      52    2490    2487    2493      10    2490    2487
    2496      52    2487    2496    2499      53    2484    2481    2487      15
    2484    2481    2526      16    2481    2487    2490      17    2481    2487
    2493      17    2478    2475    2481      21    2475    2481    2484      22
    2598    2604    2607       2    2592    2589    2595      81    2586    2583
    2589      82    2583    2589    2592      82    2580    2577    2583      82
    2577    2583    2586      82    2574    2571    2577      82    2571    2577
    2580      82    2568    2571    2574      86    2565    2562    2568      89
    2559    2556    2562      92    2556    2562    2565      94    2553    2556
    2559      96    2550    2544    2553     100    2547    2544    2550       5
    2547    2544    2553     100    2541    2538    2544      57    2541    2538
    2598      16    2538    2544    2547      58    2538    2544    2550      58
    2535    2532    2538      21    2532    2538    2541      22    2649    2655
    2658       2    2640    2643    2646     104    2637    2634    2640     105
    2631    2628    2634     107    2628    2634    2637     109    2625    2628
    2631     111    2625    2643    2646     114    2622    2616    2625     115
    2619    2616    2622       5    2619    2616    2625     115    2613    2610
    2616      57    2613    2610    2649      16    2610    2616    2619      58
    2610    2616    2622      58    2607    2604    2610      21    2604    2610
    2613      22    2706    2712    2715       2    2700    2694    2703       5
    2697    2694    2700       5    2697    2694    2703       5    2688    2682
    2691       5    2685    2682    2688       5    2685    2682    2691       5
    2679    2676    2682      26    2679    2676    2694      26    2676    2682
    2685      28    2676    2682    2688      28    2676    2682    2691      28
    2676    2694    2697      28    2676    2694    2700      28    2676    2694
    2703      28    2673    2667    2676      52    2670    2667    2673      10
    2670    2667    2676      52    2667    2676    2679      53    2664    2661
    2667      15    2664    2661    2706      16    2661    2667    2670      17
    2661    2667    2673      17    2658    2655    2661      21    2655    2661
    2664      22    2772    2778    2781       2    2766    2760    2769      33
    2763    2760    2766      33    2763    2760    2769      33    2757    2751
    2760      34    2754    2751    2757      35    2754    2751    2760      34
    2751    2760    2763      36    2751    2760    2766      36    2751    2760
    2769      36    2748    2742    2751      37    2745    2742    2748      38
    2745    2742    2751      37    2742    2751    2754      39    2742    2751
    2757      39    2739    2733    2742      37    2736    2733    2739      38
    2736    2733    2742      37    2733    2742    2745      37    2733    2742
    2748      37    2730    2724    2733      37    2727    2724    2730      38
    2727    2724    2733      37    2724    2733    2736      37    2724    2733
    2739      37    2721    2718    2724      43    2721    2718    2772      16
    2718    2724    2727      44    2718    2724    2730      44    2715    2712
    2718      21    2712    2718    2721      22    2814    2820    2823       2
    2808    2805    2811      47    2799    2805    2808       2    2799    2805
    2811       2    2796    2790    2799      48    2793    2790    2796      10
    2793    2790    2799      48    2787    2784    2790      15    2787    2784
    2814      16    2784    2790    2793      17    2784    2790    2796      17
    2781    2778    2784      21    2778    2784    2787      22    2880    2886
    2889       2    2874    2868    2877      33    2871    2868    2874      33
    2871    2868    2877      33    2865    2859    2868      34    2862    2859
    2865      35    2862    2859    2868      34    2859    2868    2871      36
    2859    2868    2874      36    2859    2868    2877      36    2856    2850
    2859      37    2853    2850    2856      38    2853    2850    2859      37
    2850    2859    2862      39    2850    2859    2865      39    2847    2841
    2850      37    2844    2841    2847      38    2844    2841    2850      37
    2841    2850    2853      37    2841    2850    2856      37    2838    2832
    2841      37    2835    2832    2838      38    2835    2832    2841      37
    2832    2841    2844      37    2832    2841    2847      37    2829    2826
    2832      43    2829    2826    2880      16    2826    2832    2835      44
    2826    2832    2838      44    2823    2820    2826      21    2820    2826
    2829      22    2928    2934    2937       2    2922    2916    2925       5
    2919    2916    2922       5    2919    2916    2925       5    2910    2904
    2913       5    2907    2904    2910       5    2907    2904    2913       5
    2901    2898    2904      26    2901    2898    2916      26    2898    2904
    2907      28    2898    2904    2910      28    2898    2904    2913      28
    2898    2916    2919      28    2898    2916    2922      28    2898    2916
    2925      28    2895    2892    2898      29    2895    2892    2928      16
    2892    2898    2901      30    2889    2886    2892      21    2886    2892
    2895      22    2958    2964    2967       2    2952    2946    2955       5
    2949    2946    2952       5    2949    2946    2955       5    2943    2940
    2946      57    2943    2940    2958      16    2940    2946    2949      58
    2940    2946    2952      58    2940    2946    2955      58    2937    2934
    2940      21    2934    2940    2943      22    3030    3036    3039       2
    3024    3021    3027     120    3015    3012    3018     120    3009    3012
    3015     122    3009    3012    3018     122    3009    3021    3024     122
    3009    3021    3027     122    3006    3003    3009     122    3000    2994
    3003     123    2997    2994    3000     124    2997    2994    3003     123
    2994    3003    3006     125    2991    2985    2994      37    2988    2985
    2991      38    2988    2985    2994      37    2985    2994    2997     127
    2985    2994    3000     127    2982    2976    2985      37    2979    2976
    2982      38    2979    2976    2985      37    2976    2985    2988      37
    2976    2985    2991      37    2973    2970    2976      43    2973    2970
    3030      16    2970    2976    2979      44    2970    2976    2982      44
    2967    2964    2970      21    2964    2970    2973      22    3087    3093
    3096       2    3081    3075    3084       5    3078    3075    3081       5
    3078    3075    3084       5    3069    3063    3072       5    3066    3063
    3069       5    3066    3063    3072       5    3060    3057    3063      26
    3060    3057    3075      26    3057    3063    3066      28    3057    3063
    3069      28    3057    3063    3072      28    3057    3075    3078      28
    3057    3075    3081      28    3057    3075    3084      28    3054    3048
    3057      52    3051    3048    3054      10    3051    3048    3057      52
    3048    3057    3060      53    3045    3042    3048      15    3045    3042
    3087      16    3042    3048    3051      17    3042    3048    3054      17
    3039    3036    3042      21    3036    3042    3045      22    3153    3159
    3162       2    3147    3141    3150      33    3144    3141    3147      33
    3144    3141    3150      33    3138    3132    3141      34    3135    3132
    3138      35    3135    3132    3141      34    3132    3141    3144      36
    3132    3141    3147      36    3132    3141    3150      36    3129    3123
    3132      37    3126    3123    3129      38    3126    3123    3132      37
    3123    3132    3135      39    3123    3132    3138      39    3120    3114
    3123      37    3117    3114    3120      38    3117    3114    3123      37
    3114    3123    3126      37    3114    3123    3129      37    3111    3105
    3114      37    3108    3105    3111      38    3108    3105    3114      37
    3105    3114    3117      37    3105    3114    3120      37    3102    3099
    3105      43    3102    3099    3153      16    3099    3105    3108      44
    3099    3105    3111      44    3096    3093    3099      21    3093    3099
    3102      22    3219    3225    3228       2    3213    3207    3216      33
    3210    3207    3213      33    3210    3207    3216      33    3204    3198
    3207      34    3201    3198    3204      35    3201    3198    3207      34
    3198    3207    3210      36    3198    3207    3213      36    3198    3207
    3216      36    3195    3189    3198      37    3192    3189    3195      38
    3192    3189    3198      37    3189    3198    3201      39    3189    3198
    3204      39    3186    3180    3189      37    3183    3180    3186      38
    3183    3180    3189      37    3180    3189    3192      37    3180    3189
    3195      37    3177    3171    3180      37    3174    3171    3177      38
    3174    3171    3180      37    3171    3180    3183      37    3171    3180
    3186      37    3168    3165    3171      43    3168    3165    3219      16
    3165    3171    3174      44    3165    3171    3177      44    3162    3159
    3165      21    3159    3165    3168      22    3285    3291    3294       2
    3279    3273    3282      33    3276    3273    3279      33    3276    3273
    3282      33    3270    3264    3273      34    3267    3264    3270      35
    3267    3264    3273      34    3264    3273    3276      36    3264    3273
    3279      36    3264    3273    3282      36    3261    3255    3264      37
    3258    3255    3261      38    3258    3255    3264      37    3255    3264
    3267      39    3255    3264    3270      39    3252    3246    3255      37
    3249    3246    3252      38    3249    3246    3255      37    3246    3255
    3258      37    3246    3255    3261      37    3243    3237    3246      37
    3240    3237    3243      38    3240    3237    3246      37    3237    3246
    3249      37    3237    3246    3252      37    3234    3231    3237      43
    3234    3231    3285      16    3231    3237    3240      44    3231    3237
    3243      44    3228    3225    3231      21    3225    3231    3234      22
    3327    3333    3336       2    3321    3318    3324      47    3312    3318
    3321       2    3312    3318    3324       2    3309    3303    3312      48
    3306    3303    3309      10    3306    3303    3312      48    3300    3297
    3303      15    3300    3297    3327      16    3297    3303    3306      17
    3297    3303    3309      17    3294    3291    3297      21    3291    3297
    3300      22    3357    3363    3366       2    3351    3345    3354       5
    3348    3345    3351       5    3348    3345    3354       5    3342    3339
    3345      57    3342    3339    3357      16    3339    3345    3348      58
    3339    3345    3351      58    3339    3345    3354      58    3336    3333
    3339      21    3333    3339    3342      22    3402    3408    3411       2
    3390    3384    3393       9    3387    3384    3390      10    3387    3384
    3393       9    3381    3375    3384      12    3378    3375    3381      10
    3378    3375    3384      12    3375    3384    3387      12    3375    3384
    3390      12    3372    3369    3375      15    3372    3369    3402      16
    3369    3375    3378      17    3369    3375    3381      17    3366    3363
    3369      21    3363    3369    3372      22    3432    3438    3441       2
    3426    3420    3429     130    3423    3420    3426      77    3423    3420
    3429     130    3417    3414    3420      15    3417    3414    3432      16
    3414    3420    3423      79    3414    3420    3426      79    3411    3408
    3414      21    3408    3414    3417      22    3498    3504    3507       2
    3492    3486    3495      33    3489    3486    3492      33    3489    3486
    3495      33    3483    3477    3486      34    3480    3477    3483      35
    3480    3477    3486      34    3477    3486    3489      36    3477    3486
    3492      36    3477    3486    3495      36    3474    3468    3477      37
    3471    3468    3474      38    3471    3468    3477      37    3468    3477
    3480      39    3468    3477    3483      39    3465    3459    3468      37
    3462    3459    3465      38    3462    3459    3468      37    3459    3468
    3471      37    3459    3468    3474      37    3456    3450    3459      37
    3453    3450    3456      38    3453    3450    3459      37    3450    3459
    3462      37    3450    3459    3465      37    3447    3444    3450      43
    3447    3444    3498      16    3444    3450    3453      44    3444    3450
    3456      44    3441    3438    3444      21    3438    3444    3447      22
    3528    3534    3537       2    3528    3534    3540       2    3522    3516
    3525       5    3519    3516    3522       5    3519    3516    3525       5
    3513    3510    3516      57    3513    3510    3528      16    3510    3516
    3519      58    3510    3516    3522      58    3510    3516    3525      58
    3507    3504    3510      21    3504    3510    3513      22    3537    3534
    3540      47
%FLAG ANGLES_WITHOUT_HYDROGEN                                                   
%FORMAT(10I8)                                                                   
      15      12      18       1      12      18      24       3       3      12
      15       6       3      12      18       7      60      57      63       1
      57      63      69       3      51      48      54       8      39      48
      51      11      39      48      54      11      30      24      57      13
      30      39      48      14      24      30      39      18      24      57
      60      19      24      57      63      20      18      24      30      23
      18      24      57      24     108     105     111       1     105     111
     117       3      81      75      93      25      75      69     105      27
      69      75      81      31      69      75      93      31      69     105
     108      19      69     105     111      20      63      69      75      32
      63      69     105      24     174     171     177       1     171     177
     183       3     141     150     159      40     132     141     150      41
     123     117     171      42     123     132     141      41     117     123
     132      45     117     171     174      19     117     171     177      20
     111     117     123      46     111     117     171      24     225     222
     228       1     222     228     234       3     210     207     213       1
     198     207     210      49     198     207     213      50     189     183
     222      13     189     198     207      51     183     189     198      18
     183     222     225      19     183     222     228      20     177     183
     189      23     177     183     222      24     282     279     285       1
     279     285     291       3     255     249     267      25     240     234
     279      13     240     249     255      54     240     249     267      54
     234     240     249      55     234     279     282      19     234     279
     285      20     228     234     240      23     228     234     279      24
     327     324     330       1     324     330     336       3     318     315
     321       8     306     315     318      11     306     315     321      11
     297     291     324      13     297     306     315      14     291     297
     306      18     291     324     327      19     291     324     330      20
     285     291     297      23     285     291     324      24     357     354
     360       1     354     360     366       3     342     336     354      56
     336     354     357      19     336     354     360      20     330     336
     342      59     330     336     354      24     402     399     405       1
     399     405     411       3     393     390     396       8     381     390
     393      11     381     390     396      11     372     366     399      13
     372     381     390      14     366     372     381      18     366     399
     402      19     366     399     405      20     360     366     372      23
     360     366     399      24     450     447     453       1     447     453
     459       3     423     417     435      25     417     411     447      27
     411     417     423      31     411     417     435      31     411     447
     450      19     411     447     453      20     405     411     417      32
     405     411     447      24     495     492     498       1     492     498
     504       3     486     483     489       8     474     483     486      11
     474     483     489      11     465     459     492      13     465     474
     483      14     459     465     474      18     459     492     495      19
     459     492     498      20     453     459     465      23     453     459
     492      24     540     537     543       1     537     543     549       3
     531     528     534       8     519     528     531      11     519     528
     534      11     510     504     537      13     510     519     528      14
     504     510     519      18     504     537     540      19     504     537
     543      20     498     504     510      23     498     504     537      24
     597     594     600       1     594     600     612      60     570     564
     582      25     555     549     594      13     555     564     570      54
     555     564     582      54     549     555     564      55     549     594
     597      19     549     594     600      20     543     549     555      23
     543     549     594      24     618     627     630      64     612     606
     636      66     612     618     627      68     609     606     612      69
     609     606     636       1     606     612     618      71     606     636
     642       3     600     612     606      73     600     612     618      75
     666     663     669       1     663     669     675       3     648     642
     663      13     642     648     657      80     642     663     666      19
     642     663     669      20     636     642     648      23     636     642
     663      24     711     708     714       1     708     714     720       3
     702     699     705       8     690     699     702      11     690     699
     705      11     681     675     708      13     681     690     699      14
     675     681     690      18     675     708     711      19     675     708
     714      20     669     675     681      23     669     675     708      24
     768     765     771       1     765     771     777       3     741     735
     753      25     726     720     765      13     726     735     741      54
     726     735     753      54     720     726     735      55     720     765
     768      19     720     765     771      20     714     720     726      23
     714     720     765      24     840     837     843       1     837     843
     849       3     822     828     834      83     816     822     828      84
     810     807     834      85     810     816     822      84     807     810
     816      87     807     834     828      88     801     807     810      90
     801     807     834      91     795     792     834      93     795     801
     807      95     792     795     801      97     792     834     807      98
     792     834     828      99     783     777     837      56     783     792
     795     101     783     792     834     102     777     783     792     103
     777     837     840      19     777     837     843      20     771     777
     783      59     771     777     837      24     891     888     894       1
     888     894     900       3     873     879     882     106     867     864
     882     108     867     873     879     110     864     867     873     112
     864     882     879     113     855     849     888      56     855     864
     867     116     855     864     882     117     849     855     864     118
     849     888     891      19     849     888     894      20     843     849
     855      59     843     849     888      24     948     945     951       1
     945     951     957       3     921     915     933      25     906     900
     945      13     906     915     921      54     906     915     933      54
     900     906     915      55     900     945     948      19     900     945
     951      20     894     900     906      23     894     900     945      24
     993     990     996       1     990     996    1002       3     984     981
     987       8     972     981     984      11     972     981     987      11
     963     957     990      13     963     972     981      14     957     963
     972      18     957     990     993      19     957     990     996      20
     951     957     963      23     951     957     990      24    1035    1032
    1038       1    1032    1038    1044       3    1020    1017    1023       1
    1008    1002    1032      13    1008    1017    1020      49    1008    1017
    1023      50    1002    1008    1017     119    1002    1032    1035      19
    1002    1032    1038      20     996    1002    1008      23     996    1002
    1032      24    1080    1077    1083       1    1077    1083    1089       3
    1071    1068    1074       8    1059    1068    1071      11    1059    1068
    1074      11    1050    1044    1077      13    1050    1059    1068      14
    1044    1050    1059      18    1044    1077    1080      19    1044    1077
    1083      20    1038    1044    1050      23    1038    1044    1077      24
    1128    1125    1131       1    1125    1131    1137       3    1101    1095
    1113      25    1095    1089    1125      27    1089    1095    1101      31
    1089    1095    1113      31    1089    1125    1128      19    1089    1125
    1131      20    1083    1089    1095      32    1083    1089    1125      24
    1158    1155    1161       1    1155    1161    1167       3    1143    1137
    1155      56    1137    1155    1158      19    1137    1155    1161      20
    1131    1137    1143      59    1131    1137    1155      24    1230    1227
    1233       1    1227    1233    1239       3    1209    1206    1218     121
    1200    1206    1209     121    1200    1206    1218     121    1191    1200
    1206     126    1182    1191    1200     128    1173    1167    1227      42
    1173    1182    1191      41    1167    1173    1182      45    1167    1227
    1230      19    1167    1227    1233      20    1161    1167    1173      46
    1161    1167    1227      24    1287    1284    1290       1    1284    1290
    1296       3    1260    1254    1272      25    1245    1239    1284      13
    1245    1254    1260      54    1245    1254    1272      54    1239    1245
    1254      55    1239    1284    1287      19    1239    1284    1290      20
    1233    1239    1245      23    1233    1239    1284      24    1332    1329
    1335       1    1329    1335    1341       3    1323    1320    1326       8
    1311    1320    1323      11    1311    1320    1326      11    1302    1296
    1329      13    1302    1311    1320      14    1296    1302    1311      18
    1296    1329    1332      19    1296    1329    1335      20    1290    1296
    1302      23    1290    1296    1329      24    1398    1395    1401       1
    1395    1401    1407       3    1365    1374    1383      40    1356    1365
    1374      41    1347    1341    1395      42    1347    1356    1365      41
    1341    1347    1356      45    1341    1395    1398      19    1341    1395
    1401      20    1335    1341    1347      46    1335    1341    1395      24
    1443    1440    1446       1    1440    1446    1452       3    1434    1431
    1437       8    1422    1431    1434      11    1422    1431    1437      11
    1413    1407    1440      13    1413    1422    1431      14    1407    1413
    1422      18    1407    1440    1443      19    1407    1440    1446      20
    1401    1407    1413      23    1401    1407    1440      24    1485    1482
    1488       1    1482    1488    1494       3    1470    1467    1473       1
    1458    1452    1482      13    1458    1467    1470      49    1458    1467
    1473      50    1452    1458    1467     119    1452    1482    1485      19
    1452    1482    1488      20    1446    1452    1458      23    1446    1452
    1482      24    1515    1512    1518       1    1512    1518    1524       3
    1500    1494    1512      56    1494    1512    1515      19    1494    1512
    1518      20    1488    1494    1500      59    1488    1494    1512      24
    1560    1557    1563       1    1557    1563    1569       3    1551    1548
    1554       8    1539    1548    1551      11    1539    1548    1554      11
    1530    1524    1557      13    1530    1539    1548      14    1524    1530
    1539      18    1524    1557    1560      19    1524    1557    1563      20
    1518    1524    1530      23    1518    1524    1557      24    1590    1587
    1593       1    1587    1593    1599       3    1584    3429    3420     129
    1575    1569    1587      13    1575    1584    3429     129    1569    1575
    1584     131    1569    1587    1590      19    1569    1587    1593      20
    1563    1569    1575      23    1563    1569    1587      24    1635    1632
    1638       1    1632    1638    1644       3    1626    1623    1629       8
    1614    1623    1626      11    1614    1623    1629      11    1605    1599
    1632      13    1605    1614    1623      14    1599    1605    1614      18
    1599    1632    1635      19    1599    1632    1638      20    1593    1599
    1605      23    1593    1599    1632      24    1665    1662    1668       1
    1650    1644    1662      56    1644    1662    1665      19    1644    1662
    1668      20    1638    1644    1650      59    1638    1644    1662      24
    1692    1689    1695       1    1689    1695    1701       3    1680    1689
    1692       6    1680    1689    1695       7    1758    1755    1761       1
    1755    1761    1767       3    1725    1734    1743      40    1716    1725
    1734      41    1707    1701    1755      42    1707    1716    1725      41
    1701    1707    1716      45    1701    1755    1758      19    1701    1755
    1761      20    1695    1701    1707      46    1695    1701    1755      24
    1806    1803    1809       1    1803    1809    1815       3    1779    1773
    1791      25    1773    1767    1803      27    1767    1773    1779      31
    1767    1773    1791      31    1767    1803    1806      19    1767    1803
    1809      20    1761    1767    1773      32    1761    1767    1803      24
    1872    1869    1875       1    1869    1875    1881       3    1839    1848
    1857      40    1830    1839    1848      41    1821    1815    1869      42
    1821    1830    1839      41    1815    1821    1830      45    1815    1869
    1872      19    1815    1869    1875      20    1809    1815    1821      46
    1809    1815    1869      24    1923    1920    1926       1    1920    1926
    1932       3    1908    1905    1911       1    1896    1905    1908      49
    1896    1905    1911      50    1887    1881    1920      13    1887    1896
    1905      51    1881    1887    1896      18    1881    1920    1923      19
    1881    1920    1926      20    1875    1881    1887      23    1875    1881
    1920      24    1980    1977    1983       1    1977    1983    1989       3
    1953    1947    1965      25    1938    1932    1977      13    1938    1947
    1953      54    1938    1947    1965      54    1932    1938    1947      55
    1932    1977    1980      19    1932    1977    1983      20    1926    1932
    1938      23    1926    1932    1977      24    2046    2043    2049       1
    2043    2049    2055       3    2013    2022    2031      40    2004    2013
    2022      41    1995    1989    2043      42    1995    2004    2013      41
    1989    1995    2004      45    1989    2043    2046      19    1989    2043
    2049      20    1983    1989    1995      46    1983    1989    2043      24
    2076    2073    2079       1    2073    2079    2091      60    2061    2055
    2073      56    2055    2073    2076      19    2055    2073    2079      20
    2049    2055    2061      59    2049    2055    2073      24    2097    2106
    2109      64    2091    2085    2115      66    2091    2097    2106      68
    2088    2085    2091      69    2088    2085    2115       1    2085    2091
    2097      71    2085    2115    2121       3    2079    2091    2085      73
    2079    2091    2097      75    2160    2157    2163       1    2157    2163
    2169       3    2133    2127    2145      25    2127    2121    2157      27
    2121    2127    2133      31    2121    2127    2145      31    2121    2157
    2160      19    2121    2157    2163      20    2115    2121    2127      32
    2115    2121    2157      24    2205    2202    2208       1    2202    2208
    2214       3    2196    2193    2199       8    2184    2193    2196      11
    2184    2193    2199      11    2175    2169    2202      13    2175    2184
    2193      14    2169    2175    2184      18    2169    2202    2205      19
    2169    2202    2208      20    2163    2169    2175      23    2163    2169
    2202      24    2250    2247    2253       1    2247    2253    2259       3
    2241    2238    2244       8    2229    2238    2241      11    2229    2238
    2244      11    2220    2214    2247      13    2220    2229    2238      14
    2214    2220    2229      18    2214    2247    2250      19    2214    2247
    2253      20    2208    2214    2220      23    2208    2214    2247      24
    2307    2304    2310       1    2304    2310    2316       3    2280    2274
    2292      25    2265    2259    2304      13    2265    2274    2280      54
    2265    2274    2292      54    2259    2265    2274      55    2259    2304
    2307      19    2259    2304    2310      20    2253    2259    2265      23
    2253    2259    2304      24    2373    2370    2376       1    2370    2376
    2382       3    2340    2349    2358      40    2331    2340    2349      41
    2322    2316    2370      42    2322    2331    2340      41    2316    2322
    2331      45    2316    2370    2373      19    2316    2370    2376      20
    2310    2316    2322      46    2310    2316    2370      24    2406    2403
    2409       1    2403    2409    2415       3    2388    2382    2403      13
    2382    2388    2397      80    2382    2403    2406      19    2382    2403
    2409      20    2376    2382    2388      23    2376    2382    2403      24
    2472    2469    2475       1    2469    2475    2481       3    2439    2448
    2457      40    2430    2439    2448      41    2421    2415    2469      42
    2421    2430    2439      41    2415    2421    2430      45    2415    2469
    2472      19    2415    2469    2475      20    2409    2415    2421      46
    2409    2415    2469      24    2529    2526    2532       1    2526    2532
    2538       3    2502    2496    2514      25    2487    2481    2526      13
    2487    2496    2502      54    2487    2496    2514      54    2481    2487
    2496      55    2481    2526    2529      19    2481    2526    2532      20
    2475    2481    2487      23    2475    2481    2526      24    2601    2598
    2604       1    2598    2604    2610       3    2583    2589    2595      83
    2577    2583    2589      84    2571    2568    2595      85    2571    2577
    2583      84    2568    2571    2577      87    2568    2595    2589      88
    2562    2568    2571      90    2562    2568    2595      91    2556    2553
    2595      93    2556    2562    2568      95    2553    2556    2562      97
    2553    2595    2568      98    2553    2595    2589      99    2544    2538
    2598      56    2544    2553    2556     101    2544    2553    2595     102
    2538    2544    2553     103    2538    2598    2601      19    2538    2598
    2604      20    2532    2538    2544      59    2532    2538    2598      24
    2652    2649    2655       1    2649    2655    2661       3    2634    2640
    2643     106    2628    2625    2643     108    2628    2634    2640     110
    2625    2628    2634     112    2625    2643    2640     113    2616    2610
    2649      56    2616    2625    2628     116    2616    2625    2643     117
    2610    2616    2625     118    2610    2649    2652      19    2610    2649
    2655      20    2604    2610    2616      59    2604    2610    2649      24
    2709    2706    2712       1    2706    2712    2718       3    2682    2676
    2694      25    2667    2661    2706      13    2667    2676    2682      54
    2667    2676    2694      54    2661    2667    2676      55    2661    2706
    2709      19    2661    2706    2712      20    2655    2661    2667      23
    2655    2661    2706      24    2775    2772    2778       1    2772    2778
    2784       3    2742    2751    2760      40    2733    2742    2751      41
    2724    2718    2772      42    2724    2733    2742      41    2718    2724
    2733      45    2718    2772    2775      19    2718    2772    2778      20
    2712    2718    2724      46    2712    2718    2772      24    2817    2814
    2820       1    2814    2820    2826       3    2802    2799    2805       1
    2790    2784    2814      13    2790    2799    2802      49    2790    2799
    2805      50    2784    2790    2799     119    2784    2814    2817      19
    2784    2814    2820      20    2778    2784    2790      23    2778    2784
    2814      24    2883    2880    2886       1    2880    2886    2892       3
    2850    2859    2868      40    2841    2850    2859      41    2832    2826
    2880      42    2832    2841    2850      41    2826    2832    2841      45
    2826    2880    2883      19    2826    2880    2886      20    2820    2826
    2832      46    2820    2826    2880      24    2931    2928    2934       1
    2928    2934    2940       3    2904    2898    2916      25    2898    2892
    2928      27    2892    2898    2904      31    2892    2898    2916      31
    2892    2928    2931      19    2892    2928    2934      20    2886    2892
    2898      32    2886    2892    2928      24    2961    2958    2964       1
    2958    2964    2970       3    2946    2940    2958      56    2940    2958
    2961      19    2940    2958    2964      20    2934    2940    2946      59
    2934    2940    2958      24    3033    3030    3036       1    3030    3036
    3042       3    3012    3009    3021     121    3003    3009    3012     121
    3003    3009    3021     121    2994    3003    3009     126    2985    2994
    3003     128    2976    2970    3030      42    2976    2985    2994      41
    2970    2976    2985      45    2970    3030    3033      19    2970    3030
    3036      20    2964    2970    2976      46    2964    2970    3030      24
    3090    3087    3093       1    3087    3093    3099       3    3063    3057
    3075      25    3048    3042    3087      13    3048    3057    3063      54
    3048    3057    3075      54    3042    3048    3057      55    3042    3087
    3090      19    3042    3087    3093      20    3036    3042    3048      23
    3036    3042    3087      24    3156    3153    3159       1    3153    3159
    3165       3    3123    3132    3141      40    3114    3123    3132      41
    3105    3099    3153      42    3105    3114    3123      41    3099    3105
    3114      45    3099    3153    3156      19    3099    3153    3159      20
    3093    3099    3105      46    3093    3099    3153      24    3222    3219
    3225       1    3219    3225    3231       3    3189    3198    3207      40
    3180    3189    3198      41    3171    3165    3219      42    3171    3180
    3189      41    3165    3171    3180      45    3165    3219    3222      19
    3165    3219    3225      20    3159    3165    3171      46    3159    3165
    3219      24    3288    3285    3291       1    3285    3291    3297       3
    3255    3264    3273      40    3246    3255    3264      41    3237    3231
    3285      42    3237    3246    3255      41    3231    3237    3246      45
    3231    3285    3288      19    3231    3285    3291      20    3225    3231
    3237      46    3225    3231    3285      24    3330    3327    3333       1
    3327    3333    3339       3    3315    3312    3318       1    3303    3297
    3327      13    3303    3312    3315      49    3303    3312    3318      50
    3297    3303    3312     119    3297    3327    3330      19    3297    3327
    3333      20    3291    3297    3303      23    3291    3297    3327      24
    3360    3357    3363       1    3357    3363    3369       3    3345    3339
    3357      56    3339    3357    3360      19    3339    3357    3363      20
    3333    3339    3345      59    3333    3339    3357      24    3405    3402
    3408       1    3402    3408    3414       3    3396    3393    3399       8
    3384    3393    3396      11    3384    3393    3399      11    3375    3369
    3402      13    3375    3384    3393      14    3369    3375    3384      18
    3369    3402    3405      19    3369    3402    3408      20    3363    3369
    3375      23    3363    3369    3402      24    3435    3432    3438       1
    3432    3438    3444       3    3420    3414    3432      13    3414    3420
    3429     131    3414    3432    3435      19    3414    3432    3438      20
    3408    3414    3420      23    3408    3414    3432      24    3501    3498
    3504       1    3498    3504    3510       3    3468    3477    3486      40
    3459    3468    3477      41    3450    3444    3498      42    3450    3459
    3468      41    3444    3450    3459      45    3444    3498    3501      19
    3444    3498    3504      20    3438    3444    3450      46    3438    3444
    3498      24    3531    3528    3534       1    3516    3510    3528      56
    3510    3528    3531      19    3510    3528    3534      20    3504    3510
    3516      59    3504    3510    3528      24
%FLAG DIHEDRALS_INC_HYDROGEN                                                    
%FORMAT(10I8)                                                                   
      15      12      18      21       1      15      12     -18      21       2
      12      18      24      27       3       9       3      12      15       7
       9       3     -12      15       3       9       3     -12      15       8
       9       3      12      18       3       6       3      12      15       7
       6       3     -12      15       3       6       3     -12      15       8
       6       3      12      18       3       3      12      18      21       2
       0       3      12      15       7       0       3     -12      15       3
       0       3     -12      15       8       0       3      12      18       3
      60      57      63      66       1      60      57     -63      66       2
      57      63      69      72       3      45      39      48      51       3
      45      39      48      54       3      42      39      48      51       3
      42      39      48      54       3      36      30      24      57      13
      36      30      39      42      14      36      30      39      45      14
      36      30      39      48      13      33      30      24      57      13
      33      30      39      42      14      33      30      39      45      14
      33      30      39      48      13      27      24      30      33      13
      27      24      30      36      13      27      24      30      39      13
      27      24      57      60       4      27      24     -57      60       3
      27      24     -57      60      17      27      24      57      63       3
      24      30      39      42      18      24      30      39      45      18
      24      57      63      66       2      21      18      24      27       3
      21      18      24      30       3      21      18      24      57       3
      18      24      30      33      13      18      24      30      36      13
     108     105     111     114       1     108     105    -111     114       2
     105     111     117     120       3      90      81      75      93      18
      87      81      75      93      18      84      81      75      93      18
      81      75      93      96      18      81      75      93      99      18
      81      75      93     102      18      78      75      69     105      13
      78      75      81      84      14      78      75      81      87      14
      78      75      81      90      14      78      75      93      96      14
      78      75      93      99      14      78      75      93     102      14
      72      69      75      78      13      72      69      75      81      13
      72      69      75      93      13      72      69     105     108       4
      72      69    -105     108       3      72      69    -105     108      17
      72      69     105     111       3      69      75      81      84      18
      69      75      81      87      18      69      75      81      90      18
      69      75      93      96      18      69      75      93      99      18
      69      75      93     102      18      69     105     111     114       2
      66      63      69      72       3      66      63      69      75       3
      66      63      69     105       3      63      69      75      78      13
     174     171     177     180       1     174     171    -177     180       2
     171     177     183     186       3     156     150     159     162      13
     156     150     159     165      13     156     150     159     168      13
     153     150     159     162      13     153     150     159     165      13
     153     150     159     168      13     147     141     150     153      13
     147     141     150     156      13     147     141     150     159      13
     144     141     150     153      13     144     141     150     156      13
     144     141     150     159      13     141     150     159     162      13
     141     150     159     165      13     141     150     159     168      13
     138     132     141     144      14     138     132     141     147      14
     138     132     141     150      18     135     132     141     144      14
     135     132     141     147      14     135     132     141     150      18
     132     141     150     153      13     132     141     150     156      13
     129     123     117     171      13     129     123     132     135      14
     129     123     132     138      14     129     123     132     141      18
     126     123     117     171      13     126     123     132     135      14
     126     123     132     138      14     126     123     132     141      18
     123     132     141     144      18     123     132     141     147      18
     120     117     123     126      13     120     117     123     129      13
     120     117     123     132      13     120     117     171     174       4
     120     117    -171     174       3     120     117    -171     174      17
     120     117     171     177       3     117     123     132     135      18
     117     123     132     138      18     117     171     177     180       2
     114     111     117     120       3     114     111     117     123       3
     114     111     117     171       3     111     117     123     126      13
     111     117     123     129      13     225     222     228     231       1
     225     222    -228     231       2     222     228     234     237       3
     210     207     213     216       1     210     207    -213     216       2
     210     207     213     219       1     210     207    -213     219       2
     204     198     207     210       7     204     198    -207     210       3
     204     198    -207     210       8     204     198     207     213       3
     201     198     207     210       7     201     198    -207     210       3
     201     198    -207     210       8     201     198     207     213       3
     198     207     213     216       2     198     207     213     219       2
     195     189     183     222      13     195     189     198     201      14
     195     189     198     204      14     195     189     198     207      13
     192     189     183     222      13     192     189     198     201      14
     192     189     198     204      14     192     189     198     207      13
     186     183     189     192      13     186     183     189     195      13
     186     183     189     198      13     186     183     222     225       4
     186     183    -222     225       3     186     183    -222     225      17
     186     183     222     228       3     183     189     198     201      18
     183     189     198     204      18     183     222     228     231       2
     180     177     183     186       3     180     177     183     189       3
     180     177     183     222       3     177     183     189     192      13
     177     183     189     195      13     282     279     285     288       1
     282     279    -285     288       2     279     285     291     294       3
     264     255     249     267      18     261     255     249     267      18
     258     255     249     267      18     255     249     267     270      18
     255     249     267     273      18     255     249     267     276      18
     252     249     255     258      14     252     249     255     261      14
     252     249     255     264      14     252     249     267     270      14
     252     249     267     273      14     252     249     267     276      14
     246     240     234     279      13     246     240     249     252      14
     246     240     249     255      18     246     240     249     267      18
     243     240     234     279      13     243     240     249     252      14
     243     240     249     255      18     243     240     249     267      18
     240     249     255     258      18     240     249     255     261      18
     240     249     255     264      18     240     249     267     270      18
     240     249     267     273      18     240     249     267     276      18
     237     234     240     243      13     237     234     240     246      13
     237     234     240     249      13     237     234     279     282       4
     237     234    -279     282       3     237     234    -279     282      17
     237     234     279     285       3     234     240     249     252      18
     234     279     285     288       2     231     228     234     237       3
     231     228     234     240       3     231     228     234     279       3
     228     234     240     243      13     228     234     240     246      13
     327     324     330     333       1     327     324    -330     333       2
     324     330     336     339       3     312     306     315     318       3
     312     306     315     321       3     309     306     315     318       3
     309     306     315     321       3     303     297     291     324      13
     303     297     306     309      14     303     297     306     312      14
     303     297     306     315      13     300     297     291     324      13
     300     297     306     309      14     300     297     306     312      14
     300     297     306     315      13     294     291     297     300      13
     294     291     297     303      13     294     291     297     306      13
     294     291     324     327       4     294     291    -324     327       3
     294     291    -324     327      17     294     291     324     330       3
     291     297     306     309      18     291     297     306     312      18
     291     324     330     333       2     288     285     291     294       3
     288     285     291     297       3     288     285     291     324       3
     285     291     297     300      13     285     291     297     303      13
     357     354     360     363       1     357     354    -360     363       2
     354     360     366     369       3     351     342     336     354      13
     348     342     336     354      13     345     342     336     354      13
     339     336     342     345      13     339     336     342     348      13
     339     336     342     351      13     339     336     354     357       4
     339     336    -354     357       3     339     336    -354     357      17
     339     336     354     360       3     336     354     360     363       2
     333     330     336     339       3     333     330     336     342       3
     333     330     336     354       3     330     336     342     345      13
     330     336     342     348      13     330     336     342     351      13
     402     399     405     408       1     402     399    -405     408       2
     399     405     411     414       3     387     381     390     393       3
     387     381     390     396       3     384     381     390     393       3
     384     381     390     396       3     378     372     366     399      13
     378     372     381     384      14     378     372     381     387      14
     378     372     381     390      13     375     372     366     399      13
     375     372     381     384      14     375     372     381     387      14
     375     372     381     390      13     369     366     372     375      13
     369     366     372     378      13     369     366     372     381      13
     369     366     399     402       4     369     366    -399     402       3
     369     366    -399     402      17     369     366     399     405       3
     366     372     381     384      18     366     372     381     387      18
     366     399     405     408       2     363     360     366     369       3
     363     360     366     372       3     363     360     366     399       3
     360     366     372     375      13     360     366     372     378      13
     450     447     453     456       1     450     447    -453     456       2
     447     453     459     462       3     432     423     417     435      18
     429     423     417     435      18     426     423     417     435      18
     423     417     435     438      18     423     417     435     441      18
     423     417     435     444      18     420     417     411     447      13
     420     417     423     426      14     420     417     423     429      14
     420     417     423     432      14     420     417     435     438      14
     420     417     435     441      14     420     417     435     444      14
     414     411     417     420      13     414     411     417     423      13
     414     411     417     435      13     414     411     447     450       4
     414     411    -447     450       3     414     411    -447     450      17
     414     411     447     453       3     411     417     423     426      18
     411     417     423     429      18     411     417     423     432      18
     411     417     435     438      18     411     417     435     441      18
     411     417     435     444      18     411     447     453     456       2
     408     405     411     414       3     408     405     411     417       3
     408     405     411     447       3     405     411     417     420      13
     495     492     498     501       1     495     492    -498     501       2
     492     498     504     507       3     480     474     483     486       3
     480     474     483     489       3     477     474     483     486       3
     477     474     483     489       3     471     465     459     492      13
     471     465     474     477      14     471     465     474     480      14
     471     465     474     483      13     468     465     459     492      13
     468     465     474     477      14     468     465     474     480      14
     468     465     474     483      13     462     459     465     468      13
     462     459     465     471      13     462     459     465     474      13
     462     459     492     495       4     462     459    -492     495       3
     462     459    -492     495      17     462     459     492     498       3
     459     465     474     477      18     459     465     474     480      18
     459     492     498     501       2     456     453     459     462       3
     456     453     459     465       3     456     453     459     492       3
     453     459     465     468      13     453     459     465     471      13
     540     537     543     546       1     540     537    -543     546       2
     537     543     549     552       3     525     519     528     531       3
     525     519     528     534       3     522     519     528     531       3
     522     519     528     534       3     516     510     504     537      13
     516     510     519     522      14     516     510     519     525      14
     516     510     519     528      13     513     510     504     537      13
     513     510     519     522      14     513     510     519     525      14
     513     510     519     528      13     507     504     510     513      13
     507     504     510     516      13     507     504     510     519      13
     507     504     537     540       4     507     504    -537     540       3
     507     504    -537     540      17     507     504     537     543       3
     504     510     519     522      18     504     510     519     525      18
     504     537     543     546       2     501     498     504     507       3
     501     498     504     510       3     501     498     504     537       3
     498     504     510     513      13     498     504     510     516      13
     597     594     600     603       1     597     594    -600     603       2
     594     600     612     615       3     579     570     564     582      18
     576     570     564     582      18     573     570     564     582      18
     570     564     582     585      18     570     564     582     588      18
     570     564     582     591      18     567     564     570     573      14
     567     564     570     576      14     567     564     570     579      14
     567     564     582     585      14     567     564     582     588      14
     567     564     582     591      14     561     555     549     594      13
     561     555     564     567      14     561     555     564     570      18
     561     555     564     582      18     558     555     549     594      13
     558     555     564     567      14     558     555     564     570      18
     558     555     564     582      18     555     564     570     573      18
     555     564     570     576      18     555     564     570     579      18
     555     564     582     585      18     555     564     582     588      18
     555     564     582     591      18     552     549     555     558      13
     552     549     555     561      13     552     549     555     564      13
     552     549     594     597       4     552     549    -594     597       3
     552     549    -594     597      17     552     549     594     600       3
     549     555     564     567      18     549     594     600     603       2
     546     543     549     552       3     546     543     549     555       3
     546     543     549     594       3     543     549     555     558      13
     543     549     555     561      13     624     618     627     630      27
     621     618     627     630      27     618     627     630     633      27
     615     612     606     636       3     615     612     618     621      58
     615     612     618     624      58     615     612     618     627      13
     612     606     636     639       2     609     606     612     615      59
     609     606    -612     615      60     609     606     636     639       1
     609     606    -636     639       2     606     612     618     621      13
     606     612     618     624      13     606     636     642     645       3
     603     600     612     606       3     603     600     612     615       3
     603     600     612     618       3     600     612     618     621      13
     600     612     618     624      13     666     663     669     672       1
     666     663    -669     672       2     663     669     675     678       3
     654     648     642     663      13     654     648     657     660      69
     651     648     642     663      13     651     648     657     660      69
     645     642     648     651      13     645     642     648     654      13
     645     642     648     657      70     645     642    -648     657       5
     645     642     663     666       4     645     642    -663     666       3
     645     642    -663     666      17     645     642     663     669       3
     642     648     657     660      71     642     648    -657     660      72
     642     648    -657     660      73     642     648    -657     660      74
     642     663     669     672       2     639     636     642     645       3
     639     636     642     648       3     639     636     642     663       3
     636     642     648     651      13     636     642     648     654      13
     711     708     714     717       1     711     708    -714     717       2
     708     714     720     723       3     696     690     699     702       3
     696     690     699     705       3     693     690     699     702       3
     693     690     699     705       3     687     681     675     708      13
     687     681     690     693      14     687     681     690     696      14
     687     681     690     699      13     684     681     675     708      13
     684     681     690     693      14     684     681     690     696      14
     684     681     690     699      13     678     675     681     684      13
     678     675     681     687      13     678     675     681     690      13
     678     675     708     711       4     678     675    -708     711       3
     678     675    -708     711      17     678     675     708     714       3
     675     681     690     693      18     675     681     690     696      18
     675     708     714     717       2     672     669     675     678       3
     672     669     675     681       3     672     669     675     708       3
     669     675     681     684      13     669     675     681     687      13
     768     765     771     774       1     768     765    -771     774       2
     765     771     777     780       3     750     741     735     753      18
     747     741     735     753      18     744     741     735     753      18
     741     735     753     756      18     741     735     753     759      18
     741     735     753     762      18     738     735     741     744      14
     738     735     741     747      14     738     735     741     750      14
     738     735     753     756      14     738     735     753     759      14
     738     735     753     762      14     732     726     720     765      13
     732     726     735     738      14     732     726     735     741      18
     732     726     735     753      18     729     726     720     765      13
     729     726     735     738      14     729     726     735     741      18
     729     726     735     753      18     726     735     741     744      18
     726     735     741     747      18     726     735     741     750      18
     726     735     753     756      18     726     735     753     759      18
     726     735     753     762      18     723     720     726     729      13
     723     720     726     732      13     723     720     726     735      13
     723     720     765     768       4     723     720    -765     768       3
     723     720    -765     768      17     723     720     765     771       3
     720     726     735     738      18     720     765     771     774       2
     717     714     720     723       3     717     714     720     726       3
     717     714     720     765       3     714     720     726     729      13
     714     720     726     732      13     840     837     843     846       1
     840     837    -843     846       2     837     843     849     852       3
     825     822     828     831      78     825     822     828     834      78
     819     816     822     825      78     819     816     822     828      78
     816     822     828     831      78     813     810     807     834      78
     813     810     816     819      78     813     810     816     822      78
     810     816     822     825      78     807     810     816     819      78
     807     834     828     831      80     804     801     807     810      81
     804     801     807     834      81     801     807     810     813      78
     798     795     792     834      82     798     795     801     804      83
     798     795     801     807      83     792     795     801     804      83
     792     834     828     831      80     789     783     777     837      13
     789     783     792     795       3     789     783     792     834       3
     786     783     777     837      13     786     783     792     795       3
     786     783     792     834       3     783     792     795     798      82
     780     777     783     786      13     780     777     783     789      13
     780     777     783     792      13     780     777     837     840       4
     780     777    -837     840       3     780     777    -837     840      17
     780     777     837     843       3     777     837     843     846       2
     774     771     777     780       3     774     771     777     783       3
     774     771     777     837       3     771     777     783     786      13
     771     777     783     789      13     891     888     894     897       1
     891     888    -894     897       2     888     894     900     903       3
     876     873     879     882      96     873     879     882     885      98
     870     867     864     882      97     870     867     873     876      99
     870     867     873     879      99     867     864     882     885     100
     864     867     873     876      99     861     855     849     888      13
     861     855     864     867       3     861     855     864     882       3
     858     855     849     888      13     858     855     864     867       3
     858     855     864     882       3     855     864     867     870      97
     855     864     882     885     100     852     849     855     858      13
     852     849     855     861      13     852     849     855     864      13
     852     849     888     891       4     852     849    -888     891       3
     852     849    -888     891      17     852     849     888     894       3
     849     888     894     897       2     846     843     849     852       3
     846     843     849     855       3     846     843     849     888       3
     843     849     855     858      13     843     849     855     861      13
     948     945     951     954       1     948     945    -951     954       2
     945     951     957     960       3     930     921     915     933      18
     927     921     915     933      18     924     921     915     933      18
     921     915     933     936      18     921     915     933     939      18
     921     915     933     942      18     918     915     921     924      14
     918     915     921     927      14     918     915     921     930      14
     918     915     933     936      14     918     915     933     939      14
     918     915     933     942      14     912     906     900     945      13
     912     906     915     918      14     912     906     915     921      18
     912     906     915     933      18     909     906     900     945      13
     909     906     915     918      14     909     906     915     921      18
     909     906     915     933      18     906     915     921     924      18
     906     915     921     927      18     906     915     921     930      18
     906     915     933     936      18     906     915     933     939      18
     906     915     933     942      18     903     900     906     909      13
     903     900     906     912      13     903     900     906     915      13
     903     900     945     948       4     903     900    -945     948       3
     903     900    -945     948      17     903     900     945     951       3
     900     906     915     918      18     900     945     951     954       2
     897     894     900     903       3     897     894     900     906       3
     897     894     900     945       3     894     900     906     909      13
     894     900     906     912      13     993     990     996     999       1
     993     990    -996     999       2     990     996    1002    1005       3
     978     972     981     984       3     978     972     981     987       3
     975     972     981     984       3     975     972     981     987       3
     969     963     957     990      13     969     963     972     975      14
     969     963     972     978      14     969     963     972     981      13
     966     963     957     990      13     966     963     972     975      14
     966     963     972     978      14     966     963     972     981      13
     960     957     963     966      13     960     957     963     969      13
     960     957     963     972      13     960     957     990     993       4
     960     957    -990     993       3     960     957    -990     993      17
     960     957     990     996       3     957     963     972     975      18
     957     963     972     978      18     957     990     996     999       2
     954     951     957     960       3     954     951     957     963       3
     954     951     957     990       3     951     957     963     966      13
     951     957     963     969      13    1035    1032    1038    1041       1
    1035    1032   -1038    1041       2    1032    1038    1044    1047       3
    1020    1017    1023    1026       1    1020    1017   -1023    1026       2
    1020    1017    1023    1029       1    1020    1017   -1023    1029       2
    1014    1008    1002    1032      13    1014    1008    1017    1020       7
    1014    1008   -1017    1020       3    1014    1008   -1017    1020       8
    1014    1008    1017    1023       3    1011    1008    1002    1032      13
    1011    1008    1017    1020       7    1011    1008   -1017    1020       3
    1011    1008   -1017    1020       8    1011    1008    1017    1023       3
    1008    1017    1023    1026       2    1008    1017    1023    1029       2
    1005    1002    1008    1011      13    1005    1002    1008    1014      13
    1005    1002    1008    1017      13    1005    1002    1032    1035       4
    1005    1002   -1032    1035       3    1005    1002   -1032    1035      17
    1005    1002    1032    1038       3    1002    1032    1038    1041       2
     999     996    1002    1005       3     999     996    1002    1008       3
     999     996    1002    1032       3     996    1002    1008    1011      13
     996    1002    1008    1014      13    1080    1077    1083    1086       1
    1080    1077   -1083    1086       2    1077    1083    1089    1092       3
    1065    1059    1068    1071       3    1065    1059    1068    1074       3
    1062    1059    1068    1071       3    1062    1059    1068    1074       3
    1056    1050    1044    1077      13    1056    1050    1059    1062      14
    1056    1050    1059    1065      14    1056    1050    1059    1068      13
    1053    1050    1044    1077      13    1053    1050    1059    1062      14
    1053    1050    1059    1065      14    1053    1050    1059    1068      13
    1047    1044    1050    1053      13    1047    1044    1050    1056      13
    1047    1044    1050    1059      13    1047    1044    1077    1080       4
    1047    1044   -1077    1080       3    1047    1044   -1077    1080      17
    1047    1044    1077    1083       3    1044    1050    1059    1062      18
    1044    1050    1059    1065      18    1044    1077    1083    1086       2
    1041    1038    1044    1047       3    1041    1038    1044    1050       3
    1041    1038    1044    1077       3    1038    1044    1050    1053      13
    1038    1044    1050    1056      13    1128    1125    1131    1134       1
    1128    1125   -1131    1134       2    1125    1131    1137    1140       3
    1110    1101    1095    1113      18    1107    1101    1095    1113      18
    1104    1101    1095    1113      18    1101    1095    1113    1116      18
    1101    1095    1113    1119      18    1101    1095    1113    1122      18
    1098    1095    1089    1125      13    1098    1095    1101    1104      14
    1098    1095    1101    1107      14    1098    1095    1101    1110      14
    1098    1095    1113    1116      14    1098    1095    1113    1119      14
    1098    1095    1113    1122      14    1092    1089    1095    1098      13
    1092    1089    1095    1101      13    1092    1089    1095    1113      13
    1092    1089    1125    1128       4    1092    1089   -1125    1128       3
    1092    1089   -1125    1128      17    1092    1089    1125    1131       3
    1089    1095    1101    1104      18    1089    1095    1101    1107      18
    1089    1095    1101    1110      18    1089    1095    1113    1116      18
    1089    1095    1113    1119      18    1089    1095    1113    1122      18
    1089    1125    1131    1134       2    1086    1083    1089    1092       3
    1086    1083    1089    1095       3    1086    1083    1089    1125       3
    1083    1089    1095    1098      13    1158    1155    1161    1164       1
    1158    1155   -1161    1164       2    1155    1161    1167    1170       3
    1152    1143    1137    1155      13    1149    1143    1137    1155      13
    1146    1143    1137    1155      13    1140    1137    1143    1146      13
    1140    1137    1143    1149      13    1140    1137    1143    1152      13
    1140    1137    1155    1158       4    1140    1137   -1155    1158       3
    1140    1137   -1155    1158      17    1140    1137    1155    1161       3
    1137    1155    1161    1164       2    1134    1131    1137    1140       3
    1134    1131    1137    1143       3    1134    1131    1137    1155       3
    1131    1137    1143    1146      13    1131    1137    1143    1149      13
    1131    1137    1143    1152      13    1230    1227    1233    1236       1
    1230    1227   -1233    1236       2    1227    1233    1239    1242       3
    1215    1209    1206    1218      98    1215    1209   -1206    1218       6
    1212    1209    1206    1218      98    1212    1209   -1206    1218       6
    1209    1206    1218    1221      98    1209    1206   -1218    1221       6
    1209    1206    1218    1224      98    1209    1206   -1218    1224       6
    1203    1200    1206    1209      98    1203    1200   -1206    1209       6
    1203    1200    1206    1218      98    1203    1200   -1206    1218       6
    1200    1206    1209    1212      98    1200    1206   -1209    1212       6
    1200    1206    1209    1215      98    1200    1206   -1209    1215       6
    1200    1206    1218    1221      98    1200    1206   -1218    1221       6
    1200    1206    1218    1224      98    1200    1206   -1218    1224       6
    1197    1191    1200    1203       5    1197    1191    1200    1206       5
    1194    1191    1200    1203       5    1194    1191    1200    1206       5
    1188    1182    1191    1194      13    1188    1182    1191    1197      13
    1188    1182    1191    1200      13    1185    1182    1191    1194      13
    1185    1182    1191    1197      13    1185    1182    1191    1200      13
    1182    1191    1200    1203       5    1179    1173    1167    1227      13
    1179    1173    1182    1185      14    1179    1173    1182    1188      14
    1179    1173    1182    1191      18    1176    1173    1167    1227      13
    1176    1173    1182    1185      14    1176    1173    1182    1188      14
    1176    1173    1182    1191      18    1173    1182    1191    1194      13
    1173    1182    1191    1197      13    1170    1167    1173    1176      13
    1170    1167    1173    1179      13    1170    1167    1173    1182      13
    1170    1167    1227    1230       4    1170    1167   -1227    1230       3
    1170    1167   -1227    1230      17    1170    1167    1227    1233       3
    1167    1173    1182    1185      18    1167    1173    1182    1188      18
    1167    1227    1233    1236       2    1164    1161    1167    1170       3
    1164    1161    1167    1173       3    1164    1161    1167    1227       3
    1161    1167    1173    1176      13    1161    1167    1173    1179      13
    1287    1284    1290    1293       1    1287    1284   -1290    1293       2
    1284    1290    1296    1299       3    1269    1260    1254    1272      18
    1266    1260    1254    1272      18    1263    1260    1254    1272      18
    1260    1254    1272    1275      18    1260    1254    1272    1278      18
    1260    1254    1272    1281      18    1257    1254    1260    1263      14
    1257    1254    1260    1266      14    1257    1254    1260    1269      14
    1257    1254    1272    1275      14    1257    1254    1272    1278      14
    1257    1254    1272    1281      14    1251    1245    1239    1284      13
    1251    1245    1254    1257      14    1251    1245    1254    1260      18
    1251    1245    1254    1272      18    1248    1245    1239    1284      13
    1248    1245    1254    1257      14    1248    1245    1254    1260      18
    1248    1245    1254    1272      18    1245    1254    1260    1263      18
    1245    1254    1260    1266      18    1245    1254    1260    1269      18
    1245    1254    1272    1275      18    1245    1254    1272    1278      18
    1245    1254    1272    1281      18    1242    1239    1245    1248      13
    1242    1239    1245    1251      13    1242    1239    1245    1254      13
    1242    1239    1284    1287       4    1242    1239   -1284    1287       3
    1242    1239   -1284    1287      17    1242    1239    1284    1290       3
    1239    1245    1254    1257      18    1239    1284    1290    1293       2
    1236    1233    1239    1242       3    1236    1233    1239    1245       3
    1236    1233    1239    1284       3    1233    1239    1245    1248      13
    1233    1239    1245    1251      13    1332    1329    1335    1338       1
    1332    1329   -1335    1338       2    1329    1335    1341    1344       3
    1317    1311    1320    1323       3    1317    1311    1320    1326       3
    1314    1311    1320    1323       3    1314    1311    1320    1326       3
    1308    1302    1296    1329      13    1308    1302    1311    1314      14
    1308    1302    1311    1317      14    1308    1302    1311    1320      13
    1305    1302    1296    1329      13    1305    1302    1311    1314      14
    1305    1302    1311    1317      14    1305    1302    1311    1320      13
    1299    1296    1302    1305      13    1299    1296    1302    1308      13
    1299    1296    1302    1311      13    1299    1296    1329    1332       4
    1299    1296   -1329    1332       3    1299    1296   -1329    1332      17
    1299    1296    1329    1335       3    1296    1302    1311    1314      18
    1296    1302    1311    1317      18    1296    1329    1335    1338       2
    1293    1290    1296    1299       3    1293    1290    1296    1302       3
    1293    1290    1296    1329       3    1290    1296    1302    1305      13
    1290    1296    1302    1308      13    1398    1395    1401    1404       1
    1398    1395   -1401    1404       2    1395    1401    1407    1410       3
    1380    1374    1383    1386      13    1380    1374    1383    1389      13
    1380    1374    1383    1392      13    1377    1374    1383    1386      13
    1377    1374    1383    1389      13    1377    1374    1383    1392      13
    1371    1365    1374    1377      13    1371    1365    1374    1380      13
    1371    1365    1374    1383      13    1368    1365    1374    1377      13
    1368    1365    1374    1380      13    1368    1365    1374    1383      13
    1365    1374    1383    1386      13    1365    1374    1383    1389      13
    1365    1374    1383    1392      13    1362    1356    1365    1368      14
    1362    1356    1365    1371      14    1362    1356    1365    1374      18
    1359    1356    1365    1368      14    1359    1356    1365    1371      14
    1359    1356    1365    1374      18    1356    1365    1374    1377      13
    1356    1365    1374    1380      13    1353    1347    1341    1395      13
    1353    1347    1356    1359      14    1353    1347    1356    1362      14
    1353    1347    1356    1365      18    1350    1347    1341    1395      13
    1350    1347    1356    1359      14    1350    1347    1356    1362      14
    1350    1347    1356    1365      18    1347    1356    1365    1368      18
    1347    1356    1365    1371      18    1344    1341    1347    1350      13
    1344    1341    1347    1353      13    1344    1341    1347    1356      13
    1344    1341    1395    1398       4    1344    1341   -1395    1398       3
    1344    1341   -1395    1398      17    1344    1341    1395    1401       3
    1341    1347    1356    1359      18    1341    1347    1356    1362      18
    1341    1395    1401    1404       2    1338    1335    1341    1344       3
    1338    1335    1341    1347       3    1338    1335    1341    1395       3
    1335    1341    1347    1350      13    1335    1341    1347    1353      13
    1443    1440    1446    1449       1    1443    1440   -1446    1449       2
    1440    1446    1452    1455       3    1428    1422    1431    1434       3
    1428    1422    1431    1437       3    1425    1422    1431    1434       3
    1425    1422    1431    1437       3    1419    1413    1407    1440      13
    1419    1413    1422    1425      14    1419    1413    1422    1428      14
    1419    1413    1422    1431      13    1416    1413    1407    1440      13
    1416    1413    1422    1425      14    1416    1413    1422    1428      14
    1416    1413    1422    1431      13    1410    1407    1413    1416      13
    1410    1407    1413    1419      13    1410    1407    1413    1422      13
    1410    1407    1440    1443       4    1410    1407   -1440    1443       3
    1410    1407   -1440    1443      17    1410    1407    1440    1446       3
    1407    1413    1422    1425      18    1407    1413    1422    1428      18
    1407    1440    1446    1449       2    1404    1401    1407    1410       3
    1404    1401    1407    1413       3    1404    1401    1407    1440       3
    1401    1407    1413    1416      13    1401    1407    1413    1419      13
    1485    1482    1488    1491       1    1485    1482   -1488    1491       2
    1482    1488    1494    1497       3    1470    1467    1473    1476       1
    1470    1467   -1473    1476       2    1470    1467    1473    1479       1
    1470    1467   -1473    1479       2    1464    1458    1452    1482      13
    1464    1458    1467    1470       7    1464    1458   -1467    1470       3
    1464    1458   -1467    1470       8    1464    1458    1467    1473       3
    1461    1458    1452    1482      13    1461    1458    1467    1470       7
    1461    1458   -1467    1470       3    1461    1458   -1467    1470       8
    1461    1458    1467    1473       3    1458    1467    1473    1476       2
    1458    1467    1473    1479       2    1455    1452    1458    1461      13
    1455    1452    1458    1464      13    1455    1452    1458    1467      13
    1455    1452    1482    1485       4    1455    1452   -1482    1485       3
    1455    1452   -1482    1485      17    1455    1452    1482    1488       3
    1452    1482    1488    1491       2    1449    1446    1452    1455       3
    1449    1446    1452    1458       3    1449    1446    1452    1482       3
    1446    1452    1458    1461      13    1446    1452    1458    1464      13
    1515    1512    1518    1521       1    1515    1512   -1518    1521       2
    1512    1518    1524    1527       3    1509    1500    1494    1512      13
    1506    1500    1494    1512      13    1503    1500    1494    1512      13
    1497    1494    1500    1503      13    1497    1494    1500    1506      13
    1497    1494    1500    1509      13    1497    1494    1512    1515       4
    1497    1494   -1512    1515       3    1497    1494   -1512    1515      17
    1497    1494    1512    1518       3    1494    1512    1518    1521       2
    1491    1488    1494    1497       3    1491    1488    1494    1500       3
    1491    1488    1494    1512       3    1488    1494    1500    1503      13
    1488    1494    1500    1506      13    1488    1494    1500    1509      13
    1560    1557    1563    1566       1    1560    1557   -1563    1566       2
    1557    1563    1569    1572       3    1545    1539    1548    1551       3
    1545    1539    1548    1554       3    1542    1539    1548    1551       3
    1542    1539    1548    1554       3    1536    1530    1524    1557      13
    1536    1530    1539    1542      14    1536    1530    1539    1545      14
    1536    1530    1539    1548      13    1533    1530    1524    1557      13
    1533    1530    1539    1542      14    1533    1530    1539    1545      14
    1533    1530    1539    1548      13    1527    1524    1530    1533      13
    1527    1524    1530    1536      13    1527    1524    1530    1539      13
    1527    1524    1557    1560       4    1527    1524   -1557    1560       3
    1527    1524   -1557    1560      17    1527    1524    1557    1563       3
    1524    1530    1539    1542      18    1524    1530    1539    1545      18
    1524    1557    1563    1566       2    1521    1518    1524    1527       3
    1521    1518    1524    1530       3    1521    1518    1524    1557       3
    1518    1524    1530    1533      13    1518    1524    1530    1536      13
    1590    1587    1593    1596       1    1590    1587   -1593    1596       2
    1587    1593    1599    1602       3    1584    3429    3420    3423     135
    1584    3429    3420    3426     135    1581    1575    1569    1587      13
    1581    1575    1584    3429     135    1578    1575    1569    1587      13
    1578    1575    1584    3429     135    1572    1569    1575    1578      13
    1572    1569    1575    1581      13    1572    1569    1575    1584      13
    1572    1569    1587    1590       4    1572    1569   -1587    1590       3
    1572    1569   -1587    1590      17    1572    1569    1587    1593       3
    1569    1587    1593    1596       2    1566    1563    1569    1572       3
    1566    1563    1569    1575       3    1566    1563    1569    1587       3
    1563    1569    1575    1578      13    1563    1569    1575    1581      13
    1635    1632    1638    1641       1    1635    1632   -1638    1641       2
    1632    1638    1644    1647       3    1620    1614    1623    1626       3
    1620    1614    1623    1629       3    1617    1614    1623    1626       3
    1617    1614    1623    1629       3    1611    1605    1599    1632      13
    1611    1605    1614    1617      14    1611    1605    1614    1620      14
    1611    1605    1614    1623      13    1608    1605    1599    1632      13
    1608    1605    1614    1617      14    1608    1605    1614    1620      14
    1608    1605    1614    1623      13    1602    1599    1605    1608      13
    1602    1599    1605    1611      13    1602    1599    1605    1614      13
    1602    1599    1632    1635       4    1602    1599   -1632    1635       3
    1602    1599   -1632    1635      17    1602    1599    1632    1638       3
    1599    1605    1614    1617      18    1599    1605    1614    1620      18
    1599    1632    1638    1641       2    1596    1593    1599    1602       3
    1596    1593    1599    1605       3    1596    1593    1599    1632       3
    1593    1599    1605    1608      13    1593    1599    1605    1611      13
    1665    1662    1668    1671       1    1665    1662   -1668    1671       2
    1665    1662    1668    1674       1    1665    1662   -1668    1674       2
    1659    1650    1644    1662      13    1656    1650    1644    1662      13
    1653    1650    1644    1662      13    1647    1644    1650    1653      13
    1647    1644    1650    1656      13    1647    1644    1650    1659      13
    1647    1644    1662    1665       4    1647    1644   -1662    1665       3
    1647    1644   -1662    1665      17    1647    1644    1662    1668       3
    1644    1662    1668    1671       2    1644    1662    1668    1674       2
    1641    1638    1644    1647       3    1641    1638    1644    1650       3
    1641    1638    1644    1662       3    1638    1644    1650    1653      13
    1638    1644    1650    1656      13    1638    1644    1650    1659      13
    1692    1689    1695    1698       1    1692    1689   -1695    1698       2
    1689    1695    1701    1704       3    1686    1680    1689    1692       7
    1686    1680   -1689    1692       3    1686    1680   -1689    1692       8
    1686    1680    1689    1695       3    1683    1680    1689    1692       7
    1683    1680   -1689    1692       3    1683    1680   -1689    1692       8
    1683    1680    1689    1695       3    1680    1689    1695    1698       2
    1677    1680    1689    1692       7    1677    1680   -1689    1692       3
    1677    1680   -1689    1692       8    1677    1680    1689    1695       3
    1758    1755    1761    1764       1    1758    1755   -1761    1764       2
    1755    1761    1767    1770       3    1740    1734    1743    1746      13
    1740    1734    1743    1749      13    1740    1734    1743    1752      13
    1737    1734    1743    1746      13    1737    1734    1743    1749      13
    1737    1734    1743    1752      13    1731    1725    1734    1737      13
    1731    1725    1734    1740      13    1731    1725    1734    1743      13
    1728    1725    1734    1737      13    1728    1725    1734    1740      13
    1728    1725    1734    1743      13    1725    1734    1743    1746      13
    1725    1734    1743    1749      13    1725    1734    1743    1752      13
    1722    1716    1725    1728      14    1722    1716    1725    1731      14
    1722    1716    1725    1734      18    1719    1716    1725    1728      14
    1719    1716    1725    1731      14    1719    1716    1725    1734      18
    1716    1725    1734    1737      13    1716    1725    1734    1740      13
    1713    1707    1701    1755      13    1713    1707    1716    1719      14
    1713    1707    1716    1722      14    1713    1707    1716    1725      18
    1710    1707    1701    1755      13    1710    1707    1716    1719      14
    1710    1707    1716    1722      14    1710    1707    1716    1725      18
    1707    1716    1725    1728      18    1707    1716    1725    1731      18
    1704    1701    1707    1710      13    1704    1701    1707    1713      13
    1704    1701    1707    1716      13    1704    1701    1755    1758       4
    1704    1701   -1755    1758       3    1704    1701   -1755    1758      17
    1704    1701    1755    1761       3    1701    1707    1716    1719      18
    1701    1707    1716    1722      18    1701    1755    1761    1764       2
    1698    1695    1701    1704       3    1698    1695    1701    1707       3
    1698    1695    1701    1755       3    1695    1701    1707    1710      13
    1695    1701    1707    1713      13    1806    1803    1809    1812       1
    1806    1803   -1809    1812       2    1803    1809    1815    1818       3
    1788    1779    1773    1791      18    1785    1779    1773    1791      18
    1782    1779    1773    1791      18    1779    1773    1791    1794      18
    1779    1773    1791    1797      18    1779    1773    1791    1800      18
    1776    1773    1767    1803      13    1776    1773    1779    1782      14
    1776    1773    1779    1785      14    1776    1773    1779    1788      14
    1776    1773    1791    1794      14    1776    1773    1791    1797      14
    1776    1773    1791    1800      14    1770    1767    1773    1776      13
    1770    1767    1773    1779      13    1770    1767    1773    1791      13
    1770    1767    1803    1806       4    1770    1767   -1803    1806       3
    1770    1767   -1803    1806      17    1770    1767    1803    1809       3
    1767    1773    1779    1782      18    1767    1773    1779    1785      18
    1767    1773    1779    1788      18    1767    1773    1791    1794      18
    1767    1773    1791    1797      18    1767    1773    1791    1800      18
    1767    1803    1809    1812       2    1764    1761    1767    1770       3
    1764    1761    1767    1773       3    1764    1761    1767    1803       3
    1761    1767    1773    1776      13    1872    1869    1875    1878       1
    1872    1869   -1875    1878       2    1869    1875    1881    1884       3
    1854    1848    1857    1860      13    1854    1848    1857    1863      13
    1854    1848    1857    1866      13    1851    1848    1857    1860      13
    1851    1848    1857    1863      13    1851    1848    1857    1866      13
    1845    1839    1848    1851      13    1845    1839    1848    1854      13
    1845    1839    1848    1857      13    1842    1839    1848    1851      13
    1842    1839    1848    1854      13    1842    1839    1848    1857      13
    1839    1848    1857    1860      13    1839    1848    1857    1863      13
    1839    1848    1857    1866      13    1836    1830    1839    1842      14
    1836    1830    1839    1845      14    1836    1830    1839    1848      18
    1833    1830    1839    1842      14    1833    1830    1839    1845      14
    1833    1830    1839    1848      18    1830    1839    1848    1851      13
    1830    1839    1848    1854      13    1827    1821    1815    1869      13
    1827    1821    1830    1833      14    1827    1821    1830    1836      14
    1827    1821    1830    1839      18    1824    1821    1815    1869      13
    1824    1821    1830    1833      14    1824    1821    1830    1836      14
    1824    1821    1830    1839      18    1821    1830    1839    1842      18
    1821    1830    1839    1845      18    1818    1815    1821    1824      13
    1818    1815    1821    1827      13    1818    1815    1821    1830      13
    1818    1815    1869    1872       4    1818    1815   -1869    1872       3
    1818    1815   -1869    1872      17    1818    1815    1869    1875       3
    1815    1821    1830    1833      18    1815    1821    1830    1836      18
    1815    1869    1875    1878       2    1812    1809    1815    1818       3
    1812    1809    1815    1821       3    1812    1809    1815    1869       3
    1809    1815    1821    1824      13    1809    1815    1821    1827      13
    1923    1920    1926    1929       1    1923    1920   -1926    1929       2
    1920    1926    1932    1935       3    1908    1905    1911    1914       1
    1908    1905   -1911    1914       2    1908    1905    1911    1917       1
    1908    1905   -1911    1917       2    1902    1896    1905    1908       7
    1902    1896   -1905    1908       3    1902    1896   -1905    1908       8
    1902    1896    1905    1911       3    1899    1896    1905    1908       7
    1899    1896   -1905    1908       3    1899    1896   -1905    1908       8
    1899    1896    1905    1911       3    1896    1905    1911    1914       2
    1896    1905    1911    1917       2    1893    1887    1881    1920      13
    1893    1887    1896    1899      14    1893    1887    1896    1902      14
    1893    1887    1896    1905      13    1890    1887    1881    1920      13
    1890    1887    1896    1899      14    1890    1887    1896    1902      14
    1890    1887    1896    1905      13    1884    1881    1887    1890      13
    1884    1881    1887    1893      13    1884    1881    1887    1896      13
    1884    1881    1920    1923       4    1884    1881   -1920    1923       3
    1884    1881   -1920    1923      17    1884    1881    1920    1926       3
    1881    1887    1896    1899      18    1881    1887    1896    1902      18
    1881    1920    1926    1929       2    1878    1875    1881    1884       3
    1878    1875    1881    1887       3    1878    1875    1881    1920       3
    1875    1881    1887    1890      13    1875    1881    1887    1893      13
    1980    1977    1983    1986       1    1980    1977   -1983    1986       2
    1977    1983    1989    1992       3    1962    1953    1947    1965      18
    1959    1953    1947    1965      18    1956    1953    1947    1965      18
    1953    1947    1965    1968      18    1953    1947    1965    1971      18
    1953    1947    1965    1974      18    1950    1947    1953    1956      14
    1950    1947    1953    1959      14    1950    1947    1953    1962      14
    1950    1947    1965    1968      14    1950    1947    1965    1971      14
    1950    1947    1965    1974      14    1944    1938    1932    1977      13
    1944    1938    1947    1950      14    1944    1938    1947    1953      18
    1944    1938    1947    1965      18    1941    1938    1932    1977      13
    1941    1938    1947    1950      14    1941    1938    1947    1953      18
    1941    1938    1947    1965      18    1938    1947    1953    1956      18
    1938    1947    1953    1959      18    1938    1947    1953    1962      18
    1938    1947    1965    1968      18    1938    1947    1965    1971      18
    1938    1947    1965    1974      18    1935    1932    1938    1941      13
    1935    1932    1938    1944      13    1935    1932    1938    1947      13
    1935    1932    1977    1980       4    1935    1932   -1977    1980       3
    1935    1932   -1977    1980      17    1935    1932    1977    1983       3
    1932    1938    1947    1950      18    1932    1977    1983    1986       2
    1929    1926    1932    1935       3    1929    1926    1932    1938       3
    1929    1926    1932    1977       3    1926    1932    1938    1941      13
    1926    1932    1938    1944      13    2046    2043    2049    2052       1
    2046    2043   -2049    2052       2    2043    2049    2055    2058       3
    2028    2022    2031    2034      13    2028    2022    2031    2037      13
    2028    2022    2031    2040      13    2025    2022    2031    2034      13
    2025    2022    2031    2037      13    2025    2022    2031    2040      13
    2019    2013    2022    2025      13    2019    2013    2022    2028      13
    2019    2013    2022    2031      13    2016    2013    2022    2025      13
    2016    2013    2022    2028      13    2016    2013    2022    2031      13
    2013    2022    2031    2034      13    2013    2022    2031    2037      13
    2013    2022    2031    2040      13    2010    2004    2013    2016      14
    2010    2004    2013    2019      14    2010    2004    2013    2022      18
    2007    2004    2013    2016      14    2007    2004    2013    2019      14
    2007    2004    2013    2022      18    2004    2013    2022    2025      13
    2004    2013    2022    2028      13    2001    1995    1989    2043      13
    2001    1995    2004    2007      14    2001    1995    2004    2010      14
    2001    1995    2004    2013      18    1998    1995    1989    2043      13
    1998    1995    2004    2007      14    1998    1995    2004    2010      14
    1998    1995    2004    2013      18    1995    2004    2013    2016      18
    1995    2004    2013    2019      18    1992    1989    1995    1998      13
    1992    1989    1995    2001      13    1992    1989    1995    2004      13
    1992    1989    2043    2046       4    1992    1989   -2043    2046       3
    1992    1989   -2043    2046      17    1992    1989    2043    2049       3
    1989    1995    2004    2007      18    1989    1995    2004    2010      18
    1989    2043    2049    2052       2    1986    1983    1989    1992       3
    1986    1983    1989    1995       3    1986    1983    1989    2043       3
    1983    1989    1995    1998      13    1983    1989    1995    2001      13
    2076    2073    2079    2082       1    2076    2073   -2079    2082       2
    2073    2079    2091    2094       3    2070    2061    2055    2073      13
    2067    2061    2055    2073      13    2064    2061    2055    2073      13
    2058    2055    2061    2064      13    2058    2055    2061    2067      13
    2058    2055    2061    2070      13    2058    2055    2073    2076       4
    2058    2055   -2073    2076       3    2058    2055   -2073    2076      17
    2058    2055    2073    2079       3    2055    2073    2079    2082       2
    2052    2049    2055    2058       3    2052    2049    2055    2061       3
    2052    2049    2055    2073       3    2049    2055    2061    2064      13
    2049    2055    2061    2067      13    2049    2055    2061    2070      13
    2103    2097    2106    2109      27    2100    2097    2106    2109      27
    2097    2106    2109    2112      27    2094    2091    2085    2115       3
    2094    2091    2097    2100      58    2094    2091    2097    2103      58
    2094    2091    2097    2106      13    2091    2085    2115    2118       2
    2088    2085    2091    2094      59    2088    2085   -2091    2094      60
    2088    2085    2115    2118       1    2088    2085   -2115    2118       2
    2085    2091    2097    2100      13    2085    2091    2097    2103      13
    2085    2115    2121    2124       3    2082    2079    2091    2085       3
    2082    2079    2091    2094       3    2082    2079    2091    2097       3
    2079    2091    2097    2100      13    2079    2091    2097    2103      13
    2160    2157    2163    2166       1    2160    2157   -2163    2166       2
    2157    2163    2169    2172       3    2142    2133    2127    2145      18
    2139    2133    2127    2145      18    2136    2133    2127    2145      18
    2133    2127    2145    2148      18    2133    2127    2145    2151      18
    2133    2127    2145    2154      18    2130    2127    2121    2157      13
    2130    2127    2133    2136      14    2130    2127    2133    2139      14
    2130    2127    2133    2142      14    2130    2127    2145    2148      14
    2130    2127    2145    2151      14    2130    2127    2145    2154      14
    2124    2121    2127    2130      13    2124    2121    2127    2133      13
    2124    2121    2127    2145      13    2124    2121    2157    2160       4
    2124    2121   -2157    2160       3    2124    2121   -2157    2160      17
    2124    2121    2157    2163       3    2121    2127    2133    2136      18
    2121    2127    2133    2139      18    2121    2127    2133    2142      18
    2121    2127    2145    2148      18    2121    2127    2145    2151      18
    2121    2127    2145    2154      18    2121    2157    2163    2166       2
    2118    2115    2121    2124       3    2118    2115    2121    2127       3
    2118    2115    2121    2157       3    2115    2121    2127    2130      13
    2205    2202    2208    2211       1    2205    2202   -2208    2211       2
    2202    2208    2214    2217       3    2190    2184    2193    2196       3
    2190    2184    2193    2199       3    2187    2184    2193    2196       3
    2187    2184    2193    2199       3    2181    2175    2169    2202      13
    2181    2175    2184    2187      14    2181    2175    2184    2190      14
    2181    2175    2184    2193      13    2178    2175    2169    2202      13
    2178    2175    2184    2187      14    2178    2175    2184    2190      14
    2178    2175    2184    2193      13    2172    2169    2175    2178      13
    2172    2169    2175    2181      13    2172    2169    2175    2184      13
    2172    2169    2202    2205       4    2172    2169   -2202    2205       3
    2172    2169   -2202    2205      17    2172    2169    2202    2208       3
    2169    2175    2184    2187      18    2169    2175    2184    2190      18
    2169    2202    2208    2211       2    2166    2163    2169    2172       3
    2166    2163    2169    2175       3    2166    2163    2169    2202       3
    2163    2169    2175    2178      13    2163    2169    2175    2181      13
    2250    2247    2253    2256       1    2250    2247   -2253    2256       2
    2247    2253    2259    2262       3    2235    2229    2238    2241       3
    2235    2229    2238    2244       3    2232    2229    2238    2241       3
    2232    2229    2238    2244       3    2226    2220    2214    2247      13
    2226    2220    2229    2232      14    2226    2220    2229    2235      14
    2226    2220    2229    2238      13    2223    2220    2214    2247      13
    2223    2220    2229    2232      14    2223    2220    2229    2235      14
    2223    2220    2229    2238      13    2217    2214    2220    2223      13
    2217    2214    2220    2226      13    2217    2214    2220    2229      13
    2217    2214    2247    2250       4    2217    2214   -2247    2250       3
    2217    2214   -2247    2250      17    2217    2214    2247    2253       3
    2214    2220    2229    2232      18    2214    2220    2229    2235      18
    2214    2247    2253    2256       2    2211    2208    2214    2217       3
    2211    2208    2214    2220       3    2211    2208    2214    2247       3
    2208    2214    2220    2223      13    2208    2214    2220    2226      13
    2307    2304    2310    2313       1    2307    2304   -2310    2313       2
    2304    2310    2316    2319       3    2289    2280    2274    2292      18
    2286    2280    2274    2292      18    2283    2280    2274    2292      18
    2280    2274    2292    2295      18    2280    2274    2292    2298      18
    2280    2274    2292    2301      18    2277    2274    2280    2283      14
    2277    2274    2280    2286      14    2277    2274    2280    2289      14
    2277    2274    2292    2295      14    2277    2274    2292    2298      14
    2277    2274    2292    2301      14    2271    2265    2259    2304      13
    2271    2265    2274    2277      14    2271    2265    2274    2280      18
    2271    2265    2274    2292      18    2268    2265    2259    2304      13
    2268    2265    2274    2277      14    2268    2265    2274    2280      18
    2268    2265    2274    2292      18    2265    2274    2280    2283      18
    2265    2274    2280    2286      18    2265    2274    2280    2289      18
    2265    2274    2292    2295      18    2265    2274    2292    2298      18
    2265    2274    2292    2301      18    2262    2259    2265    2268      13
    2262    2259    2265    2271      13    2262    2259    2265    2274      13
    2262    2259    2304    2307       4    2262    2259   -2304    2307       3
    2262    2259   -2304    2307      17    2262    2259    2304    2310       3
    2259    2265    2274    2277      18    2259    2304    2310    2313       2
    2256    2253    2259    2262       3    2256    2253    2259    2265       3
    2256    2253    2259    2304       3    2253    2259    2265    2268      13
    2253    2259    2265    2271      13    2373    2370    2376    2379       1
    2373    2370   -2376    2379       2    2370    2376    2382    2385       3
    2355    2349    2358    2361      13    2355    2349    2358    2364      13
    2355    2349    2358    2367      13    2352    2349    2358    2361      13
    2352    2349    2358    2364      13    2352    2349    2358    2367      13
    2346    2340    2349    2352      13    2346    2340    2349    2355      13
    2346    2340    2349    2358      13    2343    2340    2349    2352      13
    2343    2340    2349    2355      13    2343    2340    2349    2358      13
    2340    2349    2358    2361      13    2340    2349    2358    2364      13
    2340    2349    2358    2367      13    2337    2331    2340    2343      14
    2337    2331    2340    2346      14    2337    2331    2340    2349      18
    2334    2331    2340    2343      14    2334    2331    2340    2346      14
    2334    2331    2340    2349      18    2331    2340    2349    2352      13
    2331    2340    2349    2355      13    2328    2322    2316    2370      13
    2328    2322    2331    2334      14    2328    2322    2331    2337      14
    2328    2322    2331    2340      18    2325    2322    2316    2370      13
    2325    2322    2331    2334      14    2325    2322    2331    2337      14
    2325    2322    2331    2340      18    2322    2331    2340    2343      18
    2322    2331    2340    2346      18    2319    2316    2322    2325      13
    2319    2316    2322    2328      13    2319    2316    2322    2331      13
    2319    2316    2370    2373       4    2319    2316   -2370    2373       3
    2319    2316   -2370    2373      17    2319    2316    2370    2376       3
    2316    2322    2331    2334      18    2316    2322    2331    2337      18
    2316    2370    2376    2379       2    2313    2310    2316    2319       3
    2313    2310    2316    2322       3    2313    2310    2316    2370       3
    2310    2316    2322    2325      13    2310    2316    2322    2328      13
    2406    2403    2409    2412       1    2406    2403   -2409    2412       2
    2403    2409    2415    2418       3    2394    2388    2382    2403      13
    2394    2388    2397    2400      69    2391    2388    2382    2403      13
    2391    2388    2397    2400      69    2385    2382    2388    2391      13
    2385    2382    2388    2394      13    2385    2382    2388    2397      70
    2385    2382   -2388    2397       5    2385    2382    2403    2406       4
    2385    2382   -2403    2406       3    2385    2382   -2403    2406      17
    2385    2382    2403    2409       3    2382    2388    2397    2400      71
    2382    2388   -2397    2400      72    2382    2388   -2397    2400      73
    2382    2388   -2397    2400      74    2382    2403    2409    2412       2
    2379    2376    2382    2385       3    2379    2376    2382    2388       3
    2379    2376    2382    2403       3    2376    2382    2388    2391      13
    2376    2382    2388    2394      13    2472    2469    2475    2478       1
    2472    2469   -2475    2478       2    2469    2475    2481    2484       3
    2454    2448    2457    2460      13    2454    2448    2457    2463      13
    2454    2448    2457    2466      13    2451    2448    2457    2460      13
    2451    2448    2457    2463      13    2451    2448    2457    2466      13
    2445    2439    2448    2451      13    2445    2439    2448    2454      13
    2445    2439    2448    2457      13    2442    2439    2448    2451      13
    2442    2439    2448    2454      13    2442    2439    2448    2457      13
    2439    2448    2457    2460      13    2439    2448    2457    2463      13
    2439    2448    2457    2466      13    2436    2430    2439    2442      14
    2436    2430    2439    2445      14    2436    2430    2439    2448      18
    2433    2430    2439    2442      14    2433    2430    2439    2445      14
    2433    2430    2439    2448      18    2430    2439    2448    2451      13
    2430    2439    2448    2454      13    2427    2421    2415    2469      13
    2427    2421    2430    2433      14    2427    2421    2430    2436      14
    2427    2421    2430    2439      18    2424    2421    2415    2469      13
    2424    2421    2430    2433      14    2424    2421    2430    2436      14
    2424    2421    2430    2439      18    2421    2430    2439    2442      18
    2421    2430    2439    2445      18    2418    2415    2421    2424      13
    2418    2415    2421    2427      13    2418    2415    2421    2430      13
    2418    2415    2469    2472       4    2418    2415   -2469    2472       3
    2418    2415   -2469    2472      17    2418    2415    2469    2475       3
    2415    2421    2430    2433      18    2415    2421    2430    2436      18
    2415    2469    2475    2478       2    2412    2409    2415    2418       3
    2412    2409    2415    2421       3    2412    2409    2415    2469       3
    2409    2415    2421    2424      13    2409    2415    2421    2427      13
    2529    2526    2532    2535       1    2529    2526   -2532    2535       2
    2526    2532    2538    2541       3    2511    2502    2496    2514      18
    2508    2502    2496    2514      18    2505    2502    2496    2514      18
    2502    2496    2514    2517      18    2502    2496    2514    2520      18
    2502    2496    2514    2523      18    2499    2496    2502    2505      14
    2499    2496    2502    2508      14    2499    2496    2502    2511      14
    2499    2496    2514    2517      14    2499    2496    2514    2520      14
    2499    2496    2514    2523      14    2493    2487    2481    2526      13
    2493    2487    2496    2499      14    2493    2487    2496    2502      18
    2493    2487    2496    2514      18    2490    2487    2481    2526      13
    2490    2487    2496    2499      14    2490    2487    2496    2502      18
    2490    2487    2496    2514      18    2487    2496    2502    2505      18
    2487    2496    2502    2508      18    2487    2496    2502    2511      18
    2487    2496    2514    2517      18    2487    2496    2514    2520      18
    2487    2496    2514    2523      18    2484    2481    2487    2490      13
    2484    2481    2487    2493      13    2484    2481    2487    2496      13
    2484    2481    2526    2529       4    2484    2481   -2526    2529       3
    2484    2481   -2526    2529      17    2484    2481    2526    2532       3
    2481    2487    2496    2499      18    2481    2526    2532    2535       2
    2478    2475    2481    2484       3    2478    2475    2481    2487       3
    2478    2475    2481    2526       3    2475    2481    2487    2490      13
    2475    2481    2487    2493      13    2601    2598    2604    2607       1
    2601    2598   -2604    2607       2    2598    2604    2610    2613       3
    2586    2583    2589    2592      78    2586    2583    2589    2595      78
    2580    2577    2583    2586      78    2580    2577    2583    2589      78
    2577    2583    2589    2592      78    2574    2571    2568    2595      78
    2574    2571    2577    2580      78    2574    2571    2577    2583      78
    2571    2577    2583    2586      78    2568    2571    2577    2580      78
    2568    2595    2589    2592      80    2565    2562    2568    2571      81
    2565    2562    2568    2595      81    2562    2568    2571    2574      78
    2559    2556    2553    2595      82    2559    2556    2562    2565      83
    2559    2556    2562    2568      83    2553    2556    2562    2565      83
    2553    2595    2589    2592      80    2550    2544    2538    2598      13
    2550    2544    2553    2556       3    2550    2544    2553    2595       3
    2547    2544    2538    2598      13    2547    2544    2553    2556       3
    2547    2544    2553    2595       3    2544    2553    2556    2559      82
    2541    2538    2544    2547      13    2541    2538    2544    2550      13
    2541    2538    2544    2553      13    2541    2538    2598    2601       4
    2541    2538   -2598    2601       3    2541    2538   -2598    2601      17
    2541    2538    2598    2604       3    2538    2598    2604    2607       2
    2535    2532    2538    2541       3    2535    2532    2538    2544       3
    2535    2532    2538    2598       3    2532    2538    2544    2547      13
    2532    2538    2544    2550      13    2652    2649    2655    2658       1
    2652    2649   -2655    2658       2    2649    2655    2661    2664       3
    2637    2634    2640    2643      96    2634    2640    2643    2646      98
    2631    2628    2625    2643      97    2631    2628    2634    2637      99
    2631    2628    2634    2640      99    2628    2625    2643    2646     100
    2625    2628    2634    2637      99    2622    2616    2610    2649      13
    2622    2616    2625    2628       3    2622    2616    2625    2643       3
    2619    2616    2610    2649      13    2619    2616    2625    2628       3
    2619    2616    2625    2643       3    2616    2625    2628    2631      97
    2616    2625    2643    2646     100    2613    2610    2616    2619      13
    2613    2610    2616    2622      13    2613    2610    2616    2625      13
    2613    2610    2649    2652       4    2613    2610   -2649    2652       3
    2613    2610   -2649    2652      17    2613    2610    2649    2655       3
    2610    2649    2655    2658       2    2607    2604    2610    2613       3
    2607    2604    2610    2616       3    2607    2604    2610    2649       3
    2604    2610    2616    2619      13    2604    2610    2616    2622      13
    2709    2706    2712    2715       1    2709    2706   -2712    2715       2
    2706    2712    2718    2721       3    2691    2682    2676    2694      18
    2688    2682    2676    2694      18    2685    2682    2676    2694      18
    2682    2676    2694    2697      18    2682    2676    2694    2700      18
    2682    2676    2694    2703      18    2679    2676    2682    2685      14
    2679    2676    2682    2688      14    2679    2676    2682    2691      14
    2679    2676    2694    2697      14    2679    2676    2694    2700      14
    2679    2676    2694    2703      14    2673    2667    2661    2706      13
    2673    2667    2676    2679      14    2673    2667    2676    2682      18
    2673    2667    2676    2694      18    2670    2667    2661    2706      13
    2670    2667    2676    2679      14    2670    2667    2676    2682      18
    2670    2667    2676    2694      18    2667    2676    2682    2685      18
    2667    2676    2682    2688      18    2667    2676    2682    2691      18
    2667    2676    2694    2697      18    2667    2676    2694    2700      18
    2667    2676    2694    2703      18    2664    2661    2667    2670      13
    2664    2661    2667    2673      13    2664    2661    2667    2676      13
    2664    2661    2706    2709       4    2664    2661   -2706    2709       3
    2664    2661   -2706    2709      17    2664    2661    2706    2712       3
    2661    2667    2676    2679      18    2661    2706    2712    2715       2
    2658    2655    2661    2664       3    2658    2655    2661    2667       3
    2658    2655    2661    2706       3    2655    2661    2667    2670      13
    2655    2661    2667    2673      13    2775    2772    2778    2781       1
    2775    2772   -2778    2781       2    2772    2778    2784    2787       3
    2757    2751    2760    2763      13    2757    2751    2760    2766      13
    2757    2751    2760    2769      13    2754    2751    2760    2763      13
    2754    2751    2760    2766      13    2754    2751    2760    2769      13
    2748    2742    2751    2754      13    2748    2742    2751    2757      13
    2748    2742    2751    2760      13    2745    2742    2751    2754      13
    2745    2742    2751    2757      13    2745    2742    2751    2760      13
    2742    2751    2760    2763      13    2742    2751    2760    2766      13
    2742    2751    2760    2769      13    2739    2733    2742    2745      14
    2739    2733    2742    2748      14    2739    2733    2742    2751      18
    2736    2733    2742    2745      14    2736    2733    2742    2748      14
    2736    2733    2742    2751      18    2733    2742    2751    2754      13
    2733    2742    2751    2757      13    2730    2724    2718    2772      13
    2730    2724    2733    2736      14    2730    2724    2733    2739      14
    2730    2724    2733    2742      18    2727    2724    2718    2772      13
    2727    2724    2733    2736      14    2727    2724    2733    2739      14
    2727    2724    2733    2742      18    2724    2733    2742    2745      18
    2724    2733    2742    2748      18    2721    2718    2724    2727      13
    2721    2718    2724    2730      13    2721    2718    2724    2733      13
    2721    2718    2772    2775       4    2721    2718   -2772    2775       3
    2721    2718   -2772    2775      17    2721    2718    2772    2778       3
    2718    2724    2733    2736      18    2718    2724    2733    2739      18
    2718    2772    2778    2781       2    2715    2712    2718    2721       3
    2715    2712    2718    2724       3    2715    2712    2718    2772       3
    2712    2718    2724    2727      13    2712    2718    2724    2730      13
    2817    2814    2820    2823       1    2817    2814   -2820    2823       2
    2814    2820    2826    2829       3    2802    2799    2805    2808       1
    2802    2799   -2805    2808       2    2802    2799    2805    2811       1
    2802    2799   -2805    2811       2    2796    2790    2784    2814      13
    2796    2790    2799    2802       7    2796    2790   -2799    2802       3
    2796    2790   -2799    2802       8    2796    2790    2799    2805       3
    2793    2790    2784    2814      13    2793    2790    2799    2802       7
    2793    2790   -2799    2802       3    2793    2790   -2799    2802       8
    2793    2790    2799    2805       3    2790    2799    2805    2808       2
    2790    2799    2805    2811       2    2787    2784    2790    2793      13
    2787    2784    2790    2796      13    2787    2784    2790    2799      13
    2787    2784    2814    2817       4    2787    2784   -2814    2817       3
    2787    2784   -2814    2817      17    2787    2784    2814    2820       3
    2784    2814    2820    2823       2    2781    2778    2784    2787       3
    2781    2778    2784    2790       3    2781    2778    2784    2814       3
    2778    2784    2790    2793      13    2778    2784    2790    2796      13
    2883    2880    2886    2889       1    2883    2880   -2886    2889       2
    2880    2886    2892    2895       3    2865    2859    2868    2871      13
    2865    2859    2868    2874      13    2865    2859    2868    2877      13
    2862    2859    2868    2871      13    2862    2859    2868    2874      13
    2862    2859    2868    2877      13    2856    2850    2859    2862      13
    2856    2850    2859    2865      13    2856    2850    2859    2868      13
    2853    2850    2859    2862      13    2853    2850    2859    2865      13
    2853    2850    2859    2868      13    2850    2859    2868    2871      13
    2850    2859    2868    2874      13    2850    2859    2868    2877      13
    2847    2841    2850    2853      14    2847    2841    2850    2856      14
    2847    2841    2850    2859      18    2844    2841    2850    2853      14
    2844    2841    2850    2856      14    2844    2841    2850    2859      18
    2841    2850    2859    2862      13    2841    2850    2859    2865      13
    2838    2832    2826    2880      13    2838    2832    2841    2844      14
    2838    2832    2841    2847      14    2838    2832    2841    2850      18
    2835    2832    2826    2880      13    2835    2832    2841    2844      14
    2835    2832    2841    2847      14    2835    2832    2841    2850      18
    2832    2841    2850    2853      18    2832    2841    2850    2856      18
    2829    2826    2832    2835      13    2829    2826    2832    2838      13
    2829    2826    2832    2841      13    2829    2826    2880    2883       4
    2829    2826   -2880    2883       3    2829    2826   -2880    2883      17
    2829    2826    2880    2886       3    2826    2832    2841    2844      18
    2826    2832    2841    2847      18    2826    2880    2886    2889       2
    2823    2820    2826    2829       3    2823    2820    2826    2832       3
    2823    2820    2826    2880       3    2820    2826    2832    2835      13
    2820    2826    2832    2838      13    2931    2928    2934    2937       1
    2931    2928   -2934    2937       2    2928    2934    2940    2943       3
    2913    2904    2898    2916      18    2910    2904    2898    2916      18
    2907    2904    2898    2916      18    2904    2898    2916    2919      18
    2904    2898    2916    2922      18    2904    2898    2916    2925      18
    2901    2898    2892    2928      13    2901    2898    2904    2907      14
    2901    2898    2904    2910      14    2901    2898    2904    2913      14
    2901    2898    2916    2919      14    2901    2898    2916    2922      14
    2901    2898    2916    2925      14    2895    2892    2898    2901      13
    2895    2892    2898    2904      13    2895    2892    2898    2916      13
    2895    2892    2928    2931       4    2895    2892   -2928    2931       3
    2895    2892   -2928    2931      17    2895    2892    2928    2934       3
    2892    2898    2904    2907      18    2892    2898    2904    2910      18
    2892    2898    2904    2913      18    2892    2898    2916    2919      18
    2892    2898    2916    2922      18    2892    2898    2916    2925      18
    2892    2928    2934    2937       2    2889    2886    2892    2895       3
    2889    2886    2892    2898       3    2889    2886    2892    2928       3
    2886    2892    2898    2901      13    2961    2958    2964    2967       1
    2961    2958   -2964    2967       2    2958    2964    2970    2973       3
    2955    2946    2940    2958      13    2952    2946    2940    2958      13
    2949    2946    2940    2958      13    2943    2940    2946    2949      13
    2943    2940    2946    2952      13    2943    2940    2946    2955      13
    2943    2940    2958    2961       4    2943    2940   -2958    2961       3
    2943    2940   -2958    2961      17    2943    2940    2958    2964       3
    2940    2958    2964    2967       2    2937    2934    2940    2943       3
    2937    2934    2940    2946       3    2937    2934    2940    2958       3
    2934    2940    2946    2949      13    2934    2940    2946    2952      13
    2934    2940    2946    2955      13    3033    3030    3036    3039       1
    3033    3030   -3036    3039       2    3030    3036    3042    3045       3
    3018    3012    3009    3021      98    3018    3012   -3009    3021       6
    3015    3012    3009    3021      98    3015    3012   -3009    3021       6
    3012    3009    3021    3024      98    3012    3009   -3021    3024       6
    3012    3009    3021    3027      98    3012    3009   -3021    3027       6
    3006    3003    3009    3012      98    3006    3003   -3009    3012       6
    3006    3003    3009    3021      98    3006    3003   -3009    3021       6
    3003    3009    3012    3015      98    3003    3009   -3012    3015       6
    3003    3009    3012    3018      98    3003    3009   -3012    3018       6
    3003    3009    3021    3024      98    3003    3009   -3021    3024       6
    3003    3009    3021    3027      98    3003    3009   -3021    3027       6
    3000    2994    3003    3006       5    3000    2994    3003    3009       5
    2997    2994    3003    3006       5    2997    2994    3003    3009       5
    2991    2985    2994    2997      13    2991    2985    2994    3000      13
    2991    2985    2994    3003      13    2988    2985    2994    2997      13
    2988    2985    2994    3000      13    2988    2985    2994    3003      13
    2985    2994    3003    3006       5    2982    2976    2970    3030      13
    2982    2976    2985    2988      14    2982    2976    2985    2991      14
    2982    2976    2985    2994      18    2979    2976    2970    3030      13
    2979    2976    2985    2988      14    2979    2976    2985    2991      14
    2979    2976    2985    2994      18    2976    2985    2994    2997      13
    2976    2985    2994    3000      13    2973    2970    2976    2979      13
    2973    2970    2976    2982      13    2973    2970    2976    2985      13
    2973    2970    3030    3033       4    2973    2970   -3030    3033       3
    2973    2970   -3030    3033      17    2973    2970    3030    3036       3
    2970    2976    2985    2988      18    2970    2976    2985    2991      18
    2970    3030    3036    3039       2    2967    2964    2970    2973       3
    2967    2964    2970    2976       3    2967    2964    2970    3030       3
    2964    2970    2976    2979      13    2964    2970    2976    2982      13
    3090    3087    3093    3096       1    3090    3087   -3093    3096       2
    3087    3093    3099    3102       3    3072    3063    3057    3075      18
    3069    3063    3057    3075      18    3066    3063    3057    3075      18
    3063    3057    3075    3078      18    3063    3057    3075    3081      18
    3063    3057    3075    3084      18    3060    3057    3063    3066      14
    3060    3057    3063    3069      14    3060    3057    3063    3072      14
    3060    3057    3075    3078      14    3060    3057    3075    3081      14
    3060    3057    3075    3084      14    3054    3048    3042    3087      13
    3054    3048    3057    3060      14    3054    3048    3057    3063      18
    3054    3048    3057    3075      18    3051    3048    3042    3087      13
    3051    3048    3057    3060      14    3051    3048    3057    3063      18
    3051    3048    3057    3075      18    3048    3057    3063    3066      18
    3048    3057    3063    3069      18    3048    3057    3063    3072      18
    3048    3057    3075    3078      18    3048    3057    3075    3081      18
    3048    3057    3075    3084      18    3045    3042    3048    3051      13
    3045    3042    3048    3054      13    3045    3042    3048    3057      13
    3045    3042    3087    3090       4    3045    3042   -3087    3090       3
    3045    3042   -3087    3090      17    3045    3042    3087    3093       3
    3042    3048    3057    3060      18    3042    3087    3093    3096       2
    3039    3036    3042    3045       3    3039    3036    3042    3048       3
    3039    3036    3042    3087       3    3036    3042    3048    3051      13
    3036    3042    3048    3054      13    3156    3153    3159    3162       1
    3156    3153   -3159    3162       2    3153    3159    3165    3168       3
    3138    3132    3141    3144      13    3138    3132    3141    3147      13
    3138    3132    3141    3150      13    3135    3132    3141    3144      13
    3135    3132    3141    3147      13    3135    3132    3141    3150      13
    3129    3123    3132    3135      13    3129    3123    3132    3138      13
    3129    3123    3132    3141      13    3126    3123    3132    3135      13
    3126    3123    3132    3138      13    3126    3123    3132    3141      13
    3123    3132    3141    3144      13    3123    3132    3141    3147      13
    3123    3132    3141    3150      13    3120    3114    3123    3126      14
    3120    3114    3123    3129      14    3120    3114    3123    3132      18
    3117    3114    3123    3126      14    3117    3114    3123    3129      14
    3117    3114    3123    3132      18    3114    3123    3132    3135      13
    3114    3123    3132    3138      13    3111    3105    3099    3153      13
    3111    3105    3114    3117      14    3111    3105    3114    3120      14
    3111    3105    3114    3123      18    3108    3105    3099    3153      13
    3108    3105    3114    3117      14    3108    3105    3114    3120      14
    3108    3105    3114    3123      18    3105    3114    3123    3126      18
    3105    3114    3123    3129      18    3102    3099    3105    3108      13
    3102    3099    3105    3111      13    3102    3099    3105    3114      13
    3102    3099    3153    3156       4    3102    3099   -3153    3156       3
    3102    3099   -3153    3156      17    3102    3099    3153    3159       3
    3099    3105    3114    3117      18    3099    3105    3114    3120      18
    3099    3153    3159    3162       2    3096    3093    3099    3102       3
    3096    3093    3099    3105       3    3096    3093    3099    3153       3
    3093    3099    3105    3108      13    3093    3099    3105    3111      13
    3222    3219    3225    3228       1    3222    3219   -3225    3228       2
    3219    3225    3231    3234       3    3204    3198    3207    3210      13
    3204    3198    3207    3213      13    3204    3198    3207    3216      13
    3201    3198    3207    3210      13    3201    3198    3207    3213      13
    3201    3198    3207    3216      13    3195    3189    3198    3201      13
    3195    3189    3198    3204      13    3195    3189    3198    3207      13
    3192    3189    3198    3201      13    3192    3189    3198    3204      13
    3192    3189    3198    3207      13    3189    3198    3207    3210      13
    3189    3198    3207    3213      13    3189    3198    3207    3216      13
    3186    3180    3189    3192      14    3186    3180    3189    3195      14
    3186    3180    3189    3198      18    3183    3180    3189    3192      14
    3183    3180    3189    3195      14    3183    3180    3189    3198      18
    3180    3189    3198    3201      13    3180    3189    3198    3204      13
    3177    3171    3165    3219      13    3177    3171    3180    3183      14
    3177    3171    3180    3186      14    3177    3171    3180    3189      18
    3174    3171    3165    3219      13    3174    3171    3180    3183      14
    3174    3171    3180    3186      14    3174    3171    3180    3189      18
    3171    3180    3189    3192      18    3171    3180    3189    3195      18
    3168    3165    3171    3174      13    3168    3165    3171    3177      13
    3168    3165    3171    3180      13    3168    3165    3219    3222       4
    3168    3165   -3219    3222       3    3168    3165   -3219    3222      17
    3168    3165    3219    3225       3    3165    3171    3180    3183      18
    3165    3171    3180    3186      18    3165    3219    3225    3228       2
    3162    3159    3165    3168       3    3162    3159    3165    3171       3
    3162    3159    3165    3219       3    3159    3165    3171    3174      13
    3159    3165    3171    3177      13    3288    3285    3291    3294       1
    3288    3285   -3291    3294       2    3285    3291    3297    3300       3
    3270    3264    3273    3276      13    3270    3264    3273    3279      13
    3270    3264    3273    3282      13    3267    3264    3273    3276      13
    3267    3264    3273    3279      13    3267    3264    3273    3282      13
    3261    3255    3264    3267      13    3261    3255    3264    3270      13
    3261    3255    3264    3273      13    3258    3255    3264    3267      13
    3258    3255    3264    3270      13    3258    3255    3264    3273      13
    3255    3264    3273    3276      13    3255    3264    3273    3279      13
    3255    3264    3273    3282      13    3252    3246    3255    3258      14
    3252    3246    3255    3261      14    3252    3246    3255    3264      18
    3249    3246    3255    3258      14    3249    3246    3255    3261      14
    3249    3246    3255    3264      18    3246    3255    3264    3267      13
    3246    3255    3264    3270      13    3243    3237    3231    3285      13
    3243    3237    3246    3249      14    3243    3237    3246    3252      14
    3243    3237    3246    3255      18    3240    3237    3231    3285      13
    3240    3237    3246    3249      14    3240    3237    3246    3252      14
    3240    3237    3246    3255      18    3237    3246    3255    3258      18
    3237    3246    3255    3261      18    3234    3231    3237    3240      13
    3234    3231    3237    3243      13    3234    3231    3237    3246      13
    3234    3231    3285    3288       4    3234    3231   -3285    3288       3
    3234    3231   -3285    3288      17    3234    3231    3285    3291       3
    3231    3237    3246    3249      18    3231    3237    3246    3252      18
    3231    3285    3291    3294       2    3228    3225    3231    3234       3
    3228    3225    3231    3237       3    3228    3225    3231    3285       3
    3225    3231    3237    3240      13    3225    3231    3237    3243      13
    3330    3327    3333    3336       1    3330    3327   -3333    3336       2
    3327    3333    3339    3342       3    3315    3312    3318    3321       1
    3315    3312   -3318    3321       2    3315    3312    3318    3324       1
    3315    3312   -3318    3324       2    3309    3303    3297    3327      13
    3309    3303    3312    3315       7    3309    3303   -3312    3315       3
    3309    3303   -3312    3315       8    3309    3303    3312    3318       3
    3306    3303    3297    3327      13    3306    3303    3312    3315       7
    3306    3303   -3312    3315       3    3306    3303   -3312    3315       8
    3306    3303    3312    3318       3    3303    3312    3318    3321       2
    3303    3312    3318    3324       2    3300    3297    3303    3306      13
    3300    3297    3303    3309      13    3300    3297    3303    3312      13
    3300    3297    3327    3330       4    3300    3297   -3327    3330       3
    3300    3297   -3327    3330      17    3300    3297    3327    3333       3
    3297    3327    3333    3336       2    3294    3291    3297    3300       3
    3294    3291    3297    3303       3    3294    3291    3297    3327       3
    3291    3297    3303    3306      13    3291    3297    3303    3309      13
    3360    3357    3363    3366       1    3360    3357   -3363    3366       2
    3357    3363    3369    3372       3    3354    3345    3339    3357      13
    3351    3345    3339    3357      13    3348    3345    3339    3357      13
    3342    3339    3345    3348      13    3342    3339    3345    3351      13
    3342    3339    3345    3354      13    3342    3339    3357    3360       4
    3342    3339   -3357    3360       3    3342    3339   -3357    3360      17
    3342    3339    3357    3363       3    3339    3357    3363    3366       2
    3336    3333    3339    3342       3    3336    3333    3339    3345       3
    3336    3333    3339    3357       3    3333    3339    3345    3348      13
    3333    3339    3345    3351      13    3333    3339    3345    3354      13
    3405    3402    3408    3411       1    3405    3402   -3408    3411       2
    3402    3408    3414    3417       3    3390    3384    3393    3396       3
    3390    3384    3393    3399       3    3387    3384    3393    3396       3
    3387    3384    3393    3399       3    3381    3375    3369    3402      13
    3381    3375    3384    3387      14    3381    3375    3384    3390      14
    3381    3375    3384    3393      13    3378    3375    3369    3402      13
    3378    3375    3384    3387      14    3378    3375    3384    3390      14
    3378    3375    3384    3393      13    3372    3369    3375    3378      13
    3372    3369    3375    3381      13    3372    3369    3375    3384      13
    3372    3369    3402    3405       4    3372    3369   -3402    3405       3
    3372    3369   -3402    3405      17    3372    3369    3402    3408       3
    3369    3375    3384    3387      18    3369    3375    3384    3390      18
    3369    3402    3408    3411       2    3366    3363    3369    3372       3
    3366    3363    3369    3375       3    3366    3363    3369    3402       3
    3363    3369    3375    3378      13    3363    3369    3375    3381      13
    3435    3432    3438    3441       1    3435    3432   -3438    3441       2
    3432    3438    3444    3447       3    3426    3420    3414    3432      13
    3423    3420    3414    3432      13    3417    3414    3420    3423      13
    3417    3414    3420    3426      13    3417    3414    3420    3429      13
    3417    3414    3432    3435       4    3417    3414   -3432    3435       3
    3417    3414   -3432    3435      17    3417    3414    3432    3438       3
    3414    3432    3438    3441       2    3411    3408    3414    3417       3
    3411    3408    3414    3420       3    3411    3408    3414    3432       3
    3408    3414    3420    3423      13    3408    3414    3420    3426      13
    3501    3498    3504    3507       1    3501    3498   -3504    3507       2
    3498    3504    3510    3513       3    3483    3477    3486    3489      13
    3483    3477    3486    3492      13    3483    3477    3486    3495      13
    3480    3477    3486    3489      13    3480    3477    3486    3492      13
    3480    3477    3486    3495      13    3474    3468    3477    3480      13
    3474    3468    3477    3483      13    3474    3468    3477    3486      13
    3471    3468    3477    3480      13    3471    3468    3477    3483      13
    3471    3468    3477    3486      13    3468    3477    3486    3489      13
    3468    3477    3486    3492      13    3468    3477    3486    3495      13
    3465    3459    3468    3471      14    3465    3459    3468    3474      14
    3465    3459    3468    3477      18    3462    3459    3468    3471      14
    3462    3459    3468    3474      14    3462    3459    3468    3477      18
    3459    3468    3477    3480      13    3459    3468    3477    3483      13
    3456    3450    3444    3498      13    3456    3450    3459    3462      14
    3456    3450    3459    3465      14    3456    3450    3459    3468      18
    3453    3450    3444    3498      13    3453    3450    3459    3462      14
    3453    3450    3459    3465      14    3453    3450    3459    3468      18
    3450    3459    3468    3471      18    3450    3459    3468    3474      18
    3447    3444    3450    3453      13    3447    3444    3450    3456      13
    3447    3444    3450    3459      13    3447    3444    3498    3501       4
    3447    3444   -3498    3501       3    3447    3444   -3498    3501      17
    3447    3444    3498    3504       3    3444    3450    3459    3462      18
    3444    3450    3459    3465      18    3444    3498    3504    3507       2
    3441    3438    3444    3447       3    3441    3438    3444    3450       3
    3441    3438    3444    3498       3    3438    3444    3450    3453      13
    3438    3444    3450    3456      13    3531    3528    3534    3537       1
    3531    3528   -3534    3537       2    3531    3528    3534    3540       1
    3531    3528   -3534    3540       2    3525    3516    3510    3528      13
    3522    3516    3510    3528      13    3519    3516    3510    3528      13
    3513    3510    3516    3519      13    3513    3510    3516    3522      13
    3513    3510    3516    3525      13    3513    3510    3528    3531       4
    3513    3510   -3528    3531       3    3513    3510   -3528    3531      17
    3513    3510    3528    3534       3    3510    3528    3534    3537       2
    3510    3528    3534    3540       2    3507    3504    3510    3513       3
    3507    3504    3510    3516       3    3507    3504    3510    3528       3
    3504    3510    3516    3519      13    3504    3510    3516    3522      13
    3504    3510    3516    3525      13      12      24     -18     -21     143
      57      66     -63     -69     143     105     114    -111    -117     143
     207     216    -213    -219     144     171     180    -177    -183     143
     222     231    -228    -234     143     279     288    -285    -291     143
     324     333    -330    -336     143     354     363    -360    -366     143
     399     408    -405    -411     143     447     456    -453    -459     143
     492     501    -498    -504     143     537     546    -543    -549     143
     594     612    -600    -603     143     606     639    -636    -642     143
     663     672    -669    -675     143     708     717    -714    -720     143
     822     834    -828    -831     143     816     828    -822    -825     143
     810     822    -816    -819     143     807     816    -810    -813     143
     795     807    -801    -804     144     792     801    -795    -798     143
     765     774    -771    -777     143     864     879    -882    -885     143
     867     879    -873    -876     143     864     873    -867    -870     144
     837     846    -843    -849     143     888     897    -894    -900     143
     945     954    -951    -957     143    1017    1026   -1023   -1029     144
     990     999    -996   -1002     143    1032    1041   -1038   -1044     143
    1077    1086   -1083   -1089     143    1125    1134   -1131   -1137     143
    1206    1221   -1218   -1224     144    1206    1212   -1209   -1215     144
    1191    1206   -1200   -1203     144    1155    1164   -1161   -1167     143
    1227    1236   -1233   -1239     143    1284    1293   -1290   -1296     143
    1329    1338   -1335   -1341     143    1395    1404   -1401   -1407     143
    1467    1476   -1473   -1479     144    1440    1449   -1446   -1452     143
    1482    1491   -1488   -1494     143    1512    1521   -1518   -1524     143
    1557    1566   -1563   -1569     143    1587    1596   -1593   -1599     143
    1632    1641   -1638   -1644     143    1662    1671   -1668   -1674     144
    1689    1698   -1695   -1701     143    1755    1764   -1761   -1767     143
    1803    1812   -1809   -1815     143    1905    1914   -1911   -1917     144
    1869    1878   -1875   -1881     143    1920    1929   -1926   -1932     143
    1977    1986   -1983   -1989     143    2043    2052   -2049   -2055     143
    2073    2091   -2079   -2082     143    2085    2118   -2115   -2121     143
    2157    2166   -2163   -2169     143    2202    2211   -2208   -2214     143
    2247    2256   -2253   -2259     143    2304    2313   -2310   -2316     143
    2370    2379   -2376   -2382     143    2403    2412   -2409   -2415     143
    2469    2478   -2475   -2481     143    2583    2595   -2589   -2592     143
    2577    2589   -2583   -2586     143    2571    2583   -2577   -2580     143
    2568    2577   -2571   -2574     143    2556    2568   -2562   -2565     144
    2553    2562   -2556   -2559     143    2526    2535   -2532   -2538     143
    2625    2640   -2643   -2646     143    2628    2640   -2634   -2637     143
    2625    2634   -2628   -2631     144    2598    2607   -2604   -2610     143
    2649    2658   -2655   -2661     143    2706    2715   -2712   -2718     143
    2799    2808   -2805   -2811     144    2772    2781   -2778   -2784     143
    2814    2823   -2820   -2826     143    2880    2889   -2886   -2892     143
    2928    2937   -2934   -2940     143    3009    3024   -3021   -3027     144
    3009    3015   -3012   -3018     144    2994    3009   -3003   -3006     144
    2958    2967   -2964   -2970     143    3030    3039   -3036   -3042     143
    3087    3096   -3093   -3099     143    3153    3162   -3159   -3165     143
    3219    3228   -3225   -3231     143    3312    3321   -3318   -3324     144
    3285    3294   -3291   -3297     143    3327    3336   -3333   -3339     143
    3357    3366   -3363   -3369     143    3402    3411   -3408   -3414     143
    3432    3441   -3438   -3444     143    3498    3507   -3504   -3510     143
    3528    3537   -3534   -3540     144
%FLAG DIHEDRALS_WITHOUT_HYDROGEN                                                
%FORMAT(10I8)                                                                   
      15      12      18      24       2      12      18      24      30       4
      12      18     -24      30       3      12      18     -24      30       5
      12      18     -24      30       6      12      18      24      57       4
      12      18     -24      57       3      12      18     -24      57       5
      12      18     -24      57       6       3      12      18      24       2
      60      57      63      69       2      57      63      69      75       4
      57      63     -69      75       3      57      63     -69      75       5
      57      63     -69      75       6      57      63      69     105       4
      57      63     -69     105       3      57      63     -69     105       5
      57      63     -69     105       6      39      30      24      57       9
      39      30     -24      57      10      39      30     -24      57      11
      39      30     -24      57      12      30      24      57      60       3
      30      24      57      63       4      30      24     -57      63       3
      30      24     -57      63       5      30      24     -57      63       6
      30      39      48      51      15      30      39     -48      51      16
      30      39      48      54      15      30      39     -48      54      16
      24      30      39      48      19      24      30     -39      48      20
      24      30     -39      48      21      24      30     -39      48      22
      24      57      63      69       2      18      24      30      39      23
      18      24     -30      39      24      18      24     -30      39      11
      18      24     -30      39      25      18      24      57      60       3
      18      24      57      63      26      18      24     -57      63      27
      18      24     -57      63      17      18      24     -57      63       6
     108     105     111     117       2     105     111     117     123       4
     105     111    -117     123       3     105     111    -117     123       5
     105     111    -117     123       6     105     111     117     171       4
     105     111    -117     171       3     105     111    -117     171       5
     105     111    -117     171       6      93      75      69     105      28
      93      75     -69     105      29      93      75     -69     105      30
      93      75     -69     105      31      81      75      69     105      28
      81      75     -69     105      29      81      75     -69     105      30
      81      75     -69     105      31      75      69     105     108       3
      75      69     105     111       4      75      69    -105     111       3
      75      69    -105     111       5      75      69    -105     111       6
      69     105     111     117       2      63      69      75      81      32
      63      69     -75      81      33      63      69     -75      81      30
      63      69     -75      81      34      63      69      75      93      32
      63      69     -75      93      33      63      69     -75      93      30
      63      69     -75      93      34      63      69     105     108       3
      63      69     105     111      26      63      69    -105     111      27
      63      69    -105     111      17      63      69    -105     111       6
     174     171     177     183       2     171     177     183     189       4
     171     177    -183     189       3     171     177    -183     189       5
     171     177    -183     189       6     171     177     183     222       4
     171     177    -183     222       3     171     177    -183     222       5
     171     177    -183     222       6     132     123     117     171      13
     132     141     150     159      13     123     117     171     174       3
     123     117     171     177       4     123     117    -171     177       3
     123     117    -171     177       5     123     117    -171     177       6
     123     132     141     150      35     123     132    -141     150      36
     123     132    -141     150      37     117     123     132     141      35
     117     123    -132     141      36     117     123    -132     141      37
     117     171     177     183       2     111     117     123     132      13
     111     117     171     174       3     111     117     171     177      26
     111     117    -171     177      27     111     117    -171     177      17
     111     117    -171     177       6     225     222     228     234       2
     222     228     234     240       4     222     228    -234     240       3
     222     228    -234     240       5     222     228    -234     240       6
     222     228     234     279       4     222     228    -234     279       3
     222     228    -234     279       5     222     228    -234     279       6
     198     189     183     222       9     198     189    -183     222      10
     198     189    -183     222      11     198     189    -183     222      12
     189     183     222     225       3     189     183     222     228       4
     189     183    -222     228       3     189     183    -222     228       5
     189     183    -222     228       6     189     198     207     210       4
     189     198     207     213      38     189     198    -207     213      39
     189     198    -207     213      40     189     198    -207     213      41
     183     189     198     207      42     183     189    -198     207      43
     183     189    -198     207      44     183     189    -198     207      45
     183     222     228     234       2     177     183     189     198      23
     177     183    -189     198      24     177     183    -189     198      11
     177     183    -189     198      25     177     183     222     225       3
     177     183     222     228      26     177     183    -222     228      27
     177     183    -222     228      17     177     183    -222     228       6
     282     279     285     291       2     279     285     291     297       4
     279     285    -291     297       3     279     285    -291     297       5
     279     285    -291     297       6     279     285     291     324       4
     279     285    -291     324       3     279     285    -291     324       5
     279     285    -291     324       6     249     240     234     279      46
     249     240    -234     279      47     249     240    -234     279      11
     249     240    -234     279      48     240     234     279     282       3
     240     234     279     285       4     240     234    -279     285       3
     240     234    -279     285       5     240     234    -279     285       6
     234     240     249     255      49     234     240    -249     255      50
     234     240    -249     255      51     234     240    -249     255      52
     234     240     249     267      49     234     240    -249     267      50
     234     240    -249     267      51     234     240    -249     267      52
     234     279     285     291       2     228     234     240     249      53
     228     234    -240     249      54     228     234    -240     249      11
     228     234    -240     249      55     228     234     279     282       3
     228     234     279     285      26     228     234    -279     285      27
     228     234    -279     285      17     228     234    -279     285       6
     327     324     330     336       2     324     330     336     342       4
     324     330    -336     342       3     324     330    -336     342       5
     324     330    -336     342       6     324     330     336     354       4
     324     330    -336     354       3     324     330    -336     354       5
     324     330    -336     354       6     306     297     291     324       9
     306     297    -291     324      10     306     297    -291     324      11
     306     297    -291     324      12     297     291     324     327       3
     297     291     324     330       4     297     291    -324     330       3
     297     291    -324     330       5     297     291    -324     330       6
     297     306     315     318      15     297     306    -315     318      16
     297     306     315     321      15     297     306    -315     321      16
     291     297     306     315      19     291     297    -306     315      20
     291     297    -306     315      21     291     297    -306     315      22
     291     324     330     336       2     285     291     297     306      23
     285     291    -297     306      24     285     291    -297     306      11
     285     291    -297     306      25     285     291     324     327       3
     285     291     324     330      26     285     291    -324     330      27
     285     291    -324     330      17     285     291    -324     330       6
     357     354     360     366       2     354     360     366     372       4
     354     360    -366     372       3     354     360    -366     372       5
     354     360    -366     372       6     354     360     366     399       4
     354     360    -366     399       3     354     360    -366     399       5
     354     360    -366     399       6     342     336     354     357       3
     342     336     354     360       4     342     336    -354     360       3
     342     336    -354     360       5     342     336    -354     360       6
     336     354     360     366       2     330     336     354     357       3
     330     336     354     360      26     330     336    -354     360      27
     330     336    -354     360      17     330     336    -354     360       6
     402     399     405     411       2     399     405     411     417       4
     399     405    -411     417       3     399     405    -411     417       5
     399     405    -411     417       6     399     405     411     447       4
     399     405    -411     447       3     399     405    -411     447       5
     399     405    -411     447       6     381     372     366     399       9
     381     372    -366     399      10     381     372    -366     399      11
     381     372    -366     399      12     372     366     399     402       3
     372     366     399     405       4     372     366    -399     405       3
     372     366    -399     405       5     372     366    -399     405       6
     372     381     390     393      15     372     381    -390     393      16
     372     381     390     396      15     372     381    -390     396      16
     366     372     381     390      19     366     372    -381     390      20
     366     372    -381     390      21     366     372    -381     390      22
     366     399     405     411       2     360     366     372     381      23
     360     366    -372     381      24     360     366    -372     381      11
     360     366    -372     381      25     360     366     399     402       3
     360     366     399     405      26     360     366    -399     405      27
     360     366    -399     405      17     360     366    -399     405       6
     450     447     453     459       2     447     453     459     465       4
     447     453    -459     465       3     447     453    -459     465       5
     447     453    -459     465       6     447     453     459     492       4
     447     453    -459     492       3     447     453    -459     492       5
     447     453    -459     492       6     435     417     411     447      28
     435     417    -411     447      29     435     417    -411     447      30
     435     417    -411     447      31     423     417     411     447      28
     423     417    -411     447      29     423     417    -411     447      30
     423     417    -411     447      31     417     411     447     450       3
     417     411     447     453       4     417     411    -447     453       3
     417     411    -447     453       5     417     411    -447     453       6
     411     447     453     459       2     405     411     417     423      32
     405     411    -417     423      33     405     411    -417     423      30
     405     411    -417     423      34     405     411     417     435      32
     405     411    -417     435      33     405     411    -417     435      30
     405     411    -417     435      34     405     411     447     450       3
     405     411     447     453      26     405     411    -447     453      27
     405     411    -447     453      17     405     411    -447     453       6
     495     492     498     504       2     492     498     504     510       4
     492     498    -504     510       3     492     498    -504     510       5
     492     498    -504     510       6     492     498     504     537       4
     492     498    -504     537       3     492     498    -504     537       5
     492     498    -504     537       6     474     465     459     492       9
     474     465    -459     492      10     474     465    -459     492      11
     474     465    -459     492      12     465     459     492     495       3
     465     459     492     498       4     465     459    -492     498       3
     465     459    -492     498       5     465     459    -492     498       6
     465     474     483     486      15     465     474    -483     486      16
     465     474     483     489      15     465     474    -483     489      16
     459     465     474     483      19     459     465    -474     483      20
     459     465    -474     483      21     459     465    -474     483      22
     459     492     498     504       2     453     459     465     474      23
     453     459    -465     474      24     453     459    -465     474      11
     453     459    -465     474      25     453     459     492     495       3
     453     459     492     498      26     453     459    -492     498      27
     453     459    -492     498      17     453     459    -492     498       6
     540     537     543     549       2     537     543     549     555       4
     537     543    -549     555       3     537     543    -549     555       5
     537     543    -549     555       6     537     543     549     594       4
     537     543    -549     594       3     537     543    -549     594       5
     537     543    -549     594       6     519     510     504     537       9
     519     510    -504     537      10     519     510    -504     537      11
     519     510    -504     537      12     510     504     537     540       3
     510     504     537     543       4     510     504    -537     543       3
     510     504    -537     543       5     510     504    -537     543       6
     510     519     528     531      15     510     519    -528     531      16
     510     519     528     534      15     510     519    -528     534      16
     504     510     519     528      19     504     510    -519     528      20
     504     510    -519     528      21     504     510    -519     528      22
     504     537     543     549       2     498     504     510     519      23
     498     504    -510     519      24     498     504    -510     519      11
     498     504    -510     519      25     498     504     537     540       3
     498     504     537     543      26     498     504    -537     543      27
     498     504    -537     543      17     498     504    -537     543       6
     597     594     600     612       2     594     600     612     606       4
     594     600    -612     606      56     594     600    -612     606      57
     594     600    -612     606       6     594     600     612     618       3
     564     555     549     594      46     564     555    -549     594      47
     564     555    -549     594      11     564     555    -549     594      48
     555     549     594     597       3     555     549     594     600       4
     555     549    -594     600       3     555     549    -594     600       5
     555     549    -594     600       6     549     555     564     570      49
     549     555    -564     570      50     549     555    -564     570      51
     549     555    -564     570      52     549     555     564     582      49
     549     555    -564     582      50     549     555    -564     582      51
     549     555    -564     582      52     549     594     600     612       2
     543     549     555     564      53     543     549    -555     564      54
     543     549    -555     564      11     543     549    -555     564      55
     543     549     594     597       3     543     549     594     600      26
     543     549    -594     600      27     543     549    -594     600      17
     543     549    -594     600       6     618     612     606     636       3
     612     606     636     642       2     612     618     627     630      27
     609     606     612     618      61     609     606     636     642       2
     606     612     618     627      13     606     636     642     648       4
     606     636    -642     648       3     606     636    -642     648       5
     606     636    -642     648       6     606     636     642     663       4
     606     636    -642     663       3     606     636    -642     663       5
     606     636    -642     663       6     600     612     606     609      27
     600     612     606     636      62     600     612    -606     636      63
     600     612    -606     636      64     600     612    -606     636       6
     600     612     618     627      13     666     663     669     675       2
     663     669     675     681       4     663     669    -675     681       3
     663     669    -675     681       5     663     669    -675     681       6
     663     669     675     708       4     663     669    -675     708       3
     663     669    -675     708       5     663     669    -675     708       6
     657     648     642     663      65     657     648    -642     663      66
     657     648    -642     663      67     657     648    -642     663      68
     648     642     663     666       3     648     642     663     669       4
     648     642    -663     669       3     648     642    -663     669       5
     648     642    -663     669       6     642     663     669     675       2
     636     642     648     657      75     636     642    -648     657      76
     636     642    -648     657      67     636     642    -648     657      77
     636     642     663     666       3     636     642     663     669      26
     636     642    -663     669      27     636     642    -663     669      17
     636     642    -663     669       6     711     708     714     720       2
     708     714     720     726       4     708     714    -720     726       3
     708     714    -720     726       5     708     714    -720     726       6
     708     714     720     765       4     708     714    -720     765       3
     708     714    -720     765       5     708     714    -720     765       6
     690     681     675     708       9     690     681    -675     708      10
     690     681    -675     708      11     690     681    -675     708      12
     681     675     708     711       3     681     675     708     714       4
     681     675    -708     714       3     681     675    -708     714       5
     681     675    -708     714       6     681     690     699     702      15
     681     690    -699     702      16     681     690     699     705      15
     681     690    -699     705      16     675     681     690     699      19
     675     681    -690     699      20     675     681    -690     699      21
     675     681    -690     699      22     675     708     714     720       2
     669     675     681     690      23     669     675    -681     690      24
     669     675    -681     690      11     669     675    -681     690      25
     669     675     708     711       3     669     675     708     714      26
     669     675    -708     714      27     669     675    -708     714      17
     669     675    -708     714       6     768     765     771     777       2
     765     771     777     783       4     765     771    -777     783       3
     765     771    -777     783       5     765     771    -777     783       6
     765     771     777     837       4     765     771    -777     837       3
     765     771    -777     837       5     765     771    -777     837       6
     735     726     720     765      46     735     726    -720     765      47
     735     726    -720     765      11     735     726    -720     765      48
     726     720     765     768       3     726     720     765     771       4
     726     720    -765     771       3     726     720    -765     771       5
     726     720    -765     771       6     720     726     735     741      49
     720     726    -735     741      50     720     726    -735     741      51
     720     726    -735     741      52     720     726     735     753      49
     720     726    -735     753      50     720     726    -735     753      51
     720     726    -735     753      52     720     765     771     777       2
     714     720     726     735      53     714     720    -726     735      54
     714     720    -726     735      11     714     720    -726     735      55
     714     720     765     768       3     714     720     765     771      26
     714     720    -765     771      27     714     720    -765     771      17
     714     720    -765     771       6     840     837     843     849       2
     837     843     849     855       4     837     843    -849     855       3
     837     843    -849     855       5     837     843    -849     855       6
     837     843     849     888       4     837     843    -849     888       3
     837     843    -849     888       5     837     843    -849     888       6
     816     810     807     834      78     816     822    -828     834      78
     810     807     834     828      79     810     816    -822     828      78
     807     810     816     822      78     807     834    -828     822      80
     801     795    -792     834      82     801     807     810     816      78
     801     807     834     828      79     795     792    -834     807      84
     795     792     834     828      84     795     801     807     810      81
     795     801    -807     834      81     792     783     777     837      85
     792     783    -777     837      86     792     783    -777     837      87
     792     783    -777     837      88     792     795    -801     807      83
     792     834    -807     801      79     792     834     807     810      79
     792     834     828     822      80     783     777     837     840       3
     783     777     837     843       4     783     777    -837     843       3
     783     777    -837     843       5     783     777    -837     843       6
     783     792     795     801      82     783     792     834     807      84
     783     792     834     828      84     777     783     792     795       4
     777     783    -792     795       3     777     783    -792     795       5
     777     783    -792     795       6     777     783     792     834      89
     777     783    -792     834      90     777     783    -792     834      91
     777     783    -792     834      92     777     837     843     849       2
     771     777     783     792      93     771     777    -783     792      94
     771     777    -783     792      87     771     777    -783     792      95
     771     777     837     840       3     771     777     837     843      26
     771     777    -837     843      27     771     777    -837     843      17
     771     777    -837     843       6     891     888     894     900       2
     888     894     900     906       4     888     894    -900     906       3
     888     894    -900     906       5     888     894    -900     906       6
     888     894     900     945       4     888     894    -900     945       3
     888     894    -900     945       5     888     894    -900     945       6
     873     867    -864     882      97     867     864    -882     879     100
     867     873    -879     882      96     864     855     849     888     101
     864     855    -849     888     102     864     855    -849     888     103
     864     855    -849     888     104     864     867    -873     879      99
     864     882    -879     873      98     855     849     888     891       3
     855     849     888     894       4     855     849    -888     894       3
     855     849    -888     894       5     855     849    -888     894       6
     855     864     867     873      97     855     864     882     879     100
     849     855     864     867     105     849     855    -864     867     106
     849     855    -864     867     107     849     855    -864     867     108
     849     855     864     882     109     849     855    -864     882     110
     849     855    -864     882     111     849     855    -864     882     112
     849     888     894     900       2     843     849     855     864     113
     843     849    -855     864     114     843     849    -855     864     103
     843     849    -855     864     115     843     849     888     891       3
     843     849     888     894      26     843     849    -888     894      27
     843     849    -888     894      17     843     849    -888     894       6
     948     945     951     957       2     945     951     957     963       4
     945     951    -957     963       3     945     951    -957     963       5
     945     951    -957     963       6     945     951     957     990       4
     945     951    -957     990       3     945     951    -957     990       5
     945     951    -957     990       6     915     906     900     945      46
     915     906    -900     945      47     915     906    -900     945      11
     915     906    -900     945      48     906     900     945     948       3
     906     900     945     951       4     906     900    -945     951       3
     906     900    -945     951       5     906     900    -945     951       6
     900     906     915     921      49     900     906    -915     921      50
     900     906    -915     921      51     900     906    -915     921      52
     900     906     915     933      49     900     906    -915     933      50
     900     906    -915     933      51     900     906    -915     933      52
     900     945     951     957       2     894     900     906     915      53
     894     900    -906     915      54     894     900    -906     915      11
     894     900    -906     915      55     894     900     945     948       3
     894     900     945     951      26     894     900    -945     951      27
     894     900    -945     951      17     894     900    -945     951       6
     993     990     996    1002       2     990     996    1002    1008       4
     990     996   -1002    1008       3     990     996   -1002    1008       5
     990     996   -1002    1008       6     990     996    1002    1032       4
     990     996   -1002    1032       3     990     996   -1002    1032       5
     990     996   -1002    1032       6     972     963     957     990       9
     972     963    -957     990      10     972     963    -957     990      11
     972     963    -957     990      12     963     957     990     993       3
     963     957     990     996       4     963     957    -990     996       3
     963     957    -990     996       5     963     957    -990     996       6
     963     972     981     984      15     963     972    -981     984      16
     963     972     981     987      15     963     972    -981     987      16
     957     963     972     981      19     957     963    -972     981      20
     957     963    -972     981      21     957     963    -972     981      22
     957     990     996    1002       2     951     957     963     972      23
     951     957    -963     972      24     951     957    -963     972      11
     951     957    -963     972      25     951     957     990     993       3
     951     957     990     996      26     951     957    -990     996      27
     951     957    -990     996      17     951     957    -990     996       6
    1035    1032    1038    1044       2    1032    1038    1044    1050       4
    1032    1038   -1044    1050       3    1032    1038   -1044    1050       5
    1032    1038   -1044    1050       6    1032    1038    1044    1077       4
    1032    1038   -1044    1077       3    1032    1038   -1044    1077       5
    1032    1038   -1044    1077       6    1017    1008    1002    1032     116
    1017    1008   -1002    1032     117    1017    1008   -1002    1032     118
    1017    1008   -1002    1032     119    1008    1002    1032    1035       3
    1008    1002    1032    1038       4    1008    1002   -1032    1038       3
    1008    1002   -1032    1038       5    1008    1002   -1032    1038       6
    1002    1008    1017    1020       4    1002    1008    1017    1023     120
    1002    1008   -1017    1023     121    1002    1008   -1017    1023     122
    1002    1008   -1017    1023     123    1002    1032    1038    1044       2
     996    1002    1008    1017     124     996    1002   -1008    1017     125
     996    1002   -1008    1017     118     996    1002   -1008    1017     126
     996    1002    1032    1035       3     996    1002    1032    1038      26
     996    1002   -1032    1038      27     996    1002   -1032    1038      17
     996    1002   -1032    1038       6    1080    1077    1083    1089       2
    1077    1083    1089    1095       4    1077    1083   -1089    1095       3
    1077    1083   -1089    1095       5    1077    1083   -1089    1095       6
    1077    1083    1089    1125       4    1077    1083   -1089    1125       3
    1077    1083   -1089    1125       5    1077    1083   -1089    1125       6
    1059    1050    1044    1077       9    1059    1050   -1044    1077      10
    1059    1050   -1044    1077      11    1059    1050   -1044    1077      12
    1050    1044    1077    1080       3    1050    1044    1077    1083       4
    1050    1044   -1077    1083       3    1050    1044   -1077    1083       5
    1050    1044   -1077    1083       6    1050    1059    1068    1071      15
    1050    1059   -1068    1071      16    1050    1059    1068    1074      15
    1050    1059   -1068    1074      16    1044    1050    1059    1068      19
    1044    1050   -1059    1068      20    1044    1050   -1059    1068      21
    1044    1050   -1059    1068      22    1044    1077    1083    1089       2
    1038    1044    1050    1059      23    1038    1044   -1050    1059      24
    1038    1044   -1050    1059      11    1038    1044   -1050    1059      25
    1038    1044    1077    1080       3    1038    1044    1077    1083      26
    1038    1044   -1077    1083      27    1038    1044   -1077    1083      17
    1038    1044   -1077    1083       6    1128    1125    1131    1137       2
    1125    1131    1137    1143       4    1125    1131   -1137    1143       3
    1125    1131   -1137    1143       5    1125    1131   -1137    1143       6
    1125    1131    1137    1155       4    1125    1131   -1137    1155       3
    1125    1131   -1137    1155       5    1125    1131   -1137    1155       6
    1113    1095    1089    1125      28    1113    1095   -1089    1125      29
    1113    1095   -1089    1125      30    1113    1095   -1089    1125      31
    1101    1095    1089    1125      28    1101    1095   -1089    1125      29
    1101    1095   -1089    1125      30    1101    1095   -1089    1125      31
    1095    1089    1125    1128       3    1095    1089    1125    1131       4
    1095    1089   -1125    1131       3    1095    1089   -1125    1131       5
    1095    1089   -1125    1131       6    1089    1125    1131    1137       2
    1083    1089    1095    1101      32    1083    1089   -1095    1101      33
    1083    1089   -1095    1101      30    1083    1089   -1095    1101      34
    1083    1089    1095    1113      32    1083    1089   -1095    1113      33
    1083    1089   -1095    1113      30    1083    1089   -1095    1113      34
    1083    1089    1125    1128       3    1083    1089    1125    1131      26
    1083    1089   -1125    1131      27    1083    1089   -1125    1131      17
    1083    1089   -1125    1131       6    1158    1155    1161    1167       2
    1155    1161    1167    1173       4    1155    1161   -1167    1173       3
    1155    1161   -1167    1173       5    1155    1161   -1167    1173       6
    1155    1161    1167    1227       4    1155    1161   -1167    1227       3
    1155    1161   -1167    1227       5    1155    1161   -1167    1227       6
    1143    1137    1155    1158       3    1143    1137    1155    1161       4
    1143    1137   -1155    1161       3    1143    1137   -1155    1161       5
    1143    1137   -1155    1161       6    1137    1155    1161    1167       2
    1131    1137    1155    1158       3    1131    1137    1155    1161      26
    1131    1137   -1155    1161      27    1131    1137   -1155    1161      17
    1131    1137   -1155    1161       6    1230    1227    1233    1239       2
    1227    1233    1239    1245       4    1227    1233   -1239    1245       3
    1227    1233   -1239    1245       5    1227    1233   -1239    1245       6
    1227    1233    1239    1284       4    1227    1233   -1239    1284       3
    1227    1233   -1239    1284       5    1227    1233   -1239    1284       6
    1191    1200    1206    1209      98    1191    1200   -1206    1209       6
    1191    1200    1206    1218      98    1191    1200   -1206    1218       6
    1182    1173    1167    1227      13    1182    1191    1200    1206       4
    1182    1191   -1200    1206       5    1173    1167    1227    1230       3
    1173    1167    1227    1233       4    1173    1167   -1227    1233       3
    1173    1167   -1227    1233       5    1173    1167   -1227    1233       6
    1173    1182    1191    1200      13    1167    1173    1182    1191      35
    1167    1173   -1182    1191      36    1167    1173   -1182    1191      37
    1167    1227    1233    1239       2    1161    1167    1173    1182      13
    1161    1167    1227    1230       3    1161    1167    1227    1233      26
    1161    1167   -1227    1233      27    1161    1167   -1227    1233      17
    1161    1167   -1227    1233       6    1287    1284    1290    1296       2
    1284    1290    1296    1302       4    1284    1290   -1296    1302       3
    1284    1290   -1296    1302       5    1284    1290   -1296    1302       6
    1284    1290    1296    1329       4    1284    1290   -1296    1329       3
    1284    1290   -1296    1329       5    1284    1290   -1296    1329       6
    1254    1245    1239    1284      46    1254    1245   -1239    1284      47
    1254    1245   -1239    1284      11    1254    1245   -1239    1284      48
    1245    1239    1284    1287       3    1245    1239    1284    1290       4
    1245    1239   -1284    1290       3    1245    1239   -1284    1290       5
    1245    1239   -1284    1290       6    1239    1245    1254    1260      49
    1239    1245   -1254    1260      50    1239    1245   -1254    1260      51
    1239    1245   -1254    1260      52    1239    1245    1254    1272      49
    1239    1245   -1254    1272      50    1239    1245   -1254    1272      51
    1239    1245   -1254    1272      52    1239    1284    1290    1296       2
    1233    1239    1245    1254      53    1233    1239   -1245    1254      54
    1233    1239   -1245    1254      11    1233    1239   -1245    1254      55
    1233    1239    1284    1287       3    1233    1239    1284    1290      26
    1233    1239   -1284    1290      27    1233    1239   -1284    1290      17
    1233    1239   -1284    1290       6    1332    1329    1335    1341       2
    1329    1335    1341    1347       4    1329    1335   -1341    1347       3
    1329    1335   -1341    1347       5    1329    1335   -1341    1347       6
    1329    1335    1341    1395       4    1329    1335   -1341    1395       3
    1329    1335   -1341    1395       5    1329    1335   -1341    1395       6
    1311    1302    1296    1329       9    1311    1302   -1296    1329      10
    1311    1302   -1296    1329      11    1311    1302   -1296    1329      12
    1302    1296    1329    1332       3    1302    1296    1329    1335       4
    1302    1296   -1329    1335       3    1302    1296   -1329    1335       5
    1302    1296   -1329    1335       6    1302    1311    1320    1323      15
    1302    1311   -1320    1323      16    1302    1311    1320    1326      15
    1302    1311   -1320    1326      16    1296    1302    1311    1320      19
    1296    1302   -1311    1320      20    1296    1302   -1311    1320      21
    1296    1302   -1311    1320      22    1296    1329    1335    1341       2
    1290    1296    1302    1311      23    1290    1296   -1302    1311      24
    1290    1296   -1302    1311      11    1290    1296   -1302    1311      25
    1290    1296    1329    1332       3    1290    1296    1329    1335      26
    1290    1296   -1329    1335      27    1290    1296   -1329    1335      17
    1290    1296   -1329    1335       6    1398    1395    1401    1407       2
    1395    1401    1407    1413       4    1395    1401   -1407    1413       3
    1395    1401   -1407    1413       5    1395    1401   -1407    1413       6
    1395    1401    1407    1440       4    1395    1401   -1407    1440       3
    1395    1401   -1407    1440       5    1395    1401   -1407    1440       6
    1356    1347    1341    1395      13    1356    1365    1374    1383      13
    1347    1341    1395    1398       3    1347    1341    1395    1401       4
    1347    1341   -1395    1401       3    1347    1341   -1395    1401       5
    1347    1341   -1395    1401       6    1347    1356    1365    1374      35
    1347    1356   -1365    1374      36    1347    1356   -1365    1374      37
    1341    1347    1356    1365      35    1341    1347   -1356    1365      36
    1341    1347   -1356    1365      37    1341    1395    1401    1407       2
    1335    1341    1347    1356      13    1335    1341    1395    1398       3
    1335    1341    1395    1401      26    1335    1341   -1395    1401      27
    1335    1341   -1395    1401      17    1335    1341   -1395    1401       6
    1443    1440    1446    1452       2    1440    1446    1452    1458       4
    1440    1446   -1452    1458       3    1440    1446   -1452    1458       5
    1440    1446   -1452    1458       6    1440    1446    1452    1482       4
    1440    1446   -1452    1482       3    1440    1446   -1452    1482       5
    1440    1446   -1452    1482       6    1422    1413    1407    1440       9
    1422    1413   -1407    1440      10    1422    1413   -1407    1440      11
    1422    1413   -1407    1440      12    1413    1407    1440    1443       3
    1413    1407    1440    1446       4    1413    1407   -1440    1446       3
    1413    1407   -1440    1446       5    1413    1407   -1440    1446       6
    1413    1422    1431    1434      15    1413    1422   -1431    1434      16
    1413    1422    1431    1437      15    1413    1422   -1431    1437      16
    1407    1413    1422    1431      19    1407    1413   -1422    1431      20
    1407    1413   -1422    1431      21    1407    1413   -1422    1431      22
    1407    1440    1446    1452       2    1401    1407    1413    1422      23
    1401    1407   -1413    1422      24    1401    1407   -1413    1422      11
    1401    1407   -1413    1422      25    1401    1407    1440    1443       3
    1401    1407    1440    1446      26    1401    1407   -1440    1446      27
    1401    1407   -1440    1446      17    1401    1407   -1440    1446       6
    1485    1482    1488    1494       2    1482    1488    1494    1500       4
    1482    1488   -1494    1500       3    1482    1488   -1494    1500       5
    1482    1488   -1494    1500       6    1482    1488    1494    1512       4
    1482    1488   -1494    1512       3    1482    1488   -1494    1512       5
    1482    1488   -1494    1512       6    1467    1458    1452    1482     116
    1467    1458   -1452    1482     117    1467    1458   -1452    1482     118
    1467    1458   -1452    1482     119    1458    1452    1482    1485       3
    1458    1452    1482    1488       4    1458    1452   -1482    1488       3
    1458    1452   -1482    1488       5    1458    1452   -1482    1488       6
    1452    1458    1467    1470       4    1452    1458    1467    1473     120
    1452    1458   -1467    1473     121    1452    1458   -1467    1473     122
    1452    1458   -1467    1473     123    1452    1482    1488    1494       2
    1446    1452    1458    1467     124    1446    1452   -1458    1467     125
    1446    1452   -1458    1467     118    1446    1452   -1458    1467     126
    1446    1452    1482    1485       3    1446    1452    1482    1488      26
    1446    1452   -1482    1488      27    1446    1452   -1482    1488      17
    1446    1452   -1482    1488       6    1515    1512    1518    1524       2
    1512    1518    1524    1530       4    1512    1518   -1524    1530       3
    1512    1518   -1524    1530       5    1512    1518   -1524    1530       6
    1512    1518    1524    1557       4    1512    1518   -1524    1557       3
    1512    1518   -1524    1557       5    1512    1518   -1524    1557       6
    1500    1494    1512    1515       3    1500    1494    1512    1518       4
    1500    1494   -1512    1518       3    1500    1494   -1512    1518       5
    1500    1494   -1512    1518       6    1494    1512    1518    1524       2
    1488    1494    1512    1515       3    1488    1494    1512    1518      26
    1488    1494   -1512    1518      27    1488    1494   -1512    1518      17
    1488    1494   -1512    1518       6    1560    1557    1563    1569       2
    1557    1563    1569    1575       4    1557    1563   -1569    1575       3
    1557    1563   -1569    1575       5    1557    1563   -1569    1575       6
    1557    1563    1569    1587       4    1557    1563   -1569    1587       3
    1557    1563   -1569    1587       5    1557    1563   -1569    1587       6
    1539    1530    1524    1557       9    1539    1530   -1524    1557      10
    1539    1530   -1524    1557      11    1539    1530   -1524    1557      12
    1530    1524    1557    1560       3    1530    1524    1557    1563       4
    1530    1524   -1557    1563       3    1530    1524   -1557    1563       5
    1530    1524   -1557    1563       6    1530    1539    1548    1551      15
    1530    1539   -1548    1551      16    1530    1539    1548    1554      15
    1530    1539   -1548    1554      16    1524    1530    1539    1548      19
    1524    1530   -1539    1548      20    1524    1530   -1539    1548      21
    1524    1530   -1539    1548      22    1524    1557    1563    1569       2
    1518    1524    1530    1539      23    1518    1524   -1530    1539      24
    1518    1524   -1530    1539      11    1518    1524   -1530    1539      25
    1518    1524    1557    1560       3    1518    1524    1557    1563      26
    1518    1524   -1557    1563      27    1518    1524   -1557    1563      17
    1518    1524   -1557    1563       6    1590    1587    1593    1599       2
    1587    1593    1599    1605       4    1587    1593   -1599    1605       3
    1587    1593   -1599    1605       5    1587    1593   -1599    1605       6
    1587    1593    1599    1632       4    1587    1593   -1599    1632       3
    1587    1593   -1599    1632       5    1587    1593   -1599    1632       6
    1584    1575    1569    1587     127    1584    1575   -1569    1587     128
    1584    1575   -1569    1587     129    1584    1575   -1569    1587     130
    1584    3429    3420    3414     131    1584    3429   -3420    3414     132
    1584    3429   -3420    3414     133    1584    3429   -3420    3414     134
    1575    1569    1587    1590       3    1575    1569    1587    1593       4
    1575    1569   -1587    1593       3    1575    1569   -1587    1593       5
    1575    1569   -1587    1593       6    1575    1584    3429    3420     136
    1575    1584   -3429    3420     137    1575    1584   -3429    3420     138
    1575    1584   -3429    3420     139    1569    1575    1584    3429     131
    1569    1575   -1584    3429     132    1569    1575   -1584    3429     133
    1569    1575   -1584    3429     134    1569    1587    1593    1599       2
    1563    1569    1575    1584     140    1563    1569   -1575    1584     141
    1563    1569   -1575    1584     129    1563    1569   -1575    1584      16
    1563    1569    1587    1590       3    1563    1569    1587    1593      26
    1563    1569   -1587    1593      27    1563    1569   -1587    1593      17
    1563    1569   -1587    1593       6    1635    1632    1638    1644       2
    1632    1638    1644    1650       4    1632    1638   -1644    1650       3
    1632    1638   -1644    1650       5    1632    1638   -1644    1650       6
    1632    1638    1644    1662       4    1632    1638   -1644    1662       3
    1632    1638   -1644    1662       5    1632    1638   -1644    1662       6
    1614    1605    1599    1632       9    1614    1605   -1599    1632      10
    1614    1605   -1599    1632      11    1614    1605   -1599    1632      12
    1605    1599    1632    1635       3    1605    1599    1632    1638       4
    1605    1599   -1632    1638       3    1605    1599   -1632    1638       5
    1605    1599   -1632    1638       6    1605    1614    1623    1626      15
    1605    1614   -1623    1626      16    1605    1614    1623    1629      15
    1605    1614   -1623    1629      16    1599    1605    1614    1623      19
    1599    1605   -1614    1623      20    1599    1605   -1614    1623      21
    1599    1605   -1614    1623      22    1599    1632    1638    1644       2
    1593    1599    1605    1614      23    1593    1599   -1605    1614      24
    1593    1599   -1605    1614      11    1593    1599   -1605    1614      25
    1593    1599    1632    1635       3    1593    1599    1632    1638      26
    1593    1599   -1632    1638      27    1593    1599   -1632    1638      17
    1593    1599   -1632    1638       6    1650    1644    1662    1665       3
    1650    1644    1662    1668       4    1650    1644   -1662    1668       3
    1650    1644   -1662    1668       5    1650    1644   -1662    1668       6
    1638    1644    1662    1665       3    1638    1644    1662    1668      26
    1638    1644   -1662    1668      27    1638    1644   -1662    1668      17
    1638    1644   -1662    1668       6    1692    1689    1695    1701       2
    1689    1695    1701    1707       4    1689    1695   -1701    1707       3
    1689    1695   -1701    1707       5    1689    1695   -1701    1707       6
    1689    1695    1701    1755       4    1689    1695   -1701    1755       3
    1689    1695   -1701    1755       5    1689    1695   -1701    1755       6
    1680    1689    1695    1701       2    1758    1755    1761    1767       2
    1755    1761    1767    1773       4    1755    1761   -1767    1773       3
    1755    1761   -1767    1773       5    1755    1761   -1767    1773       6
    1755    1761    1767    1803       4    1755    1761   -1767    1803       3
    1755    1761   -1767    1803       5    1755    1761   -1767    1803       6
    1716    1707    1701    1755      13    1716    1725    1734    1743      13
    1707    1701    1755    1758       3    1707    1701    1755    1761       4
    1707    1701   -1755    1761       3    1707    1701   -1755    1761       5
    1707    1701   -1755    1761       6    1707    1716    1725    1734      35
    1707    1716   -1725    1734      36    1707    1716   -1725    1734      37
    1701    1707    1716    1725      35    1701    1707   -1716    1725      36
    1701    1707   -1716    1725      37    1701    1755    1761    1767       2
    1695    1701    1707    1716      13    1695    1701    1755    1758       3
    1695    1701    1755    1761      26    1695    1701   -1755    1761      27
    1695    1701   -1755    1761      17    1695    1701   -1755    1761       6
    1806    1803    1809    1815       2    1803    1809    1815    1821       4
    1803    1809   -1815    1821       3    1803    1809   -1815    1821       5
    1803    1809   -1815    1821       6    1803    1809    1815    1869       4
    1803    1809   -1815    1869       3    1803    1809   -1815    1869       5
    1803    1809   -1815    1869       6    1791    1773    1767    1803      28
    1791    1773   -1767    1803      29    1791    1773   -1767    1803      30
    1791    1773   -1767    1803      31    1779    1773    1767    1803      28
    1779    1773   -1767    1803      29    1779    1773   -1767    1803      30
    1779    1773   -1767    1803      31    1773    1767    1803    1806       3
    1773    1767    1803    1809       4    1773    1767   -1803    1809       3
    1773    1767   -1803    1809       5    1773    1767   -1803    1809       6
    1767    1803    1809    1815       2    1761    1767    1773    1779      32
    1761    1767   -1773    1779      33    1761    1767   -1773    1779      30
    1761    1767   -1773    1779      34    1761    1767    1773    1791      32
    1761    1767   -1773    1791      33    1761    1767   -1773    1791      30
    1761    1767   -1773    1791      34    1761    1767    1803    1806       3
    1761    1767    1803    1809      26    1761    1767   -1803    1809      27
    1761    1767   -1803    1809      17    1761    1767   -1803    1809       6
    1872    1869    1875    1881       2    1869    1875    1881    1887       4
    1869    1875   -1881    1887       3    1869    1875   -1881    1887       5
    1869    1875   -1881    1887       6    1869    1875    1881    1920       4
    1869    1875   -1881    1920       3    1869    1875   -1881    1920       5
    1869    1875   -1881    1920       6    1830    1821    1815    1869      13
    1830    1839    1848    1857      13    1821    1815    1869    1872       3
    1821    1815    1869    1875       4    1821    1815   -1869    1875       3
    1821    1815   -1869    1875       5    1821    1815   -1869    1875       6
    1821    1830    1839    1848      35    1821    1830   -1839    1848      36
    1821    1830   -1839    1848      37    1815    1821    1830    1839      35
    1815    1821   -1830    1839      36    1815    1821   -1830    1839      37
    1815    1869    1875    1881       2    1809    1815    1821    1830      13
    1809    1815    1869    1872       3    1809    1815    1869    1875      26
    1809    1815   -1869    1875      27    1809    1815   -1869    1875      17
    1809    1815   -1869    1875       6    1923    1920    1926    1932       2
    1920    1926    1932    1938       4    1920    1926   -1932    1938       3
    1920    1926   -1932    1938       5    1920    1926   -1932    1938       6
    1920    1926    1932    1977       4    1920    1926   -1932    1977       3
    1920    1926   -1932    1977       5    1920    1926   -1932    1977       6
    1896    1887    1881    1920       9    1896    1887   -1881    1920      10
    1896    1887   -1881    1920      11    1896    1887   -1881    1920      12
    1887    1881    1920    1923       3    1887    1881    1920    1926       4
    1887    1881   -1920    1926       3    1887    1881   -1920    1926       5
    1887    1881   -1920    1926       6    1887    1896    1905    1908       4
    1887    1896    1905    1911      38    1887    1896   -1905    1911      39
    1887    1896   -1905    1911      40    1887    1896   -1905    1911      41
    1881    1887    1896    1905      42    1881    1887   -1896    1905      43
    1881    1887   -1896    1905      44    1881    1887   -1896    1905      45
    1881    1920    1926    1932       2    1875    1881    1887    1896      23
    1875    1881   -1887    1896      24    1875    1881   -1887    1896      11
    1875    1881   -1887    1896      25    1875    1881    1920    1923       3
    1875    1881    1920    1926      26    1875    1881   -1920    1926      27
    1875    1881   -1920    1926      17    1875    1881   -1920    1926       6
    1980    1977    1983    1989       2    1977    1983    1989    1995       4
    1977    1983   -1989    1995       3    1977    1983   -1989    1995       5
    1977    1983   -1989    1995       6    1977    1983    1989    2043       4
    1977    1983   -1989    2043       3    1977    1983   -1989    2043       5
    1977    1983   -1989    2043       6    1947    1938    1932    1977      46
    1947    1938   -1932    1977      47    1947    1938   -1932    1977      11
    1947    1938   -1932    1977      48    1938    1932    1977    1980       3
    1938    1932    1977    1983       4    1938    1932   -1977    1983       3
    1938    1932   -1977    1983       5    1938    1932   -1977    1983       6
    1932    1938    1947    1953      49    1932    1938   -1947    1953      50
    1932    1938   -1947    1953      51    1932    1938   -1947    1953      52
    1932    1938    1947    1965      49    1932    1938   -1947    1965      50
    1932    1938   -1947    1965      51    1932    1938   -1947    1965      52
    1932    1977    1983    1989       2    1926    1932    1938    1947      53
    1926    1932   -1938    1947      54    1926    1932   -1938    1947      11
    1926    1932   -1938    1947      55    1926    1932    1977    1980       3
    1926    1932    1977    1983      26    1926    1932   -1977    1983      27
    1926    1932   -1977    1983      17    1926    1932   -1977    1983       6
    2046    2043    2049    2055       2    2043    2049    2055    2061       4
    2043    2049   -2055    2061       3    2043    2049   -2055    2061       5
    2043    2049   -2055    2061       6    2043    2049    2055    2073       4
    2043    2049   -2055    2073       3    2043    2049   -2055    2073       5
    2043    2049   -2055    2073       6    2004    1995    1989    2043      13
    2004    2013    2022    2031      13    1995    1989    2043    2046       3
    1995    1989    2043    2049       4    1995    1989   -2043    2049       3
    1995    1989   -2043    2049       5    1995    1989   -2043    2049       6
    1995    2004    2013    2022      35    1995    2004   -2013    2022      36
    1995    2004   -2013    2022      37    1989    1995    2004    2013      35
    1989    1995   -2004    2013      36    1989    1995   -2004    2013      37
    1989    2043    2049    2055       2    1983    1989    1995    2004      13
    1983    1989    2043    2046       3    1983    1989    2043    2049      26
    1983    1989   -2043    2049      27    1983    1989   -2043    2049      17
    1983    1989   -2043    2049       6    2076    2073    2079    2091       2
    2073    2079    2091    2085       4    2073    2079   -2091    2085      56
    2073    2079   -2091    2085      57    2073    2079   -2091    2085       6
    2073    2079    2091    2097       3    2061    2055    2073    2076       3
    2061    2055    2073    2079       4    2061    2055   -2073    2079       3
    2061    2055   -2073    2079       5    2061    2055   -2073    2079       6
    2055    2073    2079    2091       2    2049    2055    2073    2076       3
    2049    2055    2073    2079      26    2049    2055   -2073    2079      27
    2049    2055   -2073    2079      17    2049    2055   -2073    2079       6
    2097    2091    2085    2115       3    2091    2085    2115    2121       2
    2091    2097    2106    2109      27    2088    2085    2091    2097      61
    2088    2085    2115    2121       2    2085    2091    2097    2106      13
    2085    2115    2121    2127       4    2085    2115   -2121    2127       3
    2085    2115   -2121    2127       5    2085    2115   -2121    2127       6
    2085    2115    2121    2157       4    2085    2115   -2121    2157       3
    2085    2115   -2121    2157       5    2085    2115   -2121    2157       6
    2079    2091    2085    2088      27    2079    2091    2085    2115      62
    2079    2091   -2085    2115      63    2079    2091   -2085    2115      64
    2079    2091   -2085    2115       6    2079    2091    2097    2106      13
    2160    2157    2163    2169       2    2157    2163    2169    2175       4
    2157    2163   -2169    2175       3    2157    2163   -2169    2175       5
    2157    2163   -2169    2175       6    2157    2163    2169    2202       4
    2157    2163   -2169    2202       3    2157    2163   -2169    2202       5
    2157    2163   -2169    2202       6    2145    2127    2121    2157      28
    2145    2127   -2121    2157      29    2145    2127   -2121    2157      30
    2145    2127   -2121    2157      31    2133    2127    2121    2157      28
    2133    2127   -2121    2157      29    2133    2127   -2121    2157      30
    2133    2127   -2121    2157      31    2127    2121    2157    2160       3
    2127    2121    2157    2163       4    2127    2121   -2157    2163       3
    2127    2121   -2157    2163       5    2127    2121   -2157    2163       6
    2121    2157    2163    2169       2    2115    2121    2127    2133      32
    2115    2121   -2127    2133      33    2115    2121   -2127    2133      30
    2115    2121   -2127    2133      34    2115    2121    2127    2145      32
    2115    2121   -2127    2145      33    2115    2121   -2127    2145      30
    2115    2121   -2127    2145      34    2115    2121    2157    2160       3
    2115    2121    2157    2163      26    2115    2121   -2157    2163      27
    2115    2121   -2157    2163      17    2115    2121   -2157    2163       6
    2205    2202    2208    2214       2    2202    2208    2214    2220       4
    2202    2208   -2214    2220       3    2202    2208   -2214    2220       5
    2202    2208   -2214    2220       6    2202    2208    2214    2247       4
    2202    2208   -2214    2247       3    2202    2208   -2214    2247       5
    2202    2208   -2214    2247       6    2184    2175    2169    2202       9
    2184    2175   -2169    2202      10    2184    2175   -2169    2202      11
    2184    2175   -2169    2202      12    2175    2169    2202    2205       3
    2175    2169    2202    2208       4    2175    2169   -2202    2208       3
    2175    2169   -2202    2208       5    2175    2169   -2202    2208       6
    2175    2184    2193    2196      15    2175    2184   -2193    2196      16
    2175    2184    2193    2199      15    2175    2184   -2193    2199      16
    2169    2175    2184    2193      19    2169    2175   -2184    2193      20
    2169    2175   -2184    2193      21    2169    2175   -2184    2193      22
    2169    2202    2208    2214       2    2163    2169    2175    2184      23
    2163    2169   -2175    2184      24    2163    2169   -2175    2184      11
    2163    2169   -2175    2184      25    2163    2169    2202    2205       3
    2163    2169    2202    2208      26    2163    2169   -2202    2208      27
    2163    2169   -2202    2208      17    2163    2169   -2202    2208       6
    2250    2247    2253    2259       2    2247    2253    2259    2265       4
    2247    2253   -2259    2265       3    2247    2253   -2259    2265       5
    2247    2253   -2259    2265       6    2247    2253    2259    2304       4
    2247    2253   -2259    2304       3    2247    2253   -2259    2304       5
    2247    2253   -2259    2304       6    2229    2220    2214    2247       9
    2229    2220   -2214    2247      10    2229    2220   -2214    2247      11
    2229    2220   -2214    2247      12    2220    2214    2247    2250       3
    2220    2214    2247    2253       4    2220    2214   -2247    2253       3
    2220    2214   -2247    2253       5    2220    2214   -2247    2253       6
    2220    2229    2238    2241      15    2220    2229   -2238    2241      16
    2220    2229    2238    2244      15    2220    2229   -2238    2244      16
    2214    2220    2229    2238      19    2214    2220   -2229    2238      20
    2214    2220   -2229    2238      21    2214    2220   -2229    2238      22
    2214    2247    2253    2259       2    2208    2214    2220    2229      23
    2208    2214   -2220    2229      24    2208    2214   -2220    2229      11
    2208    2214   -2220    2229      25    2208    2214    2247    2250       3
    2208    2214    2247    2253      26    2208    2214   -2247    2253      27
    2208    2214   -2247    2253      17    2208    2214   -2247    2253       6
    2307    2304    2310    2316       2    2304    2310    2316    2322       4
    2304    2310   -2316    2322       3    2304    2310   -2316    2322       5
    2304    2310   -2316    2322       6    2304    2310    2316    2370       4
    2304    2310   -2316    2370       3    2304    2310   -2316    2370       5
    2304    2310   -2316    2370       6    2274    2265    2259    2304      46
    2274    2265   -2259    2304      47    2274    2265   -2259    2304      11
    2274    2265   -2259    2304      48    2265    2259    2304    2307       3
    2265    2259    2304    2310       4    2265    2259   -2304    2310       3
    2265    2259   -2304    2310       5    2265    2259   -2304    2310       6
    2259    2265    2274    2280      49    2259    2265   -2274    2280      50
    2259    2265   -2274    2280      51    2259    2265   -2274    2280      52
    2259    2265    2274    2292      49    2259    2265   -2274    2292      50
    2259    2265   -2274    2292      51    2259    2265   -2274    2292      52
    2259    2304    2310    2316       2    2253    2259    2265    2274      53
    2253    2259   -2265    2274      54    2253    2259   -2265    2274      11
    2253    2259   -2265    2274      55    2253    2259    2304    2307       3
    2253    2259    2304    2310      26    2253    2259   -2304    2310      27
    2253    2259   -2304    2310      17    2253    2259   -2304    2310       6
    2373    2370    2376    2382       2    2370    2376    2382    2388       4
    2370    2376   -2382    2388       3    2370    2376   -2382    2388       5
    2370    2376   -2382    2388       6    2370    2376    2382    2403       4
    2370    2376   -2382    2403       3    2370    2376   -2382    2403       5
    2370    2376   -2382    2403       6    2331    2322    2316    2370      13
    2331    2340    2349    2358      13    2322    2316    2370    2373       3
    2322    2316    2370    2376       4    2322    2316   -2370    2376       3
    2322    2316   -2370    2376       5    2322    2316   -2370    2376       6
    2322    2331    2340    2349      35    2322    2331   -2340    2349      36
    2322    2331   -2340    2349      37    2316    2322    2331    2340      35
    2316    2322   -2331    2340      36    2316    2322   -2331    2340      37
    2316    2370    2376    2382       2    2310    2316    2322    2331      13
    2310    2316    2370    2373       3    2310    2316    2370    2376      26
    2310    2316   -2370    2376      27    2310    2316   -2370    2376      17
    2310    2316   -2370    2376       6    2406    2403    2409    2415       2
    2403    2409    2415    2421       4    2403    2409   -2415    2421       3
    2403    2409   -2415    2421       5    2403    2409   -2415    2421       6
    2403    2409    2415    2469       4    2403    2409   -2415    2469       3
    2403    2409   -2415    2469       5    2403    2409   -2415    2469       6
    2397    2388    2382    2403      65    2397    2388   -2382    2403      66
    2397    2388   -2382    2403      67    2397    2388   -2382    2403      68
    2388    2382    2403    2406       3    2388    2382    2403    2409       4
    2388    2382   -2403    2409       3    2388    2382   -2403    2409       5
    2388    2382   -2403    2409       6    2382    2403    2409    2415       2
    2376    2382    2388    2397      75    2376    2382   -2388    2397      76
    2376    2382   -2388    2397      67    2376    2382   -2388    2397      77
    2376    2382    2403    2406       3    2376    2382    2403    2409      26
    2376    2382   -2403    2409      27    2376    2382   -2403    2409      17
    2376    2382   -2403    2409       6    2472    2469    2475    2481       2
    2469    2475    2481    2487       4    2469    2475   -2481    2487       3
    2469    2475   -2481    2487       5    2469    2475   -2481    2487       6
    2469    2475    2481    2526       4    2469    2475   -2481    2526       3
    2469    2475   -2481    2526       5    2469    2475   -2481    2526       6
    2430    2421    2415    2469      13    2430    2439    2448    2457      13
    2421    2415    2469    2472       3    2421    2415    2469    2475       4
    2421    2415   -2469    2475       3    2421    2415   -2469    2475       5
    2421    2415   -2469    2475       6    2421    2430    2439    2448      35
    2421    2430   -2439    2448      36    2421    2430   -2439    2448      37
    2415    2421    2430    2439      35    2415    2421   -2430    2439      36
    2415    2421   -2430    2439      37    2415    2469    2475    2481       2
    2409    2415    2421    2430      13    2409    2415    2469    2472       3
    2409    2415    2469    2475      26    2409    2415   -2469    2475      27
    2409    2415   -2469    2475      17    2409    2415   -2469    2475       6
    2529    2526    2532    2538       2    2526    2532    2538    2544       4
    2526    2532   -2538    2544       3    2526    2532   -2538    2544       5
    2526    2532   -2538    2544       6    2526    2532    2538    2598       4
    2526    2532   -2538    2598       3    2526    2532   -2538    2598       5
    2526    2532   -2538    2598       6    2496    2487    2481    2526      46
    2496    2487   -2481    2526      47    2496    2487   -2481    2526      11
    2496    2487   -2481    2526      48    2487    2481    2526    2529       3
    2487    2481    2526    2532       4    2487    2481   -2526    2532       3
    2487    2481   -2526    2532       5    2487    2481   -2526    2532       6
    2481    2487    2496    2502      49    2481    2487   -2496    2502      50
    2481    2487   -2496    2502      51    2481    2487   -2496    2502      52
    2481    2487    2496    2514      49    2481    2487   -2496    2514      50
    2481    2487   -2496    2514      51    2481    2487   -2496    2514      52
    2481    2526    2532    2538       2    2475    2481    2487    2496      53
    2475    2481   -2487    2496      54    2475    2481   -2487    2496      11
    2475    2481   -2487    2496      55    2475    2481    2526    2529       3
    2475    2481    2526    2532      26    2475    2481   -2526    2532      27
    2475    2481   -2526    2532      17    2475    2481   -2526    2532       6
    2601    2598    2604    2610       2    2598    2604    2610    2616       4
    2598    2604   -2610    2616       3    2598    2604   -2610    2616       5
    2598    2604   -2610    2616       6    2598    2604    2610    2649       4
    2598    2604   -2610    2649       3    2598    2604   -2610    2649       5
    2598    2604   -2610    2649       6    2577    2571    2568    2595      78
    2577    2583   -2589    2595      78    2571    2568    2595    2589      79
    2571    2577   -2583    2589      78    2568    2571    2577    2583      78
    2568    2595   -2589    2583      80    2562    2556   -2553    2595      82
    2562    2568    2571    2577      78    2562    2568    2595    2589      79
    2556    2553   -2595    2568      84    2556    2553    2595    2589      84
    2556    2562    2568    2571      81    2556    2562   -2568    2595      81
    2553    2544    2538    2598      85    2553    2544   -2538    2598      86
    2553    2544   -2538    2598      87    2553    2544   -2538    2598      88
    2553    2556   -2562    2568      83    2553    2595   -2568    2562      79
    2553    2595    2568    2571      79    2553    2595    2589    2583      80
    2544    2538    2598    2601       3    2544    2538    2598    2604       4
    2544    2538   -2598    2604       3    2544    2538   -2598    2604       5
    2544    2538   -2598    2604       6    2544    2553    2556    2562      82
    2544    2553    2595    2568      84    2544    2553    2595    2589      84
    2538    2544    2553    2556       4    2538    2544   -2553    2556       3
    2538    2544   -2553    2556       5    2538    2544   -2553    2556       6
    2538    2544    2553    2595      89    2538    2544   -2553    2595      90
    2538    2544   -2553    2595      91    2538    2544   -2553    2595      92
    2538    2598    2604    2610       2    2532    2538    2544    2553      93
    2532    2538   -2544    2553      94    2532    2538   -2544    2553      87
    2532    2538   -2544    2553      95    2532    2538    2598    2601       3
    2532    2538    2598    2604      26    2532    2538   -2598    2604      27
    2532    2538   -2598    2604      17    2532    2538   -2598    2604       6
    2652    2649    2655    2661       2    2649    2655    2661    2667       4
    2649    2655   -2661    2667       3    2649    2655   -2661    2667       5
    2649    2655   -2661    2667       6    2649    2655    2661    2706       4
    2649    2655   -2661    2706       3    2649    2655   -2661    2706       5
    2649    2655   -2661    2706       6    2634    2628   -2625    2643      97
    2628    2625   -2643    2640     100    2628    2634   -2640    2643      96
    2625    2616    2610    2649     101    2625    2616   -2610    2649     102
    2625    2616   -2610    2649     103    2625    2616   -2610    2649     104
    2625    2628   -2634    2640      99    2625    2643   -2640    2634      98
    2616    2610    2649    2652       3    2616    2610    2649    2655       4
    2616    2610   -2649    2655       3    2616    2610   -2649    2655       5
    2616    2610   -2649    2655       6    2616    2625    2628    2634      97
    2616    2625    2643    2640     100    2610    2616    2625    2628     105
    2610    2616   -2625    2628     106    2610    2616   -2625    2628     107
    2610    2616   -2625    2628     108    2610    2616    2625    2643     109
    2610    2616   -2625    2643     110    2610    2616   -2625    2643     111
    2610    2616   -2625    2643     112    2610    2649    2655    2661       2
    2604    2610    2616    2625     113    2604    2610   -2616    2625     114
    2604    2610   -2616    2625     103    2604    2610   -2616    2625     115
    2604    2610    2649    2652       3    2604    2610    2649    2655      26
    2604    2610   -2649    2655      27    2604    2610   -2649    2655      17
    2604    2610   -2649    2655       6    2709    2706    2712    2718       2
    2706    2712    2718    2724       4    2706    2712   -2718    2724       3
    2706    2712   -2718    2724       5    2706    2712   -2718    2724       6
    2706    2712    2718    2772       4    2706    2712   -2718    2772       3
    2706    2712   -2718    2772       5    2706    2712   -2718    2772       6
    2676    2667    2661    2706      46    2676    2667   -2661    2706      47
    2676    2667   -2661    2706      11    2676    2667   -2661    2706      48
    2667    2661    2706    2709       3    2667    2661    2706    2712       4
    2667    2661   -2706    2712       3    2667    2661   -2706    2712       5
    2667    2661   -2706    2712       6    2661    2667    2676    2682      49
    2661    2667   -2676    2682      50    2661    2667   -2676    2682      51
    2661    2667   -2676    2682      52    2661    2667    2676    2694      49
    2661    2667   -2676    2694      50    2661    2667   -2676    2694      51
    2661    2667   -2676    2694      52    2661    2706    2712    2718       2
    2655    2661    2667    2676      53    2655    2661   -2667    2676      54
    2655    2661   -2667    2676      11    2655    2661   -2667    2676      55
    2655    2661    2706    2709       3    2655    2661    2706    2712      26
    2655    2661   -2706    2712      27    2655    2661   -2706    2712      17
    2655    2661   -2706    2712       6    2775    2772    2778    2784       2
    2772    2778    2784    2790       4    2772    2778   -2784    2790       3
    2772    2778   -2784    2790       5    2772    2778   -2784    2790       6
    2772    2778    2784    2814       4    2772    2778   -2784    2814       3
    2772    2778   -2784    2814       5    2772    2778   -2784    2814       6
    2733    2724    2718    2772      13    2733    2742    2751    2760      13
    2724    2718    2772    2775       3    2724    2718    2772    2778       4
    2724    2718   -2772    2778       3    2724    2718   -2772    2778       5
    2724    2718   -2772    2778       6    2724    2733    2742    2751      35
    2724    2733   -2742    2751      36    2724    2733   -2742    2751      37
    2718    2724    2733    2742      35    2718    2724   -2733    2742      36
    2718    2724   -2733    2742      37    2718    2772    2778    2784       2
    2712    2718    2724    2733      13    2712    2718    2772    2775       3
    2712    2718    2772    2778      26    2712    2718   -2772    2778      27
    2712    2718   -2772    2778      17    2712    2718   -2772    2778       6
    2817    2814    2820    2826       2    2814    2820    2826    2832       4
    2814    2820   -2826    2832       3    2814    2820   -2826    2832       5
    2814    2820   -2826    2832       6    2814    2820    2826    2880       4
    2814    2820   -2826    2880       3    2814    2820   -2826    2880       5
    2814    2820   -2826    2880       6    2799    2790    2784    2814     116
    2799    2790   -2784    2814     117    2799    2790   -2784    2814     118
    2799    2790   -2784    2814     119    2790    2784    2814    2817       3
    2790    2784    2814    2820       4    2790    2784   -2814    2820       3
    2790    2784   -2814    2820       5    2790    2784   -2814    2820       6
    2784    2790    2799    2802       4    2784    2790    2799    2805     120
    2784    2790   -2799    2805     121    2784    2790   -2799    2805     122
    2784    2790   -2799    2805     123    2784    2814    2820    2826       2
    2778    2784    2790    2799     124    2778    2784   -2790    2799     125
    2778    2784   -2790    2799     118    2778    2784   -2790    2799     126
    2778    2784    2814    2817       3    2778    2784    2814    2820      26
    2778    2784   -2814    2820      27    2778    2784   -2814    2820      17
    2778    2784   -2814    2820       6    2883    2880    2886    2892       2
    2880    2886    2892    2898       4    2880    2886   -2892    2898       3
    2880    2886   -2892    2898       5    2880    2886   -2892    2898       6
    2880    2886    2892    2928       4    2880    2886   -2892    2928       3
    2880    2886   -2892    2928       5    2880    2886   -2892    2928       6
    2841    2832    2826    2880      13    2841    2850    2859    2868      13
    2832    2826    2880    2883       3    2832    2826    2880    2886       4
    2832    2826   -2880    2886       3    2832    2826   -2880    2886       5
    2832    2826   -2880    2886       6    2832    2841    2850    2859      35
    2832    2841   -2850    2859      36    2832    2841   -2850    2859      37
    2826    2832    2841    2850      35    2826    2832   -2841    2850      36
    2826    2832   -2841    2850      37    2826    2880    2886    2892       2
    2820    2826    2832    2841      13    2820    2826    2880    2883       3
    2820    2826    2880    2886      26    2820    2826   -2880    2886      27
    2820    2826   -2880    2886      17    2820    2826   -2880    2886       6
    2931    2928    2934    2940       2    2928    2934    2940    2946       4
    2928    2934   -2940    2946       3    2928    2934   -2940    2946       5
    2928    2934   -2940    2946       6    2928    2934    2940    2958       4
    2928    2934   -2940    2958       3    2928    2934   -2940    2958       5
    2928    2934   -2940    2958       6    2916    2898    2892    2928      28
    2916    2898   -2892    2928      29    2916    2898   -2892    2928      30
    2916    2898   -2892    2928      31    2904    2898    2892    2928      28
    2904    2898   -2892    2928      29    2904    2898   -2892    2928      30
    2904    2898   -2892    2928      31    2898    2892    2928    2931       3
    2898    2892    2928    2934       4    2898    2892   -2928    2934       3
    2898    2892   -2928    2934       5    2898    2892   -2928    2934       6
    2892    2928    2934    2940       2    2886    2892    2898    2904      32
    2886    2892   -2898    2904      33    2886    2892   -2898    2904      30
    2886    2892   -2898    2904      34    2886    2892    2898    2916      32
    2886    2892   -2898    2916      33    2886    2892   -2898    2916      30
    2886    2892   -2898    2916      34    2886    2892    2928    2931       3
    2886    2892    2928    2934      26    2886    2892   -2928    2934      27
    2886    2892   -2928    2934      17    2886    2892   -2928    2934       6
    2961    2958    2964    2970       2    2958    2964    2970    2976       4
    2958    2964   -2970    2976       3    2958    2964   -2970    2976       5
    2958    2964   -2970    2976       6    2958    2964    2970    3030       4
    2958    2964   -2970    3030       3    2958    2964   -2970    3030       5
    2958    2964   -2970    3030       6    2946    2940    2958    2961       3
    2946    2940    2958    2964       4    2946    2940   -2958    2964       3
    2946    2940   -2958    2964       5    2946    2940   -2958    2964       6
    2940    2958    2964    2970       2    2934    2940    2958    2961       3
    2934    2940    2958    2964      26    2934    2940   -2958    2964      27
    2934    2940   -2958    2964      17    2934    2940   -2958    2964       6
    3033    3030    3036    3042       2    3030    3036    3042    3048       4
    3030    3036   -3042    3048       3    3030    3036   -3042    3048       5
    3030    3036   -3042    3048       6    3030    3036    3042    3087       4
    3030    3036   -3042    3087       3    3030    3036   -3042    3087       5
    3030    3036   -3042    3087       6    2994    3003    3009    3012      98
    2994    3003   -3009    3012       6    2994    3003    3009    3021      98
    2994    3003   -3009    3021       6    2985    2976    2970    3030      13
    2985    2994    3003    3009       4    2985    2994   -3003    3009       5
    2976    2970    3030    3033       3    2976    2970    3030    3036       4
    2976    2970   -3030    3036       3    2976    2970   -3030    3036       5
    2976    2970   -3030    3036       6    2976    2985    2994    3003      13
    2970    2976    2985    2994      35    2970    2976   -2985    2994      36
    2970    2976   -2985    2994      37    2970    3030    3036    3042       2
    2964    2970    2976    2985      13    2964    2970    3030    3033       3
    2964    2970    3030    3036      26    2964    2970   -3030    3036      27
    2964    2970   -3030    3036      17    2964    2970   -3030    3036       6
    3090    3087    3093    3099       2    3087    3093    3099    3105       4
    3087    3093   -3099    3105       3    3087    3093   -3099    3105       5
    3087    3093   -3099    3105       6    3087    3093    3099    3153       4
    3087    3093   -3099    3153       3    3087    3093   -3099    3153       5
    3087    3093   -3099    3153       6    3057    3048    3042    3087      46
    3057    3048   -3042    3087      47    3057    3048   -3042    3087      11
    3057    3048   -3042    3087      48    3048    3042    3087    3090       3
    3048    3042    3087    3093       4    3048    3042   -3087    3093       3
    3048    3042   -3087    3093       5    3048    3042   -3087    3093       6
    3042    3048    3057    3063      49    3042    3048   -3057    3063      50
    3042    3048   -3057    3063      51    3042    3048   -3057    3063      52
    3042    3048    3057    3075      49    3042    3048   -3057    3075      50
    3042    3048   -3057    3075      51    3042    3048   -3057    3075      52
    3042    3087    3093    3099       2    3036    3042    3048    3057      53
    3036    3042   -3048    3057      54    3036    3042   -3048    3057      11
    3036    3042   -3048    3057      55    3036    3042    3087    3090       3
    3036    3042    3087    3093      26    3036    3042   -3087    3093      27
    3036    3042   -3087    3093      17    3036    3042   -3087    3093       6
    3156    3153    3159    3165       2    3153    3159    3165    3171       4
    3153    3159   -3165    3171       3    3153    3159   -3165    3171       5
    3153    3159   -3165    3171       6    3153    3159    3165    3219       4
    3153    3159   -3165    3219       3    3153    3159   -3165    3219       5
    3153    3159   -3165    3219       6    3114    3105    3099    3153      13
    3114    3123    3132    3141      13    3105    3099    3153    3156       3
    3105    3099    3153    3159       4    3105    3099   -3153    3159       3
    3105    3099   -3153    3159       5    3105    3099   -3153    3159       6
    3105    3114    3123    3132      35    3105    3114   -3123    3132      36
    3105    3114   -3123    3132      37    3099    3105    3114    3123      35
    3099    3105   -3114    3123      36    3099    3105   -3114    3123      37
    3099    3153    3159    3165       2    3093    3099    3105    3114      13
    3093    3099    3153    3156       3    3093    3099    3153    3159      26
    3093    3099   -3153    3159      27    3093    3099   -3153    3159      17
    3093    3099   -3153    3159       6    3222    3219    3225    3231       2
    3219    3225    3231    3237       4    3219    3225   -3231    3237       3
    3219    3225   -3231    3237       5    3219    3225   -3231    3237       6
    3219    3225    3231    3285       4    3219    3225   -3231    3285       3
    3219    3225   -3231    3285       5    3219    3225   -3231    3285       6
    3180    3171    3165    3219      13    3180    3189    3198    3207      13
    3171    3165    3219    3222       3    3171    3165    3219    3225       4
    3171    3165   -3219    3225       3    3171    3165   -3219    3225       5
    3171    3165   -3219    3225       6    3171    3180    3189    3198      35
    3171    3180   -3189    3198      36    3171    3180   -3189    3198      37
    3165    3171    3180    3189      35    3165    3171   -3180    3189      36
    3165    3171   -3180    3189      37    3165    3219    3225    3231       2
    3159    3165    3171    3180      13    3159    3165    3219    3222       3
    3159    3165    3219    3225      26    3159    3165   -3219    3225      27
    3159    3165   -3219    3225      17    3159    3165   -3219    3225       6
    3288    3285    3291    3297       2    3285    3291    3297    3303       4
    3285    3291   -3297    3303       3    3285    3291   -3297    3303       5
    3285    3291   -3297    3303       6    3285    3291    3297    3327       4
    3285    3291   -3297    3327       3    3285    3291   -3297    3327       5
    3285    3291   -3297    3327       6    3246    3237    3231    3285      13
    3246    3255    3264    3273      13    3237    3231    3285    3288       3
    3237    3231    3285    3291       4    3237    3231   -3285    3291       3
    3237    3231   -3285    3291       5    3237    3231   -3285    3291       6
    3237    3246    3255    3264      35    3237    3246   -3255    3264      36
    3237    3246   -3255    3264      37    3231    3237    3246    3255      35
    3231    3237   -3246    3255      36    3231    3237   -3246    3255      37
    3231    3285    3291    3297       2    3225    3231    3237    3246      13
    3225    3231    3285    3288       3    3225    3231    3285    3291      26
    3225    3231   -3285    3291      27    3225    3231   -3285    3291      17
    3225    3231   -3285    3291       6    3330    3327    3333    3339       2
    3327    3333    3339    3345       4    3327    3333   -3339    3345       3
    3327    3333   -3339    3345       5    3327    3333   -3339    3345       6
    3327    3333    3339    3357       4    3327    3333   -3339    3357       3
    3327    3333   -3339    3357       5    3327    3333   -3339    3357       6
    3312    3303    3297    3327     116    3312    3303   -3297    3327     117
    3312    3303   -3297    3327     118    3312    3303   -3297    3327     119
    3303    3297    3327    3330       3    3303    3297    3327    3333       4
    3303    3297   -3327    3333       3    3303    3297   -3327    3333       5
    3303    3297   -3327    3333       6    3297    3303    3312    3315       4
    3297    3303    3312    3318     120    3297    3303   -3312    3318     121
    3297    3303   -3312    3318     122    3297    3303   -3312    3318     123
    3297    3327    3333    3339       2    3291    3297    3303    3312     124
    3291    3297   -3303    3312     125    3291    3297   -3303    3312     118
    3291    3297   -3303    3312     126    3291    3297    3327    3330       3
    3291    3297    3327    3333      26    3291    3297   -3327    3333      27
    3291    3297   -3327    3333      17    3291    3297   -3327    3333       6
[truncated: 184,536 more chars]
