# Supplementary material for: Folded-state compatibility and unfolded-state constraint govern staple-based stabilization: guidelines from a coiled-coil model
Source: RSC Chem Biol. 2026 Feb 24;7(4):737–50. doi: 10.1039/d5cb00326a (PMC12980645; doi:10.1039/d5cb00326a)
Supplement: CB-007-D5CB00326A-s027 [file CB-007-D5CB00326A-s027.pdb]

REMARK   1 File created by GaussView 6.1.1
HETATM    1  H1  ACE     1      67.457  10.268  71.895                       H
HETATM    2  CH3 ACE     1      66.649   9.808  72.423                       C
HETATM    3  H2  ACE     1      65.920   9.457  71.724                       H
HETATM    4  H3  ACE     1      66.199  10.524  73.079                       H
HETATM    5  C   ACE     1      67.184   8.621  73.249                       C
HETATM    6  O   ACE     1      66.620   8.303  74.328                       O
ATOM      7  N   GLU     2      68.248   7.926  72.820                       N
ATOM      8  H   GLU     2      68.686   8.166  71.955                       H
ATOM      9  CA  GLU     2      68.772   6.812  73.628                       C
ATOM     10  HA  GLU     2      68.281   5.903  73.346                       H
ATOM     11  CB  GLU     2      70.287   6.662  73.402                       C
ATOM     12  HB2 GLU     2      70.781   7.569  73.678                       H
ATOM     13  HB3 GLU     2      70.656   5.857  74.004                       H
ATOM     14  CG  GLU     2      70.562   6.355  71.921                       C
ATOM     15  HG2 GLU     2      70.061   5.451  71.645                       H
ATOM     16  HG3 GLU     2      70.204   7.161  71.315                       H
ATOM     17  CD  GLU     2      72.078   6.184  71.709                       C
ATOM     18  OE1 GLU     2      72.623   5.009  71.837                       O
ATOM     19  OE2 GLU     2      72.814   7.212  71.404                       O
ATOM     20  C   GLU     2      68.515   7.096  75.116                       C
ATOM     21  O   GLU     2      67.471   6.665  75.671                       O
ATOM     22  N   VAL     3      69.404   7.808  75.817                       N
ATOM     23  H   VAL     3      70.212   8.187  75.366                       H
ATOM     24  CA  VAL     3      69.187   8.030  77.250                       C
ATOM     25  HA  VAL     3      69.685   7.267  77.810                       H
ATOM     26  CB  VAL     3      69.748   9.408  77.650                       C
ATOM     27  HB  VAL     3      69.261  10.171  77.079                       H
ATOM     28  CG1 VAL     3      69.496   9.650  79.149                       C
ATOM     29 HG11 VAL     3      69.888  10.607  79.426                       H
ATOM     30 HG12 VAL     3      68.444   9.626  79.342                       H
ATOM     31 HG13 VAL     3      69.981   8.887  79.721                       H
ATOM     32  CG2 VAL     3      71.264   9.444  77.372                       C
ATOM     33 HG21 VAL     3      71.655  10.400  77.651                       H
ATOM     34 HG22 VAL     3      71.749   8.680  77.944                       H
ATOM     35 HG23 VAL     3      71.440   9.276  76.331                       H
ATOM     36  C   VAL     3      67.679   7.968  77.547                       C
ATOM     37  O   VAL     3      67.289   7.556  78.671                       O
ATOM     38  N   LYS     4      66.772   8.336  76.631                       N
ATOM     39  H   LYS     4      67.056   8.726  75.755                       H
ATOM     40  CA  LYS     4      65.350   8.142  76.946                       C
ATOM     41  HA  LYS     4      65.212   8.218  78.005                       H
ATOM     42  CB  LYS     4      64.502   9.221  76.243                       C
ATOM     43  HB2 LYS     4      64.818  10.189  76.573                       H
ATOM     44  HB3 LYS     4      64.635   9.143  75.184                       H
ATOM     45  CG  LYS     4      63.013   9.031  76.587                       C
ATOM     46  HG2 LYS     4      62.688   8.068  76.255                       H
ATOM     47  HG3 LYS     4      62.880   9.106  77.646                       H
ATOM     48  CD  LYS     4      62.188  10.128  75.887                       C
ATOM     49  HD2 LYS     4      62.519  11.089  76.218                       H
ATOM     50  HD3 LYS     4      62.319  10.051  74.827                       H
ATOM     51  CE  LYS     4      60.697   9.954  76.231                       C
ATOM     52  HE2 LYS     4      60.362   8.994  75.898                       H
ATOM     53  HE3 LYS     4      60.565  10.030  77.290                       H
ATOM     54  NZ  LYS     4      59.915  11.006  75.564                       N
ATOM     55  HZ1 LYS     4      60.039  10.935  74.574                       H
ATOM     56  HZ2 LYS     4      58.947  10.894  75.787                       H
ATOM     57  HZ3 LYS     4      60.228  11.903  75.875                       H
ATOM     58  C   LYS     4      64.946   6.731  76.472                       C
ATOM     59  O   LYS     4      64.153   6.031  77.154                       O
ATOM     60  N   GLN     5      65.506   6.218  75.211                       N
ATOM     61  H   GLN     5      65.447   6.940  74.525                       H
ATOM     62  CA  GLN     5      64.770   5.021  74.771                       C
ATOM     63  HA  GLN     5      63.720   5.224  74.723                       H
ATOM     64  CB  GLN     5      65.266   4.596  73.376                       C
ATOM     65  HB2 GLN     5      65.083   5.384  72.677                       H
ATOM     66  HB3 GLN     5      66.316   4.393  73.419                       H
ATOM     67  CG  GLN     5      64.517   3.328  72.926                       C
ATOM     68  HG2 GLN     5      64.697   2.539  73.625                       H
ATOM     69  HG3 GLN     5      63.467   3.531  72.880                       H
ATOM     70  CD  GLN     5      65.019   2.904  71.533                       C
ATOM     71  OE1 GLN     5      66.204   3.154  71.190                       O
ATOM     72  NE2 GLN     5      64.197   2.272  70.689                       N
ATOM     73 HE21 GLN     5      64.524   1.997  69.784                       H
ATOM     74 HE22 GLN     5      63.256   2.074  70.962                       H
ATOM     75  C   GLN     5      65.066   3.896  75.778                       C
ATOM     76  O   GLN     5      64.260   2.950  75.978                       O
ATOM     77  N   LEU     6      66.234   3.979  76.425                       N
ATOM     78  H   LEU     6      66.793   4.797  76.283                       H
ATOM     79  CA  LEU     6      66.748   2.939  77.329                       C
ATOM     80  HA  LEU     6      66.432   1.972  76.998                       H
ATOM     81  CB  LEU     6      68.285   3.021  77.318                       C
ATOM     82  HB2 LEU     6      68.589   3.996  77.636                       H
ATOM     83  HB3 LEU     6      68.690   2.287  77.982                       H
ATOM     84  CG  LEU     6      68.798   2.760  75.891                       C
ATOM     85  HG  LEU     6      68.376   3.481  75.221                       H
ATOM     86  CD1 LEU     6      70.333   2.880  75.865                       C
ATOM     87 HD11 LEU     6      70.688   2.696  74.873                       H
ATOM     88 HD12 LEU     6      70.618   3.865  76.169                       H
ATOM     89 HD13 LEU     6      70.758   2.163  76.535                       H
ATOM     90  CD2 LEU     6      68.385   1.342  75.454                       C
ATOM     91 HD21 LEU     6      68.739   1.157  74.462                       H
ATOM     92 HD22 LEU     6      68.811   0.625  76.125                       H
ATOM     93 HD23 LEU     6      67.319   1.259  75.474                       H
ATOM     94  C   LEU     6      66.237   3.173  78.759                       C
ATOM     95  O   LEU     6      66.200   2.211  79.569                       O
ATOM     96  N   GLU     7      65.826   4.382  79.154                       N
ATOM     97  H   GLU     7      65.739   5.127  78.495                       H
ATOM     98  CA  GLU     7      65.496   4.593  80.567                       C
ATOM     99  HA  GLU     7      66.178   4.041  81.177                       H
ATOM    100  CB  GLU     7      65.599   6.091  80.911                       C
ATOM    101  HB2 GLU     7      66.595   6.433  80.724                       H
ATOM    102  HB3 GLU     7      64.912   6.646  80.307                       H
ATOM    103  CG  GLU     7      65.255   6.291  82.401                       C
ATOM    104  HG2 GLU     7      64.259   5.948  82.585                       H
ATOM    105  HG3 GLU     7      65.942   5.732  83.003                       H
ATOM    106  CD  GLU     7      65.357   7.785  82.762                       C
ATOM    107  OE1 GLU     7      64.316   8.556  82.644                       O
ATOM    108  OE2 GLU     7      66.486   8.276  83.186                       O
ATOM    109  C   GLU     7      64.072   4.092  80.843                       C
ATOM    110  O   GLU     7      63.783   3.689  82.001                       O
ATOM    111  N   ALA     8      63.132   4.058  79.894                       N
ATOM    112  H   ALA     8      63.309   4.390  78.968                       H
ATOM    113  CA  ALA     8      61.834   3.501  80.276                       C
ATOM    114  HA  ALA     8      61.664   3.714  81.311                       H
ATOM    115  CB  ALA     8      60.705   4.125  79.430                       C
ATOM    116  HB1 ALA     8      59.765   3.710  79.727                       H
ATOM    117  HB2 ALA     8      60.690   5.184  79.579                       H
ATOM    118  HB3 ALA     8      60.877   3.913  78.395                       H
ATOM    119  C   ALA     8      61.862   1.976  80.067                       C
ATOM    120  O   ALA     8      61.314   1.230  80.918                       O
ATOM    121  N   GLU     9      62.449   1.421  78.992                       N
ATOM    122  H   GLU     9      62.757   1.989  78.228                       H
ATOM    123  CA  GLU     9      62.607  -0.040  78.959                       C
ATOM    124  HA  GLU     9      61.660  -0.480  78.723                       H
ATOM    125  CB  GLU     9      63.652  -0.448  77.905                       C
ATOM    126  HB2 GLU     9      63.330  -0.127  76.936                       H
ATOM    127  HB3 GLU     9      64.588   0.015  78.141                       H
ATOM    128  CG  GLU     9      63.827  -1.976  77.911                       C
ATOM    129  HG2 GLU     9      64.136  -2.296  78.884                       H
ATOM    130  HG3 GLU     9      62.899  -2.444  77.660                       H
ATOM    131  CD  GLU     9      64.901  -2.368  76.880                       C
ATOM    132  OE1 GLU     9      65.871  -1.543  76.608                       O
ATOM    133  OE2 GLU     9      64.842  -3.521  76.280                       O
ATOM    134  C   GLU     9      63.114  -0.518  80.330                       C
ATOM    135  O   GLU     9      62.624  -1.530  80.900                       O
ATOM    136  N   VAL    10      64.125   0.175  80.877                       N
ATOM    137  H   VAL    10      64.545   0.903  80.340                       H
ATOM    138  CA  VAL    10      64.660  -0.103  82.219                       C
ATOM    139  HA  VAL    10      65.309  -0.952  82.174                       H
ATOM    140  CB  VAL    10      65.444   1.128  82.695                       C
ATOM    141  HB  VAL    10      64.785   1.967  82.755                       H
ATOM    142  CG1 VAL    10      66.054   0.849  84.077                       C
ATOM    143 HG11 VAL    10      66.599   1.708  84.405                       H
ATOM    144 HG12 VAL    10      65.274   0.631  84.775                       H
ATOM    145 HG13 VAL    10      66.717   0.010  84.011                       H
ATOM    146  CG2 VAL    10      66.569   1.432  81.688                       C
ATOM    147 HG21 VAL    10      67.115   2.291  82.013                       H
ATOM    148 HG22 VAL    10      67.228   0.592  81.623                       H
ATOM    149 HG23 VAL    10      66.142   1.623  80.724                       H
ATOM    150  C   VAL    10      63.512  -0.358  83.203                       C
ATOM    151  O   VAL    10      63.647  -1.123  84.193                       O
ATOM    152  N   GLU    11      62.373   0.285  82.973                       N
ATOM    153  H   GLU    11      62.268   0.786  82.115                       H
ATOM    154  CA  GLU    11      61.269   0.304  83.937                       C
ATOM    155  HA  GLU    11      61.642   0.279  84.939                       H
ATOM    156  CB  GLU    11      60.495   1.621  83.712                       C
ATOM    157  HB2 GLU    11      60.126   1.652  82.708                       H
ATOM    158  HB3 GLU    11      59.675   1.684  84.395                       H
ATOM    159  CG  GLU    11      61.464   2.804  83.947                       C
ATOM    160  HG2 GLU    11      61.820   2.775  84.955                       H
ATOM    161  HG3 GLU    11      62.293   2.722  83.272                       H
ATOM    162  CD  GLU    11      60.742   4.141  83.696                       C
ATOM    163  OE1 GLU    11      60.136   4.751  84.672                       O
ATOM    164  OE2 GLU    11      60.741   4.663  82.504                       O
ATOM    165  C   GLU    11      60.370  -0.933  83.718                       C
ATOM    166  O   GLU    11      59.637  -1.356  84.645                       O
ATOM    167  N   GLU    12      60.396  -1.557  82.535                       N
ATOM    168  H   GLU    12      61.003  -1.215  81.816                       H
ATOM    169  CA  GLU    12      59.564  -2.741  82.261                       C
ATOM    170  HA  GLU    12      58.636  -2.669  82.794                       H
ATOM    171  CB  GLU    12      59.259  -2.808  80.751                       C
ATOM    172  HB2 GLU    12      58.734  -1.923  80.452                       H
ATOM    173  HB3 GLU    12      60.171  -2.882  80.199                       H
ATOM    174  CG  GLU    12      58.378  -4.049  80.477                       C
ATOM    175  HG2 GLU    12      58.912  -4.930  80.765                       H
ATOM    176  HG3 GLU    12      57.473  -3.977  81.042                       H
ATOM    177  CD  GLU    12      58.033  -4.125  78.977                       C
ATOM    178  OE1 GLU    12      58.823  -4.754  78.157                       O
ATOM    179  OE2 GLU    12      56.948  -3.559  78.533                       O
ATOM    180  C   GLU    12      60.298  -4.036  82.697                       C
ATOM    181  O   GLU    12      59.628  -5.093  82.804                       O
ATOM    182  N   LEU    13      61.617  -4.084  82.986                       N
ATOM    183  H   LEU    13      62.154  -3.248  83.108                       H
ATOM    184  CA  LEU    13      62.242  -5.416  83.125                       C
ATOM    185  HA  LEU    13      61.868  -6.049  82.347                       H
ATOM    186  CB  LEU    13      63.777  -5.300  82.975                       C
ATOM    187  HB2 LEU    13      64.178  -4.682  83.748                       H
ATOM    188  HB3 LEU    13      64.213  -6.272  83.030                       H
ATOM    189  CG  LEU    13      64.082  -4.676  81.595                       C
ATOM    190  HG  LEU    13      63.671  -3.689  81.555                       H
ATOM    191  CD1 LEU    13      65.603  -4.606  81.357                       C
ATOM    192 HD11 LEU    13      65.797  -4.167  80.399                       H
ATOM    193 HD12 LEU    13      66.059  -4.013  82.119                       H
ATOM    194 HD13 LEU    13      66.015  -5.595  81.382                       H
ATOM    195  CD2 LEU    13      63.435  -5.540  80.505                       C
ATOM    196 HD21 LEU    13      63.619  -5.107  79.546                       H
ATOM    197 HD22 LEU    13      63.851  -6.526  80.537                       H
ATOM    198 HD23 LEU    13      62.382  -5.592  80.678                       H
ATOM    199  C   LEU    13      61.832  -6.055  84.480                       C
ATOM    200  O   LEU    13      60.793  -6.762  84.442                       O
HETATM  201  N   PRB    14      62.426  -5.955  85.694                       N
HETATM  202  H   PRB    14      63.239  -5.389  85.866                       H
HETATM  203  CA  PRB    14      61.729  -6.773  86.729                       C
HETATM  204  HA  PRB    14      61.350  -7.647  86.226                       H
HETATM  205  CB  PRB    14      62.612  -7.272  87.902                       C
HETATM  206  HB1 PRB    14      62.009  -7.939  88.491                       H
HETATM  207  HB3 PRB    14      63.456  -7.795  87.506                       H
HETATM  208  CG  PRB    14      63.101  -6.140  88.847                       C
HETATM  209  CD  PRB    14      64.173  -6.238  89.728                       C
HETATM  210  HD1 PRB    14      64.857  -7.065  89.789                       H
HETATM  211  C   PRB    14      60.546  -5.976  87.305                       C
HETATM  212  O   PRB    14      60.120  -6.205  88.466                       O
ATOM    213  N   SER    15      59.952  -5.064  86.544                       N
ATOM    214  H   SER    15      60.410  -4.681  85.737                       H
ATOM    215  CA  SER    15      58.583  -4.672  86.873                       C
ATOM    216  HA  SER    15      58.425  -4.680  87.931                       H
ATOM    217  CB  SER    15      58.247  -3.260  86.359                       C
ATOM    218  HB2 SER    15      58.892  -2.554  86.826                       H
ATOM    219  HB3 SER    15      58.377  -3.219  85.295                       H
ATOM    220  OG  SER    15      56.884  -2.953  86.684                       O
ATOM    221  HG  SER    15      56.662  -2.067  86.385                       H
ATOM    222  C   SER    15      57.751  -5.749  86.184                       C
ATOM    223  O   SER    15      57.351  -6.753  86.834                       O
ATOM    224  N   GLU    16      57.505  -5.650  84.881                       N
ATOM    225  H   GLU    16      57.577  -4.779  84.394                       H
ATOM    226  CA  GLU    16      57.177  -6.888  84.184                       C
ATOM    227  HA  GLU    16      56.115  -7.017  84.120                       H
ATOM    228  CB  GLU    16      57.792  -6.855  82.759                       C
ATOM    229  HB2 GLU    16      57.353  -6.054  82.196                       H
ATOM    230  HB3 GLU    16      58.850  -6.696  82.834                       H
ATOM    231  CG  GLU    16      57.537  -8.205  82.040                       C
ATOM    232  HG2 GLU    16      57.976  -8.994  82.617                       H
ATOM    233  HG3 GLU    16      56.486  -8.364  81.953                       H
ATOM    234  CD  GLU    16      58.177  -8.200  80.633                       C
ATOM    235  OE1 GLU    16      58.291  -7.095  79.959                       O
ATOM    236  OE2 GLU    16      58.606  -9.319  80.115                       O
ATOM    237  C   GLU    16      57.796  -8.039  85.007                       C
ATOM    238  O   GLU    16      57.264  -9.178  84.981                       O
ATOM    239  N   LEU    17      58.898  -7.818  85.765                       N
ATOM    240  H   LEU    17      59.335  -6.916  85.777                       H
ATOM    241  CA  LEU    17      59.453  -8.920  86.573                       C
ATOM    242  HA  LEU    17      59.243  -9.842  86.074                       H
ATOM    243  CB  LEU    17      60.984  -8.753  86.749                       C
ATOM    244  HB2 LEU    17      61.182  -7.840  87.276                       H
ATOM    245  HB3 LEU    17      61.369  -9.579  87.307                       H
ATOM    246  CG  LEU    17      61.680  -8.688  85.370                       C
ATOM    247  HG  LEU    17      61.299  -7.850  84.823                       H
ATOM    248  CD1 LEU    17      63.202  -8.521  85.569                       C
ATOM    249 HD11 LEU    17      63.683  -8.462  84.615                       H
ATOM    250 HD12 LEU    17      63.395  -7.626  86.122                       H
ATOM    251 HD13 LEU    17      63.585  -9.363  86.108                       H
ATOM    252  CD2 LEU    17      61.411  -9.980  84.579                       C
ATOM    253 HD21 LEU    17      61.895  -9.920  83.626                       H
ATOM    254 HD22 LEU    17      61.796 -10.817  85.123                       H
ATOM    255 HD23 LEU    17      60.358 -10.100  84.439                       H
ATOM    256  C   LEU    17      58.786  -8.909  87.967                       C
ATOM    257  O   LEU    17      58.458  -9.987  88.525                       O
ATOM    258  N   TRP    18      58.566  -7.734  88.581                       N
ATOM    259  H   TRP    18      58.987  -6.904  88.221                       H
ATOM    260  CA  TRP    18      57.708  -7.660  89.773                       C
ATOM    261  HA  TRP    18      58.264  -7.912  90.651                       H
ATOM    262  CB  TRP    18      57.167  -6.224  89.918                       C
ATOM    263  HB2 TRP    18      56.629  -5.954  89.034                       H
ATOM    264  HB3 TRP    18      56.512  -6.169  90.763                       H
ATOM    265  CG  TRP    18      58.352  -5.256  90.125                       C
ATOM    266  CD1 TRP    18      59.567  -5.542  90.772                       C
ATOM    267  HD1 TRP    18      59.837  -6.480  91.211                       H
ATOM    268  NE1 TRP    18      60.336  -4.430  90.751                       N
ATOM    269  HE1 TRP    18      61.252  -4.347  91.142                       H
ATOM    270  CE2 TRP    18      59.663  -3.452  90.117                       C
ATOM    271  CZ2 TRP    18      60.056  -2.142  89.860                       C
ATOM    272  HZ2 TRP    18      61.011  -1.777  90.178                       H
ATOM    273  CH2 TRP    18      59.153  -1.310  89.165                       C
ATOM    274  HH2 TRP    18      59.418  -0.295  88.952                       H
ATOM    275  CZ3 TRP    18      57.891  -1.811  88.745                       C
ATOM    276  HZ3 TRP    18      57.214  -1.173  88.215                       H
ATOM    277  CE3 TRP    18      57.526  -3.146  89.024                       C
ATOM    278  HE3 TRP    18      56.580  -3.538  88.714                       H
ATOM    279  CD2 TRP    18      58.441  -3.931  89.715                       C
ATOM    280  C   TRP    18      56.542  -8.641  89.578                       C
ATOM    281  O   TRP    18      55.966  -9.174  90.561                       O
ATOM    282  N   HID    19      56.168  -8.903  88.321                       N
ATOM    283  H   HID    19      56.660  -8.469  87.568                       H
ATOM    284  CA  HID    19      55.054  -9.808  88.017                       C
ATOM    285  HA  HID    19      54.332  -9.771  88.805                       H
ATOM    286  CB  HID    19      54.407  -9.361  86.696                       C
ATOM    287  HB2 HID    19      55.130  -9.412  85.910                       H
ATOM    288  HB3 HID    19      53.583 -10.001  86.466                       H
ATOM    289  CG  HID    19      53.913  -7.910  86.838                       C
ATOM    290  ND1 HID    19      53.831  -7.009  85.871                       N
ATOM    291  HD1 HID    19      54.079  -7.153  84.913                       H
ATOM    292  CE1 HID    19      53.362  -5.870  86.399                       C
ATOM    293  HE1 HID    19      53.192  -4.966  85.851                       H
ATOM    294  NE2 HID    19      53.132  -6.028  87.721                       N
ATOM    295  CD2 HID    19      53.474  -7.295  88.007                       C
ATOM    296  HD2 HID    19      53.416  -7.756  88.971                       H
ATOM    297  C   HID    19      55.588 -11.245  87.871                       C
ATOM    298  O   HID    19      54.854 -12.227  88.149                       O
ATOM    299  N   LEU    20      56.845 -11.433  87.451                       N
ATOM    300  H   LEU    20      57.410 -10.644  87.210                       H
ATOM    301  CA  LEU    20      57.407 -12.787  87.350                       C
ATOM    302  HA  LEU    20      56.640 -13.486  87.088                       H
ATOM    303  CB  LEU    20      58.507 -12.825  86.274                       C
ATOM    304  HB2 LEU    20      59.292 -12.146  86.538                       H
ATOM    305  HB3 LEU    20      58.901 -13.817  86.208                       H
ATOM    306  CG  LEU    20      57.915 -12.414  84.914                       C
ATOM    307  HG  LEU    20      57.545 -11.410  84.976                       H
ATOM    308  CD1 LEU    20      59.012 -12.494  83.835                       C
ATOM    309 HD11 LEU    20      58.605 -12.201  82.890                       H
ATOM    310 HD12 LEU    20      59.817 -11.838  84.094                       H
ATOM    311 HD13 LEU    20      59.376 -13.497  83.772                       H
ATOM    312  CD2 LEU    20      56.760 -13.360  84.541                       C
ATOM    313 HD21 LEU    20      56.351 -13.068  83.596                       H
ATOM    314 HD22 LEU    20      57.127 -14.362  84.476                       H
ATOM    315 HD23 LEU    20      55.999 -13.306  85.291                       H
ATOM    316  C   LEU    20      57.996 -13.148  88.716                       C
ATOM    317  O   LEU    20      58.109 -14.346  89.086                       O
ATOM    318  N   GLU    21      58.368 -12.141  89.508                       N
ATOM    319  H   GLU    21      58.289 -11.203  89.176                       H
ATOM    320  CA  GLU    21      58.868 -12.383  90.861                       C
ATOM    321  HA  GLU    21      59.444 -13.284  90.890                       H
ATOM    322  CB  GLU    21      59.743 -11.197  91.301                       C
ATOM    323  HB2 GLU    21      59.159 -10.300  91.279                       H
ATOM    324  HB3 GLU    21      60.099 -11.367  92.295                       H
ATOM    325  CG  GLU    21      60.938 -11.050  90.344                       C
ATOM    326  HG2 GLU    21      61.524 -11.945  90.365                       H
ATOM    327  HG3 GLU    21      60.581 -10.881  89.349                       H
ATOM    328  CD  GLU    21      61.802  -9.857  90.790                       C
ATOM    329  OE1 GLU    21      61.249  -8.844  91.393                       O
ATOM    330  OE2 GLU    21      63.084  -9.860  90.567                       O
ATOM    331  C   GLU    21      57.658 -12.517  91.795                       C
ATOM    332  O   GLU    21      57.738 -13.183  92.858                       O
ATOM    333  N   ASN    22      56.512 -11.923  91.447                       N
ATOM    334  H   ASN    22      56.465 -11.392  90.599                       H
ATOM    335  CA  ASN    22      55.324 -12.056  92.289                       C
ATOM    336  HA  ASN    22      55.614 -12.114  93.316                       H
ATOM    337  CB  ASN    22      54.402 -10.841  92.086                       C
ATOM    338  HB2 ASN    22      54.114 -10.778  91.058                       H
ATOM    339  HB3 ASN    22      53.528 -10.953  92.695                       H
ATOM    340  CG  ASN    22      55.146  -9.557  92.492                       C
ATOM    341  OD1 ASN    22      56.032  -9.600  93.385                       O
ATOM    342  ND2 ASN    22      54.849  -8.397  91.898                       N
ATOM    343 HD21 ASN    22      55.330  -7.562  92.166                       H
ATOM    344 HD22 ASN    22      54.147  -8.364  91.188                       H
ATOM    345  C   ASN    22      54.579 -13.343  91.901                       C
ATOM    346  O   ASN    22      53.883 -13.934  92.767                       O
ATOM    347  N   GLU    23      54.658 -13.856  90.664                       N
ATOM    348  H   GLU    23      55.196 -13.408  89.948                       H
ATOM    349  CA  GLU    23      53.932 -15.100  90.410                       C
ATOM    350  HA  GLU    23      53.060 -15.113  91.030                       H
ATOM    351  CB  GLU    23      53.526 -15.205  88.925                       C
ATOM    352  HB2 GLU    23      52.884 -14.390  88.668                       H
ATOM    353  HB3 GLU    23      54.406 -15.173  88.316                       H
ATOM    354  CG  GLU    23      52.794 -16.541  88.687                       C
ATOM    355  HG2 GLU    23      53.438 -17.352  88.959                       H
ATOM    356  HG3 GLU    23      51.908 -16.574  89.284                       H
ATOM    357  CD  GLU    23      52.419 -16.668  87.199                       C
ATOM    358  OE1 GLU    23      53.157 -16.099  86.290                       O
ATOM    359  OE2 GLU    23      51.366 -17.347  86.847                       O
ATOM    360  C   GLU    23      54.823 -16.301  90.761                       C
ATOM    361  O   GLU    23      54.314 -17.280  91.367                       O
ATOM    362  N   VAL    24      56.120 -16.354  90.428                       N
ATOM    363  H   VAL    24      56.538 -15.653  89.850                       H
ATOM    364  CA  VAL    24      56.890 -17.498  90.922                       C
ATOM    365  HA  VAL    24      56.640 -18.357  90.334                       H
ATOM    366  CB  VAL    24      58.405 -17.231  90.815                       C
ATOM    367  HB  VAL    24      58.657 -16.367  91.393                       H
ATOM    368  CG1 VAL    24      59.183 -18.448  91.348                       C
ATOM    369 HG11 VAL    24      60.234 -18.261  91.271                       H
ATOM    370 HG12 VAL    24      58.925 -18.616  92.373                       H
ATOM    371 HG13 VAL    24      58.931 -19.313  90.771                       H
ATOM    372  CG2 VAL    24      58.782 -16.990  89.340                       C
ATOM    373 HG21 VAL    24      59.833 -16.806  89.265                       H
ATOM    374 HG22 VAL    24      58.529 -17.855  88.762                       H
ATOM    375 HG23 VAL    24      58.244 -16.143  88.968                       H
ATOM    376  C   VAL    24      56.528 -17.718  92.405                       C
ATOM    377  O   VAL    24      56.320 -18.872  92.862                       O
ATOM    378  N   ALA    25      56.471 -16.632  93.195                       N
ATOM    379  H   ALA    25      56.744 -15.748  92.814                       H
ATOM    380  CA  ALA    25      56.050 -16.690  94.606                       C
ATOM    381  HA  ALA    25      56.860 -17.071  95.194                       H
ATOM    382  CB  ALA    25      55.685 -15.273  95.083                       C
ATOM    383  HB1 ALA    25      55.386 -15.308  96.110                       H
ATOM    384  HB2 ALA    25      56.536 -14.632  94.981                       H
ATOM    385  HB3 ALA    25      54.880 -14.892  94.490                       H
ATOM    386  C   ALA    25      54.805 -17.578  94.768                       C
ATOM    387  O   ALA    25      54.637 -18.273  95.807                       O
ATOM    388  N   ARG    26      53.896 -17.570  93.790                       N
ATOM    389  H   ARG    26      54.097 -17.086  92.936                       H
ATOM    390  CA  ARG    26      52.596 -18.236  93.957                       C
ATOM    391  HA  ARG    26      52.332 -18.264  94.994                       H
ATOM    392  CB  ARG    26      51.534 -17.418  93.196                       C
ATOM    393  HB2 ARG    26      51.544 -16.414  93.568                       H
ATOM    394  HB3 ARG    26      51.759 -17.416  92.151                       H
ATOM    395  CG  ARG    26      50.134 -18.017  93.417                       C
ATOM    396  HG2 ARG    26      50.087 -19.014  93.025                       H
ATOM    397  HG3 ARG    26      49.925 -18.041  94.465                       H
ATOM    398  CD  ARG    26      49.098 -17.121  92.708                       C
ATOM    399  HD2 ARG    26      49.174 -16.127  93.092                       H
ATOM    400  HD3 ARG    26      49.301 -17.118  91.659                       H
ATOM    401  NE  ARG    26      47.737 -17.621  92.947                       N
ATOM    402  HE  ARG    26      47.518 -18.113  93.788                       H
ATOM    403  CZ  ARG    26      46.788 -17.404  92.031                       C
ATOM    404  NH1 ARG    26      47.100 -16.772  90.892                       N
ATOM    405 HH11 ARG    26      48.038 -16.465  90.731                       H
ATOM    406 HH12 ARG    26      46.396 -16.609  90.199                       H
ATOM    407  NH2 ARG    26      45.534 -17.814  92.250                       N
ATOM    408 HH21 ARG    26      45.303 -18.277  93.103                       H
ATOM    409 HH22 ARG    26      44.828 -17.658  91.557                       H
ATOM    410  C   ARG    26      52.677 -19.670  93.407                       C
ATOM    411  O   ARG    26      51.896 -20.560  93.831                       O
ATOM    412  N   LEU    27      53.597 -19.960  92.482                       N
ATOM    413  H   LEU    27      54.235 -19.251  92.183                       H
ATOM    414  CA  LEU    27      53.695 -21.307  91.906                       C
ATOM    415  HA  LEU    27      52.721 -21.742  91.823                       H
ATOM    416  CB  LEU    27      54.332 -21.208  90.508                       C
ATOM    417  HB2 LEU    27      55.319 -20.801  90.592                       H
ATOM    418  HB3 LEU    27      54.386 -22.182  90.068                       H
ATOM    419  CG  LEU    27      53.470 -20.283  89.628                       C
ATOM    420  HG  LEU    27      53.425 -19.313  90.077                       H
ATOM    421  CD1 LEU    27      54.097 -20.169  88.226                       C
ATOM    422 HD11 LEU    27      53.498 -19.520  87.621                       H
ATOM    423 HD12 LEU    27      55.086 -19.768  88.308                       H
ATOM    424 HD13 LEU    27      54.141 -21.137  87.774                       H
ATOM    425  CD2 LEU    27      52.050 -20.861  89.510                       C
ATOM    426 HD21 LEU    27      51.451 -20.213  88.905                       H
ATOM    427 HD22 LEU    27      52.095 -21.830  89.058                       H
ATOM    428 HD23 LEU    27      51.616 -20.942  90.484                       H
ATOM    429  C   LEU    27      54.565 -22.178  92.829                       C
ATOM    430  O   LEU    27      54.428 -23.429  92.845                       O
ATOM    431  N   GLU    28      55.457 -21.581  93.626                       N
ATOM    432  H   GLU    28      55.556 -20.587  93.600                       H
ATOM    433  CA  GLU    28      56.281 -22.368  94.553                       C
ATOM    434  HA  GLU    28      56.527 -23.312  94.112                       H
ATOM    435  CB  GLU    28      57.576 -21.596  94.863                       C
ATOM    436  HB2 GLU    28      57.331 -20.656  95.313                       H
ATOM    437  HB3 GLU    28      58.180 -22.167  95.535                       H
ATOM    438  CG  GLU    28      58.352 -21.349  93.556                       C
ATOM    439  HG2 GLU    28      58.595 -22.286  93.102                       H
ATOM    440  HG3 GLU    28      57.748 -20.774  92.885                       H
ATOM    441  CD  GLU    28      59.648 -20.578  93.869                       C
ATOM    442  OE1 GLU    28      59.690 -19.760  94.879                       O
ATOM    443  OE2 GLU    28      60.701 -20.746  93.124                       O
ATOM    444  C   GLU    28      55.475 -22.604  95.844                       C
ATOM    445  O   GLU    28      55.689 -23.624  96.551                       O
ATOM    446  N   LYS    29      54.532 -21.721  96.196                       N
ATOM    447  H   LYS    29      54.418 -20.881  95.665                       H
ATOM    448  CA  LYS    29      53.649 -21.979  97.345                       C
ATOM    449  HA  LYS    29      54.176 -22.533  98.094                       H
ATOM    450  CB  LYS    29      53.164 -20.647  97.953                       C
ATOM    451  HB2 LYS    29      52.642 -20.083  97.210                       H
ATOM    452  HB3 LYS    29      52.506 -20.854  98.772                       H
ATOM    453  CG  LYS    29      54.370 -19.837  98.465                       C
ATOM    454  HG2 LYS    29      54.897 -20.410  99.198                       H
ATOM    455  HG3 LYS    29      55.024 -19.614  97.648                       H
ATOM    456  CD  LYS    29      53.874 -18.524  99.104                       C
ATOM    457  HD2 LYS    29      53.351 -17.945  98.373                       H
ATOM    458  HD3 LYS    29      53.217 -18.750  99.917                       H
ATOM    459  CE  LYS    29      55.080 -17.721  99.630                       C
ATOM    460  HE2 LYS    29      55.604 -18.303 100.360                       H
ATOM    461  HE3 LYS    29      55.737 -17.491  98.818                       H
ATOM    462  NZ  LYS    29      54.609 -16.472 100.249                       N
ATOM    463  HZ1 LYS    29      55.393 -15.953 100.590                       H
ATOM    464  HZ2 LYS    29      54.119 -15.927  99.569                       H
ATOM    465  HZ3 LYS    29      53.996 -16.687 101.010                       H
ATOM    466  C   LYS    29      52.441 -22.799  96.853                       C
ATOM    467  O   LYS    29      51.816 -23.541  97.653                       O
ATOM    468  N   GLU    30      52.066 -22.733  95.567                       N
ATOM    469  H   GLU    30      52.570 -22.153  94.927                       H
ATOM    470  CA  GLU    30      50.923 -23.530  95.095                       C
ATOM    471  HA  GLU    30      50.185 -23.589  95.868                       H
ATOM    472  CB  GLU    30      50.302 -22.877  93.849                       C
ATOM    473  HB2 GLU    30      49.955 -21.895  94.093                       H
ATOM    474  HB3 GLU    30      51.036 -22.813  93.073                       H
ATOM    475  CG  GLU    30      49.120 -23.741  93.369                       C
ATOM    476  HG2 GLU    30      49.473 -24.721  93.124                       H
ATOM    477  HG3 GLU    30      48.389 -23.809  94.147                       H
ATOM    478  CD  GLU    30      48.482 -23.099  92.124                       C
ATOM    479  OE1 GLU    30      48.911 -23.414  90.937                       O
ATOM    480  OE2 GLU    30      47.513 -22.242  92.259                       O
ATOM    481  C   GLU    30      51.409 -24.946  94.752                       C
ATOM    482  O   GLU    30      50.619 -25.919  94.859                       O
ATOM    483  N   ASN    31      52.668 -25.158  94.358                       N
ATOM    484  H   ASN    31      53.287 -24.391  94.188                       H
ATOM    485  CA  ASN    31      53.128 -26.541  94.204                       C
ATOM    486  HA  ASN    31      52.316 -27.156  93.876                       H
ATOM    487  CB  ASN    31      54.281 -26.618  93.184                       C
ATOM    488  HB2 ASN    31      53.932 -26.303  92.223                       H
ATOM    489  HB3 ASN    31      55.078 -25.978  93.502                       H
ATOM    490  CG  ASN    31      54.802 -28.067  93.101                       C
ATOM    491  OD1 ASN    31      55.723 -28.443  93.872                       O
ATOM    492  ND2 ASN    31      54.284 -28.926  92.218                       N
ATOM    493 HD21 ASN    31      54.629 -29.864  92.175                       H
ATOM    494 HD22 ASN    31      53.554 -28.632  91.603                       H
ATOM    495  C   ASN    31      53.618 -27.021  95.570                       C
ATOM    496  O   ASN    31      53.448 -28.215  95.930                       O
ATOM    497  N   ALA    32      54.234 -26.154  96.373                       N
ATOM    498  H   ALA    32      54.448 -25.234  96.045                       H
ATOM    499  CA  ALA    32      54.606 -26.553  97.726                       C
ATOM    500  HA  ALA    32      55.531 -27.089  97.687                       H
ATOM    501  CB  ALA    32      54.767 -25.302  98.610                       C
ATOM    502  HB1 ALA    32      55.043 -25.597  99.601                       H
ATOM    503  HB2 ALA    32      55.527 -24.670  98.201                       H
ATOM    504  HB3 ALA    32      53.840 -24.767  98.644                       H
ATOM    505  C   ALA    32      53.504 -27.441  98.340                       C
ATOM    506  O   ALA    32      53.827 -28.379  99.113                       O
ATOM    507  N   GLU    33      52.199 -27.209  98.087                       N
ATOM    508  H   GLU    33      51.914 -26.526  97.414                       H
ATOM    509  CA  GLU    33      51.211 -27.970  98.867                       C
ATOM    510  HA  GLU    33      51.697 -28.300  99.762                       H
ATOM    511  CB  GLU    33      50.018 -27.056  99.209                       C
ATOM    512  HB2 GLU    33      49.540 -26.747  98.303                       H
ATOM    513  HB3 GLU    33      49.319 -27.590  99.818                       H
ATOM    514  CG  GLU    33      50.522 -25.812  99.966                       C
ATOM    515  HG2 GLU    33      50.993 -26.114 100.877                       H
ATOM    516  HG3 GLU    33      51.228 -25.287  99.356                       H
ATOM    517  CD  GLU    33      49.332 -24.885 100.281                       C
ATOM    518  OE1 GLU    33      48.301 -24.858  99.488                       O
ATOM    519  OE2 GLU    33      49.359 -24.127 101.338                       O
ATOM    520  C   GLU    33      50.664 -29.193  98.096                       C
ATOM    521  O   GLU    33      50.565 -30.298  98.690                       O
ATOM    522  N   CYX    34      50.257 -29.100  96.820                       N
ATOM    523  H   CYX    34      50.246 -28.216  96.353                       H
ATOM    524  CA  CYX    34      49.797 -30.319  96.129                       C
ATOM    525  HA  CYX    34      48.807 -30.563  96.452                       H
ATOM    526  CB  CYX    34      49.743 -30.087  94.601                       C
ATOM    527  HB2 CYX    34      49.049 -29.296  94.409                       H
ATOM    528  HB3 CYX    34      50.707 -29.815  94.224                       H
ATOM    529  SG  CYX    34      49.183 -31.578  93.790                       S
ATOM    530  C   CYX    34      50.760 -31.461  96.487                       C
ATOM    531  O   CYX    34      50.359 -32.654  96.516                       O
ATOM    532  N   GLU    35      52.033 -31.163  96.768                       N
ATOM    533  H   GLU    35      52.333 -30.209  96.750                       H
ATOM    534  CA  GLU    35      52.996 -32.218  97.100                       C
ATOM    535  HA  GLU    35      52.715 -33.122  96.601                       H
ATOM    536  CB  GLU    35      54.396 -31.777  96.636                       C
ATOM    537  HB2 GLU    35      54.674 -30.882  97.152                       H
ATOM    538  HB3 GLU    35      55.105 -32.548  96.854                       H
ATOM    539  CG  GLU    35      54.373 -31.506  95.121                       C
ATOM    540  HG2 GLU    35      54.099 -32.400  94.602                       H
ATOM    541  HG3 GLU    35      53.660 -30.737  94.907                       H
ATOM    542  CD  GLU    35      55.770 -31.049  94.663                       C
ATOM    543  OE1 GLU    35      56.830 -31.473  95.287                       O
ATOM    544  OE2 GLU    35      55.891 -30.240  93.652                       O
ATOM    545  C   GLU    35      53.021 -32.455  98.625                       C
ATOM    546  O   GLU    35      53.277 -33.601  99.079                       O
ATOM    547  N   ALA    36      52.777 -31.441  99.467                       N
ATOM    548  H   ALA    36      52.545 -30.538  99.107                       H
ATOM    549  CA  ALA    36      52.859 -31.653 100.922                       C
ATOM    550  HA  ALA    36      53.565 -32.431 101.127                       H
ATOM    551  CB  ALA    36      53.320 -30.349 101.601                       C
ATOM    552  HB1 ALA    36      53.386 -30.501 102.658                       H
ATOM    553  HB2 ALA    36      54.280 -30.069 101.221                       H
ATOM    554  HB3 ALA    36      52.614 -29.572 101.396                       H
ATOM    555  C   ALA    36      51.478 -32.056 101.474                       C
ATOM    556  O   ALA    36      51.399 -32.805 102.482                       O
HETATM  557  N   NHE    37      50.399 -31.626 100.905                       N
HETATM  558  HN1 NHE    37      50.459 -31.032 100.103                       H
HETATM  559  HN2 NHE    37      49.504 -31.888 101.268                       H
HETATM  560  H1  ACE    38      76.082   8.151  77.452                       H
HETATM  561  CH3 ACE    38      76.536   8.594  78.313                       C
HETATM  562  H2  ACE    38      75.794   8.744  79.070                       H
HETATM  563  H3  ACE    38      76.965   9.537  78.044                       H
HETATM  564  C   ACE    38      77.637   7.662  78.854                       C
HETATM  565  O   ACE    38      78.820   7.775  78.439                       O
ATOM    566  N   LYS    39      77.328   6.735  79.766                       N
ATOM    567  H   LYS    39      78.036   6.129  80.129                       H
ATOM    568  CA  LYS    39      75.938   6.616  80.231                       C
ATOM    569  HA  LYS    39      75.928   6.278  81.245                       H
ATOM    570  CB  LYS    39      75.258   7.994  80.139                       C
ATOM    571  HB2 LYS    39      75.805   8.702  80.725                       H
ATOM    572  HB3 LYS    39      75.244   8.311  79.117                       H
ATOM    573  CG  LYS    39      73.818   7.903  80.675                       C
ATOM    574  HG2 LYS    39      73.346   8.859  80.587                       H
ATOM    575  HG3 LYS    39      73.267   7.180  80.109                       H
ATOM    576  CD  LYS    39      73.850   7.487  82.161                       C
ATOM    577  HD2 LYS    39      74.311   6.526  82.254                       H
ATOM    578  HD3 LYS    39      74.412   8.208  82.716                       H
ATOM    579  CE  LYS    39      72.412   7.428  82.713                       C
ATOM    580  HE2 LYS    39      71.952   8.388  82.609                       H
ATOM    581  HE3 LYS    39      71.850   6.700  82.167                       H
ATOM    582  NZ  LYS    39      72.447   7.057  84.137                       N
ATOM    583  HZ1 LYS    39      71.514   7.021  84.495                       H
ATOM    584  HZ2 LYS    39      72.877   6.160  84.238                       H
ATOM    585  HZ3 LYS    39      72.974   7.738  84.646                       H
ATOM    586  C   LYS    39      75.188   5.604  79.337                       C
ATOM    587  O   LYS    39      75.145   4.389  79.664                       O
ATOM    588  N   VAL    40      74.591   6.017  78.211                       N
ATOM    589  H   VAL    40      74.617   6.986  77.960                       H
ATOM    590  CA  VAL    40      73.901   5.053  77.336                       C
ATOM    591  HA  VAL    40      72.869   4.991  77.613                       H
ATOM    592  CB  VAL    40      74.004   5.512  75.869                       C
ATOM    593  HB  VAL    40      75.034   5.586  75.587                       H
ATOM    594  CG1 VAL    40      73.295   4.487  74.961                       C
ATOM    595 HG11 VAL    40      73.362   4.806  73.941                       H
ATOM    596 HG12 VAL    40      73.765   3.531  75.067                       H
ATOM    597 HG13 VAL    40      72.266   4.411  75.243                       H
ATOM    598  CG2 VAL    40      73.328   6.887  75.715                       C
ATOM    599 HG21 VAL    40      73.394   7.206  74.695                       H
ATOM    600 HG22 VAL    40      72.298   6.811  75.997                       H
ATOM    601 HG23 VAL    40      73.819   7.600  76.343                       H
ATOM    602  C   VAL    40      74.551   3.667  77.486                       C
ATOM    603  O   VAL    40      73.866   2.637  77.249                       O
ATOM    604  N   LYS    41      75.826   3.530  77.873                       N
ATOM    605  H   LYS    41      76.387   4.330  78.089                       H
ATOM    606  CA  LYS    41      76.374   2.175  77.986                       C
ATOM    607  HA  LYS    41      75.934   1.556  77.231                       H
ATOM    608  CB  LYS    41      77.907   2.198  77.832                       C
ATOM    609  HB2 LYS    41      78.167   2.556  76.859                       H
ATOM    610  HB3 LYS    41      78.319   2.849  78.575                       H
ATOM    611  CG  LYS    41      78.475   0.781  78.040                       C
ATOM    612  HG2 LYS    41      78.185   0.425  79.007                       H
ATOM    613  HG3 LYS    41      78.096   0.121  77.289                       H
ATOM    614  CD  LYS    41      80.016   0.833  77.965                       C
ATOM    615  HD2 LYS    41      80.318   1.159  76.992                       H
ATOM    616  HD3 LYS    41      80.381   1.519  78.701                       H
ATOM    617  CE  LYS    41      80.596  -0.567  78.249                       C
ATOM    618  HE2 LYS    41      80.279  -0.889  79.220                       H
ATOM    619  HE3 LYS    41      80.246  -1.257  77.512                       H
ATOM    620  NZ  LYS    41      82.066  -0.506  78.213                       N
ATOM    621  HZ1 LYS    41      82.390   0.144  78.902                       H
ATOM    622  HZ2 LYS    41      82.442  -1.412  78.409                       H
ATOM    623  HZ3 LYS    41      82.366  -0.209  77.308                       H
ATOM    624  C   LYS    41      76.019   1.608  79.365                       C
ATOM    625  O   LYS    41      75.673   0.401  79.470                       O
ATOM    626  N   GLN    42      76.082   2.372  80.455                       N
ATOM    627  H   GLN    42      76.509   3.275  80.428                       H
ATOM    628  CA  GLN    42      75.522   1.843  81.694                       C
ATOM    629  HA  GLN    42      76.211   1.148  82.134                       H
ATOM    630  CB  GLN    42      75.257   2.986  82.693                       C
ATOM    631  HB2 GLN    42      76.180   3.465  82.928                       H
ATOM    632  HB3 GLN    42      74.580   3.697  82.257                       H
ATOM    633  CG  GLN    42      74.632   2.409  83.975                       C
ATOM    634  HG2 GLN    42      73.703   1.935  83.728                       H
ATOM    635  HG3 GLN    42      75.302   1.692  84.416                       H
ATOM    636  CD  GLN    42      74.379   3.544  84.985                       C
ATOM    637  OE1 GLN    42      74.152   4.714  84.582                       O
ATOM    638  NE2 GLN    42      74.404   3.282  86.296                       N
ATOM    639 HE21 GLN    42      74.244   4.014  86.958                       H
ATOM    640 HE22 GLN    42      74.584   2.352  86.612                       H
ATOM    641  C   GLN    42      74.185   1.155  81.361                       C
ATOM    642  O   GLN    42      73.815   0.136  81.999                       O
ATOM    643  N   LEU    43      73.405   1.677  80.390                       N
ATOM    644  H   LEU    43      73.735   2.433  79.827                       H
ATOM    645  CA  LEU    43      72.055   1.138  80.198                       C
ATOM    646  HA  LEU    43      71.746   0.694  81.120                       H
ATOM    647  CB  LEU    43      71.110   2.289  79.817                       C
ATOM    648  HB2 LEU    43      71.432   2.723  78.893                       H
ATOM    649  HB3 LEU    43      70.113   1.918  79.706                       H
ATOM    650  CG  LEU    43      71.145   3.359  80.926                       C
ATOM    651  HG  LEU    43      72.146   3.720  81.042                       H
ATOM    652  CD1 LEU    43      70.222   4.530  80.540                       C
ATOM    653 HD11 LEU    43      70.248   5.274  81.309                       H
ATOM    654 HD12 LEU    43      70.559   4.959  79.619                       H
ATOM    655 HD13 LEU    43      69.221   4.173  80.423                       H
ATOM    656  CD2 LEU    43      70.666   2.738  82.250                       C
ATOM    657 HD21 LEU    43      70.690   3.479  83.021                       H
ATOM    658 HD22 LEU    43      69.666   2.377  82.134                       H
ATOM    659 HD23 LEU    43      71.310   1.925  82.516                       H
ATOM    660  C   LEU    43      72.010   0.072  79.082                       C
ATOM    661  O   LEU    43      71.364  -0.986  79.289                       O
ATOM    662  N   LYS    44      72.616   0.231  77.892                       N
ATOM    663  H   LYS    44      72.971   1.120  77.602                       H
ATOM    664  CA  LYS    44      72.725  -0.950  77.024                       C
ATOM    665  HA  LYS    44      71.793  -1.145  76.535                       H
ATOM    666  CB  LYS    44      73.789  -0.767  75.936                       C
ATOM    667  HB2 LYS    44      74.731  -0.507  76.372                       H
ATOM    668  HB3 LYS    44      73.891  -1.680  75.389                       H
ATOM    669  CG  LYS    44      73.318   0.338  74.975                       C
ATOM    670  HG2 LYS    44      72.356   0.075  74.586                       H
ATOM    671  HG3 LYS    44      73.247   1.270  75.497                       H
ATOM    672  CD  LYS    44      74.309   0.459  73.808                       C
ATOM    673  HD2 LYS    44      75.271   0.747  74.179                       H
ATOM    674  HD3 LYS    44      74.386  -0.484  73.310                       H
ATOM    675  CE  LYS    44      73.796   1.516  72.813                       C
ATOM    676  HE2 LYS    44      72.829   1.227  72.457                       H
ATOM    677  HE3 LYS    44      73.729   2.465  73.300                       H
ATOM    678  NZ  LYS    44      74.723   1.608  71.677                       N
ATOM    679  HZ1 LYS    44      74.784   0.718  71.223                       H
ATOM    680  HZ2 LYS    44      74.388   2.290  71.027                       H
ATOM    681  HZ3 LYS    44      75.628   1.876  72.005                       H
ATOM    682  C   LYS    44      73.111  -2.109  77.932                       C
ATOM    683  O   LYS    44      72.848  -3.300  77.623                       O
ATOM    684  N   ALA    45      73.733  -1.806  79.071                       N
ATOM    685  H   ALA    45      73.867  -0.848  79.324                       H
ATOM    686  CA  ALA    45      74.204  -2.859  79.951                       C
ATOM    687  HA  ALA    45      74.559  -3.681  79.365                       H
ATOM    688  CB  ALA    45      75.331  -2.324  80.841                       C
ATOM    689  HB1 ALA    45      75.664  -3.101  81.497                       H
ATOM    690  HB2 ALA    45      76.148  -1.998  80.233                       H
ATOM    691  HB3 ALA    45      74.965  -1.502  81.418                       H
ATOM    692  C   ALA    45      73.053  -3.330  80.830                       C
ATOM    693  O   ALA    45      72.322  -4.267  80.422                       O
HETATM  694  N   PRB    46      72.812  -2.785  82.023                       N
HETATM  695  H   PRB    46      73.305  -1.976  82.349                       H
HETATM  696  CA  PRB    46      71.802  -3.451  82.832                       C
HETATM  697  HA  PRB    46      71.327  -2.775  83.511                       H
HETATM  698  CB  PRB    46      72.512  -4.556  83.648                       C
HETATM  699  HB2 PRB    46      71.784  -5.121  84.178                       H
HETATM  700  HB3 PRB    46      73.058  -5.207  82.997                       H
HETATM  701  CG  PRB    46      73.448  -3.867  84.657                       C
HETATM  702  CD  PRB    46      73.722  -4.312  85.933                       C
HETATM  703  HD1 PRB    46      73.428  -5.249  86.359                       H
HETATM  704  C   PRB    46      70.732  -4.016  81.879                       C
HETATM  705  O   PRB    46      70.224  -5.148  82.070                       O
ATOM    706  N   VAL    47      70.339  -3.239  80.852                       N
ATOM    707  H   VAL    47      70.708  -2.312  80.780                       H
ATOM    708  CA  VAL    47      69.372  -3.682  79.829                       C
ATOM    709  HA  VAL    47      68.376  -3.555  80.204                       H
ATOM    710  CB  VAL    47      69.570  -2.824  78.571                       C
ATOM    711  HB  VAL    47      70.568  -2.955  78.210                       H
ATOM    712  CG1 VAL    47      68.571  -3.256  77.489                       C
ATOM    713 HG11 VAL    47      68.717  -2.660  76.614                       H
ATOM    714 HG12 VAL    47      68.726  -4.286  77.251                       H
ATOM    715 HG13 VAL    47      67.573  -3.120  77.852                       H
ATOM    716  CG2 VAL    47      69.335  -1.342  78.915                       C
ATOM    717 HG21 VAL    47      69.481  -0.748  78.037                       H
ATOM    718 HG22 VAL    47      68.333  -1.213  79.270                       H
ATOM    719 HG23 VAL    47      70.024  -1.037  79.672                       H
ATOM    720  C   VAL    47      69.605  -5.158  79.452                       C
ATOM    721  O   VAL    47      68.645  -5.895  79.108                       O
ATOM    722  N   GLU    48      70.846  -5.633  79.488                       N
ATOM    723  H   GLU    48      71.588  -5.037  79.793                       H
ATOM    724  CA  GLU    48      71.150  -7.012  79.087                       C
ATOM    725  HA  GLU    48      70.475  -7.340  78.325                       H
ATOM    726  CB  GLU    48      72.583  -7.072  78.542                       C
ATOM    727  HB2 GLU    48      73.271  -6.735  79.290                       H
ATOM    728  HB3 GLU    48      72.819  -8.079  78.271                       H
ATOM    729  CG  GLU    48      72.681  -6.171  77.300                       C
ATOM    730  HG2 GLU    48      72.459  -5.158  77.570                       H
ATOM    731  HG3 GLU    48      73.671  -6.221  76.898                       H
ATOM    732  CD  GLU    48      71.667  -6.654  76.249                       C
ATOM    733  OE1 GLU    48      71.331  -7.911  76.203                       O
ATOM    734  OE2 GLU    48      71.140  -5.811  75.410                       O
ATOM    735  C   GLU    48      71.006  -7.906  80.313                       C
ATOM    736  O   GLU    48      70.795  -9.141  80.198                       O
ATOM    737  N   GLU    49      71.089  -7.335  81.505                       N
ATOM    738  H   GLU    49      71.228  -6.346  81.572                       H
ATOM    739  CA  GLU    49      70.960  -8.128  82.716                       C
ATOM    740  HA  GLU    49      71.443  -9.076  82.596                       H
ATOM    741  CB  GLU    49      71.614  -7.361  83.880                       C
ATOM    742  HB2 GLU    49      72.650  -7.209  83.666                       H
ATOM    743  HB3 GLU    49      71.128  -6.416  83.998                       H
ATOM    744  CG  GLU    49      71.479  -8.163  85.187                       C
ATOM    745  HG2 GLU    49      70.444  -8.319  85.409                       H
ATOM    746  HG3 GLU    49      71.965  -9.112  85.080                       H
ATOM    747  CD  GLU    49      72.139  -7.371  86.331                       C
ATOM    748  OE1 GLU    49      71.692  -7.481  87.547                       O
ATOM    749  OE2 GLU    49      73.148  -6.588  86.077                       O
ATOM    750  C   GLU    49      69.466  -8.362  82.980                       C
ATOM    751  O   GLU    49      69.102  -9.370  83.640                       O
ATOM    752  N   LEU    50      68.537  -7.516  82.504                       N
ATOM    753  H   LEU    50      68.795  -6.710  81.970                       H
ATOM    754  CA  LEU    50      67.132  -7.818  82.789                       C
ATOM    755  HA  LEU    50      67.082  -8.312  83.736                       H
ATOM    756  CB  LEU    50      66.312  -6.511  82.824                       C
ATOM    757  HB2 LEU    50      66.353  -6.045  81.860                       H
ATOM    758  HB3 LEU    50      65.295  -6.731  83.070                       H
ATOM    759  CG  LEU    50      66.905  -5.549  83.871                       C
ATOM    760  HG  LEU    50      67.925  -5.337  83.623                       H
ATOM    761  CD1 LEU    50      66.098  -4.236  83.876                       C
ATOM    762 HD11 LEU    50      66.512  -3.565  84.600                       H
ATOM    763 HD12 LEU    50      66.145  -3.785  82.906                       H
ATOM    764 HD13 LEU    50      65.079  -4.444  84.123                       H
ATOM    765  CD2 LEU    50      66.842  -6.196  85.265                       C
ATOM    766 HD21 LEU    50      67.256  -5.524  85.989                       H
ATOM    767 HD22 LEU    50      65.824  -6.406  85.515                       H
ATOM    768 HD23 LEU    50      67.404  -7.106  85.262                       H
ATOM    769  C   LEU    50      66.560  -8.753  81.693                       C
ATOM    770  O   LEU    50      65.835  -9.725  82.029                       O
ATOM    771  N   LYS    51      66.809  -8.536  80.389                       N
ATOM    772  H   LYS    51      67.222  -7.673  80.098                       H
ATOM    773  CA  LYS    51      66.453  -9.559  79.383                       C
ATOM    774  HA  LYS    51      65.396  -9.533  79.212                       H
ATOM    775  CB  LYS    51      67.173  -9.273  78.050                       C
ATOM    776  HB2 LYS    51      68.231  -9.271  78.200                       H
ATOM    777  HB3 LYS    51      66.915 -10.033  77.341                       H
ATOM    778  CG  LYS    51      66.718  -7.901  77.510                       C
ATOM    779  HG2 LYS    51      65.655  -7.903  77.387                       H
ATOM    780  HG3 LYS    51      66.996  -7.135  78.204                       H
ATOM    781  CD  LYS    51      67.382  -7.630  76.146                       C
ATOM    782  HD2 LYS    51      68.446  -7.628  76.259                       H
ATOM    783  HD3 LYS    51      67.099  -8.398  75.455                       H
ATOM    784  CE  LYS    51      66.918  -6.261  75.607                       C
ATOM    785  HE2 LYS    51      67.209  -5.493  76.293                       H
ATOM    786  HE3 LYS    51      67.374  -6.081  74.655                       H
ATOM    787  NZ  LYS    51      65.455  -6.256  75.460                       N
ATOM    788  HZ1 LYS    51      65.158  -5.368  75.109                       H
ATOM    789  HZ2 LYS    51      65.181  -6.975  74.821                       H
ATOM    790  HZ3 LYS    51      65.029  -6.422  76.350                       H
ATOM    791  C   LYS    51      66.887 -10.952  79.888                       C
ATOM    792  O   LYS    51      66.250 -11.980  79.539                       O
ATOM    793  N   SER    52      67.957 -11.057  80.692                       N
ATOM    794  H   SER    52      68.393 -10.228  81.041                       H
ATOM    795  CA  SER    52      68.506 -12.378  81.059                       C
ATOM    796  HA  SER    52      68.357 -13.065  80.253                       H
ATOM    797  CB  SER    52      70.014 -12.236  81.344                       C
ATOM    798  HB2 SER    52      70.510 -11.872  80.468                       H
ATOM    799  HB3 SER    52      70.161 -11.548  82.150                       H
ATOM    800  OG  SER    52      70.553 -13.511  81.701                       O
ATOM    801  HG  SER    52      71.491 -13.423  81.882                       H
ATOM    802  C   SER    52      67.795 -12.907  82.313                       C
ATOM    803  O   SER    52      67.686 -14.145  82.506                       O
ATOM    804  N   LYS    53      67.291 -12.043  83.187                       N
ATOM    805  H   LYS    53      67.412 -11.061  83.039                       H
ATOM    806  CA  LYS    53      66.548 -12.512  84.361                       C
ATOM    807  HA  LYS    53      66.941 -13.446  84.709                       H
ATOM    808  CB  LYS    53      66.677 -11.474  85.492                       C
ATOM    809  HB2 LYS    53      67.711 -11.349  85.739                       H
ATOM    810  HB3 LYS    53      66.271 -10.537  85.172                       H
ATOM    811  CG  LYS    53      65.916 -11.975  86.734                       C
ATOM    812  HG2 LYS    53      64.878 -12.082  86.499                       H
ATOM    813  HG3 LYS    53      66.313 -12.922  87.034                       H
ATOM    814  CD  LYS    53      66.087 -10.967  87.886                       C
ATOM    815  HD2 LYS    53      67.128 -10.862  88.113                       H
ATOM    816  HD3 LYS    53      65.689 -10.018  87.594                       H
ATOM    817  CE  LYS    53      65.341 -11.479  89.132                       C
ATOM    818  HE2 LYS    53      64.300 -11.577  88.909                       H
ATOM    819  HE3 LYS    53      65.736 -12.432  89.418                       H
ATOM    820  NZ  LYS    53      65.520 -10.526  90.237                       N
ATOM    821  HZ1 LYS    53      65.034 -10.858  91.046                       H
ATOM    822  HZ2 LYS    53      66.494 -10.437  90.446                       H
ATOM    823  HZ3 LYS    53      65.154  -9.634  89.971                       H
ATOM    824  C   LYS    53      65.082 -12.697  83.939                       C
ATOM    825  O   LYS    53      64.303 -13.442  84.589                       O
ATOM    826  N   LEU    54      64.669 -12.056  82.840                       N
ATOM    827  H   LEU    54      65.329 -11.511  82.323                       H
ATOM    828  CA  LEU    54      63.284 -12.140  82.355                       C
ATOM    829  HA  LEU    54      62.604 -12.163  83.180                       H
ATOM    830  CB  LEU    54      63.002 -10.902  81.485                       C
ATOM    831  HB2 LEU    54      63.111 -10.020  82.082                       H
ATOM    832  HB3 LEU    54      63.696 -10.870  80.671                       H
ATOM    833  CG  LEU    54      61.571 -10.974  80.929                       C
ATOM    834  HG  LEU    54      61.469 -11.846  80.316                       H
ATOM    835  CD1 LEU    54      60.566 -11.051  82.092                       C
ATOM    836 HD11 LEU    54      59.571 -11.100  81.701                       H
ATOM    837 HD12 LEU    54      60.763 -11.927  82.675                       H
ATOM    838 HD13 LEU    54      60.665 -10.183  82.708                       H
ATOM    839  CD2 LEU    54      61.292  -9.715  80.086                       C
ATOM    840 HD21 LEU    54      60.298  -9.761  79.694                       H
ATOM    841 HD22 LEU    54      61.393  -8.845  80.702                       H
ATOM    842 HD23 LEU    54      61.992  -9.664  79.279                       H
ATOM    843  C   LEU    54      63.099 -13.433  81.530                       C
ATOM    844  O   LEU    54      61.953 -13.938  81.418                       O
ATOM    845  N   TRP    55      64.143 -14.034  80.947                       N
ATOM    846  H   TRP    55      65.057 -13.631  81.014                       H
ATOM    847  CA  TRP    55      63.944 -15.304  80.224                       C
ATOM    848  HA  TRP    55      62.989 -15.301  79.742                       H
ATOM    849  CB  TRP    55      65.042 -15.491  79.159                       C
ATOM    850  HB2 TRP    55      64.989 -14.696  78.444                       H
ATOM    851  HB3 TRP    55      66.006 -15.487  79.621                       H
ATOM    852  CG  TRP    55      64.808 -16.845  78.458                       C
ATOM    853  CD1 TRP    55      63.572 -17.493  78.303                       C
ATOM    854  HD1 TRP    55      62.627 -17.122  78.639                       H
ATOM    855  NE1 TRP    55      63.778 -18.663  77.662                       N
ATOM    856  HE1 TRP    55      63.071 -19.330  77.427                       H
ATOM    857  CE2 TRP    55      65.088 -18.784  77.392                       C
ATOM    858  CZ2 TRP    55      65.755 -19.821  76.748                       C
ATOM    859  HZ2 TRP    55      65.228 -20.682  76.394                       H
ATOM    860  CH2 TRP    55      67.150 -19.700  76.579                       C
ATOM    861  HH2 TRP    55      67.696 -20.478  76.087                       H
ATOM    862  CZ3 TRP    55      67.835 -18.549  77.056                       C
ATOM    863  HZ3 TRP    55      68.892 -18.465  76.920                       H
ATOM    864  CE3 TRP    55      67.126 -17.518  77.712                       C
ATOM    865  HE3 TRP    55      67.628 -16.647  78.079                       H
ATOM    866  CD2 TRP    55      65.752 -17.676  77.862                       C
ATOM    867  C   TRP    55      63.996 -16.468  81.236                       C
ATOM    868  O   TRP    55      63.427 -17.557  80.969                       O
ATOM    869  N   HID    56      64.633 -16.315  82.401                       N
ATOM    870  H   HID    56      65.054 -15.435  82.623                       H
ATOM    871  CA  HID    56      64.710 -17.424  83.368                       C
ATOM    872  HA  HID    56      64.792 -18.355  82.846                       H
ATOM    873  CB  HID    56      65.943 -17.229  84.262                       C
ATOM    874  HB2 HID    56      65.854 -16.311  84.805                       H
ATOM    875  HB3 HID    56      66.016 -18.044  84.951                       H
ATOM    876  CG  HID    56      67.201 -17.179  83.381                       C
ATOM    877  ND1 HID    56      67.748 -16.089  82.866                       N
ATOM    878  HD1 HID    56      67.414 -15.154  82.985                       H
ATOM    879  CE1 HID    56      68.825 -16.456  82.160                       C
ATOM    880  HE1 HID    56      69.466 -15.783  81.629                       H
ATOM    881  NE2 HID    56      68.984 -17.798  82.214                       N
ATOM    882  CD2 HID    56      67.976 -18.259  82.973                       C
ATOM    883  HD2 HID    56      67.799 -19.284  83.222                       H
ATOM    884  C   HID    56      63.433 -17.436  84.231                       C
ATOM    885  O   HID    56      63.050 -18.499  84.785                       O
ATOM    886  N   LEU    57      62.729 -16.311  84.369                       N
ATOM    887  H   LEU    57      63.033 -15.479  83.906                       H
ATOM    888  CA  LEU    57      61.501 -16.281  85.177                       C
ATOM    889  HA  LEU    57      61.604 -16.910  86.036                       H
ATOM    890  CB  LEU    57      61.238 -14.835  85.635                       C
ATOM    891  HB2 LEU    57      61.123 -14.206  84.778                       H
ATOM    892  HB3 LEU    57      60.345 -14.802  86.224                       H
ATOM    893  CG  LEU    57      62.430 -14.340  86.478                       C
ATOM    894  HG  LEU    57      63.323 -14.379  85.888                       H
ATOM    895  CD1 LEU    57      62.175 -12.889  86.925                       C
ATOM    896 HD11 LEU    57      63.004 -12.544  87.508                       H
ATOM    897 HD12 LEU    57      62.060 -12.265  86.064                       H
ATOM    898 HD13 LEU    57      61.283 -12.849  87.516                       H
ATOM    899  CD2 LEU    57      62.596 -15.237  87.719                       C
ATOM    900 HD21 LEU    57      63.426 -14.891  88.301                       H
ATOM    901 HD22 LEU    57      61.705 -15.197  88.310                       H
ATOM    902 HD23 LEU    57      62.774 -16.246  87.410                       H
ATOM    903  C   LEU    57      60.340 -16.800  84.308                       C
ATOM    904  O   LEU    57      59.315 -17.299  84.842                       O
ATOM    905  N   LYS    58      60.448 -16.735  82.977                       N
ATOM    906  H   LYS    58      61.250 -16.299  82.568                       H
ATOM    907  CA  LYS    58      59.415 -17.318  82.107                       C
ATOM    908  HA  LYS    58      58.449 -17.193  82.549                       H
ATOM    909  CB  LYS    58      59.444 -16.621  80.733                       C
ATOM    910  HB2 LYS    58      60.412 -16.744  80.295                       H
ATOM    911  HB3 LYS    58      58.705 -17.062  80.097                       H
ATOM    912  CG  LYS    58      59.143 -15.120  80.897                       C
ATOM    913  HG2 LYS    58      58.173 -14.995  81.330                       H
ATOM    914  HG3 LYS    58      59.877 -14.673  81.535                       H
ATOM    915  CD  LYS    58      59.184 -14.446  79.512                       C
ATOM    916  HD2 LYS    58      60.158 -14.569  79.087                       H
ATOM    917  HD3 LYS    58      58.456 -14.900  78.874                       H
ATOM    918  CE  LYS    58      58.873 -12.945  79.653                       C
ATOM    919  HE2 LYS    58      57.896 -12.820  80.073                       H
ATOM    920  HE3 LYS    58      59.597 -12.488  80.295                       H
ATOM    921  NZ  LYS    58      58.923 -12.311  78.327                       N
ATOM    922  HZ1 LYS    58      58.719 -11.336  78.415                       H
ATOM    923  HZ2 LYS    58      59.836 -12.426  77.937                       H
ATOM    924  HZ3 LYS    58      58.247 -12.739  77.727                       H
ATOM    925  C   LYS    58      59.712 -18.822  81.939                       C
ATOM    926  O   LYS    58      58.779 -19.627  81.682                       O
ATOM    927  N   ASN    59      60.966 -19.268  82.085                       N
ATOM    928  H   ASN    59      61.703 -18.619  82.273                       H
ATOM    929  CA  ASN    59      61.269 -20.706  81.990                       C
ATOM    930  HA  ASN    59      60.625 -21.168  81.271                       H
ATOM    931  CB  ASN    59      62.735 -20.900  81.559                       C
ATOM    932  HB2 ASN    59      63.382 -20.450  82.283                       H
ATOM    933  HB3 ASN    59      62.948 -21.946  81.491                       H
ATOM    934  CG  ASN    59      62.968 -20.239  80.188                       C
ATOM    935  OD1 ASN    59      62.023 -20.149  79.362                       O
ATOM    936  ND2 ASN    59      64.178 -19.762  79.878                       N
ATOM    937 HD21 ASN    59      64.334 -19.327  78.991                       H
ATOM    938 HD22 ASN    59      64.929 -19.841  80.534                       H
ATOM    939  C   ASN    59      61.041 -21.348  83.372                       C
ATOM    940  O   ASN    59      60.749 -22.568  83.472                       O
ATOM    941  N   LYS    60      61.144 -20.581  84.463                       N
ATOM    942  H   LYS    60      61.388 -19.617  84.360                       H
ATOM    943  CA  LYS    60      60.888 -21.119  85.809                       C
ATOM    944  HA  LYS    60      61.212 -22.137  85.872                       H
ATOM    945  CB  LYS    60      61.660 -20.276  86.844                       C
ATOM    946  HB2 LYS    60      62.708 -20.326  86.633                       H
ATOM    947  HB3 LYS    60      61.333 -19.258  86.789                       H
ATOM    948  CG  LYS    60      61.399 -20.823  88.263                       C
ATOM    949  HG2 LYS    60      60.352 -20.775  88.477                       H
ATOM    950  HG3 LYS    60      61.728 -21.839  88.319                       H
ATOM    951  CD  LYS    60      62.173 -19.972  89.290                       C
ATOM    952  HD2 LYS    60      63.220 -20.017  89.073                       H
ATOM    953  HD3 LYS    60      61.840 -18.957  89.234                       H
ATOM    954  CE  LYS    60      61.922 -20.516  90.711                       C
ATOM    955  HE2 LYS    60      60.875 -20.474  90.929                       H
ATOM    956  HE3 LYS    60      62.258 -21.530  90.769                       H
ATOM    957  NZ  LYS    60      62.658 -19.697  91.686                       N
ATOM    958  HZ1 LYS    60      62.497 -20.050  92.608                       H
ATOM    959  HZ2 LYS    60      63.637 -19.735  91.482                       H
ATOM    960  HZ3 LYS    60      62.343 -18.750  91.632                       H
ATOM    961  C   LYS    60      59.373 -21.046  86.079                       C
ATOM    962  O   LYS    60      58.831 -21.812  86.917                       O
ATOM    963  N   VAL    61      58.644 -20.161  85.390                       N
ATOM    964  H   VAL    61      59.097 -19.576  84.717                       H
ATOM    965  CA  VAL    61      57.192 -20.038  85.584                       C
ATOM    966  HA  VAL    61      56.941 -20.202  86.612                       H
ATOM    967  CB  VAL    61      56.758 -18.622  85.168                       C
ATOM    968  HB  VAL    61      57.007 -18.461  84.140                       H
ATOM    969  CG1 VAL    61      55.237 -18.471  85.354                       C
ATOM    970 HG11 VAL    61      54.938 -17.486  85.062                       H
ATOM    971 HG12 VAL    61      54.730 -19.192  84.747                       H
ATOM    972 HG13 VAL    61      54.986 -18.630  86.382                       H
ATOM    973  CG2 VAL    61      57.490 -17.586  86.042                       C
ATOM    974 HG21 VAL    61      57.193 -16.600  85.752                       H
ATOM    975 HG22 VAL    61      57.238 -17.746  87.070                       H
ATOM    976 HG23 VAL    61      58.546 -17.694  85.913                       H
ATOM    977  C   VAL    61      56.476 -21.093  84.716                       C
ATOM    978  O   VAL    61      55.335 -21.513  85.041                       O
ATOM    979  N   ALA    62      57.085 -21.571  83.625                       N
ATOM    980  H   ALA    62      57.983 -21.214  83.367                       H
ATOM    981  CA  ALA    62      56.461 -22.627  82.811                       C
ATOM    982  HA  ALA    62      55.398 -22.505  82.795                       H
ATOM    983  CB  ALA    62      57.002 -22.549  81.371                       C
ATOM    984  HB1 ALA    62      56.557 -23.323  80.780                       H
ATOM    985  HB2 ALA    62      56.759 -21.595  80.950                       H
ATOM    986  HB3 ALA    62      58.064 -22.673  81.381                       H
ATOM    987  C   ALA    62      56.808 -23.991  83.439                       C
ATOM    988  O   ALA    62      56.069 -24.991  83.250                       O
ATOM    989  N   ARG    63      57.898 -24.086  84.205                       N
ATOM    990  H   ARG    63      58.479 -23.282  84.333                       H
ATOM    991  CA  ARG    63      58.253 -25.344  84.882                       C
ATOM    992  HA  ARG    63      57.994 -26.182  84.270                       H
ATOM    993  CB  ARG    63      59.768 -25.357  85.151                       C
ATOM    994  HB2 ARG    63      60.294 -25.312  84.220                       H
ATOM    995  HB3 ARG    63      60.031 -24.510  85.750                       H
ATOM    996  CG  ARG    63      60.150 -26.645  85.900                       C
ATOM    997  HG2 ARG    63      59.629 -26.681  86.834                       H
ATOM    998  HG3 ARG    63      59.883 -27.499  85.312                       H
ATOM    999  CD  ARG    63      61.669 -26.651  86.155                       C
ATOM   1000  HD2 ARG    63      61.938 -27.534  86.696                       H
ATOM   1001  HD3 ARG    63      62.186 -26.635  85.219                       H
ATOM   1002  NE  ARG    63      62.034 -25.459  86.935                       N
ATOM   1003  HE  ARG    63      62.280 -24.613  86.461                       H
ATOM   1004  CZ  ARG    63      62.044 -25.496  88.272                       C
ATOM   1005  NH1 ARG    63      61.736 -26.627  88.917                       N
ATOM   1006 HH11 ARG    63      61.498 -27.448  88.400                       H
ATOM   1007 HH12 ARG    63      61.742 -26.649  89.917                       H
ATOM   1008  NH2 ARG    63      62.365 -24.397  88.965                       N
ATOM   1009 HH21 ARG    63      62.595 -23.552  88.483                       H
ATOM   1010 HH22 ARG    63      62.372 -24.420  89.964                       H
ATOM   1011  C   ARG    63      57.469 -25.427  86.207                       C
ATOM   1012  O   ARG    63      57.225 -26.545  86.730                       O
ATOM   1013  N   LEU    64      57.034 -24.302  86.785                       N
ATOM   1014  H   LEU    64      57.251 -23.419  86.369                       H
ATOM   1015  CA  LEU    64      56.221 -24.346  88.013                       C
ATOM   1016  HA  LEU    64      56.545 -25.149  88.642                       H
ATOM   1017  CB  LEU    64      56.364 -23.015  88.772                       C
ATOM   1018  HB2 LEU    64      56.058 -22.209  88.139                       H
ATOM   1019  HB3 LEU    64      55.749 -23.037  89.647                       H
ATOM   1020  CG  LEU    64      57.831 -22.816  89.190                       C
ATOM   1021  HG  LEU    64      58.453 -22.798  88.320                       H
ATOM   1022  CD1 LEU    64      57.970 -21.483  89.949                       C
ATOM   1023 HD11 LEU    64      58.989 -21.345  90.244                       H
ATOM   1024 HD12 LEU    64      57.671 -20.678  89.311                       H
ATOM   1025 HD13 LEU    64      57.346 -21.501  90.817                       H
ATOM   1026  CD2 LEU    64      58.260 -23.977  90.108                       C
ATOM   1027 HD21 LEU    64      59.279 -23.840  90.404                       H
ATOM   1028 HD22 LEU    64      57.636 -23.993  90.977                       H
ATOM   1029 HD23 LEU    64      58.163 -24.903  89.581                       H
ATOM   1030  C   LEU    64      54.751 -24.573  87.619                       C
ATOM   1031  O   LEU    64      53.953 -25.106  88.432                       O
ATOM   1032  N   LYS    65      54.335 -24.219  86.401                       N
ATOM   1033  H   LYS    65      54.968 -23.774  85.769                       H
ATOM   1034  CA  LYS    65      52.957 -24.504  85.976                       C
ATOM   1035  HA  LYS    65      52.283 -24.383  86.798                       H
ATOM   1036  CB  LYS    65      52.546 -23.543  84.842                       C
ATOM   1037  HB2 LYS    65      53.218 -23.657  84.017                       H
ATOM   1038  HB3 LYS    65      51.550 -23.778  84.527                       H
ATOM   1039  CG  LYS    65      52.588 -22.087  85.341                       C
ATOM   1040  HG2 LYS    65      51.923 -21.974  86.171                       H
ATOM   1041  HG3 LYS    65      53.584 -21.840  85.646                       H
ATOM   1042  CD  LYS    65      52.148 -21.148  84.200                       C
ATOM   1043  HD2 LYS    65      52.813 -21.259  83.370                       H
ATOM   1044  HD3 LYS    65      51.153 -21.400  83.897                       H
ATOM   1045  CE  LYS    65      52.178 -19.688  84.689                       C
ATOM   1046  HE2 LYS    65      51.515 -19.576  85.521                       H
ATOM   1047  HE3 LYS    65      53.172 -19.432  84.989                       H
ATOM   1048  NZ  LYS    65      51.749 -18.798  83.599                       N
ATOM   1049  HZ1 LYS    65      51.768 -17.850  83.915                       H
ATOM   1050  HZ2 LYS    65      52.367 -18.903  82.820                       H
ATOM   1051  HZ3 LYS    65      50.819 -19.038  83.320                       H
ATOM   1052  C   LYS    65      52.904 -25.959  85.482                       C
ATOM   1053  O   LYS    65      51.816 -26.591  85.487                       O
ATOM   1054  N   LYS    66      54.027 -26.554  85.063                       N
ATOM   1055  H   LYS    66      54.893 -26.054  85.083                       H
ATOM   1056  CA  LYS    66      53.994 -27.943  84.586                       C
ATOM   1057  HA  LYS    66      53.070 -28.123  84.076                       H
ATOM   1058  CB  LYS    66      55.168 -28.180  83.621                       C
ATOM   1059  HB2 LYS    66      55.101 -27.502  82.796                       H
ATOM   1060  HB3 LYS    66      56.092 -28.021  84.137                       H
ATOM   1061  CG  LYS    66      55.104 -29.625  83.101                       C
ATOM   1062  HG2 LYS    66      55.924 -29.807  82.438                       H
ATOM   1063  HG3 LYS    66      55.157 -30.305  83.926                       H
ATOM   1064  CD  LYS    66      53.777 -29.824  82.347                       C
ATOM   1065  HD2 LYS    66      52.959 -29.633  83.009                       H
ATOM   1066  HD3 LYS    66      53.734 -29.146  81.521                       H
ATOM   1067  CE  LYS    66      53.686 -31.270  81.829                       C
ATOM   1068  HE2 LYS    66      54.506 -31.467  81.171                       H
ATOM   1069  HE3 LYS    66      53.722 -31.948  82.656                       H
ATOM   1070  NZ  LYS    66      52.420 -31.447  81.103                       N
ATOM   1071  HZ1 LYS    66      52.357 -32.387  80.767                       H
ATOM   1072  HZ2 LYS    66      51.654 -31.260  81.717                       H
ATOM   1073  HZ3 LYS    66      52.389 -30.814  80.329                       H
ATOM   1074  C   LYS    66      54.104 -28.903  85.792                       C
ATOM   1075  O   LYS    66      53.582 -30.046  85.734                       O
ATOM   1076  N   LYS    67      54.744 -28.517  86.904                       N
ATOM   1077  H   LYS    67      55.198 -27.626  86.932                       H
ATOM   1078  CA  LYS    67      54.769 -29.388  88.094                       C
ATOM   1079  HA  LYS    67      54.774 -30.415  87.794                       H
ATOM   1080  CB  LYS    67      56.021 -29.108  88.944                       C
ATOM   1081  HB2 LYS    67      56.034 -28.079  89.235                       H
ATOM   1082  HB3 LYS    67      55.993 -29.727  89.817                       H
ATOM   1083  CG  LYS    67      57.291 -29.434  88.144                       C
ATOM   1084  HG2 LYS    67      57.269 -30.460  87.841                       H
ATOM   1085  HG3 LYS    67      57.345 -28.809  87.277                       H
ATOM   1086  CD  LYS    67      58.517 -29.193  89.043                       C
ATOM   1087  HD2 LYS    67      58.545 -28.165  89.340                       H
ATOM   1088  HD3 LYS    67      58.445 -29.814  89.912                       H
ATOM   1089  CE  LYS    67      59.804 -29.542  88.277                       C
ATOM   1090  HE2 LYS    67      59.774 -30.570  87.978                       H
ATOM   1091  HE3 LYS    67      59.884 -28.921  87.410                       H
ATOM   1092  NZ  LYS    67      60.963 -29.320  89.153                       N
ATOM   1093  HZ1 LYS    67      61.802 -29.548  88.661                       H
ATOM   1094  HZ2 LYS    67      60.991 -28.360  89.432                       H
ATOM   1095  HZ3 LYS    67      60.884 -29.900  89.964                       H
ATOM   1096  C   LYS    67      53.521 -29.105  88.939                       C
ATOM   1097  O   LYS    67      53.093 -29.978  89.739                       O
ATOM   1098  N   ASN    68      52.881 -27.940  88.824                       N
ATOM   1099  H   ASN    68      53.158 -27.276  88.129                       H
ATOM   1100  CA  ASN    68      51.757 -27.654  89.716                       C
ATOM   1101  HA  ASN    68      51.971 -28.036  90.692                       H
ATOM   1102  CB  ASN    68      51.534 -26.133  89.799                       C
ATOM   1103  HB2 ASN    68      51.307 -25.751  88.826                       H
ATOM   1104  HB3 ASN    68      50.718 -25.928  90.461                       H
ATOM   1105  CG  ASN    68      52.811 -25.455  90.330                       C
ATOM   1106  OD1 ASN    68      53.937 -25.962  90.088                       O
ATOM   1107  ND2 ASN    68      52.725 -24.329  91.046                       N
ATOM   1108 HD21 ASN    68      53.556 -23.888  91.385                       H
ATOM   1109 HD22 ASN    68      51.831 -23.928  91.243                       H
ATOM   1110  C   ASN    68      50.502 -28.352  89.176                       C
ATOM   1111  O   ASN    68      49.612 -28.729  89.983                       O
ATOM   1112  N   ALA    69      50.337 -28.585  87.868                       N
ATOM   1113  H   ALA    69      50.974 -28.220  87.189                       H
ATOM   1114  CA  ALA    69      49.192 -29.408  87.474                       C
ATOM   1115  HA  ALA    69      48.413 -29.278  88.195                       H
ATOM   1116  CB  ALA    69      48.677 -28.997  86.081                       C
ATOM   1117  HB1 ALA    69      47.840 -29.610  85.816                       H
ATOM   1118  HB2 ALA    69      48.376 -27.971  86.099                       H
ATOM   1119  HB3 ALA    69      49.457 -29.128  85.360                       H
ATOM   1120  C   ALA    69      49.631 -30.884  87.441                       C
ATOM   1121  O   ALA    69      48.842 -31.776  87.850                       O
ATOM   1122  N   GLU    70      50.840 -31.233  86.970                       N
ATOM   1123  H   GLU    70      51.437 -30.550  86.549                       H
ATOM   1124  CA  GLU    70      51.264 -32.637  87.067                       C
ATOM   1125  HA  GLU    70      50.803 -33.191  86.275                       H
ATOM   1126  CB  GLU    70      52.794 -32.755  86.946                       C
ATOM   1127  HB2 GLU    70      53.258 -32.190  87.727                       H
ATOM   1128  HB3 GLU    70      53.080 -33.782  87.031                       H
ATOM   1129  CG  GLU    70      53.248 -32.211  85.579                       C
ATOM   1130  HG2 GLU    70      52.785 -32.777  84.798                       H
ATOM   1131  HG3 GLU    70      52.965 -31.183  85.490                       H
ATOM   1132  CD  GLU    70      54.779 -32.335  85.464                       C
ATOM   1133  OE1 GLU    70      55.518 -32.264  86.532                       O
ATOM   1134  OE2 GLU    70      55.333 -32.511  84.300                       O
ATOM   1135  C   GLU    70      50.837 -33.194  88.435                       C
ATOM   1136  O   GLU    70      50.417 -34.376  88.540                       O
ATOM   1137  N   CYX    71      50.934 -32.407  89.520                       N
ATOM   1138  H   CYX    71      51.328 -31.492  89.437                       H
ATOM   1139  CA  CYX    71      50.474 -32.890  90.828                       C
ATOM   1140  HA  CYX    71      50.487 -33.960  90.836                       H
ATOM   1141  CB  CYX    71      51.414 -32.369  91.943                       C
ATOM   1142  HB2 CYX    71      52.383 -32.802  91.808                       H
ATOM   1143  HB3 CYX    71      51.489 -31.303  91.894                       H
ATOM   1144  SG  CYX    71      50.749 -32.822  93.533                       S
ATOM   1145  C   CYX    71      49.033 -32.408  91.076                       C
ATOM   1146  O   CYX    71      48.240 -33.166  91.692                       O
ATOM   1147  N   LYS    72      48.589 -31.213  90.665                       N
ATOM   1148  H   LYS    72      49.206 -30.539  90.258                       H
ATOM   1149  CA  LYS    72      47.158 -30.933  90.843                       C
ATOM   1150  HA  LYS    72      46.984 -30.570  91.834                       H
ATOM   1151  CB  LYS    72      46.663 -29.875  89.841                       C
ATOM   1152  HB2 LYS    72      47.196 -28.959  89.989                       H
ATOM   1153  HB3 LYS    72      46.821 -30.218  88.840                       H
ATOM   1154  CG  LYS    72      45.157 -29.649  90.087                       C
ATOM   1155  HG2 LYS    72      44.632 -30.568  89.931                       H
ATOM   1156  HG3 LYS    72      45.010 -29.318  91.094                       H
ATOM   1157  CD  LYS    72      44.612 -28.582  89.121                       C
ATOM   1158  HD2 LYS    72      45.131 -27.659  89.278                       H
ATOM   1159  HD3 LYS    72      44.755 -28.904  88.111                       H
ATOM   1160  CE  LYS    72      43.107 -28.381  89.391                       C
ATOM   1161  HE2 LYS    72      42.591 -29.305  89.233                       H
ATOM   1162  HE3 LYS    72      42.966 -28.063  90.403                       H
ATOM   1163  NZ  LYS    72      42.572 -27.360  88.480                       N
ATOM   1164  HZ1 LYS    72      42.703 -27.655  87.534                       H
ATOM   1165  HZ2 LYS    72      41.595 -27.234  88.658                       H
ATOM   1166  HZ3 LYS    72      43.052 -26.495  88.629                       H
ATOM   1167  C   LYS    72      46.397 -32.247  90.604                       C
ATOM   1168  O   LYS    72      46.152 -33.028  91.559                       O
ATOM   1169  N   ALA    73      46.012 -32.549  89.357                       N
ATOM   1170  H   ALA    73      46.164 -31.892  88.618                       H
ATOM   1171  CA  ALA    73      45.378 -33.840  89.062                       C
ATOM   1172  HA  ALA    73      44.832 -34.176  89.918                       H
ATOM   1173  CB  ALA    73      44.417 -33.686  87.867                       C
ATOM   1174  HB1 ALA    73      43.962 -34.630  87.652                       H
ATOM   1175  HB2 ALA    73      43.659 -32.971  88.108                       H
ATOM   1176  HB3 ALA    73      44.964 -33.350  87.010                       H
ATOM   1177  C   ALA    73      46.472 -34.868  88.710                       C
ATOM   1178  O   ALA    73      46.220 -35.808  87.913                       O
HETATM 1179  N   NHE    74      47.652 -34.762  89.233                       N
HETATM 1180  HN1 NHE    74      47.854 -34.016  89.868                       H
HETATM 1181  HN2 NHE    74      48.363 -35.426  89.001                       H
HETATM 1182  NF  PZ4    75      74.115  -2.721  84.478                       N
HETATM 1183  NB  PZ4    75      74.713  -2.417  85.729                       N
HETATM 1184  NG  PZ4    75      74.388  -3.347  86.549                       N
HETATM 1185  CD  PZ4    75      74.635  -3.357  87.983                       C
HETATM 1186  HD2 PZ4    75      75.607  -3.730  88.235                       H
HETATM 1187  HD3 PZ4    75      74.544  -2.360  88.359                       H
HETATM 1188  CE  PZ4    75      73.551  -4.264  88.554                       C
HETATM 1189  HE2 PZ4    75      73.782  -5.275  88.288                       H
HETATM 1190  HE3 PZ4    75      72.610  -3.983  88.130                       H
HETATM 1191  OZ  PZ4    75      73.419  -4.136  89.960                       O
HETATM 1192  CH  PZ4    75      72.470  -5.140  90.296                       C
HETATM 1193  HH2 PZ4    75      72.982  -6.024  90.606                       H
HETATM 1194  HH3 PZ4    75      71.872  -5.354  89.433                       H
HETATM 1195  CQ  PZ4    75      71.518  -4.640  91.381                       C
HETATM 1196  HQ2 PZ4    75      71.016  -3.774  91.013                       H
HETATM 1197  HQ3 PZ4    75      72.046  -4.389  92.281                       H
HETATM 1198  OI  PZ4    75      70.566  -5.667  91.645                       O
HETATM 1199  CK  PZ4    75      69.331  -5.071  92.037                       C
HETATM 1200  HK2 PZ4    75      69.487  -4.348  92.807                       H
HETATM 1201  HK3 PZ4    75      68.903  -4.591  91.178                       H
HETATM 1202  CV  PZ4    75      68.386  -6.167  92.556                       C
HETATM 1203  HV2 PZ4    75      68.306  -6.966  91.847                       H
HETATM 1204  HV3 PZ4    75      68.778  -6.546  93.475                       H
HETATM 1205  OM  PZ4    75      67.088  -5.603  92.760                       O
HETATM 1206  CN  PZ4    75      66.389  -5.607  91.507                       C
HETATM 1207  HN2 PZ4    75      66.236  -6.621  91.208                       H
HETATM 1208  HN3 PZ4    75      66.958  -5.102  90.756                       H
HETATM 1209  CX  PZ4    75      65.021  -4.918  91.679                       C
HETATM 1210  HX2 PZ4    75      64.518  -5.347  92.522                       H
HETATM 1211  HX3 PZ4    75      65.170  -3.871  91.848                       H
HETATM 1212  NO  PZ4    75      64.166  -5.141  90.498                       N
HETATM 1213  NP  PZ4    75      63.278  -4.312  90.072                       N
HETATM 1214  NR  PZ4    75      62.567  -4.923  89.002                       N
END
CONECT    1    2
CONECT    2    1    5    3    4
CONECT    3    2
CONECT    4    2
CONECT    5    2    7    6
CONECT    6    5
CONECT    7    5
CONECT  199  201
CONECT  201  199  203  202
CONECT  202  201
CONECT  203  205  201  204  211
CONECT  204  203
CONECT  205  206  207  208  203
CONECT  206  205
CONECT  207  205
CONECT  208 1214  205  209
CONECT  209 1212  208  210
CONECT  210  209
CONECT  211  203  212  213
CONECT  212  211
CONECT  213  211
CONECT  529 1144
CONECT  555  557
CONECT  557  555  559  558
CONECT  558  557
CONECT  559  557
CONECT  560  561
CONECT  561  560  562  563  564
CONECT  562  561
CONECT  563  561
CONECT  564  561  565  566
CONECT  565  564
CONECT  566  564
CONECT  692  694
CONECT  694  692  696  695
CONECT  695  694
CONECT  696  698  694  704  697
CONECT  697  696
CONECT  698  699  700  701  696
CONECT  699  698
CONECT  700  698
CONECT  701  698  702 1182
CONECT  702  701  703 1184
CONECT  703  702
CONECT  704  696  705  706
CONECT  705  704
CONECT  706  704
CONECT 1144  529
CONECT 1177 1179
CONECT 1179 1177 1180 1181
CONECT 1180 1179
CONECT 1181 1179
CONECT 1182  701 1183
CONECT 1183 1182 1184
CONECT 1184  702 1183 1185
CONECT 1185 1184 1186 1187 1188
CONECT 1186 1185
CONECT 1187 1185
CONECT 1188 1185 1189 1190 1191
CONECT 1189 1188
CONECT 1190 1188
CONECT 1191 1188 1192
CONECT 1192 1191 1193 1194 1195
CONECT 1193 1192
CONECT 1194 1192
CONECT 1195 1192 1196 1197 1198
CONECT 1196 1195
CONECT 1197 1195
CONECT 1198 1195 1199
CONECT 1199 1198 1200 1201 1202
CONECT 1200 1199
CONECT 1201 1199
CONECT 1202 1199 1203 1204 1205
CONECT 1203 1202
CONECT 1204 1202
CONECT 1205 1202 1206
CONECT 1206 1205 1207 1208 1209
CONECT 1207 1206
CONECT 1208 1206
CONECT 1209 1206 1210 1211 1212
CONECT 1210 1209
CONECT 1211 1209
CONECT 1212 1209 1213  209
CONECT 1213 1212 1214
CONECT 1214 1213  208
