# Supplementary material for: Folded-state compatibility and unfolded-state constraint govern staple-based stabilization: guidelines from a coiled-coil model
Source: RSC Chem Biol. 2026 Feb 24;7(4):737–50. doi: 10.1039/d5cb00326a (PMC12980645; doi:10.1039/d5cb00326a)
Supplement: CB-007-D5CB00326A-s028 [file CB-007-D5CB00326A-s028.txt]

%VERSION  VERSION_STAMP = V0001.000  DATE = 11/08/24  11:50:31                  
%FLAG TITLE                                                                     
%FORMAT(20a4)                                                                   
default_name                                                                    
%FLAG POINTERS                                                                  
%FORMAT(10I8)                                                                   
    1214      23     617     605    1430     806    2723    2436       0       0
    6727      75     605     806    2436      72     153     154      43       0
       0       0       0       0       0       0       0       0      33       0
       0
%FLAG ATOM_NAME                                                                 
%FORMAT(20a4)                                                                   
H1  CH3 H2  H3  C   O   N   H   CA  HA  CB  HB2 HB3 CG  HG2 HG3 CD  OE1 OE2 C   
O   N   H   CA  HA  CB  HB  CG1 HG11HG12HG13CG2 HG21HG22HG23C   O   N   H   CA  
HA  CB  HB2 HB3 CG  HG2 HG3 CD  HD2 HD3 CE  HE2 HE3 NZ  HZ1 HZ2 HZ3 C   O   N   
H   CA  HA  CB  HB2 HB3 CG  HG2 HG3 CD  OE1 NE2 HE21HE22C   O   N   H   CA  HA  
CB  HB2 HB3 CG  HG  CD1 HD11HD12HD13CD2 HD21HD22HD23C   O   N   H   CA  HA  CB  
HB2 HB3 CG  HG2 HG3 CD  OE1 OE2 C   O   N   H   CA  HA  CB  HB1 HB2 HB3 C   O   
N   H   CA  HA  CB  HB2 HB3 CG  HG2 HG3 CD  OE1 OE2 C   O   N   H   CA  HA  CB  
HB  CG1 HG11HG12HG13CG2 HG21HG22HG23C   O   N   H   CA  HA  CB  HB2 HB3 CG  HG2 
HG3 CD  OE1 OE2 C   O   N   H   CA  HA  CB  HB2 HB3 CG  HG2 HG3 CD  OE1 OE2 C   
O   N   H   CA  HA  CB  HB2 HB3 CG  HG  CD1 HD11HD12HD13CD2 HD21HD22HD23C   O   
N   H   C   O   CA  HA  CB  HB2 HB3 CG  CD  HD1 N   H   CA  HA  CB  HB2 HB3 OG  
HG  C   O   N   H   CA  HA  CB  HB2 HB3 CG  HG2 HG3 CD  OE1 OE2 C   O   N   H   
CA  HA  CB  HB2 HB3 CG  HG  CD1 HD11HD12HD13CD2 HD21HD22HD23C   O   N   H   CA  
HA  CB  HB2 HB3 CG  CD1 HD1 NE1 HE1 CE2 CZ2 HZ2 CH2 HH2 CZ3 HZ3 CE3 HE3 CD2 C   
O   N   H   CA  HA  CB  HB2 HB3 CG  ND1 HD1 CE1 HE1 NE2 CD2 HD2 C   O   N   H   
CA  HA  CB  HB2 HB3 CG  HG  CD1 HD11HD12HD13CD2 HD21HD22HD23C   O   N   H   CA  
HA  CB  HB2 HB3 CG  HG2 HG3 CD  OE1 OE2 C   O   N   H   CA  HA  CB  HB2 HB3 CG  
OD1 ND2 HD21HD22C   O   N   H   CA  HA  CB  HB2 HB3 CG  HG2 HG3 CD  OE1 OE2 C   
O   N   H   CA  HA  CB  HB  CG1 HG11HG12HG13CG2 HG21HG22HG23C   O   N   H   CA  
HA  CB  HB1 HB2 HB3 C   O   N   H   CA  HA  CB  HB2 HB3 CG  HG2 HG3 CD  HD2 HD3 
NE  HE  CZ  NH1 HH11HH12NH2 HH21HH22C   O   N   H   CA  HA  CB  HB2 HB3 CG  HG  
CD1 HD11HD12HD13CD2 HD21HD22HD23C   O   N   H   CA  HA  CB  HB2 HB3 CG  HG2 HG3 
CD  OE1 OE2 C   O   N   H   CA  HA  CB  HB2 HB3 CG  HG2 HG3 CD  HD2 HD3 CE  HE2 
HE3 NZ  HZ1 HZ2 HZ3 C   O   N   H   CA  HA  CB  HB2 HB3 CG  HG2 HG3 CD  OE1 OE2 
C   O   N   H   CA  HA  CB  HB2 HB3 CG  OD1 ND2 HD21HD22C   O   N   H   CA  HA  
CB  HB1 HB2 HB3 C   O   N   H   CA  HA  CB  HB2 HB3 CG  HG2 HG3 CD  OE1 OE2 C   
O   N   H   CA  HA  CB  HB2 HB3 SG  C   O   N   H   CA  HA  CB  HB2 HB3 CG  HG2 
HG3 CD  OE1 OE2 C   O   N   H   CA  HA  CB  HB1 HB2 HB3 C   O   N   HN1 HN2 H1  
CH3 H2  H3  C   O   N   H   CA  HA  CB  HB2 HB3 CG  HG2 HG3 CD  HD2 HD3 CE  HE2 
HE3 NZ  HZ1 HZ2 HZ3 C   O   N   H   CA  HA  CB  HB  CG1 HG11HG12HG13CG2 HG21HG22
HG23C   O   N   H   CA  HA  CB  HB2 HB3 CG  HG2 HG3 CD  HD2 HD3 CE  HE2 HE3 NZ  
HZ1 HZ2 HZ3 C   O   N   H   CA  HA  CB  HB2 HB3 CG  HG2 HG3 CD  OE1 NE2 HE21HE22
C   O   N   H   CA  HA  CB  HB2 HB3 CG  HG  CD1 HD11HD12HD13CD2 HD21HD22HD23C   
O   N   H   CA  HA  CB  HB2 HB3 CG  HG2 HG3 CD  HD2 HD3 CE  HE2 HE3 NZ  HZ1 HZ2 
HZ3 C   O   N   H   CA  HA  CB  HB1 HB2 HB3 C   O   N   H   C   O   CA  HA  CB  
HB2 HB3 CG  CD  HD1 N   H   CA  HA  CB  HB  CG1 HG11HG12HG13CG2 HG21HG22HG23C   
O   N   H   CA  HA  CB  HB2 HB3 CG  HG2 HG3 CD  OE1 OE2 C   O   N   H   CA  HA  
CB  HB2 HB3 CG  HG2 HG3 CD  OE1 OE2 C   O   N   H   CA  HA  CB  HB2 HB3 CG  HG  
CD1 HD11HD12HD13CD2 HD21HD22HD23C   O   N   H   CA  HA  CB  HB2 HB3 CG  HG2 HG3 
CD  HD2 HD3 CE  HE2 HE3 NZ  HZ1 HZ2 HZ3 C   O   N   H   CA  HA  CB  HB2 HB3 OG  
HG  C   O   N   H   CA  HA  CB  HB2 HB3 CG  HG2 HG3 CD  HD2 HD3 CE  HE2 HE3 NZ  
HZ1 HZ2 HZ3 C   O   N   H   CA  HA  CB  HB2 HB3 CG  HG  CD1 HD11HD12HD13CD2 HD21
HD22HD23C   O   N   H   CA  HA  CB  HB2 HB3 CG  CD1 HD1 NE1 HE1 CE2 CZ2 HZ2 CH2 
HH2 CZ3 HZ3 CE3 HE3 CD2 C   O   N   H   CA  HA  CB  HB2 HB3 CG  ND1 HD1 CE1 HE1 
NE2 CD2 HD2 C   O   N   H   CA  HA  CB  HB2 HB3 CG  HG  CD1 HD11HD12HD13CD2 HD21
HD22HD23C   O   N   H   CA  HA  CB  HB2 HB3 CG  HG2 HG3 CD  HD2 HD3 CE  HE2 HE3 
NZ  HZ1 HZ2 HZ3 C   O   N   H   CA  HA  CB  HB2 HB3 CG  OD1 ND2 HD21HD22C   O   
N   H   CA  HA  CB  HB2 HB3 CG  HG2 HG3 CD  HD2 HD3 CE  HE2 HE3 NZ  HZ1 HZ2 HZ3 
C   O   N   H   CA  HA  CB  HB  CG1 HG11HG12HG13CG2 HG21HG22HG23C   O   N   H   
CA  HA  CB  HB1 HB2 HB3 C   O   N   H   CA  HA  CB  HB2 HB3 CG  HG2 HG3 CD  HD2 
HD3 NE  HE  CZ  NH1 HH11HH12NH2 HH21HH22C   O   N   H   CA  HA  CB  HB2 HB3 CG  
HG  CD1 HD11HD12HD13CD2 HD21HD22HD23C   O   N   H   CA  HA  CB  HB2 HB3 CG  HG2 
HG3 CD  HD2 HD3 CE  HE2 HE3 NZ  HZ1 HZ2 HZ3 C   O   N   H   CA  HA  CB  HB2 HB3 
CG  HG2 HG3 CD  HD2 HD3 CE  HE2 HE3 NZ  HZ1 HZ2 HZ3 C   O   N   H   CA  HA  CB  
HB2 HB3 CG  HG2 HG3 CD  HD2 HD3 CE  HE2 HE3 NZ  HZ1 HZ2 HZ3 C   O   N   H   CA  
HA  CB  HB2 HB3 CG  OD1 ND2 HD21HD22C   O   N   H   CA  HA  CB  HB1 HB2 HB3 C   
O   N   H   CA  HA  CB  HB2 HB3 CG  HG2 HG3 CD  OE1 OE2 C   O   N   H   CA  HA  
CB  HB2 HB3 SG  C   O   N   H   CA  HA  CB  HB2 HB3 CG  HG2 HG3 CD  HD2 HD3 CE  
HE2 HE3 NZ  HZ1 HZ2 HZ3 C   O   N   H   CA  HA  CB  HB1 HB2 HB3 C   O   N   HN1 
HN2 NF  NB  NG  CD  HD2 HD3 CE  HE2 HE3 OZ  CH  HH2 HH3 CQ  HQ2 HQ3 OI  CK  HK2 
HK3 CV  HV2 HV3 OM  CN  HN2 HN3 CX  HX2 HX3 NO  NP  NR  
%FLAG CHARGE                                                                    
%FORMAT(5E16.8)                                                                 
  2.04636429E+00 -6.67300626E+00  2.04636429E+00  2.04636429E+00  1.08823576E+01
 -1.03484442E+01 -9.40817349E+00  5.35006728E+00  7.23425310E-01  2.01356415E+00
  1.02044880E+00 -3.15245790E-01 -3.15245790E-01  2.47823280E-01 -7.74447750E-01
 -7.74447750E-01  1.46762404E+01 -1.49204192E+01 -1.49204192E+01  9.77808618E+00
 -1.06035564E+01 -7.57501011E+00  4.95464337E+00 -1.59445125E+00  1.76574087E+00
  5.43935655E+00 -5.41202310E-01 -5.81655816E+00  1.44138393E+00  1.44138393E+00
  1.44138393E+00 -5.81655816E+00  1.44138393E+00  1.44138393E+00  1.44138393E+00
  1.08841798E+01 -1.03484442E+01 -6.33953817E+00  5.00566581E+00 -4.37335200E+00
  2.59849998E+00 -1.71289620E-01  6.59647260E-01  6.59647260E-01  3.40757010E-01
  1.87689690E-01  1.87689690E-01 -8.72848170E-01  1.13160483E+00  1.13160483E+00
 -2.60578890E-01  2.06823105E+00  2.06823105E+00 -7.02287442E+00  6.19558200E+00
  6.19558200E+00  6.19558200E+00  1.33769904E+01 -1.07402236E+01 -7.57501011E+00
  4.95464337E+00 -5.64891300E-02  1.54889550E+00 -6.56002800E-02  3.11601330E-01
  3.11601330E-01 -1.17533835E+00  6.41424960E-01  6.41424960E-01  1.26663207E+01
 -1.10900918E+01 -1.71417176E+01  7.74629973E+00  7.74629973E+00  1.08841798E+01
 -1.03484442E+01 -7.57501011E+00  4.95464337E+00 -9.43915140E-01  1.68009606E+00
 -2.00809746E+00  8.32759110E-01  8.32759110E-01  6.43429413E+00 -6.57825030E-01
 -7.50940983E+00  1.82223000E+00  1.82223000E+00  1.82223000E+00 -7.50940983E+00
  1.82223000E+00  1.82223000E+00  1.82223000E+00  1.08841798E+01 -1.03484442E+01
 -9.40817349E+00  5.35006728E+00  7.23425310E-01  2.01356415E+00  1.02044880E+00
 -3.15245790E-01 -3.15245790E-01  2.47823280E-01 -7.74447750E-01 -7.74447750E-01
  1.46762404E+01 -1.49204192E+01 -1.49204192E+01  9.77808618E+00 -1.06035564E+01
 -7.57501011E+00  4.95464337E+00  6.14091510E-01  1.49969529E+00 -3.32556975E+00
  1.09880469E+00  1.09880469E+00  1.09880469E+00  1.08841798E+01 -1.03484442E+01
 -9.40817349E+00  5.35006728E+00  7.23425310E-01  2.01356415E+00  1.02044880E+00
 -3.15245790E-01 -3.15245790E-01  2.47823280E-01 -7.74447750E-01 -7.74447750E-01
  1.46762404E+01 -1.49204192E+01 -1.49204192E+01  9.77808618E+00 -1.06035564E+01
 -7.57501011E+00  4.95464337E+00 -1.59445125E+00  1.76574087E+00  5.43935655E+00
 -5.41202310E-01 -5.81655816E+00  1.44138393E+00  1.44138393E+00  1.44138393E+00
 -5.81655816E+00  1.44138393E+00  1.44138393E+00  1.44138393E+00  1.08841798E+01
 -1.03484442E+01 -9.40817349E+00  5.35006728E+00  7.23425310E-01  2.01356415E+00
  1.02044880E+00 -3.15245790E-01 -3.15245790E-01  2.47823280E-01 -7.74447750E-01
 -7.74447750E-01  1.46762404E+01 -1.49204192E+01 -1.49204192E+01  9.77808618E+00
 -1.06035564E+01 -9.40817349E+00  5.35006728E+00  7.23425310E-01  2.01356415E+00
  1.02044880E+00 -3.15245790E-01 -3.15245790E-01  2.47823280E-01 -7.74447750E-01
 -7.74447750E-01  1.46762404E+01 -1.49204192E+01 -1.49204192E+01  9.77808618E+00
 -1.06035564E+01 -7.57501011E+00  4.95464337E+00 -9.43915140E-01  1.68009606E+00
 -2.00809746E+00  8.32759110E-01  8.32759110E-01  6.43429413E+00 -6.57825030E-01
 -7.50940983E+00  1.82223000E+00  1.82223000E+00  1.82223000E+00 -7.50940983E+00
  1.82223000E+00  1.82223000E+00  1.82223000E+00  1.08841798E+01 -1.03484442E+01
 -7.57501011E+00  4.95464337E+00  1.08841798E+01 -1.03484442E+01 -3.46223700E-02
  2.55294423E+00 -5.92953642E+00  2.19032046E+00  2.19032046E+00  6.19558200E+00
 -6.48531657E+00  3.75014934E+00 -7.57501011E+00  4.95464337E+00 -4.53735270E-01
  1.53613989E+00  3.85766091E+00  6.41424960E-01  6.41424960E-01 -1.19283176E+01
  7.79003325E+00  1.08841798E+01 -1.03484442E+01 -9.40817349E+00  5.35006728E+00
  7.23425310E-01  2.01356415E+00  1.02044880E+00 -3.15245790E-01 -3.15245790E-01
  2.47823280E-01 -7.74447750E-01 -7.74447750E-01  1.46762404E+01 -1.49204192E+01
 -1.49204192E+01  9.77808618E+00 -1.06035564E+01 -7.57501011E+00  4.95464337E+00
 -9.43915140E-01  1.68009606E+00 -2.00809746E+00  8.32759110E-01  8.32759110E-01
  6.43429413E+00 -6.57825030E-01 -7.50940983E+00  1.82223000E+00  1.82223000E+00
  1.82223000E+00 -7.50940983E+00  1.82223000E+00  1.82223000E+00  1.82223000E+00
  1.08841798E+01 -1.03484442E+01 -7.57501011E+00  4.95464337E+00 -5.01113250E-01
  2.04636429E+00 -9.11115000E-02  6.17735970E-01  6.17735970E-01 -2.57845545E+00
 -2.98481274E+00  3.75743826E+00 -6.22838214E+00  6.21744876E+00  2.51467740E+00
 -4.73962023E+00  2.86454556E+00 -2.06640882E+00  2.58209991E+00 -3.59343756E+00
  2.63676681E+00 -4.34966301E+00  3.09779100E+00  2.26503189E+00  1.08841798E+01
 -1.03484442E+01 -7.57501011E+00  4.95464337E+00  3.42579240E-01  1.60538463E+00
 -8.41870260E-01  7.32536460E-01  7.32536460E-01 -4.84713180E-01 -6.94451853E+00
  6.64931727E+00  3.74832711E+00  2.53654416E+00 -1.04359112E+01  2.35432116E+00
  2.09009781E+00  1.08841798E+01 -1.03484442E+01 -7.57501011E+00  4.95464337E+00
 -9.43915140E-01  1.68009606E+00 -2.00809746E+00  8.32759110E-01  8.32759110E-01
  6.43429413E+00 -6.57825030E-01 -7.50940983E+00  1.82223000E+00  1.82223000E+00
  1.82223000E+00 -7.50940983E+00  1.82223000E+00  1.82223000E+00  1.82223000E+00
  1.08841798E+01 -1.03484442E+01 -9.40817349E+00  5.35006728E+00  7.23425310E-01
  2.01356415E+00  1.02044880E+00 -3.15245790E-01 -3.15245790E-01  2.47823280E-01
 -7.74447750E-01 -7.74447750E-01  1.46762404E+01 -1.49204192E+01 -1.49204192E+01
  9.77808618E+00 -1.06035564E+01 -7.57501011E+00  4.95464337E+00  2.60578890E-01
  1.90969704E+00 -3.71917143E+00  1.45231731E+00  1.45231731E+00  1.29924999E+01
 -1.08076461E+01 -1.67481159E+01  7.64607708E+00  7.64607708E+00  1.08841798E+01
 -1.03484442E+01 -9.40817349E+00  5.35006728E+00  7.23425310E-01  2.01356415E+00
  1.02044880E+00 -3.15245790E-01 -3.15245790E-01  2.47823280E-01 -7.74447750E-01
 -7.74447750E-01  1.46762404E+01 -1.49204192E+01 -1.49204192E+01  9.77808618E+00
 -1.06035564E+01 -7.57501011E+00  4.95464337E+00 -1.59445125E+00  1.76574087E+00
  5.43935655E+00 -5.41202310E-01 -5.81655816E+00  1.44138393E+00  1.44138393E+00
  1.44138393E+00 -5.81655816E+00  1.44138393E+00  1.44138393E+00  1.44138393E+00
  1.08841798E+01 -1.03484442E+01 -7.57501011E+00  4.95464337E+00  6.14091510E-01
  1.49969529E+00 -3.32556975E+00  1.09880469E+00  1.09880469E+00  1.09880469E+00
  1.08841798E+01 -1.03484442E+01 -6.33953817E+00  5.00566581E+00 -4.80522051E+00
  2.84267880E+00 -1.27556100E-02  5.95869210E-01  5.95869210E-01  7.10669700E-01
  5.19335550E-01  5.19335550E-01  8.85603780E-01  1.25187201E+00  1.25187201E+00
 -9.64870785E+00  6.29762688E+00  1.47163295E+01 -1.57203782E+01  8.15994594E+00
  8.15994594E+00 -1.57203782E+01  8.15994594E+00  8.15994594E+00  1.33769904E+01
 -1.07402236E+01 -7.57501011E+00  4.95464337E+00 -9.43915140E-01  1.68009606E+00
 -2.00809746E+00  8.32759110E-01  8.32759110E-01  6.43429413E+00 -6.57825030E-01
 -7.50940983E+00  1.82223000E+00  1.82223000E+00  1.82223000E+00 -7.50940983E+00
  1.82223000E+00  1.82223000E+00  1.82223000E+00  1.08841798E+01 -1.03484442E+01
 -9.40817349E+00  5.35006728E+00  7.23425310E-01  2.01356415E+00  1.02044880E+00
 -3.15245790E-01 -3.15245790E-01  2.47823280E-01 -7.74447750E-01 -7.74447750E-01
  1.46762404E+01 -1.49204192E+01 -1.49204192E+01  9.77808618E+00 -1.06035564E+01
 -6.33953817E+00  5.00566581E+00 -4.37335200E+00  2.59849998E+00 -1.71289620E-01
  6.59647260E-01  6.59647260E-01  3.40757010E-01  1.87689690E-01  1.87689690E-01
 -8.72848170E-01  1.13160483E+00  1.13160483E+00 -2.60578890E-01  2.06823105E+00
  2.06823105E+00 -7.02287442E+00  6.19558200E+00  6.19558200E+00  6.19558200E+00
  1.33769904E+01 -1.07402236E+01 -9.40817349E+00  5.35006728E+00  7.23425310E-01
  2.01356415E+00  1.02044880E+00 -3.15245790E-01 -3.15245790E-01  2.47823280E-01
 -7.74447750E-01 -7.74447750E-01  1.46762404E+01 -1.49204192E+01 -1.49204192E+01
  9.77808618E+00 -1.06035564E+01 -7.57501011E+00  4.95464337E+00  2.60578890E-01
  1.90969704E+00 -3.71917143E+00  1.45231731E+00  1.45231731E+00  1.29924999E+01
 -1.08076461E+01 -1.67481159E+01  7.64607708E+00  7.64607708E+00  1.08841798E+01
 -1.03484442E+01 -7.57501011E+00  4.95464337E+00  6.14091510E-01  1.49969529E+00
 -3.32556975E+00  1.09880469E+00  1.09880469E+00  1.09880469E+00  1.08841798E+01
 -1.03484442E+01 -9.40817349E+00  5.35006728E+00  7.23425310E-01  2.01356415E+00
  1.02044880E+00 -3.15245790E-01 -3.15245790E-01  2.47823280E-01 -7.74447750E-01
 -7.74447750E-01  1.46762404E+01 -1.49204192E+01 -1.49204192E+01  9.77808618E+00
 -1.06035564E+01 -7.57501011E+00  4.95464337E+00  7.81736670E-01  1.39582818E+00
 -1.43956170E+00  1.65822930E+00  1.65822930E+00 -1.96983063E+00  1.08841798E+01
 -1.03484442E+01 -9.40817349E+00  5.35006728E+00  7.23425310E-01  2.01356415E+00
  1.02044880E+00 -3.15245790E-01 -3.15245790E-01  2.47823280E-01 -7.74447750E-01
 -7.74447750E-01  1.46762404E+01 -1.49204192E+01 -1.49204192E+01  9.77808618E+00
 -1.06035564E+01 -7.57501011E+00  4.95464337E+00  6.14091510E-01  1.49969529E+00
 -3.32556975E+00  1.09880469E+00  1.09880469E+00  1.09880469E+00  1.08841798E+01
 -1.03484442E+01 -8.43692490E+00  4.21846245E+00  4.21846245E+00  2.04636429E+00
 -6.67300626E+00  2.04636429E+00  2.04636429E+00  1.08823576E+01 -1.03484442E+01
 -6.33953817E+00  5.00566581E+00 -4.37335200E+00  2.59849998E+00 -1.71289620E-01
  6.59647260E-01  6.59647260E-01  3.40757010E-01  1.87689690E-01  1.87689690E-01
 -8.72848170E-01  1.13160483E+00  1.13160483E+00 -2.60578890E-01  2.06823105E+00
  2.06823105E+00 -7.02287442E+00  6.19558200E+00  6.19558200E+00  6.19558200E+00
  1.33769904E+01 -1.07402236E+01 -7.57501011E+00  4.95464337E+00 -1.59445125E+00
  1.76574087E+00  5.43935655E+00 -5.41202310E-01 -5.81655816E+00  1.44138393E+00
  1.44138393E+00  1.44138393E+00 -5.81655816E+00  1.44138393E+00  1.44138393E+00
  1.44138393E+00  1.08841798E+01 -1.03484442E+01 -6.33953817E+00  5.00566581E+00
 -4.37335200E+00  2.59849998E+00 -1.71289620E-01  6.59647260E-01  6.59647260E-01
  3.40757010E-01  1.87689690E-01  1.87689690E-01 -8.72848170E-01  1.13160483E+00
  1.13160483E+00 -2.60578890E-01  2.06823105E+00  2.06823105E+00 -7.02287442E+00
  6.19558200E+00  6.19558200E+00  6.19558200E+00  1.33769904E+01 -1.07402236E+01
 -7.57501011E+00  4.95464337E+00 -5.64891300E-02  1.54889550E+00 -6.56002800E-02
  3.11601330E-01  3.11601330E-01 -1.17533835E+00  6.41424960E-01  6.41424960E-01
  1.26663207E+01 -1.10900918E+01 -1.71417176E+01  7.74629973E+00  7.74629973E+00
  1.08841798E+01 -1.03484442E+01 -7.57501011E+00  4.95464337E+00 -9.43915140E-01
  1.68009606E+00 -2.00809746E+00  8.32759110E-01  8.32759110E-01  6.43429413E+00
 -6.57825030E-01 -7.50940983E+00  1.82223000E+00  1.82223000E+00  1.82223000E+00
 -7.50940983E+00  1.82223000E+00  1.82223000E+00  1.82223000E+00  1.08841798E+01
 -1.03484442E+01 -6.33953817E+00  5.00566581E+00 -4.37335200E+00  2.59849998E+00
 -1.71289620E-01  6.59647260E-01  6.59647260E-01  3.40757010E-01  1.87689690E-01
  1.87689690E-01 -8.72848170E-01  1.13160483E+00  1.13160483E+00 -2.60578890E-01
  2.06823105E+00  2.06823105E+00 -7.02287442E+00  6.19558200E+00  6.19558200E+00
  6.19558200E+00  1.33769904E+01 -1.07402236E+01 -7.57501011E+00  4.95464337E+00
  6.14091510E-01  1.49969529E+00 -3.32556975E+00  1.09880469E+00  1.09880469E+00
  1.09880469E+00  1.08841798E+01 -1.03484442E+01 -7.57501011E+00  4.95464337E+00
  1.08841798E+01 -1.03484442E+01 -3.46223700E-02  2.55294423E+00 -5.92953642E+00
  2.19032046E+00  2.19032046E+00  6.19558200E+00 -6.48531657E+00  3.75014934E+00
 -7.57501011E+00  4.95464337E+00 -1.59445125E+00  1.76574087E+00  5.43935655E+00
 -5.41202310E-01 -5.81655816E+00  1.44138393E+00  1.44138393E+00  1.44138393E+00
 -5.81655816E+00  1.44138393E+00  1.44138393E+00  1.44138393E+00  1.08841798E+01
 -1.03484442E+01 -9.40817349E+00  5.35006728E+00  7.23425310E-01  2.01356415E+00
  1.02044880E+00 -3.15245790E-01 -3.15245790E-01  2.47823280E-01 -7.74447750E-01
 -7.74447750E-01  1.46762404E+01 -1.49204192E+01 -1.49204192E+01  9.77808618E+00
 -1.06035564E+01 -9.40817349E+00  5.35006728E+00  7.23425310E-01  2.01356415E+00
  1.02044880E+00 -3.15245790E-01 -3.15245790E-01  2.47823280E-01 -7.74447750E-01
 -7.74447750E-01  1.46762404E+01 -1.49204192E+01 -1.49204192E+01  9.77808618E+00
 -1.06035564E+01 -7.57501011E+00  4.95464337E+00 -9.43915140E-01  1.68009606E+00
 -2.00809746E+00  8.32759110E-01  8.32759110E-01  6.43429413E+00 -6.57825030E-01
 -7.50940983E+00  1.82223000E+00  1.82223000E+00  1.82223000E+00 -7.50940983E+00
  1.82223000E+00  1.82223000E+00  1.82223000E+00  1.08841798E+01 -1.03484442E+01
 -6.33953817E+00  5.00566581E+00 -4.37335200E+00  2.59849998E+00 -1.71289620E-01
  6.59647260E-01  6.59647260E-01  3.40757010E-01  1.87689690E-01  1.87689690E-01
 -8.72848170E-01  1.13160483E+00  1.13160483E+00 -2.60578890E-01  2.06823105E+00
  2.06823105E+00 -7.02287442E+00  6.19558200E+00  6.19558200E+00  6.19558200E+00
  1.33769904E+01 -1.07402236E+01 -7.57501011E+00  4.95464337E+00 -4.53735270E-01
  1.53613989E+00  3.85766091E+00  6.41424960E-01  6.41424960E-01 -1.19283176E+01
  7.79003325E+00  1.08841798E+01 -1.03484442E+01 -6.33953817E+00  5.00566581E+00
 -4.37335200E+00  2.59849998E+00 -1.71289620E-01  6.59647260E-01  6.59647260E-01
  3.40757010E-01  1.87689690E-01  1.87689690E-01 -8.72848170E-01  1.13160483E+00
  1.13160483E+00 -2.60578890E-01  2.06823105E+00  2.06823105E+00 -7.02287442E+00
  6.19558200E+00  6.19558200E+00  6.19558200E+00  1.33769904E+01 -1.07402236E+01
 -7.57501011E+00  4.95464337E+00 -9.43915140E-01  1.68009606E+00 -2.00809746E+00
  8.32759110E-01  8.32759110E-01  6.43429413E+00 -6.57825030E-01 -7.50940983E+00
  1.82223000E+00  1.82223000E+00  1.82223000E+00 -7.50940983E+00  1.82223000E+00
  1.82223000E+00  1.82223000E+00  1.08841798E+01 -1.03484442E+01 -7.57501011E+00
  4.95464337E+00 -5.01113250E-01  2.04636429E+00 -9.11115000E-02  6.17735970E-01
  6.17735970E-01 -2.57845545E+00 -2.98481274E+00  3.75743826E+00 -6.22838214E+00
  6.21744876E+00  2.51467740E+00 -4.73962023E+00  2.86454556E+00 -2.06640882E+00
  2.58209991E+00 -3.59343756E+00  2.63676681E+00 -4.34966301E+00  3.09779100E+00
  2.26503189E+00  1.08841798E+01 -1.03484442E+01 -7.57501011E+00  4.95464337E+00
  3.42579240E-01  1.60538463E+00 -8.41870260E-01  7.32536460E-01  7.32536460E-01
 -4.84713180E-01 -6.94451853E+00  6.64931727E+00  3.74832711E+00  2.53654416E+00
 -1.04359112E+01  2.35432116E+00  2.09009781E+00  1.08841798E+01 -1.03484442E+01
 -7.57501011E+00  4.95464337E+00 -9.43915140E-01  1.68009606E+00 -2.00809746E+00
  8.32759110E-01  8.32759110E-01  6.43429413E+00 -6.57825030E-01 -7.50940983E+00
  1.82223000E+00  1.82223000E+00  1.82223000E+00 -7.50940983E+00  1.82223000E+00
  1.82223000E+00  1.82223000E+00  1.08841798E+01 -1.03484442E+01 -6.33953817E+00
  5.00566581E+00 -4.37335200E+00  2.59849998E+00 -1.71289620E-01  6.59647260E-01
  6.59647260E-01  3.40757010E-01  1.87689690E-01  1.87689690E-01 -8.72848170E-01
  1.13160483E+00  1.13160483E+00 -2.60578890E-01  2.06823105E+00  2.06823105E+00
 -7.02287442E+00  6.19558200E+00  6.19558200E+00  6.19558200E+00  1.33769904E+01
 -1.07402236E+01 -7.57501011E+00  4.95464337E+00  2.60578890E-01  1.90969704E+00
 -3.71917143E+00  1.45231731E+00  1.45231731E+00  1.29924999E+01 -1.08076461E+01
 -1.67481159E+01  7.64607708E+00  7.64607708E+00  1.08841798E+01 -1.03484442E+01
 -6.33953817E+00  5.00566581E+00 -4.37335200E+00  2.59849998E+00 -1.71289620E-01
  6.59647260E-01  6.59647260E-01  3.40757010E-01  1.87689690E-01  1.87689690E-01
 -8.72848170E-01  1.13160483E+00  1.13160483E+00 -2.60578890E-01  2.06823105E+00
  2.06823105E+00 -7.02287442E+00  6.19558200E+00  6.19558200E+00  6.19558200E+00
  1.33769904E+01 -1.07402236E+01 -7.57501011E+00  4.95464337E+00 -1.59445125E+00
  1.76574087E+00  5.43935655E+00 -5.41202310E-01 -5.81655816E+00  1.44138393E+00
  1.44138393E+00  1.44138393E+00 -5.81655816E+00  1.44138393E+00  1.44138393E+00
  1.44138393E+00  1.08841798E+01 -1.03484442E+01 -7.57501011E+00  4.95464337E+00
  6.14091510E-01  1.49969529E+00 -3.32556975E+00  1.09880469E+00  1.09880469E+00
  1.09880469E+00  1.08841798E+01 -1.03484442E+01 -6.33953817E+00  5.00566581E+00
 -4.80522051E+00  2.84267880E+00 -1.27556100E-02  5.95869210E-01  5.95869210E-01
  7.10669700E-01  5.19335550E-01  5.19335550E-01  8.85603780E-01  1.25187201E+00
  1.25187201E+00 -9.64870785E+00  6.29762688E+00  1.47163295E+01 -1.57203782E+01
  8.15994594E+00  8.15994594E+00 -1.57203782E+01  8.15994594E+00  8.15994594E+00
  1.33769904E+01 -1.07402236E+01 -7.57501011E+00  4.95464337E+00 -9.43915140E-01
  1.68009606E+00 -2.00809746E+00  8.32759110E-01  8.32759110E-01  6.43429413E+00
 -6.57825030E-01 -7.50940983E+00  1.82223000E+00  1.82223000E+00  1.82223000E+00
 -7.50940983E+00  1.82223000E+00  1.82223000E+00  1.82223000E+00  1.08841798E+01
 -1.03484442E+01 -6.33953817E+00  5.00566581E+00 -4.37335200E+00  2.59849998E+00
 -1.71289620E-01  6.59647260E-01  6.59647260E-01  3.40757010E-01  1.87689690E-01
  1.87689690E-01 -8.72848170E-01  1.13160483E+00  1.13160483E+00 -2.60578890E-01
  2.06823105E+00  2.06823105E+00 -7.02287442E+00  6.19558200E+00  6.19558200E+00
  6.19558200E+00  1.33769904E+01 -1.07402236E+01 -6.33953817E+00  5.00566581E+00
 -4.37335200E+00  2.59849998E+00 -1.71289620E-01  6.59647260E-01  6.59647260E-01
  3.40757010E-01  1.87689690E-01  1.87689690E-01 -8.72848170E-01  1.13160483E+00
  1.13160483E+00 -2.60578890E-01  2.06823105E+00  2.06823105E+00 -7.02287442E+00
  6.19558200E+00  6.19558200E+00  6.19558200E+00  1.33769904E+01 -1.07402236E+01
 -6.33953817E+00  5.00566581E+00 -4.37335200E+00  2.59849998E+00 -1.71289620E-01
  6.59647260E-01  6.59647260E-01  3.40757010E-01  1.87689690E-01  1.87689690E-01
 -8.72848170E-01  1.13160483E+00  1.13160483E+00 -2.60578890E-01  2.06823105E+00
  2.06823105E+00 -7.02287442E+00  6.19558200E+00  6.19558200E+00  6.19558200E+00
  1.33769904E+01 -1.07402236E+01 -7.57501011E+00  4.95464337E+00  2.60578890E-01
  1.90969704E+00 -3.71917143E+00  1.45231731E+00  1.45231731E+00  1.29924999E+01
 -1.08076461E+01 -1.67481159E+01  7.64607708E+00  7.64607708E+00  1.08841798E+01
 -1.03484442E+01 -7.57501011E+00  4.95464337E+00  6.14091510E-01  1.49969529E+00
 -3.32556975E+00  1.09880469E+00  1.09880469E+00  1.09880469E+00  1.08841798E+01
 -1.03484442E+01 -9.40817349E+00  5.35006728E+00  7.23425310E-01  2.01356415E+00
  1.02044880E+00 -3.15245790E-01 -3.15245790E-01  2.47823280E-01 -7.74447750E-01
 -7.74447750E-01  1.46762404E+01 -1.49204192E+01 -1.49204192E+01  9.77808618E+00
 -1.06035564E+01 -7.57501011E+00  4.95464337E+00  7.81736670E-01  1.39582818E+00
 -1.43956170E+00  1.65822930E+00  1.65822930E+00 -1.96983063E+00  1.08841798E+01
 -1.03484442E+01 -6.33953817E+00  5.00566581E+00 -4.37335200E+00  2.59849998E+00
 -1.71289620E-01  6.59647260E-01  6.59647260E-01  3.40757010E-01  1.87689690E-01
  1.87689690E-01 -8.72848170E-01  1.13160483E+00  1.13160483E+00 -2.60578890E-01
  2.06823105E+00  2.06823105E+00 -7.02287442E+00  6.19558200E+00  6.19558200E+00
  6.19558200E+00  1.33769904E+01 -1.07402236E+01 -7.57501011E+00  4.95464337E+00
  6.14091510E-01  1.49969529E+00 -3.32556975E+00  1.09880469E+00  1.09880469E+00
  1.09880469E+00  1.08841798E+01 -1.03484442E+01 -8.43692490E+00  4.21846245E+00
  4.21846245E+00 -5.96962548E+00 -4.85624295E+00  6.69669525E+00 -2.61307782E+00
  1.72382958E+00  1.72382958E+00  3.19072473E+00  6.17735970E-01  6.17735970E-01
 -7.47843192E+00  2.08280889E+00  8.87426010E-01  8.87426010E-01  2.78983413E+00
  7.23425310E-01  7.23425310E-01 -8.18545716E+00  2.78983413E+00  7.23425310E-01
  7.23425310E-01  2.08280889E+00  8.87426010E-01  8.87426010E-01 -7.47843192E+00
  3.19072473E+00  6.17735970E-01  6.17735970E-01 -2.61307782E+00  1.72382958E+00
  1.72382958E+00  6.69669525E+00 -4.85624295E+00 -5.96962548E+00
%FLAG ATOMIC_NUMBER                                                             
%FORMAT(10I8)                                                                   
       1       6       1       1       6       8       7       1       6       1
       6       1       1       6       1       1       6       8       8       6
       8       7       1       6       1       6       1       6       1       1
       1       6       1       1       1       6       8       7       1       6
       1       6       1       1       6       1       1       6       1       1
       6       1       1       7       1       1       1       6       8       7
       1       6       1       6       1       1       6       1       1       6
       8       7       1       1       6       8       7       1       6       1
       6       1       1       6       1       6       1       1       1       6
       1       1       1       6       8       7       1       6       1       6
       1       1       6       1       1       6       8       8       6       8
       7       1       6       1       6       1       1       1       6       8
       7       1       6       1       6       1       1       6       1       1
       6       8       8       6       8       7       1       6       1       6
       1       6       1       1       1       6       1       1       1       6
       8       7       1       6       1       6       1       1       6       1
       1       6       8       8       6       8       7       1       6       1
       6       1       1       6       1       1       6       8       8       6
       8       7       1       6       1       6       1       1       6       1
       6       1       1       1       6       1       1       1       6       8
       7       1       6       8       6       1       6       1       1       6
       6       1       7       1       6       1       6       1       1       8
       1       6       8       7       1       6       1       6       1       1
       6       1       1       6       8       8       6       8       7       1
       6       1       6       1       1       6       1       6       1       1
       1       6       1       1       1       6       8       7       1       6
       1       6       1       1       6       6       1       7       1       6
       6       1       6       1       6       1       6       1       6       6
       8       7       1       6       1       6       1       1       6       7
       1       6       1       7       6       1       6       8       7       1
       6       1       6       1       1       6       1       6       1       1
       1       6       1       1       1       6       8       7       1       6
       1       6       1       1       6       1       1       6       8       8
       6       8       7       1       6       1       6       1       1       6
       8       7       1       1       6       8       7       1       6       1
       6       1       1       6       1       1       6       8       8       6
       8       7       1       6       1       6       1       6       1       1
       1       6       1       1       1       6       8       7       1       6
       1       6       1       1       1       6       8       7       1       6
       1       6       1       1       6       1       1       6       1       1
       7       1       6       7       1       1       7       1       1       6
       8       7       1       6       1       6       1       1       6       1
       6       1       1       1       6       1       1       1       6       8
       7       1       6       1       6       1       1       6       1       1
       6       8       8       6       8       7       1       6       1       6
       1       1       6       1       1       6       1       1       6       1
       1       7       1       1       1       6       8       7       1       6
       1       6       1       1       6       1       1       6       8       8
       6       8       7       1       6       1       6       1       1       6
       8       7       1       1       6       8       7       1       6       1
       6       1       1       1       6       8       7       1       6       1
       6       1       1       6       1       1       6       8       8       6
       8       7       1       6       1       6       1       1      16       6
       8       7       1       6       1       6       1       1       6       1
       1       6       8       8       6       8       7       1       6       1
       6       1       1       1       6       8       7       1       1       1
       6       1       1       6       8       7       1       6       1       6
       1       1       6       1       1       6       1       1       6       1
       1       7       1       1       1       6       8       7       1       6
       1       6       1       6       1       1       1       6       1       1
       1       6       8       7       1       6       1       6       1       1
       6       1       1       6       1       1       6       1       1       7
       1       1       1       6       8       7       1       6       1       6
       1       1       6       1       1       6       8       7       1       1
       6       8       7       1       6       1       6       1       1       6
       1       6       1       1       1       6       1       1       1       6
       8       7       1       6       1       6       1       1       6       1
       1       6       1       1       6       1       1       7       1       1
       1       6       8       7       1       6       1       6       1       1
       1       6       8       7       1       6       8       6       1       6
       1       1       6       6       1       7       1       6       1       6
       1       6       1       1       1       6       1       1       1       6
       8       7       1       6       1       6       1       1       6       1
       1       6       8       8       6       8       7       1       6       1
       6       1       1       6       1       1       6       8       8       6
       8       7       1       6       1       6       1       1       6       1
       6       1       1       1       6       1       1       1       6       8
       7       1       6       1       6       1       1       6       1       1
       6       1       1       6       1       1       7       1       1       1
       6       8       7       1       6       1       6       1       1       8
       1       6       8       7       1       6       1       6       1       1
       6       1       1       6       1       1       6       1       1       7
       1       1       1       6       8       7       1       6       1       6
       1       1       6       1       6       1       1       1       6       1
       1       1       6       8       7       1       6       1       6       1
       1       6       6       1       7       1       6       6       1       6
       1       6       1       6       1       6       6       8       7       1
       6       1       6       1       1       6       7       1       6       1
       7       6       1       6       8       7       1       6       1       6
       1       1       6       1       6       1       1       1       6       1
       1       1       6       8       7       1       6       1       6       1
       1       6       1       1       6       1       1       6       1       1
       7       1       1       1       6       8       7       1       6       1
       6       1       1       6       8       7       1       1       6       8
       7       1       6       1       6       1       1       6       1       1
       6       1       1       6       1       1       7       1       1       1
       6       8       7       1       6       1       6       1       6       1
       1       1       6       1       1       1       6       8       7       1
       6       1       6       1       1       1       6       8       7       1
       6       1       6       1       1       6       1       1       6       1
       1       7       1       6       7       1       1       7       1       1
       6       8       7       1       6       1       6       1       1       6
       1       6       1       1       1       6       1       1       1       6
       8       7       1       6       1       6       1       1       6       1
       1       6       1       1       6       1       1       7       1       1
       1       6       8       7       1       6       1       6       1       1
       6       1       1       6       1       1       6       1       1       7
       1       1       1       6       8       7       1       6       1       6
       1       1       6       1       1       6       1       1       6       1
       1       7       1       1       1       6       8       7       1       6
       1       6       1       1       6       8       7       1       1       6
       8       7       1       6       1       6       1       1       1       6
       8       7       1       6       1       6       1       1       6       1
       1       6       8       8       6       8       7       1       6       1
       6       1       1      16       6       8       7       1       6       1
       6       1       1       6       1       1       6       1       1       6
       1       1       7       1       1       1       6       8       7       1
       6       1       6       1       1       1       6       8       7       1
       1       7       7       7       6       1       1       6       1       1
       8       6       1       1       6       1       1       8       6       1
       1       6       1       1       8       6       1       1       6       1
       1       7       7       7
%FLAG MASS                                                                      
%FORMAT(5E16.8)                                                                 
  1.00800000E+00  1.20100000E+01  1.00800000E+00  1.00800000E+00  1.20100000E+01
  1.60000000E+01  1.40100000E+01  1.00800000E+00  1.20100000E+01  1.00800000E+00
  1.20100000E+01  1.00800000E+00  1.00800000E+00  1.20100000E+01  1.00800000E+00
  1.00800000E+00  1.20100000E+01  1.60000000E+01  1.60000000E+01  1.20100000E+01
  1.60000000E+01  1.40100000E+01  1.00800000E+00  1.20100000E+01  1.00800000E+00
  1.20100000E+01  1.00800000E+00  1.20100000E+01  1.00800000E+00  1.00800000E+00
  1.00800000E+00  1.20100000E+01  1.00800000E+00  1.00800000E+00  1.00800000E+00
  1.20100000E+01  1.60000000E+01  1.40100000E+01  1.00800000E+00  1.20100000E+01
  1.00800000E+00  1.20100000E+01  1.00800000E+00  1.00800000E+00  1.20100000E+01
  1.00800000E+00  1.00800000E+00  1.20100000E+01  1.00800000E+00  1.00800000E+00
  1.20100000E+01  1.00800000E+00  1.00800000E+00  1.40100000E+01  1.00800000E+00
  1.00800000E+00  1.00800000E+00  1.20100000E+01  1.60000000E+01  1.40100000E+01
  1.00800000E+00  1.20100000E+01  1.00800000E+00  1.20100000E+01  1.00800000E+00
  1.00800000E+00  1.20100000E+01  1.00800000E+00  1.00800000E+00  1.20100000E+01
  1.60000000E+01  1.40100000E+01  1.00800000E+00  1.00800000E+00  1.20100000E+01
  1.60000000E+01  1.40100000E+01  1.00800000E+00  1.20100000E+01  1.00800000E+00
  1.20100000E+01  1.00800000E+00  1.00800000E+00  1.20100000E+01  1.00800000E+00
  1.20100000E+01  1.00800000E+00  1.00800000E+00  1.00800000E+00  1.20100000E+01
  1.00800000E+00  1.00800000E+00  1.00800000E+00  1.20100000E+01  1.60000000E+01
  1.40100000E+01  1.00800000E+00  1.20100000E+01  1.00800000E+00  1.20100000E+01
  1.00800000E+00  1.00800000E+00  1.20100000E+01  1.00800000E+00  1.00800000E+00
  1.20100000E+01  1.60000000E+01  1.60000000E+01  1.20100000E+01  1.60000000E+01
  1.40100000E+01  1.00800000E+00  1.20100000E+01  1.00800000E+00  1.20100000E+01
  1.00800000E+00  1.00800000E+00  1.00800000E+00  1.20100000E+01  1.60000000E+01
  1.40100000E+01  1.00800000E+00  1.20100000E+01  1.00800000E+00  1.20100000E+01
  1.00800000E+00  1.00800000E+00  1.20100000E+01  1.00800000E+00  1.00800000E+00
  1.20100000E+01  1.60000000E+01  1.60000000E+01  1.20100000E+01  1.60000000E+01
  1.40100000E+01  1.00800000E+00  1.20100000E+01  1.00800000E+00  1.20100000E+01
  1.00800000E+00  1.20100000E+01  1.00800000E+00  1.00800000E+00  1.00800000E+00
  1.20100000E+01  1.00800000E+00  1.00800000E+00  1.00800000E+00  1.20100000E+01
  1.60000000E+01  1.40100000E+01  1.00800000E+00  1.20100000E+01  1.00800000E+00
  1.20100000E+01  1.00800000E+00  1.00800000E+00  1.20100000E+01  1.00800000E+00
  1.00800000E+00  1.20100000E+01  1.60000000E+01  1.60000000E+01  1.20100000E+01
  1.60000000E+01  1.40100000E+01  1.00800000E+00  1.20100000E+01  1.00800000E+00
  1.20100000E+01  1.00800000E+00  1.00800000E+00  1.20100000E+01  1.00800000E+00
  1.00800000E+00  1.20100000E+01  1.60000000E+01  1.60000000E+01  1.20100000E+01
  1.60000000E+01  1.40100000E+01  1.00800000E+00  1.20100000E+01  1.00800000E+00
  1.20100000E+01  1.00800000E+00  1.00800000E+00  1.20100000E+01  1.00800000E+00
  1.20100000E+01  1.00800000E+00  1.00800000E+00  1.00800000E+00  1.20100000E+01
  1.00800000E+00  1.00800000E+00  1.00800000E+00  1.20100000E+01  1.60000000E+01
  1.40100000E+01  1.00800000E+00  1.20100000E+01  1.60000000E+01  1.20100000E+01
  1.00800000E+00  1.20100000E+01  1.00800000E+00  1.00800000E+00  1.20100000E+01
  1.20100000E+01  1.00800000E+00  1.40100000E+01  1.00800000E+00  1.20100000E+01
  1.00800000E+00  1.20100000E+01  1.00800000E+00  1.00800000E+00  1.60000000E+01
  1.00800000E+00  1.20100000E+01  1.60000000E+01  1.40100000E+01  1.00800000E+00
  1.20100000E+01  1.00800000E+00  1.20100000E+01  1.00800000E+00  1.00800000E+00
  1.20100000E+01  1.00800000E+00  1.00800000E+00  1.20100000E+01  1.60000000E+01
  1.60000000E+01  1.20100000E+01  1.60000000E+01  1.40100000E+01  1.00800000E+00
  1.20100000E+01  1.00800000E+00  1.20100000E+01  1.00800000E+00  1.00800000E+00
  1.20100000E+01  1.00800000E+00  1.20100000E+01  1.00800000E+00  1.00800000E+00
  1.00800000E+00  1.20100000E+01  1.00800000E+00  1.00800000E+00  1.00800000E+00
  1.20100000E+01  1.60000000E+01  1.40100000E+01  1.00800000E+00  1.20100000E+01
  1.00800000E+00  1.20100000E+01  1.00800000E+00  1.00800000E+00  1.20100000E+01
  1.20100000E+01  1.00800000E+00  1.40100000E+01  1.00800000E+00  1.20100000E+01
  1.20100000E+01  1.00800000E+00  1.20100000E+01  1.00800000E+00  1.20100000E+01
  1.00800000E+00  1.20100000E+01  1.00800000E+00  1.20100000E+01  1.20100000E+01
  1.60000000E+01  1.40100000E+01  1.00800000E+00  1.20100000E+01  1.00800000E+00
  1.20100000E+01  1.00800000E+00  1.00800000E+00  1.20100000E+01  1.40100000E+01
  1.00800000E+00  1.20100000E+01  1.00800000E+00  1.40100000E+01  1.20100000E+01
  1.00800000E+00  1.20100000E+01  1.60000000E+01  1.40100000E+01  1.00800000E+00
  1.20100000E+01  1.00800000E+00  1.20100000E+01  1.00800000E+00  1.00800000E+00
  1.20100000E+01  1.00800000E+00  1.20100000E+01  1.00800000E+00  1.00800000E+00
  1.00800000E+00  1.20100000E+01  1.00800000E+00  1.00800000E+00  1.00800000E+00
  1.20100000E+01  1.60000000E+01  1.40100000E+01  1.00800000E+00  1.20100000E+01
  1.00800000E+00  1.20100000E+01  1.00800000E+00  1.00800000E+00  1.20100000E+01
  1.00800000E+00  1.00800000E+00  1.20100000E+01  1.60000000E+01  1.60000000E+01
  1.20100000E+01  1.60000000E+01  1.40100000E+01  1.00800000E+00  1.20100000E+01
  1.00800000E+00  1.20100000E+01  1.00800000E+00  1.00800000E+00  1.20100000E+01
  1.60000000E+01  1.40100000E+01  1.00800000E+00  1.00800000E+00  1.20100000E+01
  1.60000000E+01  1.40100000E+01  1.00800000E+00  1.20100000E+01  1.00800000E+00
  1.20100000E+01  1.00800000E+00  1.00800000E+00  1.20100000E+01  1.00800000E+00
  1.00800000E+00  1.20100000E+01  1.60000000E+01  1.60000000E+01  1.20100000E+01
  1.60000000E+01  1.40100000E+01  1.00800000E+00  1.20100000E+01  1.00800000E+00
  1.20100000E+01  1.00800000E+00  1.20100000E+01  1.00800000E+00  1.00800000E+00
  1.00800000E+00  1.20100000E+01  1.00800000E+00  1.00800000E+00  1.00800000E+00
  1.20100000E+01  1.60000000E+01  1.40100000E+01  1.00800000E+00  1.20100000E+01
  1.00800000E+00  1.20100000E+01  1.00800000E+00  1.00800000E+00  1.00800000E+00
  1.20100000E+01  1.60000000E+01  1.40100000E+01  1.00800000E+00  1.20100000E+01
  1.00800000E+00  1.20100000E+01  1.00800000E+00  1.00800000E+00  1.20100000E+01
  1.00800000E+00  1.00800000E+00  1.20100000E+01  1.00800000E+00  1.00800000E+00
  1.40100000E+01  1.00800000E+00  1.20100000E+01  1.40100000E+01  1.00800000E+00
  1.00800000E+00  1.40100000E+01  1.00800000E+00  1.00800000E+00  1.20100000E+01
  1.60000000E+01  1.40100000E+01  1.00800000E+00  1.20100000E+01  1.00800000E+00
  1.20100000E+01  1.00800000E+00  1.00800000E+00  1.20100000E+01  1.00800000E+00
  1.20100000E+01  1.00800000E+00  1.00800000E+00  1.00800000E+00  1.20100000E+01
  1.00800000E+00  1.00800000E+00  1.00800000E+00  1.20100000E+01  1.60000000E+01
  1.40100000E+01  1.00800000E+00  1.20100000E+01  1.00800000E+00  1.20100000E+01
  1.00800000E+00  1.00800000E+00  1.20100000E+01  1.00800000E+00  1.00800000E+00
  1.20100000E+01  1.60000000E+01  1.60000000E+01  1.20100000E+01  1.60000000E+01
  1.40100000E+01  1.00800000E+00  1.20100000E+01  1.00800000E+00  1.20100000E+01
  1.00800000E+00  1.00800000E+00  1.20100000E+01  1.00800000E+00  1.00800000E+00
  1.20100000E+01  1.00800000E+00  1.00800000E+00  1.20100000E+01  1.00800000E+00
  1.00800000E+00  1.40100000E+01  1.00800000E+00  1.00800000E+00  1.00800000E+00
  1.20100000E+01  1.60000000E+01  1.40100000E+01  1.00800000E+00  1.20100000E+01
  1.00800000E+00  1.20100000E+01  1.00800000E+00  1.00800000E+00  1.20100000E+01
  1.00800000E+00  1.00800000E+00  1.20100000E+01  1.60000000E+01  1.60000000E+01
  1.20100000E+01  1.60000000E+01  1.40100000E+01  1.00800000E+00  1.20100000E+01
  1.00800000E+00  1.20100000E+01  1.00800000E+00  1.00800000E+00  1.20100000E+01
  1.60000000E+01  1.40100000E+01  1.00800000E+00  1.00800000E+00  1.20100000E+01
  1.60000000E+01  1.40100000E+01  1.00800000E+00  1.20100000E+01  1.00800000E+00
  1.20100000E+01  1.00800000E+00  1.00800000E+00  1.00800000E+00  1.20100000E+01
  1.60000000E+01  1.40100000E+01  1.00800000E+00  1.20100000E+01  1.00800000E+00
  1.20100000E+01  1.00800000E+00  1.00800000E+00  1.20100000E+01  1.00800000E+00
  1.00800000E+00  1.20100000E+01  1.60000000E+01  1.60000000E+01  1.20100000E+01
  1.60000000E+01  1.40100000E+01  1.00800000E+00  1.20100000E+01  1.00800000E+00
  1.20100000E+01  1.00800000E+00  1.00800000E+00  3.20600000E+01  1.20100000E+01
  1.60000000E+01  1.40100000E+01  1.00800000E+00  1.20100000E+01  1.00800000E+00
  1.20100000E+01  1.00800000E+00  1.00800000E+00  1.20100000E+01  1.00800000E+00
  1.00800000E+00  1.20100000E+01  1.60000000E+01  1.60000000E+01  1.20100000E+01
  1.60000000E+01  1.40100000E+01  1.00800000E+00  1.20100000E+01  1.00800000E+00
  1.20100000E+01  1.00800000E+00  1.00800000E+00  1.00800000E+00  1.20100000E+01
  1.60000000E+01  1.40100000E+01  1.00800000E+00  1.00800000E+00  1.00800000E+00
  1.20100000E+01  1.00800000E+00  1.00800000E+00  1.20100000E+01  1.60000000E+01
  1.40100000E+01  1.00800000E+00  1.20100000E+01  1.00800000E+00  1.20100000E+01
  1.00800000E+00  1.00800000E+00  1.20100000E+01  1.00800000E+00  1.00800000E+00
  1.20100000E+01  1.00800000E+00  1.00800000E+00  1.20100000E+01  1.00800000E+00
  1.00800000E+00  1.40100000E+01  1.00800000E+00  1.00800000E+00  1.00800000E+00
  1.20100000E+01  1.60000000E+01  1.40100000E+01  1.00800000E+00  1.20100000E+01
  1.00800000E+00  1.20100000E+01  1.00800000E+00  1.20100000E+01  1.00800000E+00
  1.00800000E+00  1.00800000E+00  1.20100000E+01  1.00800000E+00  1.00800000E+00
  1.00800000E+00  1.20100000E+01  1.60000000E+01  1.40100000E+01  1.00800000E+00
  1.20100000E+01  1.00800000E+00  1.20100000E+01  1.00800000E+00  1.00800000E+00
  1.20100000E+01  1.00800000E+00  1.00800000E+00  1.20100000E+01  1.00800000E+00
  1.00800000E+00  1.20100000E+01  1.00800000E+00  1.00800000E+00  1.40100000E+01
  1.00800000E+00  1.00800000E+00  1.00800000E+00  1.20100000E+01  1.60000000E+01
  1.40100000E+01  1.00800000E+00  1.20100000E+01  1.00800000E+00  1.20100000E+01
  1.00800000E+00  1.00800000E+00  1.20100000E+01  1.00800000E+00  1.00800000E+00
  1.20100000E+01  1.60000000E+01  1.40100000E+01  1.00800000E+00  1.00800000E+00
  1.20100000E+01  1.60000000E+01  1.40100000E+01  1.00800000E+00  1.20100000E+01
  1.00800000E+00  1.20100000E+01  1.00800000E+00  1.00800000E+00  1.20100000E+01
  1.00800000E+00  1.20100000E+01  1.00800000E+00  1.00800000E+00  1.00800000E+00
  1.20100000E+01  1.00800000E+00  1.00800000E+00  1.00800000E+00  1.20100000E+01
  1.60000000E+01  1.40100000E+01  1.00800000E+00  1.20100000E+01  1.00800000E+00
  1.20100000E+01  1.00800000E+00  1.00800000E+00  1.20100000E+01  1.00800000E+00
  1.00800000E+00  1.20100000E+01  1.00800000E+00  1.00800000E+00  1.20100000E+01
  1.00800000E+00  1.00800000E+00  1.40100000E+01  1.00800000E+00  1.00800000E+00
  1.00800000E+00  1.20100000E+01  1.60000000E+01  1.40100000E+01  1.00800000E+00
  1.20100000E+01  1.00800000E+00  1.20100000E+01  1.00800000E+00  1.00800000E+00
  1.00800000E+00  1.20100000E+01  1.60000000E+01  1.40100000E+01  1.00800000E+00
  1.20100000E+01  1.60000000E+01  1.20100000E+01  1.00800000E+00  1.20100000E+01
  1.00800000E+00  1.00800000E+00  1.20100000E+01  1.20100000E+01  1.00800000E+00
  1.40100000E+01  1.00800000E+00  1.20100000E+01  1.00800000E+00  1.20100000E+01
  1.00800000E+00  1.20100000E+01  1.00800000E+00  1.00800000E+00  1.00800000E+00
  1.20100000E+01  1.00800000E+00  1.00800000E+00  1.00800000E+00  1.20100000E+01
  1.60000000E+01  1.40100000E+01  1.00800000E+00  1.20100000E+01  1.00800000E+00
  1.20100000E+01  1.00800000E+00  1.00800000E+00  1.20100000E+01  1.00800000E+00
  1.00800000E+00  1.20100000E+01  1.60000000E+01  1.60000000E+01  1.20100000E+01
  1.60000000E+01  1.40100000E+01  1.00800000E+00  1.20100000E+01  1.00800000E+00
  1.20100000E+01  1.00800000E+00  1.00800000E+00  1.20100000E+01  1.00800000E+00
  1.00800000E+00  1.20100000E+01  1.60000000E+01  1.60000000E+01  1.20100000E+01
  1.60000000E+01  1.40100000E+01  1.00800000E+00  1.20100000E+01  1.00800000E+00
  1.20100000E+01  1.00800000E+00  1.00800000E+00  1.20100000E+01  1.00800000E+00
  1.20100000E+01  1.00800000E+00  1.00800000E+00  1.00800000E+00  1.20100000E+01
  1.00800000E+00  1.00800000E+00  1.00800000E+00  1.20100000E+01  1.60000000E+01
  1.40100000E+01  1.00800000E+00  1.20100000E+01  1.00800000E+00  1.20100000E+01
  1.00800000E+00  1.00800000E+00  1.20100000E+01  1.00800000E+00  1.00800000E+00
  1.20100000E+01  1.00800000E+00  1.00800000E+00  1.20100000E+01  1.00800000E+00
  1.00800000E+00  1.40100000E+01  1.00800000E+00  1.00800000E+00  1.00800000E+00
  1.20100000E+01  1.60000000E+01  1.40100000E+01  1.00800000E+00  1.20100000E+01
  1.00800000E+00  1.20100000E+01  1.00800000E+00  1.00800000E+00  1.60000000E+01
  1.00800000E+00  1.20100000E+01  1.60000000E+01  1.40100000E+01  1.00800000E+00
  1.20100000E+01  1.00800000E+00  1.20100000E+01  1.00800000E+00  1.00800000E+00
  1.20100000E+01  1.00800000E+00  1.00800000E+00  1.20100000E+01  1.00800000E+00
  1.00800000E+00  1.20100000E+01  1.00800000E+00  1.00800000E+00  1.40100000E+01
  1.00800000E+00  1.00800000E+00  1.00800000E+00  1.20100000E+01  1.60000000E+01
  1.40100000E+01  1.00800000E+00  1.20100000E+01  1.00800000E+00  1.20100000E+01
  1.00800000E+00  1.00800000E+00  1.20100000E+01  1.00800000E+00  1.20100000E+01
  1.00800000E+00  1.00800000E+00  1.00800000E+00  1.20100000E+01  1.00800000E+00
  1.00800000E+00  1.00800000E+00  1.20100000E+01  1.60000000E+01  1.40100000E+01
  1.00800000E+00  1.20100000E+01  1.00800000E+00  1.20100000E+01  1.00800000E+00
  1.00800000E+00  1.20100000E+01  1.20100000E+01  1.00800000E+00  1.40100000E+01
  1.00800000E+00  1.20100000E+01  1.20100000E+01  1.00800000E+00  1.20100000E+01
  1.00800000E+00  1.20100000E+01  1.00800000E+00  1.20100000E+01  1.00800000E+00
  1.20100000E+01  1.20100000E+01  1.60000000E+01  1.40100000E+01  1.00800000E+00
  1.20100000E+01  1.00800000E+00  1.20100000E+01  1.00800000E+00  1.00800000E+00
  1.20100000E+01  1.40100000E+01  1.00800000E+00  1.20100000E+01  1.00800000E+00
  1.40100000E+01  1.20100000E+01  1.00800000E+00  1.20100000E+01  1.60000000E+01
  1.40100000E+01  1.00800000E+00  1.20100000E+01  1.00800000E+00  1.20100000E+01
  1.00800000E+00  1.00800000E+00  1.20100000E+01  1.00800000E+00  1.20100000E+01
  1.00800000E+00  1.00800000E+00  1.00800000E+00  1.20100000E+01  1.00800000E+00
  1.00800000E+00  1.00800000E+00  1.20100000E+01  1.60000000E+01  1.40100000E+01
  1.00800000E+00  1.20100000E+01  1.00800000E+00  1.20100000E+01  1.00800000E+00
  1.00800000E+00  1.20100000E+01  1.00800000E+00  1.00800000E+00  1.20100000E+01
  1.00800000E+00  1.00800000E+00  1.20100000E+01  1.00800000E+00  1.00800000E+00
  1.40100000E+01  1.00800000E+00  1.00800000E+00  1.00800000E+00  1.20100000E+01
  1.60000000E+01  1.40100000E+01  1.00800000E+00  1.20100000E+01  1.00800000E+00
  1.20100000E+01  1.00800000E+00  1.00800000E+00  1.20100000E+01  1.60000000E+01
  1.40100000E+01  1.00800000E+00  1.00800000E+00  1.20100000E+01  1.60000000E+01
  1.40100000E+01  1.00800000E+00  1.20100000E+01  1.00800000E+00  1.20100000E+01
  1.00800000E+00  1.00800000E+00  1.20100000E+01  1.00800000E+00  1.00800000E+00
  1.20100000E+01  1.00800000E+00  1.00800000E+00  1.20100000E+01  1.00800000E+00
  1.00800000E+00  1.40100000E+01  1.00800000E+00  1.00800000E+00  1.00800000E+00
  1.20100000E+01  1.60000000E+01  1.40100000E+01  1.00800000E+00  1.20100000E+01
  1.00800000E+00  1.20100000E+01  1.00800000E+00  1.20100000E+01  1.00800000E+00
  1.00800000E+00  1.00800000E+00  1.20100000E+01  1.00800000E+00  1.00800000E+00
  1.00800000E+00  1.20100000E+01  1.60000000E+01  1.40100000E+01  1.00800000E+00
  1.20100000E+01  1.00800000E+00  1.20100000E+01  1.00800000E+00  1.00800000E+00
  1.00800000E+00  1.20100000E+01  1.60000000E+01  1.40100000E+01  1.00800000E+00
  1.20100000E+01  1.00800000E+00  1.20100000E+01  1.00800000E+00  1.00800000E+00
  1.20100000E+01  1.00800000E+00  1.00800000E+00  1.20100000E+01  1.00800000E+00
  1.00800000E+00  1.40100000E+01  1.00800000E+00  1.20100000E+01  1.40100000E+01
  1.00800000E+00  1.00800000E+00  1.40100000E+01  1.00800000E+00  1.00800000E+00
  1.20100000E+01  1.60000000E+01  1.40100000E+01  1.00800000E+00  1.20100000E+01
  1.00800000E+00  1.20100000E+01  1.00800000E+00  1.00800000E+00  1.20100000E+01
  1.00800000E+00  1.20100000E+01  1.00800000E+00  1.00800000E+00  1.00800000E+00
  1.20100000E+01  1.00800000E+00  1.00800000E+00  1.00800000E+00  1.20100000E+01
  1.60000000E+01  1.40100000E+01  1.00800000E+00  1.20100000E+01  1.00800000E+00
  1.20100000E+01  1.00800000E+00  1.00800000E+00  1.20100000E+01  1.00800000E+00
  1.00800000E+00  1.20100000E+01  1.00800000E+00  1.00800000E+00  1.20100000E+01
  1.00800000E+00  1.00800000E+00  1.40100000E+01  1.00800000E+00  1.00800000E+00
  1.00800000E+00  1.20100000E+01  1.60000000E+01  1.40100000E+01  1.00800000E+00
  1.20100000E+01  1.00800000E+00  1.20100000E+01  1.00800000E+00  1.00800000E+00
  1.20100000E+01  1.00800000E+00  1.00800000E+00  1.20100000E+01  1.00800000E+00
  1.00800000E+00  1.20100000E+01  1.00800000E+00  1.00800000E+00  1.40100000E+01
  1.00800000E+00  1.00800000E+00  1.00800000E+00  1.20100000E+01  1.60000000E+01
  1.40100000E+01  1.00800000E+00  1.20100000E+01  1.00800000E+00  1.20100000E+01
  1.00800000E+00  1.00800000E+00  1.20100000E+01  1.00800000E+00  1.00800000E+00
  1.20100000E+01  1.00800000E+00  1.00800000E+00  1.20100000E+01  1.00800000E+00
  1.00800000E+00  1.40100000E+01  1.00800000E+00  1.00800000E+00  1.00800000E+00
  1.20100000E+01  1.60000000E+01  1.40100000E+01  1.00800000E+00  1.20100000E+01
  1.00800000E+00  1.20100000E+01  1.00800000E+00  1.00800000E+00  1.20100000E+01
  1.60000000E+01  1.40100000E+01  1.00800000E+00  1.00800000E+00  1.20100000E+01
  1.60000000E+01  1.40100000E+01  1.00800000E+00  1.20100000E+01  1.00800000E+00
  1.20100000E+01  1.00800000E+00  1.00800000E+00  1.00800000E+00  1.20100000E+01
  1.60000000E+01  1.40100000E+01  1.00800000E+00  1.20100000E+01  1.00800000E+00
  1.20100000E+01  1.00800000E+00  1.00800000E+00  1.20100000E+01  1.00800000E+00
  1.00800000E+00  1.20100000E+01  1.60000000E+01  1.60000000E+01  1.20100000E+01
  1.60000000E+01  1.40100000E+01  1.00800000E+00  1.20100000E+01  1.00800000E+00
  1.20100000E+01  1.00800000E+00  1.00800000E+00  3.20600000E+01  1.20100000E+01
  1.60000000E+01  1.40100000E+01  1.00800000E+00  1.20100000E+01  1.00800000E+00
  1.20100000E+01  1.00800000E+00  1.00800000E+00  1.20100000E+01  1.00800000E+00
  1.00800000E+00  1.20100000E+01  1.00800000E+00  1.00800000E+00  1.20100000E+01
  1.00800000E+00  1.00800000E+00  1.40100000E+01  1.00800000E+00  1.00800000E+00
  1.00800000E+00  1.20100000E+01  1.60000000E+01  1.40100000E+01  1.00800000E+00
  1.20100000E+01  1.00800000E+00  1.20100000E+01  1.00800000E+00  1.00800000E+00
  1.00800000E+00  1.20100000E+01  1.60000000E+01  1.40100000E+01  1.00800000E+00
  1.00800000E+00  1.40100000E+01  1.40100000E+01  1.40100000E+01  1.20100000E+01
  1.00800000E+00  1.00800000E+00  1.20100000E+01  1.00800000E+00  1.00800000E+00
  1.60000000E+01  1.20100000E+01  1.00800000E+00  1.00800000E+00  1.20100000E+01
  1.00800000E+00  1.00800000E+00  1.60000000E+01  1.20100000E+01  1.00800000E+00
  1.00800000E+00  1.20100000E+01  1.00800000E+00  1.00800000E+00  1.60000000E+01
  1.20100000E+01  1.00800000E+00  1.00800000E+00  1.20100000E+01  1.00800000E+00
  1.00800000E+00  1.40100000E+01  1.40100000E+01  1.40100000E+01
%FLAG ATOM_TYPE_INDEX                                                           
%FORMAT(10I8)                                                                   
       1       2       1       1       3       4       5       6       2       7
       2       1       1       2       1       1       8       9       9       3
       4       5       6       2       7       2       1       2       1       1
       1       2       1       1       1       3       4       5       6       2
       7       2       1       1       2       1       1       2       1       1
       2      10      10      11       6       6       6       3       4       5
       6       2       7       2       1       1       2       1       1       3
       4       5       6       6       3       4       5       6       2       7
       2       1       1       2       1       2       1       1       1       2
       1       1       1       3       4       5       6       2       7       2
       1       1       2       1       1       8       9       9       3       4
       5       6       2       7       2       1       1       1       3       4
       5       6       2       7       2       1       1       2       1       1
       8       9       9       3       4       5       6       2       7       2
       1       2       1       1       1       2       1       1       1       3
       4       5       6       2       7       2       1       1       2       1
       1       8       9       9       3       4       5       6       2       7
       2       1       1       2       1       1       8       9       9       3
       4       5       6       2       7       2       1       1       2       1
       2       1       1       1       2       1       1       1       3       4
       5       6       3       4      12       1      12       1       1       3
       3      13       5       6       2       7       2       7       7      14
      15       3       4       5       6       2       7       2       1       1
       2       1       1       8       9       9       3       4       5       6
       2       7       2       1       1       2       1       2       1       1
       1       2       1       1       1       3       4       5       6       2
       7       2       1       1       8       8      16      11       6       8
       8      17       8      17       8      17       8      17       8       3
       4       5       6       2       7       2       1       1       8      11
       6       8      18      11       8      16       3       4       5       6
       2       7       2       1       1       2       1       2       1       1
       1       2       1       1       1       3       4       5       6       2
       7       2       1       1       2       1       1       8       9       9
       3       4       5       6       2       7       2       1       1       3
       4       5       6       6       3       4       5       6       2       7
       2       1       1       2       1       1       8       9       9       3
       4       5       6       2       7       2       1       2       1       1
       1       2       1       1       1       3       4       5       6       2
       7       2       1       1       1       3       4       5       6       2
       7       2       1       1       2       1       1       2       7       7
      11       6       8      11       6       6      11       6       6       3
       4       5       6       2       7       2       1       1       2       1
       2       1       1       1       2       1       1       1       3       4
       5       6       2       7       2       1       1       2       1       1
       8       9       9       3       4       5       6       2       7       2
       1       1       2       1       1       2       1       1       2      10
      10      11       6       6       6       3       4       5       6       2
       7       2       1       1       2       1       1       8       9       9
       3       4       5       6       2       7       2       1       1       3
       4       5       6       6       3       4       5       6       2       7
       2       1       1       1       3       4       5       6       2       7
       2       1       1       2       1       1       8       9       9       3
       4       5       6       2       7       2       7       7      19       3
       4       5       6       2       7       2       1       1       2       1
       1       8       9       9       3       4       5       6       2       7
       2       1       1       1       3       4       5       6       6       1
       2       1       1       3       4       5       6       2       7       2
       1       1       2       1       1       2       1       1       2      10
      10      11       6       6       6       3       4       5       6       2
       7       2       1       2       1       1       1       2       1       1
       1       3       4       5       6       2       7       2       1       1
       2       1       1       2       1       1       2      10      10      11
       6       6       6       3       4       5       6       2       7       2
       1       1       2       1       1       3       4       5       6       6
       3       4       5       6       2       7       2       1       1       2
       1       2       1       1       1       2       1       1       1       3
       4       5       6       2       7       2       1       1       2       1
       1       2       1       1       2      10      10      11       6       6
       6       3       4       5       6       2       7       2       1       1
       1       3       4       5       6       3       4      12       1      12
       1       1       3       3      13       5       6       2       7       2
       1       2       1       1       1       2       1       1       1       3
       4       5       6       2       7       2       1       1       2       1
       1       8       9       9       3       4       5       6       2       7
       2       1       1       2       1       1       8       9       9       3
       4       5       6       2       7       2       1       1       2       1
       2       1       1       1       2       1       1       1       3       4
       5       6       2       7       2       1       1       2       1       1
       2       1       1       2      10      10      11       6       6       6
       3       4       5       6       2       7       2       7       7      14
      15       3       4       5       6       2       7       2       1       1
       2       1       1       2       1       1       2      10      10      11
       6       6       6       3       4       5       6       2       7       2
       1       1       2       1       2       1       1       1       2       1
       1       1       3       4       5       6       2       7       2       1
       1       8       8      16      11       6       8       8      17       8
      17       8      17       8      17       8       3       4       5       6
       2       7       2       1       1       8      11       6       8      18
      11       8      16       3       4       5       6       2       7       2
       1       1       2       1       2       1       1       1       2       1
       1       1       3       4       5       6       2       7       2       1
       1       2       1       1       2       1       1       2      10      10
      11       6       6       6       3       4       5       6       2       7
       2       1       1       3       4       5       6       6       3       4
       5       6       2       7       2       1       1       2       1       1
       2       1       1       2      10      10      11       6       6       6
       3       4       5       6       2       7       2       1       2       1
       1       1       2       1       1       1       3       4       5       6
       2       7       2       1       1       1       3       4       5       6
       2       7       2       1       1       2       1       1       2       7
       7      11       6       8      11       6       6      11       6       6
       3       4       5       6       2       7       2       1       1       2
       1       2       1       1       1       2       1       1       1       3
       4       5       6       2       7       2       1       1       2       1
       1       2       1       1       2      10      10      11       6       6
       6       3       4       5       6       2       7       2       1       1
       2       1       1       2       1       1       2      10      10      11
       6       6       6       3       4       5       6       2       7       2
       1       1       2       1       1       2       1       1       2      10
      10      11       6       6       6       3       4       5       6       2
       7       2       1       1       3       4       5       6       6       3
       4       5       6       2       7       2       1       1       1       3
       4       5       6       2       7       2       1       1       2       1
       1       8       9       9       3       4       5       6       2       7
       2       7       7      19       3       4       5       6       2       7
       2       1       1       2       1       1       2       1       1       2
      10      10      11       6       6       6       3       4       5       6
       2       7       2       1       1       1       3       4       5       6
       6      20      20      21      12      22      22      12      22      22
      23      12      22      22      12      22      22      23      12      22
      22      12      22      22      23      12      22      22      12      22
      22      21      20      20
%FLAG NUMBER_EXCLUDED_ATOMS                                                     
%FORMAT(10I8)                                                                   
       6       7       4       3       7       3      10       4      13       7
      11       6       5       6       4       3       2       1       1       7
       3      10       4      16       7      12       9       8       3       2
       1       4       2       1       1       7       3      10       4      13
       7      12       6       5      10       5       4       9       5       4
       6       5       4       3       2       1       1       7       3      10
       4      13       7      11       6       5       8       4       3       4
       3       2       1       1       7       3      10       4      13       7
      15       6       5      10       8       7       3       2       1       3
       2       1       1       7       3      10       4      13       7      11
       6       5       6       4       3       2       1       1       7       3
      10       4      10       7       6       3       2       1       7       3
      10       4      13       7      11       6       5       6       4       3
       2       1       1       7       3      10       4      16       7      12
       9       8       3       2       1       4       2       1       1       7
       3      10       4      13       7      11       6       5       6       4
       3       2       1       1       7       3      10       4      13       7
      11       6       5       6       4       3       2       1       1       7
       3      10       4      13       7      15       6       5      10       8
       7       3       2       1       3       2       1       1       7       3
      10       4      13       6      10       5       9       4       3       6
       8       4      10       4      11       7       7       4       3       2
       1       7       3      10       4      13       7      11       6       5
       6       4       3       2       1       1       7       3      10       4
      13       7      15       6       5      10       8       7       3       2
       1       3       2       1       1       7       3      10       4      12
       7      12       5       4      11       7       4       7       3       8
       7       4       6       3       4       3       2       1       1       7
       3      10       4      12       7      12       5       4       8       6
       4       4       2       2       1       1       7       3      10       4
      13       7      15       6       5      10       8       7       3       2
       1       3       2       1       1       7       3      10       4      13
       7      11       6       5       6       4       3       2       1       1
       7       3      10       4      12       7      10       5       4       5
       3       2       1       1       7       3      10       4      13       7
      11       6       5       6       4       3       2       1       1       7
       3      10       4      16       7      12       9       8       3       2
       1       4       2       1       1       7       3      10       4      10
       7       6       3       2       1       7       3      10       4      13
       7      12       6       5       9       5       4       7       4       3
       8       3       6       5       2       1       2       1       1       7
       3      10       4      13       7      15       6       5      10       8
       7       3       2       1       3       2       1       1       7       3
      10       4      13       7      11       6       5       6       4       3
       2       1       1       7       3      10       4      13       7      12
       6       5      10       5       4       9       5       4       6       5
       4       3       2       1       1       7       3      10       4      13
       7      11       6       5       6       4       3       2       1       1
       7       3      10       4      12       7      10       5       4       5
       3       2       1       1       7       3      10       4      10       7
       6       3       2       1       7       3      10       4      13       7
      11       6       5       6       4       3       2       1       1       7
       3      10       4      11       7       8       4       3       6       7
       3      10       4      13       7      11       6       5       6       4
       3       2       1       1       7       3      10       4      10       7
       6       3       2       1       4       3       2       1       1       6
       7       4       3       7       3      10       4      13       7      12
       6       5      10       5       4       9       5       4       6       5
       4       3       2       1       1       7       3      10       4      16
       7      12       9       8       3       2       1       4       2       1
       1       7       3      10       4      13       7      12       6       5
      10       5       4       9       5       4       6       5       4       3
       2       1       1       7       3      10       4      13       7      11
       6       5       8       4       3       4       3       2       1       1
       7       3      10       4      13       7      15       6       5      10
       8       7       3       2       1       3       2       1       1       7
       3      10       4      13       7      12       6       5      10       5
       4       9       5       4       6       5       4       3       2       1
       1       7       3      10       4      10       7       6       3       2
       1       7       3      10       4      13       6      10       5       9
       4       3       6       8       4      10       4      16       7      12
       9       8       3       2       1       4       2       1       1       7
       3      10       4      13       7      11       6       5       6       4
       3       2       1       1       7       3      10       4      13       7
      11       6       5       6       4       3       2       1       1       7
       3      10       4      13       7      15       6       5      10       8
       7       3       2       1       3       2       1       1       7       3
      10       4      13       7      12       6       5      10       5       4
       9       5       4       6       5       4       3       2       1       1
       7       3      10       4      11       7       7       4       3       2
       1       7       3      10       4      13       7      12       6       5
      10       5       4       9       5       4       6       5       4       3
       2       1       1       7       3      10       4      13       7      15
       6       5      10       8       7       3       2       1       3       2
       1       1       7       3      10       4      12       7      12       5
       4      11       7       4       7       3       8       7       4       6
       3       4       3       2       1       1       7       3      10       4
      12       7      12       5       4       8       6       4       4       2
       2       1       1       7       3      10       4      13       7      15
       6       5      10       8       7       3       2       1       3       2
       1       1       7       3      10       4      13       7      12       6
       5      10       5       4       9       5       4       6       5       4
       3       2       1       1       7       3      10       4      12       7
      10       5       4       5       3       2       1       1       7       3
      10       4      13       7      12       6       5      10       5       4
       9       5       4       6       5       4       3       2       1       1
       7       3      10       4      16       7      12       9       8       3
       2       1       4       2       1       1       7       3      10       4
      10       7       6       3       2       1       7       3      10       4
      13       7      12       6       5       9       5       4       7       4
       3       8       3       6       5       2       1       2       1       1
       7       3      10       4      13       7      15       6       5      10
       8       7       3       2       1       3       2       1       1       7
       3      10       4      13       7      12       6       5      10       5
       4       9       5       4       6       5       4       3       2       1
       1       7       3      10       4      13       7      12       6       5
      10       5       4       9       5       4       6       5       4       3
       2       1       1       7       3      10       4      13       7      12
       6       5      10       5       4       9       5       4       6       5
       4       3       2       1       1       7       3      10       4      12
       7      10       5       4       5       3       2       1       1       7
       3      10       4      10       7       6       3       2       1       7
       3      10       4      13       7      11       6       5       6       4
       3       2       1       1       7       3      10       4      10       7
       6       3       2       1       7       3      10       4      13       7
      12       6       5      10       5       4       9       5       4       6
       5       4       3       2       1       1       7       3      10       4
      10       7       6       3       2       1       4       3       2       1
       1       3       5       7       7       5       4       7       3       2
       7       7       5       4       7       3       2       7       7       5
       4       7       3       2       7       7       5       4       5       3
       2       2       1       1
%FLAG NONBONDED_PARM_INDEX                                                      
%FORMAT(10I8)                                                                   
       1       2       4       7      11      16      22      29      37      46
      56      67      79      92     106     121     137     154     172     191
     211     232     254       2       3       5       8      12      17      23
      30      38      47      57      68      80      93     107     122     138
     155     173     192     212     233     255       4       5       6       9
      13      18      24      31      39      48      58      69      81      94
     108     123     139     156     174     193     213     234     256       7
       8       9      10      14      19      25      32      40      49      59
      70      82      95     109     124     140     157     175     194     214
     235     257      11      12      13      14      15      20      26      33
      41      50      60      71      83      96     110     125     141     158
     176     195     215     236     258      16      17      18      19      20
      21      27      34      42      51      61      72      84      97     111
     126     142     159     177     196     216     237     259      22      23
      24      25      26      27      28      35      43      52      62      73
      85      98     112     127     143     160     178     197     217     238
     260      29      30      31      32      33      34      35      36      44
      53      63      74      86      99     113     128     144     161     179
     198     218     239     261      37      38      39      40      41      42
      43      44      45      54      64      75      87     100     114     129
     145     162     180     199     219     240     262      46      47      48
      49      50      51      52      53      54      55      65      76      88
     101     115     130     146     163     181     200     220     241     263
      56      57      58      59      60      61      62      63      64      65
      66      77      89     102     116     131     147     164     182     201
     221     242     264      67      68      69      70      71      72      73
      74      75      76      77      78      90     103     117     132     148
     165     183     202     222     243     265      79      80      81      82
      83      84      85      86      87      88      89      90      91     104
     118     133     149     166     184     203     223     244     266      92
      93      94      95      96      97      98      99     100     101     102
     103     104     105     119     134     150     167     185     204     224
     245     267     106     107     108     109     110     111     112     113
     114     115     116     117     118     119     120     135     151     168
     186     205     225     246     268     121     122     123     124     125
     126     127     128     129     130     131     132     133     134     135
     136     152     169     187     206     226     247     269     137     138
     139     140     141     142     143     144     145     146     147     148
     149     150     151     152     153     170     188     207     227     248
     270     154     155     156     157     158     159     160     161     162
     163     164     165     166     167     168     169     170     171     189
     208     228     249     271     172     173     174     175     176     177
     178     179     180     181     182     183     184     185     186     187
     188     189     190     209     229     250     272     191     192     193
     194     195     196     197     198     199     200     201     202     203
     204     205     206     207     208     209     210     230     251     273
     211     212     213     214     215     216     217     218     219     220
     221     222     223     224     225     226     227     228     229     230
     231     252     274     232     233     234     235     236     237     238
     239     240     241     242     243     244     245     246     247     248
     249     250     251     252     253     275     254     255     256     257
     258     259     260     261     262     263     264     265     266     267
     268     269     270     271     272     273     274     275     276
%FLAG RESIDUE_LABEL                                                             
%FORMAT(20a4)                                                                   
ACE GLU VAL LYS GLN LEU GLU ALA GLU VAL GLU GLU LEU PRB SER GLU LEU TRP HID LEU 
GLU ASN GLU VAL ALA ARG LEU GLU LYS GLU ASN ALA GLU CYX GLU ALA NHE ACE LYS VAL 
LYS GLN LEU LYS ALA PRB VAL GLU GLU LEU LYS SER LYS LEU TRP HID LEU LYS ASN LYS 
VAL ALA ARG LEU LYS LYS LYS ASN ALA GLU CYX LYS ALA NHE PZ4 
%FLAG RESIDUE_POINTER                                                           
%FORMAT(10I8)                                                                   
       1       7      22      38      60      77      96     111     121     136
     152     167     182     201     213     224     239     258     282     299
     318     333     347     362     378     388     412     431     446     468
     483     497     507     522     532     547     557     560     566     588
     604     626     643     662     684     694     706     722     737     752
     771     793     804     826     845     869     886     905     927     941
     963     979     989    1013    1032    1054    1076    1098    1112    1122
    1137    1147    1169    1179    1182
%FLAG BOND_FORCE_CONSTANT                                                       
%FORMAT(5E16.8)                                                                 
  6.52600000E+02  4.90000000E+02  3.40000000E+02  3.17000000E+02  6.56000000E+02
  3.40000000E+02  3.17000000E+02  3.10000000E+02  3.40000000E+02  3.10000000E+02
  3.17000000E+02  5.27300000E+02  3.37000000E+02  3.40000000E+02  3.10000000E+02
  3.10000000E+02  4.34000000E+02  3.40000000E+02  3.67000000E+02  3.40000000E+02
  3.10000000E+02  3.10000000E+02  3.17000000E+02  3.10000000E+02  3.10000000E+02
  4.03900000E+02  3.54500000E+02  4.16100000E+02  4.50700000E+02  3.75900000E+02
  2.62600000E+02  3.75900000E+02  2.32500000E+02  2.43200000E+02  2.63800000E+02
  5.53000000E+02  3.40000000E+02  3.20000000E+02  3.67000000E+02  4.69000000E+02
  4.69000000E+02  4.69000000E+02  4.47000000E+02  4.34000000E+02  4.28000000E+02
  3.67000000E+02  4.27000000E+02  5.46000000E+02  3.88000000E+02  3.17000000E+02
  3.67000000E+02  4.10000000E+02  3.67000000E+02  4.88000000E+02  4.77000000E+02
  4.22000000E+02  5.12000000E+02  3.17000000E+02  4.34000000E+02  4.81000000E+02
  3.40000000E+02  3.37000000E+02  1.66000000E+02  2.27000000E+02  3.69100000E+02
  3.74700000E+02  3.00500000E+02  3.75900000E+02  2.62900000E+02  2.32500000E+02
  2.84800000E+02  3.02400000E+02
%FLAG BOND_EQUIL_VALUE                                                          
%FORMAT(5E16.8)                                                                 
  1.21800000E+00  1.33500000E+00  1.09000000E+00  1.52200000E+00  1.25000000E+00
  1.09000000E+00  1.52200000E+00  1.52600000E+00  1.09000000E+00  1.52600000E+00
  1.52200000E+00  1.01300000E+00  1.44900000E+00  1.09000000E+00  1.52600000E+00
  1.52600000E+00  1.01000000E+00  1.09000000E+00  1.47100000E+00  1.09000000E+00
  1.52600000E+00  1.52600000E+00  1.52200000E+00  1.52600000E+00  1.52600000E+00
  1.08200000E+00  1.38000000E+00  1.37300000E+00  1.31700000E+00  1.09700000E+00
  1.50200000E+00  1.09700000E+00  1.53800000E+00  1.52400000E+00  1.46200000E+00
  9.60000000E-01  1.09000000E+00  1.41000000E+00  1.08000000E+00  1.40400000E+00
  1.40000000E+00  1.40000000E+00  1.41900000E+00  1.01000000E+00  1.38000000E+00
  1.08000000E+00  1.38100000E+00  1.35200000E+00  1.45900000E+00  1.49500000E+00
  1.08000000E+00  1.39400000E+00  1.08000000E+00  1.33500000E+00  1.34300000E+00
  1.38500000E+00  1.37500000E+00  1.50400000E+00  1.01000000E+00  1.34000000E+00
  1.09000000E+00  1.46300000E+00  2.03800000E+00  1.81000000E+00  1.36900000E+00
  1.29900000E+00  1.35600000E+00  1.09700000E+00  1.46300000E+00  1.53800000E+00
  1.43200000E+00  1.35400000E+00
%FLAG ANGLE_FORCE_CONSTANT                                                      
%FORMAT(5E16.8)                                                                 
  8.00000000E+01  5.00000000E+01  5.00000000E+01  5.00000000E+01  3.50000000E+01
  8.00000000E+01  7.00000000E+01  8.00000000E+01  5.00000000E+01  3.50000000E+01
  7.00000000E+01  5.00000000E+01  6.30000000E+01  6.30000000E+01  5.00000000E+01
  5.00000000E+01  5.00000000E+01  4.00000000E+01  8.00000000E+01  7.00000000E+01
  5.00000000E+01  5.00000000E+01  8.00000000E+01  6.30000000E+01  4.00000000E+01
  5.00000000E+01  6.30000000E+01  5.00000000E+01  5.00000000E+01  5.00000000E+01
  4.00000000E+01  8.00000000E+01  3.50000000E+01  5.00000000E+01  3.50000000E+01
  5.00000000E+01  5.00000000E+01  3.50000000E+01  5.00000000E+01  8.00000000E+01
  4.00000000E+01  6.30000000E+01  5.00000000E+01  5.00000000E+01  4.00000000E+01
  8.00000000E+01  3.50000000E+01  5.00000000E+01  8.00000000E+01  7.00000000E+01
  6.30000000E+01  5.00000000E+01  5.00000000E+01  4.00000000E+01  4.00000000E+01
  6.30000000E+01  5.00000000E+01  5.00000000E+01  8.00000000E+01  5.00000000E+01
  6.15000000E+01  8.81000000E+01  6.37000000E+01  8.31000000E+01  4.78000000E+01
  9.27000000E+01  9.17000000E+01  4.77000000E+01  3.90000000E+01  6.68000000E+01
  8.39000000E+01  4.68000000E+01  7.00000000E+01  4.68000000E+01  6.55000000E+01
  8.46000000E+01  4.74000000E+01  6.53000000E+01  4.61000000E+01  8.45000000E+01
  6.14000000E+01  8.32000000E+01  5.00000000E+01  3.50000000E+01  5.50000000E+01
  5.00000000E+01  5.00000000E+01  5.00000000E+01  5.00000000E+01  6.30000000E+01
  6.30000000E+01  6.30000000E+01  5.00000000E+01  6.30000000E+01  6.30000000E+01
  5.00000000E+01  7.00000000E+01  7.00000000E+01  5.00000000E+01  6.30000000E+01
  5.00000000E+01  7.00000000E+01  5.00000000E+01  7.00000000E+01  6.30000000E+01
  6.30000000E+01  5.00000000E+01  7.00000000E+01  7.00000000E+01  6.30000000E+01
  5.00000000E+01  5.00000000E+01  7.00000000E+01  5.00000000E+01  7.00000000E+01
  5.00000000E+01  7.00000000E+01  5.00000000E+01  7.00000000E+01  7.00000000E+01
  5.00000000E+01  5.00000000E+01  7.00000000E+01  7.00000000E+01  6.30000000E+01
  6.30000000E+01  3.50000000E+01  7.00000000E+01  5.00000000E+01  5.00000000E+01
  3.50000000E+01  5.00000000E+01  5.00000000E+01  5.00000000E+01  8.00000000E+01
  6.80000000E+01  5.00000000E+01  5.00000000E+01  9.11000000E+01  8.81000000E+01
  9.17000000E+01  8.32000000E+01  1.16800000E+02  6.15000000E+01  3.88000000E+01
  8.24000000E+01  4.69000000E+01  8.27000000E+01  6.24000000E+01  8.53000000E+01
  6.63000000E+01  8.25000000E+01  1.16900000E+02
%FLAG ANGLE_EQUIL_VALUE                                                         
%FORMAT(5E16.8)                                                                 
  2.14501057E+00  2.09439600E+00  2.12755727E+00  1.91113635E+00  1.91113635E+00
  2.10137732E+00  2.03505478E+00  2.19911580E+00  1.91113635E+00  1.91113635E+00
  2.04203610E+00  1.91113635E+00  1.93906163E+00  1.93906163E+00  1.91113635E+00
  1.91113635E+00  1.91113635E+00  1.91113635E+00  2.10137732E+00  2.03505478E+00
  2.06018753E+00  1.91113635E+00  1.91462701E+00  1.92160833E+00  1.91113635E+00
  1.91113635E+00  1.93906163E+00  1.91113635E+00  1.91113635E+00  1.91113635E+00
  1.91113635E+00  1.91462701E+00  1.91113635E+00  1.91113635E+00  1.91113635E+00
  1.91113635E+00  1.91113635E+00  1.91113635E+00  1.91113635E+00  1.94080696E+00
  1.91113635E+00  1.93906163E+00  1.91113635E+00  1.91113635E+00  1.91113635E+00
  1.91462701E+00  2.09439600E+00  1.91113635E+00  2.10137732E+00  2.03505478E+00
  1.93906163E+00  1.91113635E+00  1.91113635E+00  1.91113635E+00  1.91113635E+00
  1.93906163E+00  1.91113635E+00  1.91113635E+00  1.91462701E+00  2.12755727E+00
  2.10364625E+00  2.16106761E+00  2.20714432E+00  2.20313006E+00  2.24239998E+00
  1.86732857E+00  1.89577745E+00  1.92841512E+00  1.87762601E+00  2.08479669E+00
  2.13645845E+00  1.91637234E+00  2.03505478E+00  1.91637234E+00  1.95354787E+00
  2.15024656E+00  1.89839544E+00  1.93801443E+00  2.05390434E+00  1.90345690E+00
  1.91113635E+00  1.94796281E+00  1.91113635E+00  1.91113635E+00  1.89368305E+00
  1.91113635E+00  1.91113635E+00  2.09439600E+00  2.09439600E+00  2.09439600E+00
  2.09439600E+00  2.14151991E+00  2.09439600E+00  2.09439600E+00  2.02807346E+00
  2.14850123E+00  2.31779824E+00  1.82212452E+00  2.09439600E+00  1.85703112E+00
  2.09439600E+00  1.94778828E+00  2.09439600E+00  1.89717371E+00  1.89891904E+00
  2.35445017E+00  1.91113635E+00  2.18166250E+00  2.24449438E+00  2.01760148E+00
  2.09439600E+00  2.09439600E+00  2.04203610E+00  2.09439600E+00  2.09439600E+00
  2.09439600E+00  2.09439600E+00  2.09439600E+00  2.09439600E+00  2.09439600E+00
  2.09439600E+00  1.91113635E+00  2.09439600E+00  2.09439600E+00  1.97396823E+00
  1.93906163E+00  2.09439600E+00  2.09439600E+00  2.09439600E+00  1.91113635E+00
  1.91113635E+00  2.06647072E+00  2.15024656E+00  1.91113635E+00  1.94080696E+00
  1.80990721E+00  1.91113635E+00  2.00189351E+00  1.94866095E+00  1.96105279E+00
  1.89577745E+00  2.11097664E+00  1.85423859E+00  1.89856997E+00  1.89298492E+00
  2.09753759E+00  1.91218355E+00  1.97012850E+00  1.91602327E+00  1.88443280E+00
  1.96314718E+00  2.09753759E+00  1.85423859E+00
%FLAG DIHEDRAL_FORCE_CONSTANT                                                   
%FORMAT(5E16.8)                                                                 
  2.00000000E+00  2.50000000E+00  0.00000000E+00  0.00000000E+00  0.00000000E+00
  0.00000000E+00  8.00000000E-01  8.00000000E-02  4.21000000E-01  3.93000000E-01
  1.44000000E-01  1.45000000E-01  1.55555556E-01  1.50000000E-01  3.90000000E-01
  6.40000000E-02  0.00000000E+00  1.60000000E-01  1.36700000E+00  2.22000000E-01
  6.08000000E-01  5.60000000E-02  1.00000000E-01  1.84000000E-01  7.80000000E-02
  0.00000000E+00  0.00000000E+00  4.06000000E-01  2.89000000E-01  1.48000000E-01
  1.12000000E-01  3.37000000E-01  2.16000000E-01  1.00000000E-03  2.00000000E-01
  2.50000000E-01  1.80000000E-01  6.09000000E-01  8.45000000E-01  8.50000000E-02
  4.20000000E-02  1.96000000E-01  8.30000000E-02  4.12000000E-01  1.38000000E-01
  7.06000000E-01  6.20000000E-01  1.90000000E-01  3.79000000E-01  2.70000000E-02
  1.42000000E-01  1.79000000E-01  9.80000000E-02  2.59000000E-01  7.30000000E-02
  2.70000000E-01  4.20000000E-01  4.00000000E+00  1.70000000E+00  4.75000000E+00
  4.80000000E+00  1.20000000E-01  1.57000000E-01  8.30000000E-01  4.00000000E-02
  2.70000000E-01  4.50000000E-01  1.58000000E+00  5.50000000E-01  6.61000000E-01
  2.18000000E-01  4.01000000E-01  1.29000000E-01  1.66666667E-01  2.50000000E-01
  2.11000000E-01  4.44000000E-01  2.67000000E-01  7.00000000E-03  6.66000000E-01
  2.46000000E-01  1.60000000E-01  3.62500000E+00  3.00000000E+00  3.50000000E+00
  1.52500000E+00  6.52500000E+00  1.50000000E+00  1.67500000E+00  1.70000000E-02
  3.53000000E-01  2.34000000E-01  7.40000000E-02  3.65000000E-01  4.08000000E-01
  8.19000000E-01  9.50000000E-02  7.90000000E-02  3.13000000E-01  3.10000000E-02
  5.00000000E+00  1.40000000E+00  2.40000000E+00  2.32500000E+00  5.15000000E+00
  1.43000000E-01  2.44000000E-01  2.19000000E-01  2.50000000E-02  1.60000000E-01
  3.92000000E-01  6.86000000E-01  3.70000000E-02  6.74000000E-01  7.50000000E-01
  1.22000000E-01  1.00000000E-02  3.06000000E-01  2.21000000E-01  8.90000000E-02
  1.04600000E+00  3.03000000E-01  3.30000000E-02  1.07000000E-01  8.28000000E-01
  4.85000000E-01  3.01000000E-01  8.00000000E-03  6.88000000E-01  2.97000000E-01
  5.90000000E-02  6.02000000E-01  3.94000000E-01  3.23000000E-01  2.78000000E-01
  5.60000000E-02  6.66000000E-01  3.02000000E-01  1.35000000E-01  3.33333333E-01
  4.20000000E-01  4.48000000E+00  6.82000000E-01  3.79000000E-01  4.69000000E-01
  2.10000000E-02  3.37000000E-01  1.60000000E-01  2.40000000E-01  1.70000000E-01
  1.05000000E+01  1.10000000E+00  1.00000000E+00  0.00000000E+00
%FLAG DIHEDRAL_PERIODICITY                                                      
%FORMAT(5E16.8)                                                                 
  1.00000000E+00  2.00000000E+00  2.00000000E+00  1.00000000E+00  3.00000000E+00
  4.00000000E+00  1.00000000E+00  3.00000000E+00  1.00000000E+00  2.00000000E+00
  3.00000000E+00  4.00000000E+00  3.00000000E+00  3.00000000E+00  2.00000000E+00
  4.00000000E+00  3.00000000E+00  3.00000000E+00  1.00000000E+00  2.00000000E+00
  3.00000000E+00  4.00000000E+00  1.00000000E+00  2.00000000E+00  4.00000000E+00
  1.00000000E+00  2.00000000E+00  1.00000000E+00  2.00000000E+00  3.00000000E+00
  4.00000000E+00  1.00000000E+00  2.00000000E+00  4.00000000E+00  1.00000000E+00
  2.00000000E+00  3.00000000E+00  1.00000000E+00  2.00000000E+00  3.00000000E+00
  4.00000000E+00  1.00000000E+00  2.00000000E+00  3.00000000E+00  4.00000000E+00
  1.00000000E+00  2.00000000E+00  4.00000000E+00  1.00000000E+00  2.00000000E+00
  3.00000000E+00  4.00000000E+00  1.00000000E+00  2.00000000E+00  4.00000000E+00
  2.00000000E+00  3.00000000E+00  2.00000000E+00  2.00000000E+00  2.00000000E+00
  2.00000000E+00  3.00000000E+00  3.00000000E+00  1.00000000E+00  3.00000000E+00
  2.00000000E+00  1.00000000E+00  2.00000000E+00  3.00000000E+00  1.00000000E+00
  2.00000000E+00  3.00000000E+00  4.00000000E+00  3.00000000E+00  1.00000000E+00
  1.00000000E+00  2.00000000E+00  3.00000000E+00  4.00000000E+00  1.00000000E+00
  2.00000000E+00  4.00000000E+00  2.00000000E+00  2.00000000E+00  2.00000000E+00
  2.00000000E+00  2.00000000E+00  2.00000000E+00  2.00000000E+00  1.00000000E+00
  2.00000000E+00  3.00000000E+00  4.00000000E+00  1.00000000E+00  2.00000000E+00
  3.00000000E+00  4.00000000E+00  1.00000000E+00  2.00000000E+00  4.00000000E+00
  2.00000000E+00  2.00000000E+00  2.00000000E+00  2.00000000E+00  2.00000000E+00
  1.00000000E+00  2.00000000E+00  3.00000000E+00  4.00000000E+00  1.00000000E+00
  2.00000000E+00  3.00000000E+00  4.00000000E+00  1.00000000E+00  2.00000000E+00
  3.00000000E+00  4.00000000E+00  1.00000000E+00  2.00000000E+00  4.00000000E+00
  1.00000000E+00  2.00000000E+00  3.00000000E+00  4.00000000E+00  1.00000000E+00
  2.00000000E+00  3.00000000E+00  4.00000000E+00  1.00000000E+00  2.00000000E+00
  4.00000000E+00  1.00000000E+00  2.00000000E+00  3.00000000E+00  4.00000000E+00
  1.00000000E+00  2.00000000E+00  3.00000000E+00  4.00000000E+00  3.00000000E+00
  1.00000000E+00  2.00000000E+00  3.00000000E+00  4.00000000E+00  1.00000000E+00
  2.00000000E+00  3.00000000E+00  2.00000000E+00  3.00000000E+00  1.00000000E+00
  2.00000000E+00  2.00000000E+00  2.00000000E+00  2.00000000E+00
%FLAG DIHEDRAL_PHASE                                                            
%FORMAT(5E16.8)                                                                 
  0.00000000E+00  3.14159400E+00  0.00000000E+00  0.00000000E+00  0.00000000E+00
  0.00000000E+00  0.00000000E+00  3.14159400E+00  3.14159400E+00  3.14159400E+00
  0.00000000E+00  0.00000000E+00  0.00000000E+00  0.00000000E+00  3.14159400E+00
  0.00000000E+00  3.14159400E+00  0.00000000E+00  3.14159400E+00  3.14159400E+00
  3.14159400E+00  3.14159400E+00  3.14159400E+00  3.14159400E+00  0.00000000E+00
  3.14159400E+00  3.14159400E+00  3.14159400E+00  3.14159400E+00  0.00000000E+00
  0.00000000E+00  0.00000000E+00  3.14159400E+00  3.14159400E+00  3.14159400E+00
  3.14159400E+00  0.00000000E+00  3.14159400E+00  3.14159400E+00  3.14159400E+00
  0.00000000E+00  3.14159400E+00  0.00000000E+00  3.14159400E+00  0.00000000E+00
  0.00000000E+00  3.14159400E+00  0.00000000E+00  0.00000000E+00  3.14159400E+00
  0.00000000E+00  0.00000000E+00  0.00000000E+00  3.14159400E+00  0.00000000E+00
  0.00000000E+00  0.00000000E+00  3.14159400E+00  3.14159400E+00  3.14159400E+00
  3.14159400E+00  0.00000000E+00  3.14159400E+00  0.00000000E+00  3.14159400E+00
  3.14159400E+00  3.14159400E+00  3.14159400E+00  3.14159400E+00  3.14159400E+00
  3.14159400E+00  0.00000000E+00  0.00000000E+00  0.00000000E+00  0.00000000E+00
  0.00000000E+00  0.00000000E+00  0.00000000E+00  0.00000000E+00  0.00000000E+00
  3.14159400E+00  0.00000000E+00  3.14159400E+00  3.14159400E+00  3.14159400E+00
  3.14159400E+00  3.14159400E+00  3.14159400E+00  3.14159400E+00  3.14159400E+00
  3.14159400E+00  0.00000000E+00  0.00000000E+00  0.00000000E+00  0.00000000E+00
  0.00000000E+00  3.14159400E+00  0.00000000E+00  3.14159400E+00  0.00000000E+00
  3.14159400E+00  3.14159400E+00  3.14159400E+00  3.14159400E+00  3.14159400E+00
  3.14159400E+00  3.14159400E+00  0.00000000E+00  0.00000000E+00  3.14159400E+00
  3.14159400E+00  0.00000000E+00  3.14159400E+00  3.14159400E+00  0.00000000E+00
  3.14159400E+00  3.14159400E+00  3.14159400E+00  3.14159400E+00  0.00000000E+00
  0.00000000E+00  3.14159400E+00  0.00000000E+00  0.00000000E+00  3.14159400E+00
  3.14159400E+00  3.14159400E+00  0.00000000E+00  3.14159400E+00  3.14159400E+00
  0.00000000E+00  0.00000000E+00  3.14159400E+00  0.00000000E+00  0.00000000E+00
  0.00000000E+00  0.00000000E+00  0.00000000E+00  3.14159400E+00  0.00000000E+00
  0.00000000E+00  0.00000000E+00  0.00000000E+00  0.00000000E+00  0.00000000E+00
  3.14159400E+00  0.00000000E+00  0.00000000E+00  0.00000000E+00  3.14159400E+00
  3.14159400E+00  3.14159400E+00  3.14159400E+00  3.14159400E+00
%FLAG SCEE_SCALE_FACTOR                                                         
%FORMAT(5E16.8)                                                                 
  1.20000000E+00  1.20000000E+00  1.20000000E+00  1.20000000E+00  1.20000000E+00
  1.20000000E+00  1.20000000E+00  1.20000000E+00  1.20000000E+00  1.20000000E+00
  1.20000000E+00  1.20000000E+00  1.20000000E+00  1.20000000E+00  1.20000000E+00
  1.20000000E+00  1.20000000E+00  1.20000000E+00  1.20000000E+00  1.20000000E+00
  1.20000000E+00  1.20000000E+00  1.20000000E+00  1.20000000E+00  1.20000000E+00
  1.20000000E+00  1.20000000E+00  1.20000000E+00  1.20000000E+00  1.20000000E+00
  1.20000000E+00  1.20000000E+00  1.20000000E+00  1.20000000E+00  1.20000000E+00
  1.20000000E+00  1.20000000E+00  1.20000000E+00  1.20000000E+00  1.20000000E+00
  1.20000000E+00  1.20000000E+00  1.20000000E+00  1.20000000E+00  1.20000000E+00
  1.20000000E+00  1.20000000E+00  1.20000000E+00  1.20000000E+00  1.20000000E+00
  1.20000000E+00  1.20000000E+00  1.20000000E+00  1.20000000E+00  1.20000000E+00
  1.20000000E+00  1.20000000E+00  1.20000000E+00  1.20000000E+00  1.20000000E+00
  1.20000000E+00  1.20000000E+00  1.20000000E+00  1.20000000E+00  1.20000000E+00
  1.20000000E+00  1.20000000E+00  1.20000000E+00  1.20000000E+00  1.20000000E+00
  1.20000000E+00  1.20000000E+00  1.20000000E+00  1.20000000E+00  1.20000000E+00
  1.20000000E+00  1.20000000E+00  1.20000000E+00  1.20000000E+00  1.20000000E+00
  1.20000000E+00  1.20000000E+00  1.20000000E+00  1.20000000E+00  1.20000000E+00
  1.20000000E+00  1.20000000E+00  1.20000000E+00  1.20000000E+00  1.20000000E+00
  1.20000000E+00  1.20000000E+00  1.20000000E+00  1.20000000E+00  1.20000000E+00
  1.20000000E+00  1.20000000E+00  1.20000000E+00  1.20000000E+00  1.20000000E+00
  1.20000000E+00  1.20000000E+00  1.20000000E+00  1.20000000E+00  1.20000000E+00
  1.20000000E+00  1.20000000E+00  1.20000000E+00  1.20000000E+00  1.20000000E+00
  1.20000000E+00  1.20000000E+00  1.20000000E+00  1.20000000E+00  1.20000000E+00
  1.20000000E+00  1.20000000E+00  1.20000000E+00  1.20000000E+00  1.20000000E+00
  1.20000000E+00  1.20000000E+00  1.20000000E+00  1.20000000E+00  1.20000000E+00
  1.20000000E+00  1.20000000E+00  1.20000000E+00  1.20000000E+00  1.20000000E+00
  1.20000000E+00  1.20000000E+00  1.20000000E+00  1.20000000E+00  1.20000000E+00
  1.20000000E+00  1.20000000E+00  1.20000000E+00  1.20000000E+00  1.20000000E+00
  1.20000000E+00  1.20000000E+00  1.20000000E+00  1.20000000E+00  1.20000000E+00
  1.20000000E+00  1.20000000E+00  1.20000000E+00  1.20000000E+00  1.20000000E+00
  0.00000000E+00  0.00000000E+00  0.00000000E+00  0.00000000E+00
%FLAG SCNB_SCALE_FACTOR                                                         
%FORMAT(5E16.8)                                                                 
  2.00000000E+00  2.00000000E+00  2.00000000E+00  2.00000000E+00  2.00000000E+00
  2.00000000E+00  2.00000000E+00  2.00000000E+00  2.00000000E+00  2.00000000E+00
  2.00000000E+00  2.00000000E+00  2.00000000E+00  2.00000000E+00  2.00000000E+00
  2.00000000E+00  2.00000000E+00  2.00000000E+00  2.00000000E+00  2.00000000E+00
  2.00000000E+00  2.00000000E+00  2.00000000E+00  2.00000000E+00  2.00000000E+00
  2.00000000E+00  2.00000000E+00  2.00000000E+00  2.00000000E+00  2.00000000E+00
  2.00000000E+00  2.00000000E+00  2.00000000E+00  2.00000000E+00  2.00000000E+00
  2.00000000E+00  2.00000000E+00  2.00000000E+00  2.00000000E+00  2.00000000E+00
  2.00000000E+00  2.00000000E+00  2.00000000E+00  2.00000000E+00  2.00000000E+00
  2.00000000E+00  2.00000000E+00  2.00000000E+00  2.00000000E+00  2.00000000E+00
  2.00000000E+00  2.00000000E+00  2.00000000E+00  2.00000000E+00  2.00000000E+00
  2.00000000E+00  2.00000000E+00  2.00000000E+00  2.00000000E+00  2.00000000E+00
  2.00000000E+00  2.00000000E+00  2.00000000E+00  2.00000000E+00  2.00000000E+00
  2.00000000E+00  2.00000000E+00  2.00000000E+00  2.00000000E+00  2.00000000E+00
  2.00000000E+00  2.00000000E+00  2.00000000E+00  2.00000000E+00  2.00000000E+00
  2.00000000E+00  2.00000000E+00  2.00000000E+00  2.00000000E+00  2.00000000E+00
  2.00000000E+00  2.00000000E+00  2.00000000E+00  2.00000000E+00  2.00000000E+00
  2.00000000E+00  2.00000000E+00  2.00000000E+00  2.00000000E+00  2.00000000E+00
  2.00000000E+00  2.00000000E+00  2.00000000E+00  2.00000000E+00  2.00000000E+00
  2.00000000E+00  2.00000000E+00  2.00000000E+00  2.00000000E+00  2.00000000E+00
  2.00000000E+00  2.00000000E+00  2.00000000E+00  2.00000000E+00  2.00000000E+00
  2.00000000E+00  2.00000000E+00  2.00000000E+00  2.00000000E+00  2.00000000E+00
  2.00000000E+00  2.00000000E+00  2.00000000E+00  2.00000000E+00  2.00000000E+00
  2.00000000E+00  2.00000000E+00  2.00000000E+00  2.00000000E+00  2.00000000E+00
  2.00000000E+00  2.00000000E+00  2.00000000E+00  2.00000000E+00  2.00000000E+00
  2.00000000E+00  2.00000000E+00  2.00000000E+00  2.00000000E+00  2.00000000E+00
  2.00000000E+00  2.00000000E+00  2.00000000E+00  2.00000000E+00  2.00000000E+00
  2.00000000E+00  2.00000000E+00  2.00000000E+00  2.00000000E+00  2.00000000E+00
  2.00000000E+00  2.00000000E+00  2.00000000E+00  2.00000000E+00  2.00000000E+00
  2.00000000E+00  2.00000000E+00  2.00000000E+00  2.00000000E+00  2.00000000E+00
  0.00000000E+00  0.00000000E+00  0.00000000E+00  0.00000000E+00
%FLAG SOLTY                                                                     
%FORMAT(5E16.8)                                                                 
  0.00000000E+00  0.00000000E+00  0.00000000E+00  0.00000000E+00  0.00000000E+00
  0.00000000E+00  0.00000000E+00  0.00000000E+00  0.00000000E+00  0.00000000E+00
  0.00000000E+00  0.00000000E+00  0.00000000E+00  0.00000000E+00  0.00000000E+00
  0.00000000E+00  0.00000000E+00  0.00000000E+00  0.00000000E+00  0.00000000E+00
  0.00000000E+00  0.00000000E+00  0.00000000E+00  0.00000000E+00  0.00000000E+00
  0.00000000E+00  0.00000000E+00  0.00000000E+00  0.00000000E+00  0.00000000E+00
  0.00000000E+00  0.00000000E+00  0.00000000E+00  0.00000000E+00  0.00000000E+00
  0.00000000E+00  0.00000000E+00  0.00000000E+00  0.00000000E+00  0.00000000E+00
  0.00000000E+00  0.00000000E+00  0.00000000E+00
%FLAG LENNARD_JONES_ACOEF                                                       
%FORMAT(5E16.8)                                                                 
  7.94617769E+03  1.01372942E+05  1.04308023E+06  8.12662403E+04  8.53193737E+05
  6.96551276E+05  5.68021765E+04  6.37913494E+05  5.17507491E+05  3.76435470E+05
  7.93773615E+04  8.61458248E+05  7.01106848E+05  5.15491878E+05  7.02078680E+05
  9.47421632E+01  2.26409483E+03  1.71458823E+03  9.87857350E+02  1.52360475E+03
  1.34728399E-01  5.10916075E+03  6.78771368E+04  5.42099106E+04  3.74148715E+04
  5.26221036E+04  5.38411501E+01  3.25969625E+03  8.98799076E+04  9.24822270E+05
  7.56463928E+05  5.65590822E+05  7.63791460E+05  2.00740581E+03  6.01816484E+04
  8.19971662E+05  5.63419090E+04  6.47841731E+05  5.24402060E+05  3.78641356E+05
  5.20462539E+05  9.14858779E+02  3.69471530E+04  5.74393458E+05  3.79876399E+05
  1.42703904E+03  2.27401052E+04  1.78601506E+04  1.16505362E+04  1.68636880E+04
  8.45902425E+00  8.79040886E+02  2.01619733E+04  1.12780457E+04  2.01823541E+02
  9.33217616E+04  9.95480466E+05  8.11497350E+05  5.99897901E+05  8.14793385E+05
  1.88178855E+03  6.20665997E+04  8.82619071E+05  6.06829342E+05  2.01791425E+04
  9.44293233E+05  1.00235148E+05  1.03184851E+06  8.43969952E+05  6.30925504E+05
  8.52084164E+05  2.23577481E+03  6.71095195E+04  9.14863930E+05  6.40712560E+05
  2.24743442E+04  9.84684600E+05  1.02073671E+06  6.02863188E+03  7.84511674E+04
  6.27751680E+04  4.36069364E+04  6.11299385E+04  6.76796831E+01  3.86158714E+03
  6.95568610E+04  4.31596374E+04  1.06023582E+03  7.19825646E+04  7.75673747E+04
  4.56536476E+03  7.08225575E+04  7.91544157E+05  6.42430744E+05  4.68011805E+05
  6.40405042E+05  1.24900897E+03  4.66922514E+04  7.01803794E+05  4.71003287E+05
  1.45985502E+04  7.44975864E+05  7.82881336E+05  5.43945007E+04  5.81803229E+05
  0.00000000E+00  0.00000000E+00  0.00000000E+00  0.00000000E+00  0.00000000E+00
  0.00000000E+00  0.00000000E+00  0.00000000E+00  0.00000000E+00  0.00000000E+00
  0.00000000E+00  0.00000000E+00  0.00000000E+00  0.00000000E+00  0.00000000E+00
  5.47737117E+03  7.18621074E+04  5.74592031E+04  3.98127143E+04  5.58833643E+04
  5.99788431E+01  3.50301067E+03  6.37148278E+04  3.93690817E+04  9.55000044E+02
  6.58473870E+04  7.10513128E+04  4.14474284E+03  4.96707306E+04  0.00000000E+00
  3.76169105E+03  6.73963720E+03  8.59947003E+04  6.89371259E+04  4.81820985E+04
  6.73331169E+04  8.03166617E+01  4.33325458E+03  7.62451550E+04  4.77908183E+04
  1.21014911E+03  7.91627154E+04  8.50294791E+04  5.11317150E+03  6.00750218E+04
  0.00000000E+00  4.64559155E+03  5.71629601E+03  4.43530964E+03  5.98885646E+04
  4.77581094E+04  3.27958584E+04  4.62444096E+04  4.44659845E+01  2.82099197E+03
  5.30987710E+04  3.23283631E+04  7.50063100E+02  5.46147253E+04  5.92092559E+04
  3.34719214E+03  4.09427581E+04  0.00000000E+00  3.03448006E+03  3.76169105E+03
  2.43828624E+03  2.11783234E+05  2.11351845E+06  1.73376823E+06  1.30884564E+06
  1.75889445E+06  5.15374979E+03  1.42615819E+05  1.87390085E+06  1.33368524E+06
  4.90026081E+04  2.02752779E+06  2.09089895E+06  1.64354276E+05  1.62294350E+06
  0.00000000E+00  1.50723105E+05  1.79659945E+05  1.26117560E+05  4.26366419E+06
  9.11435380E+04  9.41257953E+05  7.69642101E+05  5.74782316E+05  7.76656876E+05
  2.01475241E+03  6.09861363E+04  8.34543970E+05  5.83493927E+05  2.03696482E+04
  8.97750460E+05  9.31115275E+05  7.05112106E+04  7.13267446E+05  0.00000000E+00
  6.45801516E+04  7.73168790E+04  5.37939286E+04  1.90820499E+06  8.49322032E+05
  9.33839501E+04  1.00713741E+06  8.20152428E+05  6.04208667E+05  8.22085792E+05
  1.82491629E+03  6.19803600E+04  8.92954421E+05  6.10454299E+05  1.99671374E+04
  9.53586341E+05  9.96191545E+05  7.19580450E+04  7.50514003E+05  0.00000000E+00
  6.57976999E+04  7.92148074E+04  5.44940453E+04  2.05449504E+06  9.08092643E+05
  9.62429652E+05  5.22955465E+03  7.06006146E+04  5.63013422E+04  3.86646725E+04
  5.45183252E+04  5.24570081E+01  3.32626784E+03  6.25963552E+04  3.81142515E+04
  8.84544347E+02  6.43853349E+04  6.97998263E+04  3.94664935E+03  4.82692694E+04
  0.00000000E+00  3.57795711E+03  4.43530964E+03  2.87505342E+03  1.48672098E+05
  6.34160397E+04  6.42436358E+04  3.39005767E+03  5.02224902E+04  5.48478208E+05
  4.46121722E+05  3.27367585E+05  4.46307018E+05  9.46795083E+02  3.32551339E+04
  4.86295154E+05  3.30296908E+05  1.06013455E+04  5.18220260E+05  5.42502534E+05
  3.86549715E+04  4.06752008E+05  0.00000000E+00  3.53289728E+04  4.26018274E+04
  2.92109361E+04  1.12086734E+06  4.94433451E+05  5.22690526E+05  3.44374471E+04
  2.83662575E+05
%FLAG LENNARD_JONES_BCOEF                                                       
%FORMAT(5E16.8)                                                                 
  2.57122925E+01  1.39078880E+02  6.75612247E+02  1.21392023E+02  5.95658566E+02
  5.24668528E+02  1.11953944E+02  5.68167388E+02  4.98871431E+02  4.69350655E+02
  1.36094315E+02  6.78964813E+02  5.97113873E+02  5.64804067E+02  6.77820248E+02
  2.33785449E+00  1.73073921E+01  1.46824710E+01  1.22938581E+01  1.57004457E+01
  7.34107347E-02  1.92174397E+01  1.06076943E+02  9.24130897E+01  8.46911674E+01
  1.03284425E+02  1.64271443E+00  1.43076527E+01  1.23310980E+02  5.99015525E+02
  5.28126496E+02  5.03752097E+02  6.01987997E+02  1.53451874E+01  9.40505980E+01
  5.31102864E+02  1.22044000E+02  6.26720080E+02  5.49675335E+02  5.15240418E+02
  6.21191325E+02  1.29497639E+01  9.21192136E+01  5.55666448E+02  5.64885984E+02
  1.01563736E+01  6.13981767E+01  5.30440533E+01  4.72594809E+01  5.84691813E+01
  6.51126010E-01  7.42992380E+00  5.44372326E+01  5.08951803E+01  3.56012899E+00
  1.48987394E+02  7.36907417E+02  6.48597119E+02  6.15165511E+02  7.37244936E+02
  1.76168249E+01  1.13252061E+02  6.53361429E+02  6.77220874E+02  6.45756063E+01
  8.01323529E+02  1.37787728E+02  6.69494459E+02  5.90251928E+02  5.62969425E+02
  6.72777963E+02  1.71355763E+01  1.05087646E+02  5.93591333E+02  6.20970728E+02
  6.08139360E+01  7.30206155E+02  6.63431737E+02  2.10068861E+01  1.14759990E+02
  1.00073628E+02  9.20079458E+01  1.12023534E+02  1.85338491E+00  1.56709129E+01
  1.01749214E+02  1.00191339E+02  8.21131314E+00  1.22733283E+02  1.13692208E+02
  1.71467049E+01  1.36896727E+02  6.93079947E+02  6.08686716E+02  5.73100668E+02
  6.89389438E+02  1.51381989E+01  1.03606917E+02  6.14502845E+02  6.29300710E+02
  5.79323581E+01  7.50714425E+02  6.86742760E+02  1.12531834E+02  6.99746810E+02
  0.00000000E+00  0.00000000E+00  0.00000000E+00  0.00000000E+00  0.00000000E+00
  0.00000000E+00  0.00000000E+00  0.00000000E+00  0.00000000E+00  0.00000000E+00
  0.00000000E+00  0.00000000E+00  0.00000000E+00  0.00000000E+00  0.00000000E+00
  1.96722815E+01  1.07908863E+02  9.40636541E+01  8.63723599E+01  1.05230082E+02
  1.71416196E+00  1.46638650E+01  9.56748258E+01  9.40124296E+01  7.65648470E+00
  1.15327881E+02  1.06903901E+02  1.60512210E+01  1.05648788E+02  0.00000000E+00
  1.50233639E+01  2.18216157E+01  1.18043746E+02  1.03031170E+02  9.50181887E+01
  1.15508247E+02  1.98360701E+00  1.63092814E+01  1.04660679E+02  1.03580945E+02
  8.61880722E+00  1.26451907E+02  1.16947855E+02  1.78280753E+01  1.16187983E+02
  0.00000000E+00  1.66953734E+01  1.85196588E+01  1.77023375E+01  9.85097219E+01
  8.57562161E+01  7.83922976E+01  9.57256348E+01  1.47593342E+00  1.31591746E+01
  8.73413012E+01  8.51921330E+01  6.78541827E+00  1.05031585E+02  9.75893223E+01
  1.44244612E+01  9.59185913E+01  0.00000000E+00  1.34932874E+01  1.50233639E+01
  1.20953369E+01  2.54804909E+02  1.21899948E+03  1.07629402E+03  1.03157656E+03
  1.22973599E+03  3.30984635E+01  1.94896900E+02  1.08079689E+03  1.13979741E+03
  1.14243284E+02  1.33303578E+03  1.20800124E+03  2.10544132E+02  1.25793819E+03
  0.00000000E+00  1.98088334E+02  2.16269171E+02  1.81199404E+02  2.19459223E+03
  1.27000718E+02  6.18067719E+02  5.44830041E+02  5.19385932E+02  6.20851625E+02
  1.57231024E+01  9.68317709E+01  5.47995038E+02  5.72796552E+02  5.59621097E+01
  6.73934129E+02  6.12468585E+02  1.04776275E+02  6.33599808E+02  0.00000000E+00
  9.85144068E+01  1.07792209E+02  8.99118321E+01  1.11546536E+03  5.65406768E+02
  1.56025608E+02  7.75965878E+02  6.82622272E+02  6.46321327E+02  7.75261695E+02
  1.81620725E+01  1.18480231E+02  6.87991684E+02  7.11091246E+02  6.72475934E+01
  8.43016687E+02  7.68900328E+02  1.28466555E+02  7.88832443E+02  0.00000000E+00
  1.20690226E+02  1.32424984E+02  1.09835130E+02  1.40479403E+03  7.09588248E+02
  8.86629877E+02  2.08590256E+01  1.16065835E+02  1.01040256E+02  9.23664132E+01
  1.12788003E+02  1.73959275E+00  1.55059847E+01  1.02907011E+02  1.00379343E+02
  7.99614292E+00  1.23751804E+02  1.14981426E+02  1.69967767E+01  1.13016701E+02
  0.00000000E+00  1.58996004E+01  1.77023375E+01  1.42525182E+01  2.13489607E+02
  1.05935811E+02  1.29412081E+02  1.67944276E+01  8.83545880E+01  4.42179058E+02
  3.88758656E+02  3.67361018E+02  4.41089616E+02  1.01016461E+01  6.70144433E+01
  3.92047541E+02  4.03897559E+02  3.78372494E+01  4.79881022E+02  4.38146883E+02
  7.27065100E+01  4.48425641E+02  0.00000000E+00  6.82892701E+01  7.49896074E+01
  6.20954392E+01  8.01230425E+02  4.04310927E+02  5.04545572E+02  7.31636661E+01
  2.87011518E+02
%FLAG BONDS_INC_HYDROGEN                                                        
%FORMAT(10I8)                                                                   
       3       6       3       3       9       3       0       3       3      39
      42       6      39      45       6      30      33       6      30      36
       6      24      27       9      18      21      12      93      96       3
      93      99       3      93     102       3      81      84       3      81
      87       3      81      90       3      75      78      14      69      72
       9      63      66      12     159     162      17     159     165      17
     159     168      17     150     153      18     150     156      18     141
     144      20     141     147      20     132     135      20     132     138
      20     123     126      20     123     129      20     117     120       9
     111     114      12     213     216      12     213     219      12     198
     201       6     198     204       6     189     192       6     189     195
       6     183     186       9     177     180      12     267     270       3
     267     273       3     267     276       3     255     258       3     255
     261       3     255     264       3     249     252      14     240     243
       6     240     246       6     234     237       9     228     231      12
     306     309       6     306     312       6     297     300       6     297
     303       6     291     294       9     285     288      12     342     345
       3     342     348       3     342     351       3     336     339       9
     330     333      12     381     384       6     381     387       6     372
     375       6     372     378       6     366     369       9     360     363
      12     435     438       3     435     441       3     435     444       3
     423     426       3     423     429       3     423     432       3     417
     420      14     411     414       9     405     408      12     474     477
       6     474     480       6     465     468       6     465     471       6
     459     462       9     453     456      12     519     522       6     519
     525       6     510     513       6     510     516       6     504     507
       9     498     501      12     582     585       3     582     588       3
     582     591       3     570     573       3     570     576       3     570
     579       3     564     567      14     555     558       6     555     561
       6     549     552       9     543     546      12     630     633      26
     618     621      30     618     624      30     612     615      32     600
     603      12     657     660      36     648     651      37     648     654
      37     642     645       9     636     639      12     690     693       6
     690     696       6     681     684       6     681     687       6     675
     678       9     669     672      12     753     756       3     753     759
       3     753     762       3     741     744       3     741     747       3
     741     750       3     735     738      14     726     729       6     726
     732       6     720     723       9     714     717      12     828     831
      39     822     825      39     816     819      39     810     813      39
     801     804      44     795     798      46     783     786       3     783
     789       3     777     780       9     771     774      12     882     885
      51     873     876      53     867     870      44     855     858       3
     855     861       3     849     852       9     843     846      12     933
     936       3     933     939       3     933     942       3     921     924
       3     921     927       3     921     930       3     915     918      14
     906     909       6     906     912       6     900     903       9     894
     897      12     972     975       6     972     978       6     963     966
       6     963     969       6     957     960       9     951     954      12
    1023    1026      12    1023    1029      12    1008    1011       6    1008
    1014       6    1002    1005       9     996     999      12    1059    1062
       6    1059    1065       6    1050    1053       6    1050    1056       6
    1044    1047       9    1038    1041      12    1113    1116       3    1113
    1119       3    1113    1122       3    1101    1104       3    1101    1107
       3    1101    1110       3    1095    1098      14    1089    1092       9
    1083    1086      12    1143    1146       3    1143    1149       3    1143
    1152       3    1137    1140       9    1131    1134      12    1218    1221
      59    1218    1224      59    1209    1212      59    1209    1215      59
    1200    1203      59    1191    1194      61    1191    1197      61    1182
    1185      20    1182    1188      20    1173    1176      20    1173    1179
      20    1167    1170       9    1161    1164      12    1272    1275       3
    1272    1278       3    1272    1281       3    1260    1263       3    1260
    1266       3    1260    1269       3    1254    1257      14    1245    1248
       6    1245    1251       6    1239    1242       9    1233    1236      12
    1311    1314       6    1311    1317       6    1302    1305       6    1302
    1308       6    1296    1299       9    1290    1293      12    1383    1386
      17    1383    1389      17    1383    1392      17    1374    1377      18
    1374    1380      18    1365    1368      20    1365    1371      20    1356
    1359      20    1356    1362      20    1347    1350      20    1347    1353
      20    1341    1344       9    1335    1338      12    1422    1425       6
    1422    1428       6    1413    1416       6    1413    1419       6    1407
    1410       9    1401    1404      12    1473    1476      12    1473    1479
      12    1458    1461       6    1458    1464       6    1452    1455       9
    1446    1449      12    1500    1503       3    1500    1506       3    1500
    1509       3    1494    1497       9    1488    1491      12    1539    1542
       6    1539    1545       6    1530    1533       6    1530    1536       6
    1524    1527       9    1518    1521      12    1575    1578      37    1575
    1581      37    1569    1572       9    1563    1566      12    1614    1617
       6    1614    1620       6    1605    1608       6    1605    1611       6
    1599    1602       9    1593    1596      12    1650    1653       3    1650
    1656       3    1650    1659       3    1644    1647       9    1638    1641
      12    1668    1671      12    1668    1674      12    1680    1683       3
    1680    1686       3    1677    1680       3    1743    1746      17    1743
    1749      17    1743    1752      17    1734    1737      18    1734    1740
      18    1725    1728      20    1725    1731      20    1716    1719      20
    1716    1722      20    1707    1710      20    1707    1713      20    1701
    1704       9    1695    1698      12    1791    1794       3    1791    1797
       3    1791    1800       3    1779    1782       3    1779    1785       3
    1779    1788       3    1773    1776      14    1767    1770       9    1761
    1764      12    1857    1860      17    1857    1863      17    1857    1866
      17    1848    1851      18    1848    1854      18    1839    1842      20
    1839    1845      20    1830    1833      20    1830    1836      20    1821
    1824      20    1821    1827      20    1815    1818       9    1809    1812
      12    1911    1914      12    1911    1917      12    1896    1899       6
    1896    1902       6    1887    1890       6    1887    1893       6    1881
    1884       9    1875    1878      12    1965    1968       3    1965    1971
       3    1965    1974       3    1953    1956       3    1953    1959       3
    1953    1962       3    1947    1950      14    1938    1941       6    1938
    1944       6    1932    1935       9    1926    1929      12    2031    2034
      17    2031    2037      17    2031    2040      17    2022    2025      18
    2022    2028      18    2013    2016      20    2013    2019      20    2004
    2007      20    2004    2010      20    1995    1998      20    1995    2001
      20    1989    1992       9    1983    1986      12    2061    2064       3
    2061    2067       3    2061    2070       3    2055    2058       9    2049
    2052      12    2109    2112      26    2097    2100      30    2097    2103
      30    2091    2094      32    2079    2082      12    2145    2148       3
    2145    2151       3    2145    2154       3    2133    2136       3    2133
    2139       3    2133    2142       3    2127    2130      14    2121    2124
       9    2115    2118      12    2184    2187       6    2184    2190       6
    2175    2178       6    2175    2181       6    2169    2172       9    2163
    2166      12    2229    2232       6    2229    2235       6    2220    2223
       6    2220    2226       6    2214    2217       9    2208    2211      12
    2292    2295       3    2292    2298       3    2292    2301       3    2280
    2283       3    2280    2286       3    2280    2289       3    2274    2277
      14    2265    2268       6    2265    2271       6    2259    2262       9
    2253    2256      12    2358    2361      17    2358    2364      17    2358
    2367      17    2349    2352      18    2349    2355      18    2340    2343
      20    2340    2346      20    2331    2334      20    2331    2337      20
    2322    2325      20    2322    2328      20    2316    2319       9    2310
    2313      12    2397    2400      36    2388    2391      37    2388    2394
      37    2382    2385       9    2376    2379      12    2457    2460      17
    2457    2463      17    2457    2466      17    2448    2451      18    2448
    2454      18    2439    2442      20    2439    2445      20    2430    2433
      20    2430    2436      20    2421    2424      20    2421    2427      20
    2415    2418       9    2409    2412      12    2514    2517       3    2514
    2520       3    2514    2523       3    2502    2505       3    2502    2508
       3    2502    2511       3    2496    2499      14    2487    2490       6
    2487    2493       6    2481    2484       9    2475    2478      12    2589
    2592      39    2583    2586      39    2577    2580      39    2571    2574
      39    2562    2565      44    2556    2559      46    2544    2547       3
    2544    2550       3    2538    2541       9    2532    2535      12    2643
    2646      51    2634    2637      53    2628    2631      44    2616    2619
       3    2616    2622       3    2610    2613       9    2604    2607      12
    2694    2697       3    2694    2700       3    2694    2703       3    2682
    2685       3    2682    2688       3    2682    2691       3    2676    2679
      14    2667    2670       6    2667    2673       6    2661    2664       9
    2655    2658      12    2760    2763      17    2760    2766      17    2760
    2769      17    2751    2754      18    2751    2757      18    2742    2745
      20    2742    2748      20    2733    2736      20    2733    2739      20
    2724    2727      20    2724    2730      20    2718    2721       9    2712
    2715      12    2805    2808      12    2805    2811      12    2790    2793
       6    2790    2796       6    2784    2787       9    2778    2781      12
    2868    2871      17    2868    2874      17    2868    2877      17    2859
    2862      18    2859    2865      18    2850    2853      20    2850    2856
      20    2841    2844      20    2841    2847      20    2832    2835      20
    2832    2838      20    2826    2829       9    2820    2823      12    2916
    2919       3    2916    2922       3    2916    2925       3    2904    2907
       3    2904    2910       3    2904    2913       3    2898    2901      14
    2892    2895       9    2886    2889      12    2946    2949       3    2946
    2952       3    2946    2955       3    2940    2943       9    2934    2937
      12    3021    3024      59    3021    3027      59    3012    3015      59
    3012    3018      59    3003    3006      59    2994    2997      61    2994
    3000      61    2985    2988      20    2985    2991      20    2976    2979
      20    2976    2982      20    2970    2973       9    2964    2967      12
    3075    3078       3    3075    3081       3    3075    3084       3    3063
    3066       3    3063    3069       3    3063    3072       3    3057    3060
      14    3048    3051       6    3048    3054       6    3042    3045       9
    3036    3039      12    3141    3144      17    3141    3147      17    3141
    3150      17    3132    3135      18    3132    3138      18    3123    3126
      20    3123    3129      20    3114    3117      20    3114    3120      20
    3105    3108      20    3105    3111      20    3099    3102       9    3093
    3096      12    3207    3210      17    3207    3213      17    3207    3216
      17    3198    3201      18    3198    3204      18    3189    3192      20
    3189    3195      20    3180    3183      20    3180    3186      20    3171
    3174      20    3171    3177      20    3165    3168       9    3159    3162
      12    3273    3276      17    3273    3279      17    3273    3282      17
    3264    3267      18    3264    3270      18    3255    3258      20    3255
    3261      20    3246    3249      20    3246    3252      20    3237    3240
      20    3237    3243      20    3231    3234       9    3225    3228      12
    3318    3321      12    3318    3324      12    3303    3306       6    3303
    3309       6    3297    3300       9    3291    3294      12    3345    3348
       3    3345    3351       3    3345    3354       3    3339    3342       9
    3333    3336      12    3384    3387       6    3384    3390       6    3375
    3378       6    3375    3381       6    3369    3372       9    3363    3366
      12    3420    3423      37    3420    3426      37    3414    3417       9
    3408    3411      12    3486    3489      17    3486    3492      17    3486
    3495      17    3477    3480      18    3477    3483      18    3468    3471
      20    3468    3474      20    3459    3462      20    3459    3465      20
    3450    3453      20    3450    3456      20    3444    3447       9    3438
    3441      12    3516    3519       3    3516    3522       3    3516    3525
       3    3510    3513       9    3504    3507      12    3534    3537      12
    3534    3540      12    3624    3627      68    3624    3630      68    3615
    3618      68    3615    3621      68    3603    3606      68    3603    3609
      68    3594    3597      68    3594    3600      68    3582    3585      68
    3582    3588      68    3573    3576      68    3573    3579      68    3561
    3564      68    3561    3567      68    3552    3555      68    3552    3558
      68
%FLAG BONDS_WITHOUT_HYDROGEN                                                    
%FORMAT(10I8)                                                                   
      12      15       1      12      18       2       3      12       4      57
      60       1      57      63       2      48      51       5      48      54
       5      39      48       7      30      39       8      24      30      10
      24      57      11      18      24      13     105     108       1     105
     111       2      75      81      15      75      93      15      69      75
      16      69     105      11      63      69      13     171     174       1
     171     177       2     150     159      19     141     150      21     132
     141      21     123     132      21     117     123      22     117     171
      11     111     117      13     222     225       1     222     228       2
     207     210       1     207     213       2     198     207      23     189
     198       8     183     189      10     183     222      11     177     183
      13     279     282       1     279     285       2     249     255      15
     249     267      15     240     249      24     234     240      10     234
     279      11     228     234      13     324     327       1     324     330
       2     315     318       5     315     321       5     306     315       7
     297     306       8     291     297      10     291     324      11     285
     291      13     354     357       1     354     360       2     336     342
      25     336     354      11     330     336      13     399     402       1
     399     405       2     390     393       5     390     396       5     381
     390       7     372     381       8     366     372      10     366     399
      11     360     366      13     447     450       1     447     453       2
     417     423      15     417     435      15     411     417      16     411
     447      11     405     411      13     492     495       1     492     498
       2     483     486       5     483     489       5     474     483       7
     465     474       8     459     465      10     459     492      11     453
     459      13     537     540       1     537     543       2     528     531
       5     528     534       5     519     528       7     510     519       8
     504     510      10     504     537      11     498     504      13     594
     597       1     594     600       2     564     570      15     564     582
      15     555     564      24     549     555      10     549     594      11
     543     549      13     630    3633      27     627     630      28     627
    3639      29     618     627      31     612     618      33     606     609
       1     606     612      34     606     636       2     600     612      35
     663     666       1     663     669       2     648     657      38     642
     648      10     642     663      11     636     642      13     708     711
       1     708     714       2     699     702       5     699     705       5
     690     699       7     681     690       8     675     681      10     675
     708      11     669     675      13     765     768       1     765     771
       2     735     741      15     735     753      15     726     735      24
     720     726      10     720     765      11     714     720      13     837
     840       1     837     843       2     828     834      40     822     828
      41     816     822      41     810     816      41     807     810      42
     807     834      43     801     807      45     795     801      47     792
     795      48     792     834      49     783     792      50     777     783
      25     777     837      11     771     777      13     888     891       1
     888     894       2     879     882      52     873     879      54     867
     873      55     864     867      56     864     882      57     855     864
      58     849     855      25     849     888      11     843     849      13
     945     948       1     945     951       2     915     921      15     915
     933      15     906     915      24     900     906      10     900     945
      11     894     900      13     990     993       1     990     996       2
     981     984       5     981     987       5     972     981       7     963
     972       8     957     963      10     957     990      11     951     957
      13    1032    1035       1    1032    1038       2    1017    1020       1
    1017    1023       2    1008    1017      23    1002    1008      10    1002
    1032      11     996    1002      13    1077    1080       1    1077    1083
       2    1068    1071       5    1068    1074       5    1059    1068       7
    1050    1059       8    1044    1050      10    1044    1077      11    1038
    1044      13    1125    1128       1    1125    1131       2    1095    1101
      15    1095    1113      15    1089    1095      16    1089    1125      11
    1083    1089      13    1155    1158       1    1155    1161       2    1137
    1143      25    1137    1155      11    1131    1137      13    1227    1230
       1    1227    1233       2    1206    1209      60    1206    1218      60
    1200    1206      60    1191    1200      62    1182    1191      21    1173
    1182      21    1167    1173      22    1167    1227      11    1161    1167
      13    1284    1287       1    1284    1290       2    1254    1260      15
    1254    1272      15    1245    1254      24    1239    1245      10    1239
    1284      11    1233    1239      13    1329    1332       1    1329    1335
       2    1320    1323       5    1320    1326       5    1311    1320       7
    1302    1311       8    1296    1302      10    1296    1329      11    1290
    1296      13    1395    1398       1    1395    1401       2    1374    1383
      19    1365    1374      21    1356    1365      21    1347    1356      21
    1341    1347      22    1341    1395      11    1335    1341      13    1440
    1443       1    1440    1446       2    1431    1434       5    1431    1437
       5    1422    1431       7    1413    1422       8    1407    1413      10
    1407    1440      11    1401    1407      13    1482    1485       1    1482
    1488       2    1467    1470       1    1467    1473       2    1458    1467
      23    1452    1458      10    1452    1482      11    1446    1452      13
    1512    1515       1    1512    1518       2    1494    1500      25    1494
    1512      11    1488    1494      13    1557    1560       1    1557    1563
       2    1548    1551       5    1548    1554       5    1539    1548       7
    1530    1539       8    1524    1530      10    1524    1557      11    1518
    1524      13    1587    1590       1    1587    1593       2    1584    3429
      63    1575    1584      64    1569    1575      10    1569    1587      11
    1563    1569      13    1632    1635       1    1632    1638       2    1623
    1626       5    1623    1629       5    1614    1623       7    1605    1614
       8    1599    1605      10    1599    1632      11    1593    1599      13
    1662    1665       1    1662    1668       2    1644    1650      25    1644
    1662      11    1638    1644      13    1689    1692       1    1689    1695
       2    1680    1689       4    1755    1758       1    1755    1761       2
    1734    1743      19    1725    1734      21    1716    1725      21    1707
    1716      21    1701    1707      22    1701    1755      11    1695    1701
      13    1803    1806       1    1803    1809       2    1773    1779      15
    1773    1791      15    1767    1773      16    1767    1803      11    1761
    1767      13    1869    1872       1    1869    1875       2    1848    1857
      19    1839    1848      21    1830    1839      21    1821    1830      21
    1815    1821      22    1815    1869      11    1809    1815      13    1920
    1923       1    1920    1926       2    1905    1908       1    1905    1911
       2    1896    1905      23    1887    1896       8    1881    1887      10
    1881    1920      11    1875    1881      13    1977    1980       1    1977
    1983       2    1947    1953      15    1947    1965      15    1938    1947
      24    1932    1938      10    1932    1977      11    1926    1932      13
    2043    2046       1    2043    2049       2    2022    2031      19    2013
    2022      21    2004    2013      21    1995    2004      21    1989    1995
      22    1989    2043      11    1983    1989      13    2073    2076       1
    2073    2079       2    2055    2061      25    2055    2073      11    2049
    2055      13    2109    3549      27    2106    2109      28    2106    3543
      65    2097    2106      31    2091    2097      33    2085    2088       1
    2085    2091      34    2085    2115       2    2079    2091      35    2157
    2160       1    2157    2163       2    2127    2133      15    2127    2145
      15    2121    2127      16    2121    2157      11    2115    2121      13
    2202    2205       1    2202    2208       2    2193    2196       5    2193
    2199       5    2184    2193       7    2175    2184       8    2169    2175
      10    2169    2202      11    2163    2169      13    2247    2250       1
    2247    2253       2    2238    2241       5    2238    2244       5    2229
    2238       7    2220    2229       8    2214    2220      10    2214    2247
      11    2208    2214      13    2304    2307       1    2304    2310       2
    2274    2280      15    2274    2292      15    2265    2274      24    2259
    2265      10    2259    2304      11    2253    2259      13    2370    2373
       1    2370    2376       2    2349    2358      19    2340    2349      21
    2331    2340      21    2322    2331      21    2316    2322      22    2316
    2370      11    2310    2316      13    2403    2406       1    2403    2409
       2    2388    2397      38    2382    2388      10    2382    2403      11
    2376    2382      13    2469    2472       1    2469    2475       2    2448
    2457      19    2439    2448      21    2430    2439      21    2421    2430
      21    2415    2421      22    2415    2469      11    2409    2415      13
    2526    2529       1    2526    2532       2    2496    2502      15    2496
    2514      15    2487    2496      24    2481    2487      10    2481    2526
      11    2475    2481      13    2598    2601       1    2598    2604       2
    2589    2595      40    2583    2589      41    2577    2583      41    2571
    2577      41    2568    2571      42    2568    2595      43    2562    2568
      45    2556    2562      47    2553    2556      48    2553    2595      49
    2544    2553      50    2538    2544      25    2538    2598      11    2532
    2538      13    2649    2652       1    2649    2655       2    2640    2643
      52    2634    2640      54    2628    2634      55    2625    2628      56
    2625    2643      57    2616    2625      58    2610    2616      25    2610
    2649      11    2604    2610      13    2706    2709       1    2706    2712
       2    2676    2682      15    2676    2694      15    2667    2676      24
    2661    2667      10    2661    2706      11    2655    2661      13    2772
    2775       1    2772    2778       2    2751    2760      19    2742    2751
      21    2733    2742      21    2724    2733      21    2718    2724      22
    2718    2772      11    2712    2718      13    2814    2817       1    2814
    2820       2    2799    2802       1    2799    2805       2    2790    2799
      23    2784    2790      10    2784    2814      11    2778    2784      13
    2880    2883       1    2880    2886       2    2859    2868      19    2850
    2859      21    2841    2850      21    2832    2841      21    2826    2832
      22    2826    2880      11    2820    2826      13    2928    2931       1
    2928    2934       2    2898    2904      15    2898    2916      15    2892
    2898      16    2892    2928      11    2886    2892      13    2958    2961
       1    2958    2964       2    2940    2946      25    2940    2958      11
    2934    2940      13    3030    3033       1    3030    3036       2    3009
    3012      60    3009    3021      60    3003    3009      60    2994    3003
      62    2985    2994      21    2976    2985      21    2970    2976      22
    2970    3030      11    2964    2970      13    3087    3090       1    3087
    3093       2    3057    3063      15    3057    3075      15    3048    3057
      24    3042    3048      10    3042    3087      11    3036    3042      13
    3153    3156       1    3153    3159       2    3132    3141      19    3123
    3132      21    3114    3123      21    3105    3114      21    3099    3105
      22    3099    3153      11    3093    3099      13    3219    3222       1
    3219    3225       2    3198    3207      19    3189    3198      21    3180
    3189      21    3171    3180      21    3165    3171      22    3165    3219
      11    3159    3165      13    3285    3288       1    3285    3291       2
    3264    3273      19    3255    3264      21    3246    3255      21    3237
    3246      21    3231    3237      22    3231    3285      11    3225    3231
      13    3327    3330       1    3327    3333       2    3312    3315       1
    3312    3318       2    3303    3312      23    3297    3303      10    3297
    3327      11    3291    3297      13    3357    3360       1    3357    3363
       2    3339    3345      25    3339    3357      11    3333    3339      13
    3402    3405       1    3402    3408       2    3393    3396       5    3393
    3399       5    3384    3393       7    3375    3384       8    3369    3375
      10    3369    3402      11    3363    3369      13    3432    3435       1
    3432    3438       2    3420    3429      64    3414    3420      10    3414
    3432      11    3408    3414      13    3498    3501       1    3498    3504
       2    3477    3486      19    3468    3477      21    3459    3468      21
    3450    3459      21    3444    3450      22    3444    3498      11    3438
    3444      13    3528    3531       1    3528    3534       2    3510    3516
      25    3510    3528      11    3504    3510      13    3636    3639      66
    3633    3636      67    3624    3633      69    3615    3624      70    3612
    3615      71    3603    3612      71    3594    3603      70    3591    3594
      71    3582    3591      71    3573    3582      70    3570    3573      71
    3561    3570      71    3552    3561      70    3549    3552      69    3546
    3549      72    3543    3546      66
%FLAG ANGLES_INC_HYDROGEN                                                       
%FORMAT(10I8)                                                                   
      12      18      21       2       9       3      12       4       6       3
       9       5       6       3      12       4       0       3       6       5
       0       3       9       5       0       3      12       4      57      63
      66       2      45      39      48       9      42      39      45      10
      42      39      48       9      36      30      39      12      33      30
      36      10      33      30      39      12      30      39      42      12
      30      39      45      12      27      24      30      15      27      24
      57      16      24      30      33      17      24      30      36      17
      21      18      24      21      18      24      27      22     105     111
     114       2      99      93     102       5      96      93      99       5
      96      93     102       5      87      81      90       5      84      81
      87       5      84      81      90       5      78      75      81      26
      78      75      93      26      75      81      84      28      75      81
      87      28      75      81      90      28      75      93      96      28
      75      93      99      28      75      93     102      28      72      69
      75      29      72      69     105      16      69      75      78      30
      66      63      69      21      63      69      72      22     171     177
     180       2     165     159     168      33     162     159     165      33
     162     159     168      33     156     150     159      34     153     150
     156      35     153     150     159      34     150     159     162      36
     150     159     165      36     150     159     168      36     147     141
     150      37     144     141     147      38     144     141     150      37
     141     150     153      39     141     150     156      39     138     132
     141      37     135     132     138      38     135     132     141      37
     132     141     144      37     132     141     147      37     129     123
     132      37     126     123     129      38     126     123     132      37
     123     132     135      37     123     132     138      37     120     117
     123      43     120     117     171      16     117     123     126      44
     117     123     129      44     114     111     117      21     111     117
     120      22     222     228     231       2     216     213     219      47
     207     213     216       2     207     213     219       2     204     198
     207      48     201     198     204      10     201     198     207      48
     195     189     198      12     192     189     195      10     192     189
     198      12     189     198     201      12     189     198     204      12
     186     183     189      15     186     183     222      16     183     189
     192      17     183     189     195      17     180     177     183      21
     177     183     186      22     279     285     288       2     273     267
     276       5     270     267     273       5     270     267     276       5
     261     255     264       5     258     255     261       5     258     255
     264       5     252     249     255      26     252     249     267      26
     249     255     258      28     249     255     261      28     249     255
     264      28     249     267     270      28     249     267     273      28
     249     267     276      28     246     240     249      52     243     240
     246      10     243     240     249      52     240     249     252      53
     237     234     240      15     237     234     279      16     234     240
     243      17     234     240     246      17     231     228     234      21
     228     234     237      22     324     330     333       2     312     306
     315       9     309     306     312      10     309     306     315       9
     303     297     306      12     300     297     303      10     300     297
     306      12     297     306     309      12     297     306     312      12
     294     291     297      15     294     291     324      16     291     297
     300      17     291     297     303      17     288     285     291      21
     285     291     294      22     354     360     363       2     348     342
     351       5     345     342     348       5     345     342     351       5
     339     336     342      57     339     336     354      16     336     342
     345      58     336     342     348      58     336     342     351      58
     333     330     336      21     330     336     339      22     399     405
     408       2     387     381     390       9     384     381     387      10
     384     381     390       9     378     372     381      12     375     372
     378      10     375     372     381      12     372     381     384      12
     372     381     387      12     369     366     372      15     369     366
     399      16     366     372     375      17     366     372     378      17
     363     360     366      21     360     366     369      22     447     453
     456       2     441     435     444       5     438     435     441       5
     438     435     444       5     429     423     432       5     426     423
     429       5     426     423     432       5     420     417     423      26
     420     417     435      26     417     423     426      28     417     423
     429      28     417     423     432      28     417     435     438      28
     417     435     441      28     417     435     444      28     414     411
     417      29     414     411     447      16     411     417     420      30
     408     405     411      21     405     411     414      22     492     498
     501       2     480     474     483       9     477     474     480      10
     477     474     483       9     471     465     474      12     468     465
     471      10     468     465     474      12     465     474     477      12
     465     474     480      12     462     459     465      15     462     459
     492      16     459     465     468      17     459     465     471      17
     456     453     459      21     453     459     462      22     537     543
     546       2     525     519     528       9     522     519     525      10
     522     519     528       9     516     510     519      12     513     510
     516      10     513     510     519      12     510     519     522      12
     510     519     525      12     507     504     510      15     507     504
     537      16     504     510     513      17     504     510     516      17
     501     498     504      21     498     504     507      22     594     600
     603       2     588     582     591       5     585     582     588       5
     585     582     591       5     576     570     579       5     573     570
     576       5     573     570     579       5     567     564     570      26
     567     564     582      26     564     570     573      28     564     570
     576      28     564     570     579      28     564     582     585      28
     564     582     588      28     564     582     591      28     561     555
     564      52     558     555     561      10     558     555     564      52
     555     564     567      53     552     549     555      15     552     549
     594      16     549     555     558      17     549     555     561      17
     546     543     549      21     543     549     552      22     633     630
    3633      61     627     630     633      65     624     618     627      68
     621     618     624      69     621     618     627      68     615     612
     618      72     612     618     621      74     612     618     624      74
     606     612     615      77     606     636     639       2     603     600
     612      79     600     612     615      81     663     669     672       2
     654     648     657      83     651     648     654      84     651     648
     657      83     648     657     660      85     645     642     648      15
     645     642     663      16     642     648     651      86     642     648
     654      86     639     636     642      21     636     642     645      22
     708     714     717       2     696     690     699       9     693     690
     696      10     693     690     699       9     687     681     690      12
     684     681     687      10     684     681     690      12     681     690
     693      12     681     690     696      12     678     675     681      15
     678     675     708      16     675     681     684      17     675     681
     687      17     672     669     675      21     669     675     678      22
     765     771     774       2     759     753     762       5     756     753
     759       5     756     753     762       5     747     741     750       5
     744     741     747       5     744     741     750       5     738     735
     741      26     738     735     753      26     735     741     744      28
     735     741     747      28     735     741     750      28     735     753
     756      28     735     753     759      28     735     753     762      28
     732     726     735      52     729     726     732      10     729     726
     735      52     726     735     738      53     723     720     726      15
     723     720     765      16     720     726     729      17     720     726
     732      17     717     714     720      21     714     720     723      22
     837     843     846       2     831     828     834      88     825     822
     828      89     822     828     831      89     819     816     822      89
     816     822     825      89     813     810     816      89     810     816
     819      89     807     810     813      93     804     801     807      96
     798     795     801      99     795     801     804     101     792     795
     798     103     789     783     792     107     786     783     789       5
     786     783     792     107     780     777     783      57     780     777
     837      16     777     783     786      58     777     783     789      58
     774     771     777      21     771     777     780      22     888     894
     897       2     879     882     885     111     876     873     879     112
     870     867     873     114     867     873     876     116     864     867
     870     118     864     882     885     121     861     855     864     122
     858     855     861       5     858     855     864     122     852     849
     855      57     852     849     888      16     849     855     858      58
     849     855     861      58     846     843     849      21     843     849
     852      22     945     951     954       2     939     933     942       5
     936     933     939       5     936     933     942       5     927     921
     930       5     924     921     927       5     924     921     930       5
     918     915     921      26     918     915     933      26     915     921
     924      28     915     921     927      28     915     921     930      28
     915     933     936      28     915     933     939      28     915     933
     942      28     912     906     915      52     909     906     912      10
     909     906     915      52     906     915     918      53     903     900
     906      15     903     900     945      16     900     906     909      17
     900     906     912      17     897     894     900      21     894     900
     903      22     990     996     999       2     978     972     981       9
     975     972     978      10     975     972     981       9     969     963
     972      12     966     963     969      10     966     963     972      12
     963     972     975      12     963     972     978      12     960     957
     963      15     960     957     990      16     957     963     966      17
     957     963     969      17     954     951     957      21     951     957
     960      22    1032    1038    1041       2    1026    1023    1029      47
    1017    1023    1026       2    1017    1023    1029       2    1014    1008
    1017      48    1011    1008    1014      10    1011    1008    1017      48
    1005    1002    1008      15    1005    1002    1032      16    1002    1008
    1011      17    1002    1008    1014      17     999     996    1002      21
     996    1002    1005      22    1077    1083    1086       2    1065    1059
    1068       9    1062    1059    1065      10    1062    1059    1068       9
    1056    1050    1059      12    1053    1050    1056      10    1053    1050
    1059      12    1050    1059    1062      12    1050    1059    1065      12
    1047    1044    1050      15    1047    1044    1077      16    1044    1050
    1053      17    1044    1050    1056      17    1041    1038    1044      21
    1038    1044    1047      22    1125    1131    1134       2    1119    1113
    1122       5    1116    1113    1119       5    1116    1113    1122       5
    1107    1101    1110       5    1104    1101    1107       5    1104    1101
    1110       5    1098    1095    1101      26    1098    1095    1113      26
    1095    1101    1104      28    1095    1101    1107      28    1095    1101
    1110      28    1095    1113    1116      28    1095    1113    1119      28
    1095    1113    1122      28    1092    1089    1095      29    1092    1089
    1125      16    1089    1095    1098      30    1086    1083    1089      21
    1083    1089    1092      22    1155    1161    1164       2    1149    1143
    1152       5    1146    1143    1149       5    1146    1143    1152       5
    1140    1137    1143      57    1140    1137    1155      16    1137    1143
    1146      58    1137    1143    1149      58    1137    1143    1152      58
    1134    1131    1137      21    1131    1137    1140      22    1227    1233
    1236       2    1221    1218    1224     127    1212    1209    1215     127
    1206    1209    1212     129    1206    1209    1215     129    1206    1218
    1221     129    1206    1218    1224     129    1203    1200    1206     129
    1197    1191    1200     130    1194    1191    1197     131    1194    1191
    1200     130    1191    1200    1203     132    1188    1182    1191      37
    1185    1182    1188      38    1185    1182    1191      37    1182    1191
    1194     134    1182    1191    1197     134    1179    1173    1182      37
    1176    1173    1179      38    1176    1173    1182      37    1173    1182
    1185      37    1173    1182    1188      37    1170    1167    1173      43
    1170    1167    1227      16    1167    1173    1176      44    1167    1173
    1179      44    1164    1161    1167      21    1161    1167    1170      22
    1284    1290    1293       2    1278    1272    1281       5    1275    1272
    1278       5    1275    1272    1281       5    1266    1260    1269       5
    1263    1260    1266       5    1263    1260    1269       5    1257    1254
    1260      26    1257    1254    1272      26    1254    1260    1263      28
    1254    1260    1266      28    1254    1260    1269      28    1254    1272
    1275      28    1254    1272    1278      28    1254    1272    1281      28
    1251    1245    1254      52    1248    1245    1251      10    1248    1245
    1254      52    1245    1254    1257      53    1242    1239    1245      15
    1242    1239    1284      16    1239    1245    1248      17    1239    1245
    1251      17    1236    1233    1239      21    1233    1239    1242      22
    1329    1335    1338       2    1317    1311    1320       9    1314    1311
    1317      10    1314    1311    1320       9    1308    1302    1311      12
    1305    1302    1308      10    1305    1302    1311      12    1302    1311
    1314      12    1302    1311    1317      12    1299    1296    1302      15
    1299    1296    1329      16    1296    1302    1305      17    1296    1302
    1308      17    1293    1290    1296      21    1290    1296    1299      22
    1395    1401    1404       2    1389    1383    1392      33    1386    1383
    1389      33    1386    1383    1392      33    1380    1374    1383      34
    1377    1374    1380      35    1377    1374    1383      34    1374    1383
    1386      36    1374    1383    1389      36    1374    1383    1392      36
    1371    1365    1374      37    1368    1365    1371      38    1368    1365
    1374      37    1365    1374    1377      39    1365    1374    1380      39
    1362    1356    1365      37    1359    1356    1362      38    1359    1356
    1365      37    1356    1365    1368      37    1356    1365    1371      37
    1353    1347    1356      37    1350    1347    1353      38    1350    1347
    1356      37    1347    1356    1359      37    1347    1356    1362      37
    1344    1341    1347      43    1344    1341    1395      16    1341    1347
    1350      44    1341    1347    1353      44    1338    1335    1341      21
    1335    1341    1344      22    1440    1446    1449       2    1428    1422
    1431       9    1425    1422    1428      10    1425    1422    1431       9
    1419    1413    1422      12    1416    1413    1419      10    1416    1413
    1422      12    1413    1422    1425      12    1413    1422    1428      12
    1410    1407    1413      15    1410    1407    1440      16    1407    1413
    1416      17    1407    1413    1419      17    1404    1401    1407      21
    1401    1407    1410      22    1482    1488    1491       2    1476    1473
    1479      47    1467    1473    1476       2    1467    1473    1479       2
    1464    1458    1467      48    1461    1458    1464      10    1461    1458
    1467      48    1455    1452    1458      15    1455    1452    1482      16
    1452    1458    1461      17    1452    1458    1464      17    1449    1446
    1452      21    1446    1452    1455      22    1512    1518    1521       2
    1506    1500    1509       5    1503    1500    1506       5    1503    1500
    1509       5    1497    1494    1500      57    1497    1494    1512      16
    1494    1500    1503      58    1494    1500    1506      58    1494    1500
    1509      58    1491    1488    1494      21    1488    1494    1497      22
    1557    1563    1566       2    1545    1539    1548       9    1542    1539
    1545      10    1542    1539    1548       9    1536    1530    1539      12
    1533    1530    1536      10    1533    1530    1539      12    1530    1539
    1542      12    1530    1539    1545      12    1527    1524    1530      15
    1527    1524    1557      16    1524    1530    1533      17    1524    1530
    1536      17    1521    1518    1524      21    1518    1524    1527      22
    1587    1593    1596       2    1581    1575    1584     137    1578    1575
    1581      84    1578    1575    1584     137    1572    1569    1575      15
    1572    1569    1587      16    1569    1575    1578      86    1569    1575
    1581      86    1566    1563    1569      21    1563    1569    1572      22
    1632    1638    1641       2    1620    1614    1623       9    1617    1614
    1620      10    1617    1614    1623       9    1611    1605    1614      12
    1608    1605    1611      10    1608    1605    1614      12    1605    1614
    1617      12    1605    1614    1620      12    1602    1599    1605      15
    1602    1599    1632      16    1599    1605    1608      17    1599    1605
    1611      17    1596    1593    1599      21    1593    1599    1602      22
    1662    1668    1671       2    1662    1668    1674       2    1656    1650
    1659       5    1653    1650    1656       5    1653    1650    1659       5
    1647    1644    1650      57    1647    1644    1662      16    1644    1650
    1653      58    1644    1650    1656      58    1644    1650    1659      58
    1641    1638    1644      21    1638    1644    1647      22    1671    1668
    1674      47    1689    1695    1698       2    1686    1680    1689       4
    1683    1680    1686       5    1683    1680    1689       4    1677    1680
    1683       5    1677    1680    1686       5    1677    1680    1689       4
    1755    1761    1764       2    1749    1743    1752      33    1746    1743
    1749      33    1746    1743    1752      33    1740    1734    1743      34
    1737    1734    1740      35    1737    1734    1743      34    1734    1743
    1746      36    1734    1743    1749      36    1734    1743    1752      36
    1731    1725    1734      37    1728    1725    1731      38    1728    1725
    1734      37    1725    1734    1737      39    1725    1734    1740      39
    1722    1716    1725      37    1719    1716    1722      38    1719    1716
    1725      37    1716    1725    1728      37    1716    1725    1731      37
    1713    1707    1716      37    1710    1707    1713      38    1710    1707
    1716      37    1707    1716    1719      37    1707    1716    1722      37
    1704    1701    1707      43    1704    1701    1755      16    1701    1707
    1710      44    1701    1707    1713      44    1698    1695    1701      21
    1695    1701    1704      22    1803    1809    1812       2    1797    1791
    1800       5    1794    1791    1797       5    1794    1791    1800       5
    1785    1779    1788       5    1782    1779    1785       5    1782    1779
    1788       5    1776    1773    1779      26    1776    1773    1791      26
    1773    1779    1782      28    1773    1779    1785      28    1773    1779
    1788      28    1773    1791    1794      28    1773    1791    1797      28
    1773    1791    1800      28    1770    1767    1773      29    1770    1767
    1803      16    1767    1773    1776      30    1764    1761    1767      21
    1761    1767    1770      22    1869    1875    1878       2    1863    1857
    1866      33    1860    1857    1863      33    1860    1857    1866      33
    1854    1848    1857      34    1851    1848    1854      35    1851    1848
    1857      34    1848    1857    1860      36    1848    1857    1863      36
    1848    1857    1866      36    1845    1839    1848      37    1842    1839
    1845      38    1842    1839    1848      37    1839    1848    1851      39
    1839    1848    1854      39    1836    1830    1839      37    1833    1830
    1836      38    1833    1830    1839      37    1830    1839    1842      37
    1830    1839    1845      37    1827    1821    1830      37    1824    1821
    1827      38    1824    1821    1830      37    1821    1830    1833      37
    1821    1830    1836      37    1818    1815    1821      43    1818    1815
    1869      16    1815    1821    1824      44    1815    1821    1827      44
    1812    1809    1815      21    1809    1815    1818      22    1920    1926
    1929       2    1914    1911    1917      47    1905    1911    1914       2
    1905    1911    1917       2    1902    1896    1905      48    1899    1896
    1902      10    1899    1896    1905      48    1893    1887    1896      12
    1890    1887    1893      10    1890    1887    1896      12    1887    1896
    1899      12    1887    1896    1902      12    1884    1881    1887      15
    1884    1881    1920      16    1881    1887    1890      17    1881    1887
    1893      17    1878    1875    1881      21    1875    1881    1884      22
    1977    1983    1986       2    1971    1965    1974       5    1968    1965
    1971       5    1968    1965    1974       5    1959    1953    1962       5
    1956    1953    1959       5    1956    1953    1962       5    1950    1947
    1953      26    1950    1947    1965      26    1947    1953    1956      28
    1947    1953    1959      28    1947    1953    1962      28    1947    1965
    1968      28    1947    1965    1971      28    1947    1965    1974      28
    1944    1938    1947      52    1941    1938    1944      10    1941    1938
    1947      52    1938    1947    1950      53    1935    1932    1938      15
    1935    1932    1977      16    1932    1938    1941      17    1932    1938
    1944      17    1929    1926    1932      21    1926    1932    1935      22
    2043    2049    2052       2    2037    2031    2040      33    2034    2031
    2037      33    2034    2031    2040      33    2028    2022    2031      34
    2025    2022    2028      35    2025    2022    2031      34    2022    2031
    2034      36    2022    2031    2037      36    2022    2031    2040      36
    2019    2013    2022      37    2016    2013    2019      38    2016    2013
    2022      37    2013    2022    2025      39    2013    2022    2028      39
    2010    2004    2013      37    2007    2004    2010      38    2007    2004
    2013      37    2004    2013    2016      37    2004    2013    2019      37
    2001    1995    2004      37    1998    1995    2001      38    1998    1995
    2004      37    1995    2004    2007      37    1995    2004    2010      37
    1992    1989    1995      43    1992    1989    2043      16    1989    1995
    1998      44    1989    1995    2001      44    1986    1983    1989      21
    1983    1989    1992      22    2073    2079    2082       2    2067    2061
    2070       5    2064    2061    2067       5    2064    2061    2070       5
    2058    2055    2061      57    2058    2055    2073      16    2055    2061
    2064      58    2055    2061    2067      58    2055    2061    2070      58
    2052    2049    2055      21    2049    2055    2058      22    2112    2109
    3549      61    2106    2109    2112      65    2103    2097    2106      68
    2100    2097    2103      69    2100    2097    2106      68    2094    2091
    2097      72    2091    2097    2100      74    2091    2097    2103      74
    2085    2091    2094      77    2085    2115    2118       2    2082    2079
    2091      79    2079    2091    2094      81    2157    2163    2166       2
    2151    2145    2154       5    2148    2145    2151       5    2148    2145
    2154       5    2139    2133    2142       5    2136    2133    2139       5
    2136    2133    2142       5    2130    2127    2133      26    2130    2127
    2145      26    2127    2133    2136      28    2127    2133    2139      28
    2127    2133    2142      28    2127    2145    2148      28    2127    2145
    2151      28    2127    2145    2154      28    2124    2121    2127      29
    2124    2121    2157      16    2121    2127    2130      30    2118    2115
    2121      21    2115    2121    2124      22    2202    2208    2211       2
    2190    2184    2193       9    2187    2184    2190      10    2187    2184
    2193       9    2181    2175    2184      12    2178    2175    2181      10
    2178    2175    2184      12    2175    2184    2187      12    2175    2184
    2190      12    2172    2169    2175      15    2172    2169    2202      16
    2169    2175    2178      17    2169    2175    2181      17    2166    2163
    2169      21    2163    2169    2172      22    2247    2253    2256       2
    2235    2229    2238       9    2232    2229    2235      10    2232    2229
    2238       9    2226    2220    2229      12    2223    2220    2226      10
    2223    2220    2229      12    2220    2229    2232      12    2220    2229
    2235      12    2217    2214    2220      15    2217    2214    2247      16
    2214    2220    2223      17    2214    2220    2226      17    2211    2208
    2214      21    2208    2214    2217      22    2304    2310    2313       2
    2298    2292    2301       5    2295    2292    2298       5    2295    2292
    2301       5    2286    2280    2289       5    2283    2280    2286       5
    2283    2280    2289       5    2277    2274    2280      26    2277    2274
    2292      26    2274    2280    2283      28    2274    2280    2286      28
    2274    2280    2289      28    2274    2292    2295      28    2274    2292
    2298      28    2274    2292    2301      28    2271    2265    2274      52
    2268    2265    2271      10    2268    2265    2274      52    2265    2274
    2277      53    2262    2259    2265      15    2262    2259    2304      16
    2259    2265    2268      17    2259    2265    2271      17    2256    2253
    2259      21    2253    2259    2262      22    2370    2376    2379       2
    2364    2358    2367      33    2361    2358    2364      33    2361    2358
    2367      33    2355    2349    2358      34    2352    2349    2355      35
    2352    2349    2358      34    2349    2358    2361      36    2349    2358
    2364      36    2349    2358    2367      36    2346    2340    2349      37
    2343    2340    2346      38    2343    2340    2349      37    2340    2349
    2352      39    2340    2349    2355      39    2337    2331    2340      37
    2334    2331    2337      38    2334    2331    2340      37    2331    2340
    2343      37    2331    2340    2346      37    2328    2322    2331      37
    2325    2322    2328      38    2325    2322    2331      37    2322    2331
    2334      37    2322    2331    2337      37    2319    2316    2322      43
    2319    2316    2370      16    2316    2322    2325      44    2316    2322
    2328      44    2313    2310    2316      21    2310    2316    2319      22
    2403    2409    2412       2    2394    2388    2397      83    2391    2388
    2394      84    2391    2388    2397      83    2388    2397    2400      85
    2385    2382    2388      15    2385    2382    2403      16    2382    2388
    2391      86    2382    2388    2394      86    2379    2376    2382      21
    2376    2382    2385      22    2469    2475    2478       2    2463    2457
    2466      33    2460    2457    2463      33    2460    2457    2466      33
    2454    2448    2457      34    2451    2448    2454      35    2451    2448
    2457      34    2448    2457    2460      36    2448    2457    2463      36
    2448    2457    2466      36    2445    2439    2448      37    2442    2439
    2445      38    2442    2439    2448      37    2439    2448    2451      39
    2439    2448    2454      39    2436    2430    2439      37    2433    2430
    2436      38    2433    2430    2439      37    2430    2439    2442      37
    2430    2439    2445      37    2427    2421    2430      37    2424    2421
    2427      38    2424    2421    2430      37    2421    2430    2433      37
    2421    2430    2436      37    2418    2415    2421      43    2418    2415
    2469      16    2415    2421    2424      44    2415    2421    2427      44
    2412    2409    2415      21    2409    2415    2418      22    2526    2532
    2535       2    2520    2514    2523       5    2517    2514    2520       5
    2517    2514    2523       5    2508    2502    2511       5    2505    2502
    2508       5    2505    2502    2511       5    2499    2496    2502      26
    2499    2496    2514      26    2496    2502    2505      28    2496    2502
    2508      28    2496    2502    2511      28    2496    2514    2517      28
    2496    2514    2520      28    2496    2514    2523      28    2493    2487
    2496      52    2490    2487    2493      10    2490    2487    2496      52
    2487    2496    2499      53    2484    2481    2487      15    2484    2481
    2526      16    2481    2487    2490      17    2481    2487    2493      17
    2478    2475    2481      21    2475    2481    2484      22    2598    2604
    2607       2    2592    2589    2595      88    2586    2583    2589      89
    2583    2589    2592      89    2580    2577    2583      89    2577    2583
    2586      89    2574    2571    2577      89    2571    2577    2580      89
    2568    2571    2574      93    2565    2562    2568      96    2559    2556
    2562      99    2556    2562    2565     101    2553    2556    2559     103
    2550    2544    2553     107    2547    2544    2550       5    2547    2544
    2553     107    2541    2538    2544      57    2541    2538    2598      16
    2538    2544    2547      58    2538    2544    2550      58    2535    2532
    2538      21    2532    2538    2541      22    2649    2655    2658       2
    2640    2643    2646     111    2637    2634    2640     112    2631    2628
    2634     114    2628    2634    2637     116    2625    2628    2631     118
    2625    2643    2646     121    2622    2616    2625     122    2619    2616
    2622       5    2619    2616    2625     122    2613    2610    2616      57
    2613    2610    2649      16    2610    2616    2619      58    2610    2616
    2622      58    2607    2604    2610      21    2604    2610    2613      22
    2706    2712    2715       2    2700    2694    2703       5    2697    2694
    2700       5    2697    2694    2703       5    2688    2682    2691       5
    2685    2682    2688       5    2685    2682    2691       5    2679    2676
    2682      26    2679    2676    2694      26    2676    2682    2685      28
    2676    2682    2688      28    2676    2682    2691      28    2676    2694
    2697      28    2676    2694    2700      28    2676    2694    2703      28
    2673    2667    2676      52    2670    2667    2673      10    2670    2667
    2676      52    2667    2676    2679      53    2664    2661    2667      15
    2664    2661    2706      16    2661    2667    2670      17    2661    2667
    2673      17    2658    2655    2661      21    2655    2661    2664      22
    2772    2778    2781       2    2766    2760    2769      33    2763    2760
    2766      33    2763    2760    2769      33    2757    2751    2760      34
    2754    2751    2757      35    2754    2751    2760      34    2751    2760
    2763      36    2751    2760    2766      36    2751    2760    2769      36
    2748    2742    2751      37    2745    2742    2748      38    2745    2742
    2751      37    2742    2751    2754      39    2742    2751    2757      39
    2739    2733    2742      37    2736    2733    2739      38    2736    2733
    2742      37    2733    2742    2745      37    2733    2742    2748      37
    2730    2724    2733      37    2727    2724    2730      38    2727    2724
    2733      37    2724    2733    2736      37    2724    2733    2739      37
    2721    2718    2724      43    2721    2718    2772      16    2718    2724
    2727      44    2718    2724    2730      44    2715    2712    2718      21
    2712    2718    2721      22    2814    2820    2823       2    2808    2805
    2811      47    2799    2805    2808       2    2799    2805    2811       2
    2796    2790    2799      48    2793    2790    2796      10    2793    2790
    2799      48    2787    2784    2790      15    2787    2784    2814      16
    2784    2790    2793      17    2784    2790    2796      17    2781    2778
    2784      21    2778    2784    2787      22    2880    2886    2889       2
    2874    2868    2877      33    2871    2868    2874      33    2871    2868
    2877      33    2865    2859    2868      34    2862    2859    2865      35
    2862    2859    2868      34    2859    2868    2871      36    2859    2868
    2874      36    2859    2868    2877      36    2856    2850    2859      37
    2853    2850    2856      38    2853    2850    2859      37    2850    2859
    2862      39    2850    2859    2865      39    2847    2841    2850      37
    2844    2841    2847      38    2844    2841    2850      37    2841    2850
    2853      37    2841    2850    2856      37    2838    2832    2841      37
    2835    2832    2838      38    2835    2832    2841      37    2832    2841
    2844      37    2832    2841    2847      37    2829    2826    2832      43
    2829    2826    2880      16    2826    2832    2835      44    2826    2832
    2838      44    2823    2820    2826      21    2820    2826    2829      22
    2928    2934    2937       2    2922    2916    2925       5    2919    2916
    2922       5    2919    2916    2925       5    2910    2904    2913       5
    2907    2904    2910       5    2907    2904    2913       5    2901    2898
    2904      26    2901    2898    2916      26    2898    2904    2907      28
    2898    2904    2910      28    2898    2904    2913      28    2898    2916
    2919      28    2898    2916    2922      28    2898    2916    2925      28
    2895    2892    2898      29    2895    2892    2928      16    2892    2898
    2901      30    2889    2886    2892      21    2886    2892    2895      22
    2958    2964    2967       2    2952    2946    2955       5    2949    2946
    2952       5    2949    2946    2955       5    2943    2940    2946      57
    2943    2940    2958      16    2940    2946    2949      58    2940    2946
    2952      58    2940    2946    2955      58    2937    2934    2940      21
    2934    2940    2943      22    3030    3036    3039       2    3024    3021
    3027     127    3015    3012    3018     127    3009    3012    3015     129
    3009    3012    3018     129    3009    3021    3024     129    3009    3021
    3027     129    3006    3003    3009     129    3000    2994    3003     130
    2997    2994    3000     131    2997    2994    3003     130    2994    3003
    3006     132    2991    2985    2994      37    2988    2985    2991      38
    2988    2985    2994      37    2985    2994    2997     134    2985    2994
    3000     134    2982    2976    2985      37    2979    2976    2982      38
    2979    2976    2985      37    2976    2985    2988      37    2976    2985
    2991      37    2973    2970    2976      43    2973    2970    3030      16
    2970    2976    2979      44    2970    2976    2982      44    2967    2964
    2970      21    2964    2970    2973      22    3087    3093    3096       2
    3081    3075    3084       5    3078    3075    3081       5    3078    3075
    3084       5    3069    3063    3072       5    3066    3063    3069       5
    3066    3063    3072       5    3060    3057    3063      26    3060    3057
    3075      26    3057    3063    3066      28    3057    3063    3069      28
    3057    3063    3072      28    3057    3075    3078      28    3057    3075
    3081      28    3057    3075    3084      28    3054    3048    3057      52
    3051    3048    3054      10    3051    3048    3057      52    3048    3057
    3060      53    3045    3042    3048      15    3045    3042    3087      16
    3042    3048    3051      17    3042    3048    3054      17    3039    3036
    3042      21    3036    3042    3045      22    3153    3159    3162       2
    3147    3141    3150      33    3144    3141    3147      33    3144    3141
    3150      33    3138    3132    3141      34    3135    3132    3138      35
    3135    3132    3141      34    3132    3141    3144      36    3132    3141
    3147      36    3132    3141    3150      36    3129    3123    3132      37
    3126    3123    3129      38    3126    3123    3132      37    3123    3132
    3135      39    3123    3132    3138      39    3120    3114    3123      37
    3117    3114    3120      38    3117    3114    3123      37    3114    3123
    3126      37    3114    3123    3129      37    3111    3105    3114      37
    3108    3105    3111      38    3108    3105    3114      37    3105    3114
    3117      37    3105    3114    3120      37    3102    3099    3105      43
    3102    3099    3153      16    3099    3105    3108      44    3099    3105
    3111      44    3096    3093    3099      21    3093    3099    3102      22
    3219    3225    3228       2    3213    3207    3216      33    3210    3207
    3213      33    3210    3207    3216      33    3204    3198    3207      34
    3201    3198    3204      35    3201    3198    3207      34    3198    3207
    3210      36    3198    3207    3213      36    3198    3207    3216      36
    3195    3189    3198      37    3192    3189    3195      38    3192    3189
    3198      37    3189    3198    3201      39    3189    3198    3204      39
    3186    3180    3189      37    3183    3180    3186      38    3183    3180
    3189      37    3180    3189    3192      37    3180    3189    3195      37
    3177    3171    3180      37    3174    3171    3177      38    3174    3171
    3180      37    3171    3180    3183      37    3171    3180    3186      37
    3168    3165    3171      43    3168    3165    3219      16    3165    3171
    3174      44    3165    3171    3177      44    3162    3159    3165      21
    3159    3165    3168      22    3285    3291    3294       2    3279    3273
    3282      33    3276    3273    3279      33    3276    3273    3282      33
    3270    3264    3273      34    3267    3264    3270      35    3267    3264
    3273      34    3264    3273    3276      36    3264    3273    3279      36
    3264    3273    3282      36    3261    3255    3264      37    3258    3255
    3261      38    3258    3255    3264      37    3255    3264    3267      39
    3255    3264    3270      39    3252    3246    3255      37    3249    3246
    3252      38    3249    3246    3255      37    3246    3255    3258      37
    3246    3255    3261      37    3243    3237    3246      37    3240    3237
    3243      38    3240    3237    3246      37    3237    3246    3249      37
    3237    3246    3252      37    3234    3231    3237      43    3234    3231
    3285      16    3231    3237    3240      44    3231    3237    3243      44
    3228    3225    3231      21    3225    3231    3234      22    3327    3333
    3336       2    3321    3318    3324      47    3312    3318    3321       2
    3312    3318    3324       2    3309    3303    3312      48    3306    3303
    3309      10    3306    3303    3312      48    3300    3297    3303      15
    3300    3297    3327      16    3297    3303    3306      17    3297    3303
    3309      17    3294    3291    3297      21    3291    3297    3300      22
    3357    3363    3366       2    3351    3345    3354       5    3348    3345
    3351       5    3348    3345    3354       5    3342    3339    3345      57
    3342    3339    3357      16    3339    3345    3348      58    3339    3345
    3351      58    3339    3345    3354      58    3336    3333    3339      21
    3333    3339    3342      22    3402    3408    3411       2    3390    3384
    3393       9    3387    3384    3390      10    3387    3384    3393       9
    3381    3375    3384      12    3378    3375    3381      10    3378    3375
    3384      12    3375    3384    3387      12    3375    3384    3390      12
    3372    3369    3375      15    3372    3369    3402      16    3369    3375
    3378      17    3369    3375    3381      17    3366    3363    3369      21
    3363    3369    3372      22    3432    3438    3441       2    3426    3420
    3429     137    3423    3420    3426      84    3423    3420    3429     137
    3417    3414    3420      15    3417    3414    3432      16    3414    3420
    3423      86    3414    3420    3426      86    3411    3408    3414      21
    3408    3414    3417      22    3498    3504    3507       2    3492    3486
    3495      33    3489    3486    3492      33    3489    3486    3495      33
    3483    3477    3486      34    3480    3477    3483      35    3480    3477
    3486      34    3477    3486    3489      36    3477    3486    3492      36
    3477    3486    3495      36    3474    3468    3477      37    3471    3468
    3474      38    3471    3468    3477      37    3468    3477    3480      39
    3468    3477    3483      39    3465    3459    3468      37    3462    3459
    3465      38    3462    3459    3468      37    3459    3468    3471      37
    3459    3468    3474      37    3456    3450    3459      37    3453    3450
    3456      38    3453    3450    3459      37    3450    3459    3462      37
    3450    3459    3465      37    3447    3444    3450      43    3447    3444
    3498      16    3444    3450    3453      44    3444    3450    3456      44
    3441    3438    3444      21    3438    3444    3447      22    3528    3534
    3537       2    3528    3534    3540       2    3522    3516    3525       5
    3519    3516    3522       5    3519    3516    3525       5    3513    3510
    3516      57    3513    3510    3528      16    3510    3516    3519      58
    3510    3516    3522      58    3510    3516    3525      58    3507    3504
    3510      21    3504    3510    3513      22    3537    3534    3540      47
    3630    3624    3633     144    3627    3624    3630     145    3627    3624
    3633     144    3621    3615    3624     147    3618    3615    3621     145
    3618    3615    3624     147    3615    3624    3627     147    3615    3624
    3630     147    3612    3615    3618     149    3612    3615    3621     149
    3609    3603    3612     149    3606    3603    3609     145    3606    3603
    3612     149    3600    3594    3603     147    3597    3594    3600     145
    3597    3594    3603     147    3594    3603    3606     147    3594    3603
    3609     147    3591    3594    3597     149    3591    3594    3600     149
    3588    3582    3591     149    3585    3582    3588     145    3585    3582
    3591     149    3579    3573    3582     147    3576    3573    3579     145
    3576    3573    3582     147    3573    3582    3585     147    3573    3582
    3588     147    3570    3573    3576     149    3570    3573    3579     149
    3567    3561    3570     149    3564    3561    3567     145    3564    3561
    3570     149    3558    3552    3561     147    3555    3552    3558     145
    3555    3552    3561     147    3552    3561    3564     147    3552    3561
    3567     147    3549    3552    3555     144    3549    3552    3558     144
%FLAG ANGLES_WITHOUT_HYDROGEN                                                   
%FORMAT(10I8)                                                                   
      15      12      18       1      12      18      24       3       3      12
      15       6       3      12      18       7      60      57      63       1
      57      63      69       3      51      48      54       8      39      48
      51      11      39      48      54      11      30      24      57      13
      30      39      48      14      24      30      39      18      24      57
      60      19      24      57      63      20      18      24      30      23
      18      24      57      24     108     105     111       1     105     111
     117       3      81      75      93      25      75      69     105      27
      69      75      81      31      69      75      93      31      69     105
     108      19      69     105     111      20      63      69      75      32
      63      69     105      24     174     171     177       1     171     177
     183       3     141     150     159      40     132     141     150      41
     123     117     171      42     123     132     141      41     117     123
     132      45     117     171     174      19     117     171     177      20
     111     117     123      46     111     117     171      24     225     222
     228       1     222     228     234       3     210     207     213       1
     198     207     210      49     198     207     213      50     189     183
     222      13     189     198     207      51     183     189     198      18
     183     222     225      19     183     222     228      20     177     183
     189      23     177     183     222      24     282     279     285       1
     279     285     291       3     255     249     267      25     240     234
     279      13     240     249     255      54     240     249     267      54
     234     240     249      55     234     279     282      19     234     279
     285      20     228     234     240      23     228     234     279      24
     327     324     330       1     324     330     336       3     318     315
     321       8     306     315     318      11     306     315     321      11
     297     291     324      13     297     306     315      14     291     297
     306      18     291     324     327      19     291     324     330      20
     285     291     297      23     285     291     324      24     357     354
     360       1     354     360     366       3     342     336     354      56
     336     354     357      19     336     354     360      20     330     336
     342      59     330     336     354      24     402     399     405       1
     399     405     411       3     393     390     396       8     381     390
     393      11     381     390     396      11     372     366     399      13
     372     381     390      14     366     372     381      18     366     399
     402      19     366     399     405      20     360     366     372      23
     360     366     399      24     450     447     453       1     447     453
     459       3     423     417     435      25     417     411     447      27
     411     417     423      31     411     417     435      31     411     447
     450      19     411     447     453      20     405     411     417      32
     405     411     447      24     495     492     498       1     492     498
     504       3     486     483     489       8     474     483     486      11
     474     483     489      11     465     459     492      13     465     474
     483      14     459     465     474      18     459     492     495      19
     459     492     498      20     453     459     465      23     453     459
     492      24     540     537     543       1     537     543     549       3
     531     528     534       8     519     528     531      11     519     528
     534      11     510     504     537      13     510     519     528      14
     504     510     519      18     504     537     540      19     504     537
     543      20     498     504     510      23     498     504     537      24
     597     594     600       1     594     600     612      60     570     564
     582      25     555     549     594      13     555     564     570      54
     555     564     582      54     549     555     564      55     549     594
     597      19     549     594     600      20     543     549     555      23
     543     549     594      24     630     627    3639      62     630    3633
    3624      63     630    3633    3636      64     627     630    3633      66
     627    3639    3636      67     618     627     630      70     618     627
    3639      71     612     606     636      73     612     618     627      75
     609     606     612      76     609     606     636       1     606     612
     618      78     606     636     642       3     600     612     606      80
     600     612     618      82     666     663     669       1     663     669
     675       3     648     642     663      13     642     648     657      87
     642     663     666      19     642     663     669      20     636     642
     648      23     636     642     663      24     711     708     714       1
     708     714     720       3     702     699     705       8     690     699
     702      11     690     699     705      11     681     675     708      13
     681     690     699      14     675     681     690      18     675     708
     711      19     675     708     714      20     669     675     681      23
     669     675     708      24     768     765     771       1     765     771
     777       3     741     735     753      25     726     720     765      13
     726     735     741      54     726     735     753      54     720     726
     735      55     720     765     768      19     720     765     771      20
     714     720     726      23     714     720     765      24     840     837
     843       1     837     843     849       3     822     828     834      90
     816     822     828      91     810     807     834      92     810     816
     822      91     807     810     816      94     807     834     828      95
     801     807     810      97     801     807     834      98     795     792
     834     100     795     801     807     102     792     795     801     104
     792     834     807     105     792     834     828     106     783     777
     837      56     783     792     795     108     783     792     834     109
     777     783     792     110     777     837     840      19     777     837
     843      20     771     777     783      59     771     777     837      24
     891     888     894       1     888     894     900       3     873     879
     882     113     867     864     882     115     867     873     879     117
     864     867     873     119     864     882     879     120     855     849
     888      56     855     864     867     123     855     864     882     124
     849     855     864     125     849     888     891      19     849     888
     894      20     843     849     855      59     843     849     888      24
     948     945     951       1     945     951     957       3     921     915
     933      25     906     900     945      13     906     915     921      54
     906     915     933      54     900     906     915      55     900     945
     948      19     900     945     951      20     894     900     906      23
     894     900     945      24     993     990     996       1     990     996
    1002       3     984     981     987       8     972     981     984      11
     972     981     987      11     963     957     990      13     963     972
     981      14     957     963     972      18     957     990     993      19
     957     990     996      20     951     957     963      23     951     957
     990      24    1035    1032    1038       1    1032    1038    1044       3
    1020    1017    1023       1    1008    1002    1032      13    1008    1017
    1020      49    1008    1017    1023      50    1002    1008    1017     126
    1002    1032    1035      19    1002    1032    1038      20     996    1002
    1008      23     996    1002    1032      24    1080    1077    1083       1
    1077    1083    1089       3    1071    1068    1074       8    1059    1068
    1071      11    1059    1068    1074      11    1050    1044    1077      13
    1050    1059    1068      14    1044    1050    1059      18    1044    1077
    1080      19    1044    1077    1083      20    1038    1044    1050      23
    1038    1044    1077      24    1128    1125    1131       1    1125    1131
    1137       3    1101    1095    1113      25    1095    1089    1125      27
    1089    1095    1101      31    1089    1095    1113      31    1089    1125
    1128      19    1089    1125    1131      20    1083    1089    1095      32
    1083    1089    1125      24    1158    1155    1161       1    1155    1161
    1167       3    1143    1137    1155      56    1137    1155    1158      19
    1137    1155    1161      20    1131    1137    1143      59    1131    1137
    1155      24    1230    1227    1233       1    1227    1233    1239       3
    1209    1206    1218     128    1200    1206    1209     128    1200    1206
    1218     128    1191    1200    1206     133    1182    1191    1200     135
    1173    1167    1227      42    1173    1182    1191      41    1167    1173
    1182      45    1167    1227    1230      19    1167    1227    1233      20
    1161    1167    1173      46    1161    1167    1227      24    1287    1284
    1290       1    1284    1290    1296       3    1260    1254    1272      25
    1245    1239    1284      13    1245    1254    1260      54    1245    1254
    1272      54    1239    1245    1254      55    1239    1284    1287      19
    1239    1284    1290      20    1233    1239    1245      23    1233    1239
    1284      24    1332    1329    1335       1    1329    1335    1341       3
    1323    1320    1326       8    1311    1320    1323      11    1311    1320
    1326      11    1302    1296    1329      13    1302    1311    1320      14
    1296    1302    1311      18    1296    1329    1332      19    1296    1329
    1335      20    1290    1296    1302      23    1290    1296    1329      24
    1398    1395    1401       1    1395    1401    1407       3    1365    1374
    1383      40    1356    1365    1374      41    1347    1341    1395      42
    1347    1356    1365      41    1341    1347    1356      45    1341    1395
    1398      19    1341    1395    1401      20    1335    1341    1347      46
    1335    1341    1395      24    1443    1440    1446       1    1440    1446
    1452       3    1434    1431    1437       8    1422    1431    1434      11
    1422    1431    1437      11    1413    1407    1440      13    1413    1422
    1431      14    1407    1413    1422      18    1407    1440    1443      19
    1407    1440    1446      20    1401    1407    1413      23    1401    1407
    1440      24    1485    1482    1488       1    1482    1488    1494       3
    1470    1467    1473       1    1458    1452    1482      13    1458    1467
    1470      49    1458    1467    1473      50    1452    1458    1467     126
    1452    1482    1485      19    1452    1482    1488      20    1446    1452
    1458      23    1446    1452    1482      24    1515    1512    1518       1
    1512    1518    1524       3    1500    1494    1512      56    1494    1512
    1515      19    1494    1512    1518      20    1488    1494    1500      59
    1488    1494    1512      24    1560    1557    1563       1    1557    1563
    1569       3    1551    1548    1554       8    1539    1548    1551      11
    1539    1548    1554      11    1530    1524    1557      13    1530    1539
    1548      14    1524    1530    1539      18    1524    1557    1560      19
    1524    1557    1563      20    1518    1524    1530      23    1518    1524
    1557      24    1590    1587    1593       1    1587    1593    1599       3
    1584    3429    3420     136    1575    1569    1587      13    1575    1584
    3429     136    1569    1575    1584     138    1569    1587    1590      19
    1569    1587    1593      20    1563    1569    1575      23    1563    1569
    1587      24    1635    1632    1638       1    1632    1638    1644       3
    1626    1623    1629       8    1614    1623    1626      11    1614    1623
    1629      11    1605    1599    1632      13    1605    1614    1623      14
    1599    1605    1614      18    1599    1632    1635      19    1599    1632
    1638      20    1593    1599    1605      23    1593    1599    1632      24
    1665    1662    1668       1    1650    1644    1662      56    1644    1662
    1665      19    1644    1662    1668      20    1638    1644    1650      59
    1638    1644    1662      24    1692    1689    1695       1    1689    1695
    1701       3    1680    1689    1692       6    1680    1689    1695       7
    1758    1755    1761       1    1755    1761    1767       3    1725    1734
    1743      40    1716    1725    1734      41    1707    1701    1755      42
    1707    1716    1725      41    1701    1707    1716      45    1701    1755
    1758      19    1701    1755    1761      20    1695    1701    1707      46
    1695    1701    1755      24    1806    1803    1809       1    1803    1809
    1815       3    1779    1773    1791      25    1773    1767    1803      27
    1767    1773    1779      31    1767    1773    1791      31    1767    1803
    1806      19    1767    1803    1809      20    1761    1767    1773      32
    1761    1767    1803      24    1872    1869    1875       1    1869    1875
    1881       3    1839    1848    1857      40    1830    1839    1848      41
    1821    1815    1869      42    1821    1830    1839      41    1815    1821
    1830      45    1815    1869    1872      19    1815    1869    1875      20
    1809    1815    1821      46    1809    1815    1869      24    1923    1920
    1926       1    1920    1926    1932       3    1908    1905    1911       1
    1896    1905    1908      49    1896    1905    1911      50    1887    1881
    1920      13    1887    1896    1905      51    1881    1887    1896      18
    1881    1920    1923      19    1881    1920    1926      20    1875    1881
    1887      23    1875    1881    1920      24    1980    1977    1983       1
    1977    1983    1989       3    1953    1947    1965      25    1938    1932
    1977      13    1938    1947    1953      54    1938    1947    1965      54
    1932    1938    1947      55    1932    1977    1980      19    1932    1977
    1983      20    1926    1932    1938      23    1926    1932    1977      24
    2046    2043    2049       1    2043    2049    2055       3    2013    2022
    2031      40    2004    2013    2022      41    1995    1989    2043      42
    1995    2004    2013      41    1989    1995    2004      45    1989    2043
    2046      19    1989    2043    2049      20    1983    1989    1995      46
    1983    1989    2043      24    2076    2073    2079       1    2073    2079
    2091      60    2061    2055    2073      56    2055    2073    2076      19
    2055    2073    2079      20    2049    2055    2061      59    2049    2055
    2073      24    2109    2106    3543     139    2109    3549    3546     140
    2109    3549    3552      63    2106    2109    3549      66    2106    3543
    3546     141    2097    2106    2109      70    2097    2106    3543     142
    2091    2085    2115      73    2091    2097    2106      75    2088    2085
    2091      76    2088    2085    2115       1    2085    2091    2097      78
    2085    2115    2121       3    2079    2091    2085      80    2079    2091
    2097      82    2160    2157    2163       1    2157    2163    2169       3
    2133    2127    2145      25    2127    2121    2157      27    2121    2127
    2133      31    2121    2127    2145      31    2121    2157    2160      19
    2121    2157    2163      20    2115    2121    2127      32    2115    2121
    2157      24    2205    2202    2208       1    2202    2208    2214       3
    2196    2193    2199       8    2184    2193    2196      11    2184    2193
    2199      11    2175    2169    2202      13    2175    2184    2193      14
    2169    2175    2184      18    2169    2202    2205      19    2169    2202
    2208      20    2163    2169    2175      23    2163    2169    2202      24
    2250    2247    2253       1    2247    2253    2259       3    2241    2238
    2244       8    2229    2238    2241      11    2229    2238    2244      11
    2220    2214    2247      13    2220    2229    2238      14    2214    2220
    2229      18    2214    2247    2250      19    2214    2247    2253      20
    2208    2214    2220      23    2208    2214    2247      24    2307    2304
    2310       1    2304    2310    2316       3    2280    2274    2292      25
    2265    2259    2304      13    2265    2274    2280      54    2265    2274
    2292      54    2259    2265    2274      55    2259    2304    2307      19
    2259    2304    2310      20    2253    2259    2265      23    2253    2259
    2304      24    2373    2370    2376       1    2370    2376    2382       3
    2340    2349    2358      40    2331    2340    2349      41    2322    2316
    2370      42    2322    2331    2340      41    2316    2322    2331      45
    2316    2370    2373      19    2316    2370    2376      20    2310    2316
    2322      46    2310    2316    2370      24    2406    2403    2409       1
    2403    2409    2415       3    2388    2382    2403      13    2382    2388
    2397      87    2382    2403    2406      19    2382    2403    2409      20
    2376    2382    2388      23    2376    2382    2403      24    2472    2469
    2475       1    2469    2475    2481       3    2439    2448    2457      40
    2430    2439    2448      41    2421    2415    2469      42    2421    2430
    2439      41    2415    2421    2430      45    2415    2469    2472      19
    2415    2469    2475      20    2409    2415    2421      46    2409    2415
    2469      24    2529    2526    2532       1    2526    2532    2538       3
    2502    2496    2514      25    2487    2481    2526      13    2487    2496
    2502      54    2487    2496    2514      54    2481    2487    2496      55
    2481    2526    2529      19    2481    2526    2532      20    2475    2481
    2487      23    2475    2481    2526      24    2601    2598    2604       1
    2598    2604    2610       3    2583    2589    2595      90    2577    2583
    2589      91    2571    2568    2595      92    2571    2577    2583      91
    2568    2571    2577      94    2568    2595    2589      95    2562    2568
    2571      97    2562    2568    2595      98    2556    2553    2595     100
    2556    2562    2568     102    2553    2556    2562     104    2553    2595
    2568     105    2553    2595    2589     106    2544    2538    2598      56
    2544    2553    2556     108    2544    2553    2595     109    2538    2544
    2553     110    2538    2598    2601      19    2538    2598    2604      20
    2532    2538    2544      59    2532    2538    2598      24    2652    2649
    2655       1    2649    2655    2661       3    2634    2640    2643     113
    2628    2625    2643     115    2628    2634    2640     117    2625    2628
    2634     119    2625    2643    2640     120    2616    2610    2649      56
    2616    2625    2628     123    2616    2625    2643     124    2610    2616
    2625     125    2610    2649    2652      19    2610    2649    2655      20
    2604    2610    2616      59    2604    2610    2649      24    2709    2706
    2712       1    2706    2712    2718       3    2682    2676    2694      25
    2667    2661    2706      13    2667    2676    2682      54    2667    2676
    2694      54    2661    2667    2676      55    2661    2706    2709      19
    2661    2706    2712      20    2655    2661    2667      23    2655    2661
    2706      24    2775    2772    2778       1    2772    2778    2784       3
    2742    2751    2760      40    2733    2742    2751      41    2724    2718
    2772      42    2724    2733    2742      41    2718    2724    2733      45
    2718    2772    2775      19    2718    2772    2778      20    2712    2718
    2724      46    2712    2718    2772      24    2817    2814    2820       1
    2814    2820    2826       3    2802    2799    2805       1    2790    2784
    2814      13    2790    2799    2802      49    2790    2799    2805      50
    2784    2790    2799     126    2784    2814    2817      19    2784    2814
    2820      20    2778    2784    2790      23    2778    2784    2814      24
    2883    2880    2886       1    2880    2886    2892       3    2850    2859
    2868      40    2841    2850    2859      41    2832    2826    2880      42
    2832    2841    2850      41    2826    2832    2841      45    2826    2880
    2883      19    2826    2880    2886      20    2820    2826    2832      46
    2820    2826    2880      24    2931    2928    2934       1    2928    2934
    2940       3    2904    2898    2916      25    2898    2892    2928      27
    2892    2898    2904      31    2892    2898    2916      31    2892    2928
    2931      19    2892    2928    2934      20    2886    2892    2898      32
    2886    2892    2928      24    2961    2958    2964       1    2958    2964
    2970       3    2946    2940    2958      56    2940    2958    2961      19
    2940    2958    2964      20    2934    2940    2946      59    2934    2940
    2958      24    3033    3030    3036       1    3030    3036    3042       3
    3012    3009    3021     128    3003    3009    3012     128    3003    3009
    3021     128    2994    3003    3009     133    2985    2994    3003     135
    2976    2970    3030      42    2976    2985    2994      41    2970    2976
    2985      45    2970    3030    3033      19    2970    3030    3036      20
    2964    2970    2976      46    2964    2970    3030      24    3090    3087
    3093       1    3087    3093    3099       3    3063    3057    3075      25
    3048    3042    3087      13    3048    3057    3063      54    3048    3057
    3075      54    3042    3048    3057      55    3042    3087    3090      19
    3042    3087    3093      20    3036    3042    3048      23    3036    3042
    3087      24    3156    3153    3159       1    3153    3159    3165       3
    3123    3132    3141      40    3114    3123    3132      41    3105    3099
    3153      42    3105    3114    3123      41    3099    3105    3114      45
    3099    3153    3156      19    3099    3153    3159      20    3093    3099
    3105      46    3093    3099    3153      24    3222    3219    3225       1
    3219    3225    3231       3    3189    3198    3207      40    3180    3189
    3198      41    3171    3165    3219      42    3171    3180    3189      41
    3165    3171    3180      45    3165    3219    3222      19    3165    3219
    3225      20    3159    3165    3171      46    3159    3165    3219      24
    3288    3285    3291       1    3285    3291    3297       3    3255    3264
    3273      40    3246    3255    3264      41    3237    3231    3285      42
    3237    3246    3255      41    3231    3237    3246      45    3231    3285
    3288      19    3231    3285    3291      20    3225    3231    3237      46
    3225    3231    3285      24    3330    3327    3333       1    3327    3333
    3339       3    3315    3312    3318       1    3303    3297    3327      13
    3303    3312    3315      49    3303    3312    3318      50    3297    3303
    3312     126    3297    3327    3330      19    3297    3327    3333      20
    3291    3297    3303      23    3291    3297    3327      24    3360    3357
    3363       1    3357    3363    3369       3    3345    3339    3357      56
    3339    3357    3360      19    3339    3357    3363      20    3333    3339
    3345      59    3333    3339    3357      24    3405    3402    3408       1
    3402    3408    3414       3    3396    3393    3399       8    3384    3393
    3396      11    3384    3393    3399      11    3375    3369    3402      13
    3375    3384    3393      14    3369    3375    3384      18    3369    3402
    3405      19    3369    3402    3408      20    3363    3369    3375      23
    3363    3369    3402      24    3435    3432    3438       1    3432    3438
    3444       3    3420    3414    3432      13    3414    3420    3429     138
    3414    3432    3435      19    3414    3432    3438      20    3408    3414
    3420      23    3408    3414    3432      24    3501    3498    3504       1
    3498    3504    3510       3    3468    3477    3486      40    3459    3468
    3477      41    3450    3444    3498      42    3450    3459    3468      41
    3444    3450    3459      45    3444    3498    3501      19    3444    3498
    3504      20    3438    3444    3450      46    3438    3444    3498      24
    3531    3528    3534       1    3516    3510    3528      56    3510    3528
    3531      19    3510    3528    3534      20    3504    3510    3516      59
    3504    3510    3528      24    3633    3636    3639     143    3624    3633
    3636     146    3615    3624    3633     148    3612    3615    3624     150
    3603    3612    3615     151    3594    3603    3612     150    3591    3594
    3603     150    3582    3591    3594     151    3573    3582    3591     150
    3570    3573    3582     150    3561    3570    3573     151    3552    3561
    3570     150    3549    3552    3561     148    3546    3549    3552     152
    3543    3546    3549     153
%FLAG DIHEDRALS_INC_HYDROGEN                                                    
%FORMAT(10I8)                                                                   
      15      12      18      21       1      15      12     -18      21       2
      12      18      24      27       3       9       3      12      15       7
       9       3     -12      15       3       9       3     -12      15       8
       9       3      12      18       3       6       3      12      15       7
       6       3     -12      15       3       6       3     -12      15       8
       6       3      12      18       3       3      12      18      21       2
       0       3      12      15       7       0       3     -12      15       3
       0       3     -12      15       8       0       3      12      18       3
      60      57      63      66       1      60      57     -63      66       2
      57      63      69      72       3      45      39      48      51       3
      45      39      48      54       3      42      39      48      51       3
      42      39      48      54       3      36      30      24      57      13
      36      30      39      42      14      36      30      39      45      14
      36      30      39      48      13      33      30      24      57      13
      33      30      39      42      14      33      30      39      45      14
      33      30      39      48      13      27      24      30      33      13
      27      24      30      36      13      27      24      30      39      13
      27      24      57      60       4      27      24     -57      60       3
      27      24     -57      60      17      27      24      57      63       3
      24      30      39      42      18      24      30      39      45      18
      24      57      63      66       2      21      18      24      27       3
      21      18      24      30       3      21      18      24      57       3
      18      24      30      33      13      18      24      30      36      13
     108     105     111     114       1     108     105    -111     114       2
     105     111     117     120       3      90      81      75      93      18
      87      81      75      93      18      84      81      75      93      18
      81      75      93      96      18      81      75      93      99      18
      81      75      93     102      18      78      75      69     105      13
      78      75      81      84      14      78      75      81      87      14
      78      75      81      90      14      78      75      93      96      14
      78      75      93      99      14      78      75      93     102      14
      72      69      75      78      13      72      69      75      81      13
      72      69      75      93      13      72      69     105     108       4
      72      69    -105     108       3      72      69    -105     108      17
      72      69     105     111       3      69      75      81      84      18
      69      75      81      87      18      69      75      81      90      18
      69      75      93      96      18      69      75      93      99      18
      69      75      93     102      18      69     105     111     114       2
      66      63      69      72       3      66      63      69      75       3
      66      63      69     105       3      63      69      75      78      13
     174     171     177     180       1     174     171    -177     180       2
     171     177     183     186       3     156     150     159     162      13
     156     150     159     165      13     156     150     159     168      13
     153     150     159     162      13     153     150     159     165      13
     153     150     159     168      13     147     141     150     153      13
     147     141     150     156      13     147     141     150     159      13
     144     141     150     153      13     144     141     150     156      13
     144     141     150     159      13     141     150     159     162      13
     141     150     159     165      13     141     150     159     168      13
     138     132     141     144      14     138     132     141     147      14
     138     132     141     150      18     135     132     141     144      14
     135     132     141     147      14     135     132     141     150      18
     132     141     150     153      13     132     141     150     156      13
     129     123     117     171      13     129     123     132     135      14
     129     123     132     138      14     129     123     132     141      18
     126     123     117     171      13     126     123     132     135      14
     126     123     132     138      14     126     123     132     141      18
     123     132     141     144      18     123     132     141     147      18
     120     117     123     126      13     120     117     123     129      13
     120     117     123     132      13     120     117     171     174       4
     120     117    -171     174       3     120     117    -171     174      17
     120     117     171     177       3     117     123     132     135      18
     117     123     132     138      18     117     171     177     180       2
     114     111     117     120       3     114     111     117     123       3
     114     111     117     171       3     111     117     123     126      13
     111     117     123     129      13     225     222     228     231       1
     225     222    -228     231       2     222     228     234     237       3
     210     207     213     216       1     210     207    -213     216       2
     210     207     213     219       1     210     207    -213     219       2
     204     198     207     210       7     204     198    -207     210       3
     204     198    -207     210       8     204     198     207     213       3
     201     198     207     210       7     201     198    -207     210       3
     201     198    -207     210       8     201     198     207     213       3
     198     207     213     216       2     198     207     213     219       2
     195     189     183     222      13     195     189     198     201      14
     195     189     198     204      14     195     189     198     207      13
     192     189     183     222      13     192     189     198     201      14
     192     189     198     204      14     192     189     198     207      13
     186     183     189     192      13     186     183     189     195      13
     186     183     189     198      13     186     183     222     225       4
     186     183    -222     225       3     186     183    -222     225      17
     186     183     222     228       3     183     189     198     201      18
     183     189     198     204      18     183     222     228     231       2
     180     177     183     186       3     180     177     183     189       3
     180     177     183     222       3     177     183     189     192      13
     177     183     189     195      13     282     279     285     288       1
     282     279    -285     288       2     279     285     291     294       3
     264     255     249     267      18     261     255     249     267      18
     258     255     249     267      18     255     249     267     270      18
     255     249     267     273      18     255     249     267     276      18
     252     249     255     258      14     252     249     255     261      14
     252     249     255     264      14     252     249     267     270      14
     252     249     267     273      14     252     249     267     276      14
     246     240     234     279      13     246     240     249     252      14
     246     240     249     255      18     246     240     249     267      18
     243     240     234     279      13     243     240     249     252      14
     243     240     249     255      18     243     240     249     267      18
     240     249     255     258      18     240     249     255     261      18
     240     249     255     264      18     240     249     267     270      18
     240     249     267     273      18     240     249     267     276      18
     237     234     240     243      13     237     234     240     246      13
     237     234     240     249      13     237     234     279     282       4
     237     234    -279     282       3     237     234    -279     282      17
     237     234     279     285       3     234     240     249     252      18
     234     279     285     288       2     231     228     234     237       3
     231     228     234     240       3     231     228     234     279       3
     228     234     240     243      13     228     234     240     246      13
     327     324     330     333       1     327     324    -330     333       2
     324     330     336     339       3     312     306     315     318       3
     312     306     315     321       3     309     306     315     318       3
     309     306     315     321       3     303     297     291     324      13
     303     297     306     309      14     303     297     306     312      14
     303     297     306     315      13     300     297     291     324      13
     300     297     306     309      14     300     297     306     312      14
     300     297     306     315      13     294     291     297     300      13
     294     291     297     303      13     294     291     297     306      13
     294     291     324     327       4     294     291    -324     327       3
     294     291    -324     327      17     294     291     324     330       3
     291     297     306     309      18     291     297     306     312      18
     291     324     330     333       2     288     285     291     294       3
     288     285     291     297       3     288     285     291     324       3
     285     291     297     300      13     285     291     297     303      13
     357     354     360     363       1     357     354    -360     363       2
     354     360     366     369       3     351     342     336     354      13
     348     342     336     354      13     345     342     336     354      13
     339     336     342     345      13     339     336     342     348      13
     339     336     342     351      13     339     336     354     357       4
     339     336    -354     357       3     339     336    -354     357      17
     339     336     354     360       3     336     354     360     363       2
     333     330     336     339       3     333     330     336     342       3
     333     330     336     354       3     330     336     342     345      13
     330     336     342     348      13     330     336     342     351      13
     402     399     405     408       1     402     399    -405     408       2
     399     405     411     414       3     387     381     390     393       3
     387     381     390     396       3     384     381     390     393       3
     384     381     390     396       3     378     372     366     399      13
     378     372     381     384      14     378     372     381     387      14
     378     372     381     390      13     375     372     366     399      13
     375     372     381     384      14     375     372     381     387      14
     375     372     381     390      13     369     366     372     375      13
     369     366     372     378      13     369     366     372     381      13
     369     366     399     402       4     369     366    -399     402       3
     369     366    -399     402      17     369     366     399     405       3
     366     372     381     384      18     366     372     381     387      18
     366     399     405     408       2     363     360     366     369       3
     363     360     366     372       3     363     360     366     399       3
     360     366     372     375      13     360     366     372     378      13
     450     447     453     456       1     450     447    -453     456       2
     447     453     459     462       3     432     423     417     435      18
     429     423     417     435      18     426     423     417     435      18
     423     417     435     438      18     423     417     435     441      18
     423     417     435     444      18     420     417     411     447      13
     420     417     423     426      14     420     417     423     429      14
     420     417     423     432      14     420     417     435     438      14
     420     417     435     441      14     420     417     435     444      14
     414     411     417     420      13     414     411     417     423      13
     414     411     417     435      13     414     411     447     450       4
     414     411    -447     450       3     414     411    -447     450      17
     414     411     447     453       3     411     417     423     426      18
     411     417     423     429      18     411     417     423     432      18
     411     417     435     438      18     411     417     435     441      18
     411     417     435     444      18     411     447     453     456       2
     408     405     411     414       3     408     405     411     417       3
     408     405     411     447       3     405     411     417     420      13
     495     492     498     501       1     495     492    -498     501       2
     492     498     504     507       3     480     474     483     486       3
     480     474     483     489       3     477     474     483     486       3
     477     474     483     489       3     471     465     459     492      13
     471     465     474     477      14     471     465     474     480      14
     471     465     474     483      13     468     465     459     492      13
     468     465     474     477      14     468     465     474     480      14
     468     465     474     483      13     462     459     465     468      13
     462     459     465     471      13     462     459     465     474      13
     462     459     492     495       4     462     459    -492     495       3
     462     459    -492     495      17     462     459     492     498       3
     459     465     474     477      18     459     465     474     480      18
     459     492     498     501       2     456     453     459     462       3
     456     453     459     465       3     456     453     459     492       3
     453     459     465     468      13     453     459     465     471      13
     540     537     543     546       1     540     537    -543     546       2
     537     543     549     552       3     525     519     528     531       3
     525     519     528     534       3     522     519     528     531       3
     522     519     528     534       3     516     510     504     537      13
     516     510     519     522      14     516     510     519     525      14
     516     510     519     528      13     513     510     504     537      13
     513     510     519     522      14     513     510     519     525      14
     513     510     519     528      13     507     504     510     513      13
     507     504     510     516      13     507     504     510     519      13
     507     504     537     540       4     507     504    -537     540       3
     507     504    -537     540      17     507     504     537     543       3
     504     510     519     522      18     504     510     519     525      18
     504     537     543     546       2     501     498     504     507       3
     501     498     504     510       3     501     498     504     537       3
     498     504     510     513      13     498     504     510     516      13
     597     594     600     603       1     597     594    -600     603       2
     594     600     612     615       3     579     570     564     582      18
     576     570     564     582      18     573     570     564     582      18
     570     564     582     585      18     570     564     582     588      18
     570     564     582     591      18     567     564     570     573      14
     567     564     570     576      14     567     564     570     579      14
     567     564     582     585      14     567     564     582     588      14
     567     564     582     591      14     561     555     549     594      13
     561     555     564     567      14     561     555     564     570      18
     561     555     564     582      18     558     555     549     594      13
     558     555     564     567      14     558     555     564     570      18
     558     555     564     582      18     555     564     570     573      18
     555     564     570     576      18     555     564     570     579      18
     555     564     582     585      18     555     564     582     588      18
     555     564     582     591      18     552     549     555     558      13
     552     549     555     561      13     552     549     555     564      13
     552     549     594     597       4     552     549    -594     597       3
     552     549    -594     597      17     552     549     594     600       3
     549     555     564     567      18     549     594     600     603       2
     546     543     549     552       3     546     543     549     555       3
     546     543     549     594       3     543     549     555     558      13
     543     549     555     561      13     633     630     627    3639      58
     633     630    3633    3624      59     633     630    3633    3636      59
     630    3633    3624    3627       3     630    3633    3624    3630       3
     624     618     627     630       5     624     618     627    3639       5
     621     618     627     630       5     621     618     627    3639       5
     618     627     630     633      58     615     612     606     636       3
     615     612     618     621      62     615     612     618     624      62
     615     612     618     627      13     612     606     636     639       2
     609     606     612     615      64     609     606    -612     615      65
     609     606     636     639       1     609     606    -636     639       2
     606     612     618     621      13     606     612     618     624      13
     606     636     642     645       3     603     600     612     606       3
     603     600     612     615       3     603     600     612     618       3
     600     612     618     621      13     600     612     618     624      13
     666     663     669     672       1     666     663    -669     672       2
     663     669     675     678       3     654     648     642     663      13
     654     648     657     660      74     651     648     642     663      13
     651     648     657     660      74     645     642     648     651      13
     645     642     648     654      13     645     642     648     657      75
     645     642    -648     657       5     645     642     663     666       4
     645     642    -663     666       3     645     642    -663     666      17
     645     642     663     669       3     642     648     657     660      76
     642     648    -657     660      77     642     648    -657     660      78
     642     648    -657     660      79     642     663     669     672       2
     639     636     642     645       3     639     636     642     648       3
     639     636     642     663       3     636     642     648     651      13
     636     642     648     654      13     711     708     714     717       1
     711     708    -714     717       2     708     714     720     723       3
     696     690     699     702       3     696     690     699     705       3
     693     690     699     702       3     693     690     699     705       3
     687     681     675     708      13     687     681     690     693      14
     687     681     690     696      14     687     681     690     699      13
     684     681     675     708      13     684     681     690     693      14
     684     681     690     696      14     684     681     690     699      13
     678     675     681     684      13     678     675     681     687      13
     678     675     681     690      13     678     675     708     711       4
     678     675    -708     711       3     678     675    -708     711      17
     678     675     708     714       3     675     681     690     693      18
     675     681     690     696      18     675     708     714     717       2
     672     669     675     678       3     672     669     675     681       3
     672     669     675     708       3     669     675     681     684      13
     669     675     681     687      13     768     765     771     774       1
     768     765    -771     774       2     765     771     777     780       3
     750     741     735     753      18     747     741     735     753      18
     744     741     735     753      18     741     735     753     756      18
     741     735     753     759      18     741     735     753     762      18
     738     735     741     744      14     738     735     741     747      14
     738     735     741     750      14     738     735     753     756      14
     738     735     753     759      14     738     735     753     762      14
     732     726     720     765      13     732     726     735     738      14
     732     726     735     741      18     732     726     735     753      18
     729     726     720     765      13     729     726     735     738      14
     729     726     735     741      18     729     726     735     753      18
     726     735     741     744      18     726     735     741     747      18
     726     735     741     750      18     726     735     753     756      18
     726     735     753     759      18     726     735     753     762      18
     723     720     726     729      13     723     720     726     732      13
     723     720     726     735      13     723     720     765     768       4
     723     720    -765     768       3     723     720    -765     768      17
     723     720     765     771       3     720     726     735     738      18
     720     765     771     774       2     717     714     720     723       3
     717     714     720     726       3     717     714     720     765       3
     714     720     726     729      13     714     720     726     732      13
     840     837     843     846       1     840     837    -843     846       2
     837     843     849     852       3     825     822     828     831      83
     825     822     828     834      83     819     816     822     825      83
     819     816     822     828      83     816     822     828     831      83
     813     810     807     834      83     813     810     816     819      83
     813     810     816     822      83     810     816     822     825      83
     807     810     816     819      83     807     834     828     831      85
     804     801     807     810      86     804     801     807     834      86
     801     807     810     813      83     798     795     792     834      87
     798     795     801     804      88     798     795     801     807      88
     792     795     801     804      88     792     834     828     831      85
     789     783     777     837      13     789     783     792     795       3
     789     783     792     834       3     786     783     777     837      13
     786     783     792     795       3     786     783     792     834       3
     783     792     795     798      87     780     777     783     786      13
     780     777     783     789      13     780     777     783     792      13
     780     777     837     840       4     780     777    -837     840       3
     780     777    -837     840      17     780     777     837     843       3
     777     837     843     846       2     774     771     777     780       3
     774     771     777     783       3     774     771     777     837       3
     771     777     783     786      13     771     777     783     789      13
     891     888     894     897       1     891     888    -894     897       2
     888     894     900     903       3     876     873     879     882     101
     873     879     882     885     103     870     867     864     882     102
     870     867     873     876     104     870     867     873     879     104
     867     864     882     885     105     864     867     873     876     104
     861     855     849     888      13     861     855     864     867       3
     861     855     864     882       3     858     855     849     888      13
     858     855     864     867       3     858     855     864     882       3
     855     864     867     870     102     855     864     882     885     105
     852     849     855     858      13     852     849     855     861      13
     852     849     855     864      13     852     849     888     891       4
     852     849    -888     891       3     852     849    -888     891      17
     852     849     888     894       3     849     888     894     897       2
     846     843     849     852       3     846     843     849     855       3
     846     843     849     888       3     843     849     855     858      13
     843     849     855     861      13     948     945     951     954       1
     948     945    -951     954       2     945     951     957     960       3
     930     921     915     933      18     927     921     915     933      18
     924     921     915     933      18     921     915     933     936      18
     921     915     933     939      18     921     915     933     942      18
     918     915     921     924      14     918     915     921     927      14
     918     915     921     930      14     918     915     933     936      14
     918     915     933     939      14     918     915     933     942      14
     912     906     900     945      13     912     906     915     918      14
     912     906     915     921      18     912     906     915     933      18
     909     906     900     945      13     909     906     915     918      14
     909     906     915     921      18     909     906     915     933      18
     906     915     921     924      18     906     915     921     927      18
     906     915     921     930      18     906     915     933     936      18
     906     915     933     939      18     906     915     933     942      18
     903     900     906     909      13     903     900     906     912      13
     903     900     906     915      13     903     900     945     948       4
     903     900    -945     948       3     903     900    -945     948      17
     903     900     945     951       3     900     906     915     918      18
     900     945     951     954       2     897     894     900     903       3
     897     894     900     906       3     897     894     900     945       3
     894     900     906     909      13     894     900     906     912      13
     993     990     996     999       1     993     990    -996     999       2
     990     996    1002    1005       3     978     972     981     984       3
     978     972     981     987       3     975     972     981     984       3
     975     972     981     987       3     969     963     957     990      13
     969     963     972     975      14     969     963     972     978      14
     969     963     972     981      13     966     963     957     990      13
     966     963     972     975      14     966     963     972     978      14
     966     963     972     981      13     960     957     963     966      13
     960     957     963     969      13     960     957     963     972      13
     960     957     990     993       4     960     957    -990     993       3
     960     957    -990     993      17     960     957     990     996       3
     957     963     972     975      18     957     963     972     978      18
     957     990     996     999       2     954     951     957     960       3
     954     951     957     963       3     954     951     957     990       3
     951     957     963     966      13     951     957     963     969      13
    1035    1032    1038    1041       1    1035    1032   -1038    1041       2
    1032    1038    1044    1047       3    1020    1017    1023    1026       1
    1020    1017   -1023    1026       2    1020    1017    1023    1029       1
    1020    1017   -1023    1029       2    1014    1008    1002    1032      13
    1014    1008    1017    1020       7    1014    1008   -1017    1020       3
    1014    1008   -1017    1020       8    1014    1008    1017    1023       3
    1011    1008    1002    1032      13    1011    1008    1017    1020       7
    1011    1008   -1017    1020       3    1011    1008   -1017    1020       8
    1011    1008    1017    1023       3    1008    1017    1023    1026       2
    1008    1017    1023    1029       2    1005    1002    1008    1011      13
    1005    1002    1008    1014      13    1005    1002    1008    1017      13
    1005    1002    1032    1035       4    1005    1002   -1032    1035       3
    1005    1002   -1032    1035      17    1005    1002    1032    1038       3
    1002    1032    1038    1041       2     999     996    1002    1005       3
     999     996    1002    1008       3     999     996    1002    1032       3
     996    1002    1008    1011      13     996    1002    1008    1014      13
    1080    1077    1083    1086       1    1080    1077   -1083    1086       2
    1077    1083    1089    1092       3    1065    1059    1068    1071       3
    1065    1059    1068    1074       3    1062    1059    1068    1071       3
    1062    1059    1068    1074       3    1056    1050    1044    1077      13
    1056    1050    1059    1062      14    1056    1050    1059    1065      14
    1056    1050    1059    1068      13    1053    1050    1044    1077      13
    1053    1050    1059    1062      14    1053    1050    1059    1065      14
    1053    1050    1059    1068      13    1047    1044    1050    1053      13
    1047    1044    1050    1056      13    1047    1044    1050    1059      13
    1047    1044    1077    1080       4    1047    1044   -1077    1080       3
    1047    1044   -1077    1080      17    1047    1044    1077    1083       3
    1044    1050    1059    1062      18    1044    1050    1059    1065      18
    1044    1077    1083    1086       2    1041    1038    1044    1047       3
    1041    1038    1044    1050       3    1041    1038    1044    1077       3
    1038    1044    1050    1053      13    1038    1044    1050    1056      13
    1128    1125    1131    1134       1    1128    1125   -1131    1134       2
    1125    1131    1137    1140       3    1110    1101    1095    1113      18
    1107    1101    1095    1113      18    1104    1101    1095    1113      18
    1101    1095    1113    1116      18    1101    1095    1113    1119      18
    1101    1095    1113    1122      18    1098    1095    1089    1125      13
    1098    1095    1101    1104      14    1098    1095    1101    1107      14
    1098    1095    1101    1110      14    1098    1095    1113    1116      14
    1098    1095    1113    1119      14    1098    1095    1113    1122      14
    1092    1089    1095    1098      13    1092    1089    1095    1101      13
    1092    1089    1095    1113      13    1092    1089    1125    1128       4
    1092    1089   -1125    1128       3    1092    1089   -1125    1128      17
    1092    1089    1125    1131       3    1089    1095    1101    1104      18
    1089    1095    1101    1107      18    1089    1095    1101    1110      18
    1089    1095    1113    1116      18    1089    1095    1113    1119      18
    1089    1095    1113    1122      18    1089    1125    1131    1134       2
    1086    1083    1089    1092       3    1086    1083    1089    1095       3
    1086    1083    1089    1125       3    1083    1089    1095    1098      13
    1158    1155    1161    1164       1    1158    1155   -1161    1164       2
    1155    1161    1167    1170       3    1152    1143    1137    1155      13
    1149    1143    1137    1155      13    1146    1143    1137    1155      13
    1140    1137    1143    1146      13    1140    1137    1143    1149      13
    1140    1137    1143    1152      13    1140    1137    1155    1158       4
    1140    1137   -1155    1158       3    1140    1137   -1155    1158      17
    1140    1137    1155    1161       3    1137    1155    1161    1164       2
    1134    1131    1137    1140       3    1134    1131    1137    1143       3
    1134    1131    1137    1155       3    1131    1137    1143    1146      13
    1131    1137    1143    1149      13    1131    1137    1143    1152      13
    1230    1227    1233    1236       1    1230    1227   -1233    1236       2
    1227    1233    1239    1242       3    1215    1209    1206    1218     103
    1215    1209   -1206    1218       6    1212    1209    1206    1218     103
    1212    1209   -1206    1218       6    1209    1206    1218    1221     103
    1209    1206   -1218    1221       6    1209    1206    1218    1224     103
    1209    1206   -1218    1224       6    1203    1200    1206    1209     103
    1203    1200   -1206    1209       6    1203    1200    1206    1218     103
    1203    1200   -1206    1218       6    1200    1206    1209    1212     103
    1200    1206   -1209    1212       6    1200    1206    1209    1215     103
    1200    1206   -1209    1215       6    1200    1206    1218    1221     103
    1200    1206   -1218    1221       6    1200    1206    1218    1224     103
    1200    1206   -1218    1224       6    1197    1191    1200    1203       5
    1197    1191    1200    1206       5    1194    1191    1200    1203       5
    1194    1191    1200    1206       5    1188    1182    1191    1194      13
    1188    1182    1191    1197      13    1188    1182    1191    1200      13
    1185    1182    1191    1194      13    1185    1182    1191    1197      13
    1185    1182    1191    1200      13    1182    1191    1200    1203       5
    1179    1173    1167    1227      13    1179    1173    1182    1185      14
    1179    1173    1182    1188      14    1179    1173    1182    1191      18
    1176    1173    1167    1227      13    1176    1173    1182    1185      14
    1176    1173    1182    1188      14    1176    1173    1182    1191      18
    1173    1182    1191    1194      13    1173    1182    1191    1197      13
    1170    1167    1173    1176      13    1170    1167    1173    1179      13
    1170    1167    1173    1182      13    1170    1167    1227    1230       4
    1170    1167   -1227    1230       3    1170    1167   -1227    1230      17
    1170    1167    1227    1233       3    1167    1173    1182    1185      18
    1167    1173    1182    1188      18    1167    1227    1233    1236       2
    1164    1161    1167    1170       3    1164    1161    1167    1173       3
    1164    1161    1167    1227       3    1161    1167    1173    1176      13
    1161    1167    1173    1179      13    1287    1284    1290    1293       1
    1287    1284   -1290    1293       2    1284    1290    1296    1299       3
    1269    1260    1254    1272      18    1266    1260    1254    1272      18
    1263    1260    1254    1272      18    1260    1254    1272    1275      18
    1260    1254    1272    1278      18    1260    1254    1272    1281      18
    1257    1254    1260    1263      14    1257    1254    1260    1266      14
    1257    1254    1260    1269      14    1257    1254    1272    1275      14
    1257    1254    1272    1278      14    1257    1254    1272    1281      14
    1251    1245    1239    1284      13    1251    1245    1254    1257      14
    1251    1245    1254    1260      18    1251    1245    1254    1272      18
    1248    1245    1239    1284      13    1248    1245    1254    1257      14
    1248    1245    1254    1260      18    1248    1245    1254    1272      18
    1245    1254    1260    1263      18    1245    1254    1260    1266      18
    1245    1254    1260    1269      18    1245    1254    1272    1275      18
    1245    1254    1272    1278      18    1245    1254    1272    1281      18
    1242    1239    1245    1248      13    1242    1239    1245    1251      13
    1242    1239    1245    1254      13    1242    1239    1284    1287       4
    1242    1239   -1284    1287       3    1242    1239   -1284    1287      17
    1242    1239    1284    1290       3    1239    1245    1254    1257      18
    1239    1284    1290    1293       2    1236    1233    1239    1242       3
    1236    1233    1239    1245       3    1236    1233    1239    1284       3
    1233    1239    1245    1248      13    1233    1239    1245    1251      13
    1332    1329    1335    1338       1    1332    1329   -1335    1338       2
    1329    1335    1341    1344       3    1317    1311    1320    1323       3
    1317    1311    1320    1326       3    1314    1311    1320    1323       3
    1314    1311    1320    1326       3    1308    1302    1296    1329      13
    1308    1302    1311    1314      14    1308    1302    1311    1317      14
    1308    1302    1311    1320      13    1305    1302    1296    1329      13
    1305    1302    1311    1314      14    1305    1302    1311    1317      14
    1305    1302    1311    1320      13    1299    1296    1302    1305      13
    1299    1296    1302    1308      13    1299    1296    1302    1311      13
    1299    1296    1329    1332       4    1299    1296   -1329    1332       3
    1299    1296   -1329    1332      17    1299    1296    1329    1335       3
    1296    1302    1311    1314      18    1296    1302    1311    1317      18
    1296    1329    1335    1338       2    1293    1290    1296    1299       3
    1293    1290    1296    1302       3    1293    1290    1296    1329       3
    1290    1296    1302    1305      13    1290    1296    1302    1308      13
    1398    1395    1401    1404       1    1398    1395   -1401    1404       2
    1395    1401    1407    1410       3    1380    1374    1383    1386      13
    1380    1374    1383    1389      13    1380    1374    1383    1392      13
    1377    1374    1383    1386      13    1377    1374    1383    1389      13
    1377    1374    1383    1392      13    1371    1365    1374    1377      13
    1371    1365    1374    1380      13    1371    1365    1374    1383      13
    1368    1365    1374    1377      13    1368    1365    1374    1380      13
    1368    1365    1374    1383      13    1365    1374    1383    1386      13
    1365    1374    1383    1389      13    1365    1374    1383    1392      13
    1362    1356    1365    1368      14    1362    1356    1365    1371      14
    1362    1356    1365    1374      18    1359    1356    1365    1368      14
    1359    1356    1365    1371      14    1359    1356    1365    1374      18
    1356    1365    1374    1377      13    1356    1365    1374    1380      13
    1353    1347    1341    1395      13    1353    1347    1356    1359      14
    1353    1347    1356    1362      14    1353    1347    1356    1365      18
    1350    1347    1341    1395      13    1350    1347    1356    1359      14
    1350    1347    1356    1362      14    1350    1347    1356    1365      18
    1347    1356    1365    1368      18    1347    1356    1365    1371      18
    1344    1341    1347    1350      13    1344    1341    1347    1353      13
    1344    1341    1347    1356      13    1344    1341    1395    1398       4
    1344    1341   -1395    1398       3    1344    1341   -1395    1398      17
    1344    1341    1395    1401       3    1341    1347    1356    1359      18
    1341    1347    1356    1362      18    1341    1395    1401    1404       2
    1338    1335    1341    1344       3    1338    1335    1341    1347       3
    1338    1335    1341    1395       3    1335    1341    1347    1350      13
    1335    1341    1347    1353      13    1443    1440    1446    1449       1
    1443    1440   -1446    1449       2    1440    1446    1452    1455       3
    1428    1422    1431    1434       3    1428    1422    1431    1437       3
    1425    1422    1431    1434       3    1425    1422    1431    1437       3
    1419    1413    1407    1440      13    1419    1413    1422    1425      14
    1419    1413    1422    1428      14    1419    1413    1422    1431      13
    1416    1413    1407    1440      13    1416    1413    1422    1425      14
    1416    1413    1422    1428      14    1416    1413    1422    1431      13
    1410    1407    1413    1416      13    1410    1407    1413    1419      13
    1410    1407    1413    1422      13    1410    1407    1440    1443       4
    1410    1407   -1440    1443       3    1410    1407   -1440    1443      17
    1410    1407    1440    1446       3    1407    1413    1422    1425      18
    1407    1413    1422    1428      18    1407    1440    1446    1449       2
    1404    1401    1407    1410       3    1404    1401    1407    1413       3
    1404    1401    1407    1440       3    1401    1407    1413    1416      13
    1401    1407    1413    1419      13    1485    1482    1488    1491       1
    1485    1482   -1488    1491       2    1482    1488    1494    1497       3
    1470    1467    1473    1476       1    1470    1467   -1473    1476       2
    1470    1467    1473    1479       1    1470    1467   -1473    1479       2
    1464    1458    1452    1482      13    1464    1458    1467    1470       7
    1464    1458   -1467    1470       3    1464    1458   -1467    1470       8
    1464    1458    1467    1473       3    1461    1458    1452    1482      13
    1461    1458    1467    1470       7    1461    1458   -1467    1470       3
    1461    1458   -1467    1470       8    1461    1458    1467    1473       3
    1458    1467    1473    1476       2    1458    1467    1473    1479       2
    1455    1452    1458    1461      13    1455    1452    1458    1464      13
    1455    1452    1458    1467      13    1455    1452    1482    1485       4
    1455    1452   -1482    1485       3    1455    1452   -1482    1485      17
    1455    1452    1482    1488       3    1452    1482    1488    1491       2
    1449    1446    1452    1455       3    1449    1446    1452    1458       3
    1449    1446    1452    1482       3    1446    1452    1458    1461      13
    1446    1452    1458    1464      13    1515    1512    1518    1521       1
    1515    1512   -1518    1521       2    1512    1518    1524    1527       3
    1509    1500    1494    1512      13    1506    1500    1494    1512      13
    1503    1500    1494    1512      13    1497    1494    1500    1503      13
    1497    1494    1500    1506      13    1497    1494    1500    1509      13
    1497    1494    1512    1515       4    1497    1494   -1512    1515       3
    1497    1494   -1512    1515      17    1497    1494    1512    1518       3
    1494    1512    1518    1521       2    1491    1488    1494    1497       3
    1491    1488    1494    1500       3    1491    1488    1494    1512       3
    1488    1494    1500    1503      13    1488    1494    1500    1506      13
    1488    1494    1500    1509      13    1560    1557    1563    1566       1
    1560    1557   -1563    1566       2    1557    1563    1569    1572       3
    1545    1539    1548    1551       3    1545    1539    1548    1554       3
    1542    1539    1548    1551       3    1542    1539    1548    1554       3
    1536    1530    1524    1557      13    1536    1530    1539    1542      14
    1536    1530    1539    1545      14    1536    1530    1539    1548      13
    1533    1530    1524    1557      13    1533    1530    1539    1542      14
    1533    1530    1539    1545      14    1533    1530    1539    1548      13
    1527    1524    1530    1533      13    1527    1524    1530    1536      13
    1527    1524    1530    1539      13    1527    1524    1557    1560       4
    1527    1524   -1557    1560       3    1527    1524   -1557    1560      17
    1527    1524    1557    1563       3    1524    1530    1539    1542      18
    1524    1530    1539    1545      18    1524    1557    1563    1566       2
    1521    1518    1524    1527       3    1521    1518    1524    1530       3
    1521    1518    1524    1557       3    1518    1524    1530    1533      13
    1518    1524    1530    1536      13    1590    1587    1593    1596       1
    1590    1587   -1593    1596       2    1587    1593    1599    1602       3
    1584    3429    3420    3423     140    1584    3429    3420    3426     140
    1581    1575    1569    1587      13    1581    1575    1584    3429     140
    1578    1575    1569    1587      13    1578    1575    1584    3429     140
    1572    1569    1575    1578      13    1572    1569    1575    1581      13
    1572    1569    1575    1584      13    1572    1569    1587    1590       4
    1572    1569   -1587    1590       3    1572    1569   -1587    1590      17
    1572    1569    1587    1593       3    1569    1587    1593    1596       2
    1566    1563    1569    1572       3    1566    1563    1569    1575       3
    1566    1563    1569    1587       3    1563    1569    1575    1578      13
    1563    1569    1575    1581      13    1635    1632    1638    1641       1
    1635    1632   -1638    1641       2    1632    1638    1644    1647       3
    1620    1614    1623    1626       3    1620    1614    1623    1629       3
    1617    1614    1623    1626       3    1617    1614    1623    1629       3
    1611    1605    1599    1632      13    1611    1605    1614    1617      14
    1611    1605    1614    1620      14    1611    1605    1614    1623      13
    1608    1605    1599    1632      13    1608    1605    1614    1617      14
    1608    1605    1614    1620      14    1608    1605    1614    1623      13
    1602    1599    1605    1608      13    1602    1599    1605    1611      13
    1602    1599    1605    1614      13    1602    1599    1632    1635       4
    1602    1599   -1632    1635       3    1602    1599   -1632    1635      17
    1602    1599    1632    1638       3    1599    1605    1614    1617      18
    1599    1605    1614    1620      18    1599    1632    1638    1641       2
    1596    1593    1599    1602       3    1596    1593    1599    1605       3
    1596    1593    1599    1632       3    1593    1599    1605    1608      13
    1593    1599    1605    1611      13    1665    1662    1668    1671       1
    1665    1662   -1668    1671       2    1665    1662    1668    1674       1
    1665    1662   -1668    1674       2    1659    1650    1644    1662      13
    1656    1650    1644    1662      13    1653    1650    1644    1662      13
    1647    1644    1650    1653      13    1647    1644    1650    1656      13
    1647    1644    1650    1659      13    1647    1644    1662    1665       4
    1647    1644   -1662    1665       3    1647    1644   -1662    1665      17
    1647    1644    1662    1668       3    1644    1662    1668    1671       2
    1644    1662    1668    1674       2    1641    1638    1644    1647       3
    1641    1638    1644    1650       3    1641    1638    1644    1662       3
    1638    1644    1650    1653      13    1638    1644    1650    1656      13
    1638    1644    1650    1659      13    1692    1689    1695    1698       1
    1692    1689   -1695    1698       2    1689    1695    1701    1704       3
    1686    1680    1689    1692       7    1686    1680   -1689    1692       3
    1686    1680   -1689    1692       8    1686    1680    1689    1695       3
    1683    1680    1689    1692       7    1683    1680   -1689    1692       3
    1683    1680   -1689    1692       8    1683    1680    1689    1695       3
    1680    1689    1695    1698       2    1677    1680    1689    1692       7
    1677    1680   -1689    1692       3    1677    1680   -1689    1692       8
    1677    1680    1689    1695       3    1758    1755    1761    1764       1
    1758    1755   -1761    1764       2    1755    1761    1767    1770       3
    1740    1734    1743    1746      13    1740    1734    1743    1749      13
    1740    1734    1743    1752      13    1737    1734    1743    1746      13
    1737    1734    1743    1749      13    1737    1734    1743    1752      13
    1731    1725    1734    1737      13    1731    1725    1734    1740      13
    1731    1725    1734    1743      13    1728    1725    1734    1737      13
    1728    1725    1734    1740      13    1728    1725    1734    1743      13
    1725    1734    1743    1746      13    1725    1734    1743    1749      13
    1725    1734    1743    1752      13    1722    1716    1725    1728      14
    1722    1716    1725    1731      14    1722    1716    1725    1734      18
    1719    1716    1725    1728      14    1719    1716    1725    1731      14
    1719    1716    1725    1734      18    1716    1725    1734    1737      13
    1716    1725    1734    1740      13    1713    1707    1701    1755      13
    1713    1707    1716    1719      14    1713    1707    1716    1722      14
    1713    1707    1716    1725      18    1710    1707    1701    1755      13
    1710    1707    1716    1719      14    1710    1707    1716    1722      14
    1710    1707    1716    1725      18    1707    1716    1725    1728      18
    1707    1716    1725    1731      18    1704    1701    1707    1710      13
    1704    1701    1707    1713      13    1704    1701    1707    1716      13
    1704    1701    1755    1758       4    1704    1701   -1755    1758       3
    1704    1701   -1755    1758      17    1704    1701    1755    1761       3
    1701    1707    1716    1719      18    1701    1707    1716    1722      18
    1701    1755    1761    1764       2    1698    1695    1701    1704       3
    1698    1695    1701    1707       3    1698    1695    1701    1755       3
    1695    1701    1707    1710      13    1695    1701    1707    1713      13
    1806    1803    1809    1812       1    1806    1803   -1809    1812       2
    1803    1809    1815    1818       3    1788    1779    1773    1791      18
    1785    1779    1773    1791      18    1782    1779    1773    1791      18
    1779    1773    1791    1794      18    1779    1773    1791    1797      18
    1779    1773    1791    1800      18    1776    1773    1767    1803      13
    1776    1773    1779    1782      14    1776    1773    1779    1785      14
    1776    1773    1779    1788      14    1776    1773    1791    1794      14
    1776    1773    1791    1797      14    1776    1773    1791    1800      14
    1770    1767    1773    1776      13    1770    1767    1773    1779      13
    1770    1767    1773    1791      13    1770    1767    1803    1806       4
    1770    1767   -1803    1806       3    1770    1767   -1803    1806      17
    1770    1767    1803    1809       3    1767    1773    1779    1782      18
    1767    1773    1779    1785      18    1767    1773    1779    1788      18
    1767    1773    1791    1794      18    1767    1773    1791    1797      18
    1767    1773    1791    1800      18    1767    1803    1809    1812       2
    1764    1761    1767    1770       3    1764    1761    1767    1773       3
    1764    1761    1767    1803       3    1761    1767    1773    1776      13
    1872    1869    1875    1878       1    1872    1869   -1875    1878       2
    1869    1875    1881    1884       3    1854    1848    1857    1860      13
    1854    1848    1857    1863      13    1854    1848    1857    1866      13
    1851    1848    1857    1860      13    1851    1848    1857    1863      13
    1851    1848    1857    1866      13    1845    1839    1848    1851      13
    1845    1839    1848    1854      13    1845    1839    1848    1857      13
    1842    1839    1848    1851      13    1842    1839    1848    1854      13
    1842    1839    1848    1857      13    1839    1848    1857    1860      13
    1839    1848    1857    1863      13    1839    1848    1857    1866      13
    1836    1830    1839    1842      14    1836    1830    1839    1845      14
    1836    1830    1839    1848      18    1833    1830    1839    1842      14
    1833    1830    1839    1845      14    1833    1830    1839    1848      18
    1830    1839    1848    1851      13    1830    1839    1848    1854      13
    1827    1821    1815    1869      13    1827    1821    1830    1833      14
    1827    1821    1830    1836      14    1827    1821    1830    1839      18
    1824    1821    1815    1869      13    1824    1821    1830    1833      14
    1824    1821    1830    1836      14    1824    1821    1830    1839      18
    1821    1830    1839    1842      18    1821    1830    1839    1845      18
    1818    1815    1821    1824      13    1818    1815    1821    1827      13
    1818    1815    1821    1830      13    1818    1815    1869    1872       4
    1818    1815   -1869    1872       3    1818    1815   -1869    1872      17
    1818    1815    1869    1875       3    1815    1821    1830    1833      18
    1815    1821    1830    1836      18    1815    1869    1875    1878       2
    1812    1809    1815    1818       3    1812    1809    1815    1821       3
    1812    1809    1815    1869       3    1809    1815    1821    1824      13
    1809    1815    1821    1827      13    1923    1920    1926    1929       1
    1923    1920   -1926    1929       2    1920    1926    1932    1935       3
    1908    1905    1911    1914       1    1908    1905   -1911    1914       2
    1908    1905    1911    1917       1    1908    1905   -1911    1917       2
    1902    1896    1905    1908       7    1902    1896   -1905    1908       3
    1902    1896   -1905    1908       8    1902    1896    1905    1911       3
    1899    1896    1905    1908       7    1899    1896   -1905    1908       3
    1899    1896   -1905    1908       8    1899    1896    1905    1911       3
    1896    1905    1911    1914       2    1896    1905    1911    1917       2
    1893    1887    1881    1920      13    1893    1887    1896    1899      14
    1893    1887    1896    1902      14    1893    1887    1896    1905      13
    1890    1887    1881    1920      13    1890    1887    1896    1899      14
    1890    1887    1896    1902      14    1890    1887    1896    1905      13
    1884    1881    1887    1890      13    1884    1881    1887    1893      13
    1884    1881    1887    1896      13    1884    1881    1920    1923       4
    1884    1881   -1920    1923       3    1884    1881   -1920    1923      17
    1884    1881    1920    1926       3    1881    1887    1896    1899      18
    1881    1887    1896    1902      18    1881    1920    1926    1929       2
    1878    1875    1881    1884       3    1878    1875    1881    1887       3
    1878    1875    1881    1920       3    1875    1881    1887    1890      13
    1875    1881    1887    1893      13    1980    1977    1983    1986       1
    1980    1977   -1983    1986       2    1977    1983    1989    1992       3
    1962    1953    1947    1965      18    1959    1953    1947    1965      18
    1956    1953    1947    1965      18    1953    1947    1965    1968      18
    1953    1947    1965    1971      18    1953    1947    1965    1974      18
    1950    1947    1953    1956      14    1950    1947    1953    1959      14
    1950    1947    1953    1962      14    1950    1947    1965    1968      14
    1950    1947    1965    1971      14    1950    1947    1965    1974      14
    1944    1938    1932    1977      13    1944    1938    1947    1950      14
    1944    1938    1947    1953      18    1944    1938    1947    1965      18
    1941    1938    1932    1977      13    1941    1938    1947    1950      14
    1941    1938    1947    1953      18    1941    1938    1947    1965      18
    1938    1947    1953    1956      18    1938    1947    1953    1959      18
    1938    1947    1953    1962      18    1938    1947    1965    1968      18
    1938    1947    1965    1971      18    1938    1947    1965    1974      18
    1935    1932    1938    1941      13    1935    1932    1938    1944      13
    1935    1932    1938    1947      13    1935    1932    1977    1980       4
    1935    1932   -1977    1980       3    1935    1932   -1977    1980      17
    1935    1932    1977    1983       3    1932    1938    1947    1950      18
    1932    1977    1983    1986       2    1929    1926    1932    1935       3
    1929    1926    1932    1938       3    1929    1926    1932    1977       3
    1926    1932    1938    1941      13    1926    1932    1938    1944      13
    2046    2043    2049    2052       1    2046    2043   -2049    2052       2
    2043    2049    2055    2058       3    2028    2022    2031    2034      13
    2028    2022    2031    2037      13    2028    2022    2031    2040      13
    2025    2022    2031    2034      13    2025    2022    2031    2037      13
    2025    2022    2031    2040      13    2019    2013    2022    2025      13
    2019    2013    2022    2028      13    2019    2013    2022    2031      13
    2016    2013    2022    2025      13    2016    2013    2022    2028      13
    2016    2013    2022    2031      13    2013    2022    2031    2034      13
    2013    2022    2031    2037      13    2013    2022    2031    2040      13
    2010    2004    2013    2016      14    2010    2004    2013    2019      14
    2010    2004    2013    2022      18    2007    2004    2013    2016      14
    2007    2004    2013    2019      14    2007    2004    2013    2022      18
    2004    2013    2022    2025      13    2004    2013    2022    2028      13
    2001    1995    1989    2043      13    2001    1995    2004    2007      14
    2001    1995    2004    2010      14    2001    1995    2004    2013      18
    1998    1995    1989    2043      13    1998    1995    2004    2007      14
    1998    1995    2004    2010      14    1998    1995    2004    2013      18
    1995    2004    2013    2016      18    1995    2004    2013    2019      18
    1992    1989    1995    1998      13    1992    1989    1995    2001      13
    1992    1989    1995    2004      13    1992    1989    2043    2046       4
    1992    1989   -2043    2046       3    1992    1989   -2043    2046      17
    1992    1989    2043    2049       3    1989    1995    2004    2007      18
    1989    1995    2004    2010      18    1989    2043    2049    2052       2
    1986    1983    1989    1992       3    1986    1983    1989    1995       3
    1986    1983    1989    2043       3    1983    1989    1995    1998      13
    1983    1989    1995    2001      13    2076    2073    2079    2082       1
    2076    2073   -2079    2082       2    2073    2079    2091    2094       3
    2070    2061    2055    2073      13    2067    2061    2055    2073      13
    2064    2061    2055    2073      13    2058    2055    2061    2064      13
    2058    2055    2061    2067      13    2058    2055    2061    2070      13
    2058    2055    2073    2076       4    2058    2055   -2073    2076       3
    2058    2055   -2073    2076      17    2058    2055    2073    2079       3
    2055    2073    2079    2082       2    2052    2049    2055    2058       3
    2052    2049    2055    2061       3    2052    2049    2055    2073       3
    2049    2055    2061    2064      13    2049    2055    2061    2067      13
    2049    2055    2061    2070      13    2112    2109    2106    3543      58
    2112    2109    3549    3546      59    2112    2109    3549    3552      59
    2109    3549    3552    3555       3    2109    3549    3552    3558       3
    2103    2097    2106    2109       5    2103    2097    2106    3543       5
    2100    2097    2106    2109       5    2100    2097    2106    3543       5
    2097    2106    2109    2112      58    2094    2091    2085    2115       3
    2094    2091    2097    2100      62    2094    2091    2097    2103      62
    2094    2091    2097    2106      13    2091    2085    2115    2118       2
    2088    2085    2091    2094      64    2088    2085   -2091    2094      65
    2088    2085    2115    2118       1    2088    2085   -2115    2118       2
    2085    2091    2097    2100      13    2085    2091    2097    2103      13
    2085    2115    2121    2124       3    2082    2079    2091    2085       3
    2082    2079    2091    2094       3    2082    2079    2091    2097       3
    2079    2091    2097    2100      13    2079    2091    2097    2103      13
    2160    2157    2163    2166       1    2160    2157   -2163    2166       2
    2157    2163    2169    2172       3    2142    2133    2127    2145      18
    2139    2133    2127    2145      18    2136    2133    2127    2145      18
    2133    2127    2145    2148      18    2133    2127    2145    2151      18
    2133    2127    2145    2154      18    2130    2127    2121    2157      13
    2130    2127    2133    2136      14    2130    2127    2133    2139      14
    2130    2127    2133    2142      14    2130    2127    2145    2148      14
    2130    2127    2145    2151      14    2130    2127    2145    2154      14
    2124    2121    2127    2130      13    2124    2121    2127    2133      13
    2124    2121    2127    2145      13    2124    2121    2157    2160       4
    2124    2121   -2157    2160       3    2124    2121   -2157    2160      17
    2124    2121    2157    2163       3    2121    2127    2133    2136      18
    2121    2127    2133    2139      18    2121    2127    2133    2142      18
    2121    2127    2145    2148      18    2121    2127    2145    2151      18
    2121    2127    2145    2154      18    2121    2157    2163    2166       2
    2118    2115    2121    2124       3    2118    2115    2121    2127       3
    2118    2115    2121    2157       3    2115    2121    2127    2130      13
    2205    2202    2208    2211       1    2205    2202   -2208    2211       2
    2202    2208    2214    2217       3    2190    2184    2193    2196       3
    2190    2184    2193    2199       3    2187    2184    2193    2196       3
    2187    2184    2193    2199       3    2181    2175    2169    2202      13
    2181    2175    2184    2187      14    2181    2175    2184    2190      14
    2181    2175    2184    2193      13    2178    2175    2169    2202      13
    2178    2175    2184    2187      14    2178    2175    2184    2190      14
    2178    2175    2184    2193      13    2172    2169    2175    2178      13
    2172    2169    2175    2181      13    2172    2169    2175    2184      13
    2172    2169    2202    2205       4    2172    2169   -2202    2205       3
    2172    2169   -2202    2205      17    2172    2169    2202    2208       3
    2169    2175    2184    2187      18    2169    2175    2184    2190      18
    2169    2202    2208    2211       2    2166    2163    2169    2172       3
    2166    2163    2169    2175       3    2166    2163    2169    2202       3
    2163    2169    2175    2178      13    2163    2169    2175    2181      13
    2250    2247    2253    2256       1    2250    2247   -2253    2256       2
    2247    2253    2259    2262       3    2235    2229    2238    2241       3
    2235    2229    2238    2244       3    2232    2229    2238    2241       3
    2232    2229    2238    2244       3    2226    2220    2214    2247      13
    2226    2220    2229    2232      14    2226    2220    2229    2235      14
    2226    2220    2229    2238      13    2223    2220    2214    2247      13
    2223    2220    2229    2232      14    2223    2220    2229    2235      14
    2223    2220    2229    2238      13    2217    2214    2220    2223      13
    2217    2214    2220    2226      13    2217    2214    2220    2229      13
    2217    2214    2247    2250       4    2217    2214   -2247    2250       3
    2217    2214   -2247    2250      17    2217    2214    2247    2253       3
    2214    2220    2229    2232      18    2214    2220    2229    2235      18
    2214    2247    2253    2256       2    2211    2208    2214    2217       3
    2211    2208    2214    2220       3    2211    2208    2214    2247       3
    2208    2214    2220    2223      13    2208    2214    2220    2226      13
    2307    2304    2310    2313       1    2307    2304   -2310    2313       2
    2304    2310    2316    2319       3    2289    2280    2274    2292      18
    2286    2280    2274    2292      18    2283    2280    2274    2292      18
    2280    2274    2292    2295      18    2280    2274    2292    2298      18
    2280    2274    2292    2301      18    2277    2274    2280    2283      14
    2277    2274    2280    2286      14    2277    2274    2280    2289      14
    2277    2274    2292    2295      14    2277    2274    2292    2298      14
    2277    2274    2292    2301      14    2271    2265    2259    2304      13
    2271    2265    2274    2277      14    2271    2265    2274    2280      18
    2271    2265    2274    2292      18    2268    2265    2259    2304      13
    2268    2265    2274    2277      14    2268    2265    2274    2280      18
    2268    2265    2274    2292      18    2265    2274    2280    2283      18
    2265    2274    2280    2286      18    2265    2274    2280    2289      18
    2265    2274    2292    2295      18    2265    2274    2292    2298      18
    2265    2274    2292    2301      18    2262    2259    2265    2268      13
    2262    2259    2265    2271      13    2262    2259    2265    2274      13
    2262    2259    2304    2307       4    2262    2259   -2304    2307       3
    2262    2259   -2304    2307      17    2262    2259    2304    2310       3
    2259    2265    2274    2277      18    2259    2304    2310    2313       2
    2256    2253    2259    2262       3    2256    2253    2259    2265       3
    2256    2253    2259    2304       3    2253    2259    2265    2268      13
    2253    2259    2265    2271      13    2373    2370    2376    2379       1
    2373    2370   -2376    2379       2    2370    2376    2382    2385       3
    2355    2349    2358    2361      13    2355    2349    2358    2364      13
    2355    2349    2358    2367      13    2352    2349    2358    2361      13
    2352    2349    2358    2364      13    2352    2349    2358    2367      13
    2346    2340    2349    2352      13    2346    2340    2349    2355      13
    2346    2340    2349    2358      13    2343    2340    2349    2352      13
    2343    2340    2349    2355      13    2343    2340    2349    2358      13
    2340    2349    2358    2361      13    2340    2349    2358    2364      13
    2340    2349    2358    2367      13    2337    2331    2340    2343      14
    2337    2331    2340    2346      14    2337    2331    2340    2349      18
    2334    2331    2340    2343      14    2334    2331    2340    2346      14
    2334    2331    2340    2349      18    2331    2340    2349    2352      13
    2331    2340    2349    2355      13    2328    2322    2316    2370      13
    2328    2322    2331    2334      14    2328    2322    2331    2337      14
    2328    2322    2331    2340      18    2325    2322    2316    2370      13
    2325    2322    2331    2334      14    2325    2322    2331    2337      14
    2325    2322    2331    2340      18    2322    2331    2340    2343      18
    2322    2331    2340    2346      18    2319    2316    2322    2325      13
    2319    2316    2322    2328      13    2319    2316    2322    2331      13
    2319    2316    2370    2373       4    2319    2316   -2370    2373       3
    2319    2316   -2370    2373      17    2319    2316    2370    2376       3
    2316    2322    2331    2334      18    2316    2322    2331    2337      18
    2316    2370    2376    2379       2    2313    2310    2316    2319       3
    2313    2310    2316    2322       3    2313    2310    2316    2370       3
    2310    2316    2322    2325      13    2310    2316    2322    2328      13
    2406    2403    2409    2412       1    2406    2403   -2409    2412       2
    2403    2409    2415    2418       3    2394    2388    2382    2403      13
    2394    2388    2397    2400      74    2391    2388    2382    2403      13
    2391    2388    2397    2400      74    2385    2382    2388    2391      13
    2385    2382    2388    2394      13    2385    2382    2388    2397      75
    2385    2382   -2388    2397       5    2385    2382    2403    2406       4
    2385    2382   -2403    2406       3    2385    2382   -2403    2406      17
    2385    2382    2403    2409       3    2382    2388    2397    2400      76
    2382    2388   -2397    2400      77    2382    2388   -2397    2400      78
    2382    2388   -2397    2400      79    2382    2403    2409    2412       2
    2379    2376    2382    2385       3    2379    2376    2382    2388       3
    2379    2376    2382    2403       3    2376    2382    2388    2391      13
    2376    2382    2388    2394      13    2472    2469    2475    2478       1
    2472    2469   -2475    2478       2    2469    2475    2481    2484       3
    2454    2448    2457    2460      13    2454    2448    2457    2463      13
    2454    2448    2457    2466      13    2451    2448    2457    2460      13
    2451    2448    2457    2463      13    2451    2448    2457    2466      13
    2445    2439    2448    2451      13    2445    2439    2448    2454      13
    2445    2439    2448    2457      13    2442    2439    2448    2451      13
    2442    2439    2448    2454      13    2442    2439    2448    2457      13
    2439    2448    2457    2460      13    2439    2448    2457    2463      13
    2439    2448    2457    2466      13    2436    2430    2439    2442      14
    2436    2430    2439    2445      14    2436    2430    2439    2448      18
    2433    2430    2439    2442      14    2433    2430    2439    2445      14
    2433    2430    2439    2448      18    2430    2439    2448    2451      13
    2430    2439    2448    2454      13    2427    2421    2415    2469      13
    2427    2421    2430    2433      14    2427    2421    2430    2436      14
    2427    2421    2430    2439      18    2424    2421    2415    2469      13
    2424    2421    2430    2433      14    2424    2421    2430    2436      14
    2424    2421    2430    2439      18    2421    2430    2439    2442      18
    2421    2430    2439    2445      18    2418    2415    2421    2424      13
    2418    2415    2421    2427      13    2418    2415    2421    2430      13
    2418    2415    2469    2472       4    2418    2415   -2469    2472       3
    2418    2415   -2469    2472      17    2418    2415    2469    2475       3
    2415    2421    2430    2433      18    2415    2421    2430    2436      18
    2415    2469    2475    2478       2    2412    2409    2415    2418       3
    2412    2409    2415    2421       3    2412    2409    2415    2469       3
    2409    2415    2421    2424      13    2409    2415    2421    2427      13
    2529    2526    2532    2535       1    2529    2526   -2532    2535       2
    2526    2532    2538    2541       3    2511    2502    2496    2514      18
    2508    2502    2496    2514      18    2505    2502    2496    2514      18
    2502    2496    2514    2517      18    2502    2496    2514    2520      18
    2502    2496    2514    2523      18    2499    2496    2502    2505      14
    2499    2496    2502    2508      14    2499    2496    2502    2511      14
    2499    2496    2514    2517      14    2499    2496    2514    2520      14
    2499    2496    2514    2523      14    2493    2487    2481    2526      13
    2493    2487    2496    2499      14    2493    2487    2496    2502      18
    2493    2487    2496    2514      18    2490    2487    2481    2526      13
    2490    2487    2496    2499      14    2490    2487    2496    2502      18
    2490    2487    2496    2514      18    2487    2496    2502    2505      18
    2487    2496    2502    2508      18    2487    2496    2502    2511      18
    2487    2496    2514    2517      18    2487    2496    2514    2520      18
    2487    2496    2514    2523      18    2484    2481    2487    2490      13
    2484    2481    2487    2493      13    2484    2481    2487    2496      13
    2484    2481    2526    2529       4    2484    2481   -2526    2529       3
    2484    2481   -2526    2529      17    2484    2481    2526    2532       3
    2481    2487    2496    2499      18    2481    2526    2532    2535       2
    2478    2475    2481    2484       3    2478    2475    2481    2487       3
    2478    2475    2481    2526       3    2475    2481    2487    2490      13
    2475    2481    2487    2493      13    2601    2598    2604    2607       1
    2601    2598   -2604    2607       2    2598    2604    2610    2613       3
    2586    2583    2589    2592      83    2586    2583    2589    2595      83
    2580    2577    2583    2586      83    2580    2577    2583    2589      83
    2577    2583    2589    2592      83    2574    2571    2568    2595      83
    2574    2571    2577    2580      83    2574    2571    2577    2583      83
    2571    2577    2583    2586      83    2568    2571    2577    2580      83
    2568    2595    2589    2592      85    2565    2562    2568    2571      86
    2565    2562    2568    2595      86    2562    2568    2571    2574      83
    2559    2556    2553    2595      87    2559    2556    2562    2565      88
    2559    2556    2562    2568      88    2553    2556    2562    2565      88
    2553    2595    2589    2592      85    2550    2544    2538    2598      13
    2550    2544    2553    2556       3    2550    2544    2553    2595       3
    2547    2544    2538    2598      13    2547    2544    2553    2556       3
    2547    2544    2553    2595       3    2544    2553    2556    2559      87
    2541    2538    2544    2547      13    2541    2538    2544    2550      13
    2541    2538    2544    2553      13    2541    2538    2598    2601       4
    2541    2538   -2598    2601       3    2541    2538   -2598    2601      17
    2541    2538    2598    2604       3    2538    2598    2604    2607       2
    2535    2532    2538    2541       3    2535    2532    2538    2544       3
    2535    2532    2538    2598       3    2532    2538    2544    2547      13
    2532    2538    2544    2550      13    2652    2649    2655    2658       1
    2652    2649   -2655    2658       2    2649    2655    2661    2664       3
    2637    2634    2640    2643     101    2634    2640    2643    2646     103
    2631    2628    2625    2643     102    2631    2628    2634    2637     104
    2631    2628    2634    2640     104    2628    2625    2643    2646     105
    2625    2628    2634    2637     104    2622    2616    2610    2649      13
    2622    2616    2625    2628       3    2622    2616    2625    2643       3
    2619    2616    2610    2649      13    2619    2616    2625    2628       3
    2619    2616    2625    2643       3    2616    2625    2628    2631     102
    2616    2625    2643    2646     105    2613    2610    2616    2619      13
    2613    2610    2616    2622      13    2613    2610    2616    2625      13
    2613    2610    2649    2652       4    2613    2610   -2649    2652       3
    2613    2610   -2649    2652      17    2613    2610    2649    2655       3
    2610    2649    2655    2658       2    2607    2604    2610    2613       3
    2607    2604    2610    2616       3    2607    2604    2610    2649       3
    2604    2610    2616    2619      13    2604    2610    2616    2622      13
    2709    2706    2712    2715       1    2709    2706   -2712    2715       2
    2706    2712    2718    2721       3    2691    2682    2676    2694      18
    2688    2682    2676    2694      18    2685    2682    2676    2694      18
    2682    2676    2694    2697      18    2682    2676    2694    2700      18
    2682    2676    2694    2703      18    2679    2676    2682    2685      14
    2679    2676    2682    2688      14    2679    2676    2682    2691      14
    2679    2676    2694    2697      14    2679    2676    2694    2700      14
    2679    2676    2694    2703      14    2673    2667    2661    2706      13
    2673    2667    2676    2679      14    2673    2667    2676    2682      18
    2673    2667    2676    2694      18    2670    2667    2661    2706      13
    2670    2667    2676    2679      14    2670    2667    2676    2682      18
    2670    2667    2676    2694      18    2667    2676    2682    2685      18
    2667    2676    2682    2688      18    2667    2676    2682    2691      18
    2667    2676    2694    2697      18    2667    2676    2694    2700      18
    2667    2676    2694    2703      18    2664    2661    2667    2670      13
    2664    2661    2667    2673      13    2664    2661    2667    2676      13
    2664    2661    2706    2709       4    2664    2661   -2706    2709       3
    2664    2661   -2706    2709      17    2664    2661    2706    2712       3
    2661    2667    2676    2679      18    2661    2706    2712    2715       2
    2658    2655    2661    2664       3    2658    2655    2661    2667       3
    2658    2655    2661    2706       3    2655    2661    2667    2670      13
    2655    2661    2667    2673      13    2775    2772    2778    2781       1
    2775    2772   -2778    2781       2    2772    2778    2784    2787       3
    2757    2751    2760    2763      13    2757    2751    2760    2766      13
    2757    2751    2760    2769      13    2754    2751    2760    2763      13
    2754    2751    2760    2766      13    2754    2751    2760    2769      13
    2748    2742    2751    2754      13    2748    2742    2751    2757      13
    2748    2742    2751    2760      13    2745    2742    2751    2754      13
    2745    2742    2751    2757      13    2745    2742    2751    2760      13
    2742    2751    2760    2763      13    2742    2751    2760    2766      13
    2742    2751    2760    2769      13    2739    2733    2742    2745      14
    2739    2733    2742    2748      14    2739    2733    2742    2751      18
    2736    2733    2742    2745      14    2736    2733    2742    2748      14
    2736    2733    2742    2751      18    2733    2742    2751    2754      13
    2733    2742    2751    2757      13    2730    2724    2718    2772      13
    2730    2724    2733    2736      14    2730    2724    2733    2739      14
    2730    2724    2733    2742      18    2727    2724    2718    2772      13
    2727    2724    2733    2736      14    2727    2724    2733    2739      14
    2727    2724    2733    2742      18    2724    2733    2742    2745      18
    2724    2733    2742    2748      18    2721    2718    2724    2727      13
    2721    2718    2724    2730      13    2721    2718    2724    2733      13
    2721    2718    2772    2775       4    2721    2718   -2772    2775       3
    2721    2718   -2772    2775      17    2721    2718    2772    2778       3
    2718    2724    2733    2736      18    2718    2724    2733    2739      18
    2718    2772    2778    2781       2    2715    2712    2718    2721       3
    2715    2712    2718    2724       3    2715    2712    2718    2772       3
    2712    2718    2724    2727      13    2712    2718    2724    2730      13
    2817    2814    2820    2823       1    2817    2814   -2820    2823       2
    2814    2820    2826    2829       3    2802    2799    2805    2808       1
    2802    2799   -2805    2808       2    2802    2799    2805    2811       1
    2802    2799   -2805    2811       2    2796    2790    2784    2814      13
    2796    2790    2799    2802       7    2796    2790   -2799    2802       3
    2796    2790   -2799    2802       8    2796    2790    2799    2805       3
    2793    2790    2784    2814      13    2793    2790    2799    2802       7
    2793    2790   -2799    2802       3    2793    2790   -2799    2802       8
    2793    2790    2799    2805       3    2790    2799    2805    2808       2
    2790    2799    2805    2811       2    2787    2784    2790    2793      13
    2787    2784    2790    2796      13    2787    2784    2790    2799      13
    2787    2784    2814    2817       4    2787    2784   -2814    2817       3
    2787    2784   -2814    2817      17    2787    2784    2814    2820       3
    2784    2814    2820    2823       2    2781    2778    2784    2787       3
    2781    2778    2784    2790       3    2781    2778    2784    2814       3
    2778    2784    2790    2793      13    2778    2784    2790    2796      13
    2883    2880    2886    2889       1    2883    2880   -2886    2889       2
    2880    2886    2892    2895       3    2865    2859    2868    2871      13
    2865    2859    2868    2874      13    2865    2859    2868    2877      13
    2862    2859    2868    2871      13    2862    2859    2868    2874      13
    2862    2859    2868    2877      13    2856    2850    2859    2862      13
    2856    2850    2859    2865      13    2856    2850    2859    2868      13
    2853    2850    2859    2862      13    2853    2850    2859    2865      13
    2853    2850    2859    2868      13    2850    2859    2868    2871      13
    2850    2859    2868    2874      13    2850    2859    2868    2877      13
    2847    2841    2850    2853      14    2847    2841    2850    2856      14
    2847    2841    2850    2859      18    2844    2841    2850    2853      14
    2844    2841    2850    2856      14    2844    2841    2850    2859      18
    2841    2850    2859    2862      13    2841    2850    2859    2865      13
    2838    2832    2826    2880      13    2838    2832    2841    2844      14
    2838    2832    2841    2847      14    2838    2832    2841    2850      18
    2835    2832    2826    2880      13    2835    2832    2841    2844      14
    2835    2832    2841    2847      14    2835    2832    2841    2850      18
    2832    2841    2850    2853      18    2832    2841    2850    2856      18
    2829    2826    2832    2835      13    2829    2826    2832    2838      13
    2829    2826    2832    2841      13    2829    2826    2880    2883       4
    2829    2826   -2880    2883       3    2829    2826   -2880    2883      17
    2829    2826    2880    2886       3    2826    2832    2841    2844      18
    2826    2832    2841    2847      18    2826    2880    2886    2889       2
    2823    2820    2826    2829       3    2823    2820    2826    2832       3
    2823    2820    2826    2880       3    2820    2826    2832    2835      13
    2820    2826    2832    2838      13    2931    2928    2934    2937       1
    2931    2928   -2934    2937       2    2928    2934    2940    2943       3
    2913    2904    2898    2916      18    2910    2904    2898    2916      18
    2907    2904    2898    2916      18    2904    2898    2916    2919      18
    2904    2898    2916    2922      18    2904    2898    2916    2925      18
    2901    2898    2892    2928      13    2901    2898    2904    2907      14
    2901    2898    2904    2910      14    2901    2898    2904    2913      14
    2901    2898    2916    2919      14    2901    2898    2916    2922      14
    2901    2898    2916    2925      14    2895    2892    2898    2901      13
    2895    2892    2898    2904      13    2895    2892    2898    2916      13
    2895    2892    2928    2931       4    2895    2892   -2928    2931       3
    2895    2892   -2928    2931      17    2895    2892    2928    2934       3
    2892    2898    2904    2907      18    2892    2898    2904    2910      18
    2892    2898    2904    2913      18    2892    2898    2916    2919      18
    2892    2898    2916    2922      18    2892    2898    2916    2925      18
    2892    2928    2934    2937       2    2889    2886    2892    2895       3
    2889    2886    2892    2898       3    2889    2886    2892    2928       3
    2886    2892    2898    2901      13    2961    2958    2964    2967       1
    2961    2958   -2964    2967       2    2958    2964    2970    2973       3
    2955    2946    2940    2958      13    2952    2946    2940    2958      13
    2949    2946    2940    2958      13    2943    2940    2946    2949      13
    2943    2940    2946    2952      13    2943    2940    2946    2955      13
    2943    2940    2958    2961       4    2943    2940   -2958    2961       3
    2943    2940   -2958    2961      17    2943    2940    2958    2964       3
    2940    2958    2964    2967       2    2937    2934    2940    2943       3
    2937    2934    2940    2946       3    2937    2934    2940    2958       3
    2934    2940    2946    2949      13    2934    2940    2946    2952      13
    2934    2940    2946    2955      13    3033    3030    3036    3039       1
    3033    3030   -3036    3039       2    3030    3036    3042    3045       3
    3018    3012    3009    3021     103    3018    3012   -3009    3021       6
    3015    3012    3009    3021     103    3015    3012   -3009    3021       6
    3012    3009    3021    3024     103    3012    3009   -3021    3024       6
    3012    3009    3021    3027     103    3012    3009   -3021    3027       6
    3006    3003    3009    3012     103    3006    3003   -3009    3012       6
    3006    3003    3009    3021     103    3006    3003   -3009    3021       6
    3003    3009    3012    3015     103    3003    3009   -3012    3015       6
    3003    3009    3012    3018     103    3003    3009   -3012    3018       6
    3003    3009    3021    3024     103    3003    3009   -3021    3024       6
    3003    3009    3021    3027     103    3003    3009   -3021    3027       6
    3000    2994    3003    3006       5    3000    2994    3003    3009       5
    2997    2994    3003    3006       5    2997    2994    3003    3009       5
    2991    2985    2994    2997      13    2991    2985    2994    3000      13
    2991    2985    2994    3003      13    2988    2985    2994    2997      13
    2988    2985    2994    3000      13    2988    2985    2994    3003      13
    2985    2994    3003    3006       5    2982    2976    2970    3030      13
    2982    2976    2985    2988      14    2982    2976    2985    2991      14
    2982    2976    2985    2994      18    2979    2976    2970    3030      13
    2979    2976    2985    2988      14    2979    2976    2985    2991      14
    2979    2976    2985    2994      18    2976    2985    2994    2997      13
    2976    2985    2994    3000      13    2973    2970    2976    2979      13
    2973    2970    2976    2982      13    2973    2970    2976    2985      13
    2973    2970    3030    3033       4    2973    2970   -3030    3033       3
    2973    2970   -3030    3033      17    2973    2970    3030    3036       3
    2970    2976    2985    2988      18    2970    2976    2985    2991      18
    2970    3030    3036    3039       2    2967    2964    2970    2973       3
    2967    2964    2970    2976       3    2967    2964    2970    3030       3
    2964    2970    2976    2979      13    2964    2970    2976    2982      13
    3090    3087    3093    3096       1    3090    3087   -3093    3096       2
    3087    3093    3099    3102       3    3072    3063    3057    3075      18
    3069    3063    3057    3075      18    3066    3063    3057    3075      18
    3063    3057    3075    3078      18    3063    3057    3075    3081      18
    3063    3057    3075    3084      18    3060    3057    3063    3066      14
    3060    3057    3063    3069      14    3060    3057    3063    3072      14
    3060    3057    3075    3078      14    3060    3057    3075    3081      14
    3060    3057    3075    3084      14    3054    3048    3042    3087      13
    3054    3048    3057    3060      14    3054    3048    3057    3063      18
    3054    3048    3057    3075      18    3051    3048    3042    3087      13
    3051    3048    3057    3060      14    3051    3048    3057    3063      18
    3051    3048    3057    3075      18    3048    3057    3063    3066      18
    3048    3057    3063    3069      18    3048    3057    3063    3072      18
    3048    3057    3075    3078      18    3048    3057    3075    3081      18
    3048    3057    3075    3084      18    3045    3042    3048    3051      13
    3045    3042    3048    3054      13    3045    3042    3048    3057      13
    3045    3042    3087    3090       4    3045    3042   -3087    3090       3
    3045    3042   -3087    3090      17    3045    3042    3087    3093       3
    3042    3048    3057    3060      18    3042    3087    3093    3096       2
    3039    3036    3042    3045       3    3039    3036    3042    3048       3
    3039    3036    3042    3087       3    3036    3042    3048    3051      13
    3036    3042    3048    3054      13    3156    3153    3159    3162       1
    3156    3153   -3159    3162       2    3153    3159    3165    3168       3
    3138    3132    3141    3144      13    3138    3132    3141    3147      13
    3138    3132    3141    3150      13    3135    3132    3141    3144      13
    3135    3132    3141    3147      13    3135    3132    3141    3150      13
    3129    3123    3132    3135      13    3129    3123    3132    3138      13
    3129    3123    3132    3141      13    3126    3123    3132    3135      13
    3126    3123    3132    3138      13    3126    3123    3132    3141      13
    3123    3132    3141    3144      13    3123    3132    3141    3147      13
    3123    3132    3141    3150      13    3120    3114    3123    3126      14
    3120    3114    3123    3129      14    3120    3114    3123    3132      18
    3117    3114    3123    3126      14    3117    3114    3123    3129      14
    3117    3114    3123    3132      18    3114    3123    3132    3135      13
    3114    3123    3132    3138      13    3111    3105    3099    3153      13
    3111    3105    3114    3117      14    3111    3105    3114    3120      14
    3111    3105    3114    3123      18    3108    3105    3099    3153      13
    3108    3105    3114    3117      14    3108    3105    3114    3120      14
    3108    3105    3114    3123      18    3105    3114    3123    3126      18
    3105    3114    3123    3129      18    3102    3099    3105    3108      13
    3102    3099    3105    3111      13    3102    3099    3105    3114      13
    3102    3099    3153    3156       4    3102    3099   -3153    3156       3
    3102    3099   -3153    3156      17    3102    3099    3153    3159       3
    3099    3105    3114    3117      18    3099    3105    3114    3120      18
    3099    3153    3159    3162       2    3096    3093    3099    3102       3
    3096    3093    3099    3105       3    3096    3093    3099    3153       3
    3093    3099    3105    3108      13    3093    3099    3105    3111      13
    3222    3219    3225    3228       1    3222    3219   -3225    3228       2
    3219    3225    3231    3234       3    3204    3198    3207    3210      13
    3204    3198    3207    3213      13    3204    3198    3207    3216      13
    3201    3198    3207    3210      13    3201    3198    3207    3213      13
    3201    3198    3207    3216      13    3195    3189    3198    3201      13
    3195    3189    3198    3204      13    3195    3189    3198    3207      13
    3192    3189    3198    3201      13    3192    3189    3198    3204      13
    3192    3189    3198    3207      13    3189    3198    3207    3210      13
    3189    3198    3207    3213      13    3189    3198    3207    3216      13
    3186    3180    3189    3192      14    3186    3180    3189    3195      14
    3186    3180    3189    3198      18    3183    3180    3189    3192      14
    3183    3180    3189    3195      14    3183    3180    3189    3198      18
    3180    3189    3198    3201      13    3180    3189    3198    3204      13
    3177    3171    3165    3219      13    3177    3171    3180    3183      14
    3177    3171    3180    3186      14    3177    3171    3180    3189      18
    3174    3171    3165    3219      13    3174    3171    3180    3183      14
    3174    3171    3180    3186      14    3174    3171    3180    3189      18
    3171    3180    3189    3192      18    3171    3180    3189    3195      18
    3168    3165    3171    3174      13    3168    3165    3171    3177      13
    3168    3165    3171    3180      13    3168    3165    3219    3222       4
    3168    3165   -3219    3222       3    3168    3165   -3219    3222      17
    3168    3165    3219    3225       3    3165    3171    3180    3183      18
    3165    3171    3180    3186      18    3165    3219    3225    3228       2
    3162    3159    3165    3168       3    3162    3159    3165    3171       3
    3162    3159    3165    3219       3    3159    3165    3171    3174      13
    3159    3165    3171    3177      13    3288    3285    3291    3294       1
    3288    3285   -3291    3294       2    3285    3291    3297    3300       3
    3270    3264    3273    3276      13    3270    3264    3273    3279      13
    3270    3264    3273    3282      13    3267    3264    3273    3276      13
    3267    3264    3273    3279      13    3267    3264    3273    3282      13
    3261    3255    3264    3267      13    3261    3255    3264    3270      13
    3261    3255    3264    3273      13    3258    3255    3264    3267      13
    3258    3255    3264    3270      13    3258    3255    3264    3273      13
    3255    3264    3273    3276      13    3255    3264    3273    3279      13
    3255    3264    3273    3282      13    3252    3246    3255    3258      14
    3252    3246    3255    3261      14    3252    3246    3255    3264      18
    3249    3246    3255    3258      14    3249    3246    3255    3261      14
    3249    3246    3255    3264      18    3246    3255    3264    3267      13
    3246    3255    3264    3270      13    3243    3237    3231    3285      13
    3243    3237    3246    3249      14    3243    3237    3246    3252      14
    3243    3237    3246    3255      18    3240    3237    3231    3285      13
    3240    3237    3246    3249      14    3240    3237    3246    3252      14
    3240    3237    3246    3255      18    3237    3246    3255    3258      18
    3237    3246    3255    3261      18    3234    3231    3237    3240      13
    3234    3231    3237    3243      13    3234    3231    3237    3246      13
    3234    3231    3285    3288       4    3234    3231   -3285    3288       3
    3234    3231   -3285    3288      17    3234    3231    3285    3291       3
    3231    3237    3246    3249      18    3231    3237    3246    3252      18
    3231    3285    3291    3294       2    3228    3225    3231    3234       3
    3228    3225    3231    3237       3    3228    3225    3231    3285       3
    3225    3231    3237    3240      13    3225    3231    3237    3243      13
    3330    3327    3333    3336       1    3330    3327   -3333    3336       2
    3327    3333    3339    3342       3    3315    3312    3318    3321       1
    3315    3312   -3318    3321       2    3315    3312    3318    3324       1
    3315    3312   -3318    3324       2    3309    3303    3297    3327      13
    3309    3303    3312    3315       7    3309    3303   -3312    3315       3
    3309    3303   -3312    3315       8    3309    3303    3312    3318       3
    3306    3303    3297    3327      13    3306    3303    3312    3315       7
    3306    3303   -3312    3315       3    3306    3303   -3312    3315       8
    3306    3303    3312    3318       3    3303    3312    3318    3321       2
    3303    3312    3318    3324       2    3300    3297    3303    3306      13
    3300    3297    3303    3309      13    3300    3297    3303    3312      13
    3300    3297    3327    3330       4    3300    3297   -3327    3330       3
    3300    3297   -3327    3330      17    3300    3297    3327    3333       3
    3297    3327    3333    3336       2    3294    3291    3297    3300       3
    3294    3291    3297    3303       3    3294    3291    3297    3327       3
    3291    3297    3303    3306      13    3291    3297    3303    3309      13
    3360    3357    3363    3366       1    3360    3357   -3363    3366       2
    3357    3363    3369    3372       3    3354    3345    3339    3357      13
    3351    3345    3339    3357      13    3348    3345    3339    3357      13
    3342    3339    3345    3348      13    3342    3339    3345    3351      13
    3342    3339    3345    3354      13    3342    3339    3357    3360       4
    3342    3339   -3357    3360       3    3342    3339   -3357    3360      17
    3342    3339    3357    3363       3    3339    3357    3363    3366       2
    3336    3333    3339    3342       3    3336    3333    3339    3345       3
    3336    3333    3339    3357       3    3333    3339    3345    3348      13
    3333    3339    3345    3351      13    3333    3339    3345    3354      13
    3405    3402    3408    3411       1    3405    3402   -3408    3411       2
    3402    3408    3414    3417       3    3390    3384    3393    3396       3
    3390    3384    3393    3399       3    3387    3384    3393    3396       3
    3387    3384    3393    3399       3    3381    3375    3369    3402      13
    3381    3375    3384    3387      14    3381    3375    3384    3390      14
    3381    3375    3384    3393      13    3378    3375    3369    3402      13
    3378    3375    3384    3387      14    3378    3375    3384    3390      14
    3378    3375    3384    3393      13    3372    3369    3375    3378      13
    3372    3369    3375    3381      13    3372    3369    3375    3384      13
    3372    3369    3402    3405       4    3372    3369   -3402    3405       3
    3372    3369   -3402    3405      17    3372    3369    3402    3408       3
    3369    3375    3384    3387      18    3369    3375    3384    3390      18
    3369    3402    3408    3411       2    3366    3363    3369    3372       3
    3366    3363    3369    3375       3    3366    3363    3369    3402       3
    3363    3369    3375    3378      13    3363    3369    3375    3381      13
    3435    3432    3438    3441       1    3435    3432   -3438    3441       2
    3432    3438    3444    3447       3    3426    3420    3414    3432      13
    3423    3420    3414    3432      13    3417    3414    3420    3423      13
    3417    3414    3420    3426      13    3417    3414    3420    3429      13
    3417    3414    3432    3435       4    3417    3414   -3432    3435       3
    3417    3414   -3432    3435      17    3417    3414    3432    3438       3
    3414    3432    3438    3441       2    3411    3408    3414    3417       3
    3411    3408    3414    3420       3    3411    3408    3414    3432       3
    3408    3414    3420    3423      13    3408    3414    3420    3426      13
    3501    3498    3504    3507       1    3501    3498   -3504    3507       2
    3498    3504    3510    3513       3    3483    3477    3486    3489      13
    3483    3477    3486    3492      13    3483    3477    3486    3495      13
    3480    3477    3486    3489      13    3480    3477    3486    3492      13
    3480    3477    3486    3495      13    3474    3468    3477    3480      13
    3474    3468    3477    3483      13    3474    3468    3477    3486      13
    3471    3468    3477    3480      13    3471    3468    3477    3483      13
    3471    3468    3477    3486      13    3468    3477    3486    3489      13
    3468    3477    3486    3492      13    3468    3477    3486    3495      13
    3465    3459    3468    3471      14    3465    3459    3468    3474      14
    3465    3459    3468    3477      18    3462    3459    3468    3471      14
    3462    3459    3468    3474      14    3462    3459    3468    3477      18
    3459    3468    3477    3480      13    3459    3468    3477    3483      13
    3456    3450    3444    3498      13    3456    3450    3459    3462      14
    3456    3450    3459    3465      14    3456    3450    3459    3468      18
    3453    3450    3444    3498      13    3453    3450    3459    3462      14
    3453    3450    3459    3465      14    3453    3450    3459    3468      18
    3450    3459    3468    3471      18    3450    3459    3468    3474      18
    3447    3444    3450    3453      13    3447    3444    3450    3456      13
    3447    3444    3450    3459      13    3447    3444    3498    3501       4
    3447    3444   -3498    3501       3    3447    3444   -3498    3501      17
    3447    3444    3498    3504       3    3444    3450    3459    3462      18
    3444    3450    3459    3465      18    3444    3498    3504    3507       2
    3441    3438    3444    3447       3    3441    3438    3444    3450       3
    3441    3438    3444    3498       3    3438    3444    3450    3453      13
    3438    3444    3450    3456      13    3531    3528    3534    3537       1
    3531    3528   -3534    3537       2    3531    3528    3534    3540       1
    3531    3528   -3534    3540       2    3525    3516    3510    3528      13
    3522    3516    3510    3528      13    3519    3516    3510    3528      13
    3513    3510    3516    3519      13    3513    3510    3516    3522      13
    3513    3510    3516    3525      13    3513    3510    3528    3531       4
    3513    3510   -3528    3531       3    3513    3510   -3528    3531      17
    3513    3510    3528    3534       3    3510    3528    3534    3537       2
    3510    3528    3534    3540       2    3507    3504    3510    3513       3
    3507    3504    3510    3516       3    3507    3504    3510    3528       3
    3504    3510    3516    3519      13    3504    3510    3516    3522      13
    3504    3510    3516    3525      13    3630    3624    3633    3636       3
    3627    3624    3633    3636       3    3621    3615    3624    3627      13
    3621    3615    3624    3630      13    3621    3615    3624    3633      13
    3618    3615    3624    3627      13    3618    3615    3624    3630      13
    3618    3615    3624    3633      13    3612    3615    3624    3627      75
    3612    3615   -3624    3627       5    3612    3615    3624    3630      75
    3612    3615   -3624    3630       5    3609    3603    3612    3615     147
    3606    3603    3612    3615     147    3603    3612    3615    3618     147
    3603    3612    3615    3621     147    3600    3594    3603    3606      13
    3600    3594    3603    3609      13    3600    3594    3603    3612      75
    3600    3594   -3603    3612       5    3597    3594    3603    3606      13
    3597    3594    3603    3609      13    3597    3594    3603    3612      75
    3597    3594   -3603    3612       5    3591    3594    3603    3606      75
    3591    3594   -3603    3606       5    3591    3594    3603    3609      75
    3591    3594   -3603    3609       5    3588    3582    3591    3594     147
    3585    3582    3591    3594     147    3582    3591    3594    3597     147
    3582    3591    3594    3600     147    3579    3573    3582    3585      13
    3579    3573    3582    3588      13    3579    3573    3582    3591      75
    3579    3573   -3582    3591       5    3576    3573    3582    3585      13
    3576    3573    3582    3588      13    3576    3573    3582    3591      75
    3576    3573   -3582    3591       5    3570    3573    3582    3585      75
    3570    3573   -3582    3585       5    3570    3573    3582    3588      75
    3570    3573   -3582    3588       5    3567    3561    3570    3573     147
    3564    3561    3570    3573     147    3561    3570    3573    3576     147
    3561    3570    3573    3579     147    3558    3552    3561    3564      13
    3558    3552    3561    3567      13    3558    3552    3561    3570      75
    3558    3552   -3561    3570       5    3555    3552    3561    3564      13
    3555    3552    3561    3567      13    3555    3552    3561    3570      75
    3555    3552   -3561    3570       5    3549    3552    3561    3564      13
    3549    3552    3561    3567      13    3546    3549    3552    3555       3
    3546    3549    3552    3558       3      12      24     -18     -21     152
      57      66     -63     -69     152     105     114    -111    -117     152
     207     216    -213    -219     153     171     180    -177    -183     152
     222     231    -228    -234     152     279     288    -285    -291     152
     324     333    -330    -336     152     354     363    -360    -366     152
     399     408    -405    -411     152     447     456    -453    -459     152
     492     501    -498    -504     152     537     546    -543    -549     152
     627     633    -630   -3633     152     594     612    -600    -603     152
     606     639    -636    -642     152     663     672    -669    -675     152
     708     717    -714    -720     152     822     834    -828    -831     152
     816     828    -822    -825     152     810     822    -816    -819     152
     807     816    -810    -813     152     795     807    -801    -804     153
     792     801    -795    -798     152     765     774    -771    -777     152
     864     879    -882    -885     152     867     879    -873    -876     152
     864     873    -867    -870     153     837     846    -843    -849     152
     888     897    -894    -900     152     945     954    -951    -957     152
    1017    1026   -1023   -1029     153     990     999    -996   -1002     152
    1032    1041   -1038   -1044     152    1077    1086   -1083   -1089     152
    1125    1134   -1131   -1137     152    1206    1221   -1218   -1224     153
    1206    1212   -1209   -1215     153    1191    1206   -1200   -1203     153
    1155    1164   -1161   -1167     152    1227    1236   -1233   -1239     152
    1284    1293   -1290   -1296     152    1329    1338   -1335   -1341     152
    1395    1404   -1401   -1407     152    1467    1476   -1473   -1479     153
    1440    1449   -1446   -1452     152    1482    1491   -1488   -1494     152
    1512    1521   -1518   -1524     152    1557    1566   -1563   -1569     152
    1587    1596   -1593   -1599     152    1632    1641   -1638   -1644     152
    1662    1671   -1668   -1674     153    1689    1698   -1695   -1701     152
    1755    1764   -1761   -1767     152    1803    1812   -1809   -1815     152
    1905    1914   -1911   -1917     153    1869    1878   -1875   -1881     152
    1920    1929   -1926   -1932     152    1977    1986   -1983   -1989     152
    2043    2052   -2049   -2055     152    2106    2112   -2109   -3549     152
    2073    2091   -2079   -2082     152    2085    2118   -2115   -2121     152
    2157    2166   -2163   -2169     152    2202    2211   -2208   -2214     152
    2247    2256   -2253   -2259     152    2304    2313   -2310   -2316     152
    2370    2379   -2376   -2382     152    2403    2412   -2409   -2415     152
    2469    2478   -2475   -2481     152    2583    2595   -2589   -2592     152
    2577    2589   -2583   -2586     152    2571    2583   -2577   -2580     152
    2568    2577   -2571   -2574     152    2556    2568   -2562   -2565     153
    2553    2562   -2556   -2559     152    2526    2535   -2532   -2538     152
    2625    2640   -2643   -2646     152    2628    2640   -2634   -2637     152
    2625    2634   -2628   -2631     153    2598    2607   -2604   -2610     152
    2649    2658   -2655   -2661     152    2706    2715   -2712   -2718     152
    2799    2808   -2805   -2811     153    2772    2781   -2778   -2784     152
    2814    2823   -2820   -2826     152    2880    2889   -2886   -2892     152
    2928    2937   -2934   -2940     152    3009    3024   -3021   -3027     153
    3009    3015   -3012   -3018     153    2994    3009   -3003   -3006     153
    2958    2967   -2964   -2970     152    3030    3039   -3036   -3042     152
    3087    3096   -3093   -3099     152    3153    3162   -3159   -3165     152
    3219    3228   -3225   -3231     152    3312    3321   -3318   -3324     153
    3285    3294   -3291   -3297     152    3327    3336   -3333   -3339     152
    3357    3366   -3363   -3369     152    3402    3411   -3408   -3414     152
    3432    3441   -3438   -3444     152    3498    3507   -3504   -3510     152
    3528    3537   -3534   -3540     153
%FLAG DIHEDRALS_WITHOUT_HYDROGEN                                                
%FORMAT(10I8)                                                                   
      15      12      18      24       2      12      18      24      30       4
      12      18     -24      30       3      12      18     -24      30       5
      12      18     -24      30       6      12      18      24      57       4
      12      18     -24      57       3      12      18     -24      57       5
      12      18     -24      57       6       3      12      18      24       2
      60      57      63      69       2      57      63      69      75       4
      57      63     -69      75       3      57      63     -69      75       5
      57      63     -69      75       6      57      63      69     105       4
      57      63     -69     105       3      57      63     -69     105       5
      57      63     -69     105       6      39      30      24      57       9
      39      30     -24      57      10      39      30     -24      57      11
      39      30     -24      57      12      30      24      57      60       3
      30      24      57      63       4      30      24     -57      63       3
      30      24     -57      63       5      30      24     -57      63       6
      30      39      48      51      15      30      39     -48      51      16
      30      39      48      54      15      30      39     -48      54      16
      24      30      39      48      19      24      30     -39      48      20
      24      30     -39      48      21      24      30     -39      48      22
      24      57      63      69       2      18      24      30      39      23
      18      24     -30      39      24      18      24     -30      39      11
      18      24     -30      39      25      18      24      57      60       3
      18      24      57      63      26      18      24     -57      63      27
      18      24     -57      63      17      18      24     -57      63       6
     108     105     111     117       2     105     111     117     123       4
     105     111    -117     123       3     105     111    -117     123       5
     105     111    -117     123       6     105     111     117     171       4
     105     111    -117     171       3     105     111    -117     171       5
     105     111    -117     171       6      93      75      69     105      28
      93      75     -69     105      29      93      75     -69     105      30
      93      75     -69     105      31      81      75      69     105      28
      81      75     -69     105      29      81      75     -69     105      30
      81      75     -69     105      31      75      69     105     108       3
      75      69     105     111       4      75      69    -105     111       3
      75      69    -105     111       5      75      69    -105     111       6
      69     105     111     117       2      63      69      75      81      32
      63      69     -75      81      33      63      69     -75      81      30
      63      69     -75      81      34      63      69      75      93      32
      63      69     -75      93      33      63      69     -75      93      30
      63      69     -75      93      34      63      69     105     108       3
      63      69     105     111      26      63      69    -105     111      27
      63      69    -105     111      17      63      69    -105     111       6
     174     171     177     183       2     171     177     183     189       4
     171     177    -183     189       3     171     177    -183     189       5
     171     177    -183     189       6     171     177     183     222       4
     171     177    -183     222       3     171     177    -183     222       5
     171     177    -183     222       6     132     123     117     171      13
     132     141     150     159      13     123     117     171     174       3
     123     117     171     177       4     123     117    -171     177       3
     123     117    -171     177       5     123     117    -171     177       6
     123     132     141     150      35     123     132    -141     150      36
     123     132    -141     150      37     117     123     132     141      35
     117     123    -132     141      36     117     123    -132     141      37
     117     171     177     183       2     111     117     123     132      13
     111     117     171     174       3     111     117     171     177      26
     111     117    -171     177      27     111     117    -171     177      17
     111     117    -171     177       6     225     222     228     234       2
     222     228     234     240       4     222     228    -234     240       3
     222     228    -234     240       5     222     228    -234     240       6
     222     228     234     279       4     222     228    -234     279       3
     222     228    -234     279       5     222     228    -234     279       6
     198     189     183     222       9     198     189    -183     222      10
     198     189    -183     222      11     198     189    -183     222      12
     189     183     222     225       3     189     183     222     228       4
     189     183    -222     228       3     189     183    -222     228       5
     189     183    -222     228       6     189     198     207     210       4
     189     198     207     213      38     189     198    -207     213      39
     189     198    -207     213      40     189     198    -207     213      41
     183     189     198     207      42     183     189    -198     207      43
     183     189    -198     207      44     183     189    -198     207      45
     183     222     228     234       2     177     183     189     198      23
     177     183    -189     198      24     177     183    -189     198      11
     177     183    -189     198      25     177     183     222     225       3
     177     183     222     228      26     177     183    -222     228      27
     177     183    -222     228      17     177     183    -222     228       6
     282     279     285     291       2     279     285     291     297       4
     279     285    -291     297       3     279     285    -291     297       5
     279     285    -291     297       6     279     285     291     324       4
     279     285    -291     324       3     279     285    -291     324       5
     279     285    -291     324       6     249     240     234     279      46
     249     240    -234     279      47     249     240    -234     279      11
     249     240    -234     279      48     240     234     279     282       3
     240     234     279     285       4     240     234    -279     285       3
     240     234    -279     285       5     240     234    -279     285       6
     234     240     249     255      49     234     240    -249     255      50
     234     240    -249     255      51     234     240    -249     255      52
     234     240     249     267      49     234     240    -249     267      50
     234     240    -249     267      51     234     240    -249     267      52
     234     279     285     291       2     228     234     240     249      53
     228     234    -240     249      54     228     234    -240     249      11
     228     234    -240     249      55     228     234     279     282       3
     228     234     279     285      26     228     234    -279     285      27
     228     234    -279     285      17     228     234    -279     285       6
     327     324     330     336       2     324     330     336     342       4
     324     330    -336     342       3     324     330    -336     342       5
     324     330    -336     342       6     324     330     336     354       4
     324     330    -336     354       3     324     330    -336     354       5
     324     330    -336     354       6     306     297     291     324       9
     306     297    -291     324      10     306     297    -291     324      11
     306     297    -291     324      12     297     291     324     327       3
     297     291     324     330       4     297     291    -324     330       3
     297     291    -324     330       5     297     291    -324     330       6
     297     306     315     318      15     297     306    -315     318      16
     297     306     315     321      15     297     306    -315     321      16
     291     297     306     315      19     291     297    -306     315      20
     291     297    -306     315      21     291     297    -306     315      22
     291     324     330     336       2     285     291     297     306      23
     285     291    -297     306      24     285     291    -297     306      11
     285     291    -297     306      25     285     291     324     327       3
     285     291     324     330      26     285     291    -324     330      27
     285     291    -324     330      17     285     291    -324     330       6
     357     354     360     366       2     354     360     366     372       4
     354     360    -366     372       3     354     360    -366     372       5
     354     360    -366     372       6     354     360     366     399       4
     354     360    -366     399       3     354     360    -366     399       5
     354     360    -366     399       6     342     336     354     357       3
     342     336     354     360       4     342     336    -354     360       3
     342     336    -354     360       5     342     336    -354     360       6
     336     354     360     366       2     330     336     354     357       3
     330     336     354     360      26     330     336    -354     360      27
     330     336    -354     360      17     330     336    -354     360       6
     402     399     405     411       2     399     405     411     417       4
     399     405    -411     417       3     399     405    -411     417       5
     399     405    -411     417       6     399     405     411     447       4
     399     405    -411     447       3     399     405    -411     447       5
     399     405    -411     447       6     381     372     366     399       9
     381     372    -366     399      10     381     372    -366     399      11
     381     372    -366     399      12     372     366     399     402       3
     372     366     399     405       4     372     366    -399     405       3
     372     366    -399     405       5     372     366    -399     405       6
     372     381     390     393      15     372     381    -390     393      16
     372     381     390     396      15     372     381    -390     396      16
     366     372     381     390      19     366     372    -381     390      20
     366     372    -381     390      21     366     372    -381     390      22
     366     399     405     411       2     360     366     372     381      23
     360     366    -372     381      24     360     366    -372     381      11
     360     366    -372     381      25     360     366     399     402       3
     360     366     399     405      26     360     366    -399     405      27
     360     366    -399     405      17     360     366    -399     405       6
     450     447     453     459       2     447     453     459     465       4
     447     453    -459     465       3     447     453    -459     465       5
     447     453    -459     465       6     447     453     459     492       4
     447     453    -459     492       3     447     453    -459     492       5
     447     453    -459     492       6     435     417     411     447      28
     435     417    -411     447      29     435     417    -411     447      30
     435     417    -411     447      31     423     417     411     447      28
     423     417    -411     447      29     423     417    -411     447      30
     423     417    -411     447      31     417     411     447     450       3
     417     411     447     453       4     417     411    -447     453       3
     417     411    -447     453       5     417     411    -447     453       6
     411     447     453     459       2     405     411     417     423      32
     405     411    -417     423      33     405     411    -417     423      30
     405     411    -417     423      34     405     411     417     435      32
     405     411    -417     435      33     405     411    -417     435      30
     405     411    -417     435      34     405     411     447     450       3
     405     411     447     453      26     405     411    -447     453      27
     405     411    -447     453      17     405     411    -447     453       6
     495     492     498     504       2     492     498     504     510       4
     492     498    -504     510       3     492     498    -504     510       5
     492     498    -504     510       6     492     498     504     537       4
     492     498    -504     537       3     492     498    -504     537       5
     492     498    -504     537       6     474     465     459     492       9
     474     465    -459     492      10     474     465    -459     492      11
     474     465    -459     492      12     465     459     492     495       3
     465     459     492     498       4     465     459    -492     498       3
     465     459    -492     498       5     465     459    -492     498       6
     465     474     483     486      15     465     474    -483     486      16
     465     474     483     489      15     465     474    -483     489      16
     459     465     474     483      19     459     465    -474     483      20
     459     465    -474     483      21     459     465    -474     483      22
     459     492     498     504       2     453     459     465     474      23
     453     459    -465     474      24     453     459    -465     474      11
     453     459    -465     474      25     453     459     492     495       3
     453     459     492     498      26     453     459    -492     498      27
     453     459    -492     498      17     453     459    -492     498       6
     540     537     543     549       2     537     543     549     555       4
     537     543    -549     555       3     537     543    -549     555       5
     537     543    -549     555       6     537     543     549     594       4
     537     543    -549     594       3     537     543    -549     594       5
     537     543    -549     594       6     519     510     504     537       9
     519     510    -504     537      10     519     510    -504     537      11
     519     510    -504     537      12     510     504     537     540       3
     510     504     537     543       4     510     504    -537     543       3
     510     504    -537     543       5     510     504    -537     543       6
     510     519     528     531      15     510     519    -528     531      16
     510     519     528     534      15     510     519    -528     534      16
     504     510     519     528      19     504     510    -519     528      20
     504     510    -519     528      21     504     510    -519     528      22
     504     537     543     549       2     498     504     510     519      23
     498     504    -510     519      24     498     504    -510     519      11
     498     504    -510     519      25     498     504     537     540       3
     498     504     537     543      26     498     504    -537     543      27
     498     504    -537     543      17     498     504    -537     543       6
     597     594     600     612       2     594     600     612     606       4
     594     600    -612     606      56     594     600    -612     606      57
     594     600    -612     606       6     594     600     612     618       3
     564     555     549     594      46     564     555    -549     594      47
     564     555    -549     594      11     564     555    -549     594      48
     555     549     594     597       3     555     549     594     600       4
     555     549    -594     600       3     555     549    -594     600       5
     555     549    -594     600       6     549     555     564     570      49
     549     555    -564     570      50     549     555    -564     570      51
     549     555    -564     570      52     549     555     564     582      49
     549     555    -564     582      50     549     555    -564     582      51
     549     555    -564     582      52     549     594     600     612       2
     543     549     555     564      53     543     549    -555     564      54
     543     549    -555     564      11     543     549    -555     564      55
     543     549     594     597       3     543     549     594     600      26
     543     549    -594     600      27     543     549    -594     600      17
     543     549    -594     600       6     630     627   -3639    3636      60
     630    3633    3624    3615       3     630    3633   -3636    3639      61
     627     630    3633    3624      59     627     630   -3633    3636      59
     627    3639   -3636    3633      58     618     612     606     636       3
     618     627     630    3633      58     618     627    3639    3636      60
     612     606     636     642       2     612     618     627     630      63
     612     618     627    3639       5     609     606     612     618      66
     609     606     636     642       2     606     612     618     627      13
     606     636     642     648       4     606     636    -642     648       3
     606     636    -642     648       5     606     636    -642     648       6
     606     636     642     663       4     606     636    -642     663       3
     606     636    -642     663       5     606     636    -642     663       6
     600     612     606     609      27     600     612     606     636      67
     600     612    -606     636      68     600     612    -606     636      69
     600     612    -606     636       6     600     612     618     627      13
     666     663     669     675       2     663     669     675     681       4
     663     669    -675     681       3     663     669    -675     681       5
     663     669    -675     681       6     663     669     675     708       4
     663     669    -675     708       3     663     669    -675     708       5
     663     669    -675     708       6     657     648     642     663      70
     657     648    -642     663      71     657     648    -642     663      72
     657     648    -642     663      73     648     642     663     666       3
     648     642     663     669       4     648     642    -663     669       3
     648     642    -663     669       5     648     642    -663     669       6
     642     663     669     675       2     636     642     648     657      80
     636     642    -648     657      81     636     642    -648     657      72
     636     642    -648     657      82     636     642     663     666       3
     636     642     663     669      26     636     642    -663     669      27
     636     642    -663     669      17     636     642    -663     669       6
     711     708     714     720       2     708     714     720     726       4
     708     714    -720     726       3     708     714    -720     726       5
     708     714    -720     726       6     708     714     720     765       4
     708     714    -720     765       3     708     714    -720     765       5
     708     714    -720     765       6     690     681     675     708       9
     690     681    -675     708      10     690     681    -675     708      11
     690     681    -675     708      12     681     675     708     711       3
     681     675     708     714       4     681     675    -708     714       3
     681     675    -708     714       5     681     675    -708     714       6
     681     690     699     702      15     681     690    -699     702      16
     681     690     699     705      15     681     690    -699     705      16
     675     681     690     699      19     675     681    -690     699      20
     675     681    -690     699      21     675     681    -690     699      22
     675     708     714     720       2     669     675     681     690      23
     669     675    -681     690      24     669     675    -681     690      11
     669     675    -681     690      25     669     675     708     711       3
     669     675     708     714      26     669     675    -708     714      27
     669     675    -708     714      17     669     675    -708     714       6
     768     765     771     777       2     765     771     777     783       4
     765     771    -777     783       3     765     771    -777     783       5
     765     771    -777     783       6     765     771     777     837       4
     765     771    -777     837       3     765     771    -777     837       5
     765     771    -777     837       6     735     726     720     765      46
     735     726    -720     765      47     735     726    -720     765      11
     735     726    -720     765      48     726     720     765     768       3
     726     720     765     771       4     726     720    -765     771       3
     726     720    -765     771       5     726     720    -765     771       6
     720     726     735     741      49     720     726    -735     741      50
     720     726    -735     741      51     720     726    -735     741      52
     720     726     735     753      49     720     726    -735     753      50
     720     726    -735     753      51     720     726    -735     753      52
     720     765     771     777       2     714     720     726     735      53
     714     720    -726     735      54     714     720    -726     735      11
     714     720    -726     735      55     714     720     765     768       3
     714     720     765     771      26     714     720    -765     771      27
     714     720    -765     771      17     714     720    -765     771       6
     840     837     843     849       2     837     843     849     855       4
     837     843    -849     855       3     837     843    -849     855       5
     837     843    -849     855       6     837     843     849     888       4
     837     843    -849     888       3     837     843    -849     888       5
     837     843    -849     888       6     816     810     807     834      83
     816     822    -828     834      83     810     807     834     828      84
     810     816    -822     828      83     807     810     816     822      83
     807     834    -828     822      85     801     795    -792     834      87
     801     807     810     816      83     801     807     834     828      84
     795     792    -834     807      89     795     792     834     828      89
     795     801     807     810      86     795     801    -807     834      86
     792     783     777     837      90     792     783    -777     837      91
     792     783    -777     837      92     792     783    -777     837      93
     792     795    -801     807      88     792     834    -807     801      84
     792     834     807     810      84     792     834     828     822      85
     783     777     837     840       3     783     777     837     843       4
     783     777    -837     843       3     783     777    -837     843       5
     783     777    -837     843       6     783     792     795     801      87
     783     792     834     807      89     783     792     834     828      89
     777     783     792     795       4     777     783    -792     795       3
     777     783    -792     795       5     777     783    -792     795       6
     777     783     792     834      94     777     783    -792     834      95
     777     783    -792     834      96     777     783    -792     834      97
     777     837     843     849       2     771     777     783     792      98
     771     777    -783     792      99     771     777    -783     792      92
     771     777    -783     792     100     771     777     837     840       3
     771     777     837     843      26     771     777    -837     843      27
     771     777    -837     843      17     771     777    -837     843       6
     891     888     894     900       2     888     894     900     906       4
     888     894    -900     906       3     888     894    -900     906       5
     888     894    -900     906       6     888     894     900     945       4
     888     894    -900     945       3     888     894    -900     945       5
     888     894    -900     945       6     873     867    -864     882     102
     867     864    -882     879     105     867     873    -879     882     101
     864     855     849     888     106     864     855    -849     888     107
     864     855    -849     888     108     864     855    -849     888     109
     864     867    -873     879     104     864     882    -879     873     103
     855     849     888     891       3     855     849     888     894       4
     855     849    -888     894       3     855     849    -888     894       5
     855     849    -888     894       6     855     864     867     873     102
     855     864     882     879     105     849     855     864     867     110
     849     855    -864     867     111     849     855    -864     867     112
     849     855    -864     867     113     849     855     864     882     114
     849     855    -864     882     115     849     855    -864     882     116
     849     855    -864     882     117     849     888     894     900       2
     843     849     855     864     118     843     849    -855     864     119
     843     849    -855     864     108     843     849    -855     864     120
     843     849     888     891       3     843     849     888     894      26
     843     849    -888     894      27     843     849    -888     894      17
     843     849    -888     894       6     948     945     951     957       2
     945     951     957     963       4     945     951    -957     963       3
     945     951    -957     963       5     945     951    -957     963       6
     945     951     957     990       4     945     951    -957     990       3
     945     951    -957     990       5     945     951    -957     990       6
     915     906     900     945      46     915     906    -900     945      47
     915     906    -900     945      11     915     906    -900     945      48
     906     900     945     948       3     906     900     945     951       4
     906     900    -945     951       3     906     900    -945     951       5
     906     900    -945     951       6     900     906     915     921      49
     900     906    -915     921      50     900     906    -915     921      51
     900     906    -915     921      52     900     906     915     933      49
     900     906    -915     933      50     900     906    -915     933      51
     900     906    -915     933      52     900     945     951     957       2
     894     900     906     915      53     894     900    -906     915      54
     894     900    -906     915      11     894     900    -906     915      55
     894     900     945     948       3     894     900     945     951      26
     894     900    -945     951      27     894     900    -945     951      17
     894     900    -945     951       6     993     990     996    1002       2
     990     996    1002    1008       4     990     996   -1002    1008       3
     990     996   -1002    1008       5     990     996   -1002    1008       6
     990     996    1002    1032       4     990     996   -1002    1032       3
     990     996   -1002    1032       5     990     996   -1002    1032       6
     972     963     957     990       9     972     963    -957     990      10
     972     963    -957     990      11     972     963    -957     990      12
     963     957     990     993       3     963     957     990     996       4
     963     957    -990     996       3     963     957    -990     996       5
     963     957    -990     996       6     963     972     981     984      15
     963     972    -981     984      16     963     972     981     987      15
     963     972    -981     987      16     957     963     972     981      19
     957     963    -972     981      20     957     963    -972     981      21
     957     963    -972     981      22     957     990     996    1002       2
     951     957     963     972      23     951     957    -963     972      24
     951     957    -963     972      11     951     957    -963     972      25
     951     957     990     993       3     951     957     990     996      26
     951     957    -990     996      27     951     957    -990     996      17
     951     957    -990     996       6    1035    1032    1038    1044       2
    1032    1038    1044    1050       4    1032    1038   -1044    1050       3
    1032    1038   -1044    1050       5    1032    1038   -1044    1050       6
    1032    1038    1044    1077       4    1032    1038   -1044    1077       3
    1032    1038   -1044    1077       5    1032    1038   -1044    1077       6
    1017    1008    1002    1032     121    1017    1008   -1002    1032     122
    1017    1008   -1002    1032     123    1017    1008   -1002    1032     124
    1008    1002    1032    1035       3    1008    1002    1032    1038       4
    1008    1002   -1032    1038       3    1008    1002   -1032    1038       5
    1008    1002   -1032    1038       6    1002    1008    1017    1020       4
    1002    1008    1017    1023     125    1002    1008   -1017    1023     126
    1002    1008   -1017    1023     127    1002    1008   -1017    1023     128
    1002    1032    1038    1044       2     996    1002    1008    1017     129
     996    1002   -1008    1017     130     996    1002   -1008    1017     123
     996    1002   -1008    1017     131     996    1002    1032    1035       3
     996    1002    1032    1038      26     996    1002   -1032    1038      27
     996    1002   -1032    1038      17     996    1002   -1032    1038       6
    1080    1077    1083    1089       2    1077    1083    1089    1095       4
    1077    1083   -1089    1095       3    1077    1083   -1089    1095       5
    1077    1083   -1089    1095       6    1077    1083    1089    1125       4
    1077    1083   -1089    1125       3    1077    1083   -1089    1125       5
    1077    1083   -1089    1125       6    1059    1050    1044    1077       9
    1059    1050   -1044    1077      10    1059    1050   -1044    1077      11
    1059    1050   -1044    1077      12    1050    1044    1077    1080       3
    1050    1044    1077    1083       4    1050    1044   -1077    1083       3
    1050    1044   -1077    1083       5    1050    1044   -1077    1083       6
    1050    1059    1068    1071      15    1050    1059   -1068    1071      16
    1050    1059    1068    1074      15    1050    1059   -1068    1074      16
    1044    1050    1059    1068      19    1044    1050   -1059    1068      20
    1044    1050   -1059    1068      21    1044    1050   -1059    1068      22
    1044    1077    1083    1089       2    1038    1044    1050    1059      23
    1038    1044   -1050    1059      24    1038    1044   -1050    1059      11
    1038    1044   -1050    1059      25    1038    1044    1077    1080       3
    1038    1044    1077    1083      26    1038    1044   -1077    1083      27
    1038    1044   -1077    1083      17    1038    1044   -1077    1083       6
    1128    1125    1131    1137       2    1125    1131    1137    1143       4
    1125    1131   -1137    1143       3    1125    1131   -1137    1143       5
    1125    1131   -1137    1143       6    1125    1131    1137    1155       4
    1125    1131   -1137    1155       3    1125    1131   -1137    1155       5
    1125    1131   -1137    1155       6    1113    1095    1089    1125      28
    1113    1095   -1089    1125      29    1113    1095   -1089    1125      30
    1113    1095   -1089    1125      31    1101    1095    1089    1125      28
    1101    1095   -1089    1125      29    1101    1095   -1089    1125      30
    1101    1095   -1089    1125      31    1095    1089    1125    1128       3
    1095    1089    1125    1131       4    1095    1089   -1125    1131       3
    1095    1089   -1125    1131       5    1095    1089   -1125    1131       6
    1089    1125    1131    1137       2    1083    1089    1095    1101      32
    1083    1089   -1095    1101      33    1083    1089   -1095    1101      30
    1083    1089   -1095    1101      34    1083    1089    1095    1113      32
    1083    1089   -1095    1113      33    1083    1089   -1095    1113      30
    1083    1089   -1095    1113      34    1083    1089    1125    1128       3
    1083    1089    1125    1131      26    1083    1089   -1125    1131      27
    1083    1089   -1125    1131      17    1083    1089   -1125    1131       6
    1158    1155    1161    1167       2    1155    1161    1167    1173       4
    1155    1161   -1167    1173       3    1155    1161   -1167    1173       5
    1155    1161   -1167    1173       6    1155    1161    1167    1227       4
    1155    1161   -1167    1227       3    1155    1161   -1167    1227       5
    1155    1161   -1167    1227       6    1143    1137    1155    1158       3
    1143    1137    1155    1161       4    1143    1137   -1155    1161       3
    1143    1137   -1155    1161       5    1143    1137   -1155    1161       6
    1137    1155    1161    1167       2    1131    1137    1155    1158       3
    1131    1137    1155    1161      26    1131    1137   -1155    1161      27
    1131    1137   -1155    1161      17    1131    1137   -1155    1161       6
    1230    1227    1233    1239       2    1227    1233    1239    1245       4
    1227    1233   -1239    1245       3    1227    1233   -1239    1245       5
    1227    1233   -1239    1245       6    1227    1233    1239    1284       4
    1227    1233   -1239    1284       3    1227    1233   -1239    1284       5
    1227    1233   -1239    1284       6    1191    1200    1206    1209     103
    1191    1200   -1206    1209       6    1191    1200    1206    1218     103
    1191    1200   -1206    1218       6    1182    1173    1167    1227      13
    1182    1191    1200    1206       4    1182    1191   -1200    1206       5
    1173    1167    1227    1230       3    1173    1167    1227    1233       4
    1173    1167   -1227    1233       3    1173    1167   -1227    1233       5
    1173    1167   -1227    1233       6    1173    1182    1191    1200      13
    1167    1173    1182    1191      35    1167    1173   -1182    1191      36
    1167    1173   -1182    1191      37    1167    1227    1233    1239       2
    1161    1167    1173    1182      13    1161    1167    1227    1230       3
    1161    1167    1227    1233      26    1161    1167   -1227    1233      27
    1161    1167   -1227    1233      17    1161    1167   -1227    1233       6
    1287    1284    1290    1296       2    1284    1290    1296    1302       4
    1284    1290   -1296    1302       3    1284    1290   -1296    1302       5
    1284    1290   -1296    1302       6    1284    1290    1296    1329       4
    1284    1290   -1296    1329       3    1284    1290   -1296    1329       5
    1284    1290   -1296    1329       6    1254    1245    1239    1284      46
    1254    1245   -1239    1284      47    1254    1245   -1239    1284      11
    1254    1245   -1239    1284      48    1245    1239    1284    1287       3
    1245    1239    1284    1290       4    1245    1239   -1284    1290       3
    1245    1239   -1284    1290       5    1245    1239   -1284    1290       6
    1239    1245    1254    1260      49    1239    1245   -1254    1260      50
    1239    1245   -1254    1260      51    1239    1245   -1254    1260      52
    1239    1245    1254    1272      49    1239    1245   -1254    1272      50
    1239    1245   -1254    1272      51    1239    1245   -1254    1272      52
    1239    1284    1290    1296       2    1233    1239    1245    1254      53
    1233    1239   -1245    1254      54    1233    1239   -1245    1254      11
    1233    1239   -1245    1254      55    1233    1239    1284    1287       3
    1233    1239    1284    1290      26    1233    1239   -1284    1290      27
    1233    1239   -1284    1290      17    1233    1239   -1284    1290       6
    1332    1329    1335    1341       2    1329    1335    1341    1347       4
    1329    1335   -1341    1347       3    1329    1335   -1341    1347       5
    1329    1335   -1341    1347       6    1329    1335    1341    1395       4
    1329    1335   -1341    1395       3    1329    1335   -1341    1395       5
    1329    1335   -1341    1395       6    1311    1302    1296    1329       9
    1311    1302   -1296    1329      10    1311    1302   -1296    1329      11
    1311    1302   -1296    1329      12    1302    1296    1329    1332       3
    1302    1296    1329    1335       4    1302    1296   -1329    1335       3
    1302    1296   -1329    1335       5    1302    1296   -1329    1335       6
    1302    1311    1320    1323      15    1302    1311   -1320    1323      16
    1302    1311    1320    1326      15    1302    1311   -1320    1326      16
    1296    1302    1311    1320      19    1296    1302   -1311    1320      20
    1296    1302   -1311    1320      21    1296    1302   -1311    1320      22
    1296    1329    1335    1341       2    1290    1296    1302    1311      23
    1290    1296   -1302    1311      24    1290    1296   -1302    1311      11
    1290    1296   -1302    1311      25    1290    1296    1329    1332       3
    1290    1296    1329    1335      26    1290    1296   -1329    1335      27
    1290    1296   -1329    1335      17    1290    1296   -1329    1335       6
    1398    1395    1401    1407       2    1395    1401    1407    1413       4
    1395    1401   -1407    1413       3    1395    1401   -1407    1413       5
    1395    1401   -1407    1413       6    1395    1401    1407    1440       4
    1395    1401   -1407    1440       3    1395    1401   -1407    1440       5
    1395    1401   -1407    1440       6    1356    1347    1341    1395      13
    1356    1365    1374    1383      13    1347    1341    1395    1398       3
    1347    1341    1395    1401       4    1347    1341   -1395    1401       3
    1347    1341   -1395    1401       5    1347    1341   -1395    1401       6
    1347    1356    1365    1374      35    1347    1356   -1365    1374      36
    1347    1356   -1365    1374      37    1341    1347    1356    1365      35
    1341    1347   -1356    1365      36    1341    1347   -1356    1365      37
    1341    1395    1401    1407       2    1335    1341    1347    1356      13
    1335    1341    1395    1398       3    1335    1341    1395    1401      26
    1335    1341   -1395    1401      27    1335    1341   -1395    1401      17
    1335    1341   -1395    1401       6    1443    1440    1446    1452       2
    1440    1446    1452    1458       4    1440    1446   -1452    1458       3
    1440    1446   -1452    1458       5    1440    1446   -1452    1458       6
    1440    1446    1452    1482       4    1440    1446   -1452    1482       3
    1440    1446   -1452    1482       5    1440    1446   -1452    1482       6
    1422    1413    1407    1440       9    1422    1413   -1407    1440      10
    1422    1413   -1407    1440      11    1422    1413   -1407    1440      12
    1413    1407    1440    1443       3    1413    1407    1440    1446       4
    1413    1407   -1440    1446       3    1413    1407   -1440    1446       5
    1413    1407   -1440    1446       6    1413    1422    1431    1434      15
    1413    1422   -1431    1434      16    1413    1422    1431    1437      15
    1413    1422   -1431    1437      16    1407    1413    1422    1431      19
    1407    1413   -1422    1431      20    1407    1413   -1422    1431      21
    1407    1413   -1422    1431      22    1407    1440    1446    1452       2
    1401    1407    1413    1422      23    1401    1407   -1413    1422      24
    1401    1407   -1413    1422      11    1401    1407   -1413    1422      25
    1401    1407    1440    1443       3    1401    1407    1440    1446      26
    1401    1407   -1440    1446      27    1401    1407   -1440    1446      17
    1401    1407   -1440    1446       6    1485    1482    1488    1494       2
    1482    1488    1494    1500       4    1482    1488   -1494    1500       3
    1482    1488   -1494    1500       5    1482    1488   -1494    1500       6
    1482    1488    1494    1512       4    1482    1488   -1494    1512       3
    1482    1488   -1494    1512       5    1482    1488   -1494    1512       6
    1467    1458    1452    1482     121    1467    1458   -1452    1482     122
    1467    1458   -1452    1482     123    1467    1458   -1452    1482     124
    1458    1452    1482    1485       3    1458    1452    1482    1488       4
    1458    1452   -1482    1488       3    1458    1452   -1482    1488       5
    1458    1452   -1482    1488       6    1452    1458    1467    1470       4
    1452    1458    1467    1473     125    1452    1458   -1467    1473     126
    1452    1458   -1467    1473     127    1452    1458   -1467    1473     128
    1452    1482    1488    1494       2    1446    1452    1458    1467     129
    1446    1452   -1458    1467     130    1446    1452   -1458    1467     123
    1446    1452   -1458    1467     131    1446    1452    1482    1485       3
    1446    1452    1482    1488      26    1446    1452   -1482    1488      27
    1446    1452   -1482    1488      17    1446    1452   -1482    1488       6
    1515    1512    1518    1524       2    1512    1518    1524    1530       4
    1512    1518   -1524    1530       3    1512    1518   -1524    1530       5
    1512    1518   -1524    1530       6    1512    1518    1524    1557       4
    1512    1518   -1524    1557       3    1512    1518   -1524    1557       5
    1512    1518   -1524    1557       6    1500    1494    1512    1515       3
    1500    1494    1512    1518       4    1500    1494   -1512    1518       3
    1500    1494   -1512    1518       5    1500    1494   -1512    1518       6
    1494    1512    1518    1524       2    1488    1494    1512    1515       3
    1488    1494    1512    1518      26    1488    1494   -1512    1518      27
    1488    1494   -1512    1518      17    1488    1494   -1512    1518       6
    1560    1557    1563    1569       2    1557    1563    1569    1575       4
    1557    1563   -1569    1575       3    1557    1563   -1569    1575       5
    1557    1563   -1569    1575       6    1557    1563    1569    1587       4
    1557    1563   -1569    1587       3    1557    1563   -1569    1587       5
    1557    1563   -1569    1587       6    1539    1530    1524    1557       9
    1539    1530   -1524    1557      10    1539    1530   -1524    1557      11
    1539    1530   -1524    1557      12    1530    1524    1557    1560       3
    1530    1524    1557    1563       4    1530    1524   -1557    1563       3
    1530    1524   -1557    1563       5    1530    1524   -1557    1563       6
    1530    1539    1548    1551      15    1530    1539   -1548    1551      16
    1530    1539    1548    1554      15    1530    1539   -1548    1554      16
    1524    1530    1539    1548      19    1524    1530   -1539    1548      20
    1524    1530   -1539    1548      21    1524    1530   -1539    1548      22
    1524    1557    1563    1569       2    1518    1524    1530    1539      23
    1518    1524   -1530    1539      24    1518    1524   -1530    1539      11
    1518    1524   -1530    1539      25    1518    1524    1557    1560       3
    1518    1524    1557    1563      26    1518    1524   -1557    1563      27
    1518    1524   -1557    1563      17    1518    1524   -1557    1563       6
    1590    1587    1593    1599       2    1587    1593    1599    1605       4
    1587    1593   -1599    1605       3    1587    1593   -1599    1605       5
    1587    1593   -1599    1605       6    1587    1593    1599    1632       4
    1587    1593   -1599    1632       3    1587    1593   -1599    1632       5
    1587    1593   -1599    1632       6    1584    1575    1569    1587     132
    1584    1575   -1569    1587     133    1584    1575   -1569    1587     134
    1584    1575   -1569    1587     135    1584    3429    3420    3414     136
    1584    3429   -3420    3414     137    1584    3429   -3420    3414     138
    1584    3429   -3420    3414     139    1575    1569    1587    1590       3
    1575    1569    1587    1593       4    1575    1569   -1587    1593       3
    1575    1569   -1587    1593       5    1575    1569   -1587    1593       6
    1575    1584    3429    3420     141    1575    1584   -3429    3420     142
    1575    1584   -3429    3420     143    1575    1584   -3429    3420     144
    1569    1575    1584    3429     136    1569    1575   -1584    3429     137
    1569    1575   -1584    3429     138    1569    1575   -1584    3429     139
    1569    1587    1593    1599       2    1563    1569    1575    1584     145
    1563    1569   -1575    1584     146    1563    1569   -1575    1584     134
    1563    1569   -1575    1584      16    1563    1569    1587    1590       3
    1563    1569    1587    1593      26    1563    1569   -1587    1593      27
    1563    1569   -1587    1593      17    1563    1569   -1587    1593       6
    1635    1632    1638    1644       2    1632    1638    1644    1650       4
    1632    1638   -1644    1650       3    1632    1638   -1644    1650       5
    1632    1638   -1644    1650       6    1632    1638    1644    1662       4
    1632    1638   -1644    1662       3    1632    1638   -1644    1662       5
    1632    1638   -1644    1662       6    1614    1605    1599    1632       9
    1614    1605   -1599    1632      10    1614    1605   -1599    1632      11
    1614    1605   -1599    1632      12    1605    1599    1632    1635       3
    1605    1599    1632    1638       4    1605    1599   -1632    1638       3
    1605    1599   -1632    1638       5    1605    1599   -1632    1638       6
    1605    1614    1623    1626      15    1605    1614   -1623    1626      16
    1605    1614    1623    1629      15    1605    1614   -1623    1629      16
    1599    1605    1614    1623      19    1599    1605   -1614    1623      20
    1599    1605   -1614    1623      21    1599    1605   -1614    1623      22
    1599    1632    1638    1644       2    1593    1599    1605    1614      23
    1593    1599   -1605    1614      24    1593    1599   -1605    1614      11
    1593    1599   -1605    1614      25    1593    1599    1632    1635       3
    1593    1599    1632    1638      26    1593    1599   -1632    1638      27
    1593    1599   -1632    1638      17    1593    1599   -1632    1638       6
    1650    1644    1662    1665       3    1650    1644    1662    1668       4
    1650    1644   -1662    1668       3    1650    1644   -1662    1668       5
    1650    1644   -1662    1668       6    1638    1644    1662    1665       3
    1638    1644    1662    1668      26    1638    1644   -1662    1668      27
    1638    1644   -1662    1668      17    1638    1644   -1662    1668       6
    1692    1689    1695    1701       2    1689    1695    1701    1707       4
    1689    1695   -1701    1707       3    1689    1695   -1701    1707       5
    1689    1695   -1701    1707       6    1689    1695    1701    1755       4
    1689    1695   -1701    1755       3    1689    1695   -1701    1755       5
    1689    1695   -1701    1755       6    1680    1689    1695    1701       2
    1758    1755    1761    1767       2    1755    1761    1767    1773       4
    1755    1761   -1767    1773       3    1755    1761   -1767    1773       5
    1755    1761   -1767    1773       6    1755    1761    1767    1803       4
    1755    1761   -1767    1803       3    1755    1761   -1767    1803       5
    1755    1761   -1767    1803       6    1716    1707    1701    1755      13
    1716    1725    1734    1743      13    1707    1701    1755    1758       3
    1707    1701    1755    1761       4    1707    1701   -1755    1761       3
    1707    1701   -1755    1761       5    1707    1701   -1755    1761       6
    1707    1716    1725    1734      35    1707    1716   -1725    1734      36
    1707    1716   -1725    1734      37    1701    1707    1716    1725      35
    1701    1707   -1716    1725      36    1701    1707   -1716    1725      37
    1701    1755    1761    1767       2    1695    1701    1707    1716      13
    1695    1701    1755    1758       3    1695    1701    1755    1761      26
    1695    1701   -1755    1761      27    1695    1701   -1755    1761      17
    1695    1701   -1755    1761       6    1806    1803    1809    1815       2
    1803    1809    1815    1821       4    1803    1809   -1815    1821       3
    1803    1809   -1815    1821       5    1803    1809   -1815    1821       6
    1803    1809    1815    1869       4    1803    1809   -1815    1869       3
    1803    1809   -1815    1869       5    1803    1809   -1815    1869       6
    1791    1773    1767    1803      28    1791    1773   -1767    1803      29
    1791    1773   -1767    1803      30    1791    1773   -1767    1803      31
    1779    1773    1767    1803      28    1779    1773   -1767    1803      29
    1779    1773   -1767    1803      30    1779    1773   -1767    1803      31
    1773    1767    1803    1806       3    1773    1767    1803    1809       4
    1773    1767   -1803    1809       3    1773    1767   -1803    1809       5
    1773    1767   -1803    1809       6    1767    1803    1809    1815       2
    1761    1767    1773    1779      32    1761    1767   -1773    1779      33
    1761    1767   -1773    1779      30    1761    1767   -1773    1779      34
    1761    1767    1773    1791      32    1761    1767   -1773    1791      33
    1761    1767   -1773    1791      30    1761    1767   -1773    1791      34
    1761    1767    1803    1806       3    1761    1767    1803    1809      26
    1761    1767   -1803    1809      27    1761    1767   -1803    1809      17
    1761    1767   -1803    1809       6    1872    1869    1875    1881       2
    1869    1875    1881    1887       4    1869    1875   -1881    1887       3
    1869    1875   -1881    1887       5    1869    1875   -1881    1887       6
    1869    1875    1881    1920       4    1869    1875   -1881    1920       3
    1869    1875   -1881    1920       5    1869    1875   -1881    1920       6
    1830    1821    1815    1869      13    1830    1839    1848    1857      13
    1821    1815    1869    1872       3    1821    1815    1869    1875       4
    1821    1815   -1869    1875       3    1821    1815   -1869    1875       5
    1821    1815   -1869    1875       6    1821    1830    1839    1848      35
    1821    1830   -1839    1848      36    1821    1830   -1839    1848      37
    1815    1821    1830    1839      35    1815    1821   -1830    1839      36
    1815    1821   -1830    1839      37    1815    1869    1875    1881       2
    1809    1815    1821    1830      13    1809    1815    1869    1872       3
    1809    1815    1869    1875      26    1809    1815   -1869    1875      27
    1809    1815   -1869    1875      17    1809    1815   -1869    1875       6
    1923    1920    1926    1932       2    1920    1926    1932    1938       4
    1920    1926   -1932    1938       3    1920    1926   -1932    1938       5
    1920    1926   -1932    1938       6    1920    1926    1932    1977       4
    1920    1926   -1932    1977       3    1920    1926   -1932    1977       5
    1920    1926   -1932    1977       6    1896    1887    1881    1920       9
    1896    1887   -1881    1920      10    1896    1887   -1881    1920      11
    1896    1887   -1881    1920      12    1887    1881    1920    1923       3
    1887    1881    1920    1926       4    1887    1881   -1920    1926       3
    1887    1881   -1920    1926       5    1887    1881   -1920    1926       6
    1887    1896    1905    1908       4    1887    1896    1905    1911      38
    1887    1896   -1905    1911      39    1887    1896   -1905    1911      40
    1887    1896   -1905    1911      41    1881    1887    1896    1905      42
    1881    1887   -1896    1905      43    1881    1887   -1896    1905      44
    1881    1887   -1896    1905      45    1881    1920    1926    1932       2
    1875    1881    1887    1896      23    1875    1881   -1887    1896      24
    1875    1881   -1887    1896      11    1875    1881   -1887    1896      25
    1875    1881    1920    1923       3    1875    1881    1920    1926      26
    1875    1881   -1920    1926      27    1875    1881   -1920    1926      17
    1875    1881   -1920    1926       6    1980    1977    1983    1989       2
    1977    1983    1989    1995       4    1977    1983   -1989    1995       3
    1977    1983   -1989    1995       5    1977    1983   -1989    1995       6
    1977    1983    1989    2043       4    1977    1983   -1989    2043       3
    1977    1983   -1989    2043       5    1977    1983   -1989    2043       6
    1947    1938    1932    1977      46    1947    1938   -1932    1977      47
    1947    1938   -1932    1977      11    1947    1938   -1932    1977      48
    1938    1932    1977    1980       3    1938    1932    1977    1983       4
    1938    1932   -1977    1983       3    1938    1932   -1977    1983       5
    1938    1932   -1977    1983       6    1932    1938    1947    1953      49
    1932    1938   -1947    1953      50    1932    1938   -1947    1953      51
    1932    1938   -1947    1953      52    1932    1938    1947    1965      49
    1932    1938   -1947    1965      50    1932    1938   -1947    1965      51
    1932    1938   -1947    1965      52    1932    1977    1983    1989       2
    1926    1932    1938    1947      53    1926    1932   -1938    1947      54
    1926    1932   -1938    1947      11    1926    1932   -1938    1947      55
    1926    1932    1977    1980       3    1926    1932    1977    1983      26
    1926    1932   -1977    1983      27    1926    1932   -1977    1983      17
    1926    1932   -1977    1983       6    2046    2043    2049    2055       2
    2043    2049    2055    2061       4    2043    2049   -2055    2061       3
    2043    2049   -2055    2061       5    2043    2049   -2055    2061       6
    2043    2049    2055    2073       4    2043    2049   -2055    2073       3
    2043    2049   -2055    2073       5    2043    2049   -2055    2073       6
    2004    1995    1989    2043      13    2004    2013    2022    2031      13
    1995    1989    2043    2046       3    1995    1989    2043    2049       4
    1995    1989   -2043    2049       3    1995    1989   -2043    2049       5
    1995    1989   -2043    2049       6    1995    2004    2013    2022      35
    1995    2004   -2013    2022      36    1995    2004   -2013    2022      37
    1989    1995    2004    2013      35    1989    1995   -2004    2013      36
    1989    1995   -2004    2013      37    1989    2043    2049    2055       2
    1983    1989    1995    2004      13    1983    1989    2043    2046       3
    1983    1989    2043    2049      26    1983    1989   -2043    2049      27
    1983    1989   -2043    2049      17    1983    1989   -2043    2049       6
    2076    2073    2079    2091       2    2073    2079    2091    2085       4
    2073    2079   -2091    2085      56    2073    2079   -2091    2085      57
    2073    2079   -2091    2085       6    2073    2079    2091    2097       3
    2061    2055    2073    2076       3    2061    2055    2073    2079       4
    2061    2055   -2073    2079       3    2061    2055   -2073    2079       5
    2061    2055   -2073    2079       6    2055    2073    2079    2091       2
    2049    2055    2073    2076       3    2049    2055    2073    2079      26
    2049    2055   -2073    2079      27    2049    2055   -2073    2079      17
    2049    2055   -2073    2079       6    2109    2106   -3543    3546      60
    2109    3549   -3546    3543      61    2109    3549    3552    3561       3
    2106    2109   -3549    3546      59    2106    2109    3549    3552      59
    2106    3543   -3546    3549      58    2097    2091    2085    2115       3
    2097    2106    2109    3549      58    2097    2106    3543    3546      60
    2091    2085    2115    2121       2    2091    2097    2106    2109      63
    2091    2097    2106    3543       5    2088    2085    2091    2097      66
    2088    2085    2115    2121       2    2085    2091    2097    2106      13
    2085    2115    2121    2127       4    2085    2115   -2121    2127       3
    2085    2115   -2121    2127       5    2085    2115   -2121    2127       6
    2085    2115    2121    2157       4    2085    2115   -2121    2157       3
    2085    2115   -2121    2157       5    2085    2115   -2121    2157       6
    2079    2091    2085    2088      27    2079    2091    2085    2115      67
    2079    2091   -2085    2115      68    2079    2091   -2085    2115      69
    2079    2091   -2085    2115       6    2079    2091    2097    2106      13
    2160    2157    2163    2169       2    2157    2163    2169    2175       4
    2157    2163   -2169    2175       3    2157    2163   -2169    2175       5
    2157    2163   -2169    2175       6    2157    2163    2169    2202       4
    2157    2163   -2169    2202       3    2157    2163   -2169    2202       5
    2157    2163   -2169    2202       6    2145    2127    2121    2157      28
    2145    2127   -2121    2157      29    2145    2127   -2121    2157      30
    2145    2127   -2121    2157      31    2133    2127    2121    2157      28
    2133    2127   -2121    2157      29    2133    2127   -2121    2157      30
    2133    2127   -2121    2157      31    2127    2121    2157    2160       3
    2127    2121    2157    2163       4    2127    2121   -2157    2163       3
    2127    2121   -2157    2163       5    2127    2121   -2157    2163       6
    2121    2157    2163    2169       2    2115    2121    2127    2133      32
    2115    2121   -2127    2133      33    2115    2121   -2127    2133      30
    2115    2121   -2127    2133      34    2115    2121    2127    2145      32
    2115    2121   -2127    2145      33    2115    2121   -2127    2145      30
    2115    2121   -2127    2145      34    2115    2121    2157    2160       3
    2115    2121    2157    2163      26    2115    2121   -2157    2163      27
    2115    2121   -2157    2163      17    2115    2121   -2157    2163       6
    2205    2202    2208    2214       2    2202    2208    2214    2220       4
    2202    2208   -2214    2220       3    2202    2208   -2214    2220       5
    2202    2208   -2214    2220       6    2202    2208    2214    2247       4
    2202    2208   -2214    2247       3    2202    2208   -2214    2247       5
    2202    2208   -2214    2247       6    2184    2175    2169    2202       9
    2184    2175   -2169    2202      10    2184    2175   -2169    2202      11
    2184    2175   -2169    2202      12    2175    2169    2202    2205       3
    2175    2169    2202    2208       4    2175    2169   -2202    2208       3
    2175    2169   -2202    2208       5    2175    2169   -2202    2208       6
    2175    2184    2193    2196      15    2175    2184   -2193    2196      16
    2175    2184    2193    2199      15    2175    2184   -2193    2199      16
    2169    2175    2184    2193      19    2169    2175   -2184    2193      20
    2169    2175   -2184    2193      21    2169    2175   -2184    2193      22
    2169    2202    2208    2214       2    2163    2169    2175    2184      23
    2163    2169   -2175    2184      24    2163    2169   -2175    2184      11
    2163    2169   -2175    2184      25    2163    2169    2202    2205       3
    2163    2169    2202    2208      26    2163    2169   -2202    2208      27
    2163    2169   -2202    2208      17    2163    2169   -2202    2208       6
    2250    2247    2253    2259       2    2247    2253    2259    2265       4
    2247    2253   -2259    2265       3    2247    2253   -2259    2265       5
    2247    2253   -2259    2265       6    2247    2253    2259    2304       4
    2247    2253   -2259    2304       3    2247    2253   -2259    2304       5
    2247    2253   -2259    2304       6    2229    2220    2214    2247       9
    2229    2220   -2214    2247      10    2229    2220   -2214    2247      11
    2229    2220   -2214    2247      12    2220    2214    2247    2250       3
    2220    2214    2247    2253       4    2220    2214   -2247    2253       3
    2220    2214   -2247    2253       5    2220    2214   -2247    2253       6
    2220    2229    2238    2241      15    2220    2229   -2238    2241      16
    2220    2229    2238    2244      15    2220    2229   -2238    2244      16
    2214    2220    2229    2238      19    2214    2220   -2229    2238      20
    2214    2220   -2229    2238      21    2214    2220   -2229    2238      22
    2214    2247    2253    2259       2    2208    2214    2220    2229      23
    2208    2214   -2220    2229      24    2208    2214   -2220    2229      11
    2208    2214   -2220    2229      25    2208    2214    2247    2250       3
    2208    2214    2247    2253      26    2208    2214   -2247    2253      27
    2208    2214   -2247    2253      17    2208    2214   -2247    2253       6
    2307    2304    2310    2316       2    2304    2310    2316    2322       4
    2304    2310   -2316    2322       3    2304    2310   -2316    2322       5
    2304    2310   -2316    2322       6    2304    2310    2316    2370       4
    2304    2310   -2316    2370       3    2304    2310   -2316    2370       5
    2304    2310   -2316    2370       6    2274    2265    2259    2304      46
    2274    2265   -2259    2304      47    2274    2265   -2259    2304      11
    2274    2265   -2259    2304      48    2265    2259    2304    2307       3
    2265    2259    2304    2310       4    2265    2259   -2304    2310       3
    2265    2259   -2304    2310       5    2265    2259   -2304    2310       6
    2259    2265    2274    2280      49    2259    2265   -2274    2280      50
    2259    2265   -2274    2280      51    2259    2265   -2274    2280      52
    2259    2265    2274    2292      49    2259    2265   -2274    2292      50
    2259    2265   -2274    2292      51    2259    2265   -2274    2292      52
    2259    2304    2310    2316       2    2253    2259    2265    2274      53
    2253    2259   -2265    2274      54    2253    2259   -2265    2274      11
    2253    2259   -2265    2274      55    2253    2259    2304    2307       3
    2253    2259    2304    2310      26    2253    2259   -2304    2310      27
    2253    2259   -2304    2310      17    2253    2259   -2304    2310       6
    2373    2370    2376    2382       2    2370    2376    2382    2388       4
    2370    2376   -2382    2388       3    2370    2376   -2382    2388       5
    2370    2376   -2382    2388       6    2370    2376    2382    2403       4
    2370    2376   -2382    2403       3    2370    2376   -2382    2403       5
    2370    2376   -2382    2403       6    2331    2322    2316    2370      13
    2331    2340    2349    2358      13    2322    2316    2370    2373       3
    2322    2316    2370    2376       4    2322    2316   -2370    2376       3
    2322    2316   -2370    2376       5    2322    2316   -2370    2376       6
    2322    2331    2340    2349      35    2322    2331   -2340    2349      36
    2322    2331   -2340    2349      37    2316    2322    2331    2340      35
    2316    2322   -2331    2340      36    2316    2322   -2331    2340      37
    2316    2370    2376    2382       2    2310    2316    2322    2331      13
    2310    2316    2370    2373       3    2310    2316    2370    2376      26
    2310    2316   -2370    2376      27    2310    2316   -2370    2376      17
    2310    2316   -2370    2376       6    2406    2403    2409    2415       2
    2403    2409    2415    2421       4    2403    2409   -2415    2421       3
    2403    2409   -2415    2421       5    2403    2409   -2415    2421       6
    2403    2409    2415    2469       4    2403    2409   -2415    2469       3
    2403    2409   -2415    2469       5    2403    2409   -2415    2469       6
    2397    2388    2382    2403      70    2397    2388   -2382    2403      71
    2397    2388   -2382    2403      72    2397    2388   -2382    2403      73
    2388    2382    2403    2406       3    2388    2382    2403    2409       4
    2388    2382   -2403    2409       3    2388    2382   -2403    2409       5
    2388    2382   -2403    2409       6    2382    2403    2409    2415       2
    2376    2382    2388    2397      80    2376    2382   -2388    2397      81
    2376    2382   -2388    2397      72    2376    2382   -2388    2397      82
    2376    2382    2403    2406       3    2376    2382    2403    2409      26
    2376    2382   -2403    2409      27    2376    2382   -2403    2409      17
    2376    2382   -2403    2409       6    2472    2469    2475    2481       2
    2469    2475    2481    2487       4    2469    2475   -2481    2487       3
    2469    2475   -2481    2487       5    2469    2475   -2481    2487       6
    2469    2475    2481    2526       4    2469    2475   -2481    2526       3
    2469    2475   -2481    2526       5    2469    2475   -2481    2526       6
    2430    2421    2415    2469      13    2430    2439    2448    2457      13
    2421    2415    2469    2472       3    2421    2415    2469    2475       4
    2421    2415   -2469    2475       3    2421    2415   -2469    2475       5
    2421    2415   -2469    2475       6    2421    2430    2439    2448      35
    2421    2430   -2439    2448      36    2421    2430   -2439    2448      37
    2415    2421    2430    2439      35    2415    2421   -2430    2439      36
    2415    2421   -2430    2439      37    2415    2469    2475    2481       2
    2409    2415    2421    2430      13    2409    2415    2469    2472       3
    2409    2415    2469    2475      26    2409    2415   -2469    2475      27
    2409    2415   -2469    2475      17    2409    2415   -2469    2475       6
    2529    2526    2532    2538       2    2526    2532    2538    2544       4
    2526    2532   -2538    2544       3    2526    2532   -2538    2544       5
    2526    2532   -2538    2544       6    2526    2532    2538    2598       4
    2526    2532   -2538    2598       3    2526    2532   -2538    2598       5
    2526    2532   -2538    2598       6    2496    2487    2481    2526      46
    2496    2487   -2481    2526      47    2496    2487   -2481    2526      11
    2496    2487   -2481    2526      48    2487    2481    2526    2529       3
    2487    2481    2526    2532       4    2487    2481   -2526    2532       3
    2487    2481   -2526    2532       5    2487    2481   -2526    2532       6
    2481    2487    2496    2502      49    2481    2487   -2496    2502      50
    2481    2487   -2496    2502      51    2481    2487   -2496    2502      52
    2481    2487    2496    2514      49    2481    2487   -2496    2514      50
    2481    2487   -2496    2514      51    2481    2487   -2496    2514      52
    2481    2526    2532    2538       2    2475    2481    2487    2496      53
    2475    2481   -2487    2496      54    2475    2481   -2487    2496      11
    2475    2481   -2487    2496      55    2475    2481    2526    2529       3
    2475    2481    2526    2532      26    2475    2481   -2526    2532      27
    2475    2481   -2526    2532      17    2475    2481   -2526    2532       6
    2601    2598    2604    2610       2    2598    2604    2610    2616       4
    2598    2604   -2610    2616       3    2598    2604   -2610    2616       5
    2598    2604   -2610    2616       6    2598    2604    2610    2649       4
    2598    2604   -2610    2649       3    2598    2604   -2610    2649       5
    2598    2604   -2610    2649       6    2577    2571    2568    2595      83
    2577    2583   -2589    2595      83    2571    2568    2595    2589      84
    2571    2577   -2583    2589      83    2568    2571    2577    2583      83
    2568    2595   -2589    2583      85    2562    2556   -2553    2595      87
    2562    2568    2571    2577      83    2562    2568    2595    2589      84
    2556    2553   -2595    2568      89    2556    2553    2595    2589      89
    2556    2562    2568    2571      86    2556    2562   -2568    2595      86
    2553    2544    2538    2598      90    2553    2544   -2538    2598      91
    2553    2544   -2538    2598      92    2553    2544   -2538    2598      93
    2553    2556   -2562    2568      88    2553    2595   -2568    2562      84
    2553    2595    2568    2571      84    2553    2595    2589    2583      85
    2544    2538    2598    2601       3    2544    2538    2598    2604       4
    2544    2538   -2598    2604       3    2544    2538   -2598    2604       5
    2544    2538   -2598    2604       6    2544    2553    2556    2562      87
    2544    2553    2595    2568      89    2544    2553    2595    2589      89
    2538    2544    2553    2556       4    2538    2544   -2553    2556       3
    2538    2544   -2553    2556       5    2538    2544   -2553    2556       6
    2538    2544    2553    2595      94    2538    2544   -2553    2595      95
    2538    2544   -2553    2595      96    2538    2544   -2553    2595      97
    2538    2598    2604    2610       2    2532    2538    2544    2553      98
    2532    2538   -2544    2553      99    2532    2538   -2544    2553      92
    2532    2538   -2544    2553     100    2532    2538    2598    2601       3
    2532    2538    2598    2604      26    2532    2538   -2598    2604      27
    2532    2538   -2598    2604      17    2532    2538   -2598    2604       6
    2652    2649    2655    2661       2    2649    2655    2661    2667       4
    2649    2655   -2661    2667       3    2649    2655   -2661    2667       5
    2649    2655   -2661    2667       6    2649    2655    2661    2706       4
    2649    2655   -2661    2706       3    2649    2655   -2661    2706       5
    2649    2655   -2661    2706       6    2634    2628   -2625    2643     102
    2628    2625   -2643    2640     105    2628    2634   -2640    2643     101
    2625    2616    2610    2649     106    2625    2616   -2610    2649     107
    2625    2616   -2610    2649     108    2625    2616   -2610    2649     109
    2625    2628   -2634    2640     104    2625    2643   -2640    2634     103
    2616    2610    2649    2652       3    2616    2610    2649    2655       4
    2616    2610   -2649    2655       3    2616    2610   -2649    2655       5
    2616    2610   -2649    2655       6    2616    2625    2628    2634     102
    2616    2625    2643    2640     105    2610    2616    2625    2628     110
    2610    2616   -2625    2628     111    2610    2616   -2625    2628     112
    2610    2616   -2625    2628     113    2610    2616    2625    2643     114
    2610    2616   -2625    2643     115    2610    2616   -2625    2643     116
    2610    2616   -2625    2643     117    2610    2649    2655    2661       2
    2604    2610    2616    2625     118    2604    2610   -2616    2625     119
    2604    2610   -2616    2625     108    2604    2610   -2616    2625     120
    2604    2610    2649    2652       3    2604    2610    2649    2655      26
    2604    2610   -2649    2655      27    2604    2610   -2649    2655      17
    2604    2610   -2649    2655       6    2709    2706    2712    2718       2
    2706    2712    2718    2724       4    2706    2712   -2718    2724       3
    2706    2712   -2718    2724       5    2706    2712   -2718    2724       6
    2706    2712    2718    2772       4    2706    2712   -2718    2772       3
    2706    2712   -2718    2772       5    2706    2712   -2718    2772       6
    2676    2667    2661    2706      46    2676    2667   -2661    2706      47
    2676    2667   -2661    2706      11    2676    2667   -2661    2706      48
    2667    2661    2706    2709       3    2667    2661    2706    2712       4
    2667    2661   -2706    2712       3    2667    2661   -2706    2712       5
    2667    2661   -2706    2712       6    2661    2667    2676    2682      49
    2661    2667   -2676    2682      50    2661    2667   -2676    2682      51
    2661    2667   -2676    2682      52    2661    2667    2676    2694      49
    2661    2667   -2676    2694      50    2661    2667   -2676    2694      51
[truncated: 203,414 more chars]
