# Supplementary material for: Folded-state compatibility and unfolded-state constraint govern staple-based stabilization: guidelines from a coiled-coil model
Source: RSC Chem Biol. 2026 Feb 24;7(4):737–50. doi: 10.1039/d5cb00326a (PMC12980645; doi:10.1039/d5cb00326a)
Supplement: CB-007-D5CB00326A-s030 [file CB-007-D5CB00326A-s030.pdb]

ATOM      1  H1  ACE     1      67.453  10.261  71.931  1.00  0.00
ATOM      2  CH3 ACE     1      66.612   9.786  72.394  1.00  0.00
ATOM      3  H2  ACE     1      65.923   9.467  71.638  1.00  0.00
ATOM      4  H3  ACE     1      66.127  10.479  73.050  1.00  0.00
ATOM      5  C   ACE     1      67.092   8.564  73.201  1.00  0.00
ATOM      6  O   ACE     1      66.467   8.209  74.233  1.00  0.00
ATOM      7  N   GLU     2      68.175   7.880  72.804  1.00  0.00
ATOM      8  H   GLU     2      68.660   8.151  71.973  1.00  0.00
ATOM      9  CA  GLU     2      68.648   6.729  73.592  1.00  0.00
ATOM     10  HA  GLU     2      68.165   5.838  73.250  1.00  0.00
ATOM     11  CB  GLU     2      70.173   6.576  73.428  1.00  0.00
ATOM     12  HB2 GLU     2      70.659   7.469  73.764  1.00  0.00
ATOM     13  HB3 GLU     2      70.509   5.746  74.012  1.00  0.00
ATOM     14  CG  GLU     2      70.519   6.328  71.949  1.00  0.00
ATOM     15  HG2 GLU     2      70.031   5.436  71.612  1.00  0.00
ATOM     16  HG3 GLU     2      70.189   7.158  71.361  1.00  0.00
ATOM     17  CD  GLU     2      72.044   6.166  71.804  1.00  0.00
ATOM     18  OE1 GLU     2      72.584   4.987  71.909  1.00  0.00
ATOM     19  OE2 GLU     2      72.791   7.207  71.575  1.00  0.00
ATOM     20  C   GLU     2      68.323   6.958  75.078  1.00  0.00
ATOM     21  O   GLU     2      67.251   6.520  75.570  1.00  0.00
ATOM     22  N   VAL     3      69.194   7.628  75.842  1.00  0.00
ATOM     23  H   VAL     3      70.026   8.003  75.432  1.00  0.00
ATOM     24  CA  VAL     3      68.939   7.824  77.277  1.00  0.00
ATOM     25  HA  VAL     3      69.394   7.030  77.832  1.00  0.00
ATOM     26  CB  VAL     3      69.542   9.172  77.717  1.00  0.00
ATOM     27  HB  VAL     3      69.099   9.964  77.149  1.00  0.00
ATOM     28  CG1 VAL     3      69.263   9.401  79.213  1.00  0.00
ATOM     29 HG11 VAL     3      69.686  10.337  79.515  1.00  0.00
ATOM     30 HG12 VAL     3      68.205   9.417  79.379  1.00  0.00
ATOM     31 HG13 VAL     3      69.702   8.610  79.784  1.00  0.00
ATOM     32  CG2 VAL     3      71.064   9.155  77.475  1.00  0.00
ATOM     33 HG21 VAL     3      71.485  10.091  77.783  1.00  0.00
ATOM     34 HG22 VAL     3      71.506   8.362  78.043  1.00  0.00
ATOM     35 HG23 VAL     3      71.260   9.001  76.434  1.00  0.00
ATOM     36  C   VAL     3      67.422   7.817  77.546  1.00  0.00
ATOM     37  O   VAL     3      66.990   7.412  78.657  1.00  0.00
ATOM     38  N   LYS     4      66.559   8.235  76.614  1.00  0.00
ATOM     39  H   LYS     4      66.894   8.565  75.732  1.00  0.00
ATOM     40  CA  LYS     4      65.113   8.209  76.897  1.00  0.00
ATOM     41  HA  LYS     4      64.950   8.349  77.945  1.00  0.00
ATOM     42  CB  LYS     4      64.412   9.340  76.121  1.00  0.00
ATOM     43  HB2 LYS     4      64.822  10.283  76.415  1.00  0.00
ATOM     44  HB3 LYS     4      64.558   9.201  75.070  1.00  0.00
ATOM     45  CG  LYS     4      62.906   9.311  76.445  1.00  0.00
ATOM     46  HG2 LYS     4      62.498   8.367  76.150  1.00  0.00
ATOM     47  HG3 LYS     4      62.768   9.447  77.496  1.00  0.00
ATOM     48  CD  LYS     4      62.186  10.441  75.688  1.00  0.00
ATOM     49  HD2 LYS     4      62.593  11.386  75.983  1.00  0.00
ATOM     50  HD3 LYS     4      62.322  10.308  74.637  1.00  0.00
ATOM     51  CE  LYS     4      60.684  10.399  76.022  1.00  0.00
ATOM     52  HE2 LYS     4      60.281   9.452  75.734  1.00  0.00
ATOM     53  HE3 LYS     4      60.550  10.538  77.075  1.00  0.00
ATOM     54  NZ  LYS     4      59.990  11.469  75.293  1.00  0.00
ATOM     55  HZ1 LYS     4      60.117  11.337  74.310  1.00  0.00
ATOM     56  HZ2 LYS     4      59.014  11.441  75.510  1.00  0.00
ATOM     57  HZ3 LYS     4      60.367  12.355  75.563  1.00  0.00
ATOM     58  C   LYS     4      64.535   6.845  76.462  1.00  0.00
ATOM     59  O   LYS     4      63.519   6.376  77.036  1.00  0.00
ATOM     60  N   GLN     5      65.129   6.166  75.473  1.00  0.00
ATOM     61  H   GLN     5      65.943   6.547  75.037  1.00  0.00
ATOM     62  CA  GLN     5      64.609   4.864  75.019  1.00  0.00
ATOM     63  HA  GLN     5      63.542   4.841  75.114  1.00  0.00
ATOM     64  CB  GLN     5      65.000   4.661  73.543  1.00  0.00
ATOM     65  HB2 GLN     5      64.574   5.445  72.953  1.00  0.00
ATOM     66  HB3 GLN     5      66.064   4.684  73.453  1.00  0.00
ATOM     67  CG  GLN     5      64.473   3.305  73.043  1.00  0.00
ATOM     68  HG2 GLN     5      64.894   2.518  73.632  1.00  0.00
ATOM     69  HG3 GLN     5      63.408   3.281  73.128  1.00  0.00
ATOM     70  CD  GLN     5      64.877   3.118  71.569  1.00  0.00
ATOM     71  OE1 GLN     5      65.938   3.639  71.139  1.00  0.00
ATOM     72  NE2 GLN     5      64.101   2.407  70.744  1.00  0.00
ATOM     73 HE21 GLN     5      64.369   2.284  69.788  1.00  0.00
ATOM     74 HE22 GLN     5      63.255   1.995  71.081  1.00  0.00
ATOM     75  C   GLN     5      65.220   3.746  75.888  1.00  0.00
ATOM     76  O   GLN     5      64.604   2.665  76.066  1.00  0.00
ATOM     77  N   LEU     6      66.410   3.950  76.460  1.00  0.00
ATOM     78  H   LEU     6      66.892   4.810  76.291  1.00  0.00
ATOM     79  CA  LEU     6      67.020   2.944  77.343  1.00  0.00
ATOM     80  HA  LEU     6      66.751   1.959  77.021  1.00  0.00
ATOM     81  CB  LEU     6      68.549   3.092  77.303  1.00  0.00
ATOM     82  HB2 LEU     6      68.816   4.085  77.601  1.00  0.00
ATOM     83  HB3 LEU     6      68.995   2.387  77.971  1.00  0.00
ATOM     84  CG  LEU     6      69.051   2.825  75.876  1.00  0.00
ATOM     85  HG  LEU     6      68.598   3.518  75.200  1.00  0.00
ATOM     86  CD1 LEU     6      70.580   2.989  75.830  1.00  0.00
ATOM     87 HD11 LEU     6      70.930   2.800  74.836  1.00  0.00
ATOM     88 HD12 LEU     6      70.840   3.987  76.116  1.00  0.00
ATOM     89 HD13 LEU     6      71.033   2.294  76.507  1.00  0.00
ATOM     90  CD2 LEU     6      68.679   1.387  75.467  1.00  0.00
ATOM     91 HD21 LEU     6      69.028   1.196  74.473  1.00  0.00
ATOM     92 HD22 LEU     6      69.136   0.695  76.145  1.00  0.00
ATOM     93 HD23 LEU     6      67.615   1.270  75.501  1.00  0.00
ATOM     94  C   LEU     6      66.519   3.164  78.777  1.00  0.00
ATOM     95  O   LEU     6      66.526   2.208  79.597  1.00  0.00
ATOM     96  N   GLU     7      66.063   4.361  79.158  1.00  0.00
ATOM     97  H   GLU     7      65.994   5.110  78.501  1.00  0.00
ATOM     98  CA  GLU     7      65.653   4.552  80.551  1.00  0.00
ATOM     99  HA  GLU     7      66.305   3.993  81.193  1.00  0.00
ATOM    100  CB  GLU     7      65.722   6.043  80.926  1.00  0.00
ATOM    101  HB2 GLU     7      66.725   6.399  80.805  1.00  0.00
ATOM    102  HB3 GLU     7      65.069   6.602  80.290  1.00  0.00
ATOM    103  CG  GLU     7      65.286   6.215  82.394  1.00  0.00
ATOM    104  HG2 GLU     7      64.286   5.855  82.512  1.00  0.00
ATOM    105  HG3 GLU     7      65.944   5.657  83.028  1.00  0.00
ATOM    106  CD  GLU     7      65.344   7.704  82.780  1.00  0.00
ATOM    107  OE1 GLU     7      64.299   8.461  82.609  1.00  0.00
ATOM    108  OE2 GLU     7      66.437   8.206  83.277  1.00  0.00
ATOM    109  C   GLU     7      64.221   4.041  80.725  1.00  0.00
ATOM    110  O   GLU     7      63.863   3.579  81.839  1.00  0.00
ATOM    111  N   ALA     8      63.342   4.064  79.717  1.00  0.00
ATOM    112  H   ALA     8      63.570   4.469  78.831  1.00  0.00
ATOM    113  CA  ALA     8      62.034   3.465  79.969  1.00  0.00
ATOM    114  HA  ALA     8      61.809   3.568  81.010  1.00  0.00
ATOM    115  CB  ALA     8      60.942   4.166  79.138  1.00  0.00
ATOM    116  HB1 ALA     8      59.992   3.715  79.342  1.00  0.00
ATOM    117  HB2 ALA     8      60.907   5.204  79.397  1.00  0.00
ATOM    118  HB3 ALA     8      61.167   4.067  78.096  1.00  0.00
ATOM    119  C   ALA     8      62.083   1.972  79.601  1.00  0.00
ATOM    120  O   ALA     8      61.497   1.144  80.345  1.00  0.00
ATOM    121  N   GLU     9      62.718   1.521  78.503  1.00  0.00
ATOM    122  H   GLU     9      63.079   2.148  77.813  1.00  0.00
ATOM    123  CA  GLU     9      62.840   0.065  78.356  1.00  0.00
ATOM    124  HA  GLU     9      61.902  -0.326  78.025  1.00  0.00
ATOM    125  CB  GLU     9      63.934  -0.314  77.340  1.00  0.00
ATOM    126  HB2 GLU     9      63.684   0.079  76.379  1.00  0.00
ATOM    127  HB3 GLU     9      64.875   0.092  77.657  1.00  0.00
ATOM    128  CG  GLU     9      64.044  -1.849  77.260  1.00  0.00
ATOM    129  HG2 GLU     9      64.297  -2.239  78.226  1.00  0.00
ATOM    130  HG3 GLU     9      63.109  -2.257  76.944  1.00  0.00
ATOM    131  CD  GLU     9      65.141  -2.236  76.250  1.00  0.00
ATOM    132  OE1 GLU     9      66.160  -1.450  76.062  1.00  0.00
ATOM    133  OE2 GLU     9      65.048  -3.352  75.585  1.00  0.00
ATOM    134  C   GLU     9      63.231  -0.512  79.719  1.00  0.00
ATOM    135  O   GLU     9      62.696  -1.561  80.162  1.00  0.00
ATOM    136  N   VAL    10      64.183   0.126  80.415  1.00  0.00
ATOM    137  H   VAL    10      64.682   0.882  79.993  1.00  0.00
ATOM    138  CA  VAL    10      64.519  -0.283  81.779  1.00  0.00
ATOM    139  HA  VAL    10      65.147  -1.152  81.747  1.00  0.00
ATOM    140  CB  VAL    10      65.259   0.860  82.496  1.00  0.00
ATOM    141  HB  VAL    10      64.623   1.719  82.550  1.00  0.00
ATOM    142  CG1 VAL    10      65.646   0.412  83.916  1.00  0.00
ATOM    143 HG11 VAL    10      66.160   1.209  84.414  1.00  0.00
ATOM    144 HG12 VAL    10      64.763   0.160  84.465  1.00  0.00
ATOM    145 HG13 VAL    10      66.287  -0.444  83.857  1.00  0.00
ATOM    146  CG2 VAL    10      66.533   1.219  81.707  1.00  0.00
ATOM    147 HG21 VAL    10      67.048   2.014  82.206  1.00  0.00
ATOM    148 HG22 VAL    10      67.171   0.361  81.650  1.00  0.00
ATOM    149 HG23 VAL    10      66.264   1.532  80.720  1.00  0.00
ATOM    150  C   VAL    10      63.218  -0.573  82.532  1.00  0.00
ATOM    151  O   VAL    10      63.143  -1.464  83.415  1.00  0.00
ATOM    152  N   GLU    11      62.173   0.192  82.209  1.00  0.00
ATOM    153  H   GLU    11      62.262   0.839  81.451  1.00  0.00
ATOM    154  CA  GLU    11      60.908   0.135  82.935  1.00  0.00
ATOM    155  HA  GLU    11      61.077  -0.215  83.928  1.00  0.00
ATOM    156  CB  GLU    11      60.317   1.554  82.990  1.00  0.00
ATOM    157  HB2 GLU    11      60.157   1.921  81.995  1.00  0.00
ATOM    158  HB3 GLU    11      59.386   1.539  83.513  1.00  0.00
ATOM    159  CG  GLU    11      61.313   2.467  83.732  1.00  0.00
ATOM    160  HG2 GLU    11      61.473   2.083  84.720  1.00  0.00
ATOM    161  HG3 GLU    11      62.241   2.486  83.202  1.00  0.00
ATOM    162  CD  GLU    11      60.753   3.898  83.827  1.00  0.00
ATOM    163  OE1 GLU    11      60.000   4.230  84.838  1.00  0.00
ATOM    164  OE2 GLU    11      61.031   4.773  82.909  1.00  0.00
ATOM    165  C   GLU    11      59.932  -0.810  82.223  1.00  0.00
ATOM    166  O   GLU    11      59.062  -1.420  82.899  1.00  0.00
ATOM    167  N   GLU    12      59.994  -0.993  80.895  1.00  0.00
ATOM    168  H   GLU    12      60.693  -0.542  80.345  1.00  0.00
ATOM    169  CA  GLU    12      59.009  -1.884  80.283  1.00  0.00
ATOM    170  HA  GLU    12      58.095  -1.817  80.839  1.00  0.00
ATOM    171  CB  GLU    12      58.719  -1.489  78.823  1.00  0.00
ATOM    172  HB2 GLU    12      59.606  -1.092  78.375  1.00  0.00
ATOM    173  HB3 GLU    12      58.395  -2.342  78.262  1.00  0.00
ATOM    174  CG  GLU    12      57.626  -0.410  78.826  1.00  0.00
ATOM    175  HG2 GLU    12      56.731  -0.814  79.246  1.00  0.00
ATOM    176  HG3 GLU    12      57.957   0.419  79.417  1.00  0.00
ATOM    177  CD  GLU    12      57.355   0.077  77.395  1.00  0.00
ATOM    178  OE1 GLU    12      56.432  -0.486  76.671  1.00  0.00
ATOM    179  OE2 GLU    12      58.055   1.060  76.909  1.00  0.00
ATOM    180  C   GLU    12      59.562  -3.311  80.376  1.00  0.00
ATOM    181  O   GLU    12      58.780  -4.263  80.620  1.00  0.00
ATOM    182  N   LEU    13      60.868  -3.554  80.219  1.00  0.00
ATOM    183  H   LEU    13      61.461  -2.890  79.756  1.00  0.00
ATOM    184  CA  LEU    13      61.404  -4.807  80.762  1.00  0.00
ATOM    185  HA  LEU    13      61.255  -5.610  80.073  1.00  0.00
ATOM    186  CB  LEU    13      62.919  -4.681  81.035  1.00  0.00
ATOM    187  HB2 LEU    13      63.116  -3.863  81.698  1.00  0.00
ATOM    188  HB3 LEU    13      63.276  -5.589  81.479  1.00  0.00
ATOM    189  CG  LEU    13      63.640  -4.457  79.703  1.00  0.00
ATOM    190  HG  LEU    13      63.329  -3.530  79.263  1.00  0.00
ATOM    191  CD1 LEU    13      65.172  -4.428  79.941  1.00  0.00
ATOM    192 HD11 LEU    13      65.680  -4.293  79.010  1.00  0.00
ATOM    193 HD12 LEU    13      65.414  -3.619  80.601  1.00  0.00
ATOM    194 HD13 LEU    13      65.481  -5.354  80.387  1.00  0.00
ATOM    195  CD2 LEU    13      63.260  -5.616  78.767  1.00  0.00
ATOM    196 HD21 LEU    13      63.741  -5.491  77.822  1.00  0.00
ATOM    197 HD22 LEU    13      63.568  -6.545  79.206  1.00  0.00
ATOM    198 HD23 LEU    13      62.195  -5.626  78.630  1.00  0.00
ATOM    199  C   LEU    13      60.659  -5.074  82.075  1.00  0.00
ATOM    200  O   LEU    13      60.505  -6.235  82.531  1.00  0.00
ATOM    201  N   GLU    14      60.177  -3.994  82.702  1.00  0.00
ATOM    202  H   GLU    14      60.254  -3.111  82.243  1.00  0.00
ATOM    203  CA  GLU    14      59.549  -4.057  84.028  1.00  0.00
ATOM    204  HA  GLU    14      60.006  -4.830  84.607  1.00  0.00
ATOM    205  CB  GLU    14      59.739  -2.701  84.727  1.00  0.00
ATOM    206  HB2 GLU    14      59.263  -1.934  84.150  1.00  0.00
ATOM    207  HB3 GLU    14      59.300  -2.736  85.703  1.00  0.00
ATOM    208  CG  GLU    14      61.245  -2.393  84.844  1.00  0.00
ATOM    209  HG2 GLU    14      61.720  -3.160  85.415  1.00  0.00
ATOM    210  HG3 GLU    14      61.670  -2.353  83.864  1.00  0.00
ATOM    211  CD  GLU    14      61.445  -1.030  85.539  1.00  0.00
ATOM    212  OE1 GLU    14      60.540  -0.107  85.420  1.00  0.00
ATOM    213  OE2 GLU    14      62.518  -0.801  86.238  1.00  0.00
ATOM    214  C   GLU    14      58.055  -4.347  83.892  1.00  0.00
ATOM    215  O   GLU    14      57.441  -4.933  84.820  1.00  0.00
ATOM    216  N   PRB    15      57.397  -3.992  82.789  1.00  0.00
ATOM    217  H   PRB    15      57.878  -3.535  82.032  1.00  0.00
ATOM    218  C   PRB    15      55.904  -5.787  82.340  1.00  0.00
ATOM    219  O   PRB    15      55.001  -6.271  81.605  1.00  0.00
ATOM    220  CA  PRB    15      55.966  -4.319  82.708  1.00  0.00
ATOM    221  HA  PRB    15      55.496  -4.192  83.659  1.00  0.00
ATOM    222  CB  PRB    15      55.234  -3.387  81.713  1.00  0.00
ATOM    223  HB2 PRB    15      54.200  -3.643  81.701  1.00  0.00
ATOM    224  HB3 PRB    15      55.358  -2.387  82.055  1.00  0.00
ATOM    225  CG  PRB    15      55.745  -3.480  80.261  1.00  0.00
ATOM    226  CD  PRB    15      55.221  -4.253  79.310  1.00  0.00
ATOM    227  HD1 PRB    15      54.404  -4.945  79.420  1.00  0.00
ATOM    228  N   GLU    16      56.882  -6.517  82.887  1.00  0.00
ATOM    229  H   GLU    16      57.607  -6.047  83.392  1.00  0.00
ATOM    230  CA  GLU    16      56.921  -7.964  82.783  1.00  0.00
ATOM    231  HA  GLU    16      55.922  -8.340  82.694  1.00  0.00
ATOM    232  CB  GLU    16      57.745  -8.361  81.549  1.00  0.00
ATOM    233  HB2 GLU    16      57.276  -7.994  80.657  1.00  0.00
ATOM    234  HB3 GLU    16      58.726  -7.941  81.631  1.00  0.00
ATOM    235  CG  GLU    16      57.859  -9.893  81.492  1.00  0.00
ATOM    236  HG2 GLU    16      58.297 -10.255  82.398  1.00  0.00
ATOM    237  HG3 GLU    16      56.884 -10.326  81.376  1.00  0.00
ATOM    238  CD  GLU    16      58.752 -10.286  80.309  1.00  0.00
ATOM    239  OE1 GLU    16      58.799  -9.529  79.255  1.00  0.00
ATOM    240  OE2 GLU    16      59.464 -11.375  80.364  1.00  0.00
ATOM    241  C   GLU    16      57.594  -8.571  84.040  1.00  0.00
ATOM    242  O   GLU    16      57.236  -9.719  84.399  1.00  0.00
ATOM    243  N   LEU    17      58.555  -7.937  84.752  1.00  0.00
ATOM    244  H   LEU    17      58.786  -6.980  84.576  1.00  0.00
ATOM    245  CA  LEU    17      59.269  -8.730  85.769  1.00  0.00
ATOM    246  HA  LEU    17      59.218  -9.756  85.457  1.00  0.00
ATOM    247  CB  LEU    17      60.727  -8.241  85.815  1.00  0.00
ATOM    248  HB2 LEU    17      60.748  -7.229  86.160  1.00  0.00
ATOM    249  HB3 LEU    17      61.295  -8.856  86.482  1.00  0.00
ATOM    250  CG  LEU    17      61.320  -8.300  84.399  1.00  0.00
ATOM    251  HG  LEU    17      60.733  -7.696  83.739  1.00  0.00
ATOM    252  CD1 LEU    17      62.765  -7.762  84.421  1.00  0.00
ATOM    253 HD11 LEU    17      63.176  -7.798  83.431  1.00  0.00
ATOM    254 HD12 LEU    17      62.761  -6.749  84.768  1.00  0.00
ATOM    255 HD13 LEU    17      63.359  -8.364  85.075  1.00  0.00
ATOM    256  CD2 LEU    17      61.301  -9.756  83.913  1.00  0.00
ATOM    257 HD21 LEU    17      61.702  -9.809  82.922  1.00  0.00
ATOM    258 HD22 LEU    17      61.895 -10.358  84.571  1.00  0.00
ATOM    259 HD23 LEU    17      60.293 -10.120  83.910  1.00  0.00
ATOM    260  C   LEU    17      58.661  -8.605  87.196  1.00  0.00
ATOM    261  O   LEU    17      58.466  -9.654  87.865  1.00  0.00
ATOM    262  N   TRP    18      58.361  -7.414  87.759  1.00  0.00
ATOM    263  H   TRP    18      58.648  -6.565  87.318  1.00  0.00
ATOM    264  CA  TRP    18      57.628  -7.365  89.050  1.00  0.00
ATOM    265  HA  TRP    18      58.294  -7.598  89.855  1.00  0.00
ATOM    266  CB  TRP    18      57.053  -5.955  89.308  1.00  0.00
ATOM    267  HB2 TRP    18      56.440  -5.644  88.487  1.00  0.00
ATOM    268  HB3 TRP    18      56.465  -5.980  90.200  1.00  0.00
ATOM    269  CG  TRP    18      58.226  -4.970  89.517  1.00  0.00
ATOM    270  CD1 TRP    18      59.513  -5.330  89.943  1.00  0.00
ATOM    271  HD1 TRP    18      59.842  -6.324  90.157  1.00  0.00
ATOM    272  NE1 TRP    18      60.264  -4.214  90.041  1.00  0.00
ATOM    273  HE1 TRP    18      61.224  -4.183  90.318  1.00  0.00
ATOM    274  CE2 TRP    18      59.512  -3.157  89.703  1.00  0.00
ATOM    275  CZ2 TRP    18      59.863  -1.812  89.695  1.00  0.00
ATOM    276  HZ2 TRP    18      60.851  -1.495  89.965  1.00  0.00
ATOM    277  CH2 TRP    18      58.879  -0.877  89.314  1.00  0.00
ATOM    278  HH2 TRP    18      59.109   0.167  89.315  1.00  0.00
ATOM    279  CZ3 TRP    18      57.581  -1.319  88.937  1.00  0.00
ATOM    280  HZ3 TRP    18      56.843  -0.601  88.642  1.00  0.00
ATOM    281  CE3 TRP    18      57.261  -2.696  88.945  1.00  0.00
ATOM    282  HE3 TRP    18      56.291  -3.041  88.654  1.00  0.00
ATOM    283  CD2 TRP    18      58.251  -3.584  89.358  1.00  0.00
ATOM    284  C   TRP    18      56.484  -8.392  89.008  1.00  0.00
ATOM    285  O   TRP    18      56.041  -8.908  90.068  1.00  0.00
ATOM    286  N   HID    19      55.968  -8.726  87.832  1.00  0.00
ATOM    287  H   HID    19      56.347  -8.329  87.000  1.00  0.00
ATOM    288  CA  HID    19      54.858  -9.677  87.740  1.00  0.00
ATOM    289  HA  HID    19      54.215  -9.586  88.593  1.00  0.00
ATOM    290  CB  HID    19      54.056  -9.362  86.469  1.00  0.00
ATOM    291  HB2 HID    19      54.692  -9.448  85.613  1.00  0.00
ATOM    292  HB3 HID    19      53.241 -10.047  86.378  1.00  0.00
ATOM    293  CG  HID    19      53.515  -7.920  86.571  1.00  0.00
ATOM    294  ND1 HID    19      53.287  -7.086  85.565  1.00  0.00
ATOM    295  HD1 HID    19      53.438  -7.281  84.596  1.00  0.00
ATOM    296  CE1 HID    19      52.822  -5.934  86.071  1.00  0.00
ATOM    297  HE1 HID    19      52.552  -5.075  85.493  1.00  0.00
ATOM    298  NE2 HID    19      52.743  -6.012  87.416  1.00  0.00
ATOM    299  CD2 HID    19      53.169  -7.244  87.741  1.00  0.00
ATOM    300  HD2 HID    19      53.236  -7.638  88.733  1.00  0.00
ATOM    301  C   HID    19      55.427 -11.107  87.693  1.00  0.00
ATOM    302  O   HID    19      54.727 -12.083  88.072  1.00  0.00
ATOM    303  N   LEU    20      56.682 -11.302  87.262  1.00  0.00
ATOM    304  H   LEU    20      57.232 -10.520  86.976  1.00  0.00
ATOM    305  CA  LEU    20      57.263 -12.655  87.224  1.00  0.00
ATOM    306  HA  LEU    20      56.503 -13.367  86.979  1.00  0.00
ATOM    307  CB  LEU    20      58.379 -12.710  86.167  1.00  0.00
ATOM    308  HB2 LEU    20      59.149 -12.012  86.424  1.00  0.00
ATOM    309  HB3 LEU    20      58.787 -13.698  86.137  1.00  0.00
ATOM    310  CG  LEU    20      57.809 -12.347  84.786  1.00  0.00
ATOM    311  HG  LEU    20      57.410 -11.353  84.814  1.00  0.00
ATOM    312  CD1 LEU    20      58.934 -12.425  83.739  1.00  0.00
ATOM    313 HD11 LEU    20      58.544 -12.168  82.776  1.00  0.00
ATOM    314 HD12 LEU    20      59.714 -11.740  84.003  1.00  0.00
ATOM    315 HD13 LEU    20      59.327 -13.420  83.711  1.00  0.00
ATOM    316  CD2 LEU    20      56.687 -13.333  84.411  1.00  0.00
ATOM    317 HD21 LEU    20      56.293 -13.076  83.449  1.00  0.00
ATOM    318 HD22 LEU    20      57.081 -14.328  84.381  1.00  0.00
ATOM    319 HD23 LEU    20      55.905 -13.281  85.142  1.00  0.00
ATOM    320  C   LEU    20      57.852 -12.989  88.608  1.00  0.00
ATOM    321  O   LEU    20      57.952 -14.187  88.980  1.00  0.00
ATOM    322  N   GLU    21      58.244 -11.999  89.413  1.00  0.00
ATOM    323  H   GLU    21      58.166 -11.049  89.108  1.00  0.00
ATOM    324  CA  GLU    21      58.775 -12.294  90.751  1.00  0.00
ATOM    325  HA  GLU    21      59.345 -13.197  90.732  1.00  0.00
ATOM    326  CB  GLU    21      59.671 -11.136  91.230  1.00  0.00
ATOM    327  HB2 GLU    21      59.101 -10.230  91.256  1.00  0.00
ATOM    328  HB3 GLU    21      60.036 -11.356  92.211  1.00  0.00
ATOM    329  CG  GLU    21      60.860 -10.965  90.272  1.00  0.00
ATOM    330  HG2 GLU    21      61.425 -11.871  90.239  1.00  0.00
ATOM    331  HG3 GLU    21      60.498 -10.734  89.291  1.00  0.00
ATOM    332  CD  GLU    21      61.757  -9.818  90.774  1.00  0.00
ATOM    333  OE1 GLU    21      61.236  -8.827  91.438  1.00  0.00
ATOM    334  OE2 GLU    21      63.035  -9.840  90.535  1.00  0.00
ATOM    335  C   GLU    21      57.589 -12.458  91.708  1.00  0.00
ATOM    336  O   GLU    21      57.696 -13.156  92.750  1.00  0.00
ATOM    337  N   ASN    22      56.435 -11.860  91.409  1.00  0.00
ATOM    338  H   ASN    22      56.363 -11.306  90.578  1.00  0.00
ATOM    339  CA  ASN    22      55.275 -12.023  92.280  1.00  0.00
ATOM    340  HA  ASN    22      55.591 -12.087  93.301  1.00  0.00
ATOM    341  CB  ASN    22      54.328 -10.822  92.114  1.00  0.00
ATOM    342  HB2 ASN    22      54.013 -10.754  91.094  1.00  0.00
ATOM    343  HB3 ASN    22      53.473 -10.953  92.744  1.00  0.00
ATOM    344  CG  ASN    22      55.062  -9.529  92.512  1.00  0.00
ATOM    345  OD1 ASN    22      55.972  -9.565  93.380  1.00  0.00
ATOM    346  ND2 ASN    22      54.732  -8.369  91.936  1.00  0.00
ATOM    347 HD21 ASN    22      55.204  -7.528  92.197  1.00  0.00
ATOM    348 HD22 ASN    22      54.011  -8.344  91.245  1.00  0.00
ATOM    349  C   ASN    22      54.550 -13.321  91.895  1.00  0.00
ATOM    350  O   ASN    22      53.871 -13.928  92.763  1.00  0.00
ATOM    351  N   GLU    23      54.634 -13.829  90.656  1.00  0.00
ATOM    352  H   GLU    23      55.162 -13.371  89.940  1.00  0.00
ATOM    353  CA  GLU    23      53.927 -15.084  90.397  1.00  0.00
ATOM    354  HA  GLU    23      53.054 -15.108  91.014  1.00  0.00
ATOM    355  CB  GLU    23      53.528 -15.192  88.911  1.00  0.00
ATOM    356  HB2 GLU    23      52.878 -14.384  88.652  1.00  0.00
ATOM    357  HB3 GLU    23      54.409 -15.149  88.304  1.00  0.00
ATOM    358  CG  GLU    23      52.813 -16.536  88.671  1.00  0.00
ATOM    359  HG2 GLU    23      53.466 -17.338  88.945  1.00  0.00
ATOM    360  HG3 GLU    23      51.926 -16.579  89.267  1.00  0.00
ATOM    361  CD  GLU    23      52.441 -16.667  87.182  1.00  0.00
ATOM    362  OE1 GLU    23      53.173 -16.089  86.275  1.00  0.00
ATOM    363  OE2 GLU    23      51.397 -17.359  86.831  1.00  0.00
ATOM    364  C   GLU    23      54.831 -16.277  90.750  1.00  0.00
ATOM    365  O   GLU    23      54.325 -17.256  91.359  1.00  0.00
ATOM    366  N   VAL    24      56.131 -16.331  90.422  1.00  0.00
ATOM    367  H   VAL    24      56.552 -15.641  89.833  1.00  0.00
ATOM    368  CA  VAL    24      56.897 -17.467  90.947  1.00  0.00
ATOM    369  HA  VAL    24      56.656 -18.339  90.376  1.00  0.00
ATOM    370  CB  VAL    24      58.416 -17.208  90.856  1.00  0.00
ATOM    371  HB  VAL    24      58.663 -16.329  91.415  1.00  0.00
ATOM    372  CG1 VAL    24      59.182 -18.415  91.432  1.00  0.00
ATOM    373 HG11 VAL    24      60.235 -18.234  91.365  1.00  0.00
ATOM    374 HG12 VAL    24      58.908 -18.554  92.457  1.00  0.00
ATOM    375 HG13 VAL    24      58.935 -19.294  90.874  1.00  0.00
ATOM    376  CG2 VAL    24      58.816 -17.009  89.381  1.00  0.00
ATOM    377 HG21 VAL    24      59.870 -16.831  89.318  1.00  0.00
ATOM    378 HG22 VAL    24      58.568 -17.888  88.822  1.00  0.00
ATOM    379 HG23 VAL    24      58.288 -16.170  88.977  1.00  0.00
ATOM    380  C   VAL    24      56.507 -17.649  92.427  1.00  0.00
ATOM    381  O   VAL    24      56.308 -18.791  92.916  1.00  0.00
ATOM    382  N   ALA    25      56.414 -16.538  93.179  1.00  0.00
ATOM    383  H   ALA    25      56.689 -15.665  92.777  1.00  0.00
ATOM    384  CA  ALA    25      55.948 -16.557  94.576  1.00  0.00
ATOM    385  HA  ALA    25      56.744 -16.899  95.204  1.00  0.00
ATOM    386  CB  ALA    25      55.535 -15.133  94.990  1.00  0.00
ATOM    387  HB1 ALA    25      55.203 -15.139  96.007  1.00  0.00
ATOM    388  HB2 ALA    25      56.374 -14.475  94.892  1.00  0.00
ATOM    389  HB3 ALA    25      54.740 -14.793  94.357  1.00  0.00
ATOM    390  C   ALA    25      54.717 -17.464  94.724  1.00  0.00
ATOM    391  O   ALA    25      54.518 -18.119  95.781  1.00  0.00
ATOM    392  N   ARG    26      53.853 -17.519  93.710  1.00  0.00
ATOM    393  H   ARG    26      54.082 -17.068  92.847  1.00  0.00
ATOM    394  CA  ARG    26      52.565 -18.208  93.839  1.00  0.00
ATOM    395  HA  ARG    26      52.238 -18.184  94.857  1.00  0.00
ATOM    396  CB  ARG    26      51.537 -17.471  92.957  1.00  0.00
ATOM    397  HB2 ARG    26      51.471 -16.453  93.278  1.00  0.00
ATOM    398  HB3 ARG    26      51.851 -17.505  91.934  1.00  0.00
ATOM    399  CG  ARG    26      50.153 -18.132  93.087  1.00  0.00
ATOM    400  HG2 ARG    26      50.202 -19.144  92.746  1.00  0.00
ATOM    401  HG3 ARG    26      49.845 -18.116  94.111  1.00  0.00
ATOM    402  CD  ARG    26      49.141 -17.339  92.238  1.00  0.00
ATOM    403  HD2 ARG    26      49.105 -16.327  92.583  1.00  0.00
ATOM    404  HD3 ARG    26      49.447 -17.356  91.212  1.00  0.00
ATOM    405  NE  ARG    26      47.805 -17.940  92.359  1.00  0.00
ATOM    406  HE  ARG    26      47.706 -18.923  92.507  1.00  0.00
ATOM    407  CZ  ARG    26      46.720 -17.159  92.272  1.00  0.00
ATOM    408  NH1 ARG    26      46.861 -15.838  92.113  1.00  0.00
ATOM    409 HH11 ARG    26      47.774 -15.435  92.059  1.00  0.00
ATOM    410 HH12 ARG    26      46.053 -15.253  92.048  1.00  0.00
ATOM    411  NH2 ARG    26      45.497 -17.696  92.344  1.00  0.00
ATOM    412 HH21 ARG    26      45.388 -18.683  92.459  1.00  0.00
ATOM    413 HH22 ARG    26      44.690 -17.109  92.281  1.00  0.00
ATOM    414  C   ARG    26      52.707 -19.668  93.383  1.00  0.00
ATOM    415  O   ARG    26      51.927 -20.550  93.824  1.00  0.00
ATOM    416  N   LEU    27      53.668 -19.988  92.516  1.00  0.00
ATOM    417  H   LEU    27      54.335 -19.296  92.238  1.00  0.00
ATOM    418  CA  LEU    27      53.751 -21.343  91.965  1.00  0.00
ATOM    419  HA  LEU    27      52.767 -21.753  91.871  1.00  0.00
ATOM    420  CB  LEU    27      54.407 -21.267  90.576  1.00  0.00
ATOM    421  HB2 LEU    27      55.402 -20.885  90.665  1.00  0.00
ATOM    422  HB3 LEU    27      54.440 -22.245  90.143  1.00  0.00
ATOM    423  CG  LEU    27      53.574 -20.326  89.682  1.00  0.00
ATOM    424  HG  LEU    27      53.563 -19.347  90.115  1.00  0.00
ATOM    425  CD1 LEU    27      54.198 -20.261  88.276  1.00  0.00
ATOM    426 HD11 LEU    27      53.619 -19.603  87.661  1.00  0.00
ATOM    427 HD12 LEU    27      55.201 -19.894  88.347  1.00  0.00
ATOM    428 HD13 LEU    27      54.206 -21.240  87.842  1.00  0.00
ATOM    429  CD2 LEU    27      52.133 -20.856  89.579  1.00  0.00
ATOM    430 HD21 LEU    27      51.555 -20.199  88.963  1.00  0.00
ATOM    431 HD22 LEU    27      52.142 -21.835  89.147  1.00  0.00
ATOM    432 HD23 LEU    27      51.700 -20.901  90.557  1.00  0.00
ATOM    433  C   LEU    27      54.583 -22.247  92.898  1.00  0.00
ATOM    434  O   LEU    27      54.376 -23.488  92.900  1.00  0.00
ATOM    435  N   GLU    28      55.516 -21.734  93.713  1.00  0.00
ATOM    436  H   GLU    28      55.683 -20.748  93.735  1.00  0.00
ATOM    437  CA  GLU    28      56.283 -22.642  94.583  1.00  0.00
ATOM    438  HA  GLU    28      56.422 -23.577  94.081  1.00  0.00
ATOM    439  CB  GLU    28      57.655 -22.020  94.904  1.00  0.00
ATOM    440  HB2 GLU    28      57.513 -21.086  95.408  1.00  0.00
ATOM    441  HB3 GLU    28      58.211 -22.683  95.532  1.00  0.00
ATOM    442  CG  GLU    28      58.430 -21.781  93.594  1.00  0.00
ATOM    443  HG2 GLU    28      58.572 -22.713  93.089  1.00  0.00
ATOM    444  HG3 GLU    28      57.872 -21.117  92.967  1.00  0.00
ATOM    445  CD  GLU    28      59.801 -21.154  93.912  1.00  0.00
ATOM    446  OE1 GLU    28      59.943 -20.392  94.957  1.00  0.00
ATOM    447  OE2 GLU    28      60.817 -21.385  93.134  1.00  0.00
ATOM    448  C   GLU    28      55.488 -22.878  95.883  1.00  0.00
ATOM    449  O   GLU    28      55.527 -23.996  96.459  1.00  0.00
ATOM    450  N   LYS    29      54.677 -21.784  96.435  1.00  0.00
ATOM    451  H   LYS    29      54.781 -20.863  96.063  1.00  0.00
ATOM    452  CA  LYS    29      53.792 -21.998  97.417  1.00  0.00
ATOM    453  HA  LYS    29      54.272 -22.422  98.273  1.00  0.00
ATOM    454  CB  LYS    29      53.152 -20.661  97.832  1.00  0.00
ATOM    455  HB2 LYS    29      52.690 -20.199  96.985  1.00  0.00
ATOM    456  HB3 LYS    29      52.414 -20.841  98.585  1.00  0.00
ATOM    457  CG  LYS    29      54.247 -19.741  98.407  1.00  0.00
ATOM    458  HG2 LYS    29      54.716 -20.229  99.236  1.00  0.00
ATOM    459  HG3 LYS    29      54.976 -19.538  97.652  1.00  0.00
ATOM    460  CD  LYS    29      53.622 -18.419  98.891  1.00  0.00
ATOM    461  HD2 LYS    29      53.168 -17.912  98.066  1.00  0.00
ATOM    462  HD3 LYS    29      52.880 -18.627  99.634  1.00  0.00
ATOM    463  CE  LYS    29      54.724 -17.531  99.504  1.00  0.00
ATOM    464  HE2 LYS    29      55.177 -18.046 100.326  1.00  0.00
ATOM    465  HE3 LYS    29      55.464 -17.320  98.762  1.00  0.00
ATOM    466  NZ  LYS    29      54.136 -16.271  99.982  1.00  0.00
ATOM    467  HZ1 LYS    29      54.855 -15.699 100.383  1.00  0.00
ATOM    468  HZ2 LYS    29      53.714 -15.788  99.215  1.00  0.00
ATOM    469  HZ3 LYS    29      53.443 -16.470 100.676  1.00  0.00
ATOM    470  C   LYS    29      52.709 -22.963  96.898  1.00  0.00
ATOM    471  O   LYS    29      52.376 -23.965  97.583  1.00  0.00
ATOM    472  N   GLU    30      52.137 -22.744  95.707  1.00  0.00
ATOM    473  H   GLU    30      52.496 -22.027  95.109  1.00  0.00
ATOM    474  CA  GLU    30      50.999 -23.563  95.262  1.00  0.00
ATOM    475  HA  GLU    30      50.325 -23.719  96.078  1.00  0.00
ATOM    476  CB  GLU    30      50.266 -22.843  94.118  1.00  0.00
ATOM    477  HB2 GLU    30      49.903 -21.898  94.462  1.00  0.00
ATOM    478  HB3 GLU    30      50.942 -22.689  93.302  1.00  0.00
ATOM    479  CG  GLU    30      49.086 -23.713  93.649  1.00  0.00
ATOM    480  HG2 GLU    30      49.454 -24.658  93.308  1.00  0.00
ATOM    481  HG3 GLU    30      48.411 -23.867  94.466  1.00  0.00
ATOM    482  CD  GLU    30      48.348 -23.005  92.499  1.00  0.00
ATOM    483  OE1 GLU    30      48.712 -23.213  91.267  1.00  0.00
ATOM    484  OE2 GLU    30      47.361 -22.198  92.758  1.00  0.00
ATOM    485  C   GLU    30      51.510 -24.933  94.790  1.00  0.00
ATOM    486  O   GLU    30      50.742 -25.929  94.850  1.00  0.00
ATOM    487  N   ASN    31      52.757 -25.098  94.347  1.00  0.00
ATOM    488  H   ASN    31      53.358 -24.316  94.184  1.00  0.00
ATOM    489  CA  ASN    31      53.226 -26.472  94.143  1.00  0.00
ATOM    490  HA  ASN    31      52.418 -27.081  93.793  1.00  0.00
ATOM    491  CB  ASN    31      54.382 -26.512  93.124  1.00  0.00
ATOM    492  HB2 ASN    31      54.034 -26.170  92.172  1.00  0.00
ATOM    493  HB3 ASN    31      55.175 -25.879  93.462  1.00  0.00
ATOM    494  CG  ASN    31      54.909 -27.956  93.002  1.00  0.00
ATOM    495  OD1 ASN    31      55.832 -28.348  93.765  1.00  0.00
ATOM    496  ND2 ASN    31      54.397 -28.793  92.095  1.00  0.00
ATOM    497 HD21 ASN    31      54.747 -29.727  92.027  1.00  0.00
ATOM    498 HD22 ASN    31      53.667 -28.487  91.487  1.00  0.00
ATOM    499  C   ASN    31      53.710 -26.990  95.500  1.00  0.00
ATOM    500  O   ASN    31      53.544 -28.194  95.825  1.00  0.00
ATOM    501  N   ALA    32      54.312 -26.140  96.330  1.00  0.00
ATOM    502  H   ALA    32      54.535 -25.216  96.020  1.00  0.00
ATOM    503  CA  ALA    32      54.658 -26.553  97.689  1.00  0.00
ATOM    504  HA  ALA    32      55.577 -27.101  97.658  1.00  0.00
ATOM    505  CB  ALA    32      54.824 -25.307  98.579  1.00  0.00
ATOM    506  HB1 ALA    32      55.083 -25.610  99.573  1.00  0.00
ATOM    507  HB2 ALA    32      55.598 -24.684  98.182  1.00  0.00
ATOM    508  HB3 ALA    32      53.903 -24.760  98.603  1.00  0.00
ATOM    509  C   ALA    32      53.538 -27.428  98.293  1.00  0.00
ATOM    510  O   ALA    32      53.846 -28.371  99.067  1.00  0.00
ATOM    511  N   GLU    33      52.235 -27.183  98.038  1.00  0.00
ATOM    512  H   GLU    33      51.956 -26.503  97.360  1.00  0.00
ATOM    513  CA  GLU    33      51.241 -27.931  98.827  1.00  0.00
ATOM    514  HA  GLU    33      51.727 -28.254  99.724  1.00  0.00
ATOM    515  CB  GLU    33      50.050 -27.012  99.160  1.00  0.00
ATOM    516  HB2 GLU    33      49.574 -26.709  98.251  1.00  0.00
ATOM    517  HB3 GLU    33      49.349 -27.541  99.771  1.00  0.00
ATOM    518  CG  GLU    33      50.550 -25.762  99.910  1.00  0.00
ATOM    519  HG2 GLU    33      51.019 -26.057 100.825  1.00  0.00
ATOM    520  HG3 GLU    33      51.256 -25.240  99.299  1.00  0.00
ATOM    521  CD  GLU    33      49.356 -24.837 100.216  1.00  0.00
ATOM    522  OE1 GLU    33      48.326 -24.818  99.419  1.00  0.00
ATOM    523  OE2 GLU    33      49.377 -24.072 101.268  1.00  0.00
ATOM    524  C   GLU    33      50.689 -29.159  98.070  1.00  0.00
ATOM    525  O   GLU    33      50.585 -30.258  98.675  1.00  0.00
ATOM    526  N   CYX    34      50.280 -29.075  96.794  1.00  0.00
ATOM    527  H   CYX    34      50.272 -28.195  96.319  1.00  0.00
ATOM    528  CA  CYX    34      49.812 -30.297  96.115  1.00  0.00
ATOM    529  HA  CYX    34      48.820 -30.532  96.443  1.00  0.00
ATOM    530  CB  CYX    34      49.756 -30.077  94.586  1.00  0.00
ATOM    531  HB2 CYX    34      49.063 -29.287  94.389  1.00  0.00
ATOM    532  HB3 CYX    34      50.720 -29.810  94.205  1.00  0.00
ATOM    533  SG  CYX    34      49.189 -31.572  93.787  1.00  0.00
ATOM    534  C   CYX    34      50.769 -31.442  96.481  1.00  0.00
ATOM    535  O   CYX    34      50.362 -32.633  96.518  1.00  0.00
ATOM    536  N   GLU    35      52.043 -31.148  96.759  1.00  0.00
ATOM    537  H   GLU    35      52.347 -30.195  96.737  1.00  0.00
ATOM    538  CA  GLU    35      53.002 -32.206  97.094  1.00  0.00
ATOM    539  HA  GLU    35      52.718 -33.111  96.599  1.00  0.00
ATOM    540  CB  GLU    35      54.402 -31.771  96.627  1.00  0.00
ATOM    541  HB2 GLU    35      54.683 -30.873  97.135  1.00  0.00
ATOM    542  HB3 GLU    35      55.109 -32.543  96.849  1.00  0.00
ATOM    543  CG  GLU    35      54.379 -31.512  95.109  1.00  0.00
ATOM    544  HG2 GLU    35      54.103 -32.409  94.597  1.00  0.00
ATOM    545  HG3 GLU    35      53.668 -30.743  94.890  1.00  0.00
ATOM    546  CD  GLU    35      55.777 -31.064  94.647  1.00  0.00
ATOM    547  OE1 GLU    35      56.836 -31.485  95.275  1.00  0.00
ATOM    548  OE2 GLU    35      55.900 -30.264  93.628  1.00  0.00
ATOM    549  C   GLU    35      53.028 -32.439  98.620  1.00  0.00
ATOM    550  O   GLU    35      53.288 -33.584  99.074  1.00  0.00
ATOM    551  N   ALA    36      52.781 -31.428  99.465  1.00  0.00
ATOM    552  H   ALA    36      52.540 -30.526  99.109  1.00  0.00
ATOM    553  CA  ALA    36      52.873 -31.645 100.920  1.00  0.00
ATOM    554  HA  ALA    36      53.592 -32.412 101.118  1.00  0.00
ATOM    555  CB  ALA    36      53.313 -30.338 101.605  1.00  0.00
ATOM    556  HB1 ALA    36      53.386 -30.496 102.661  1.00  0.00
ATOM    557  HB2 ALA    36      54.268 -30.038 101.223  1.00  0.00
ATOM    558  HB3 ALA    36      52.594 -29.570 101.407  1.00  0.00
ATOM    559  C   ALA    36      51.501 -32.074 101.476  1.00  0.00
ATOM    560  O   ALA    36      51.441 -32.829 102.481  1.00  0.00
ATOM    561  N   NHE    37      50.375 -31.646 100.896  1.00  0.00
ATOM    562  HN1 NHE    37      50.421 -31.046 100.097  1.00  0.00
ATOM    563  HN2 NHE    37      49.488 -31.925 101.261  1.00  0.00
TER   
ATOM    564  H1  ACE    38      76.048   8.070  77.437  1.00  0.00
ATOM    565  CH3 ACE    38      76.503   8.542  78.284  1.00  0.00
ATOM    566  H2  ACE    38      75.761   8.714  79.037  1.00  0.00
ATOM    567  H3  ACE    38      76.929   9.477  77.984  1.00  0.00
ATOM    568  C   ACE    38      77.607   7.629  78.850  1.00  0.00
ATOM    569  O   ACE    38      78.788   7.736  78.432  1.00  0.00
ATOM    570  N   LYS    39      77.305   6.724  79.788  1.00  0.00
ATOM    571  H   LYS    39      78.016   6.129  80.162  1.00  0.00
ATOM    572  CA  LYS    39      75.919   6.613  80.261  1.00  0.00
ATOM    573  HA  LYS    39      75.911   6.295  81.283  1.00  0.00
ATOM    574  CB  LYS    39      75.237   7.988  80.149  1.00  0.00
ATOM    575  HB2 LYS    39      75.785   8.707  80.720  1.00  0.00
ATOM    576  HB3 LYS    39      75.216   8.289  79.122  1.00  0.00
ATOM    577  CG  LYS    39      73.799   7.905  80.694  1.00  0.00
ATOM    578  HG2 LYS    39      73.327   8.859  80.598  1.00  0.00
ATOM    579  HG3 LYS    39      73.246   7.175  80.141  1.00  0.00
ATOM    580  CD  LYS    39      73.843   7.506  82.183  1.00  0.00
ATOM    581  HD2 LYS    39      74.306   6.546  82.283  1.00  0.00
ATOM    582  HD3 LYS    39      74.408   8.232  82.729  1.00  0.00
ATOM    583  CE  LYS    39      72.410   7.450  82.744  1.00  0.00
ATOM    584  HE2 LYS    39      71.951   8.411  82.642  1.00  0.00
ATOM    585  HE3 LYS    39      71.843   6.724  82.203  1.00  0.00
ATOM    586  NZ  LYS    39      72.454   7.079  84.167  1.00  0.00
ATOM    587  HZ1 LYS    39      71.522   7.045  84.533  1.00  0.00
ATOM    588  HZ2 LYS    39      72.883   6.180  84.264  1.00  0.00
ATOM    589  HZ3 LYS    39      72.986   7.760  84.672  1.00  0.00
ATOM    590  C   LYS    39      75.168   5.583  79.392  1.00  0.00
ATOM    591  O   LYS    39      75.123   4.375  79.741  1.00  0.00
ATOM    592  N   VAL    40      74.573   5.979  78.258  1.00  0.00
ATOM    593  H   VAL    40      74.604   6.943  77.992  1.00  0.00
ATOM    594  CA  VAL    40      73.877   5.007  77.397  1.00  0.00
ATOM    595  HA  VAL    40      72.844   4.958  77.673  1.00  0.00
ATOM    596  CB  VAL    40      73.994   5.448  75.926  1.00  0.00
ATOM    597  HB  VAL    40      75.026   5.501  75.649  1.00  0.00
ATOM    598  CG1 VAL    40      73.273   4.425  75.025  1.00  0.00
ATOM    599 HG11 VAL    40      73.352   4.732  74.002  1.00  0.00
ATOM    600 HG12 VAL    40      73.726   3.462  75.145  1.00  0.00
ATOM    601 HG13 VAL    40      72.240   4.370  75.302  1.00  0.00
ATOM    602  CG2 VAL    40      73.344   6.832  75.754  1.00  0.00
ATOM    603 HG21 VAL    40      73.421   7.139  74.731  1.00  0.00
ATOM    604 HG22 VAL    40      72.311   6.778  76.033  1.00  0.00
ATOM    605 HG23 VAL    40      73.845   7.542  76.379  1.00  0.00
ATOM    606  C   VAL    40      74.513   3.616  77.560  1.00  0.00
ATOM    607  O   VAL    40      73.812   2.591  77.355  1.00  0.00
ATOM    608  N   LYS    41      75.793   3.474  77.925  1.00  0.00
ATOM    609  H   LYS    41      76.364   4.273  78.116  1.00  0.00
ATOM    610  CA  LYS    41      76.335   2.115  78.046  1.00  0.00
ATOM    611  HA  LYS    41      75.877   1.487  77.311  1.00  0.00
ATOM    612  CB  LYS    41      77.864   2.138  77.855  1.00  0.00
ATOM    613  HB2 LYS    41      78.101   2.478  76.869  1.00  0.00
ATOM    614  HB3 LYS    41      78.292   2.802  78.576  1.00  0.00
ATOM    615  CG  LYS    41      78.443   0.727  78.078  1.00  0.00
ATOM    616  HG2 LYS    41      78.172   0.384  79.054  1.00  0.00
ATOM    617  HG3 LYS    41      78.054   0.053  77.344  1.00  0.00
ATOM    618  CD  LYS    41      79.980   0.797  77.974  1.00  0.00
ATOM    619  HD2 LYS    41      80.258   1.123  76.995  1.00  0.00
ATOM    620  HD3 LYS    41      80.348   1.491  78.700  1.00  0.00
ATOM    621  CE  LYS    41      80.589  -0.590  78.250  1.00  0.00
ATOM    622  HE2 LYS    41      80.301  -0.917  79.228  1.00  0.00
ATOM    623  HE3 LYS    41      80.237  -1.289  77.523  1.00  0.00
ATOM    624  NZ  LYS    41      82.057  -0.499  78.180  1.00  0.00
ATOM    625  HZ1 LYS    41      82.382   0.156  78.863  1.00  0.00
ATOM    626  HZ2 LYS    41      82.456  -1.398  78.364  1.00  0.00
ATOM    627  HZ3 LYS    41      82.329  -0.194  77.268  1.00  0.00
ATOM    628  C   LYS    41      76.018   1.572  79.442  1.00  0.00
ATOM    629  O   LYS    41      75.672   0.370  79.581  1.00  0.00
ATOM    630  N   GLN    42      76.117   2.355  80.516  1.00  0.00
ATOM    631  H   GLN    42      76.516   3.269  80.449  1.00  0.00
ATOM    632  CA  GLN    42      75.642   1.837  81.795  1.00  0.00
ATOM    633  HA  GLN    42      76.382   1.183  82.208  1.00  0.00
ATOM    634  CB  GLN    42      75.387   2.992  82.782  1.00  0.00
ATOM    635  HB2 GLN    42      76.299   3.527  82.947  1.00  0.00
ATOM    636  HB3 GLN    42      74.652   3.657  82.377  1.00  0.00
ATOM    637  CG  GLN    42      74.878   2.412  84.117  1.00  0.00
ATOM    638  HG2 GLN    42      73.962   1.882  83.950  1.00  0.00
ATOM    639  HG3 GLN    42      75.610   1.740  84.516  1.00  0.00
ATOM    640  CD  GLN    42      74.635   3.555  85.119  1.00  0.00
ATOM    641  OE1 GLN    42      75.323   4.608  85.052  1.00  0.00
ATOM    642  NE2 GLN    42      73.695   3.431  86.063  1.00  0.00
ATOM    643 HE21 GLN    42      73.540   4.172  86.715  1.00  0.00
ATOM    644 HE22 GLN    42      73.147   2.596  86.115  1.00  0.00
ATOM    645  C   GLN    42      74.319   1.089  81.562  1.00  0.00
ATOM    646  O   GLN    42      74.019   0.090  82.269  1.00  0.00
ATOM    647  N   LEU    43      73.472   1.530  80.609  1.00  0.00
ATOM    648  H   LEU    43      73.752   2.254  79.980  1.00  0.00
ATOM    649  CA  LEU    43      72.124   0.953  80.528  1.00  0.00
ATOM    650  HA  LEU    43      71.866   0.590  81.501  1.00  0.00
ATOM    651  CB  LEU    43      71.141   2.050  80.082  1.00  0.00
ATOM    652  HB2 LEU    43      71.404   2.379  79.098  1.00  0.00
ATOM    653  HB3 LEU    43      70.144   1.662  80.073  1.00  0.00
ATOM    654  CG  LEU    43      71.232   3.243  81.051  1.00  0.00
ATOM    655  HG  LEU    43      72.238   3.610  81.067  1.00  0.00
ATOM    656  CD1 LEU    43      70.290   4.364  80.579  1.00  0.00
ATOM    657 HD11 LEU    43      70.361   5.196  81.249  1.00  0.00
ATOM    658 HD12 LEU    43      70.573   4.675  79.593  1.00  0.00
ATOM    659 HD13 LEU    43      69.284   4.003  80.564  1.00  0.00
ATOM    660  CD2 LEU    43      70.829   2.793  82.467  1.00  0.00
ATOM    661 HD21 LEU    43      70.899   3.624  83.138  1.00  0.00
ATOM    662 HD22 LEU    43      69.822   2.430  82.451  1.00  0.00
ATOM    663 HD23 LEU    43      71.485   2.013  82.794  1.00  0.00
ATOM    664  C   LEU    43      72.055  -0.207  79.513  1.00  0.00
ATOM    665  O   LEU    43      71.422  -1.250  79.823  1.00  0.00
ATOM    666  N   LYS    44      72.628  -0.133  78.298  1.00  0.00
ATOM    667  H   LYS    44      73.009   0.729  77.963  1.00  0.00
ATOM    668  CA  LYS    44      72.668  -1.350  77.472  1.00  0.00
ATOM    669  HA  LYS    44      71.715  -1.512  77.013  1.00  0.00
ATOM    670  CB  LYS    44      73.721  -1.236  76.357  1.00  0.00
ATOM    671  HB2 LYS    44      74.682  -1.034  76.782  1.00  0.00
ATOM    672  HB3 LYS    44      73.758  -2.157  75.814  1.00  0.00
ATOM    673  CG  LYS    44      73.317  -0.102  75.397  1.00  0.00
ATOM    674  HG2 LYS    44      72.342  -0.304  75.003  1.00  0.00
ATOM    675  HG3 LYS    44      73.303   0.827  75.924  1.00  0.00
ATOM    676  CD  LYS    44      74.324  -0.026  74.234  1.00  0.00
ATOM    677  HD2 LYS    44      75.302   0.182  74.616  1.00  0.00
ATOM    678  HD3 LYS    44      74.335  -0.960  73.716  1.00  0.00
ATOM    679  CE  LYS    44      73.897   1.091  73.263  1.00  0.00
ATOM    680  HE2 LYS    44      72.915   0.884  72.891  1.00  0.00
ATOM    681  HE3 LYS    44      73.893   2.028  73.777  1.00  0.00
ATOM    682  NZ  LYS    44      74.840   1.150  72.136  1.00  0.00
ATOM    683  HZ1 LYS    44      74.838   0.273  71.654  1.00  0.00
ATOM    684  HZ2 LYS    44      74.563   1.877  71.507  1.00  0.00
ATOM    685  HZ3 LYS    44      75.759   1.339  72.481  1.00  0.00
ATOM    686  C   LYS    44      73.028  -2.513  78.394  1.00  0.00
ATOM    687  O   LYS    44      72.643  -3.686  78.152  1.00  0.00
ATOM    688  N   ALA    45      73.769  -2.231  79.466  1.00  0.00
ATOM    689  H   ALA    45      74.018  -1.280  79.654  1.00  0.00
ATOM    690  CA  ALA    45      74.216  -3.283  80.374  1.00  0.00
ATOM    691  HA  ALA    45      74.405  -4.182  79.827  1.00  0.00
ATOM    692  CB  ALA    45      75.509  -2.830  81.075  1.00  0.00
ATOM    693  HB1 ALA    45      75.837  -3.595  81.747  1.00  0.00
ATOM    694  HB2 ALA    45      76.267  -2.650  80.340  1.00  0.00
ATOM    695  HB3 ALA    45      75.322  -1.929  81.623  1.00  0.00
ATOM    696  C   ALA    45      73.118  -3.544  81.409  1.00  0.00
ATOM    697  O   ALA    45      73.020  -4.683  81.936  1.00  0.00
ATOM    698  N   LYS    46      72.252  -2.583  81.753  1.00  0.00
ATOM    699  H   LYS    46      72.323  -1.660  81.376  1.00  0.00
ATOM    700  CA  LYS    46      71.192  -2.939  82.690  1.00  0.00
ATOM    701  HA  LYS    46      71.558  -3.691  83.355  1.00  0.00
ATOM    702  CB  LYS    46      70.759  -1.691  83.499  1.00  0.00
ATOM    703  HB2 LYS    46      71.608  -1.282  84.007  1.00  0.00
ATOM    704  HB3 LYS    46      70.361  -0.963  82.822  1.00  0.00
ATOM    705  CG  LYS    46      69.692  -2.065  84.543  1.00  0.00
ATOM    706  HG2 LYS    46      69.374  -1.181  85.056  1.00  0.00
ATOM    707  HG3 LYS    46      68.853  -2.515  84.055  1.00  0.00
ATOM    708  CD  LYS    46      70.300  -3.049  85.562  1.00  0.00
ATOM    709  HD2 LYS    46      70.618  -3.937  85.055  1.00  0.00
ATOM    710  HD3 LYS    46      71.141  -2.589  86.038  1.00  0.00
ATOM    711  CE  LYS    46      69.251  -3.411  86.629  1.00  0.00
ATOM    712  HE2 LYS    46      69.682  -4.087  87.338  1.00  0.00
ATOM    713  HE3 LYS    46      68.932  -2.522  87.134  1.00  0.00
ATOM    714  NZ  LYS    46      68.097  -4.048  85.984  1.00  0.00
ATOM    715  HZ1 LYS    46      67.417  -4.288  86.678  1.00  0.00
ATOM    716  HZ2 LYS    46      67.691  -3.413  85.325  1.00  0.00
ATOM    717  HZ3 LYS    46      68.397  -4.876  85.509  1.00  0.00
ATOM    718  C   LYS    46      70.000  -3.494  81.874  1.00  0.00
ATOM    719  O   LYS    46      69.376  -4.512  82.271  1.00  0.00
ATOM    720  N   VAL    47      69.633  -2.870  80.739  1.00  0.00
ATOM    721  H   VAL    47      70.004  -1.962  80.543  1.00  0.00
ATOM    722  CA  VAL    47      68.684  -3.479  79.783  1.00  0.00
ATOM    723  HA  VAL    47      67.694  -3.400  80.183  1.00  0.00
ATOM    724  CB  VAL    47      68.759  -2.735  78.439  1.00  0.00
ATOM    725  HB  VAL    47      69.747  -2.820  78.038  1.00  0.00
ATOM    726  CG1 VAL    47      67.748  -3.355  77.456  1.00  0.00
ATOM    727 HG11 VAL    47      67.800  -2.841  76.519  1.00  0.00
ATOM    728 HG12 VAL    47      67.981  -4.389  77.309  1.00  0.00
ATOM    729 HG13 VAL    47      66.759  -3.266  77.857  1.00  0.00
ATOM    730  CG2 VAL    47      68.419  -1.248  78.652  1.00  0.00
ATOM    731 HG21 VAL    47      68.472  -0.733  77.715  1.00  0.00
ATOM    732 HG22 VAL    47      67.430  -1.161  79.052  1.00  0.00
ATOM    733 HG23 VAL    47      69.121  -0.817  79.336  1.00  0.00
ATOM    734  C   VAL    47      69.053  -4.956  79.515  1.00  0.00
ATOM    735  O   VAL    47      68.159  -5.811  79.284  1.00  0.00
ATOM    736  N   GLU    48      70.351  -5.301  79.508  1.00  0.00
ATOM    737  H   GLU    48      71.033  -4.626  79.788  1.00  0.00
ATOM    738  CA  GLU    48      70.802  -6.643  79.087  1.00  0.00
ATOM    739  HA  GLU    48      70.139  -7.040  78.346  1.00  0.00
ATOM    740  CB  GLU    48      72.215  -6.536  78.490  1.00  0.00
ATOM    741  HB2 GLU    48      72.889  -6.146  79.223  1.00  0.00
ATOM    742  HB3 GLU    48      72.548  -7.506  78.181  1.00  0.00
ATOM    743  CG  GLU    48      72.174  -5.593  77.273  1.00  0.00
ATOM    744  HG2 GLU    48      71.850  -4.623  77.587  1.00  0.00
ATOM    745  HG3 GLU    48      73.151  -5.520  76.843  1.00  0.00
ATOM    746  CD  GLU    48      71.190  -6.148  76.226  1.00  0.00
ATOM    747  OE1 GLU    48      71.007  -7.432  76.118  1.00  0.00
ATOM    748  OE2 GLU    48      70.540  -5.332  75.448  1.00  0.00
ATOM    749  C   GLU    48      70.814  -7.567  80.303  1.00  0.00
ATOM    750  O   GLU    48      70.734  -8.816  80.164  1.00  0.00
ATOM    751  N   GLU    49      70.889  -7.024  81.508  1.00  0.00
ATOM    752  H   GLU    49      70.951  -6.031  81.605  1.00  0.00
ATOM    753  CA  GLU    49      70.849  -7.870  82.693  1.00  0.00
ATOM    754  HA  GLU    49      71.412  -8.767  82.537  1.00  0.00
ATOM    755  CB  GLU    49      71.443  -7.098  83.892  1.00  0.00
ATOM    756  HB2 GLU    49      72.463  -6.849  83.683  1.00  0.00
ATOM    757  HB3 GLU    49      70.882  -6.201  84.050  1.00  0.00
ATOM    758  CG  GLU    49      71.378  -7.973  85.160  1.00  0.00
ATOM    759  HG2 GLU    49      70.359  -8.219  85.371  1.00  0.00
ATOM    760  HG3 GLU    49      71.937  -8.872  85.004  1.00  0.00
ATOM    761  CD  GLU    49      71.974  -7.196  86.351  1.00  0.00
ATOM    762  OE1 GLU    49      71.534  -7.415  87.557  1.00  0.00
ATOM    763  OE2 GLU    49      72.918  -6.322  86.154  1.00  0.00
ATOM    764  C   GLU    49      69.381  -8.241  82.940  1.00  0.00
ATOM    765  O   GLU    49      69.097  -9.289  83.575  1.00  0.00
ATOM    766  N   LEU    50      68.397  -7.461  82.461  1.00  0.00
ATOM    767  H   LEU    50      68.605  -6.619  81.962  1.00  0.00
ATOM    768  CA  LEU    50      67.012  -7.880  82.687  1.00  0.00
ATOM    769  HA  LEU    50      66.974  -8.417  83.611  1.00  0.00
ATOM    770  CB  LEU    50      66.103  -6.636  82.747  1.00  0.00
ATOM    771  HB2 LEU    50      66.131  -6.137  81.800  1.00  0.00
ATOM    772  HB3 LEU    50      65.099  -6.934  82.964  1.00  0.00
ATOM    773  CG  LEU    50      66.607  -5.667  83.833  1.00  0.00
ATOM    774  HG  LEU    50      67.617  -5.386  83.617  1.00  0.00
ATOM    775  CD1 LEU    50      65.719  -4.409  83.845  1.00  0.00
ATOM    776 HD11 LEU    50      66.071  -3.730  84.594  1.00  0.00
ATOM    777 HD12 LEU    50      65.761  -3.935  82.885  1.00  0.00
ATOM    778 HD13 LEU    50      64.708  -4.686  84.062  1.00  0.00
ATOM    779  CD2 LEU    50      66.553  -6.351  85.211  1.00  0.00
ATOM    780 HD21 LEU    50      66.907  -5.671  85.960  1.00  0.00
ATOM    781 HD22 LEU    50      65.544  -6.629  85.431  1.00  0.00
ATOM    782 HD23 LEU    50      67.171  -7.224  85.201  1.00  0.00
ATOM    783  C   LEU    50      66.533  -8.799  81.530  1.00  0.00
ATOM    784  O   LEU    50      65.869  -9.833  81.797  1.00  0.00
ATOM    785  N   LYS    51      66.796  -8.493  80.242  1.00  0.00
ATOM    786  H   LYS    51      67.185  -7.599  80.018  1.00  0.00
ATOM    787  CA  LYS    51      66.492  -9.454  79.155  1.00  0.00
ATOM    788  HA  LYS    51      65.436  -9.451  78.970  1.00  0.00
ATOM    789  CB  LYS    51      67.221  -9.054  77.856  1.00  0.00
ATOM    790  HB2 LYS    51      68.273  -9.000  78.034  1.00  0.00
ATOM    791  HB3 LYS    51      67.022  -9.788  77.102  1.00  0.00
ATOM    792  CG  LYS    51      66.692  -7.686  77.372  1.00  0.00
ATOM    793  HG2 LYS    51      65.634  -7.756  77.217  1.00  0.00
ATOM    794  HG3 LYS    51      66.897  -6.939  78.107  1.00  0.00
ATOM    795  CD  LYS    51      67.373  -7.304  76.041  1.00  0.00
ATOM    796  HD2 LYS    51      68.428  -7.214  76.193  1.00  0.00
ATOM    797  HD3 LYS    51      67.180  -8.062  75.311  1.00  0.00
ATOM    798  CE  LYS    51      66.804  -5.961  75.539  1.00  0.00
ATOM    799  HE2 LYS    51      66.991  -5.199  76.266  1.00  0.00
ATOM    800  HE3 LYS    51      67.274  -5.697  74.615  1.00  0.00
ATOM    801  NZ  LYS    51      65.353  -6.092  75.326  1.00  0.00
ATOM    802  HZ1 LYS    51      64.982  -5.220  75.000  1.00  0.00
ATOM    803  HZ2 LYS    51      65.178  -6.803  74.644  1.00  0.00
ATOM    804  HZ3 LYS    51      64.910  -6.339  76.189  1.00  0.00
ATOM    805  C   LYS    51      66.958 -10.873  79.548  1.00  0.00
ATOM    806  O   LYS    51      66.339 -11.879  79.112  1.00  0.00
ATOM    807  N   SER    52      68.026 -11.037  80.338  1.00  0.00
ATOM    808  H   SER    52      68.451 -10.239  80.767  1.00  0.00
ATOM    809  CA  SER    52      68.584 -12.383  80.580  1.00  0.00
ATOM    810  HA  SER    52      68.477 -12.986  79.703  1.00  0.00
ATOM    811  CB  SER    52      70.078 -12.262  80.936  1.00  0.00
ATOM    812  HB2 SER    52      70.604 -11.803  80.124  1.00  0.00
ATOM    813  HB3 SER    52      70.188 -11.661  81.815  1.00  0.00
ATOM    814  OG  SER    52      70.616 -13.565  81.177  1.00  0.00
ATOM    815  HG  SER    52      71.546 -13.493  81.399  1.00  0.00
ATOM    816  C   SER    52      67.822 -13.032  81.736  1.00  0.00
ATOM    817  O   SER    52      67.737 -14.283  81.833  1.00  0.00
ATOM    818  N   LYS    53      67.246 -12.232  82.622  1.00  0.00
ATOM    819  H   LYS    53      67.367 -11.245  82.536  1.00  0.00
ATOM    820  CA  LYS    53      66.424 -12.757  83.709  1.00  0.00
ATOM    821  HA  LYS    53      66.790 -13.705  84.043  1.00  0.00
ATOM    822  CB  LYS    53      66.483 -11.764  84.896  1.00  0.00
ATOM    823  HB2 LYS    53      67.501 -11.662  85.214  1.00  0.00
ATOM    824  HB3 LYS    53      66.107 -10.812  84.589  1.00  0.00
ATOM    825  CG  LYS    53      65.641 -12.299  86.071  1.00  0.00
ATOM    826  HG2 LYS    53      64.617 -12.363  85.775  1.00  0.00
ATOM    827  HG3 LYS    53      65.993 -13.271  86.351  1.00  0.00
ATOM    828  CD  LYS    53      65.781 -11.346  87.281  1.00  0.00
ATOM    829  HD2 LYS    53      66.809 -11.300  87.571  1.00  0.00
ATOM    830  HD3 LYS    53      65.439 -10.370  87.010  1.00  0.00
ATOM    831  CE  LYS    53      64.939 -11.875  88.462  1.00  0.00
ATOM    832  HE2 LYS    53      63.907 -11.894  88.180  1.00  0.00
ATOM    833  HE3 LYS    53      65.259 -12.864  88.714  1.00  0.00
ATOM    834  NZ  LYS    53      65.116 -10.997  89.633  1.00  0.00
ATOM    835  HZ1 LYS    53      64.561 -11.340  90.393  1.00  0.00
ATOM    836  HZ2 LYS    53      66.081 -10.989  89.900  1.00  0.00
ATOM    837  HZ3 LYS    53      64.825 -10.068  89.401  1.00  0.00
ATOM    838  C   LYS    53      64.989 -12.928  83.168  1.00  0.00
ATOM    839  O   LYS    53      64.176 -13.692  83.750  1.00  0.00
ATOM    840  N   LEU    54      64.610 -12.265  82.059  1.00  0.00
ATOM    841  H   LEU    54      65.280 -11.737  81.536  1.00  0.00
ATOM    842  CA  LEU    54      63.208 -12.322  81.613  1.00  0.00
ATOM    843  HA  LEU    54      62.572 -12.338  82.478  1.00  0.00
ATOM    844  CB  LEU    54      62.900 -11.044  80.776  1.00  0.00
ATOM    845  HB2 LEU    54      63.143 -10.181  81.362  1.00  0.00
ATOM    846  HB3 LEU    54      63.495 -11.054  79.887  1.00  0.00
ATOM    847  CG  LEU    54      61.396 -10.972  80.393  1.00  0.00
ATOM    848  HG  LEU    54      61.135 -11.830  79.809  1.00  0.00
ATOM    849  CD1 LEU    54      60.535 -10.933  81.675  1.00  0.00
ATOM    850 HD11 LEU    54      59.500 -10.874  81.406  1.00  0.00
ATOM    851 HD12 LEU    54      60.704 -11.818  82.251  1.00  0.00
ATOM    852 HD13 LEU    54      60.803 -10.073  82.255  1.00  0.00
ATOM    853  CD2 LEU    54      61.124  -9.679  79.586  1.00  0.00
ATOM    854 HD21 LEU    54      60.083  -9.629  79.329  1.00  0.00
ATOM    855 HD22 LEU    54      61.383  -8.825  80.181  1.00  0.00
ATOM    856 HD23 LEU    54      61.711  -9.682  78.692  1.00  0.00
ATOM    857  C   LEU    54      62.944 -13.636  80.793  1.00  0.00
ATOM    858  O   LEU    54      61.787 -14.124  80.857  1.00  0.00
ATOM    859  N   PRB    55      63.861 -14.315  80.030  1.00  0.00
ATOM    860  H   PRB    55      64.756 -13.932  79.805  1.00  0.00
ATOM    861  C   PRB    55      63.890 -16.688  80.662  1.00  0.00
ATOM    862  O   PRB    55      63.958 -17.913  80.379  1.00  0.00
ATOM    863  CA  PRB    55      63.448 -15.679  79.586  1.00  0.00
ATOM    864  HA  PRB    55      62.388 -15.671  79.482  1.00  0.00
ATOM    865  CB  PRB    55      64.088 -16.167  78.247  1.00  0.00
ATOM    866  HB2 PRB    55      65.153 -16.158  78.339  1.00  0.00
ATOM    867  HB3 PRB    55      63.743 -17.167  78.069  1.00  0.00
ATOM    868  CG  PRB    55      63.693 -15.297  77.034  1.00  0.00
ATOM    869  CD  PRB    55      62.575 -15.443  76.317  1.00  0.00
ATOM    870  HD1 PRB    55      61.804 -16.173  76.473  1.00  0.00
ATOM    871  N   HID    56      64.227 -16.292  81.887  1.00  0.00
ATOM    872  H   HID    56      64.290 -15.318  82.110  1.00  0.00
ATOM    873  CA  HID    56      64.540 -17.302  82.898  1.00  0.00
ATOM    874  HA  HID    56      64.736 -18.237  82.425  1.00  0.00
ATOM    875  CB  HID    56      65.810 -16.871  83.638  1.00  0.00
ATOM    876  HB2 HID    56      66.070 -15.865  83.389  1.00  0.00
ATOM    877  HB3 HID    56      65.669 -16.944  84.697  1.00  0.00
ATOM    878  CG  HID    56      66.914 -17.826  83.178  1.00  0.00
ATOM    879  ND1 HID    56      67.728 -17.630  82.157  1.00  0.00
ATOM    880  HD1 HID    56      67.753 -16.818  81.576  1.00  0.00
ATOM    881  CE1 HID    56      68.506 -18.711  82.036  1.00  0.00
ATOM    882  HE1 HID    56      69.250 -18.847  81.278  1.00  0.00
ATOM    883  NE2 HID    56      68.218 -19.607  83.007  1.00  0.00
ATOM    884  CD2 HID    56      67.226 -19.058  83.730  1.00  0.00
ATOM    885  HD2 HID    56      66.753 -19.501  84.581  1.00  0.00
ATOM    886  C   HID    56      63.338 -17.437  83.852  1.00  0.00
ATOM    887  O   HID    56      63.092 -18.515  84.452  1.00  0.00
ATOM    888  N   LEU    57      62.554 -16.369  84.010  1.00  0.00
ATOM    889  H   LEU    57      62.765 -15.531  83.505  1.00  0.00
ATOM    890  CA  LEU    57      61.388 -16.388  84.892  1.00  0.00
ATOM    891  HA  LEU    57      61.570 -17.015  85.740  1.00  0.00
ATOM    892  CB  LEU    57      61.125 -14.954  85.367  1.00  0.00
ATOM    893  HB2 LEU    57      60.901 -14.329  84.527  1.00  0.00
ATOM    894  HB3 LEU    57      60.297 -14.940  86.046  1.00  0.00
ATOM    895  CG  LEU    57      62.394 -14.434  86.063  1.00  0.00
ATOM    896  HG  LEU    57      63.214 -14.471  85.375  1.00  0.00
ATOM    897  CD1 LEU    57      62.178 -12.983  86.518  1.00  0.00
ATOM    898 HD11 LEU    57      63.068 -12.623  86.993  1.00  0.00
ATOM    899 HD12 LEU    57      61.956 -12.374  85.666  1.00  0.00
ATOM    900 HD13 LEU    57      61.363 -12.943  87.209  1.00  0.00
ATOM    901  CD2 LEU    57      62.713 -15.315  87.285  1.00  0.00
ATOM    902 HD21 LEU    57      63.603 -14.956  87.761  1.00  0.00
ATOM    903 HD22 LEU    57      61.897 -15.274  87.977  1.00  0.00
ATOM    904 HD23 LEU    57      62.862 -16.327  86.969  1.00  0.00
ATOM    905  C   LEU    57      60.194 -16.940  84.096  1.00  0.00
ATOM    906  O   LEU    57      59.211 -17.477  84.672  1.00  0.00
ATOM    907  N   LYS    58      60.252 -16.850  82.767  1.00  0.00
ATOM    908  H   LYS    58      61.034 -16.389  82.347  1.00  0.00
ATOM    909  CA  LYS    58      59.218 -17.435  81.910  1.00  0.00
ATOM    910  HA  LYS    58      58.252 -17.324  82.357  1.00  0.00
ATOM    911  CB  LYS    58      59.235 -16.733  80.537  1.00  0.00
ATOM    912  HB2 LYS    58      60.201 -16.851  80.092  1.00  0.00
ATOM    913  HB3 LYS    58      58.492 -17.173  79.906  1.00  0.00
ATOM    914  CG  LYS    58      58.935 -15.228  80.705  1.00  0.00
ATOM    915  HG2 LYS    58      57.966 -15.105  81.142  1.00  0.00
ATOM    916  HG3 LYS    58      59.672 -14.785  81.341  1.00  0.00
ATOM    917  CD  LYS    58      58.969 -14.547  79.320  1.00  0.00
ATOM    918  HD2 LYS    58      59.941 -14.671  78.889  1.00  0.00
ATOM    919  HD3 LYS    58      58.236 -14.999  78.686  1.00  0.00
ATOM    920  CE  LYS    58      58.662 -13.043  79.466  1.00  0.00
ATOM    921  HE2 LYS    58      57.692 -12.919  79.899  1.00  0.00
ATOM    922  HE3 LYS    58      59.396 -12.589  80.097  1.00  0.00
ATOM    923  NZ  LYS    58      58.693 -12.406  78.139  1.00  0.00
ATOM    924  HZ1 LYS    58      58.492 -11.430  78.232  1.00  0.00
ATOM    925  HZ2 LYS    58      59.601 -12.524  77.734  1.00  0.00
ATOM    926  HZ3 LYS    58      58.006 -12.834  77.550  1.00  0.00
ATOM    927  C   LYS    58      59.540 -18.932  81.748  1.00  0.00
ATOM    928  O   LYS    58      58.631 -19.761  81.493  1.00  0.00
ATOM    929  N   ASN    59      60.808 -19.331  81.905  1.00  0.00
ATOM    930  H   ASN    59      61.523 -18.649  82.072  1.00  0.00
ATOM    931  CA  ASN    59      61.167 -20.753  81.853  1.00  0.00
ATOM    932  HA  ASN    59      60.540 -21.264  81.154  1.00  0.00
ATOM    933  CB  ASN    59      62.638 -20.895  81.418  1.00  0.00
ATOM    934  HB2 ASN    59      63.268 -20.400  82.126  1.00  0.00
ATOM    935  HB3 ASN    59      62.898 -21.933  81.374  1.00  0.00
ATOM    936  CG  ASN    59      62.832 -20.257  80.031  1.00  0.00
ATOM    937  OD1 ASN    59      61.881 -20.232  79.208  1.00  0.00
ATOM    938  ND2 ASN    59      64.017 -19.727  79.703  1.00  0.00
ATOM    939 HD21 ASN    59      64.145 -19.303  78.806  1.00  0.00
ATOM    940 HD22 ASN    59      64.773 -19.756  80.353  1.00  0.00
ATOM    941  C   ASN    59      60.974 -21.360  83.259  1.00  0.00
ATOM    942  O   ASN    59      60.720 -22.586  83.395  1.00  0.00
ATOM    943  N   LYS    60      61.066 -20.561  84.332  1.00  0.00
ATOM    944  H   LYS    60      61.285 -19.595  84.206  1.00  0.00
ATOM    945  CA  LYS    60      60.837 -21.081  85.693  1.00  0.00
ATOM    946  HA  LYS    60      61.173 -22.095  85.760  1.00  0.00
ATOM    947  CB  LYS    60      61.616 -20.223  86.714  1.00  0.00
ATOM    948  HB2 LYS    60      62.661 -20.259  86.486  1.00  0.00
ATOM    949  HB3 LYS    60      61.275 -19.210  86.665  1.00  0.00
ATOM    950  CG  LYS    60      61.380 -20.780  88.135  1.00  0.00
ATOM    951  HG2 LYS    60      60.336 -20.746  88.365  1.00  0.00
ATOM    952  HG3 LYS    60      61.723 -21.793  88.178  1.00  0.00
ATOM    953  CD  LYS    60      62.160 -19.933  89.164  1.00  0.00
ATOM    954  HD2 LYS    60      63.204 -19.963  88.932  1.00  0.00
ATOM    955  HD3 LYS    60      61.815 -18.922  89.126  1.00  0.00
ATOM    956  CE  LYS    60      61.933 -20.503  90.580  1.00  0.00
ATOM    957  HE2 LYS    60      60.888 -20.478  90.811  1.00  0.00
ATOM    958  HE3 LYS    60      62.283 -21.513  90.618  1.00  0.00
ATOM    959  NZ  LYS    60      62.671 -19.692  91.562  1.00  0.00
ATOM    960  HZ1 LYS    60      62.524 -20.064  92.480  1.00  0.00
ATOM    961  HZ2 LYS    60      63.648 -19.715  91.346  1.00  0.00
ATOM    962  HZ3 LYS    60      62.342 -18.748  91.527  1.00  0.00
ATOM    963  C   LYS    60      59.327 -21.016  85.993  1.00  0.00
ATOM    964  O   LYS    60      58.807 -21.790  86.840  1.00  0.00
ATOM    965  N   VAL    61      58.578 -20.131  85.327  1.00  0.00
ATOM    966  H   VAL    61      59.012 -19.533  84.653  1.00  0.00
ATOM    967  CA  VAL    61      57.127 -20.025  85.550  1.00  0.00
ATOM    968  HA  VAL    61      56.891 -20.197  86.581  1.00  0.00
ATOM    969  CB  VAL    61      56.668 -18.611  85.149  1.00  0.00
ATOM    970  HB  VAL    61      56.904 -18.438  84.120  1.00  0.00
ATOM    971  CG1 VAL    61      55.147 -18.479  85.350  1.00  0.00
ATOM    972 HG11 VAL    61      54.834 -17.494  85.067  1.00  0.00
ATOM    973 HG12 VAL    61      54.642 -19.201  84.742  1.00  0.00
ATOM    974 HG13 VAL    61      54.907 -18.648  86.379  1.00  0.00
ATOM    975  CG2 VAL    61      57.393 -17.573  86.025  1.00  0.00
ATOM    976 HG21 VAL    61      57.081 -16.588  85.745  1.00  0.00
ATOM    977 HG22 VAL    61      57.150 -17.745  87.053  1.00  0.00
ATOM    978 HG23 VAL    61      58.450 -17.665  85.887  1.00  0.00
ATOM    979  C   VAL    61      56.418 -21.089  84.689  1.00  0.00
ATOM    980  O   VAL    61      55.284 -21.525  85.018  1.00  0.00
ATOM    981  N   ALA    62      57.034 -21.558  83.599  1.00  0.00
ATOM    982  H   ALA    62      57.925 -21.185  83.339  1.00  0.00
ATOM    983  CA  ALA    62      56.431 -22.627  82.786  1.00  0.00
ATOM    984  HA  ALA    62      55.366 -22.522  82.764  1.00  0.00
ATOM    985  CB  ALA    62      56.980 -22.543  81.349  1.00  0.00
ATOM    986  HB1 ALA    62      56.550 -23.325  80.757  1.00  0.00
ATOM    987  HB2 ALA    62      56.724 -21.593  80.925  1.00  0.00
ATOM    988  HB3 ALA    62      58.044 -22.651  81.366  1.00  0.00
ATOM    989  C   ALA    62      56.794 -23.986  83.421  1.00  0.00
ATOM    990  O   ALA    62      56.065 -24.994  83.230  1.00  0.00
ATOM    991  N   ARG    63      57.883 -24.075  84.194  1.00  0.00
ATOM    992  H   ARG    63      58.460 -23.268  84.323  1.00  0.00
ATOM    993  CA  ARG    63      58.239 -25.335  84.874  1.00  0.00
ATOM    994  HA  ARG    63      57.981 -26.174  84.260  1.00  0.00
ATOM    995  CB  ARG    63      59.756 -25.348  85.145  1.00  0.00
ATOM    996  HB2 ARG    63      60.282 -25.307  84.215  1.00  0.00
ATOM    997  HB3 ARG    63      60.020 -24.500  85.744  1.00  0.00
ATOM    998  CG  ARG    63      60.137 -26.638  85.900  1.00  0.00
ATOM    999  HG2 ARG    63      59.618 -26.666  86.834  1.00  0.00
ATOM   1000  HG3 ARG    63      59.866 -27.492  85.315  1.00  0.00
ATOM   1001  CD  ARG    63      61.657 -26.649  86.150  1.00  0.00
ATOM   1002  HD2 ARG    63      61.923 -27.530  86.697  1.00  0.00
ATOM   1003  HD3 ARG    63      62.173 -26.643  85.213  1.00  0.00
ATOM   1004  NE  ARG    63      62.037 -25.456  86.922  1.00  0.00
ATOM   1005  HE  ARG    63      62.283 -24.615  86.441  1.00  0.00
ATOM   1006  CZ  ARG    63      62.051 -25.482  88.260  1.00  0.00
ATOM   1007  NH1 ARG    63      61.740 -26.606  88.917  1.00  0.00
ATOM   1008 HH11 ARG    63      61.493 -27.430  88.408  1.00  0.00
ATOM   1009 HH12 ARG    63      61.750 -26.619  89.916  1.00  0.00
ATOM   1010  NH2 ARG    63      62.386 -24.381  88.942  1.00  0.00
ATOM   1011 HH21 ARG    63      62.621 -23.541  88.452  1.00  0.00
ATOM   1012 HH22 ARG    63      62.397 -24.395  89.942  1.00  0.00
ATOM   1013  C   ARG    63      57.455 -25.420  86.200  1.00  0.00
ATOM   1014  O   ARG    63      57.209 -26.539  86.718  1.00  0.00
ATOM   1015  N   LEU    64      57.021 -24.297  86.785  1.00  0.00
ATOM   1016  H   LEU    64      57.238 -23.412  86.372  1.00  0.00
ATOM   1017  CA  LEU    64      56.211 -24.347  88.014  1.00  0.00
ATOM   1018  HA  LEU    64      56.534 -25.153  88.639  1.00  0.00
ATOM   1019  CB  LEU    64      56.357 -23.020  88.781  1.00  0.00
ATOM   1020  HB2 LEU    64      56.052 -22.210  88.151  1.00  0.00
ATOM   1021  HB3 LEU    64      55.741 -23.043  89.655  1.00  0.00
ATOM   1022  CG  LEU    64      57.825 -22.827  89.200  1.00  0.00
ATOM   1023  HG  LEU    64      58.447 -22.810  88.330  1.00  0.00
ATOM   1024  CD1 LEU    64      57.971 -21.497  89.963  1.00  0.00
ATOM   1025 HD11 LEU    64      58.991 -21.366  90.258  1.00  0.00
ATOM   1026 HD12 LEU    64      57.676 -20.687  89.328  1.00  0.00
ATOM   1027 HD13 LEU    64      57.347 -21.514  90.833  1.00  0.00
ATOM   1028  CD2 LEU    64      58.248 -23.991  90.116  1.00  0.00
ATOM   1029 HD21 LEU    64      59.268 -23.859  90.412  1.00  0.00
ATOM   1030 HD22 LEU    64      57.623 -24.005  90.985  1.00  0.00
ATOM   1031 HD23 LEU    64      58.146 -24.916  89.588  1.00  0.00
ATOM   1032  C   LEU    64      54.739 -24.573  87.621  1.00  0.00
ATOM   1033  O   LEU    64      53.942 -25.110  88.433  1.00  0.00
ATOM   1034  N   LYS    65      54.322 -24.214  86.405  1.00  0.00
ATOM   1035  H   LYS    65      54.956 -23.764  85.777  1.00  0.00
ATOM   1036  CA  LYS    65      52.946 -24.497  85.975  1.00  0.00
ATOM   1037  HA  LYS    65      52.269 -24.380  86.794  1.00  0.00
ATOM   1038  CB  LYS    65      52.540 -23.535  84.840  1.00  0.00
ATOM   1039  HB2 LYS    65      53.220 -23.644  84.022  1.00  0.00
ATOM   1040  HB3 LYS    65      51.548 -23.771  84.517  1.00  0.00
ATOM   1041  CG  LYS    65      52.571 -22.080  85.343  1.00  0.00
ATOM   1042  HG2 LYS    65      51.896 -21.971  86.165  1.00  0.00
ATOM   1043  HG3 LYS    65      53.561 -21.829  85.659  1.00  0.00
ATOM   1044  CD  LYS    65      52.143 -21.143  84.196  1.00  0.00
ATOM   1045  HD2 LYS    65      52.821 -21.252  83.375  1.00  0.00
ATOM   1046  HD3 LYS    65      51.154 -21.400  83.880  1.00  0.00
ATOM   1047  CE  LYS    65      52.156 -19.682  84.683  1.00  0.00
ATOM   1048  HE2 LYS    65      51.479 -19.573  85.504  1.00  0.00
ATOM   1049  HE3 LYS    65      53.144 -19.420  84.997  1.00  0.00
ATOM   1050  NZ  LYS    65      51.740 -18.799  83.583  1.00  0.00
ATOM   1051  HZ1 LYS    65      51.747 -17.848  83.897  1.00  0.00
ATOM   1052  HZ2 LYS    65      52.373 -18.903  82.816  1.00  0.00
ATOM   1053  HZ3 LYS    65      50.814 -19.046  83.289  1.00  0.00
ATOM   1054  C   LYS    65      52.893 -25.951  85.476  1.00  0.00
ATOM   1055  O   LYS    65      51.805 -26.584  85.479  1.00  0.00
ATOM   1056  N   LYS    66      54.016 -26.543  85.054  1.00  0.00
ATOM   1057  H   LYS    66      54.881 -26.040  85.071  1.00  0.00
ATOM   1058  CA  LYS    66      53.984 -27.932  84.578  1.00  0.00
ATOM   1059  HA  LYS    66      53.058 -28.116  84.072  1.00  0.00
ATOM   1060  CB  LYS    66      55.156 -28.167  83.608  1.00  0.00
ATOM   1061  HB2 LYS    66      55.082 -27.490  82.782  1.00  0.00
ATOM   1062  HB3 LYS    66      56.081 -28.003  84.121  1.00  0.00
ATOM   1063  CG  LYS    66      55.096 -29.614  83.090  1.00  0.00
ATOM   1064  HG2 LYS    66      55.915 -29.792  82.425  1.00  0.00
ATOM   1065  HG3 LYS    66      55.155 -30.291  83.916  1.00  0.00
ATOM   1066  CD  LYS    66      53.768 -29.820  82.339  1.00  0.00
ATOM   1067  HD2 LYS    66      52.951 -29.631  83.002  1.00  0.00
ATOM   1068  HD3 LYS    66      53.721 -29.144  81.511  1.00  0.00
ATOM   1069  CE  LYS    66      53.682 -31.268  81.825  1.00  0.00
ATOM   1070  HE2 LYS    66      54.500 -31.463  81.165  1.00  0.00
ATOM   1071  HE3 LYS    66      53.723 -31.944  82.653  1.00  0.00
ATOM   1072  NZ  LYS    66      52.415 -31.453  81.102  1.00  0.00
ATOM   1073  HZ1 LYS    66      52.355 -32.396  80.769  1.00  0.00
ATOM   1074  HZ2 LYS    66      51.649 -31.268  81.719  1.00  0.00
ATOM   1075  HZ3 LYS    66      52.379 -30.822  80.326  1.00  0.00
ATOM   1076  C   LYS    66      54.101 -28.891  85.785  1.00  0.00
ATOM   1077  O   LYS    66      53.579 -30.034  85.729  1.00  0.00
ATOM   1078  N   LYS    67      54.743 -28.506  86.897  1.00  0.00
ATOM   1079  H   LYS    67      55.199 -27.616  86.927  1.00  0.00
ATOM   1080  CA  LYS    67      54.765 -29.383  88.084  1.00  0.00
ATOM   1081  HA  LYS    67      54.769 -30.410  87.781  1.00  0.00
ATOM   1082  CB  LYS    67      56.015 -29.110  88.941  1.00  0.00
ATOM   1083  HB2 LYS    67      56.030 -28.082  89.239  1.00  0.00
ATOM   1084  HB3 LYS    67      55.980 -29.735  89.809  1.00  0.00
ATOM   1085  CG  LYS    67      57.289 -29.434  88.146  1.00  0.00
ATOM   1086  HG2 LYS    67      57.264 -30.457  87.836  1.00  0.00
ATOM   1087  HG3 LYS    67      57.352 -28.804  87.284  1.00  0.00
ATOM   1088  CD  LYS    67      58.508 -29.205  89.058  1.00  0.00
ATOM   1089  HD2 LYS    67      58.538 -28.179  89.364  1.00  0.00
ATOM   1090  HD3 LYS    67      58.425 -29.833  89.918  1.00  0.00
ATOM   1091  CE  LYS    67      59.801 -29.554  88.304  1.00  0.00
ATOM   1092  HE2 LYS    67      59.770 -30.578  87.996  1.00  0.00
ATOM   1093  HE3 LYS    67      59.896 -28.926  87.443  1.00  0.00
ATOM   1094  NZ  LYS    67      60.949 -29.348  89.197  1.00  0.00
ATOM   1095  HZ1 LYS    67      61.796 -29.577  88.714  1.00  0.00
ATOM   1096  HZ2 LYS    67      60.978 -28.391  89.487  1.00  0.00
ATOM   1097  HZ3 LYS    67      60.854 -29.938  90.002  1.00  0.00
ATOM   1098  C   LYS    67      53.515 -29.100  88.929  1.00  0.00
ATOM   1099  O   LYS    67      53.083 -29.977  89.722  1.00  0.00
ATOM   1100  N   ASN    68      52.877 -27.934  88.819  1.00  0.00
ATOM   1101  H   ASN    68      53.159 -27.265  88.131  1.00  0.00
ATOM   1102  CA  ASN    68      51.750 -27.653  89.708  1.00  0.00
ATOM   1103  HA  ASN    68      51.959 -28.040  90.683  1.00  0.00
ATOM   1104  CB  ASN    68      51.524 -26.133  89.800  1.00  0.00
ATOM   1105  HB2 ASN    68      51.303 -25.743  88.829  1.00  0.00
ATOM   1106  HB3 ASN    68      50.703 -25.934  90.459  1.00  0.00
ATOM   1107  CG  ASN    68      52.797 -25.458  90.343  1.00  0.00
ATOM   1108  OD1 ASN    68      53.926 -25.960  90.102  1.00  0.00
ATOM   1109  ND2 ASN    68      52.705 -24.339  91.071  1.00  0.00
ATOM   1110 HD21 ASN    68      53.533 -23.899  91.418  1.00  0.00
ATOM   1111 HD22 ASN    68      51.809 -23.942  91.269  1.00  0.00
ATOM   1112  C   ASN    68      50.498 -28.349  89.158  1.00  0.00
ATOM   1113  O   ASN    68      49.602 -28.725  89.957  1.00  0.00
ATOM   1114  N   ALA    69      50.344 -28.582  87.849  1.00  0.00
ATOM   1115  H   ALA    69      50.989 -28.219  87.177  1.00  0.00
ATOM   1116  CA  ALA    69      49.200 -29.399  87.444  1.00  0.00
ATOM   1117  HA  ALA    69      48.412 -29.263  88.156  1.00  0.00
ATOM   1118  CB  ALA    69      48.703 -28.987  86.044  1.00  0.00
ATOM   1119  HB1 ALA    69      47.865 -29.595  85.770  1.00  0.00
ATOM   1120  HB2 ALA    69      48.409 -27.958  86.058  1.00  0.00
ATOM   1121  HB3 ALA    69      49.491 -29.124  85.332  1.00  0.00
ATOM   1122  C   ALA    69      49.629 -30.879  87.420  1.00  0.00
ATOM   1123  O   ALA    69      48.831 -31.765  87.823  1.00  0.00
ATOM   1124  N   GLU    70      50.840 -31.237  86.961  1.00  0.00
ATOM   1125  H   GLU    70      51.444 -30.559  86.542  1.00  0.00
ATOM   1126  CA  GLU    70      51.257 -32.644  87.064  1.00  0.00
ATOM   1127  HA  GLU    70      50.794 -33.199  86.274  1.00  0.00
ATOM   1128  CB  GLU    70      52.787 -32.768  86.945  1.00  0.00
ATOM   1129  HB2 GLU    70      53.253 -32.203  87.725  1.00  0.00
ATOM   1130  HB3 GLU    70      53.068 -33.797  87.031  1.00  0.00
ATOM   1131  CG  GLU    70      53.241 -32.228  85.576  1.00  0.00
ATOM   1132  HG2 GLU    70      52.774 -32.793  84.797  1.00  0.00
ATOM   1133  HG3 GLU    70      52.960 -31.199  85.486  1.00  0.00
ATOM   1134  CD  GLU    70      54.771 -32.357  85.458  1.00  0.00
ATOM   1135  OE1 GLU    70      55.513 -32.288  86.524  1.00  0.00
ATOM   1136  OE2 GLU    70      55.321 -32.536  84.292  1.00  0.00
ATOM   1137  C   GLU    70      50.827 -33.196  88.435  1.00  0.00
ATOM   1138  O   GLU    70      50.402 -34.375  88.542  1.00  0.00
ATOM   1139  N   CYX    71      50.929 -32.409  89.520  1.00  0.00
ATOM   1140  H   CYX    71      51.323 -31.494  89.435  1.00  0.00
ATOM   1141  CA  CYX    71      50.474 -32.892  90.830  1.00  0.00
ATOM   1142  HA  CYX    71      50.489 -33.960  90.838  1.00  0.00
ATOM   1143  CB  CYX    71      51.417 -32.368  91.942  1.00  0.00
ATOM   1144  HB2 CYX    71      52.388 -32.800  91.804  1.00  0.00
ATOM   1145  HB3 CYX    71      51.490 -31.303  91.891  1.00  0.00
ATOM   1146  SG  CYX    71      50.754 -32.816  93.535  1.00  0.00
ATOM   1147  C   CYX    71      49.032 -32.414  91.084  1.00  0.00
ATOM   1148  O   CYX    71      48.244 -33.177  91.701  1.00  0.00
ATOM   1149  N   LYS    72      48.584 -31.219  90.678  1.00  0.00
ATOM   1150  H   LYS    72      49.200 -30.540  90.277  1.00  0.00
ATOM   1151  CA  LYS    72      47.151 -30.944  90.851  1.00  0.00
ATOM   1152  HA  LYS    72      46.971 -30.589  91.844  1.00  0.00
ATOM   1153  CB  LYS    72      46.658 -29.881  89.854  1.00  0.00
ATOM   1154  HB2 LYS    72      47.188 -28.966  90.011  1.00  0.00
ATOM   1155  HB3 LYS    72      46.821 -30.216  88.852  1.00  0.00
ATOM   1156  CG  LYS    72      45.150 -29.660  90.096  1.00  0.00
ATOM   1157  HG2 LYS    72      44.627 -30.579  89.930  1.00  0.00
ATOM   1158  HG3 LYS    72      44.999 -29.339  91.106  1.00  0.00
ATOM   1159  CD  LYS    72      44.609 -28.585  89.139  1.00  0.00
ATOM   1160  HD2 LYS    72      45.129 -27.665  89.304  1.00  0.00
ATOM   1161  HD3 LYS    72      44.754 -28.899  88.127  1.00  0.00
ATOM   1162  CE  LYS    72      43.104 -28.382  89.407  1.00  0.00
ATOM   1163  HE2 LYS    72      42.586 -29.303  89.238  1.00  0.00
ATOM   1164  HE3 LYS    72      42.962 -28.074  90.421  1.00  0.00
ATOM   1165  NZ  LYS    72      42.574 -27.350  88.504  1.00  0.00
ATOM   1166  HZ1 LYS    72      42.707 -27.638  87.555  1.00  0.00
ATOM   1167  HZ2 LYS    72      41.598 -27.222  88.680  1.00  0.00
ATOM   1168  HZ3 LYS    72      43.058 -26.490  88.663  1.00  0.00
ATOM   1169  C   LYS    72      46.394 -32.257  90.598  1.00  0.00
ATOM   1170  O   LYS    72      46.135 -33.041  91.548  1.00  0.00
ATOM   1171  N   ALA    73      46.027 -32.555  89.345  1.00  0.00
ATOM   1172  H   ALA    73      46.198 -31.900  88.610  1.00  0.00
ATOM   1173  CA  ALA    73      45.386 -33.840  89.039  1.00  0.00
ATOM   1174  HA  ALA    73      44.820 -34.168  89.885  1.00  0.00
ATOM   1175  CB  ALA    73      44.451 -33.677  87.825  1.00  0.00
ATOM   1176  HB1 ALA    73      43.990 -34.617  87.602  1.00  0.00
ATOM   1177  HB2 ALA    73      43.695 -32.953  88.049  1.00  0.00
ATOM   1178  HB3 ALA    73      45.020 -33.349  86.979  1.00  0.00
ATOM   1179  C   ALA    73      46.475 -34.878  88.708  1.00  0.00
ATOM   1180  O   ALA    73      46.226 -35.815  87.907  1.00  0.00
ATOM   1181  N   NHE    74      47.686 -34.781  89.270  1.00  0.00
ATOM   1182  HN1 NHE    74      47.885 -34.036  89.907  1.00  0.00
ATOM   1183  HN2 NHE    74      48.393 -35.455  89.054  1.00  0.00
TER   
ATOM   1184  NF  PZ4    75      56.767  -2.804  79.706  1.00  0.00
ATOM   1185  NB  PZ4    75      56.827  -3.141  78.451  1.00  0.00
ATOM   1186  NG  PZ4    75      55.893  -3.992  78.193  1.00  0.00
ATOM   1187  CD  PZ4    75      55.624  -4.600  76.864  1.00  0.00
ATOM   1188  HD2 PZ4    75      54.569  -4.769  76.739  1.00  0.00
ATOM   1189  HD3 PZ4    75      55.962  -3.950  76.081  1.00  0.00
ATOM   1190  CE  PZ4    75      56.380  -5.927  76.830  1.00  0.00
ATOM   1191  HE2 PZ4    75      56.036  -6.538  77.640  1.00  0.00
ATOM   1192  HE3 PZ4    75      57.425  -5.731  76.945  1.00  0.00
ATOM   1193  OZ  PZ4    75      56.169  -6.635  75.615  1.00  0.00
ATOM   1194  CH  PZ4    75      56.858  -7.841  75.882  1.00  0.00
ATOM   1195  HH2 PZ4    75      56.386  -8.326  76.714  1.00  0.00
ATOM   1196  HH3 PZ4    75      57.875  -7.602  76.124  1.00  0.00
ATOM   1197  CQ  PZ4    75      56.867  -8.806  74.690  1.00  0.00
ATOM   1198  HQ2 PZ4    75      57.342  -8.355  73.840  1.00  0.00
ATOM   1199  HQ3 PZ4    75      55.872  -9.093  74.415  1.00  0.00
ATOM   1200  OI  PZ4    75      57.617  -9.914  75.148  1.00  0.00
ATOM   1201  CK  PZ4    75      58.015 -10.876  74.190  1.00  0.00
ATOM   1202  HK2 PZ4    75      57.180 -11.427  73.811  1.00  0.00
ATOM   1203  HK3 PZ4    75      58.512 -10.396  73.371  1.00  0.00
ATOM   1204  CV  PZ4    75      58.988 -11.784  74.949  1.00  0.00
ATOM   1205  HV2 PZ4    75      59.772 -11.161  75.340  1.00  0.00
ATOM   1206  HV3 PZ4    75      58.468 -12.263  75.757  1.00  0.00
ATOM   1207  OM  PZ4    75      59.582 -12.776  74.126  1.00  0.00
ATOM   1208  CN  PZ4    75      60.615 -13.212  75.000  1.00  0.00
ATOM   1209  HN2 PZ4    75      60.171 -13.633  75.877  1.00  0.00
ATOM   1210  HN3 PZ4    75      61.204 -12.363  75.255  1.00  0.00
ATOM   1211  CX  PZ4    75      61.541 -14.248  74.377  1.00  0.00
ATOM   1212  HX2 PZ4    75      60.997 -15.140  74.147  1.00  0.00
ATOM   1213  HX3 PZ4    75      61.976 -13.864  73.476  1.00  0.00
ATOM   1214  NO  PZ4    75      62.606 -14.511  75.372  1.00  0.00
ATOM   1215  NP  PZ4    75      63.711 -13.845  75.470  1.00  0.00
ATOM   1216  NR  PZ4    75      64.388 -14.281  76.497  1.00  0.00
TER   
END   
