# Supplementary material for: Folded-state compatibility and unfolded-state constraint govern staple-based stabilization: guidelines from a coiled-coil model
Source: RSC Chem Biol. 2026 Feb 24;7(4):737–50. doi: 10.1039/d5cb00326a (PMC12980645; doi:10.1039/d5cb00326a)
Supplement: CB-007-D5CB00326A-s031 [file CB-007-D5CB00326A-s031.txt]

%VERSION  VERSION_STAMP = V0001.000  DATE = 10/22/24  15:59:43                  
%FLAG TITLE                                                                     
%FORMAT(20a4)                                                                   
default_name                                                                    
%FLAG POINTERS                                                                  
%FORMAT(10I8)                                                                   
    1216      23     621     601    1443     798    2731    2415       0       0
    6742      75     601     798    2415      72     153     154      43       0
       0       0       0       0       0       0       0       0      33       0
       0
%FLAG ATOM_NAME                                                                 
%FORMAT(20a4)                                                                   
H1  CH3 H2  H3  C   O   N   H   CA  HA  CB  HB2 HB3 CG  HG2 HG3 CD  OE1 OE2 C   
O   N   H   CA  HA  CB  HB  CG1 HG11HG12HG13CG2 HG21HG22HG23C   O   N   H   CA  
HA  CB  HB2 HB3 CG  HG2 HG3 CD  HD2 HD3 CE  HE2 HE3 NZ  HZ1 HZ2 HZ3 C   O   N   
H   CA  HA  CB  HB2 HB3 CG  HG2 HG3 CD  OE1 NE2 HE21HE22C   O   N   H   CA  HA  
CB  HB2 HB3 CG  HG  CD1 HD11HD12HD13CD2 HD21HD22HD23C   O   N   H   CA  HA  CB  
HB2 HB3 CG  HG2 HG3 CD  OE1 OE2 C   O   N   H   CA  HA  CB  HB1 HB2 HB3 C   O   
N   H   CA  HA  CB  HB2 HB3 CG  HG2 HG3 CD  OE1 OE2 C   O   N   H   CA  HA  CB  
HB  CG1 HG11HG12HG13CG2 HG21HG22HG23C   O   N   H   CA  HA  CB  HB2 HB3 CG  HG2 
HG3 CD  OE1 OE2 C   O   N   H   CA  HA  CB  HB2 HB3 CG  HG2 HG3 CD  OE1 OE2 C   
O   N   H   CA  HA  CB  HB2 HB3 CG  HG  CD1 HD11HD12HD13CD2 HD21HD22HD23C   O   
N   H   CA  HA  CB  HB2 HB3 CG  HG2 HG3 CD  OE1 OE2 C   O   N   H   C   O   CA  
HA  CB  HB2 HB3 CG  CD  HD1 N   H   CA  HA  CB  HB2 HB3 CG  HG2 HG3 CD  OE1 OE2 
C   O   N   H   CA  HA  CB  HB2 HB3 CG  HG  CD1 HD11HD12HD13CD2 HD21HD22HD23C   
O   N   H   CA  HA  CB  HB2 HB3 CG  CD1 HD1 NE1 HE1 CE2 CZ2 HZ2 CH2 HH2 CZ3 HZ3 
CE3 HE3 CD2 C   O   N   H   CA  HA  CB  HB2 HB3 CG  ND1 HD1 CE1 HE1 NE2 CD2 HD2 
C   O   N   H   CA  HA  CB  HB2 HB3 CG  HG  CD1 HD11HD12HD13CD2 HD21HD22HD23C   
O   N   H   CA  HA  CB  HB2 HB3 CG  HG2 HG3 CD  OE1 OE2 C   O   N   H   CA  HA  
CB  HB2 HB3 CG  OD1 ND2 HD21HD22C   O   N   H   CA  HA  CB  HB2 HB3 CG  HG2 HG3 
CD  OE1 OE2 C   O   N   H   CA  HA  CB  HB  CG1 HG11HG12HG13CG2 HG21HG22HG23C   
O   N   H   CA  HA  CB  HB1 HB2 HB3 C   O   N   H   CA  HA  CB  HB2 HB3 CG  HG2 
HG3 CD  HD2 HD3 NE  HE  CZ  NH1 HH11HH12NH2 HH21HH22C   O   N   H   CA  HA  CB  
HB2 HB3 CG  HG  CD1 HD11HD12HD13CD2 HD21HD22HD23C   O   N   H   CA  HA  CB  HB2 
HB3 CG  HG2 HG3 CD  OE1 OE2 C   O   N   H   CA  HA  CB  HB2 HB3 CG  HG2 HG3 CD  
HD2 HD3 CE  HE2 HE3 NZ  HZ1 HZ2 HZ3 C   O   N   H   CA  HA  CB  HB2 HB3 CG  HG2 
HG3 CD  OE1 OE2 C   O   N   H   CA  HA  CB  HB2 HB3 CG  OD1 ND2 HD21HD22C   O   
N   H   CA  HA  CB  HB1 HB2 HB3 C   O   N   H   CA  HA  CB  HB2 HB3 CG  HG2 HG3 
CD  OE1 OE2 C   O   N   H   CA  HA  CB  HB2 HB3 SG  C   O   N   H   CA  HA  CB  
HB2 HB3 CG  HG2 HG3 CD  OE1 OE2 C   O   N   H   CA  HA  CB  HB1 HB2 HB3 C   O   
N   HN1 HN2 H1  CH3 H2  H3  C   O   N   H   CA  HA  CB  HB2 HB3 CG  HG2 HG3 CD  
HD2 HD3 CE  HE2 HE3 NZ  HZ1 HZ2 HZ3 C   O   N   H   CA  HA  CB  HB  CG1 HG11HG12
HG13CG2 HG21HG22HG23C   O   N   H   CA  HA  CB  HB2 HB3 CG  HG2 HG3 CD  HD2 HD3 
CE  HE2 HE3 NZ  HZ1 HZ2 HZ3 C   O   N   H   CA  HA  CB  HB2 HB3 CG  HG2 HG3 CD  
OE1 NE2 HE21HE22C   O   N   H   CA  HA  CB  HB2 HB3 CG  HG  CD1 HD11HD12HD13CD2 
HD21HD22HD23C   O   N   H   CA  HA  CB  HB2 HB3 CG  HG2 HG3 CD  HD2 HD3 CE  HE2 
HE3 NZ  HZ1 HZ2 HZ3 C   O   N   H   CA  HA  CB  HB1 HB2 HB3 C   O   N   H   CA  
HA  CB  HB2 HB3 CG  HG2 HG3 CD  HD2 HD3 CE  HE2 HE3 NZ  HZ1 HZ2 HZ3 C   O   N   
H   CA  HA  CB  HB  CG1 HG11HG12HG13CG2 HG21HG22HG23C   O   N   H   CA  HA  CB  
HB2 HB3 CG  HG2 HG3 CD  OE1 OE2 C   O   N   H   CA  HA  CB  HB2 HB3 CG  HG2 HG3 
CD  OE1 OE2 C   O   N   H   CA  HA  CB  HB2 HB3 CG  HG  CD1 HD11HD12HD13CD2 HD21
HD22HD23C   O   N   H   CA  HA  CB  HB2 HB3 CG  HG2 HG3 CD  HD2 HD3 CE  HE2 HE3 
NZ  HZ1 HZ2 HZ3 C   O   N   H   CA  HA  CB  HB2 HB3 OG  HG  C   O   N   H   CA  
HA  CB  HB2 HB3 CG  HG2 HG3 CD  HD2 HD3 CE  HE2 HE3 NZ  HZ1 HZ2 HZ3 C   O   N   
H   CA  HA  CB  HB2 HB3 CG  HG  CD1 HD11HD12HD13CD2 HD21HD22HD23C   O   N   H   
C   O   CA  HA  CB  HB2 HB3 CG  CD  HD1 N   H   CA  HA  CB  HB2 HB3 CG  ND1 HD1 
CE1 HE1 NE2 CD2 HD2 C   O   N   H   CA  HA  CB  HB2 HB3 CG  HG  CD1 HD11HD12HD13
CD2 HD21HD22HD23C   O   N   H   CA  HA  CB  HB2 HB3 CG  HG2 HG3 CD  HD2 HD3 CE  
HE2 HE3 NZ  HZ1 HZ2 HZ3 C   O   N   H   CA  HA  CB  HB2 HB3 CG  OD1 ND2 HD21HD22
C   O   N   H   CA  HA  CB  HB2 HB3 CG  HG2 HG3 CD  HD2 HD3 CE  HE2 HE3 NZ  HZ1 
HZ2 HZ3 C   O   N   H   CA  HA  CB  HB  CG1 HG11HG12HG13CG2 HG21HG22HG23C   O   
N   H   CA  HA  CB  HB1 HB2 HB3 C   O   N   H   CA  HA  CB  HB2 HB3 CG  HG2 HG3 
CD  HD2 HD3 NE  HE  CZ  NH1 HH11HH12NH2 HH21HH22C   O   N   H   CA  HA  CB  HB2 
HB3 CG  HG  CD1 HD11HD12HD13CD2 HD21HD22HD23C   O   N   H   CA  HA  CB  HB2 HB3 
CG  HG2 HG3 CD  HD2 HD3 CE  HE2 HE3 NZ  HZ1 HZ2 HZ3 C   O   N   H   CA  HA  CB  
HB2 HB3 CG  HG2 HG3 CD  HD2 HD3 CE  HE2 HE3 NZ  HZ1 HZ2 HZ3 C   O   N   H   CA  
HA  CB  HB2 HB3 CG  HG2 HG3 CD  HD2 HD3 CE  HE2 HE3 NZ  HZ1 HZ2 HZ3 C   O   N   
H   CA  HA  CB  HB2 HB3 CG  OD1 ND2 HD21HD22C   O   N   H   CA  HA  CB  HB1 HB2 
HB3 C   O   N   H   CA  HA  CB  HB2 HB3 CG  HG2 HG3 CD  OE1 OE2 C   O   N   H   
CA  HA  CB  HB2 HB3 SG  C   O   N   H   CA  HA  CB  HB2 HB3 CG  HG2 HG3 CD  HD2 
HD3 CE  HE2 HE3 NZ  HZ1 HZ2 HZ3 C   O   N   H   CA  HA  CB  HB1 HB2 HB3 C   O   
N   HN1 HN2 NF  NB  NG  CD  HD2 HD3 CE  HE2 HE3 OZ  CH  HH2 HH3 CQ  HQ2 HQ3 OI  
CK  HK2 HK3 CV  HV2 HV3 OM  CN  HN2 HN3 CX  HX2 HX3 NO  NP  NR  
%FLAG CHARGE                                                                    
%FORMAT(5E16.8)                                                                 
  2.04636429E+00 -6.67300626E+00  2.04636429E+00  2.04636429E+00  1.08823576E+01
 -1.03484442E+01 -9.40817349E+00  5.35006728E+00  7.23425310E-01  2.01356415E+00
  1.02044880E+00 -3.15245790E-01 -3.15245790E-01  2.47823280E-01 -7.74447750E-01
 -7.74447750E-01  1.46762404E+01 -1.49204192E+01 -1.49204192E+01  9.77808618E+00
 -1.06035564E+01 -7.57501011E+00  4.95464337E+00 -1.59445125E+00  1.76574087E+00
  5.43935655E+00 -5.41202310E-01 -5.81655816E+00  1.44138393E+00  1.44138393E+00
  1.44138393E+00 -5.81655816E+00  1.44138393E+00  1.44138393E+00  1.44138393E+00
  1.08841798E+01 -1.03484442E+01 -6.33953817E+00  5.00566581E+00 -4.37335200E+00
  2.59849998E+00 -1.71289620E-01  6.59647260E-01  6.59647260E-01  3.40757010E-01
  1.87689690E-01  1.87689690E-01 -8.72848170E-01  1.13160483E+00  1.13160483E+00
 -2.60578890E-01  2.06823105E+00  2.06823105E+00 -7.02287442E+00  6.19558200E+00
  6.19558200E+00  6.19558200E+00  1.33769904E+01 -1.07402236E+01 -7.57501011E+00
  4.95464337E+00 -5.64891300E-02  1.54889550E+00 -6.56002800E-02  3.11601330E-01
  3.11601330E-01 -1.17533835E+00  6.41424960E-01  6.41424960E-01  1.26663207E+01
 -1.10900918E+01 -1.71417176E+01  7.74629973E+00  7.74629973E+00  1.08841798E+01
 -1.03484442E+01 -7.57501011E+00  4.95464337E+00 -9.43915140E-01  1.68009606E+00
 -2.00809746E+00  8.32759110E-01  8.32759110E-01  6.43429413E+00 -6.57825030E-01
 -7.50940983E+00  1.82223000E+00  1.82223000E+00  1.82223000E+00 -7.50940983E+00
  1.82223000E+00  1.82223000E+00  1.82223000E+00  1.08841798E+01 -1.03484442E+01
 -9.40817349E+00  5.35006728E+00  7.23425310E-01  2.01356415E+00  1.02044880E+00
 -3.15245790E-01 -3.15245790E-01  2.47823280E-01 -7.74447750E-01 -7.74447750E-01
  1.46762404E+01 -1.49204192E+01 -1.49204192E+01  9.77808618E+00 -1.06035564E+01
 -7.57501011E+00  4.95464337E+00  6.14091510E-01  1.49969529E+00 -3.32556975E+00
  1.09880469E+00  1.09880469E+00  1.09880469E+00  1.08841798E+01 -1.03484442E+01
 -9.40817349E+00  5.35006728E+00  7.23425310E-01  2.01356415E+00  1.02044880E+00
 -3.15245790E-01 -3.15245790E-01  2.47823280E-01 -7.74447750E-01 -7.74447750E-01
  1.46762404E+01 -1.49204192E+01 -1.49204192E+01  9.77808618E+00 -1.06035564E+01
 -7.57501011E+00  4.95464337E+00 -1.59445125E+00  1.76574087E+00  5.43935655E+00
 -5.41202310E-01 -5.81655816E+00  1.44138393E+00  1.44138393E+00  1.44138393E+00
 -5.81655816E+00  1.44138393E+00  1.44138393E+00  1.44138393E+00  1.08841798E+01
 -1.03484442E+01 -9.40817349E+00  5.35006728E+00  7.23425310E-01  2.01356415E+00
  1.02044880E+00 -3.15245790E-01 -3.15245790E-01  2.47823280E-01 -7.74447750E-01
 -7.74447750E-01  1.46762404E+01 -1.49204192E+01 -1.49204192E+01  9.77808618E+00
 -1.06035564E+01 -9.40817349E+00  5.35006728E+00  7.23425310E-01  2.01356415E+00
  1.02044880E+00 -3.15245790E-01 -3.15245790E-01  2.47823280E-01 -7.74447750E-01
 -7.74447750E-01  1.46762404E+01 -1.49204192E+01 -1.49204192E+01  9.77808618E+00
 -1.06035564E+01 -7.57501011E+00  4.95464337E+00 -9.43915140E-01  1.68009606E+00
 -2.00809746E+00  8.32759110E-01  8.32759110E-01  6.43429413E+00 -6.57825030E-01
 -7.50940983E+00  1.82223000E+00  1.82223000E+00  1.82223000E+00 -7.50940983E+00
  1.82223000E+00  1.82223000E+00  1.82223000E+00  1.08841798E+01 -1.03484442E+01
 -9.40817349E+00  5.35006728E+00  7.23425310E-01  2.01356415E+00  1.02044880E+00
 -3.15245790E-01 -3.15245790E-01  2.47823280E-01 -7.74447750E-01 -7.74447750E-01
  1.46762404E+01 -1.49204192E+01 -1.49204192E+01  9.77808618E+00 -1.06035564E+01
 -7.57501011E+00  4.95464337E+00  1.08841798E+01 -1.03484442E+01 -3.46223700E-02
  2.55294423E+00 -5.92953642E+00  2.19032046E+00  2.19032046E+00  6.19558200E+00
 -6.48531657E+00  3.75014934E+00 -9.40817349E+00  5.35006728E+00  7.23425310E-01
  2.01356415E+00  1.02044880E+00 -3.15245790E-01 -3.15245790E-01  2.47823280E-01
 -7.74447750E-01 -7.74447750E-01  1.46762404E+01 -1.49204192E+01 -1.49204192E+01
  9.77808618E+00 -1.06035564E+01 -7.57501011E+00  4.95464337E+00 -9.43915140E-01
  1.68009606E+00 -2.00809746E+00  8.32759110E-01  8.32759110E-01  6.43429413E+00
 -6.57825030E-01 -7.50940983E+00  1.82223000E+00  1.82223000E+00  1.82223000E+00
 -7.50940983E+00  1.82223000E+00  1.82223000E+00  1.82223000E+00  1.08841798E+01
 -1.03484442E+01 -7.57501011E+00  4.95464337E+00 -5.01113250E-01  2.04636429E+00
 -9.11115000E-02  6.17735970E-01  6.17735970E-01 -2.57845545E+00 -2.98481274E+00
  3.75743826E+00 -6.22838214E+00  6.21744876E+00  2.51467740E+00 -4.73962023E+00
  2.86454556E+00 -2.06640882E+00  2.58209991E+00 -3.59343756E+00  2.63676681E+00
 -4.34966301E+00  3.09779100E+00  2.26503189E+00  1.08841798E+01 -1.03484442E+01
 -7.57501011E+00  4.95464337E+00  3.42579240E-01  1.60538463E+00 -8.41870260E-01
  7.32536460E-01  7.32536460E-01 -4.84713180E-01 -6.94451853E+00  6.64931727E+00
  3.74832711E+00  2.53654416E+00 -1.04359112E+01  2.35432116E+00  2.09009781E+00
  1.08841798E+01 -1.03484442E+01 -7.57501011E+00  4.95464337E+00 -9.43915140E-01
  1.68009606E+00 -2.00809746E+00  8.32759110E-01  8.32759110E-01  6.43429413E+00
 -6.57825030E-01 -7.50940983E+00  1.82223000E+00  1.82223000E+00  1.82223000E+00
 -7.50940983E+00  1.82223000E+00  1.82223000E+00  1.82223000E+00  1.08841798E+01
 -1.03484442E+01 -9.40817349E+00  5.35006728E+00  7.23425310E-01  2.01356415E+00
  1.02044880E+00 -3.15245790E-01 -3.15245790E-01  2.47823280E-01 -7.74447750E-01
 -7.74447750E-01  1.46762404E+01 -1.49204192E+01 -1.49204192E+01  9.77808618E+00
 -1.06035564E+01 -7.57501011E+00  4.95464337E+00  2.60578890E-01  1.90969704E+00
 -3.71917143E+00  1.45231731E+00  1.45231731E+00  1.29924999E+01 -1.08076461E+01
 -1.67481159E+01  7.64607708E+00  7.64607708E+00  1.08841798E+01 -1.03484442E+01
 -9.40817349E+00  5.35006728E+00  7.23425310E-01  2.01356415E+00  1.02044880E+00
 -3.15245790E-01 -3.15245790E-01  2.47823280E-01 -7.74447750E-01 -7.74447750E-01
  1.46762404E+01 -1.49204192E+01 -1.49204192E+01  9.77808618E+00 -1.06035564E+01
 -7.57501011E+00  4.95464337E+00 -1.59445125E+00  1.76574087E+00  5.43935655E+00
 -5.41202310E-01 -5.81655816E+00  1.44138393E+00  1.44138393E+00  1.44138393E+00
 -5.81655816E+00  1.44138393E+00  1.44138393E+00  1.44138393E+00  1.08841798E+01
 -1.03484442E+01 -7.57501011E+00  4.95464337E+00  6.14091510E-01  1.49969529E+00
 -3.32556975E+00  1.09880469E+00  1.09880469E+00  1.09880469E+00  1.08841798E+01
 -1.03484442E+01 -6.33953817E+00  5.00566581E+00 -4.80522051E+00  2.84267880E+00
 -1.27556100E-02  5.95869210E-01  5.95869210E-01  7.10669700E-01  5.19335550E-01
  5.19335550E-01  8.85603780E-01  1.25187201E+00  1.25187201E+00 -9.64870785E+00
  6.29762688E+00  1.47163295E+01 -1.57203782E+01  8.15994594E+00  8.15994594E+00
 -1.57203782E+01  8.15994594E+00  8.15994594E+00  1.33769904E+01 -1.07402236E+01
 -7.57501011E+00  4.95464337E+00 -9.43915140E-01  1.68009606E+00 -2.00809746E+00
  8.32759110E-01  8.32759110E-01  6.43429413E+00 -6.57825030E-01 -7.50940983E+00
  1.82223000E+00  1.82223000E+00  1.82223000E+00 -7.50940983E+00  1.82223000E+00
  1.82223000E+00  1.82223000E+00  1.08841798E+01 -1.03484442E+01 -9.40817349E+00
  5.35006728E+00  7.23425310E-01  2.01356415E+00  1.02044880E+00 -3.15245790E-01
 -3.15245790E-01  2.47823280E-01 -7.74447750E-01 -7.74447750E-01  1.46762404E+01
 -1.49204192E+01 -1.49204192E+01  9.77808618E+00 -1.06035564E+01 -6.33953817E+00
  5.00566581E+00 -4.37335200E+00  2.59849998E+00 -1.71289620E-01  6.59647260E-01
  6.59647260E-01  3.40757010E-01  1.87689690E-01  1.87689690E-01 -8.72848170E-01
  1.13160483E+00  1.13160483E+00 -2.60578890E-01  2.06823105E+00  2.06823105E+00
 -7.02287442E+00  6.19558200E+00  6.19558200E+00  6.19558200E+00  1.33769904E+01
 -1.07402236E+01 -9.40817349E+00  5.35006728E+00  7.23425310E-01  2.01356415E+00
  1.02044880E+00 -3.15245790E-01 -3.15245790E-01  2.47823280E-01 -7.74447750E-01
 -7.74447750E-01  1.46762404E+01 -1.49204192E+01 -1.49204192E+01  9.77808618E+00
 -1.06035564E+01 -7.57501011E+00  4.95464337E+00  2.60578890E-01  1.90969704E+00
 -3.71917143E+00  1.45231731E+00  1.45231731E+00  1.29924999E+01 -1.08076461E+01
 -1.67481159E+01  7.64607708E+00  7.64607708E+00  1.08841798E+01 -1.03484442E+01
 -7.57501011E+00  4.95464337E+00  6.14091510E-01  1.49969529E+00 -3.32556975E+00
  1.09880469E+00  1.09880469E+00  1.09880469E+00  1.08841798E+01 -1.03484442E+01
 -9.40817349E+00  5.35006728E+00  7.23425310E-01  2.01356415E+00  1.02044880E+00
 -3.15245790E-01 -3.15245790E-01  2.47823280E-01 -7.74447750E-01 -7.74447750E-01
  1.46762404E+01 -1.49204192E+01 -1.49204192E+01  9.77808618E+00 -1.06035564E+01
 -7.57501011E+00  4.95464337E+00  7.81736670E-01  1.39582818E+00 -1.43956170E+00
  1.65822930E+00  1.65822930E+00 -1.96983063E+00  1.08841798E+01 -1.03484442E+01
 -9.40817349E+00  5.35006728E+00  7.23425310E-01  2.01356415E+00  1.02044880E+00
 -3.15245790E-01 -3.15245790E-01  2.47823280E-01 -7.74447750E-01 -7.74447750E-01
  1.46762404E+01 -1.49204192E+01 -1.49204192E+01  9.77808618E+00 -1.06035564E+01
 -7.57501011E+00  4.95464337E+00  6.14091510E-01  1.49969529E+00 -3.32556975E+00
  1.09880469E+00  1.09880469E+00  1.09880469E+00  1.08841798E+01 -1.03484442E+01
 -8.43692490E+00  4.21846245E+00  4.21846245E+00  2.04636429E+00 -6.67300626E+00
  2.04636429E+00  2.04636429E+00  1.08823576E+01 -1.03484442E+01 -6.33953817E+00
  5.00566581E+00 -4.37335200E+00  2.59849998E+00 -1.71289620E-01  6.59647260E-01
  6.59647260E-01  3.40757010E-01  1.87689690E-01  1.87689690E-01 -8.72848170E-01
  1.13160483E+00  1.13160483E+00 -2.60578890E-01  2.06823105E+00  2.06823105E+00
 -7.02287442E+00  6.19558200E+00  6.19558200E+00  6.19558200E+00  1.33769904E+01
 -1.07402236E+01 -7.57501011E+00  4.95464337E+00 -1.59445125E+00  1.76574087E+00
  5.43935655E+00 -5.41202310E-01 -5.81655816E+00  1.44138393E+00  1.44138393E+00
  1.44138393E+00 -5.81655816E+00  1.44138393E+00  1.44138393E+00  1.44138393E+00
  1.08841798E+01 -1.03484442E+01 -6.33953817E+00  5.00566581E+00 -4.37335200E+00
  2.59849998E+00 -1.71289620E-01  6.59647260E-01  6.59647260E-01  3.40757010E-01
  1.87689690E-01  1.87689690E-01 -8.72848170E-01  1.13160483E+00  1.13160483E+00
 -2.60578890E-01  2.06823105E+00  2.06823105E+00 -7.02287442E+00  6.19558200E+00
  6.19558200E+00  6.19558200E+00  1.33769904E+01 -1.07402236E+01 -7.57501011E+00
  4.95464337E+00 -5.64891300E-02  1.54889550E+00 -6.56002800E-02  3.11601330E-01
  3.11601330E-01 -1.17533835E+00  6.41424960E-01  6.41424960E-01  1.26663207E+01
 -1.10900918E+01 -1.71417176E+01  7.74629973E+00  7.74629973E+00  1.08841798E+01
 -1.03484442E+01 -7.57501011E+00  4.95464337E+00 -9.43915140E-01  1.68009606E+00
 -2.00809746E+00  8.32759110E-01  8.32759110E-01  6.43429413E+00 -6.57825030E-01
 -7.50940983E+00  1.82223000E+00  1.82223000E+00  1.82223000E+00 -7.50940983E+00
  1.82223000E+00  1.82223000E+00  1.82223000E+00  1.08841798E+01 -1.03484442E+01
 -6.33953817E+00  5.00566581E+00 -4.37335200E+00  2.59849998E+00 -1.71289620E-01
  6.59647260E-01  6.59647260E-01  3.40757010E-01  1.87689690E-01  1.87689690E-01
 -8.72848170E-01  1.13160483E+00  1.13160483E+00 -2.60578890E-01  2.06823105E+00
  2.06823105E+00 -7.02287442E+00  6.19558200E+00  6.19558200E+00  6.19558200E+00
  1.33769904E+01 -1.07402236E+01 -7.57501011E+00  4.95464337E+00  6.14091510E-01
  1.49969529E+00 -3.32556975E+00  1.09880469E+00  1.09880469E+00  1.09880469E+00
  1.08841798E+01 -1.03484442E+01 -6.33953817E+00  5.00566581E+00 -4.37335200E+00
  2.59849998E+00 -1.71289620E-01  6.59647260E-01  6.59647260E-01  3.40757010E-01
  1.87689690E-01  1.87689690E-01 -8.72848170E-01  1.13160483E+00  1.13160483E+00
 -2.60578890E-01  2.06823105E+00  2.06823105E+00 -7.02287442E+00  6.19558200E+00
  6.19558200E+00  6.19558200E+00  1.33769904E+01 -1.07402236E+01 -7.57501011E+00
  4.95464337E+00 -1.59445125E+00  1.76574087E+00  5.43935655E+00 -5.41202310E-01
 -5.81655816E+00  1.44138393E+00  1.44138393E+00  1.44138393E+00 -5.81655816E+00
  1.44138393E+00  1.44138393E+00  1.44138393E+00  1.08841798E+01 -1.03484442E+01
 -9.40817349E+00  5.35006728E+00  7.23425310E-01  2.01356415E+00  1.02044880E+00
 -3.15245790E-01 -3.15245790E-01  2.47823280E-01 -7.74447750E-01 -7.74447750E-01
  1.46762404E+01 -1.49204192E+01 -1.49204192E+01  9.77808618E+00 -1.06035564E+01
 -9.40817349E+00  5.35006728E+00  7.23425310E-01  2.01356415E+00  1.02044880E+00
 -3.15245790E-01 -3.15245790E-01  2.47823280E-01 -7.74447750E-01 -7.74447750E-01
  1.46762404E+01 -1.49204192E+01 -1.49204192E+01  9.77808618E+00 -1.06035564E+01
 -7.57501011E+00  4.95464337E+00 -9.43915140E-01  1.68009606E+00 -2.00809746E+00
  8.32759110E-01  8.32759110E-01  6.43429413E+00 -6.57825030E-01 -7.50940983E+00
  1.82223000E+00  1.82223000E+00  1.82223000E+00 -7.50940983E+00  1.82223000E+00
  1.82223000E+00  1.82223000E+00  1.08841798E+01 -1.03484442E+01 -6.33953817E+00
  5.00566581E+00 -4.37335200E+00  2.59849998E+00 -1.71289620E-01  6.59647260E-01
  6.59647260E-01  3.40757010E-01  1.87689690E-01  1.87689690E-01 -8.72848170E-01
  1.13160483E+00  1.13160483E+00 -2.60578890E-01  2.06823105E+00  2.06823105E+00
 -7.02287442E+00  6.19558200E+00  6.19558200E+00  6.19558200E+00  1.33769904E+01
 -1.07402236E+01 -7.57501011E+00  4.95464337E+00 -4.53735270E-01  1.53613989E+00
  3.85766091E+00  6.41424960E-01  6.41424960E-01 -1.19283176E+01  7.79003325E+00
  1.08841798E+01 -1.03484442E+01 -6.33953817E+00  5.00566581E+00 -4.37335200E+00
  2.59849998E+00 -1.71289620E-01  6.59647260E-01  6.59647260E-01  3.40757010E-01
  1.87689690E-01  1.87689690E-01 -8.72848170E-01  1.13160483E+00  1.13160483E+00
 -2.60578890E-01  2.06823105E+00  2.06823105E+00 -7.02287442E+00  6.19558200E+00
  6.19558200E+00  6.19558200E+00  1.33769904E+01 -1.07402236E+01 -7.57501011E+00
  4.95464337E+00 -9.43915140E-01  1.68009606E+00 -2.00809746E+00  8.32759110E-01
  8.32759110E-01  6.43429413E+00 -6.57825030E-01 -7.50940983E+00  1.82223000E+00
  1.82223000E+00  1.82223000E+00 -7.50940983E+00  1.82223000E+00  1.82223000E+00
  1.82223000E+00  1.08841798E+01 -1.03484442E+01 -7.57501011E+00  4.95464337E+00
  1.08841798E+01 -1.03484442E+01 -3.46223700E-02  2.55294423E+00 -5.92953642E+00
  2.19032046E+00  2.19032046E+00  6.19558200E+00 -6.48531657E+00  3.75014934E+00
 -7.57501011E+00  4.95464337E+00  3.42579240E-01  1.60538463E+00 -8.41870260E-01
  7.32536460E-01  7.32536460E-01 -4.84713180E-01 -6.94451853E+00  6.64931727E+00
  3.74832711E+00  2.53654416E+00 -1.04359112E+01  2.35432116E+00  2.09009781E+00
  1.08841798E+01 -1.03484442E+01 -7.57501011E+00  4.95464337E+00 -9.43915140E-01
  1.68009606E+00 -2.00809746E+00  8.32759110E-01  8.32759110E-01  6.43429413E+00
 -6.57825030E-01 -7.50940983E+00  1.82223000E+00  1.82223000E+00  1.82223000E+00
 -7.50940983E+00  1.82223000E+00  1.82223000E+00  1.82223000E+00  1.08841798E+01
 -1.03484442E+01 -6.33953817E+00  5.00566581E+00 -4.37335200E+00  2.59849998E+00
 -1.71289620E-01  6.59647260E-01  6.59647260E-01  3.40757010E-01  1.87689690E-01
  1.87689690E-01 -8.72848170E-01  1.13160483E+00  1.13160483E+00 -2.60578890E-01
  2.06823105E+00  2.06823105E+00 -7.02287442E+00  6.19558200E+00  6.19558200E+00
  6.19558200E+00  1.33769904E+01 -1.07402236E+01 -7.57501011E+00  4.95464337E+00
  2.60578890E-01  1.90969704E+00 -3.71917143E+00  1.45231731E+00  1.45231731E+00
  1.29924999E+01 -1.08076461E+01 -1.67481159E+01  7.64607708E+00  7.64607708E+00
  1.08841798E+01 -1.03484442E+01 -6.33953817E+00  5.00566581E+00 -4.37335200E+00
  2.59849998E+00 -1.71289620E-01  6.59647260E-01  6.59647260E-01  3.40757010E-01
  1.87689690E-01  1.87689690E-01 -8.72848170E-01  1.13160483E+00  1.13160483E+00
 -2.60578890E-01  2.06823105E+00  2.06823105E+00 -7.02287442E+00  6.19558200E+00
  6.19558200E+00  6.19558200E+00  1.33769904E+01 -1.07402236E+01 -7.57501011E+00
  4.95464337E+00 -1.59445125E+00  1.76574087E+00  5.43935655E+00 -5.41202310E-01
 -5.81655816E+00  1.44138393E+00  1.44138393E+00  1.44138393E+00 -5.81655816E+00
  1.44138393E+00  1.44138393E+00  1.44138393E+00  1.08841798E+01 -1.03484442E+01
 -7.57501011E+00  4.95464337E+00  6.14091510E-01  1.49969529E+00 -3.32556975E+00
  1.09880469E+00  1.09880469E+00  1.09880469E+00  1.08841798E+01 -1.03484442E+01
 -6.33953817E+00  5.00566581E+00 -4.80522051E+00  2.84267880E+00 -1.27556100E-02
  5.95869210E-01  5.95869210E-01  7.10669700E-01  5.19335550E-01  5.19335550E-01
  8.85603780E-01  1.25187201E+00  1.25187201E+00 -9.64870785E+00  6.29762688E+00
  1.47163295E+01 -1.57203782E+01  8.15994594E+00  8.15994594E+00 -1.57203782E+01
  8.15994594E+00  8.15994594E+00  1.33769904E+01 -1.07402236E+01 -7.57501011E+00
  4.95464337E+00 -9.43915140E-01  1.68009606E+00 -2.00809746E+00  8.32759110E-01
  8.32759110E-01  6.43429413E+00 -6.57825030E-01 -7.50940983E+00  1.82223000E+00
  1.82223000E+00  1.82223000E+00 -7.50940983E+00  1.82223000E+00  1.82223000E+00
  1.82223000E+00  1.08841798E+01 -1.03484442E+01 -6.33953817E+00  5.00566581E+00
 -4.37335200E+00  2.59849998E+00 -1.71289620E-01  6.59647260E-01  6.59647260E-01
  3.40757010E-01  1.87689690E-01  1.87689690E-01 -8.72848170E-01  1.13160483E+00
  1.13160483E+00 -2.60578890E-01  2.06823105E+00  2.06823105E+00 -7.02287442E+00
  6.19558200E+00  6.19558200E+00  6.19558200E+00  1.33769904E+01 -1.07402236E+01
 -6.33953817E+00  5.00566581E+00 -4.37335200E+00  2.59849998E+00 -1.71289620E-01
  6.59647260E-01  6.59647260E-01  3.40757010E-01  1.87689690E-01  1.87689690E-01
 -8.72848170E-01  1.13160483E+00  1.13160483E+00 -2.60578890E-01  2.06823105E+00
  2.06823105E+00 -7.02287442E+00  6.19558200E+00  6.19558200E+00  6.19558200E+00
  1.33769904E+01 -1.07402236E+01 -6.33953817E+00  5.00566581E+00 -4.37335200E+00
  2.59849998E+00 -1.71289620E-01  6.59647260E-01  6.59647260E-01  3.40757010E-01
  1.87689690E-01  1.87689690E-01 -8.72848170E-01  1.13160483E+00  1.13160483E+00
 -2.60578890E-01  2.06823105E+00  2.06823105E+00 -7.02287442E+00  6.19558200E+00
  6.19558200E+00  6.19558200E+00  1.33769904E+01 -1.07402236E+01 -7.57501011E+00
  4.95464337E+00  2.60578890E-01  1.90969704E+00 -3.71917143E+00  1.45231731E+00
  1.45231731E+00  1.29924999E+01 -1.08076461E+01 -1.67481159E+01  7.64607708E+00
  7.64607708E+00  1.08841798E+01 -1.03484442E+01 -7.57501011E+00  4.95464337E+00
  6.14091510E-01  1.49969529E+00 -3.32556975E+00  1.09880469E+00  1.09880469E+00
  1.09880469E+00  1.08841798E+01 -1.03484442E+01 -9.40817349E+00  5.35006728E+00
  7.23425310E-01  2.01356415E+00  1.02044880E+00 -3.15245790E-01 -3.15245790E-01
  2.47823280E-01 -7.74447750E-01 -7.74447750E-01  1.46762404E+01 -1.49204192E+01
 -1.49204192E+01  9.77808618E+00 -1.06035564E+01 -7.57501011E+00  4.95464337E+00
  7.81736670E-01  1.39582818E+00 -1.43956170E+00  1.65822930E+00  1.65822930E+00
 -1.96983063E+00  1.08841798E+01 -1.03484442E+01 -6.33953817E+00  5.00566581E+00
 -4.37335200E+00  2.59849998E+00 -1.71289620E-01  6.59647260E-01  6.59647260E-01
  3.40757010E-01  1.87689690E-01  1.87689690E-01 -8.72848170E-01  1.13160483E+00
  1.13160483E+00 -2.60578890E-01  2.06823105E+00  2.06823105E+00 -7.02287442E+00
  6.19558200E+00  6.19558200E+00  6.19558200E+00  1.33769904E+01 -1.07402236E+01
 -7.57501011E+00  4.95464337E+00  6.14091510E-01  1.49969529E+00 -3.32556975E+00
  1.09880469E+00  1.09880469E+00  1.09880469E+00  1.08841798E+01 -1.03484442E+01
 -8.43692490E+00  4.21846245E+00  4.21846245E+00 -5.96962548E+00 -4.85624295E+00
  6.69669525E+00 -2.61307782E+00  1.72382958E+00  1.72382958E+00  3.19072473E+00
  6.17735970E-01  6.17735970E-01 -7.47843192E+00  2.08280889E+00  8.87426010E-01
  8.87426010E-01  2.78983413E+00  7.23425310E-01  7.23425310E-01 -8.18545716E+00
  2.78983413E+00  7.23425310E-01  7.23425310E-01  2.08280889E+00  8.87426010E-01
  8.87426010E-01 -7.47843192E+00  3.19072473E+00  6.17735970E-01  6.17735970E-01
 -2.61307782E+00  1.72382958E+00  1.72382958E+00  6.69669525E+00 -4.85624295E+00
 -5.96962548E+00
%FLAG ATOMIC_NUMBER                                                             
%FORMAT(10I8)                                                                   
       1       6       1       1       6       8       7       1       6       1
       6       1       1       6       1       1       6       8       8       6
       8       7       1       6       1       6       1       6       1       1
       1       6       1       1       1       6       8       7       1       6
       1       6       1       1       6       1       1       6       1       1
       6       1       1       7       1       1       1       6       8       7
       1       6       1       6       1       1       6       1       1       6
       8       7       1       1       6       8       7       1       6       1
       6       1       1       6       1       6       1       1       1       6
       1       1       1       6       8       7       1       6       1       6
       1       1       6       1       1       6       8       8       6       8
       7       1       6       1       6       1       1       1       6       8
       7       1       6       1       6       1       1       6       1       1
       6       8       8       6       8       7       1       6       1       6
       1       6       1       1       1       6       1       1       1       6
       8       7       1       6       1       6       1       1       6       1
       1       6       8       8       6       8       7       1       6       1
       6       1       1       6       1       1       6       8       8       6
       8       7       1       6       1       6       1       1       6       1
       6       1       1       1       6       1       1       1       6       8
       7       1       6       1       6       1       1       6       1       1
       6       8       8       6       8       7       1       6       8       6
       1       6       1       1       6       6       1       7       1       6
       1       6       1       1       6       1       1       6       8       8
       6       8       7       1       6       1       6       1       1       6
       1       6       1       1       1       6       1       1       1       6
       8       7       1       6       1       6       1       1       6       6
       1       7       1       6       6       1       6       1       6       1
       6       1       6       6       8       7       1       6       1       6
       1       1       6       7       1       6       1       7       6       1
       6       8       7       1       6       1       6       1       1       6
       1       6       1       1       1       6       1       1       1       6
       8       7       1       6       1       6       1       1       6       1
       1       6       8       8       6       8       7       1       6       1
       6       1       1       6       8       7       1       1       6       8
       7       1       6       1       6       1       1       6       1       1
       6       8       8       6       8       7       1       6       1       6
       1       6       1       1       1       6       1       1       1       6
       8       7       1       6       1       6       1       1       1       6
       8       7       1       6       1       6       1       1       6       1
       1       6       1       1       7       1       6       7       1       1
       7       1       1       6       8       7       1       6       1       6
       1       1       6       1       6       1       1       1       6       1
       1       1       6       8       7       1       6       1       6       1
       1       6       1       1       6       8       8       6       8       7
       1       6       1       6       1       1       6       1       1       6
       1       1       6       1       1       7       1       1       1       6
       8       7       1       6       1       6       1       1       6       1
       1       6       8       8       6       8       7       1       6       1
       6       1       1       6       8       7       1       1       6       8
       7       1       6       1       6       1       1       1       6       8
       7       1       6       1       6       1       1       6       1       1
       6       8       8       6       8       7       1       6       1       6
       1       1      16       6       8       7       1       6       1       6
       1       1       6       1       1       6       8       8       6       8
       7       1       6       1       6       1       1       1       6       8
       7       1       1       1       6       1       1       6       8       7
       1       6       1       6       1       1       6       1       1       6
       1       1       6       1       1       7       1       1       1       6
       8       7       1       6       1       6       1       6       1       1
       1       6       1       1       1       6       8       7       1       6
       1       6       1       1       6       1       1       6       1       1
       6       1       1       7       1       1       1       6       8       7
       1       6       1       6       1       1       6       1       1       6
       8       7       1       1       6       8       7       1       6       1
       6       1       1       6       1       6       1       1       1       6
       1       1       1       6       8       7       1       6       1       6
       1       1       6       1       1       6       1       1       6       1
       1       7       1       1       1       6       8       7       1       6
       1       6       1       1       1       6       8       7       1       6
       1       6       1       1       6       1       1       6       1       1
       6       1       1       7       1       1       1       6       8       7
       1       6       1       6       1       6       1       1       1       6
       1       1       1       6       8       7       1       6       1       6
       1       1       6       1       1       6       8       8       6       8
       7       1       6       1       6       1       1       6       1       1
       6       8       8       6       8       7       1       6       1       6
       1       1       6       1       6       1       1       1       6       1
       1       1       6       8       7       1       6       1       6       1
       1       6       1       1       6       1       1       6       1       1
       7       1       1       1       6       8       7       1       6       1
       6       1       1       8       1       6       8       7       1       6
       1       6       1       1       6       1       1       6       1       1
       6       1       1       7       1       1       1       6       8       7
       1       6       1       6       1       1       6       1       6       1
       1       1       6       1       1       1       6       8       7       1
       6       8       6       1       6       1       1       6       6       1
       7       1       6       1       6       1       1       6       7       1
       6       1       7       6       1       6       8       7       1       6
       1       6       1       1       6       1       6       1       1       1
       6       1       1       1       6       8       7       1       6       1
       6       1       1       6       1       1       6       1       1       6
       1       1       7       1       1       1       6       8       7       1
       6       1       6       1       1       6       8       7       1       1
       6       8       7       1       6       1       6       1       1       6
       1       1       6       1       1       6       1       1       7       1
       1       1       6       8       7       1       6       1       6       1
       6       1       1       1       6       1       1       1       6       8
       7       1       6       1       6       1       1       1       6       8
       7       1       6       1       6       1       1       6       1       1
       6       1       1       7       1       6       7       1       1       7
       1       1       6       8       7       1       6       1       6       1
       1       6       1       6       1       1       1       6       1       1
       1       6       8       7       1       6       1       6       1       1
       6       1       1       6       1       1       6       1       1       7
       1       1       1       6       8       7       1       6       1       6
       1       1       6       1       1       6       1       1       6       1
       1       7       1       1       1       6       8       7       1       6
       1       6       1       1       6       1       1       6       1       1
       6       1       1       7       1       1       1       6       8       7
       1       6       1       6       1       1       6       8       7       1
       1       6       8       7       1       6       1       6       1       1
       1       6       8       7       1       6       1       6       1       1
       6       1       1       6       8       8       6       8       7       1
       6       1       6       1       1      16       6       8       7       1
       6       1       6       1       1       6       1       1       6       1
       1       6       1       1       7       1       1       1       6       8
       7       1       6       1       6       1       1       1       6       8
       7       1       1       7       7       7       6       1       1       6
       1       1       8       6       1       1       6       1       1       8
       6       1       1       6       1       1       8       6       1       1
       6       1       1       7       7       7
%FLAG MASS                                                                      
%FORMAT(5E16.8)                                                                 
  1.00800000E+00  1.20100000E+01  1.00800000E+00  1.00800000E+00  1.20100000E+01
  1.60000000E+01  1.40100000E+01  1.00800000E+00  1.20100000E+01  1.00800000E+00
  1.20100000E+01  1.00800000E+00  1.00800000E+00  1.20100000E+01  1.00800000E+00
  1.00800000E+00  1.20100000E+01  1.60000000E+01  1.60000000E+01  1.20100000E+01
  1.60000000E+01  1.40100000E+01  1.00800000E+00  1.20100000E+01  1.00800000E+00
  1.20100000E+01  1.00800000E+00  1.20100000E+01  1.00800000E+00  1.00800000E+00
  1.00800000E+00  1.20100000E+01  1.00800000E+00  1.00800000E+00  1.00800000E+00
  1.20100000E+01  1.60000000E+01  1.40100000E+01  1.00800000E+00  1.20100000E+01
  1.00800000E+00  1.20100000E+01  1.00800000E+00  1.00800000E+00  1.20100000E+01
  1.00800000E+00  1.00800000E+00  1.20100000E+01  1.00800000E+00  1.00800000E+00
  1.20100000E+01  1.00800000E+00  1.00800000E+00  1.40100000E+01  1.00800000E+00
  1.00800000E+00  1.00800000E+00  1.20100000E+01  1.60000000E+01  1.40100000E+01
  1.00800000E+00  1.20100000E+01  1.00800000E+00  1.20100000E+01  1.00800000E+00
  1.00800000E+00  1.20100000E+01  1.00800000E+00  1.00800000E+00  1.20100000E+01
  1.60000000E+01  1.40100000E+01  1.00800000E+00  1.00800000E+00  1.20100000E+01
  1.60000000E+01  1.40100000E+01  1.00800000E+00  1.20100000E+01  1.00800000E+00
  1.20100000E+01  1.00800000E+00  1.00800000E+00  1.20100000E+01  1.00800000E+00
  1.20100000E+01  1.00800000E+00  1.00800000E+00  1.00800000E+00  1.20100000E+01
  1.00800000E+00  1.00800000E+00  1.00800000E+00  1.20100000E+01  1.60000000E+01
  1.40100000E+01  1.00800000E+00  1.20100000E+01  1.00800000E+00  1.20100000E+01
  1.00800000E+00  1.00800000E+00  1.20100000E+01  1.00800000E+00  1.00800000E+00
  1.20100000E+01  1.60000000E+01  1.60000000E+01  1.20100000E+01  1.60000000E+01
  1.40100000E+01  1.00800000E+00  1.20100000E+01  1.00800000E+00  1.20100000E+01
  1.00800000E+00  1.00800000E+00  1.00800000E+00  1.20100000E+01  1.60000000E+01
  1.40100000E+01  1.00800000E+00  1.20100000E+01  1.00800000E+00  1.20100000E+01
  1.00800000E+00  1.00800000E+00  1.20100000E+01  1.00800000E+00  1.00800000E+00
  1.20100000E+01  1.60000000E+01  1.60000000E+01  1.20100000E+01  1.60000000E+01
  1.40100000E+01  1.00800000E+00  1.20100000E+01  1.00800000E+00  1.20100000E+01
  1.00800000E+00  1.20100000E+01  1.00800000E+00  1.00800000E+00  1.00800000E+00
  1.20100000E+01  1.00800000E+00  1.00800000E+00  1.00800000E+00  1.20100000E+01
  1.60000000E+01  1.40100000E+01  1.00800000E+00  1.20100000E+01  1.00800000E+00
  1.20100000E+01  1.00800000E+00  1.00800000E+00  1.20100000E+01  1.00800000E+00
  1.00800000E+00  1.20100000E+01  1.60000000E+01  1.60000000E+01  1.20100000E+01
  1.60000000E+01  1.40100000E+01  1.00800000E+00  1.20100000E+01  1.00800000E+00
  1.20100000E+01  1.00800000E+00  1.00800000E+00  1.20100000E+01  1.00800000E+00
  1.00800000E+00  1.20100000E+01  1.60000000E+01  1.60000000E+01  1.20100000E+01
  1.60000000E+01  1.40100000E+01  1.00800000E+00  1.20100000E+01  1.00800000E+00
  1.20100000E+01  1.00800000E+00  1.00800000E+00  1.20100000E+01  1.00800000E+00
  1.20100000E+01  1.00800000E+00  1.00800000E+00  1.00800000E+00  1.20100000E+01
  1.00800000E+00  1.00800000E+00  1.00800000E+00  1.20100000E+01  1.60000000E+01
  1.40100000E+01  1.00800000E+00  1.20100000E+01  1.00800000E+00  1.20100000E+01
  1.00800000E+00  1.00800000E+00  1.20100000E+01  1.00800000E+00  1.00800000E+00
  1.20100000E+01  1.60000000E+01  1.60000000E+01  1.20100000E+01  1.60000000E+01
  1.40100000E+01  1.00800000E+00  1.20100000E+01  1.60000000E+01  1.20100000E+01
  1.00800000E+00  1.20100000E+01  1.00800000E+00  1.00800000E+00  1.20100000E+01
  1.20100000E+01  1.00800000E+00  1.40100000E+01  1.00800000E+00  1.20100000E+01
  1.00800000E+00  1.20100000E+01  1.00800000E+00  1.00800000E+00  1.20100000E+01
  1.00800000E+00  1.00800000E+00  1.20100000E+01  1.60000000E+01  1.60000000E+01
  1.20100000E+01  1.60000000E+01  1.40100000E+01  1.00800000E+00  1.20100000E+01
  1.00800000E+00  1.20100000E+01  1.00800000E+00  1.00800000E+00  1.20100000E+01
  1.00800000E+00  1.20100000E+01  1.00800000E+00  1.00800000E+00  1.00800000E+00
  1.20100000E+01  1.00800000E+00  1.00800000E+00  1.00800000E+00  1.20100000E+01
  1.60000000E+01  1.40100000E+01  1.00800000E+00  1.20100000E+01  1.00800000E+00
  1.20100000E+01  1.00800000E+00  1.00800000E+00  1.20100000E+01  1.20100000E+01
  1.00800000E+00  1.40100000E+01  1.00800000E+00  1.20100000E+01  1.20100000E+01
  1.00800000E+00  1.20100000E+01  1.00800000E+00  1.20100000E+01  1.00800000E+00
  1.20100000E+01  1.00800000E+00  1.20100000E+01  1.20100000E+01  1.60000000E+01
  1.40100000E+01  1.00800000E+00  1.20100000E+01  1.00800000E+00  1.20100000E+01
  1.00800000E+00  1.00800000E+00  1.20100000E+01  1.40100000E+01  1.00800000E+00
  1.20100000E+01  1.00800000E+00  1.40100000E+01  1.20100000E+01  1.00800000E+00
  1.20100000E+01  1.60000000E+01  1.40100000E+01  1.00800000E+00  1.20100000E+01
  1.00800000E+00  1.20100000E+01  1.00800000E+00  1.00800000E+00  1.20100000E+01
  1.00800000E+00  1.20100000E+01  1.00800000E+00  1.00800000E+00  1.00800000E+00
  1.20100000E+01  1.00800000E+00  1.00800000E+00  1.00800000E+00  1.20100000E+01
  1.60000000E+01  1.40100000E+01  1.00800000E+00  1.20100000E+01  1.00800000E+00
  1.20100000E+01  1.00800000E+00  1.00800000E+00  1.20100000E+01  1.00800000E+00
  1.00800000E+00  1.20100000E+01  1.60000000E+01  1.60000000E+01  1.20100000E+01
  1.60000000E+01  1.40100000E+01  1.00800000E+00  1.20100000E+01  1.00800000E+00
  1.20100000E+01  1.00800000E+00  1.00800000E+00  1.20100000E+01  1.60000000E+01
  1.40100000E+01  1.00800000E+00  1.00800000E+00  1.20100000E+01  1.60000000E+01
  1.40100000E+01  1.00800000E+00  1.20100000E+01  1.00800000E+00  1.20100000E+01
  1.00800000E+00  1.00800000E+00  1.20100000E+01  1.00800000E+00  1.00800000E+00
  1.20100000E+01  1.60000000E+01  1.60000000E+01  1.20100000E+01  1.60000000E+01
  1.40100000E+01  1.00800000E+00  1.20100000E+01  1.00800000E+00  1.20100000E+01
  1.00800000E+00  1.20100000E+01  1.00800000E+00  1.00800000E+00  1.00800000E+00
  1.20100000E+01  1.00800000E+00  1.00800000E+00  1.00800000E+00  1.20100000E+01
  1.60000000E+01  1.40100000E+01  1.00800000E+00  1.20100000E+01  1.00800000E+00
  1.20100000E+01  1.00800000E+00  1.00800000E+00  1.00800000E+00  1.20100000E+01
  1.60000000E+01  1.40100000E+01  1.00800000E+00  1.20100000E+01  1.00800000E+00
  1.20100000E+01  1.00800000E+00  1.00800000E+00  1.20100000E+01  1.00800000E+00
  1.00800000E+00  1.20100000E+01  1.00800000E+00  1.00800000E+00  1.40100000E+01
  1.00800000E+00  1.20100000E+01  1.40100000E+01  1.00800000E+00  1.00800000E+00
  1.40100000E+01  1.00800000E+00  1.00800000E+00  1.20100000E+01  1.60000000E+01
  1.40100000E+01  1.00800000E+00  1.20100000E+01  1.00800000E+00  1.20100000E+01
  1.00800000E+00  1.00800000E+00  1.20100000E+01  1.00800000E+00  1.20100000E+01
  1.00800000E+00  1.00800000E+00  1.00800000E+00  1.20100000E+01  1.00800000E+00
  1.00800000E+00  1.00800000E+00  1.20100000E+01  1.60000000E+01  1.40100000E+01
  1.00800000E+00  1.20100000E+01  1.00800000E+00  1.20100000E+01  1.00800000E+00
  1.00800000E+00  1.20100000E+01  1.00800000E+00  1.00800000E+00  1.20100000E+01
  1.60000000E+01  1.60000000E+01  1.20100000E+01  1.60000000E+01  1.40100000E+01
  1.00800000E+00  1.20100000E+01  1.00800000E+00  1.20100000E+01  1.00800000E+00
  1.00800000E+00  1.20100000E+01  1.00800000E+00  1.00800000E+00  1.20100000E+01
  1.00800000E+00  1.00800000E+00  1.20100000E+01  1.00800000E+00  1.00800000E+00
  1.40100000E+01  1.00800000E+00  1.00800000E+00  1.00800000E+00  1.20100000E+01
  1.60000000E+01  1.40100000E+01  1.00800000E+00  1.20100000E+01  1.00800000E+00
  1.20100000E+01  1.00800000E+00  1.00800000E+00  1.20100000E+01  1.00800000E+00
  1.00800000E+00  1.20100000E+01  1.60000000E+01  1.60000000E+01  1.20100000E+01
  1.60000000E+01  1.40100000E+01  1.00800000E+00  1.20100000E+01  1.00800000E+00
  1.20100000E+01  1.00800000E+00  1.00800000E+00  1.20100000E+01  1.60000000E+01
  1.40100000E+01  1.00800000E+00  1.00800000E+00  1.20100000E+01  1.60000000E+01
  1.40100000E+01  1.00800000E+00  1.20100000E+01  1.00800000E+00  1.20100000E+01
  1.00800000E+00  1.00800000E+00  1.00800000E+00  1.20100000E+01  1.60000000E+01
  1.40100000E+01  1.00800000E+00  1.20100000E+01  1.00800000E+00  1.20100000E+01
  1.00800000E+00  1.00800000E+00  1.20100000E+01  1.00800000E+00  1.00800000E+00
  1.20100000E+01  1.60000000E+01  1.60000000E+01  1.20100000E+01  1.60000000E+01
  1.40100000E+01  1.00800000E+00  1.20100000E+01  1.00800000E+00  1.20100000E+01
  1.00800000E+00  1.00800000E+00  3.20600000E+01  1.20100000E+01  1.60000000E+01
  1.40100000E+01  1.00800000E+00  1.20100000E+01  1.00800000E+00  1.20100000E+01
  1.00800000E+00  1.00800000E+00  1.20100000E+01  1.00800000E+00  1.00800000E+00
  1.20100000E+01  1.60000000E+01  1.60000000E+01  1.20100000E+01  1.60000000E+01
  1.40100000E+01  1.00800000E+00  1.20100000E+01  1.00800000E+00  1.20100000E+01
  1.00800000E+00  1.00800000E+00  1.00800000E+00  1.20100000E+01  1.60000000E+01
  1.40100000E+01  1.00800000E+00  1.00800000E+00  1.00800000E+00  1.20100000E+01
  1.00800000E+00  1.00800000E+00  1.20100000E+01  1.60000000E+01  1.40100000E+01
  1.00800000E+00  1.20100000E+01  1.00800000E+00  1.20100000E+01  1.00800000E+00
  1.00800000E+00  1.20100000E+01  1.00800000E+00  1.00800000E+00  1.20100000E+01
  1.00800000E+00  1.00800000E+00  1.20100000E+01  1.00800000E+00  1.00800000E+00
  1.40100000E+01  1.00800000E+00  1.00800000E+00  1.00800000E+00  1.20100000E+01
  1.60000000E+01  1.40100000E+01  1.00800000E+00  1.20100000E+01  1.00800000E+00
  1.20100000E+01  1.00800000E+00  1.20100000E+01  1.00800000E+00  1.00800000E+00
  1.00800000E+00  1.20100000E+01  1.00800000E+00  1.00800000E+00  1.00800000E+00
  1.20100000E+01  1.60000000E+01  1.40100000E+01  1.00800000E+00  1.20100000E+01
  1.00800000E+00  1.20100000E+01  1.00800000E+00  1.00800000E+00  1.20100000E+01
  1.00800000E+00  1.00800000E+00  1.20100000E+01  1.00800000E+00  1.00800000E+00
  1.20100000E+01  1.00800000E+00  1.00800000E+00  1.40100000E+01  1.00800000E+00
  1.00800000E+00  1.00800000E+00  1.20100000E+01  1.60000000E+01  1.40100000E+01
  1.00800000E+00  1.20100000E+01  1.00800000E+00  1.20100000E+01  1.00800000E+00
  1.00800000E+00  1.20100000E+01  1.00800000E+00  1.00800000E+00  1.20100000E+01
  1.60000000E+01  1.40100000E+01  1.00800000E+00  1.00800000E+00  1.20100000E+01
  1.60000000E+01  1.40100000E+01  1.00800000E+00  1.20100000E+01  1.00800000E+00
  1.20100000E+01  1.00800000E+00  1.00800000E+00  1.20100000E+01  1.00800000E+00
  1.20100000E+01  1.00800000E+00  1.00800000E+00  1.00800000E+00  1.20100000E+01
  1.00800000E+00  1.00800000E+00  1.00800000E+00  1.20100000E+01  1.60000000E+01
  1.40100000E+01  1.00800000E+00  1.20100000E+01  1.00800000E+00  1.20100000E+01
  1.00800000E+00  1.00800000E+00  1.20100000E+01  1.00800000E+00  1.00800000E+00
  1.20100000E+01  1.00800000E+00  1.00800000E+00  1.20100000E+01  1.00800000E+00
  1.00800000E+00  1.40100000E+01  1.00800000E+00  1.00800000E+00  1.00800000E+00
  1.20100000E+01  1.60000000E+01  1.40100000E+01  1.00800000E+00  1.20100000E+01
  1.00800000E+00  1.20100000E+01  1.00800000E+00  1.00800000E+00  1.00800000E+00
  1.20100000E+01  1.60000000E+01  1.40100000E+01  1.00800000E+00  1.20100000E+01
  1.00800000E+00  1.20100000E+01  1.00800000E+00  1.00800000E+00  1.20100000E+01
  1.00800000E+00  1.00800000E+00  1.20100000E+01  1.00800000E+00  1.00800000E+00
  1.20100000E+01  1.00800000E+00  1.00800000E+00  1.40100000E+01  1.00800000E+00
  1.00800000E+00  1.00800000E+00  1.20100000E+01  1.60000000E+01  1.40100000E+01
  1.00800000E+00  1.20100000E+01  1.00800000E+00  1.20100000E+01  1.00800000E+00
  1.20100000E+01  1.00800000E+00  1.00800000E+00  1.00800000E+00  1.20100000E+01
  1.00800000E+00  1.00800000E+00  1.00800000E+00  1.20100000E+01  1.60000000E+01
  1.40100000E+01  1.00800000E+00  1.20100000E+01  1.00800000E+00  1.20100000E+01
  1.00800000E+00  1.00800000E+00  1.20100000E+01  1.00800000E+00  1.00800000E+00
  1.20100000E+01  1.60000000E+01  1.60000000E+01  1.20100000E+01  1.60000000E+01
  1.40100000E+01  1.00800000E+00  1.20100000E+01  1.00800000E+00  1.20100000E+01
  1.00800000E+00  1.00800000E+00  1.20100000E+01  1.00800000E+00  1.00800000E+00
  1.20100000E+01  1.60000000E+01  1.60000000E+01  1.20100000E+01  1.60000000E+01
  1.40100000E+01  1.00800000E+00  1.20100000E+01  1.00800000E+00  1.20100000E+01
  1.00800000E+00  1.00800000E+00  1.20100000E+01  1.00800000E+00  1.20100000E+01
  1.00800000E+00  1.00800000E+00  1.00800000E+00  1.20100000E+01  1.00800000E+00
  1.00800000E+00  1.00800000E+00  1.20100000E+01  1.60000000E+01  1.40100000E+01
  1.00800000E+00  1.20100000E+01  1.00800000E+00  1.20100000E+01  1.00800000E+00
  1.00800000E+00  1.20100000E+01  1.00800000E+00  1.00800000E+00  1.20100000E+01
  1.00800000E+00  1.00800000E+00  1.20100000E+01  1.00800000E+00  1.00800000E+00
  1.40100000E+01  1.00800000E+00  1.00800000E+00  1.00800000E+00  1.20100000E+01
  1.60000000E+01  1.40100000E+01  1.00800000E+00  1.20100000E+01  1.00800000E+00
  1.20100000E+01  1.00800000E+00  1.00800000E+00  1.60000000E+01  1.00800000E+00
  1.20100000E+01  1.60000000E+01  1.40100000E+01  1.00800000E+00  1.20100000E+01
  1.00800000E+00  1.20100000E+01  1.00800000E+00  1.00800000E+00  1.20100000E+01
  1.00800000E+00  1.00800000E+00  1.20100000E+01  1.00800000E+00  1.00800000E+00
  1.20100000E+01  1.00800000E+00  1.00800000E+00  1.40100000E+01  1.00800000E+00
  1.00800000E+00  1.00800000E+00  1.20100000E+01  1.60000000E+01  1.40100000E+01
  1.00800000E+00  1.20100000E+01  1.00800000E+00  1.20100000E+01  1.00800000E+00
  1.00800000E+00  1.20100000E+01  1.00800000E+00  1.20100000E+01  1.00800000E+00
  1.00800000E+00  1.00800000E+00  1.20100000E+01  1.00800000E+00  1.00800000E+00
  1.00800000E+00  1.20100000E+01  1.60000000E+01  1.40100000E+01  1.00800000E+00
  1.20100000E+01  1.60000000E+01  1.20100000E+01  1.00800000E+00  1.20100000E+01
  1.00800000E+00  1.00800000E+00  1.20100000E+01  1.20100000E+01  1.00800000E+00
  1.40100000E+01  1.00800000E+00  1.20100000E+01  1.00800000E+00  1.20100000E+01
  1.00800000E+00  1.00800000E+00  1.20100000E+01  1.40100000E+01  1.00800000E+00
  1.20100000E+01  1.00800000E+00  1.40100000E+01  1.20100000E+01  1.00800000E+00
  1.20100000E+01  1.60000000E+01  1.40100000E+01  1.00800000E+00  1.20100000E+01
  1.00800000E+00  1.20100000E+01  1.00800000E+00  1.00800000E+00  1.20100000E+01
  1.00800000E+00  1.20100000E+01  1.00800000E+00  1.00800000E+00  1.00800000E+00
  1.20100000E+01  1.00800000E+00  1.00800000E+00  1.00800000E+00  1.20100000E+01
  1.60000000E+01  1.40100000E+01  1.00800000E+00  1.20100000E+01  1.00800000E+00
  1.20100000E+01  1.00800000E+00  1.00800000E+00  1.20100000E+01  1.00800000E+00
  1.00800000E+00  1.20100000E+01  1.00800000E+00  1.00800000E+00  1.20100000E+01
  1.00800000E+00  1.00800000E+00  1.40100000E+01  1.00800000E+00  1.00800000E+00
  1.00800000E+00  1.20100000E+01  1.60000000E+01  1.40100000E+01  1.00800000E+00
  1.20100000E+01  1.00800000E+00  1.20100000E+01  1.00800000E+00  1.00800000E+00
  1.20100000E+01  1.60000000E+01  1.40100000E+01  1.00800000E+00  1.00800000E+00
  1.20100000E+01  1.60000000E+01  1.40100000E+01  1.00800000E+00  1.20100000E+01
  1.00800000E+00  1.20100000E+01  1.00800000E+00  1.00800000E+00  1.20100000E+01
  1.00800000E+00  1.00800000E+00  1.20100000E+01  1.00800000E+00  1.00800000E+00
  1.20100000E+01  1.00800000E+00  1.00800000E+00  1.40100000E+01  1.00800000E+00
  1.00800000E+00  1.00800000E+00  1.20100000E+01  1.60000000E+01  1.40100000E+01
  1.00800000E+00  1.20100000E+01  1.00800000E+00  1.20100000E+01  1.00800000E+00
  1.20100000E+01  1.00800000E+00  1.00800000E+00  1.00800000E+00  1.20100000E+01
  1.00800000E+00  1.00800000E+00  1.00800000E+00  1.20100000E+01  1.60000000E+01
  1.40100000E+01  1.00800000E+00  1.20100000E+01  1.00800000E+00  1.20100000E+01
  1.00800000E+00  1.00800000E+00  1.00800000E+00  1.20100000E+01  1.60000000E+01
  1.40100000E+01  1.00800000E+00  1.20100000E+01  1.00800000E+00  1.20100000E+01
  1.00800000E+00  1.00800000E+00  1.20100000E+01  1.00800000E+00  1.00800000E+00
  1.20100000E+01  1.00800000E+00  1.00800000E+00  1.40100000E+01  1.00800000E+00
  1.20100000E+01  1.40100000E+01  1.00800000E+00  1.00800000E+00  1.40100000E+01
  1.00800000E+00  1.00800000E+00  1.20100000E+01  1.60000000E+01  1.40100000E+01
  1.00800000E+00  1.20100000E+01  1.00800000E+00  1.20100000E+01  1.00800000E+00
  1.00800000E+00  1.20100000E+01  1.00800000E+00  1.20100000E+01  1.00800000E+00
  1.00800000E+00  1.00800000E+00  1.20100000E+01  1.00800000E+00  1.00800000E+00
  1.00800000E+00  1.20100000E+01  1.60000000E+01  1.40100000E+01  1.00800000E+00
  1.20100000E+01  1.00800000E+00  1.20100000E+01  1.00800000E+00  1.00800000E+00
  1.20100000E+01  1.00800000E+00  1.00800000E+00  1.20100000E+01  1.00800000E+00
  1.00800000E+00  1.20100000E+01  1.00800000E+00  1.00800000E+00  1.40100000E+01
  1.00800000E+00  1.00800000E+00  1.00800000E+00  1.20100000E+01  1.60000000E+01
  1.40100000E+01  1.00800000E+00  1.20100000E+01  1.00800000E+00  1.20100000E+01
  1.00800000E+00  1.00800000E+00  1.20100000E+01  1.00800000E+00  1.00800000E+00
  1.20100000E+01  1.00800000E+00  1.00800000E+00  1.20100000E+01  1.00800000E+00
  1.00800000E+00  1.40100000E+01  1.00800000E+00  1.00800000E+00  1.00800000E+00
  1.20100000E+01  1.60000000E+01  1.40100000E+01  1.00800000E+00  1.20100000E+01
  1.00800000E+00  1.20100000E+01  1.00800000E+00  1.00800000E+00  1.20100000E+01
  1.00800000E+00  1.00800000E+00  1.20100000E+01  1.00800000E+00  1.00800000E+00
  1.20100000E+01  1.00800000E+00  1.00800000E+00  1.40100000E+01  1.00800000E+00
  1.00800000E+00  1.00800000E+00  1.20100000E+01  1.60000000E+01  1.40100000E+01
  1.00800000E+00  1.20100000E+01  1.00800000E+00  1.20100000E+01  1.00800000E+00
  1.00800000E+00  1.20100000E+01  1.60000000E+01  1.40100000E+01  1.00800000E+00
  1.00800000E+00  1.20100000E+01  1.60000000E+01  1.40100000E+01  1.00800000E+00
  1.20100000E+01  1.00800000E+00  1.20100000E+01  1.00800000E+00  1.00800000E+00
  1.00800000E+00  1.20100000E+01  1.60000000E+01  1.40100000E+01  1.00800000E+00
  1.20100000E+01  1.00800000E+00  1.20100000E+01  1.00800000E+00  1.00800000E+00
  1.20100000E+01  1.00800000E+00  1.00800000E+00  1.20100000E+01  1.60000000E+01
  1.60000000E+01  1.20100000E+01  1.60000000E+01  1.40100000E+01  1.00800000E+00
  1.20100000E+01  1.00800000E+00  1.20100000E+01  1.00800000E+00  1.00800000E+00
  3.20600000E+01  1.20100000E+01  1.60000000E+01  1.40100000E+01  1.00800000E+00
  1.20100000E+01  1.00800000E+00  1.20100000E+01  1.00800000E+00  1.00800000E+00
  1.20100000E+01  1.00800000E+00  1.00800000E+00  1.20100000E+01  1.00800000E+00
  1.00800000E+00  1.20100000E+01  1.00800000E+00  1.00800000E+00  1.40100000E+01
  1.00800000E+00  1.00800000E+00  1.00800000E+00  1.20100000E+01  1.60000000E+01
  1.40100000E+01  1.00800000E+00  1.20100000E+01  1.00800000E+00  1.20100000E+01
  1.00800000E+00  1.00800000E+00  1.00800000E+00  1.20100000E+01  1.60000000E+01
  1.40100000E+01  1.00800000E+00  1.00800000E+00  1.40100000E+01  1.40100000E+01
  1.40100000E+01  1.20100000E+01  1.00800000E+00  1.00800000E+00  1.20100000E+01
  1.00800000E+00  1.00800000E+00  1.60000000E+01  1.20100000E+01  1.00800000E+00
  1.00800000E+00  1.20100000E+01  1.00800000E+00  1.00800000E+00  1.60000000E+01
  1.20100000E+01  1.00800000E+00  1.00800000E+00  1.20100000E+01  1.00800000E+00
  1.00800000E+00  1.60000000E+01  1.20100000E+01  1.00800000E+00  1.00800000E+00
  1.20100000E+01  1.00800000E+00  1.00800000E+00  1.40100000E+01  1.40100000E+01
  1.40100000E+01
%FLAG ATOM_TYPE_INDEX                                                           
%FORMAT(10I8)                                                                   
       1       2       1       1       3       4       5       6       2       7
       2       1       1       2       1       1       8       9       9       3
       4       5       6       2       7       2       1       2       1       1
       1       2       1       1       1       3       4       5       6       2
       7       2       1       1       2       1       1       2       1       1
       2      10      10      11       6       6       6       3       4       5
       6       2       7       2       1       1       2       1       1       3
       4       5       6       6       3       4       5       6       2       7
       2       1       1       2       1       2       1       1       1       2
       1       1       1       3       4       5       6       2       7       2
       1       1       2       1       1       8       9       9       3       4
       5       6       2       7       2       1       1       1       3       4
       5       6       2       7       2       1       1       2       1       1
       8       9       9       3       4       5       6       2       7       2
       1       2       1       1       1       2       1       1       1       3
       4       5       6       2       7       2       1       1       2       1
       1       8       9       9       3       4       5       6       2       7
       2       1       1       2       1       1       8       9       9       3
       4       5       6       2       7       2       1       1       2       1
       2       1       1       1       2       1       1       1       3       4
       5       6       2       7       2       1       1       2       1       1
       8       9       9       3       4       5       6       3       4      12
       1      12       1       1       3       3      13       5       6       2
       7       2       1       1       2       1       1       8       9       9
       3       4       5       6       2       7       2       1       1       2
       1       2       1       1       1       2       1       1       1       3
       4       5       6       2       7       2       1       1       8       8
      14      11       6       8       8      15       8      15       8      15
       8      15       8       3       4       5       6       2       7       2
       1       1       8      11       6       8      16      11       8      14
       3       4       5       6       2       7       2       1       1       2
       1       2       1       1       1       2       1       1       1       3
       4       5       6       2       7       2       1       1       2       1
       1       8       9       9       3       4       5       6       2       7
       2       1       1       3       4       5       6       6       3       4
       5       6       2       7       2       1       1       2       1       1
       8       9       9       3       4       5       6       2       7       2
       1       2       1       1       1       2       1       1       1       3
       4       5       6       2       7       2       1       1       1       3
       4       5       6       2       7       2       1       1       2       1
       1       2       7       7      11       6       8      11       6       6
      11       6       6       3       4       5       6       2       7       2
       1       1       2       1       2       1       1       1       2       1
       1       1       3       4       5       6       2       7       2       1
       1       2       1       1       8       9       9       3       4       5
       6       2       7       2       1       1       2       1       1       2
       1       1       2      10      10      11       6       6       6       3
       4       5       6       2       7       2       1       1       2       1
       1       8       9       9       3       4       5       6       2       7
       2       1       1       3       4       5       6       6       3       4
       5       6       2       7       2       1       1       1       3       4
       5       6       2       7       2       1       1       2       1       1
       8       9       9       3       4       5       6       2       7       2
       7       7      17       3       4       5       6       2       7       2
       1       1       2       1       1       8       9       9       3       4
       5       6       2       7       2       1       1       1       3       4
       5       6       6       1       2       1       1       3       4       5
       6       2       7       2       1       1       2       1       1       2
       1       1       2      10      10      11       6       6       6       3
       4       5       6       2       7       2       1       2       1       1
       1       2       1       1       1       3       4       5       6       2
       7       2       1       1       2       1       1       2       1       1
       2      10      10      11       6       6       6       3       4       5
       6       2       7       2       1       1       2       1       1       3
       4       5       6       6       3       4       5       6       2       7
       2       1       1       2       1       2       1       1       1       2
       1       1       1       3       4       5       6       2       7       2
       1       1       2       1       1       2       1       1       2      10
      10      11       6       6       6       3       4       5       6       2
       7       2       1       1       1       3       4       5       6       2
       7       2       1       1       2       1       1       2       1       1
       2      10      10      11       6       6       6       3       4       5
       6       2       7       2       1       2       1       1       1       2
       1       1       1       3       4       5       6       2       7       2
       1       1       2       1       1       8       9       9       3       4
       5       6       2       7       2       1       1       2       1       1
       8       9       9       3       4       5       6       2       7       2
       1       1       2       1       2       1       1       1       2       1
       1       1       3       4       5       6       2       7       2       1
       1       2       1       1       2       1       1       2      10      10
      11       6       6       6       3       4       5       6       2       7
       2       7       7      18      19       3       4       5       6       2
       7       2       1       1       2       1       1       2       1       1
       2      10      10      11       6       6       6       3       4       5
       6       2       7       2       1       1       2       1       2       1
       1       1       2       1       1       1       3       4       5       6
       3       4      12       1      12       1       1       3       3      13
       5       6       2       7       2       1       1       8      11       6
       8      16      11       8      14       3       4       5       6       2
       7       2       1       1       2       1       2       1       1       1
       2       1       1       1       3       4       5       6       2       7
       2       1       1       2       1       1       2       1       1       2
      10      10      11       6       6       6       3       4       5       6
       2       7       2       1       1       3       4       5       6       6
       3       4       5       6       2       7       2       1       1       2
       1       1       2       1       1       2      10      10      11       6
       6       6       3       4       5       6       2       7       2       1
       2       1       1       1       2       1       1       1       3       4
       5       6       2       7       2       1       1       1       3       4
       5       6       2       7       2       1       1       2       1       1
       2       7       7      11       6       8      11       6       6      11
       6       6       3       4       5       6       2       7       2       1
       1       2       1       2       1       1       1       2       1       1
       1       3       4       5       6       2       7       2       1       1
       2       1       1       2       1       1       2      10      10      11
       6       6       6       3       4       5       6       2       7       2
       1       1       2       1       1       2       1       1       2      10
      10      11       6       6       6       3       4       5       6       2
       7       2       1       1       2       1       1       2       1       1
       2      10      10      11       6       6       6       3       4       5
       6       2       7       2       1       1       3       4       5       6
       6       3       4       5       6       2       7       2       1       1
       1       3       4       5       6       2       7       2       1       1
       2       1       1       8       9       9       3       4       5       6
       2       7       2       7       7      17       3       4       5       6
       2       7       2       1       1       2       1       1       2       1
       1       2      10      10      11       6       6       6       3       4
       5       6       2       7       2       1       1       1       3       4
       5       6       6      20      20      21      12      22      22      12
      22      22      23      12      22      22      12      22      22      23
      12      22      22      12      22      22      23      12      22      22
      12      22      22      21      20      20
%FLAG NUMBER_EXCLUDED_ATOMS                                                     
%FORMAT(10I8)                                                                   
       6       7       4       3       7       3      10       4      13       7
      11       6       5       6       4       3       2       1       1       7
       3      10       4      16       7      12       9       8       3       2
       1       4       2       1       1       7       3      10       4      13
       7      12       6       5      10       5       4       9       5       4
       6       5       4       3       2       1       1       7       3      10
       4      13       7      11       6       5       8       4       3       4
       3       2       1       1       7       3      10       4      13       7
      15       6       5      10       8       7       3       2       1       3
       2       1       1       7       3      10       4      13       7      11
       6       5       6       4       3       2       1       1       7       3
      10       4      10       7       6       3       2       1       7       3
      10       4      13       7      11       6       5       6       4       3
       2       1       1       7       3      10       4      16       7      12
       9       8       3       2       1       4       2       1       1       7
       3      10       4      13       7      11       6       5       6       4
       3       2       1       1       7       3      10       4      13       7
      11       6       5       6       4       3       2       1       1       7
       3      10       4      13       7      15       6       5      10       8
       7       3       2       1       3       2       1       1       7       3
      10       4      13       7      11       6       5       6       4       3
       2       1       1       7       3      10       4      13       6      10
       5       9       4       3       6       8       4      10       4      13
       7      11       6       5       6       4       3       2       1       1
       7       3      10       4      13       7      15       6       5      10
       8       7       3       2       1       3       2       1       1       7
       3      10       4      12       7      12       5       4      11       7
       4       7       3       8       7       4       6       3       4       3
       2       1       1       7       3      10       4      12       7      12
       5       4       8       6       4       4       2       2       1       1
       7       3      10       4      13       7      15       6       5      10
       8       7       3       2       1       3       2       1       1       7
       3      10       4      13       7      11       6       5       6       4
       3       2       1       1       7       3      10       4      12       7
      10       5       4       5       3       2       1       1       7       3
      10       4      13       7      11       6       5       6       4       3
       2       1       1       7       3      10       4      16       7      12
       9       8       3       2       1       4       2       1       1       7
       3      10       4      10       7       6       3       2       1       7
       3      10       4      13       7      12       6       5       9       5
       4       7       4       3       8       3       6       5       2       1
       2       1       1       7       3      10       4      13       7      15
       6       5      10       8       7       3       2       1       3       2
       1       1       7       3      10       4      13       7      11       6
       5       6       4       3       2       1       1       7       3      10
       4      13       7      12       6       5      10       5       4       9
       5       4       6       5       4       3       2       1       1       7
       3      10       4      13       7      11       6       5       6       4
       3       2       1       1       7       3      10       4      12       7
      10       5       4       5       3       2       1       1       7       3
      10       4      10       7       6       3       2       1       7       3
      10       4      13       7      11       6       5       6       4       3
       2       1       1       7       3      10       4      11       7       8
       4       3       6       7       3      10       4      13       7      11
       6       5       6       4       3       2       1       1       7       3
      10       4      10       7       6       3       2       1       4       3
       2       1       1       6       7       4       3       7       3      10
       4      13       7      12       6       5      10       5       4       9
       5       4       6       5       4       3       2       1       1       7
       3      10       4      16       7      12       9       8       3       2
       1       4       2       1       1       7       3      10       4      13
       7      12       6       5      10       5       4       9       5       4
       6       5       4       3       2       1       1       7       3      10
       4      13       7      11       6       5       8       4       3       4
       3       2       1       1       7       3      10       4      13       7
      15       6       5      10       8       7       3       2       1       3
       2       1       1       7       3      10       4      13       7      12
       6       5      10       5       4       9       5       4       6       5
       4       3       2       1       1       7       3      10       4      10
       7       6       3       2       1       7       3      10       4      13
       7      12       6       5      10       5       4       9       5       4
       6       5       4       3       2       1       1       7       3      10
       4      16       7      12       9       8       3       2       1       4
       2       1       1       7       3      10       4      13       7      11
       6       5       6       4       3       2       1       1       7       3
      10       4      13       7      11       6       5       6       4       3
       2       1       1       7       3      10       4      13       7      15
       6       5      10       8       7       3       2       1       3       2
       1       1       7       3      10       4      13       7      12       6
       5      10       5       4       9       5       4       6       5       4
       3       2       1       1       7       3      10       4      11       7
       7       4       3       2       1       7       3      10       4      13
       7      12       6       5      10       5       4       9       5       4
       6       5       4       3       2       1       1       7       3      10
       4      13       7      15       6       5      10       8       7       3
       2       1       3       2       1       1       7       3      10       4
      13       6      10       5       9       4       3       6       8       4
      10       4      12       7      12       5       4       8       6       4
       4       2       2       1       1       7       3      10       4      13
       7      15       6       5      10       8       7       3       2       1
       3       2       1       1       7       3      10       4      13       7
      12       6       5      10       5       4       9       5       4       6
       5       4       3       2       1       1       7       3      10       4
      12       7      10       5       4       5       3       2       1       1
       7       3      10       4      13       7      12       6       5      10
       5       4       9       5       4       6       5       4       3       2
       1       1       7       3      10       4      16       7      12       9
       8       3       2       1       4       2       1       1       7       3
      10       4      10       7       6       3       2       1       7       3
      10       4      13       7      12       6       5       9       5       4
       7       4       3       8       3       6       5       2       1       2
       1       1       7       3      10       4      13       7      15       6
       5      10       8       7       3       2       1       3       2       1
       1       7       3      10       4      13       7      12       6       5
      10       5       4       9       5       4       6       5       4       3
       2       1       1       7       3      10       4      13       7      12
       6       5      10       5       4       9       5       4       6       5
       4       3       2       1       1       7       3      10       4      13
       7      12       6       5      10       5       4       9       5       4
       6       5       4       3       2       1       1       7       3      10
       4      12       7      10       5       4       5       3       2       1
       1       7       3      10       4      10       7       6       3       2
       1       7       3      10       4      13       7      11       6       5
       6       4       3       2       1       1       7       3      10       4
      10       7       6       3       2       1       7       3      10       4
      13       7      12       6       5      10       5       4       9       5
       4       6       5       4       3       2       1       1       7       3
      10       4      10       7       6       3       2       1       4       3
       2       1       1       3       5       7       7       5       4       7
       3       2       7       7       5       4       7       3       2       7
       7       5       4       7       3       2       7       7       5       4
       5       3       2       2       1       1
%FLAG NONBONDED_PARM_INDEX                                                      
%FORMAT(10I8)                                                                   
       1       2       4       7      11      16      22      29      37      46
      56      67      79      92     106     121     137     154     172     191
     211     232     254       2       3       5       8      12      17      23
      30      38      47      57      68      80      93     107     122     138
     155     173     192     212     233     255       4       5       6       9
      13      18      24      31      39      48      58      69      81      94
     108     123     139     156     174     193     213     234     256       7
       8       9      10      14      19      25      32      40      49      59
      70      82      95     109     124     140     157     175     194     214
     235     257      11      12      13      14      15      20      26      33
      41      50      60      71      83      96     110     125     141     158
     176     195     215     236     258      16      17      18      19      20
      21      27      34      42      51      61      72      84      97     111
     126     142     159     177     196     216     237     259      22      23
      24      25      26      27      28      35      43      52      62      73
      85      98     112     127     143     160     178     197     217     238
     260      29      30      31      32      33      34      35      36      44
      53      63      74      86      99     113     128     144     161     179
     198     218     239     261      37      38      39      40      41      42
      43      44      45      54      64      75      87     100     114     129
     145     162     180     199     219     240     262      46      47      48
      49      50      51      52      53      54      55      65      76      88
     101     115     130     146     163     181     200     220     241     263
      56      57      58      59      60      61      62      63      64      65
      66      77      89     102     116     131     147     164     182     201
     221     242     264      67      68      69      70      71      72      73
      74      75      76      77      78      90     103     117     132     148
     165     183     202     222     243     265      79      80      81      82
      83      84      85      86      87      88      89      90      91     104
     118     133     149     166     184     203     223     244     266      92
      93      94      95      96      97      98      99     100     101     102
     103     104     105     119     134     150     167     185     204     224
     245     267     106     107     108     109     110     111     112     113
     114     115     116     117     118     119     120     135     151     168
     186     205     225     246     268     121     122     123     124     125
     126     127     128     129     130     131     132     133     134     135
     136     152     169     187     206     226     247     269     137     138
     139     140     141     142     143     144     145     146     147     148
     149     150     151     152     153     170     188     207     227     248
     270     154     155     156     157     158     159     160     161     162
     163     164     165     166     167     168     169     170     171     189
     208     228     249     271     172     173     174     175     176     177
     178     179     180     181     182     183     184     185     186     187
     188     189     190     209     229     250     272     191     192     193
     194     195     196     197     198     199     200     201     202     203
     204     205     206     207     208     209     210     230     251     273
     211     212     213     214     215     216     217     218     219     220
     221     222     223     224     225     226     227     228     229     230
     231     252     274     232     233     234     235     236     237     238
     239     240     241     242     243     244     245     246     247     248
     249     250     251     252     253     275     254     255     256     257
     258     259     260     261     262     263     264     265     266     267
     268     269     270     271     272     273     274     275     276
%FLAG RESIDUE_LABEL                                                             
%FORMAT(20a4)                                                                   
ACE GLU VAL LYS GLN LEU GLU ALA GLU VAL GLU GLU LEU GLU PRB GLU LEU TRP HID LEU 
GLU ASN GLU VAL ALA ARG LEU GLU LYS GLU ASN ALA GLU CYX GLU ALA NHE ACE LYS VAL 
LYS GLN LEU LYS ALA LYS VAL GLU GLU LEU LYS SER LYS LEU PRB HID LEU LYS ASN LYS 
VAL ALA ARG LEU LYS LYS LYS ASN ALA GLU CYX LYS ALA NHE PZ4 
%FLAG RESIDUE_POINTER                                                           
%FORMAT(10I8)                                                                   
       1       7      22      38      60      77      96     111     121     136
     152     167     182     201     216     228     243     262     286     303
     322     337     351     366     382     392     416     435     450     472
     487     501     511     526     536     551     561     564     570     592
     608     630     647     666     688     698     720     736     751     766
     785     807     818     840     859     871     888     907     929     943
     965     981     991    1015    1034    1056    1078    1100    1114    1124
    1139    1149    1171    1181    1184
%FLAG BOND_FORCE_CONSTANT                                                       
%FORMAT(5E16.8)                                                                 
  6.52600000E+02  4.90000000E+02  3.40000000E+02  3.17000000E+02  6.56000000E+02
  3.40000000E+02  3.17000000E+02  3.10000000E+02  3.40000000E+02  3.10000000E+02
  3.17000000E+02  5.27300000E+02  3.37000000E+02  3.40000000E+02  3.10000000E+02
  3.10000000E+02  4.34000000E+02  3.40000000E+02  3.67000000E+02  3.40000000E+02
  3.10000000E+02  3.10000000E+02  3.17000000E+02  3.10000000E+02  3.10000000E+02
  4.03900000E+02  3.54500000E+02  4.16100000E+02  3.69100000E+02  3.75900000E+02
  2.62600000E+02  3.75900000E+02  2.32500000E+02  2.43200000E+02  2.63800000E+02
  3.67000000E+02  4.69000000E+02  4.69000000E+02  4.69000000E+02  4.47000000E+02
  4.34000000E+02  4.28000000E+02  3.67000000E+02  4.27000000E+02  5.46000000E+02
  3.88000000E+02  3.17000000E+02  3.67000000E+02  4.10000000E+02  3.67000000E+02
  4.88000000E+02  4.77000000E+02  4.22000000E+02  5.12000000E+02  3.17000000E+02
  4.34000000E+02  4.81000000E+02  3.40000000E+02  3.37000000E+02  1.66000000E+02
  3.40000000E+02  2.27000000E+02  5.53000000E+02  3.20000000E+02  4.50700000E+02
  3.74700000E+02  3.00500000E+02  3.75900000E+02  2.62900000E+02  2.32500000E+02
  2.84800000E+02  3.02400000E+02
%FLAG BOND_EQUIL_VALUE                                                          
%FORMAT(5E16.8)                                                                 
  1.21800000E+00  1.33500000E+00  1.09000000E+00  1.52200000E+00  1.25000000E+00
  1.09000000E+00  1.52200000E+00  1.52600000E+00  1.09000000E+00  1.52600000E+00
  1.52200000E+00  1.01300000E+00  1.44900000E+00  1.09000000E+00  1.52600000E+00
  1.52600000E+00  1.01000000E+00  1.09000000E+00  1.47100000E+00  1.09000000E+00
  1.52600000E+00  1.52600000E+00  1.52200000E+00  1.52600000E+00  1.52600000E+00
  1.08200000E+00  1.38000000E+00  1.37300000E+00  1.36900000E+00  1.09700000E+00
  1.50200000E+00  1.09700000E+00  1.53800000E+00  1.52400000E+00  1.46200000E+00
  1.08000000E+00  1.40400000E+00  1.40000000E+00  1.40000000E+00  1.41900000E+00
  1.01000000E+00  1.38000000E+00  1.08000000E+00  1.38100000E+00  1.35200000E+00
  1.45900000E+00  1.49500000E+00  1.08000000E+00  1.39400000E+00  1.08000000E+00
  1.33500000E+00  1.34300000E+00  1.38500000E+00  1.37500000E+00  1.50400000E+00
  1.01000000E+00  1.34000000E+00  1.09000000E+00  1.46300000E+00  2.03800000E+00
  1.09000000E+00  1.81000000E+00  9.60000000E-01  1.41000000E+00  1.31700000E+00
  1.29900000E+00  1.35600000E+00  1.09700000E+00  1.46300000E+00  1.53800000E+00
  1.43200000E+00  1.35400000E+00
%FLAG ANGLE_FORCE_CONSTANT                                                      
%FORMAT(5E16.8)                                                                 
  8.00000000E+01  5.00000000E+01  5.00000000E+01  5.00000000E+01  3.50000000E+01
  8.00000000E+01  7.00000000E+01  8.00000000E+01  5.00000000E+01  3.50000000E+01
  7.00000000E+01  5.00000000E+01  6.30000000E+01  6.30000000E+01  5.00000000E+01
  5.00000000E+01  5.00000000E+01  4.00000000E+01  8.00000000E+01  7.00000000E+01
  5.00000000E+01  5.00000000E+01  8.00000000E+01  6.30000000E+01  4.00000000E+01
  5.00000000E+01  6.30000000E+01  5.00000000E+01  5.00000000E+01  5.00000000E+01
  4.00000000E+01  8.00000000E+01  3.50000000E+01  5.00000000E+01  3.50000000E+01
  5.00000000E+01  5.00000000E+01  3.50000000E+01  5.00000000E+01  8.00000000E+01
  4.00000000E+01  6.30000000E+01  5.00000000E+01  5.00000000E+01  4.00000000E+01
  8.00000000E+01  3.50000000E+01  5.00000000E+01  8.00000000E+01  7.00000000E+01
  6.30000000E+01  5.00000000E+01  5.00000000E+01  4.00000000E+01  4.00000000E+01
  6.30000000E+01  5.00000000E+01  5.00000000E+01  8.00000000E+01  5.00000000E+01
  6.15000000E+01  9.11000000E+01  8.81000000E+01  6.37000000E+01  4.78000000E+01
  9.27000000E+01  9.17000000E+01  4.77000000E+01  3.90000000E+01  6.68000000E+01
  8.32000000E+01  4.68000000E+01  7.00000000E+01  4.68000000E+01  6.55000000E+01
  8.46000000E+01  4.74000000E+01  6.53000000E+01  4.61000000E+01  8.45000000E+01
  6.14000000E+01  8.32000000E+01  5.00000000E+01  5.00000000E+01  6.30000000E+01
  6.30000000E+01  6.30000000E+01  5.00000000E+01  6.30000000E+01  6.30000000E+01
  5.00000000E+01  7.00000000E+01  7.00000000E+01  5.00000000E+01  6.30000000E+01
  5.00000000E+01  7.00000000E+01  5.00000000E+01  7.00000000E+01  6.30000000E+01
  6.30000000E+01  5.00000000E+01  7.00000000E+01  7.00000000E+01  6.30000000E+01
  5.00000000E+01  5.00000000E+01  7.00000000E+01  5.00000000E+01  7.00000000E+01
  5.00000000E+01  7.00000000E+01  5.00000000E+01  7.00000000E+01  7.00000000E+01
  5.00000000E+01  5.00000000E+01  7.00000000E+01  7.00000000E+01  6.30000000E+01
  6.30000000E+01  3.50000000E+01  7.00000000E+01  5.00000000E+01  5.00000000E+01
  3.50000000E+01  5.00000000E+01  5.00000000E+01  5.00000000E+01  8.00000000E+01
  6.80000000E+01  5.00000000E+01  3.50000000E+01  5.00000000E+01  5.00000000E+01
  5.00000000E+01  5.50000000E+01  5.00000000E+01  8.81000000E+01  8.31000000E+01
  9.17000000E+01  8.39000000E+01  1.16800000E+02  6.15000000E+01  3.88000000E+01
  8.24000000E+01  4.69000000E+01  8.27000000E+01  6.24000000E+01  8.53000000E+01
  6.63000000E+01  8.25000000E+01  1.16900000E+02
%FLAG ANGLE_EQUIL_VALUE                                                         
%FORMAT(5E16.8)                                                                 
  2.14501057E+00  2.09439600E+00  2.12755727E+00  1.91113635E+00  1.91113635E+00
  2.10137732E+00  2.03505478E+00  2.19911580E+00  1.91113635E+00  1.91113635E+00
  2.04203610E+00  1.91113635E+00  1.93906163E+00  1.93906163E+00  1.91113635E+00
  1.91113635E+00  1.91113635E+00  1.91113635E+00  2.10137732E+00  2.03505478E+00
  2.06018753E+00  1.91113635E+00  1.91462701E+00  1.92160833E+00  1.91113635E+00
  1.91113635E+00  1.93906163E+00  1.91113635E+00  1.91113635E+00  1.91113635E+00
  1.91113635E+00  1.91462701E+00  1.91113635E+00  1.91113635E+00  1.91113635E+00
  1.91113635E+00  1.91113635E+00  1.91113635E+00  1.91113635E+00  1.94080696E+00
  1.91113635E+00  1.93906163E+00  1.91113635E+00  1.91113635E+00  1.91113635E+00
  1.91462701E+00  2.09439600E+00  1.91113635E+00  2.10137732E+00  2.03505478E+00
  1.93906163E+00  1.91113635E+00  1.91113635E+00  1.91113635E+00  1.91113635E+00
  1.93906163E+00  1.91113635E+00  1.91113635E+00  1.91462701E+00  2.12755727E+00
  2.10364625E+00  1.94866095E+00  1.96105279E+00  2.20714432E+00  2.24239998E+00
  1.86732857E+00  1.89577745E+00  1.92841512E+00  1.87762601E+00  2.08479669E+00
  2.11097664E+00  1.91637234E+00  2.03505478E+00  1.91637234E+00  1.95354787E+00
  2.15024656E+00  1.89839544E+00  1.93801443E+00  2.05390434E+00  1.90345690E+00
  1.91113635E+00  1.94796281E+00  2.09439600E+00  2.09439600E+00  2.09439600E+00
  2.09439600E+00  2.14151991E+00  2.09439600E+00  2.09439600E+00  2.02807346E+00
  2.14850123E+00  2.31779824E+00  1.82212452E+00  2.09439600E+00  1.85703112E+00
  2.09439600E+00  1.94778828E+00  2.09439600E+00  1.89717371E+00  1.89891904E+00
  2.35445017E+00  1.91113635E+00  2.18166250E+00  2.24449438E+00  2.01760148E+00
  2.09439600E+00  2.09439600E+00  2.04203610E+00  2.09439600E+00  2.09439600E+00
  2.09439600E+00  2.09439600E+00  2.09439600E+00  2.09439600E+00  2.09439600E+00
  2.09439600E+00  1.91113635E+00  2.09439600E+00  2.09439600E+00  1.97396823E+00
  1.93906163E+00  2.09439600E+00  2.09439600E+00  2.09439600E+00  1.91113635E+00
  1.91113635E+00  2.06647072E+00  2.15024656E+00  1.91113635E+00  1.94080696E+00
  1.80990721E+00  1.91113635E+00  1.91113635E+00  1.91113635E+00  2.00189351E+00
  1.91113635E+00  1.89368305E+00  1.91113635E+00  2.16106761E+00  2.20313006E+00
  1.89577745E+00  2.13645845E+00  1.85423859E+00  1.89856997E+00  1.89298492E+00
  2.09753759E+00  1.91218355E+00  1.97012850E+00  1.91602327E+00  1.88443280E+00
  1.96314718E+00  2.09753759E+00  1.85423859E+00
%FLAG DIHEDRAL_FORCE_CONSTANT                                                   
%FORMAT(5E16.8)                                                                 
  2.00000000E+00  2.50000000E+00  0.00000000E+00  0.00000000E+00  0.00000000E+00
  0.00000000E+00  8.00000000E-01  8.00000000E-02  4.21000000E-01  3.93000000E-01
  1.44000000E-01  1.45000000E-01  1.55555556E-01  1.50000000E-01  3.90000000E-01
  6.40000000E-02  0.00000000E+00  1.60000000E-01  1.36700000E+00  2.22000000E-01
  6.08000000E-01  5.60000000E-02  1.00000000E-01  1.84000000E-01  7.80000000E-02
  0.00000000E+00  0.00000000E+00  4.06000000E-01  2.89000000E-01  1.48000000E-01
  1.12000000E-01  3.37000000E-01  2.16000000E-01  1.00000000E-03  2.00000000E-01
  2.50000000E-01  1.80000000E-01  6.09000000E-01  8.45000000E-01  8.50000000E-02
  4.20000000E-02  1.96000000E-01  8.30000000E-02  4.12000000E-01  1.38000000E-01
  7.06000000E-01  6.20000000E-01  1.90000000E-01  3.79000000E-01  2.70000000E-02
  1.42000000E-01  1.79000000E-01  9.80000000E-02  2.59000000E-01  7.30000000E-02
  2.70000000E-01  4.20000000E-01  4.00000000E+00  1.70000000E+00  4.75000000E+00
  4.80000000E+00  1.20000000E-01  1.57000000E-01  8.30000000E-01  4.00000000E-02
  2.70000000E-01  4.50000000E-01  1.58000000E+00  5.50000000E-01  3.62500000E+00
  3.00000000E+00  3.50000000E+00  1.52500000E+00  6.52500000E+00  1.50000000E+00
  1.67500000E+00  1.70000000E-02  3.53000000E-01  2.34000000E-01  7.40000000E-02
  3.65000000E-01  4.08000000E-01  8.19000000E-01  9.50000000E-02  7.90000000E-02
  3.13000000E-01  3.10000000E-02  5.00000000E+00  1.40000000E+00  2.40000000E+00
  2.32500000E+00  5.15000000E+00  1.43000000E-01  2.44000000E-01  2.19000000E-01
  2.50000000E-02  1.60000000E-01  3.92000000E-01  6.86000000E-01  3.70000000E-02
  6.74000000E-01  7.50000000E-01  1.22000000E-01  1.00000000E-02  3.06000000E-01
  2.21000000E-01  8.90000000E-02  1.04600000E+00  3.03000000E-01  3.30000000E-02
  1.07000000E-01  8.28000000E-01  4.85000000E-01  3.01000000E-01  8.00000000E-03
  6.88000000E-01  2.97000000E-01  5.90000000E-02  6.02000000E-01  3.94000000E-01
  3.23000000E-01  2.78000000E-01  5.60000000E-02  6.66000000E-01  3.02000000E-01
  1.35000000E-01  3.33333333E-01  4.20000000E-01  4.48000000E+00  6.82000000E-01
  3.79000000E-01  4.69000000E-01  2.10000000E-02  6.61000000E-01  2.18000000E-01
  4.01000000E-01  1.29000000E-01  1.66666667E-01  2.50000000E-01  2.11000000E-01
  4.44000000E-01  2.67000000E-01  7.00000000E-03  6.66000000E-01  2.46000000E-01
  1.60000000E-01  3.37000000E-01  1.60000000E-01  2.40000000E-01  1.70000000E-01
  1.05000000E+01  1.10000000E+00  1.00000000E+00  0.00000000E+00
%FLAG DIHEDRAL_PERIODICITY                                                      
%FORMAT(5E16.8)                                                                 
  1.00000000E+00  2.00000000E+00  2.00000000E+00  1.00000000E+00  3.00000000E+00
  4.00000000E+00  1.00000000E+00  3.00000000E+00  1.00000000E+00  2.00000000E+00
  3.00000000E+00  4.00000000E+00  3.00000000E+00  3.00000000E+00  2.00000000E+00
  4.00000000E+00  3.00000000E+00  3.00000000E+00  1.00000000E+00  2.00000000E+00
  3.00000000E+00  4.00000000E+00  1.00000000E+00  2.00000000E+00  4.00000000E+00
  1.00000000E+00  2.00000000E+00  1.00000000E+00  2.00000000E+00  3.00000000E+00
  4.00000000E+00  1.00000000E+00  2.00000000E+00  4.00000000E+00  1.00000000E+00
  2.00000000E+00  3.00000000E+00  1.00000000E+00  2.00000000E+00  3.00000000E+00
  4.00000000E+00  1.00000000E+00  2.00000000E+00  3.00000000E+00  4.00000000E+00
  1.00000000E+00  2.00000000E+00  4.00000000E+00  1.00000000E+00  2.00000000E+00
  3.00000000E+00  4.00000000E+00  1.00000000E+00  2.00000000E+00  4.00000000E+00
  2.00000000E+00  3.00000000E+00  2.00000000E+00  2.00000000E+00  2.00000000E+00
  2.00000000E+00  3.00000000E+00  3.00000000E+00  1.00000000E+00  3.00000000E+00
  2.00000000E+00  1.00000000E+00  2.00000000E+00  3.00000000E+00  2.00000000E+00
  2.00000000E+00  2.00000000E+00  2.00000000E+00  2.00000000E+00  2.00000000E+00
  2.00000000E+00  1.00000000E+00  2.00000000E+00  3.00000000E+00  4.00000000E+00
  1.00000000E+00  2.00000000E+00  3.00000000E+00  4.00000000E+00  1.00000000E+00
  2.00000000E+00  4.00000000E+00  2.00000000E+00  2.00000000E+00  2.00000000E+00
  2.00000000E+00  2.00000000E+00  1.00000000E+00  2.00000000E+00  3.00000000E+00
  4.00000000E+00  1.00000000E+00  2.00000000E+00  3.00000000E+00  4.00000000E+00
  1.00000000E+00  2.00000000E+00  3.00000000E+00  4.00000000E+00  1.00000000E+00
  2.00000000E+00  4.00000000E+00  1.00000000E+00  2.00000000E+00  3.00000000E+00
  4.00000000E+00  1.00000000E+00  2.00000000E+00  3.00000000E+00  4.00000000E+00
  1.00000000E+00  2.00000000E+00  4.00000000E+00  1.00000000E+00  2.00000000E+00
  3.00000000E+00  4.00000000E+00  1.00000000E+00  2.00000000E+00  3.00000000E+00
  4.00000000E+00  3.00000000E+00  1.00000000E+00  2.00000000E+00  3.00000000E+00
  4.00000000E+00  1.00000000E+00  2.00000000E+00  1.00000000E+00  2.00000000E+00
  3.00000000E+00  4.00000000E+00  3.00000000E+00  1.00000000E+00  1.00000000E+00
  2.00000000E+00  3.00000000E+00  4.00000000E+00  1.00000000E+00  2.00000000E+00
  4.00000000E+00  3.00000000E+00  2.00000000E+00  3.00000000E+00  1.00000000E+00
  2.00000000E+00  2.00000000E+00  2.00000000E+00  2.00000000E+00
%FLAG DIHEDRAL_PHASE                                                            
%FORMAT(5E16.8)                                                                 
  0.00000000E+00  3.14159400E+00  0.00000000E+00  0.00000000E+00  0.00000000E+00
  0.00000000E+00  0.00000000E+00  3.14159400E+00  3.14159400E+00  3.14159400E+00
  0.00000000E+00  0.00000000E+00  0.00000000E+00  0.00000000E+00  3.14159400E+00
  0.00000000E+00  3.14159400E+00  0.00000000E+00  3.14159400E+00  3.14159400E+00
  3.14159400E+00  3.14159400E+00  3.14159400E+00  3.14159400E+00  0.00000000E+00
  3.14159400E+00  3.14159400E+00  3.14159400E+00  3.14159400E+00  0.00000000E+00
  0.00000000E+00  0.00000000E+00  3.14159400E+00  3.14159400E+00  3.14159400E+00
  3.14159400E+00  0.00000000E+00  3.14159400E+00  3.14159400E+00  3.14159400E+00
  0.00000000E+00  3.14159400E+00  0.00000000E+00  3.14159400E+00  0.00000000E+00
  0.00000000E+00  3.14159400E+00  0.00000000E+00  0.00000000E+00  3.14159400E+00
  0.00000000E+00  0.00000000E+00  0.00000000E+00  3.14159400E+00  0.00000000E+00
  0.00000000E+00  0.00000000E+00  3.14159400E+00  3.14159400E+00  3.14159400E+00
  3.14159400E+00  0.00000000E+00  3.14159400E+00  0.00000000E+00  3.14159400E+00
  3.14159400E+00  3.14159400E+00  3.14159400E+00  3.14159400E+00  3.14159400E+00
  3.14159400E+00  3.14159400E+00  3.14159400E+00  3.14159400E+00  3.14159400E+00
  3.14159400E+00  3.14159400E+00  3.14159400E+00  0.00000000E+00  0.00000000E+00
  0.00000000E+00  0.00000000E+00  0.00000000E+00  3.14159400E+00  0.00000000E+00
  3.14159400E+00  0.00000000E+00  3.14159400E+00  3.14159400E+00  3.14159400E+00
  3.14159400E+00  3.14159400E+00  3.14159400E+00  3.14159400E+00  0.00000000E+00
  0.00000000E+00  3.14159400E+00  3.14159400E+00  0.00000000E+00  3.14159400E+00
  3.14159400E+00  0.00000000E+00  3.14159400E+00  3.14159400E+00  3.14159400E+00
  3.14159400E+00  0.00000000E+00  0.00000000E+00  3.14159400E+00  0.00000000E+00
  0.00000000E+00  3.14159400E+00  3.14159400E+00  3.14159400E+00  0.00000000E+00
  3.14159400E+00  3.14159400E+00  0.00000000E+00  0.00000000E+00  3.14159400E+00
  0.00000000E+00  0.00000000E+00  0.00000000E+00  0.00000000E+00  0.00000000E+00
  3.14159400E+00  0.00000000E+00  0.00000000E+00  0.00000000E+00  0.00000000E+00
  0.00000000E+00  0.00000000E+00  3.14159400E+00  3.14159400E+00  3.14159400E+00
  0.00000000E+00  0.00000000E+00  0.00000000E+00  0.00000000E+00  0.00000000E+00
  0.00000000E+00  0.00000000E+00  0.00000000E+00  0.00000000E+00  3.14159400E+00
  0.00000000E+00  0.00000000E+00  0.00000000E+00  0.00000000E+00  3.14159400E+00
  3.14159400E+00  3.14159400E+00  3.14159400E+00  3.14159400E+00
%FLAG SCEE_SCALE_FACTOR                                                         
%FORMAT(5E16.8)                                                                 
  1.20000000E+00  1.20000000E+00  1.20000000E+00  1.20000000E+00  1.20000000E+00
  1.20000000E+00  1.20000000E+00  1.20000000E+00  1.20000000E+00  1.20000000E+00
  1.20000000E+00  1.20000000E+00  1.20000000E+00  1.20000000E+00  1.20000000E+00
  1.20000000E+00  1.20000000E+00  1.20000000E+00  1.20000000E+00  1.20000000E+00
  1.20000000E+00  1.20000000E+00  1.20000000E+00  1.20000000E+00  1.20000000E+00
  1.20000000E+00  1.20000000E+00  1.20000000E+00  1.20000000E+00  1.20000000E+00
  1.20000000E+00  1.20000000E+00  1.20000000E+00  1.20000000E+00  1.20000000E+00
  1.20000000E+00  1.20000000E+00  1.20000000E+00  1.20000000E+00  1.20000000E+00
  1.20000000E+00  1.20000000E+00  1.20000000E+00  1.20000000E+00  1.20000000E+00
  1.20000000E+00  1.20000000E+00  1.20000000E+00  1.20000000E+00  1.20000000E+00
  1.20000000E+00  1.20000000E+00  1.20000000E+00  1.20000000E+00  1.20000000E+00
  1.20000000E+00  1.20000000E+00  1.20000000E+00  1.20000000E+00  1.20000000E+00
  1.20000000E+00  1.20000000E+00  1.20000000E+00  1.20000000E+00  1.20000000E+00
  1.20000000E+00  1.20000000E+00  1.20000000E+00  1.20000000E+00  1.20000000E+00
  1.20000000E+00  1.20000000E+00  1.20000000E+00  1.20000000E+00  1.20000000E+00
  1.20000000E+00  1.20000000E+00  1.20000000E+00  1.20000000E+00  1.20000000E+00
  1.20000000E+00  1.20000000E+00  1.20000000E+00  1.20000000E+00  1.20000000E+00
  1.20000000E+00  1.20000000E+00  1.20000000E+00  1.20000000E+00  1.20000000E+00
  1.20000000E+00  1.20000000E+00  1.20000000E+00  1.20000000E+00  1.20000000E+00
  1.20000000E+00  1.20000000E+00  1.20000000E+00  1.20000000E+00  1.20000000E+00
  1.20000000E+00  1.20000000E+00  1.20000000E+00  1.20000000E+00  1.20000000E+00
  1.20000000E+00  1.20000000E+00  1.20000000E+00  1.20000000E+00  1.20000000E+00
  1.20000000E+00  1.20000000E+00  1.20000000E+00  1.20000000E+00  1.20000000E+00
  1.20000000E+00  1.20000000E+00  1.20000000E+00  1.20000000E+00  1.20000000E+00
  1.20000000E+00  1.20000000E+00  1.20000000E+00  1.20000000E+00  1.20000000E+00
  1.20000000E+00  1.20000000E+00  1.20000000E+00  1.20000000E+00  1.20000000E+00
  1.20000000E+00  1.20000000E+00  1.20000000E+00  1.20000000E+00  1.20000000E+00
  1.20000000E+00  1.20000000E+00  1.20000000E+00  1.20000000E+00  1.20000000E+00
  1.20000000E+00  1.20000000E+00  1.20000000E+00  1.20000000E+00  1.20000000E+00
  1.20000000E+00  1.20000000E+00  1.20000000E+00  1.20000000E+00  1.20000000E+00
  0.00000000E+00  0.00000000E+00  0.00000000E+00  0.00000000E+00
%FLAG SCNB_SCALE_FACTOR                                                         
%FORMAT(5E16.8)                                                                 
  2.00000000E+00  2.00000000E+00  2.00000000E+00  2.00000000E+00  2.00000000E+00
  2.00000000E+00  2.00000000E+00  2.00000000E+00  2.00000000E+00  2.00000000E+00
  2.00000000E+00  2.00000000E+00  2.00000000E+00  2.00000000E+00  2.00000000E+00
  2.00000000E+00  2.00000000E+00  2.00000000E+00  2.00000000E+00  2.00000000E+00
  2.00000000E+00  2.00000000E+00  2.00000000E+00  2.00000000E+00  2.00000000E+00
  2.00000000E+00  2.00000000E+00  2.00000000E+00  2.00000000E+00  2.00000000E+00
  2.00000000E+00  2.00000000E+00  2.00000000E+00  2.00000000E+00  2.00000000E+00
  2.00000000E+00  2.00000000E+00  2.00000000E+00  2.00000000E+00  2.00000000E+00
  2.00000000E+00  2.00000000E+00  2.00000000E+00  2.00000000E+00  2.00000000E+00
  2.00000000E+00  2.00000000E+00  2.00000000E+00  2.00000000E+00  2.00000000E+00
  2.00000000E+00  2.00000000E+00  2.00000000E+00  2.00000000E+00  2.00000000E+00
  2.00000000E+00  2.00000000E+00  2.00000000E+00  2.00000000E+00  2.00000000E+00
  2.00000000E+00  2.00000000E+00  2.00000000E+00  2.00000000E+00  2.00000000E+00
  2.00000000E+00  2.00000000E+00  2.00000000E+00  2.00000000E+00  2.00000000E+00
  2.00000000E+00  2.00000000E+00  2.00000000E+00  2.00000000E+00  2.00000000E+00
  2.00000000E+00  2.00000000E+00  2.00000000E+00  2.00000000E+00  2.00000000E+00
  2.00000000E+00  2.00000000E+00  2.00000000E+00  2.00000000E+00  2.00000000E+00
  2.00000000E+00  2.00000000E+00  2.00000000E+00  2.00000000E+00  2.00000000E+00
  2.00000000E+00  2.00000000E+00  2.00000000E+00  2.00000000E+00  2.00000000E+00
  2.00000000E+00  2.00000000E+00  2.00000000E+00  2.00000000E+00  2.00000000E+00
  2.00000000E+00  2.00000000E+00  2.00000000E+00  2.00000000E+00  2.00000000E+00
  2.00000000E+00  2.00000000E+00  2.00000000E+00  2.00000000E+00  2.00000000E+00
  2.00000000E+00  2.00000000E+00  2.00000000E+00  2.00000000E+00  2.00000000E+00
  2.00000000E+00  2.00000000E+00  2.00000000E+00  2.00000000E+00  2.00000000E+00
  2.00000000E+00  2.00000000E+00  2.00000000E+00  2.00000000E+00  2.00000000E+00
  2.00000000E+00  2.00000000E+00  2.00000000E+00  2.00000000E+00  2.00000000E+00
  2.00000000E+00  2.00000000E+00  2.00000000E+00  2.00000000E+00  2.00000000E+00
  2.00000000E+00  2.00000000E+00  2.00000000E+00  2.00000000E+00  2.00000000E+00
  2.00000000E+00  2.00000000E+00  2.00000000E+00  2.00000000E+00  2.00000000E+00
  2.00000000E+00  2.00000000E+00  2.00000000E+00  2.00000000E+00  2.00000000E+00
  0.00000000E+00  0.00000000E+00  0.00000000E+00  0.00000000E+00
%FLAG SOLTY                                                                     
%FORMAT(5E16.8)                                                                 
  0.00000000E+00  0.00000000E+00  0.00000000E+00  0.00000000E+00  0.00000000E+00
  0.00000000E+00  0.00000000E+00  0.00000000E+00  0.00000000E+00  0.00000000E+00
  0.00000000E+00  0.00000000E+00  0.00000000E+00  0.00000000E+00  0.00000000E+00
  0.00000000E+00  0.00000000E+00  0.00000000E+00  0.00000000E+00  0.00000000E+00
  0.00000000E+00  0.00000000E+00  0.00000000E+00  0.00000000E+00  0.00000000E+00
  0.00000000E+00  0.00000000E+00  0.00000000E+00  0.00000000E+00  0.00000000E+00
  0.00000000E+00  0.00000000E+00  0.00000000E+00  0.00000000E+00  0.00000000E+00
  0.00000000E+00  0.00000000E+00  0.00000000E+00  0.00000000E+00  0.00000000E+00
  0.00000000E+00  0.00000000E+00  0.00000000E+00
%FLAG LENNARD_JONES_ACOEF                                                       
%FORMAT(5E16.8)                                                                 
  7.94617769E+03  1.01372942E+05  1.04308023E+06  8.12662403E+04  8.53193737E+05
  6.96551276E+05  5.68021765E+04  6.37913494E+05  5.17507491E+05  3.76435470E+05
  7.93773615E+04  8.61458248E+05  7.01106848E+05  5.15491878E+05  7.02078680E+05
  9.47421632E+01  2.26409483E+03  1.71458823E+03  9.87857350E+02  1.52360475E+03
  1.34728399E-01  5.10916075E+03  6.78771368E+04  5.42099106E+04  3.74148715E+04
  5.26221036E+04  5.38411501E+01  3.25969625E+03  8.98799076E+04  9.24822270E+05
  7.56463928E+05  5.65590822E+05  7.63791460E+05  2.00740581E+03  6.01816484E+04
  8.19971662E+05  5.63419090E+04  6.47841731E+05  5.24402060E+05  3.78641356E+05
  5.20462539E+05  9.14858779E+02  3.69471530E+04  5.74393458E+05  3.79876399E+05
  1.42703904E+03  2.27401052E+04  1.78601506E+04  1.16505362E+04  1.68636880E+04
  8.45902425E+00  8.79040886E+02  2.01619733E+04  1.12780457E+04  2.01823541E+02
  9.33217616E+04  9.95480466E+05  8.11497350E+05  5.99897901E+05  8.14793385E+05
  1.88178855E+03  6.20665997E+04  8.82619071E+05  6.06829342E+05  2.01791425E+04
  9.44293233E+05  1.00235148E+05  1.03184851E+06  8.43969952E+05  6.30925504E+05
  8.52084164E+05  2.23577481E+03  6.71095195E+04  9.14863930E+05  6.40712560E+05
  2.24743442E+04  9.84684600E+05  1.02073671E+06  6.02863188E+03  7.84511674E+04
  6.27751680E+04  4.36069364E+04  6.11299385E+04  6.76796831E+01  3.86158714E+03
  6.95568610E+04  4.31596374E+04  1.06023582E+03  7.19825646E+04  7.75673747E+04
  4.56536476E+03  5.47737117E+03  7.18621074E+04  5.74592031E+04  3.98127143E+04
  5.58833643E+04  5.99788431E+01  3.50301067E+03  6.37148278E+04  3.93690817E+04
  9.55000044E+02  6.58473870E+04  7.10513128E+04  4.14474284E+03  3.76169105E+03
  6.73963720E+03  8.59947003E+04  6.89371259E+04  4.81820985E+04  6.73331169E+04
  8.03166617E+01  4.33325458E+03  7.62451550E+04  4.77908183E+04  1.21014911E+03
  7.91627154E+04  8.50294791E+04  5.11317150E+03  4.64559155E+03  5.71629601E+03
  4.43530964E+03  5.98885646E+04  4.77581094E+04  3.27958584E+04  4.62444096E+04
  4.44659845E+01  2.82099197E+03  5.30987710E+04  3.23283631E+04  7.50063100E+02
  5.46147253E+04  5.92092559E+04  3.34719214E+03  3.03448006E+03  3.76169105E+03
  2.43828624E+03  2.11783234E+05  2.11351845E+06  1.73376823E+06  1.30884564E+06
  1.75889445E+06  5.15374979E+03  1.42615819E+05  1.87390085E+06  1.33368524E+06
  4.90026081E+04  2.02752779E+06  2.09089895E+06  1.64354276E+05  1.50723105E+05
  1.79659945E+05  1.26117560E+05  4.26366419E+06  7.08225575E+04  7.91544157E+05
  6.42430744E+05  4.68011805E+05  6.40405042E+05  1.24900897E+03  4.66922514E+04
  7.01803794E+05  4.71003287E+05  1.45985502E+04  7.44975864E+05  7.82881336E+05
  5.43945007E+04  4.96707306E+04  6.00750218E+04  4.09427581E+04  1.62294350E+06
  5.81803229E+05  0.00000000E+00  0.00000000E+00  0.00000000E+00  0.00000000E+00
  0.00000000E+00  0.00000000E+00  0.00000000E+00  0.00000000E+00  0.00000000E+00
  0.00000000E+00  0.00000000E+00  0.00000000E+00  0.00000000E+00  0.00000000E+00
  0.00000000E+00  0.00000000E+00  0.00000000E+00  0.00000000E+00  0.00000000E+00
  9.11435380E+04  9.41257953E+05  7.69642101E+05  5.74782316E+05  7.76656876E+05
  2.01475241E+03  6.09861363E+04  8.34543970E+05  5.83493927E+05  2.03696482E+04
  8.97750460E+05  9.31115275E+05  7.05112106E+04  6.45801516E+04  7.73168790E+04
  5.37939286E+04  1.90820499E+06  7.13267446E+05  0.00000000E+00  8.49322032E+05
  9.33839501E+04  1.00713741E+06  8.20152428E+05  6.04208667E+05  8.22085792E+05
  1.82491629E+03  6.19803600E+04  8.92954421E+05  6.10454299E+05  1.99671374E+04
  9.53586341E+05  9.96191545E+05  7.19580450E+04  6.57976999E+04  7.92148074E+04
  5.44940453E+04  2.05449504E+06  7.50514003E+05  0.00000000E+00  9.08092643E+05
  9.62429652E+05  5.22955465E+03  7.06006146E+04  5.63013422E+04  3.86646725E+04
  5.45183252E+04  5.24570081E+01  3.32626784E+03  6.25963552E+04  3.81142515E+04
  8.84544347E+02  6.43853349E+04  6.97998263E+04  3.94664935E+03  3.57795711E+03
  4.43530964E+03  2.87505342E+03  1.48672098E+05  4.82692694E+04  0.00000000E+00
  6.34160397E+04  6.42436358E+04  3.39005767E+03  5.02224902E+04  5.48478208E+05
  4.46121722E+05  3.27367585E+05  4.46307018E+05  9.46795083E+02  3.32551339E+04
  4.86295154E+05  3.30296908E+05  1.06013455E+04  5.18220260E+05  5.42502534E+05
  3.86549715E+04  3.53289728E+04  4.26018274E+04  2.92109361E+04  1.12086734E+06
  4.06752008E+05  0.00000000E+00  4.94433451E+05  5.22690526E+05  3.44374471E+04
  2.83662575E+05
%FLAG LENNARD_JONES_BCOEF                                                       
%FORMAT(5E16.8)                                                                 
  2.57122925E+01  1.39078880E+02  6.75612247E+02  1.21392023E+02  5.95658566E+02
  5.24668528E+02  1.11953944E+02  5.68167388E+02  4.98871431E+02  4.69350655E+02
  1.36094315E+02  6.78964813E+02  5.97113873E+02  5.64804067E+02  6.77820248E+02
  2.33785449E+00  1.73073921E+01  1.46824710E+01  1.22938581E+01  1.57004457E+01
  7.34107347E-02  1.92174397E+01  1.06076943E+02  9.24130897E+01  8.46911674E+01
  1.03284425E+02  1.64271443E+00  1.43076527E+01  1.23310980E+02  5.99015525E+02
  5.28126496E+02  5.03752097E+02  6.01987997E+02  1.53451874E+01  9.40505980E+01
  5.31102864E+02  1.22044000E+02  6.26720080E+02  5.49675335E+02  5.15240418E+02
  6.21191325E+02  1.29497639E+01  9.21192136E+01  5.55666448E+02  5.64885984E+02
  1.01563736E+01  6.13981767E+01  5.30440533E+01  4.72594809E+01  5.84691813E+01
  6.51126010E-01  7.42992380E+00  5.44372326E+01  5.08951803E+01  3.56012899E+00
  1.48987394E+02  7.36907417E+02  6.48597119E+02  6.15165511E+02  7.37244936E+02
  1.76168249E+01  1.13252061E+02  6.53361429E+02  6.77220874E+02  6.45756063E+01
  8.01323529E+02  1.37787728E+02  6.69494459E+02  5.90251928E+02  5.62969425E+02
  6.72777963E+02  1.71355763E+01  1.05087646E+02  5.93591333E+02  6.20970728E+02
  6.08139360E+01  7.30206155E+02  6.63431737E+02  2.10068861E+01  1.14759990E+02
  1.00073628E+02  9.20079458E+01  1.12023534E+02  1.85338491E+00  1.56709129E+01
  1.01749214E+02  1.00191339E+02  8.21131314E+00  1.22733283E+02  1.13692208E+02
  1.71467049E+01  1.96722815E+01  1.07908863E+02  9.40636541E+01  8.63723599E+01
  1.05230082E+02  1.71416196E+00  1.46638650E+01  9.56748258E+01  9.40124296E+01
  7.65648470E+00  1.15327881E+02  1.06903901E+02  1.60512210E+01  1.50233639E+01
  2.18216157E+01  1.18043746E+02  1.03031170E+02  9.50181887E+01  1.15508247E+02
  1.98360701E+00  1.63092814E+01  1.04660679E+02  1.03580945E+02  8.61880722E+00
  1.26451907E+02  1.16947855E+02  1.78280753E+01  1.66953734E+01  1.85196588E+01
  1.77023375E+01  9.85097219E+01  8.57562161E+01  7.83922976E+01  9.57256348E+01
  1.47593342E+00  1.31591746E+01  8.73413012E+01  8.51921330E+01  6.78541827E+00
  1.05031585E+02  9.75893223E+01  1.44244612E+01  1.34932874E+01  1.50233639E+01
  1.20953369E+01  2.54804909E+02  1.21899948E+03  1.07629402E+03  1.03157656E+03
  1.22973599E+03  3.30984635E+01  1.94896900E+02  1.08079689E+03  1.13979741E+03
  1.14243284E+02  1.33303578E+03  1.20800124E+03  2.10544132E+02  1.98088334E+02
  2.16269171E+02  1.81199404E+02  2.19459223E+03  1.36896727E+02  6.93079947E+02
  6.08686716E+02  5.73100668E+02  6.89389438E+02  1.51381989E+01  1.03606917E+02
  6.14502845E+02  6.29300710E+02  5.79323581E+01  7.50714425E+02  6.86742760E+02
  1.12531834E+02  1.05648788E+02  1.16187983E+02  9.59185913E+01  1.25793819E+03
  6.99746810E+02  0.00000000E+00  0.00000000E+00  0.00000000E+00  0.00000000E+00
  0.00000000E+00  0.00000000E+00  0.00000000E+00  0.00000000E+00  0.00000000E+00
  0.00000000E+00  0.00000000E+00  0.00000000E+00  0.00000000E+00  0.00000000E+00
  0.00000000E+00  0.00000000E+00  0.00000000E+00  0.00000000E+00  0.00000000E+00
  1.27000718E+02  6.18067719E+02  5.44830041E+02  5.19385932E+02  6.20851625E+02
  1.57231024E+01  9.68317709E+01  5.47995038E+02  5.72796552E+02  5.59621097E+01
  6.73934129E+02  6.12468585E+02  1.04776275E+02  9.85144068E+01  1.07792209E+02
  8.99118321E+01  1.11546536E+03  6.33599808E+02  0.00000000E+00  5.65406768E+02
  1.56025608E+02  7.75965878E+02  6.82622272E+02  6.46321327E+02  7.75261695E+02
  1.81620725E+01  1.18480231E+02  6.87991684E+02  7.11091246E+02  6.72475934E+01
  8.43016687E+02  7.68900328E+02  1.28466555E+02  1.20690226E+02  1.32424984E+02
  1.09835130E+02  1.40479403E+03  7.88832443E+02  0.00000000E+00  7.09588248E+02
  8.86629877E+02  2.08590256E+01  1.16065835E+02  1.01040256E+02  9.23664132E+01
  1.12788003E+02  1.73959275E+00  1.55059847E+01  1.02907011E+02  1.00379343E+02
  7.99614292E+00  1.23751804E+02  1.14981426E+02  1.69967767E+01  1.58996004E+01
  1.77023375E+01  1.42525182E+01  2.13489607E+02  1.13016701E+02  0.00000000E+00
  1.05935811E+02  1.29412081E+02  1.67944276E+01  8.83545880E+01  4.42179058E+02
  3.88758656E+02  3.67361018E+02  4.41089616E+02  1.01016461E+01  6.70144433E+01
  3.92047541E+02  4.03897559E+02  3.78372494E+01  4.79881022E+02  4.38146883E+02
  7.27065100E+01  6.82892701E+01  7.49896074E+01  6.20954392E+01  8.01230425E+02
  4.48425641E+02  0.00000000E+00  4.04310927E+02  5.04545572E+02  7.31636661E+01
  2.87011518E+02
%FLAG BONDS_INC_HYDROGEN                                                        
%FORMAT(10I8)                                                                   
       3       6       3       3       9       3       0       3       3      39
      42       6      39      45       6      30      33       6      30      36
       6      24      27       9      18      21      12      93      96       3
      93      99       3      93     102       3      81      84       3      81
      87       3      81      90       3      75      78      14      69      72
       9      63      66      12     159     162      17     159     165      17
     159     168      17     150     153      18     150     156      18     141
     144      20     141     147      20     132     135      20     132     138
      20     123     126      20     123     129      20     117     120       9
     111     114      12     213     216      12     213     219      12     198
     201       6     198     204       6     189     192       6     189     195
       6     183     186       9     177     180      12     267     270       3
     267     273       3     267     276       3     255     258       3     255
     261       3     255     264       3     249     252      14     240     243
       6     240     246       6     234     237       9     228     231      12
     306     309       6     306     312       6     297     300       6     297
     303       6     291     294       9     285     288      12     342     345
       3     342     348       3     342     351       3     336     339       9
     330     333      12     381     384       6     381     387       6     372
     375       6     372     378       6     366     369       9     360     363
      12     435     438       3     435     441       3     435     444       3
     423     426       3     423     429       3     423     432       3     417
     420      14     411     414       9     405     408      12     474     477
       6     474     480       6     465     468       6     465     471       6
     459     462       9     453     456      12     519     522       6     519
     525       6     510     513       6     510     516       6     504     507
       9     498     501      12     582     585       3     582     588       3
     582     591       3     570     573       3     570     576       3     570
     579       3     564     567      14     555     558       6     555     561
       6     549     552       9     543     546      12     621     624       6
     621     627       6     612     615       6     612     618       6     606
     609       9     600     603      12     675     678      26     663     666
      30     663     669      30     657     660      32     645     648      12
     702     705       6     702     708       6     693     696       6     693
     699       6     687     690       9     681     684      12     765     768
       3     765     771       3     765     774       3     753     756       3
     753     759       3     753     762       3     747     750      14     738
     741       6     738     744       6     732     735       9     726     729
      12     840     843      36     834     837      36     828     831      36
     822     825      36     813     816      41     807     810      43     795
     798       3     795     801       3     789     792       9     783     786
      12     894     897      48     885     888      50     879     882      41
     867     870       3     867     873       3     861     864       9     855
     858      12     945     948       3     945     951       3     945     954
       3     933     936       3     933     939       3     933     942       3
     927     930      14     918     921       6     918     924       6     912
     915       9     906     909      12     984     987       6     984     990
       6     975     978       6     975     981       6     969     972       9
     963     966      12    1035    1038      12    1035    1041      12    1020
    1023       6    1020    1026       6    1014    1017       9    1008    1011
      12    1071    1074       6    1071    1077       6    1062    1065       6
    1062    1068       6    1056    1059       9    1050    1053      12    1125
    1128       3    1125    1131       3    1125    1134       3    1113    1116
       3    1113    1119       3    1113    1122       3    1107    1110      14
    1101    1104       9    1095    1098      12    1155    1158       3    1155
    1161       3    1155    1164       3    1149    1152       9    1143    1146
      12    1230    1233      56    1230    1236      56    1221    1224      56
    1221    1227      56    1212    1215      56    1203    1206      58    1203
    1209      58    1194    1197      20    1194    1200      20    1185    1188
      20    1185    1191      20    1179    1182       9    1173    1176      12
    1284    1287       3    1284    1290       3    1284    1293       3    1272
    1275       3    1272    1278       3    1272    1281       3    1266    1269
      14    1257    1260       6    1257    1263       6    1251    1254       9
    1245    1248      12    1323    1326       6    1323    1329       6    1314
    1317       6    1314    1320       6    1308    1311       9    1302    1305
      12    1395    1398      17    1395    1401      17    1395    1404      17
    1386    1389      18    1386    1392      18    1377    1380      20    1377
    1383      20    1368    1371      20    1368    1374      20    1359    1362
      20    1359    1365      20    1353    1356       9    1347    1350      12
    1434    1437       6    1434    1440       6    1425    1428       6    1425
    1431       6    1419    1422       9    1413    1416      12    1485    1488
      12    1485    1491      12    1470    1473       6    1470    1476       6
    1464    1467       9    1458    1461      12    1512    1515       3    1512
    1518       3    1512    1521       3    1506    1509       9    1500    1503
      12    1551    1554       6    1551    1557       6    1542    1545       6
    1542    1548       6    1536    1539       9    1530    1533      12    1587
    1590      61    1587    1593      61    1581    1584       9    1575    1578
      12    1626    1629       6    1626    1632       6    1617    1620       6
    1617    1623       6    1611    1614       9    1605    1608      12    1662
    1665       3    1662    1668       3    1662    1671       3    1656    1659
       9    1650    1653      12    1680    1683      12    1680    1686      12
    1692    1695       3    1692    1698       3    1689    1692       3    1755
    1758      17    1755    1761      17    1755    1764      17    1746    1749
      18    1746    1752      18    1737    1740      20    1737    1743      20
    1728    1731      20    1728    1734      20    1719    1722      20    1719
    1725      20    1713    1716       9    1707    1710      12    1803    1806
       3    1803    1809       3    1803    1812       3    1791    1794       3
    1791    1797       3    1791    1800       3    1785    1788      14    1779
    1782       9    1773    1776      12    1869    1872      17    1869    1875
      17    1869    1878      17    1860    1863      18    1860    1866      18
    1851    1854      20    1851    1857      20    1842    1845      20    1842
    1848      20    1833    1836      20    1833    1839      20    1827    1830
       9    1821    1824      12    1923    1926      12    1923    1929      12
    1908    1911       6    1908    1914       6    1899    1902       6    1899
    1905       6    1893    1896       9    1887    1890      12    1977    1980
       3    1977    1983       3    1977    1986       3    1965    1968       3
    1965    1971       3    1965    1974       3    1959    1962      14    1950
    1953       6    1950    1956       6    1944    1947       9    1938    1941
      12    2043    2046      17    2043    2049      17    2043    2052      17
    2034    2037      18    2034    2040      18    2025    2028      20    2025
    2031      20    2016    2019      20    2016    2022      20    2007    2010
      20    2007    2013      20    2001    2004       9    1995    1998      12
    2073    2076       3    2073    2079       3    2073    2082       3    2067
    2070       9    2061    2064      12    2139    2142      17    2139    2145
      17    2139    2148      17    2130    2133      18    2130    2136      18
    2121    2124      20    2121    2127      20    2112    2115      20    2112
    2118      20    2103    2106      20    2103    2109      20    2097    2100
       9    2091    2094      12    2187    2190       3    2187    2193       3
    2187    2196       3    2175    2178       3    2175    2181       3    2175
    2184       3    2169    2172      14    2163    2166       9    2157    2160
      12    2226    2229       6    2226    2232       6    2217    2220       6
    2217    2223       6    2211    2214       9    2205    2208      12    2271
    2274       6    2271    2277       6    2262    2265       6    2262    2268
       6    2256    2259       9    2250    2253      12    2334    2337       3
    2334    2340       3    2334    2343       3    2322    2325       3    2322
    2328       3    2322    2331       3    2316    2319      14    2307    2310
       6    2307    2313       6    2301    2304       9    2295    2298      12
    2400    2403      17    2400    2406      17    2400    2409      17    2391
    2394      18    2391    2397      18    2382    2385      20    2382    2388
      20    2373    2376      20    2373    2379      20    2364    2367      20
    2364    2370      20    2358    2361       9    2352    2355      12    2439
    2442      63    2430    2433      61    2430    2436      61    2424    2427
       9    2418    2421      12    2499    2502      17    2499    2505      17
    2499    2508      17    2490    2493      18    2490    2496      18    2481
    2484      20    2481    2487      20    2472    2475      20    2472    2478
      20    2463    2466      20    2463    2469      20    2457    2460       9
    2451    2454      12    2556    2559       3    2556    2562       3    2556
    2565       3    2544    2547       3    2544    2550       3    2544    2553
       3    2538    2541      14    2529    2532       6    2529    2535       6
    2523    2526       9    2517    2520      12    2604    2607      26    2592
    2595      30    2592    2598      30    2586    2589      32    2574    2577
      12    2649    2652      48    2640    2643      50    2634    2637      41
    2622    2625       3    2622    2628       3    2616    2619       9    2610
    2613      12    2700    2703       3    2700    2706       3    2700    2709
       3    2688    2691       3    2688    2694       3    2688    2697       3
    2682    2685      14    2673    2676       6    2673    2679       6    2667
    2670       9    2661    2664      12    2766    2769      17    2766    2772
      17    2766    2775      17    2757    2760      18    2757    2763      18
    2748    2751      20    2748    2754      20    2739    2742      20    2739
    2745      20    2730    2733      20    2730    2736      20    2724    2727
       9    2718    2721      12    2811    2814      12    2811    2817      12
    2796    2799       6    2796    2802       6    2790    2793       9    2784
    2787      12    2874    2877      17    2874    2880      17    2874    2883
      17    2865    2868      18    2865    2871      18    2856    2859      20
    2856    2862      20    2847    2850      20    2847    2853      20    2838
    2841      20    2838    2844      20    2832    2835       9    2826    2829
      12    2922    2925       3    2922    2928       3    2922    2931       3
    2910    2913       3    2910    2916       3    2910    2919       3    2904
    2907      14    2898    2901       9    2892    2895      12    2952    2955
       3    2952    2958       3    2952    2961       3    2946    2949       9
    2940    2943      12    3027    3030      56    3027    3033      56    3018
    3021      56    3018    3024      56    3009    3012      56    3000    3003
      58    3000    3006      58    2991    2994      20    2991    2997      20
    2982    2985      20    2982    2988      20    2976    2979       9    2970
    2973      12    3081    3084       3    3081    3087       3    3081    3090
       3    3069    3072       3    3069    3075       3    3069    3078       3
    3063    3066      14    3054    3057       6    3054    3060       6    3048
    3051       9    3042    3045      12    3147    3150      17    3147    3153
      17    3147    3156      17    3138    3141      18    3138    3144      18
    3129    3132      20    3129    3135      20    3120    3123      20    3120
    3126      20    3111    3114      20    3111    3117      20    3105    3108
       9    3099    3102      12    3213    3216      17    3213    3219      17
    3213    3222      17    3204    3207      18    3204    3210      18    3195
    3198      20    3195    3201      20    3186    3189      20    3186    3192
      20    3177    3180      20    3177    3183      20    3171    3174       9
    3165    3168      12    3279    3282      17    3279    3285      17    3279
    3288      17    3270    3273      18    3270    3276      18    3261    3264
      20    3261    3267      20    3252    3255      20    3252    3258      20
    3243    3246      20    3243    3249      20    3237    3240       9    3231
    3234      12    3324    3327      12    3324    3330      12    3309    3312
       6    3309    3315       6    3303    3306       9    3297    3300      12
    3351    3354       3    3351    3357       3    3351    3360       3    3345
    3348       9    3339    3342      12    3390    3393       6    3390    3396
       6    3381    3384       6    3381    3387       6    3375    3378       9
    3369    3372      12    3426    3429      61    3426    3432      61    3420
    3423       9    3414    3417      12    3492    3495      17    3492    3498
      17    3492    3501      17    3483    3486      18    3483    3489      18
    3474    3477      20    3474    3480      20    3465    3468      20    3465
    3471      20    3456    3459      20    3456    3462      20    3450    3453
       9    3444    3447      12    3522    3525       3    3522    3528       3
    3522    3531       3    3516    3519       9    3510    3513      12    3540
    3543      12    3540    3546      12    3630    3633      68    3630    3636
      68    3621    3624      68    3621    3627      68    3609    3612      68
    3609    3615      68    3600    3603      68    3600    3606      68    3588
    3591      68    3588    3594      68    3579    3582      68    3579    3585
      68    3567    3570      68    3567    3573      68    3558    3561      68
    3558    3564      68
%FLAG BONDS_WITHOUT_HYDROGEN                                                    
%FORMAT(10I8)                                                                   
      12      15       1      12      18       2       3      12       4      57
      60       1      57      63       2      48      51       5      48      54
       5      39      48       7      30      39       8      24      30      10
      24      57      11      18      24      13     105     108       1     105
     111       2      75      81      15      75      93      15      69      75
      16      69     105      11      63      69      13     171     174       1
     171     177       2     150     159      19     141     150      21     132
     141      21     123     132      21     117     123      22     117     171
      11     111     117      13     222     225       1     222     228       2
     207     210       1     207     213       2     198     207      23     189
     198       8     183     189      10     183     222      11     177     183
      13     279     282       1     279     285       2     249     255      15
     249     267      15     240     249      24     234     240      10     234
     279      11     228     234      13     324     327       1     324     330
       2     315     318       5     315     321       5     306     315       7
     297     306       8     291     297      10     291     324      11     285
     291      13     354     357       1     354     360       2     336     342
      25     336     354      11     330     336      13     399     402       1
     399     405       2     390     393       5     390     396       5     381
     390       7     372     381       8     366     372      10     366     399
      11     360     366      13     447     450       1     447     453       2
     417     423      15     417     435      15     411     417      16     411
     447      11     405     411      13     492     495       1     492     498
       2     483     486       5     483     489       5     474     483       7
     465     474       8     459     465      10     459     492      11     453
     459      13     537     540       1     537     543       2     528     531
       5     528     534       5     519     528       7     510     519       8
     504     510      10     504     537      11     498     504      13     594
     597       1     594     600       2     564     570      15     564     582
      15     555     564      24     549     555      10     549     594      11
     543     549      13     639     642       1     639     645       2     630
     633       5     630     636       5     621     630       7     612     621
       8     606     612      10     606     639      11     600     606      13
     675    3555      27     672     675      28     672    3549      29     663
     672      31     657     663      33     651     654       1     651     657
      34     651     681       2     645     657      35     720     723       1
     720     726       2     711     714       5     711     717       5     702
     711       7     693     702       8     687     693      10     687     720
      11     681     687      13     777     780       1     777     783       2
     747     753      15     747     765      15     738     747      24     732
     738      10     732     777      11     726     732      13     849     852
       1     849     855       2     840     846      37     834     840      38
     828     834      38     822     828      38     819     822      39     819
     846      40     813     819      42     807     813      44     804     807
      45     804     846      46     795     804      47     789     795      25
     789     849      11     783     789      13     900     903       1     900
     906       2     891     894      49     885     891      51     879     885
      52     876     879      53     876     894      54     867     876      55
     861     867      25     861     900      11     855     861      13     957
     960       1     957     963       2     927     933      15     927     945
      15     918     927      24     912     918      10     912     957      11
     906     912      13    1002    1005       1    1002    1008       2     993
     996       5     993     999       5     984     993       7     975     984
       8     969     975      10     969    1002      11     963     969      13
    1044    1047       1    1044    1050       2    1029    1032       1    1029
    1035       2    1020    1029      23    1014    1020      10    1014    1044
      11    1008    1014      13    1089    1092       1    1089    1095       2
    1080    1083       5    1080    1086       5    1071    1080       7    1062
    1071       8    1056    1062      10    1056    1089      11    1050    1056
      13    1137    1140       1    1137    1143       2    1107    1113      15
    1107    1125      15    1101    1107      16    1101    1137      11    1095
    1101      13    1167    1170       1    1167    1173       2    1149    1155
      25    1149    1167      11    1143    1149      13    1239    1242       1
    1239    1245       2    1218    1221      57    1218    1230      57    1212
    1218      57    1203    1212      59    1194    1203      21    1185    1194
      21    1179    1185      22    1179    1239      11    1173    1179      13
    1296    1299       1    1296    1302       2    1266    1272      15    1266
    1284      15    1257    1266      24    1251    1257      10    1251    1296
      11    1245    1251      13    1341    1344       1    1341    1347       2
    1332    1335       5    1332    1338       5    1323    1332       7    1314
    1323       8    1308    1314      10    1308    1341      11    1302    1308
      13    1407    1410       1    1407    1413       2    1386    1395      19
    1377    1386      21    1368    1377      21    1359    1368      21    1353
    1359      22    1353    1407      11    1347    1353      13    1452    1455
       1    1452    1458       2    1443    1446       5    1443    1449       5
    1434    1443       7    1425    1434       8    1419    1425      10    1419
    1452      11    1413    1419      13    1494    1497       1    1494    1500
       2    1479    1482       1    1479    1485       2    1470    1479      23
    1464    1470      10    1464    1494      11    1458    1464      13    1524
    1527       1    1524    1530       2    1506    1512      25    1506    1524
      11    1500    1506      13    1569    1572       1    1569    1575       2
    1560    1563       5    1560    1566       5    1551    1560       7    1542
    1551       8    1536    1542      10    1536    1569      11    1530    1536
      13    1599    1602       1    1599    1605       2    1596    3435      60
    1587    1596      62    1581    1587      10    1581    1599      11    1575
    1581      13    1644    1647       1    1644    1650       2    1635    1638
       5    1635    1641       5    1626    1635       7    1617    1626       8
    1611    1617      10    1611    1644      11    1605    1611      13    1674
    1677       1    1674    1680       2    1656    1662      25    1656    1674
      11    1650    1656      13    1701    1704       1    1701    1707       2
    1692    1701       4    1767    1770       1    1767    1773       2    1746
    1755      19    1737    1746      21    1728    1737      21    1719    1728
      21    1713    1719      22    1713    1767      11    1707    1713      13
    1815    1818       1    1815    1821       2    1785    1791      15    1785
    1803      15    1779    1785      16    1779    1815      11    1773    1779
      13    1881    1884       1    1881    1887       2    1860    1869      19
    1851    1860      21    1842    1851      21    1833    1842      21    1827
    1833      22    1827    1881      11    1821    1827      13    1932    1935
       1    1932    1938       2    1917    1920       1    1917    1923       2
    1908    1917      23    1899    1908       8    1893    1899      10    1893
    1932      11    1887    1893      13    1989    1992       1    1989    1995
       2    1959    1965      15    1959    1977      15    1950    1959      24
    1944    1950      10    1944    1989      11    1938    1944      13    2055
    2058       1    2055    2061       2    2034    2043      19    2025    2034
      21    2016    2025      21    2007    2016      21    2001    2007      22
    2001    2055      11    1995    2001      13    2085    2088       1    2085
    2091       2    2067    2073      25    2067    2085      11    2061    2067
      13    2151    2154       1    2151    2157       2    2130    2139      19
    2121    2130      21    2112    2121      21    2103    2112      21    2097
    2103      22    2097    2151      11    2091    2097      13    2199    2202
       1    2199    2205       2    2169    2175      15    2169    2187      15
    2163    2169      16    2163    2199      11    2157    2163      13    2244
    2247       1    2244    2250       2    2235    2238       5    2235    2241
       5    2226    2235       7    2217    2226       8    2211    2217      10
    2211    2244      11    2205    2211      13    2289    2292       1    2289
    2295       2    2280    2283       5    2280    2286       5    2271    2280
       7    2262    2271       8    2256    2262      10    2256    2289      11
    2250    2256      13    2346    2349       1    2346    2352       2    2316
    2322      15    2316    2334      15    2307    2316      24    2301    2307
      10    2301    2346      11    2295    2301      13    2412    2415       1
    2412    2418       2    2391    2400      19    2382    2391      21    2373
    2382      21    2364    2373      21    2358    2364      22    2358    2412
      11    2352    2358      13    2445    2448       1    2445    2451       2
    2430    2439      64    2424    2430      10    2424    2445      11    2418
    2424      13    2511    2514       1    2511    2517       2    2490    2499
      19    2481    2490      21    2472    2481      21    2463    2472      21
    2457    2463      22    2457    2511      11    2451    2457      13    2568
    2571       1    2568    2574       2    2538    2544      15    2538    2556
      15    2529    2538      24    2523    2529      10    2523    2568      11
    2517    2523      13    2604    3639      27    2601    2604      28    2601
    3645      65    2592    2601      31    2586    2592      33    2580    2583
       1    2580    2586      34    2580    2610       2    2574    2586      35
    2655    2658       1    2655    2661       2    2646    2649      49    2640
    2646      51    2634    2640      52    2631    2634      53    2631    2649
      54    2622    2631      55    2616    2622      25    2616    2655      11
    2610    2616      13    2712    2715       1    2712    2718       2    2682
    2688      15    2682    2700      15    2673    2682      24    2667    2673
      10    2667    2712      11    2661    2667      13    2778    2781       1
    2778    2784       2    2757    2766      19    2748    2757      21    2739
    2748      21    2730    2739      21    2724    2730      22    2724    2778
      11    2718    2724      13    2820    2823       1    2820    2826       2
    2805    2808       1    2805    2811       2    2796    2805      23    2790
    2796      10    2790    2820      11    2784    2790      13    2886    2889
       1    2886    2892       2    2865    2874      19    2856    2865      21
    2847    2856      21    2838    2847      21    2832    2838      22    2832
    2886      11    2826    2832      13    2934    2937       1    2934    2940
       2    2904    2910      15    2904    2922      15    2898    2904      16
    2898    2934      11    2892    2898      13    2964    2967       1    2964
    2970       2    2946    2952      25    2946    2964      11    2940    2946
      13    3036    3039       1    3036    3042       2    3015    3018      57
    3015    3027      57    3009    3015      57    3000    3009      59    2991
    3000      21    2982    2991      21    2976    2982      22    2976    3036
      11    2970    2976      13    3093    3096       1    3093    3099       2
    3063    3069      15    3063    3081      15    3054    3063      24    3048
    3054      10    3048    3093      11    3042    3048      13    3159    3162
       1    3159    3165       2    3138    3147      19    3129    3138      21
    3120    3129      21    3111    3120      21    3105    3111      22    3105
    3159      11    3099    3105      13    3225    3228       1    3225    3231
       2    3204    3213      19    3195    3204      21    3186    3195      21
    3177    3186      21    3171    3177      22    3171    3225      11    3165
    3171      13    3291    3294       1    3291    3297       2    3270    3279
      19    3261    3270      21    3252    3261      21    3243    3252      21
    3237    3243      22    3237    3291      11    3231    3237      13    3333
    3336       1    3333    3339       2    3318    3321       1    3318    3324
       2    3309    3318      23    3303    3309      10    3303    3333      11
    3297    3303      13    3363    3366       1    3363    3369       2    3345
    3351      25    3345    3363      11    3339    3345      13    3408    3411
       1    3408    3414       2    3399    3402       5    3399    3405       5
    3390    3399       7    3381    3390       8    3375    3381      10    3375
    3408      11    3369    3375      13    3438    3441       1    3438    3444
       2    3426    3435      62    3420    3426      10    3420    3438      11
    3414    3420      13    3504    3507       1    3504    3510       2    3483
    3492      19    3474    3483      21    3465    3474      21    3456    3465
      21    3450    3456      22    3450    3504      11    3444    3450      13
    3534    3537       1    3534    3540       2    3516    3522      25    3516
    3534      11    3510    3516      13    3642    3645      66    3639    3642
      67    3630    3639      69    3621    3630      70    3618    3621      71
    3609    3618      71    3600    3609      70    3597    3600      71    3588
    3597      71    3579    3588      70    3576    3579      71    3567    3576
      71    3558    3567      70    3555    3558      69    3552    3555      72
    3549    3552      66
%FLAG ANGLES_INC_HYDROGEN                                                       
%FORMAT(10I8)                                                                   
      12      18      21       2       9       3      12       4       6       3
       9       5       6       3      12       4       0       3       6       5
       0       3       9       5       0       3      12       4      57      63
      66       2      45      39      48       9      42      39      45      10
      42      39      48       9      36      30      39      12      33      30
      36      10      33      30      39      12      30      39      42      12
      30      39      45      12      27      24      30      15      27      24
      57      16      24      30      33      17      24      30      36      17
      21      18      24      21      18      24      27      22     105     111
     114       2      99      93     102       5      96      93      99       5
      96      93     102       5      87      81      90       5      84      81
      87       5      84      81      90       5      78      75      81      26
      78      75      93      26      75      81      84      28      75      81
      87      28      75      81      90      28      75      93      96      28
      75      93      99      28      75      93     102      28      72      69
      75      29      72      69     105      16      69      75      78      30
      66      63      69      21      63      69      72      22     171     177
     180       2     165     159     168      33     162     159     165      33
     162     159     168      33     156     150     159      34     153     150
     156      35     153     150     159      34     150     159     162      36
     150     159     165      36     150     159     168      36     147     141
     150      37     144     141     147      38     144     141     150      37
     141     150     153      39     141     150     156      39     138     132
     141      37     135     132     138      38     135     132     141      37
     132     141     144      37     132     141     147      37     129     123
     132      37     126     123     129      38     126     123     132      37
     123     132     135      37     123     132     138      37     120     117
     123      43     120     117     171      16     117     123     126      44
     117     123     129      44     114     111     117      21     111     117
     120      22     222     228     231       2     216     213     219      47
     207     213     216       2     207     213     219       2     204     198
     207      48     201     198     204      10     201     198     207      48
     195     189     198      12     192     189     195      10     192     189
     198      12     189     198     201      12     189     198     204      12
     186     183     189      15     186     183     222      16     183     189
     192      17     183     189     195      17     180     177     183      21
     177     183     186      22     279     285     288       2     273     267
     276       5     270     267     273       5     270     267     276       5
     261     255     264       5     258     255     261       5     258     255
     264       5     252     249     255      26     252     249     267      26
     249     255     258      28     249     255     261      28     249     255
     264      28     249     267     270      28     249     267     273      28
     249     267     276      28     246     240     249      52     243     240
     246      10     243     240     249      52     240     249     252      53
     237     234     240      15     237     234     279      16     234     240
     243      17     234     240     246      17     231     228     234      21
     228     234     237      22     324     330     333       2     312     306
     315       9     309     306     312      10     309     306     315       9
     303     297     306      12     300     297     303      10     300     297
     306      12     297     306     309      12     297     306     312      12
     294     291     297      15     294     291     324      16     291     297
     300      17     291     297     303      17     288     285     291      21
     285     291     294      22     354     360     363       2     348     342
     351       5     345     342     348       5     345     342     351       5
     339     336     342      57     339     336     354      16     336     342
     345      58     336     342     348      58     336     342     351      58
     333     330     336      21     330     336     339      22     399     405
     408       2     387     381     390       9     384     381     387      10
     384     381     390       9     378     372     381      12     375     372
     378      10     375     372     381      12     372     381     384      12
     372     381     387      12     369     366     372      15     369     366
     399      16     366     372     375      17     366     372     378      17
     363     360     366      21     360     366     369      22     447     453
     456       2     441     435     444       5     438     435     441       5
     438     435     444       5     429     423     432       5     426     423
     429       5     426     423     432       5     420     417     423      26
     420     417     435      26     417     423     426      28     417     423
     429      28     417     423     432      28     417     435     438      28
     417     435     441      28     417     435     444      28     414     411
     417      29     414     411     447      16     411     417     420      30
     408     405     411      21     405     411     414      22     492     498
     501       2     480     474     483       9     477     474     480      10
     477     474     483       9     471     465     474      12     468     465
     471      10     468     465     474      12     465     474     477      12
     465     474     480      12     462     459     465      15     462     459
     492      16     459     465     468      17     459     465     471      17
     456     453     459      21     453     459     462      22     537     543
     546       2     525     519     528       9     522     519     525      10
     522     519     528       9     516     510     519      12     513     510
     516      10     513     510     519      12     510     519     522      12
     510     519     525      12     507     504     510      15     507     504
     537      16     504     510     513      17     504     510     516      17
     501     498     504      21     498     504     507      22     594     600
     603       2     588     582     591       5     585     582     588       5
     585     582     591       5     576     570     579       5     573     570
     576       5     573     570     579       5     567     564     570      26
     567     564     582      26     564     570     573      28     564     570
     576      28     564     570     579      28     564     582     585      28
     564     582     588      28     564     582     591      28     561     555
     564      52     558     555     561      10     558     555     564      52
     555     564     567      53     552     549     555      15     552     549
     594      16     549     555     558      17     549     555     561      17
     546     543     549      21     543     549     552      22     639     645
     648       2     627     621     630       9     624     621     627      10
     624     621     630       9     618     612     621      12     615     612
     618      10     615     612     621      12     612     621     624      12
     612     621     627      12     609     606     612      15     609     606
     639      16     606     612     615      17     606     612     618      17
     603     600     606      21     600     606     609      22     678     675
    3555      61     672     675     678      65     669     663     672      68
     666     663     669      69     666     663     672      68     660     657
     663      72     657     663     666      74     657     663     669      74
     651     657     660      77     651     681     684       2     648     645
     657      79     645     657     660      81     720     726     729       2
     708     702     711       9     705     702     708      10     705     702
     711       9     699     693     702      12     696     693     699      10
     696     693     702      12     693     702     705      12     693     702
     708      12     690     687     693      15     690     687     720      16
     687     693     696      17     687     693     699      17     684     681
     687      21     681     687     690      22     777     783     786       2
     771     765     774       5     768     765     771       5     768     765
     774       5     759     753     762       5     756     753     759       5
     756     753     762       5     750     747     753      26     750     747
     765      26     747     753     756      28     747     753     759      28
     747     753     762      28     747     765     768      28     747     765
     771      28     747     765     774      28     744     738     747      52
     741     738     744      10     741     738     747      52     738     747
     750      53     735     732     738      15     735     732     777      16
     732     738     741      17     732     738     744      17     729     726
     732      21     726     732     735      22     849     855     858       2
     843     840     846      83     837     834     840      84     834     840
     843      84     831     828     834      84     828     834     837      84
     825     822     828      84     822     828     831      84     819     822
     825      88     816     813     819      91     810     807     813      94
     807     813     816      96     804     807     810      98     801     795
     804     102     798     795     801       5     798     795     804     102
     792     789     795      57     792     789     849      16     789     795
     798      58     789     795     801      58     786     783     789      21
     783     789     792      22     900     906     909       2     891     894
     897     106     888     885     891     107     882     879     885     109
     879     885     888     111     876     879     882     113     876     894
     897     116     873     867     876     117     870     867     873       5
     870     867     876     117     864     861     867      57     864     861
     900      16     861     867     870      58     861     867     873      58
     858     855     861      21     855     861     864      22     957     963
     966       2     951     945     954       5     948     945     951       5
     948     945     954       5     939     933     942       5     936     933
     939       5     936     933     942       5     930     927     933      26
     930     927     945      26     927     933     936      28     927     933
     939      28     927     933     942      28     927     945     948      28
     927     945     951      28     927     945     954      28     924     918
     927      52     921     918     924      10     921     918     927      52
     918     927     930      53     915     912     918      15     915     912
     957      16     912     918     921      17     912     918     924      17
     909     906     912      21     906     912     915      22    1002    1008
    1011       2     990     984     993       9     987     984     990      10
     987     984     993       9     981     975     984      12     978     975
     981      10     978     975     984      12     975     984     987      12
     975     984     990      12     972     969     975      15     972     969
    1002      16     969     975     978      17     969     975     981      17
     966     963     969      21     963     969     972      22    1044    1050
    1053       2    1038    1035    1041      47    1029    1035    1038       2
    1029    1035    1041       2    1026    1020    1029      48    1023    1020
    1026      10    1023    1020    1029      48    1017    1014    1020      15
    1017    1014    1044      16    1014    1020    1023      17    1014    1020
    1026      17    1011    1008    1014      21    1008    1014    1017      22
    1089    1095    1098       2    1077    1071    1080       9    1074    1071
    1077      10    1074    1071    1080       9    1068    1062    1071      12
    1065    1062    1068      10    1065    1062    1071      12    1062    1071
    1074      12    1062    1071    1077      12    1059    1056    1062      15
    1059    1056    1089      16    1056    1062    1065      17    1056    1062
    1068      17    1053    1050    1056      21    1050    1056    1059      22
    1137    1143    1146       2    1131    1125    1134       5    1128    1125
    1131       5    1128    1125    1134       5    1119    1113    1122       5
    1116    1113    1119       5    1116    1113    1122       5    1110    1107
    1113      26    1110    1107    1125      26    1107    1113    1116      28
    1107    1113    1119      28    1107    1113    1122      28    1107    1125
    1128      28    1107    1125    1131      28    1107    1125    1134      28
    1104    1101    1107      29    1104    1101    1137      16    1101    1107
    1110      30    1098    1095    1101      21    1095    1101    1104      22
    1167    1173    1176       2    1161    1155    1164       5    1158    1155
    1161       5    1158    1155    1164       5    1152    1149    1155      57
    1152    1149    1167      16    1149    1155    1158      58    1149    1155
    1161      58    1149    1155    1164      58    1146    1143    1149      21
    1143    1149    1152      22    1239    1245    1248       2    1233    1230
    1236     122    1224    1221    1227     122    1218    1221    1224     124
    1218    1221    1227     124    1218    1230    1233     124    1218    1230
    1236     124    1215    1212    1218     124    1209    1203    1212     125
    1206    1203    1209     126    1206    1203    1212     125    1203    1212
    1215     127    1200    1194    1203      37    1197    1194    1200      38
    1197    1194    1203      37    1194    1203    1206     129    1194    1203
    1209     129    1191    1185    1194      37    1188    1185    1191      38
    1188    1185    1194      37    1185    1194    1197      37    1185    1194
    1200      37    1182    1179    1185      43    1182    1179    1239      16
    1179    1185    1188      44    1179    1185    1191      44    1176    1173
    1179      21    1173    1179    1182      22    1296    1302    1305       2
    1290    1284    1293       5    1287    1284    1290       5    1287    1284
    1293       5    1278    1272    1281       5    1275    1272    1278       5
    1275    1272    1281       5    1269    1266    1272      26    1269    1266
    1284      26    1266    1272    1275      28    1266    1272    1278      28
    1266    1272    1281      28    1266    1284    1287      28    1266    1284
    1290      28    1266    1284    1293      28    1263    1257    1266      52
    1260    1257    1263      10    1260    1257    1266      52    1257    1266
    1269      53    1254    1251    1257      15    1254    1251    1296      16
    1251    1257    1260      17    1251    1257    1263      17    1248    1245
    1251      21    1245    1251    1254      22    1341    1347    1350       2
    1329    1323    1332       9    1326    1323    1329      10    1326    1323
    1332       9    1320    1314    1323      12    1317    1314    1320      10
    1317    1314    1323      12    1314    1323    1326      12    1314    1323
    1329      12    1311    1308    1314      15    1311    1308    1341      16
    1308    1314    1317      17    1308    1314    1320      17    1305    1302
    1308      21    1302    1308    1311      22    1407    1413    1416       2
    1401    1395    1404      33    1398    1395    1401      33    1398    1395
    1404      33    1392    1386    1395      34    1389    1386    1392      35
    1389    1386    1395      34    1386    1395    1398      36    1386    1395
    1401      36    1386    1395    1404      36    1383    1377    1386      37
    1380    1377    1383      38    1380    1377    1386      37    1377    1386
    1389      39    1377    1386    1392      39    1374    1368    1377      37
    1371    1368    1374      38    1371    1368    1377      37    1368    1377
    1380      37    1368    1377    1383      37    1365    1359    1368      37
    1362    1359    1365      38    1362    1359    1368      37    1359    1368
    1371      37    1359    1368    1374      37    1356    1353    1359      43
    1356    1353    1407      16    1353    1359    1362      44    1353    1359
    1365      44    1350    1347    1353      21    1347    1353    1356      22
    1452    1458    1461       2    1440    1434    1443       9    1437    1434
    1440      10    1437    1434    1443       9    1431    1425    1434      12
    1428    1425    1431      10    1428    1425    1434      12    1425    1434
    1437      12    1425    1434    1440      12    1422    1419    1425      15
    1422    1419    1452      16    1419    1425    1428      17    1419    1425
    1431      17    1416    1413    1419      21    1413    1419    1422      22
    1494    1500    1503       2    1488    1485    1491      47    1479    1485
    1488       2    1479    1485    1491       2    1476    1470    1479      48
    1473    1470    1476      10    1473    1470    1479      48    1467    1464
    1470      15    1467    1464    1494      16    1464    1470    1473      17
    1464    1470    1476      17    1461    1458    1464      21    1458    1464
    1467      22    1524    1530    1533       2    1518    1512    1521       5
    1515    1512    1518       5    1515    1512    1521       5    1509    1506
    1512      57    1509    1506    1524      16    1506    1512    1515      58
    1506    1512    1518      58    1506    1512    1521      58    1503    1500
    1506      21    1500    1506    1509      22    1569    1575    1578       2
    1557    1551    1560       9    1554    1551    1557      10    1554    1551
    1560       9    1548    1542    1551      12    1545    1542    1548      10
    1545    1542    1551      12    1542    1551    1554      12    1542    1551
    1557      12    1539    1536    1542      15    1539    1536    1569      16
    1536    1542    1545      17    1536    1542    1548      17    1533    1530
    1536      21    1530    1536    1539      22    1599    1605    1608       2
    1593    1587    1596     132    1590    1587    1593     133    1590    1587
    1596     132    1584    1581    1587      15    1584    1581    1599      16
    1581    1587    1590     134    1581    1587    1593     134    1578    1575
    1581      21    1575    1581    1584      22    1644    1650    1653       2
    1632    1626    1635       9    1629    1626    1632      10    1629    1626
    1635       9    1623    1617    1626      12    1620    1617    1623      10
    1620    1617    1626      12    1617    1626    1629      12    1617    1626
    1632      12    1614    1611    1617      15    1614    1611    1644      16
    1611    1617    1620      17    1611    1617    1623      17    1608    1605
    1611      21    1605    1611    1614      22    1674    1680    1683       2
    1674    1680    1686       2    1668    1662    1671       5    1665    1662
    1668       5    1665    1662    1671       5    1659    1656    1662      57
    1659    1656    1674      16    1656    1662    1665      58    1656    1662
    1668      58    1656    1662    1671      58    1653    1650    1656      21
    1650    1656    1659      22    1683    1680    1686      47    1701    1707
    1710       2    1698    1692    1701       4    1695    1692    1698       5
    1695    1692    1701       4    1689    1692    1695       5    1689    1692
    1698       5    1689    1692    1701       4    1767    1773    1776       2
    1761    1755    1764      33    1758    1755    1761      33    1758    1755
    1764      33    1752    1746    1755      34    1749    1746    1752      35
    1749    1746    1755      34    1746    1755    1758      36    1746    1755
    1761      36    1746    1755    1764      36    1743    1737    1746      37
    1740    1737    1743      38    1740    1737    1746      37    1737    1746
    1749      39    1737    1746    1752      39    1734    1728    1737      37
    1731    1728    1734      38    1731    1728    1737      37    1728    1737
    1740      37    1728    1737    1743      37    1725    1719    1728      37
    1722    1719    1725      38    1722    1719    1728      37    1719    1728
    1731      37    1719    1728    1734      37    1716    1713    1719      43
    1716    1713    1767      16    1713    1719    1722      44    1713    1719
    1725      44    1710    1707    1713      21    1707    1713    1716      22
    1815    1821    1824       2    1809    1803    1812       5    1806    1803
    1809       5    1806    1803    1812       5    1797    1791    1800       5
    1794    1791    1797       5    1794    1791    1800       5    1788    1785
    1791      26    1788    1785    1803      26    1785    1791    1794      28
    1785    1791    1797      28    1785    1791    1800      28    1785    1803
    1806      28    1785    1803    1809      28    1785    1803    1812      28
    1782    1779    1785      29    1782    1779    1815      16    1779    1785
    1788      30    1776    1773    1779      21    1773    1779    1782      22
    1881    1887    1890       2    1875    1869    1878      33    1872    1869
    1875      33    1872    1869    1878      33    1866    1860    1869      34
    1863    1860    1866      35    1863    1860    1869      34    1860    1869
    1872      36    1860    1869    1875      36    1860    1869    1878      36
    1857    1851    1860      37    1854    1851    1857      38    1854    1851
    1860      37    1851    1860    1863      39    1851    1860    1866      39
    1848    1842    1851      37    1845    1842    1848      38    1845    1842
    1851      37    1842    1851    1854      37    1842    1851    1857      37
    1839    1833    1842      37    1836    1833    1839      38    1836    1833
    1842      37    1833    1842    1845      37    1833    1842    1848      37
    1830    1827    1833      43    1830    1827    1881      16    1827    1833
    1836      44    1827    1833    1839      44    1824    1821    1827      21
    1821    1827    1830      22    1932    1938    1941       2    1926    1923
    1929      47    1917    1923    1926       2    1917    1923    1929       2
    1914    1908    1917      48    1911    1908    1914      10    1911    1908
    1917      48    1905    1899    1908      12    1902    1899    1905      10
    1902    1899    1908      12    1899    1908    1911      12    1899    1908
    1914      12    1896    1893    1899      15    1896    1893    1932      16
    1893    1899    1902      17    1893    1899    1905      17    1890    1887
    1893      21    1887    1893    1896      22    1989    1995    1998       2
    1983    1977    1986       5    1980    1977    1983       5    1980    1977
    1986       5    1971    1965    1974       5    1968    1965    1971       5
    1968    1965    1974       5    1962    1959    1965      26    1962    1959
    1977      26    1959    1965    1968      28    1959    1965    1971      28
    1959    1965    1974      28    1959    1977    1980      28    1959    1977
    1983      28    1959    1977    1986      28    1956    1950    1959      52
    1953    1950    1956      10    1953    1950    1959      52    1950    1959
    1962      53    1947    1944    1950      15    1947    1944    1989      16
    1944    1950    1953      17    1944    1950    1956      17    1941    1938
    1944      21    1938    1944    1947      22    2055    2061    2064       2
    2049    2043    2052      33    2046    2043    2049      33    2046    2043
    2052      33    2040    2034    2043      34    2037    2034    2040      35
    2037    2034    2043      34    2034    2043    2046      36    2034    2043
    2049      36    2034    2043    2052      36    2031    2025    2034      37
    2028    2025    2031      38    2028    2025    2034      37    2025    2034
    2037      39    2025    2034    2040      39    2022    2016    2025      37
    2019    2016    2022      38    2019    2016    2025      37    2016    2025
    2028      37    2016    2025    2031      37    2013    2007    2016      37
    2010    2007    2013      38    2010    2007    2016      37    2007    2016
    2019      37    2007    2016    2022      37    2004    2001    2007      43
    2004    2001    2055      16    2001    2007    2010      44    2001    2007
    2013      44    1998    1995    2001      21    1995    2001    2004      22
    2085    2091    2094       2    2079    2073    2082       5    2076    2073
    2079       5    2076    2073    2082       5    2070    2067    2073      57
    2070    2067    2085      16    2067    2073    2076      58    2067    2073
    2079      58    2067    2073    2082      58    2064    2061    2067      21
    2061    2067    2070      22    2151    2157    2160       2    2145    2139
    2148      33    2142    2139    2145      33    2142    2139    2148      33
    2136    2130    2139      34    2133    2130    2136      35    2133    2130
    2139      34    2130    2139    2142      36    2130    2139    2145      36
    2130    2139    2148      36    2127    2121    2130      37    2124    2121
    2127      38    2124    2121    2130      37    2121    2130    2133      39
    2121    2130    2136      39    2118    2112    2121      37    2115    2112
    2118      38    2115    2112    2121      37    2112    2121    2124      37
    2112    2121    2127      37    2109    2103    2112      37    2106    2103
    2109      38    2106    2103    2112      37    2103    2112    2115      37
    2103    2112    2118      37    2100    2097    2103      43    2100    2097
    2151      16    2097    2103    2106      44    2097    2103    2109      44
    2094    2091    2097      21    2091    2097    2100      22    2199    2205
    2208       2    2193    2187    2196       5    2190    2187    2193       5
    2190    2187    2196       5    2181    2175    2184       5    2178    2175
    2181       5    2178    2175    2184       5    2172    2169    2175      26
    2172    2169    2187      26    2169    2175    2178      28    2169    2175
    2181      28    2169    2175    2184      28    2169    2187    2190      28
    2169    2187    2193      28    2169    2187    2196      28    2166    2163
    2169      29    2166    2163    2199      16    2163    2169    2172      30
    2160    2157    2163      21    2157    2163    2166      22    2244    2250
    2253       2    2232    2226    2235       9    2229    2226    2232      10
    2229    2226    2235       9    2223    2217    2226      12    2220    2217
    2223      10    2220    2217    2226      12    2217    2226    2229      12
    2217    2226    2232      12    2214    2211    2217      15    2214    2211
    2244      16    2211    2217    2220      17    2211    2217    2223      17
    2208    2205    2211      21    2205    2211    2214      22    2289    2295
    2298       2    2277    2271    2280       9    2274    2271    2277      10
    2274    2271    2280       9    2268    2262    2271      12    2265    2262
    2268      10    2265    2262    2271      12    2262    2271    2274      12
    2262    2271    2277      12    2259    2256    2262      15    2259    2256
    2289      16    2256    2262    2265      17    2256    2262    2268      17
    2253    2250    2256      21    2250    2256    2259      22    2346    2352
    2355       2    2340    2334    2343       5    2337    2334    2340       5
    2337    2334    2343       5    2328    2322    2331       5    2325    2322
    2328       5    2325    2322    2331       5    2319    2316    2322      26
    2319    2316    2334      26    2316    2322    2325      28    2316    2322
    2328      28    2316    2322    2331      28    2316    2334    2337      28
    2316    2334    2340      28    2316    2334    2343      28    2313    2307
    2316      52    2310    2307    2313      10    2310    2307    2316      52
    2307    2316    2319      53    2304    2301    2307      15    2304    2301
    2346      16    2301    2307    2310      17    2301    2307    2313      17
    2298    2295    2301      21    2295    2301    2304      22    2412    2418
    2421       2    2406    2400    2409      33    2403    2400    2406      33
    2403    2400    2409      33    2397    2391    2400      34    2394    2391
    2397      35    2394    2391    2400      34    2391    2400    2403      36
    2391    2400    2406      36    2391    2400    2409      36    2388    2382
    2391      37    2385    2382    2388      38    2385    2382    2391      37
    2382    2391    2394      39    2382    2391    2397      39    2379    2373
    2382      37    2376    2373    2379      38    2376    2373    2382      37
    2373    2382    2385      37    2373    2382    2388      37    2370    2364
    2373      37    2367    2364    2370      38    2367    2364    2373      37
    2364    2373    2376      37    2364    2373    2379      37    2361    2358
    2364      43    2361    2358    2412      16    2358    2364    2367      44
    2358    2364    2370      44    2355    2352    2358      21    2352    2358
    2361      22    2445    2451    2454       2    2436    2430    2439     136
    2433    2430    2436     133    2433    2430    2439     136    2430    2439
    2442     137    2427    2424    2430      15    2427    2424    2445      16
    2424    2430    2433     134    2424    2430    2436     134    2421    2418
    2424      21    2418    2424    2427      22    2511    2517    2520       2
    2505    2499    2508      33    2502    2499    2505      33    2502    2499
    2508      33    2496    2490    2499      34    2493    2490    2496      35
    2493    2490    2499      34    2490    2499    2502      36    2490    2499
    2505      36    2490    2499    2508      36    2487    2481    2490      37
    2484    2481    2487      38    2484    2481    2490      37    2481    2490
    2493      39    2481    2490    2496      39    2478    2472    2481      37
    2475    2472    2478      38    2475    2472    2481      37    2472    2481
    2484      37    2472    2481    2487      37    2469    2463    2472      37
    2466    2463    2469      38    2466    2463    2472      37    2463    2472
    2475      37    2463    2472    2478      37    2460    2457    2463      43
    2460    2457    2511      16    2457    2463    2466      44    2457    2463
    2469      44    2454    2451    2457      21    2451    2457    2460      22
    2568    2574    2577       2    2562    2556    2565       5    2559    2556
    2562       5    2559    2556    2565       5    2550    2544    2553       5
    2547    2544    2550       5    2547    2544    2553       5    2541    2538
    2544      26    2541    2538    2556      26    2538    2544    2547      28
    2538    2544    2550      28    2538    2544    2553      28    2538    2556
    2559      28    2538    2556    2562      28    2538    2556    2565      28
    2535    2529    2538      52    2532    2529    2535      10    2532    2529
    2538      52    2529    2538    2541      53    2526    2523    2529      15
    2526    2523    2568      16    2523    2529    2532      17    2523    2529
    2535      17    2520    2517    2523      21    2517    2523    2526      22
    2607    2604    3639      61    2601    2604    2607      65    2598    2592
    2601      68    2595    2592    2598      69    2595    2592    2601      68
    2589    2586    2592      72    2586    2592    2595      74    2586    2592
    2598      74    2580    2586    2589      77    2580    2610    2613       2
    2577    2574    2586      79    2574    2586    2589      81    2655    2661
    2664       2    2646    2649    2652     106    2643    2640    2646     107
    2637    2634    2640     109    2634    2640    2643     111    2631    2634
    2637     113    2631    2649    2652     116    2628    2622    2631     117
    2625    2622    2628       5    2625    2622    2631     117    2619    2616
    2622      57    2619    2616    2655      16    2616    2622    2625      58
    2616    2622    2628      58    2613    2610    2616      21    2610    2616
    2619      22    2712    2718    2721       2    2706    2700    2709       5
    2703    2700    2706       5    2703    2700    2709       5    2694    2688
    2697       5    2691    2688    2694       5    2691    2688    2697       5
    2685    2682    2688      26    2685    2682    2700      26    2682    2688
    2691      28    2682    2688    2694      28    2682    2688    2697      28
    2682    2700    2703      28    2682    2700    2706      28    2682    2700
    2709      28    2679    2673    2682      52    2676    2673    2679      10
    2676    2673    2682      52    2673    2682    2685      53    2670    2667
    2673      15    2670    2667    2712      16    2667    2673    2676      17
    2667    2673    2679      17    2664    2661    2667      21    2661    2667
    2670      22    2778    2784    2787       2    2772    2766    2775      33
    2769    2766    2772      33    2769    2766    2775      33    2763    2757
    2766      34    2760    2757    2763      35    2760    2757    2766      34
    2757    2766    2769      36    2757    2766    2772      36    2757    2766
    2775      36    2754    2748    2757      37    2751    2748    2754      38
    2751    2748    2757      37    2748    2757    2760      39    2748    2757
    2763      39    2745    2739    2748      37    2742    2739    2745      38
    2742    2739    2748      37    2739    2748    2751      37    2739    2748
    2754      37    2736    2730    2739      37    2733    2730    2736      38
    2733    2730    2739      37    2730    2739    2742      37    2730    2739
    2745      37    2727    2724    2730      43    2727    2724    2778      16
    2724    2730    2733      44    2724    2730    2736      44    2721    2718
    2724      21    2718    2724    2727      22    2820    2826    2829       2
    2814    2811    2817      47    2805    2811    2814       2    2805    2811
    2817       2    2802    2796    2805      48    2799    2796    2802      10
    2799    2796    2805      48    2793    2790    2796      15    2793    2790
    2820      16    2790    2796    2799      17    2790    2796    2802      17
    2787    2784    2790      21    2784    2790    2793      22    2886    2892
    2895       2    2880    2874    2883      33    2877    2874    2880      33
    2877    2874    2883      33    2871    2865    2874      34    2868    2865
    2871      35    2868    2865    2874      34    2865    2874    2877      36
    2865    2874    2880      36    2865    2874    2883      36    2862    2856
    2865      37    2859    2856    2862      38    2859    2856    2865      37
    2856    2865    2868      39    2856    2865    2871      39    2853    2847
    2856      37    2850    2847    2853      38    2850    2847    2856      37
    2847    2856    2859      37    2847    2856    2862      37    2844    2838
    2847      37    2841    2838    2844      38    2841    2838    2847      37
    2838    2847    2850      37    2838    2847    2853      37    2835    2832
    2838      43    2835    2832    2886      16    2832    2838    2841      44
    2832    2838    2844      44    2829    2826    2832      21    2826    2832
    2835      22    2934    2940    2943       2    2928    2922    2931       5
    2925    2922    2928       5    2925    2922    2931       5    2916    2910
    2919       5    2913    2910    2916       5    2913    2910    2919       5
    2907    2904    2910      26    2907    2904    2922      26    2904    2910
    2913      28    2904    2910    2916      28    2904    2910    2919      28
    2904    2922    2925      28    2904    2922    2928      28    2904    2922
    2931      28    2901    2898    2904      29    2901    2898    2934      16
    2898    2904    2907      30    2895    2892    2898      21    2892    2898
    2901      22    2964    2970    2973       2    2958    2952    2961       5
    2955    2952    2958       5    2955    2952    2961       5    2949    2946
    2952      57    2949    2946    2964      16    2946    2952    2955      58
    2946    2952    2958      58    2946    2952    2961      58    2943    2940
    2946      21    2940    2946    2949      22    3036    3042    3045       2
    3030    3027    3033     122    3021    3018    3024     122    3015    3018
    3021     124    3015    3018    3024     124    3015    3027    3030     124
    3015    3027    3033     124    3012    3009    3015     124    3006    3000
    3009     125    3003    3000    3006     126    3003    3000    3009     125
    3000    3009    3012     127    2997    2991    3000      37    2994    2991
    2997      38    2994    2991    3000      37    2991    3000    3003     129
    2991    3000    3006     129    2988    2982    2991      37    2985    2982
    2988      38    2985    2982    2991      37    2982    2991    2994      37
    2982    2991    2997      37    2979    2976    2982      43    2979    2976
    3036      16    2976    2982    2985      44    2976    2982    2988      44
    2973    2970    2976      21    2970    2976    2979      22    3093    3099
    3102       2    3087    3081    3090       5    3084    3081    3087       5
    3084    3081    3090       5    3075    3069    3078       5    3072    3069
    3075       5    3072    3069    3078       5    3066    3063    3069      26
    3066    3063    3081      26    3063    3069    3072      28    3063    3069
    3075      28    3063    3069    3078      28    3063    3081    3084      28
    3063    3081    3087      28    3063    3081    3090      28    3060    3054
    3063      52    3057    3054    3060      10    3057    3054    3063      52
    3054    3063    3066      53    3051    3048    3054      15    3051    3048
    3093      16    3048    3054    3057      17    3048    3054    3060      17
    3045    3042    3048      21    3042    3048    3051      22    3159    3165
    3168       2    3153    3147    3156      33    3150    3147    3153      33
    3150    3147    3156      33    3144    3138    3147      34    3141    3138
    3144      35    3141    3138    3147      34    3138    3147    3150      36
    3138    3147    3153      36    3138    3147    3156      36    3135    3129
    3138      37    3132    3129    3135      38    3132    3129    3138      37
    3129    3138    3141      39    3129    3138    3144      39    3126    3120
    3129      37    3123    3120    3126      38    3123    3120    3129      37
    3120    3129    3132      37    3120    3129    3135      37    3117    3111
    3120      37    3114    3111    3117      38    3114    3111    3120      37
    3111    3120    3123      37    3111    3120    3126      37    3108    3105
    3111      43    3108    3105    3159      16    3105    3111    3114      44
    3105    3111    3117      44    3102    3099    3105      21    3099    3105
    3108      22    3225    3231    3234       2    3219    3213    3222      33
    3216    3213    3219      33    3216    3213    3222      33    3210    3204
    3213      34    3207    3204    3210      35    3207    3204    3213      34
    3204    3213    3216      36    3204    3213    3219      36    3204    3213
    3222      36    3201    3195    3204      37    3198    3195    3201      38
    3198    3195    3204      37    3195    3204    3207      39    3195    3204
    3210      39    3192    3186    3195      37    3189    3186    3192      38
    3189    3186    3195      37    3186    3195    3198      37    3186    3195
    3201      37    3183    3177    3186      37    3180    3177    3183      38
    3180    3177    3186      37    3177    3186    3189      37    3177    3186
    3192      37    3174    3171    3177      43    3174    3171    3225      16
    3171    3177    3180      44    3171    3177    3183      44    3168    3165
    3171      21    3165    3171    3174      22    3291    3297    3300       2
    3285    3279    3288      33    3282    3279    3285      33    3282    3279
    3288      33    3276    3270    3279      34    3273    3270    3276      35
    3273    3270    3279      34    3270    3279    3282      36    3270    3279
    3285      36    3270    3279    3288      36    3267    3261    3270      37
    3264    3261    3267      38    3264    3261    3270      37    3261    3270
    3273      39    3261    3270    3276      39    3258    3252    3261      37
    3255    3252    3258      38    3255    3252    3261      37    3252    3261
    3264      37    3252    3261    3267      37    3249    3243    3252      37
    3246    3243    3249      38    3246    3243    3252      37    3243    3252
    3255      37    3243    3252    3258      37    3240    3237    3243      43
    3240    3237    3291      16    3237    3243    3246      44    3237    3243
    3249      44    3234    3231    3237      21    3231    3237    3240      22
    3333    3339    3342       2    3327    3324    3330      47    3318    3324
    3327       2    3318    3324    3330       2    3315    3309    3318      48
    3312    3309    3315      10    3312    3309    3318      48    3306    3303
    3309      15    3306    3303    3333      16    3303    3309    3312      17
    3303    3309    3315      17    3300    3297    3303      21    3297    3303
    3306      22    3363    3369    3372       2    3357    3351    3360       5
    3354    3351    3357       5    3354    3351    3360       5    3348    3345
    3351      57    3348    3345    3363      16    3345    3351    3354      58
    3345    3351    3357      58    3345    3351    3360      58    3342    3339
    3345      21    3339    3345    3348      22    3408    3414    3417       2
    3396    3390    3399       9    3393    3390    3396      10    3393    3390
    3399       9    3387    3381    3390      12    3384    3381    3387      10
    3384    3381    3390      12    3381    3390    3393      12    3381    3390
    3396      12    3378    3375    3381      15    3378    3375    3408      16
    3375    3381    3384      17    3375    3381    3387      17    3372    3369
    3375      21    3369    3375    3378      22    3438    3444    3447       2
    3432    3426    3435     132    3429    3426    3432     133    3429    3426
    3435     132    3423    3420    3426      15    3423    3420    3438      16
    3420    3426    3429     134    3420    3426    3432     134    3417    3414
    3420      21    3414    3420    3423      22    3504    3510    3513       2
    3498    3492    3501      33    3495    3492    3498      33    3495    3492
    3501      33    3489    3483    3492      34    3486    3483    3489      35
    3486    3483    3492      34    3483    3492    3495      36    3483    3492
    3498      36    3483    3492    3501      36    3480    3474    3483      37
    3477    3474    3480      38    3477    3474    3483      37    3474    3483
    3486      39    3474    3483    3489      39    3471    3465    3474      37
    3468    3465    3471      38    3468    3465    3474      37    3465    3474
    3477      37    3465    3474    3480      37    3462    3456    3465      37
    3459    3456    3462      38    3459    3456    3465      37    3456    3465
    3468      37    3456    3465    3471      37    3453    3450    3456      43
    3453    3450    3504      16    3450    3456    3459      44    3450    3456
    3462      44    3447    3444    3450      21    3444    3450    3453      22
    3534    3540    3543       2    3534    3540    3546       2    3528    3522
    3531       5    3525    3522    3528       5    3525    3522    3531       5
    3519    3516    3522      57    3519    3516    3534      16    3516    3522
    3525      58    3516    3522    3528      58    3516    3522    3531      58
    3513    3510    3516      21    3510    3516    3519      22    3543    3540
    3546      47    3636    3630    3639     144    3633    3630    3636     145
    3633    3630    3639     144    3627    3621    3630     147    3624    3621
    3627     145    3624    3621    3630     147    3621    3630    3633     147
    3621    3630    3636     147    3618    3621    3624     149    3618    3621
    3627     149    3615    3609    3618     149    3612    3609    3615     145
    3612    3609    3618     149    3606    3600    3609     147    3603    3600
    3606     145    3603    3600    3609     147    3600    3609    3612     147
    3600    3609    3615     147    3597    3600    3603     149    3597    3600
    3606     149    3594    3588    3597     149    3591    3588    3594     145
    3591    3588    3597     149    3585    3579    3588     147    3582    3579
    3585     145    3582    3579    3588     147    3579    3588    3591     147
    3579    3588    3594     147    3576    3579    3582     149    3576    3579
    3585     149    3573    3567    3576     149    3570    3567    3573     145
    3570    3567    3576     149    3564    3558    3567     147    3561    3558
    3564     145    3561    3558    3567     147    3558    3567    3570     147
    3558    3567    3573     147    3555    3558    3561     144    3555    3558
    3564     144
%FLAG ANGLES_WITHOUT_HYDROGEN                                                   
%FORMAT(10I8)                                                                   
      15      12      18       1      12      18      24       3       3      12
      15       6       3      12      18       7      60      57      63       1
      57      63      69       3      51      48      54       8      39      48
      51      11      39      48      54      11      30      24      57      13
      30      39      48      14      24      30      39      18      24      57
      60      19      24      57      63      20      18      24      30      23
      18      24      57      24     108     105     111       1     105     111
     117       3      81      75      93      25      75      69     105      27
      69      75      81      31      69      75      93      31      69     105
     108      19      69     105     111      20      63      69      75      32
      63      69     105      24     174     171     177       1     171     177
     183       3     141     150     159      40     132     141     150      41
     123     117     171      42     123     132     141      41     117     123
     132      45     117     171     174      19     117     171     177      20
     111     117     123      46     111     117     171      24     225     222
     228       1     222     228     234       3     210     207     213       1
     198     207     210      49     198     207     213      50     189     183
     222      13     189     198     207      51     183     189     198      18
     183     222     225      19     183     222     228      20     177     183
     189      23     177     183     222      24     282     279     285       1
     279     285     291       3     255     249     267      25     240     234
     279      13     240     249     255      54     240     249     267      54
     234     240     249      55     234     279     282      19     234     279
     285      20     228     234     240      23     228     234     279      24
     327     324     330       1     324     330     336       3     318     315
     321       8     306     315     318      11     306     315     321      11
     297     291     324      13     297     306     315      14     291     297
     306      18     291     324     327      19     291     324     330      20
     285     291     297      23     285     291     324      24     357     354
     360       1     354     360     366       3     342     336     354      56
     336     354     357      19     336     354     360      20     330     336
     342      59     330     336     354      24     402     399     405       1
     399     405     411       3     393     390     396       8     381     390
     393      11     381     390     396      11     372     366     399      13
     372     381     390      14     366     372     381      18     366     399
     402      19     366     399     405      20     360     366     372      23
     360     366     399      24     450     447     453       1     447     453
     459       3     423     417     435      25     417     411     447      27
     411     417     423      31     411     417     435      31     411     447
     450      19     411     447     453      20     405     411     417      32
     405     411     447      24     495     492     498       1     492     498
     504       3     486     483     489       8     474     483     486      11
     474     483     489      11     465     459     492      13     465     474
     483      14     459     465     474      18     459     492     495      19
     459     492     498      20     453     459     465      23     453     459
     492      24     540     537     543       1     537     543     549       3
     531     528     534       8     519     528     531      11     519     528
     534      11     510     504     537      13     510     519     528      14
     504     510     519      18     504     537     540      19     504     537
     543      20     498     504     510      23     498     504     537      24
     597     594     600       1     594     600     606       3     570     564
     582      25     555     549     594      13     555     564     570      54
     555     564     582      54     549     555     564      55     549     594
     597      19     549     594     600      20     543     549     555      23
     543     549     594      24     642     639     645       1     639     645
     657      60     633     630     636       8     621     630     633      11
     621     630     636      11     612     606     639      13     612     621
     630      14     606     612     621      18     606     639     642      19
     606     639     645      20     600     606     612      23     600     606
     639      24     675     672    3549      62     675    3555    3552      63
     675    3555    3558      64     672     675    3555      66     672    3549
    3552      67     663     672     675      70     663     672    3549      71
     657     651     681      73     657     663     672      75     654     651
     657      76     654     651     681       1     651     657     663      78
     651     681     687       3     645     657     651      80     645     657
     663      82     723     720     726       1     720     726     732       3
     714     711     717       8     702     711     714      11     702     711
     717      11     693     687     720      13     693     702     711      14
     687     693     702      18     687     720     723      19     687     720
     726      20     681     687     693      23     681     687     720      24
     780     777     783       1     777     783     789       3     753     747
     765      25     738     732     777      13     738     747     753      54
     738     747     765      54     732     738     747      55     732     777
     780      19     732     777     783      20     726     732     738      23
     726     732     777      24     852     849     855       1     849     855
     861       3     834     840     846      85     828     834     840      86
     822     819     846      87     822     828     834      86     819     822
     828      89     819     846     840      90     813     819     822      92
     813     819     846      93     807     804     846      95     807     813
     819      97     804     807     813      99     804     846     819     100
     804     846     840     101     795     789     849      56     795     804
     807     103     795     804     846     104     789     795     804     105
     789     849     852      19     789     849     855      20     783     789
     795      59     783     789     849      24     903     900     906       1
     900     906     912       3     885     891     894     108     879     876
     894     110     879     885     891     112     876     879     885     114
     876     894     891     115     867     861     900      56     867     876
     879     118     867     876     894     119     861     867     876     120
     861     900     903      19     861     900     906      20     855     861
     867      59     855     861     900      24     960     957     963       1
     957     963     969       3     933     927     945      25     918     912
     957      13     918     927     933      54     918     927     945      54
     912     918     927      55     912     957     960      19     912     957
     963      20     906     912     918      23     906     912     957      24
    1005    1002    1008       1    1002    1008    1014       3     996     993
     999       8     984     993     996      11     984     993     999      11
     975     969    1002      13     975     984     993      14     969     975
     984      18     969    1002    1005      19     969    1002    1008      20
     963     969     975      23     963     969    1002      24    1047    1044
    1050       1    1044    1050    1056       3    1032    1029    1035       1
    1020    1014    1044      13    1020    1029    1032      49    1020    1029
    1035      50    1014    1020    1029     121    1014    1044    1047      19
    1014    1044    1050      20    1008    1014    1020      23    1008    1014
    1044      24    1092    1089    1095       1    1089    1095    1101       3
    1083    1080    1086       8    1071    1080    1083      11    1071    1080
    1086      11    1062    1056    1089      13    1062    1071    1080      14
    1056    1062    1071      18    1056    1089    1092      19    1056    1089
    1095      20    1050    1056    1062      23    1050    1056    1089      24
    1140    1137    1143       1    1137    1143    1149       3    1113    1107
    1125      25    1107    1101    1137      27    1101    1107    1113      31
    1101    1107    1125      31    1101    1137    1140      19    1101    1137
    1143      20    1095    1101    1107      32    1095    1101    1137      24
    1170    1167    1173       1    1167    1173    1179       3    1155    1149
    1167      56    1149    1167    1170      19    1149    1167    1173      20
    1143    1149    1155      59    1143    1149    1167      24    1242    1239
    1245       1    1239    1245    1251       3    1221    1218    1230     123
    1212    1218    1221     123    1212    1218    1230     123    1203    1212
    1218     128    1194    1203    1212     130    1185    1179    1239      42
    1185    1194    1203      41    1179    1185    1194      45    1179    1239
    1242      19    1179    1239    1245      20    1173    1179    1185      46
    1173    1179    1239      24    1299    1296    1302       1    1296    1302
    1308       3    1272    1266    1284      25    1257    1251    1296      13
    1257    1266    1272      54    1257    1266    1284      54    1251    1257
    1266      55    1251    1296    1299      19    1251    1296    1302      20
    1245    1251    1257      23    1245    1251    1296      24    1344    1341
    1347       1    1341    1347    1353       3    1335    1332    1338       8
    1323    1332    1335      11    1323    1332    1338      11    1314    1308
    1341      13    1314    1323    1332      14    1308    1314    1323      18
    1308    1341    1344      19    1308    1341    1347      20    1302    1308
    1314      23    1302    1308    1341      24    1410    1407    1413       1
    1407    1413    1419       3    1377    1386    1395      40    1368    1377
    1386      41    1359    1353    1407      42    1359    1368    1377      41
    1353    1359    1368      45    1353    1407    1410      19    1353    1407
    1413      20    1347    1353    1359      46    1347    1353    1407      24
    1455    1452    1458       1    1452    1458    1464       3    1446    1443
    1449       8    1434    1443    1446      11    1434    1443    1449      11
    1425    1419    1452      13    1425    1434    1443      14    1419    1425
    1434      18    1419    1452    1455      19    1419    1452    1458      20
    1413    1419    1425      23    1413    1419    1452      24    1497    1494
    1500       1    1494    1500    1506       3    1482    1479    1485       1
    1470    1464    1494      13    1470    1479    1482      49    1470    1479
    1485      50    1464    1470    1479     121    1464    1494    1497      19
    1464    1494    1500      20    1458    1464    1470      23    1458    1464
    1494      24    1527    1524    1530       1    1524    1530    1536       3
    1512    1506    1524      56    1506    1524    1527      19    1506    1524
    1530      20    1500    1506    1512      59    1500    1506    1524      24
    1572    1569    1575       1    1569    1575    1581       3    1563    1560
    1566       8    1551    1560    1563      11    1551    1560    1566      11
    1542    1536    1569      13    1542    1551    1560      14    1536    1542
    1551      18    1536    1569    1572      19    1536    1569    1575      20
    1530    1536    1542      23    1530    1536    1569      24    1602    1599
    1605       1    1599    1605    1611       3    1596    3435    3426     131
    1587    1581    1599      13    1587    1596    3435     131    1581    1587
    1596     135    1581    1599    1602      19    1581    1599    1605      20
    1575    1581    1587      23    1575    1581    1599      24    1647    1644
    1650       1    1644    1650    1656       3    1638    1635    1641       8
    1626    1635    1638      11    1626    1635    1641      11    1617    1611
    1644      13    1617    1626    1635      14    1611    1617    1626      18
    1611    1644    1647      19    1611    1644    1650      20    1605    1611
    1617      23    1605    1611    1644      24    1677    1674    1680       1
    1662    1656    1674      56    1656    1674    1677      19    1656    1674
    1680      20    1650    1656    1662      59    1650    1656    1674      24
    1704    1701    1707       1    1701    1707    1713       3    1692    1701
    1704       6    1692    1701    1707       7    1770    1767    1773       1
    1767    1773    1779       3    1737    1746    1755      40    1728    1737
    1746      41    1719    1713    1767      42    1719    1728    1737      41
    1713    1719    1728      45    1713    1767    1770      19    1713    1767
    1773      20    1707    1713    1719      46    1707    1713    1767      24
    1818    1815    1821       1    1815    1821    1827       3    1791    1785
    1803      25    1785    1779    1815      27    1779    1785    1791      31
    1779    1785    1803      31    1779    1815    1818      19    1779    1815
    1821      20    1773    1779    1785      32    1773    1779    1815      24
    1884    1881    1887       1    1881    1887    1893       3    1851    1860
    1869      40    1842    1851    1860      41    1833    1827    1881      42
    1833    1842    1851      41    1827    1833    1842      45    1827    1881
    1884      19    1827    1881    1887      20    1821    1827    1833      46
    1821    1827    1881      24    1935    1932    1938       1    1932    1938
    1944       3    1920    1917    1923       1    1908    1917    1920      49
    1908    1917    1923      50    1899    1893    1932      13    1899    1908
    1917      51    1893    1899    1908      18    1893    1932    1935      19
    1893    1932    1938      20    1887    1893    1899      23    1887    1893
    1932      24    1992    1989    1995       1    1989    1995    2001       3
    1965    1959    1977      25    1950    1944    1989      13    1950    1959
    1965      54    1950    1959    1977      54    1944    1950    1959      55
    1944    1989    1992      19    1944    1989    1995      20    1938    1944
    1950      23    1938    1944    1989      24    2058    2055    2061       1
    2055    2061    2067       3    2025    2034    2043      40    2016    2025
    2034      41    2007    2001    2055      42    2007    2016    2025      41
    2001    2007    2016      45    2001    2055    2058      19    2001    2055
    2061      20    1995    2001    2007      46    1995    2001    2055      24
    2088    2085    2091       1    2085    2091    2097       3    2073    2067
    2085      56    2067    2085    2088      19    2067    2085    2091      20
    2061    2067    2073      59    2061    2067    2085      24    2154    2151
    2157       1    2151    2157    2163       3    2121    2130    2139      40
    2112    2121    2130      41    2103    2097    2151      42    2103    2112
    2121      41    2097    2103    2112      45    2097    2151    2154      19
    2097    2151    2157      20    2091    2097    2103      46    2091    2097
    2151      24    2202    2199    2205       1    2199    2205    2211       3
    2175    2169    2187      25    2169    2163    2199      27    2163    2169
    2175      31    2163    2169    2187      31    2163    2199    2202      19
    2163    2199    2205      20    2157    2163    2169      32    2157    2163
    2199      24    2247    2244    2250       1    2244    2250    2256       3
    2238    2235    2241       8    2226    2235    2238      11    2226    2235
    2241      11    2217    2211    2244      13    2217    2226    2235      14
    2211    2217    2226      18    2211    2244    2247      19    2211    2244
    2250      20    2205    2211    2217      23    2205    2211    2244      24
    2292    2289    2295       1    2289    2295    2301       3    2283    2280
    2286       8    2271    2280    2283      11    2271    2280    2286      11
    2262    2256    2289      13    2262    2271    2280      14    2256    2262
    2271      18    2256    2289    2292      19    2256    2289    2295      20
    2250    2256    2262      23    2250    2256    2289      24    2349    2346
    2352       1    2346    2352    2358       3    2322    2316    2334      25
    2307    2301    2346      13    2307    2316    2322      54    2307    2316
    2334      54    2301    2307    2316      55    2301    2346    2349      19
    2301    2346    2352      20    2295    2301    2307      23    2295    2301
    2346      24    2415    2412    2418       1    2412    2418    2424       3
    2382    2391    2400      40    2373    2382    2391      41    2364    2358
    2412      42    2364    2373    2382      41    2358    2364    2373      45
    2358    2412    2415      19    2358    2412    2418      20    2352    2358
    2364      46    2352    2358    2412      24    2448    2445    2451       1
    2445    2451    2457       3    2430    2424    2445      13    2424    2430
    2439     138    2424    2445    2448      19    2424    2445    2451      20
    2418    2424    2430      23    2418    2424    2445      24    2514    2511
    2517       1    2511    2517    2523       3    2481    2490    2499      40
    2472    2481    2490      41    2463    2457    2511      42    2463    2472
    2481      41    2457    2463    2472      45    2457    2511    2514      19
    2457    2511    2517      20    2451    2457    2463      46    2451    2457
    2511      24    2571    2568    2574       1    2568    2574    2586      60
    2544    2538    2556      25    2529    2523    2568      13    2529    2538
    2544      54    2529    2538    2556      54    2523    2529    2538      55
    2523    2568    2571      19    2523    2568    2574      20    2517    2523
    2529      23    2517    2523    2568      24    2604    2601    3645     139
    2604    3639    3630      64    2604    3639    3642     140    2601    2604
    3639      66    2601    3645    3642     141    2592    2601    2604      70
    2592    2601    3645     142    2586    2580    2610      73    2586    2592
    2601      75    2583    2580    2586      76    2583    2580    2610       1
    2580    2586    2592      78    2580    2610    2616       3    2574    2586
    2580      80    2574    2586    2592      82    2658    2655    2661       1
    2655    2661    2667       3    2640    2646    2649     108    2634    2631
    2649     110    2634    2640    2646     112    2631    2634    2640     114
    2631    2649    2646     115    2622    2616    2655      56    2622    2631
    2634     118    2622    2631    2649     119    2616    2622    2631     120
    2616    2655    2658      19    2616    2655    2661      20    2610    2616
    2622      59    2610    2616    2655      24    2715    2712    2718       1
    2712    2718    2724       3    2688    2682    2700      25    2673    2667
    2712      13    2673    2682    2688      54    2673    2682    2700      54
    2667    2673    2682      55    2667    2712    2715      19    2667    2712
    2718      20    2661    2667    2673      23    2661    2667    2712      24
    2781    2778    2784       1    2778    2784    2790       3    2748    2757
    2766      40    2739    2748    2757      41    2730    2724    2778      42
    2730    2739    2748      41    2724    2730    2739      45    2724    2778
    2781      19    2724    2778    2784      20    2718    2724    2730      46
    2718    2724    2778      24    2823    2820    2826       1    2820    2826
    2832       3    2808    2805    2811       1    2796    2790    2820      13
    2796    2805    2808      49    2796    2805    2811      50    2790    2796
    2805     121    2790    2820    2823      19    2790    2820    2826      20
    2784    2790    2796      23    2784    2790    2820      24    2889    2886
    2892       1    2886    2892    2898       3    2856    2865    2874      40
    2847    2856    2865      41    2838    2832    2886      42    2838    2847
    2856      41    2832    2838    2847      45    2832    2886    2889      19
    2832    2886    2892      20    2826    2832    2838      46    2826    2832
    2886      24    2937    2934    2940       1    2934    2940    2946       3
    2910    2904    2922      25    2904    2898    2934      27    2898    2904
    2910      31    2898    2904    2922      31    2898    2934    2937      19
    2898    2934    2940      20    2892    2898    2904      32    2892    2898
    2934      24    2967    2964    2970       1    2964    2970    2976       3
    2952    2946    2964      56    2946    2964    2967      19    2946    2964
    2970      20    2940    2946    2952      59    2940    2946    2964      24
    3039    3036    3042       1    3036    3042    3048       3    3018    3015
    3027     123    3009    3015    3018     123    3009    3015    3027     123
    3000    3009    3015     128    2991    3000    3009     130    2982    2976
    3036      42    2982    2991    3000      41    2976    2982    2991      45
    2976    3036    3039      19    2976    3036    3042      20    2970    2976
    2982      46    2970    2976    3036      24    3096    3093    3099       1
    3093    3099    3105       3    3069    3063    3081      25    3054    3048
    3093      13    3054    3063    3069      54    3054    3063    3081      54
    3048    3054    3063      55    3048    3093    3096      19    3048    3093
    3099      20    3042    3048    3054      23    3042    3048    3093      24
    3162    3159    3165       1    3159    3165    3171       3    3129    3138
    3147      40    3120    3129    3138      41    3111    3105    3159      42
    3111    3120    3129      41    3105    3111    3120      45    3105    3159
    3162      19    3105    3159    3165      20    3099    3105    3111      46
    3099    3105    3159      24    3228    3225    3231       1    3225    3231
    3237       3    3195    3204    3213      40    3186    3195    3204      41
    3177    3171    3225      42    3177    3186    3195      41    3171    3177
    3186      45    3171    3225    3228      19    3171    3225    3231      20
    3165    3171    3177      46    3165    3171    3225      24    3294    3291
    3297       1    3291    3297    3303       3    3261    3270    3279      40
    3252    3261    3270      41    3243    3237    3291      42    3243    3252
    3261      41    3237    3243    3252      45    3237    3291    3294      19
    3237    3291    3297      20    3231    3237    3243      46    3231    3237
    3291      24    3336    3333    3339       1    3333    3339    3345       3
    3321    3318    3324       1    3309    3303    3333      13    3309    3318
    3321      49    3309    3318    3324      50    3303    3309    3318     121
    3303    3333    3336      19    3303    3333    3339      20    3297    3303
    3309      23    3297    3303    3333      24    3366    3363    3369       1
    3363    3369    3375       3    3351    3345    3363      56    3345    3363
    3366      19    3345    3363    3369      20    3339    3345    3351      59
    3339    3345    3363      24    3411    3408    3414       1    3408    3414
    3420       3    3402    3399    3405       8    3390    3399    3402      11
    3390    3399    3405      11    3381    3375    3408      13    3381    3390
    3399      14    3375    3381    3390      18    3375    3408    3411      19
    3375    3408    3414      20    3369    3375    3381      23    3369    3375
    3408      24    3441    3438    3444       1    3438    3444    3450       3
    3426    3420    3438      13    3420    3426    3435     135    3420    3438
    3441      19    3420    3438    3444      20    3414    3420    3426      23
    3414    3420    3438      24    3507    3504    3510       1    3504    3510
    3516       3    3474    3483    3492      40    3465    3474    3483      41
    3456    3450    3504      42    3456    3465    3474      41    3450    3456
    3465      45    3450    3504    3507      19    3450    3504    3510      20
    3444    3450    3456      46    3444    3450    3504      24    3537    3534
    3540       1    3522    3516    3534      56    3516    3534    3537      19
    3516    3534    3540      20    3510    3516    3522      59    3510    3516
    3534      24    3639    3642    3645     143    3630    3639    3642     146
    3621    3630    3639     148    3618    3621    3630     150    3609    3618
    3621     151    3600    3609    3618     150    3597    3600    3609     150
    3588    3597    3600     151    3579    3588    3597     150    3576    3579
    3588     150    3567    3576    3579     151    3558    3567    3576     150
    3555    3558    3567     148    3552    3555    3558     152    3549    3552
    3555     153
%FLAG DIHEDRALS_INC_HYDROGEN                                                    
%FORMAT(10I8)                                                                   
      15      12      18      21       1      15      12     -18      21       2
      12      18      24      27       3       9       3      12      15       7
       9       3     -12      15       3       9       3     -12      15       8
       9       3      12      18       3       6       3      12      15       7
       6       3     -12      15       3       6       3     -12      15       8
       6       3      12      18       3       3      12      18      21       2
       0       3      12      15       7       0       3     -12      15       3
       0       3     -12      15       8       0       3      12      18       3
      60      57      63      66       1      60      57     -63      66       2
      57      63      69      72       3      45      39      48      51       3
      45      39      48      54       3      42      39      48      51       3
      42      39      48      54       3      36      30      24      57      13
      36      30      39      42      14      36      30      39      45      14
      36      30      39      48      13      33      30      24      57      13
      33      30      39      42      14      33      30      39      45      14
      33      30      39      48      13      27      24      30      33      13
      27      24      30      36      13      27      24      30      39      13
      27      24      57      60       4      27      24     -57      60       3
      27      24     -57      60      17      27      24      57      63       3
      24      30      39      42      18      24      30      39      45      18
      24      57      63      66       2      21      18      24      27       3
      21      18      24      30       3      21      18      24      57       3
      18      24      30      33      13      18      24      30      36      13
     108     105     111     114       1     108     105    -111     114       2
     105     111     117     120       3      90      81      75      93      18
      87      81      75      93      18      84      81      75      93      18
      81      75      93      96      18      81      75      93      99      18
      81      75      93     102      18      78      75      69     105      13
      78      75      81      84      14      78      75      81      87      14
      78      75      81      90      14      78      75      93      96      14
      78      75      93      99      14      78      75      93     102      14
      72      69      75      78      13      72      69      75      81      13
      72      69      75      93      13      72      69     105     108       4
      72      69    -105     108       3      72      69    -105     108      17
      72      69     105     111       3      69      75      81      84      18
      69      75      81      87      18      69      75      81      90      18
      69      75      93      96      18      69      75      93      99      18
      69      75      93     102      18      69     105     111     114       2
      66      63      69      72       3      66      63      69      75       3
      66      63      69     105       3      63      69      75      78      13
     174     171     177     180       1     174     171    -177     180       2
     171     177     183     186       3     156     150     159     162      13
     156     150     159     165      13     156     150     159     168      13
     153     150     159     162      13     153     150     159     165      13
     153     150     159     168      13     147     141     150     153      13
     147     141     150     156      13     147     141     150     159      13
     144     141     150     153      13     144     141     150     156      13
     144     141     150     159      13     141     150     159     162      13
     141     150     159     165      13     141     150     159     168      13
     138     132     141     144      14     138     132     141     147      14
     138     132     141     150      18     135     132     141     144      14
     135     132     141     147      14     135     132     141     150      18
     132     141     150     153      13     132     141     150     156      13
     129     123     117     171      13     129     123     132     135      14
     129     123     132     138      14     129     123     132     141      18
     126     123     117     171      13     126     123     132     135      14
     126     123     132     138      14     126     123     132     141      18
     123     132     141     144      18     123     132     141     147      18
     120     117     123     126      13     120     117     123     129      13
     120     117     123     132      13     120     117     171     174       4
     120     117    -171     174       3     120     117    -171     174      17
     120     117     171     177       3     117     123     132     135      18
     117     123     132     138      18     117     171     177     180       2
     114     111     117     120       3     114     111     117     123       3
     114     111     117     171       3     111     117     123     126      13
     111     117     123     129      13     225     222     228     231       1
     225     222    -228     231       2     222     228     234     237       3
     210     207     213     216       1     210     207    -213     216       2
     210     207     213     219       1     210     207    -213     219       2
     204     198     207     210       7     204     198    -207     210       3
     204     198    -207     210       8     204     198     207     213       3
     201     198     207     210       7     201     198    -207     210       3
     201     198    -207     210       8     201     198     207     213       3
     198     207     213     216       2     198     207     213     219       2
     195     189     183     222      13     195     189     198     201      14
     195     189     198     204      14     195     189     198     207      13
     192     189     183     222      13     192     189     198     201      14
     192     189     198     204      14     192     189     198     207      13
     186     183     189     192      13     186     183     189     195      13
     186     183     189     198      13     186     183     222     225       4
     186     183    -222     225       3     186     183    -222     225      17
     186     183     222     228       3     183     189     198     201      18
     183     189     198     204      18     183     222     228     231       2
     180     177     183     186       3     180     177     183     189       3
     180     177     183     222       3     177     183     189     192      13
     177     183     189     195      13     282     279     285     288       1
     282     279    -285     288       2     279     285     291     294       3
     264     255     249     267      18     261     255     249     267      18
     258     255     249     267      18     255     249     267     270      18
     255     249     267     273      18     255     249     267     276      18
     252     249     255     258      14     252     249     255     261      14
     252     249     255     264      14     252     249     267     270      14
     252     249     267     273      14     252     249     267     276      14
     246     240     234     279      13     246     240     249     252      14
     246     240     249     255      18     246     240     249     267      18
     243     240     234     279      13     243     240     249     252      14
     243     240     249     255      18     243     240     249     267      18
     240     249     255     258      18     240     249     255     261      18
     240     249     255     264      18     240     249     267     270      18
     240     249     267     273      18     240     249     267     276      18
     237     234     240     243      13     237     234     240     246      13
     237     234     240     249      13     237     234     279     282       4
     237     234    -279     282       3     237     234    -279     282      17
     237     234     279     285       3     234     240     249     252      18
     234     279     285     288       2     231     228     234     237       3
     231     228     234     240       3     231     228     234     279       3
     228     234     240     243      13     228     234     240     246      13
     327     324     330     333       1     327     324    -330     333       2
     324     330     336     339       3     312     306     315     318       3
     312     306     315     321       3     309     306     315     318       3
     309     306     315     321       3     303     297     291     324      13
     303     297     306     309      14     303     297     306     312      14
     303     297     306     315      13     300     297     291     324      13
     300     297     306     309      14     300     297     306     312      14
     300     297     306     315      13     294     291     297     300      13
     294     291     297     303      13     294     291     297     306      13
     294     291     324     327       4     294     291    -324     327       3
     294     291    -324     327      17     294     291     324     330       3
     291     297     306     309      18     291     297     306     312      18
     291     324     330     333       2     288     285     291     294       3
     288     285     291     297       3     288     285     291     324       3
     285     291     297     300      13     285     291     297     303      13
     357     354     360     363       1     357     354    -360     363       2
     354     360     366     369       3     351     342     336     354      13
     348     342     336     354      13     345     342     336     354      13
     339     336     342     345      13     339     336     342     348      13
     339     336     342     351      13     339     336     354     357       4
     339     336    -354     357       3     339     336    -354     357      17
     339     336     354     360       3     336     354     360     363       2
     333     330     336     339       3     333     330     336     342       3
     333     330     336     354       3     330     336     342     345      13
     330     336     342     348      13     330     336     342     351      13
     402     399     405     408       1     402     399    -405     408       2
     399     405     411     414       3     387     381     390     393       3
     387     381     390     396       3     384     381     390     393       3
     384     381     390     396       3     378     372     366     399      13
     378     372     381     384      14     378     372     381     387      14
     378     372     381     390      13     375     372     366     399      13
     375     372     381     384      14     375     372     381     387      14
     375     372     381     390      13     369     366     372     375      13
     369     366     372     378      13     369     366     372     381      13
     369     366     399     402       4     369     366    -399     402       3
     369     366    -399     402      17     369     366     399     405       3
     366     372     381     384      18     366     372     381     387      18
     366     399     405     408       2     363     360     366     369       3
     363     360     366     372       3     363     360     366     399       3
     360     366     372     375      13     360     366     372     378      13
     450     447     453     456       1     450     447    -453     456       2
     447     453     459     462       3     432     423     417     435      18
     429     423     417     435      18     426     423     417     435      18
     423     417     435     438      18     423     417     435     441      18
     423     417     435     444      18     420     417     411     447      13
     420     417     423     426      14     420     417     423     429      14
     420     417     423     432      14     420     417     435     438      14
     420     417     435     441      14     420     417     435     444      14
     414     411     417     420      13     414     411     417     423      13
     414     411     417     435      13     414     411     447     450       4
     414     411    -447     450       3     414     411    -447     450      17
     414     411     447     453       3     411     417     423     426      18
     411     417     423     429      18     411     417     423     432      18
     411     417     435     438      18     411     417     435     441      18
     411     417     435     444      18     411     447     453     456       2
     408     405     411     414       3     408     405     411     417       3
     408     405     411     447       3     405     411     417     420      13
     495     492     498     501       1     495     492    -498     501       2
     492     498     504     507       3     480     474     483     486       3
     480     474     483     489       3     477     474     483     486       3
     477     474     483     489       3     471     465     459     492      13
     471     465     474     477      14     471     465     474     480      14
     471     465     474     483      13     468     465     459     492      13
     468     465     474     477      14     468     465     474     480      14
     468     465     474     483      13     462     459     465     468      13
     462     459     465     471      13     462     459     465     474      13
     462     459     492     495       4     462     459    -492     495       3
     462     459    -492     495      17     462     459     492     498       3
     459     465     474     477      18     459     465     474     480      18
     459     492     498     501       2     456     453     459     462       3
     456     453     459     465       3     456     453     459     492       3
     453     459     465     468      13     453     459     465     471      13
     540     537     543     546       1     540     537    -543     546       2
     537     543     549     552       3     525     519     528     531       3
     525     519     528     534       3     522     519     528     531       3
     522     519     528     534       3     516     510     504     537      13
     516     510     519     522      14     516     510     519     525      14
     516     510     519     528      13     513     510     504     537      13
     513     510     519     522      14     513     510     519     525      14
     513     510     519     528      13     507     504     510     513      13
     507     504     510     516      13     507     504     510     519      13
     507     504     537     540       4     507     504    -537     540       3
     507     504    -537     540      17     507     504     537     543       3
     504     510     519     522      18     504     510     519     525      18
     504     537     543     546       2     501     498     504     507       3
     501     498     504     510       3     501     498     504     537       3
     498     504     510     513      13     498     504     510     516      13
     597     594     600     603       1     597     594    -600     603       2
     594     600     606     609       3     579     570     564     582      18
     576     570     564     582      18     573     570     564     582      18
     570     564     582     585      18     570     564     582     588      18
     570     564     582     591      18     567     564     570     573      14
     567     564     570     576      14     567     564     570     579      14
     567     564     582     585      14     567     564     582     588      14
     567     564     582     591      14     561     555     549     594      13
     561     555     564     567      14     561     555     564     570      18
     561     555     564     582      18     558     555     549     594      13
     558     555     564     567      14     558     555     564     570      18
     558     555     564     582      18     555     564     570     573      18
     555     564     570     576      18     555     564     570     579      18
     555     564     582     585      18     555     564     582     588      18
     555     564     582     591      18     552     549     555     558      13
     552     549     555     561      13     552     549     555     564      13
     552     549     594     597       4     552     549    -594     597       3
     552     549    -594     597      17     552     549     594     600       3
     549     555     564     567      18     549     594     600     603       2
     546     543     549     552       3     546     543     549     555       3
     546     543     549     594       3     543     549     555     558      13
     543     549     555     561      13     642     639     645     648       1
     642     639    -645     648       2     639     645     657     660       3
     627     621     630     633       3     627     621     630     636       3
     624     621     630     633       3     624     621     630     636       3
     618     612     606     639      13     618     612     621     624      14
     618     612     621     627      14     618     612     621     630      13
     615     612     606     639      13     615     612     621     624      14
     615     612     621     627      14     615     612     621     630      13
     609     606     612     615      13     609     606     612     618      13
     609     606     612     621      13     609     606     639     642       4
     609     606    -639     642       3     609     606    -639     642      17
     609     606     639     645       3     606     612     621     624      18
     606     612     621     627      18     606     639     645     648       2
     603     600     606     609       3     603     600     606     612       3
     603     600     606     639       3     600     606     612     615      13
     600     606     612     618      13     678     675     672    3549      58
     678     675    3555    3552      59     678     675    3555    3558      59
     675    3555    3558    3561       3     675    3555    3558    3564       3
     669     663     672     675       5     669     663     672    3549       5
     666     663     672     675       5     666     663     672    3549       5
     663     672     675     678      58     660     657     651     681       3
     660     657     663     666      62     660     657     663     669      62
     660     657     663     672      13     657     651     681     684       2
     654     651     657     660      64     654     651    -657     660      65
     654     651     681     684       1     654     651    -681     684       2
     651     657     663     666      13     651     657     663     669      13
     651     681     687     690       3     648     645     657     651       3
     648     645     657     660       3     648     645     657     663       3
     645     657     663     666      13     645     657     663     669      13
     723     720     726     729       1     723     720    -726     729       2
     720     726     732     735       3     708     702     711     714       3
     708     702     711     717       3     705     702     711     714       3
     705     702     711     717       3     699     693     687     720      13
     699     693     702     705      14     699     693     702     708      14
     699     693     702     711      13     696     693     687     720      13
     696     693     702     705      14     696     693     702     708      14
     696     693     702     711      13     690     687     693     696      13
     690     687     693     699      13     690     687     693     702      13
     690     687     720     723       4     690     687    -720     723       3
     690     687    -720     723      17     690     687     720     726       3
     687     693     702     705      18     687     693     702     708      18
     687     720     726     729       2     684     681     687     690       3
     684     681     687     693       3     684     681     687     720       3
     681     687     693     696      13     681     687     693     699      13
     780     777     783     786       1     780     777    -783     786       2
     777     783     789     792       3     762     753     747     765      18
     759     753     747     765      18     756     753     747     765      18
     753     747     765     768      18     753     747     765     771      18
     753     747     765     774      18     750     747     753     756      14
     750     747     753     759      14     750     747     753     762      14
     750     747     765     768      14     750     747     765     771      14
     750     747     765     774      14     744     738     732     777      13
     744     738     747     750      14     744     738     747     753      18
     744     738     747     765      18     741     738     732     777      13
     741     738     747     750      14     741     738     747     753      18
     741     738     747     765      18     738     747     753     756      18
     738     747     753     759      18     738     747     753     762      18
     738     747     765     768      18     738     747     765     771      18
     738     747     765     774      18     735     732     738     741      13
     735     732     738     744      13     735     732     738     747      13
     735     732     777     780       4     735     732    -777     780       3
     735     732    -777     780      17     735     732     777     783       3
     732     738     747     750      18     732     777     783     786       2
     729     726     732     735       3     729     726     732     738       3
     729     726     732     777       3     726     732     738     741      13
     726     732     738     744      13     852     849     855     858       1
     852     849    -855     858       2     849     855     861     864       3
     837     834     840     843      70     837     834     840     846      70
     831     828     834     837      70     831     828     834     840      70
     828     834     840     843      70     825     822     819     846      70
     825     822     828     831      70     825     822     828     834      70
     822     828     834     837      70     819     822     828     831      70
     819     846     840     843      72     816     813     819     822      73
     816     813     819     846      73     813     819     822     825      70
     810     807     804     846      74     810     807     813     816      75
     810     807     813     819      75     804     807     813     816      75
     804     846     840     843      72     801     795     789     849      13
     801     795     804     807       3     801     795     804     846       3
     798     795     789     849      13     798     795     804     807       3
     798     795     804     846       3     795     804     807     810      74
     792     789     795     798      13     792     789     795     801      13
     792     789     795     804      13     792     789     849     852       4
     792     789    -849     852       3     792     789    -849     852      17
     792     789     849     855       3     789     849     855     858       2
     786     783     789     792       3     786     783     789     795       3
     786     783     789     849       3     783     789     795     798      13
     783     789     795     801      13     903     900     906     909       1
     903     900    -906     909       2     900     906     912     915       3
     888     885     891     894      88     885     891     894     897      90
     882     879     876     894      89     882     879     885     888      91
     882     879     885     891      91     879     876     894     897      92
     876     879     885     888      91     873     867     861     900      13
     873     867     876     879       3     873     867     876     894       3
     870     867     861     900      13     870     867     876     879       3
     870     867     876     894       3     867     876     879     882      89
     867     876     894     897      92     864     861     867     870      13
     864     861     867     873      13     864     861     867     876      13
     864     861     900     903       4     864     861    -900     903       3
     864     861    -900     903      17     864     861     900     906       3
     861     900     906     909       2     858     855     861     864       3
     858     855     861     867       3     858     855     861     900       3
     855     861     867     870      13     855     861     867     873      13
     960     957     963     966       1     960     957    -963     966       2
     957     963     969     972       3     942     933     927     945      18
     939     933     927     945      18     936     933     927     945      18
     933     927     945     948      18     933     927     945     951      18
     933     927     945     954      18     930     927     933     936      14
     930     927     933     939      14     930     927     933     942      14
     930     927     945     948      14     930     927     945     951      14
     930     927     945     954      14     924     918     912     957      13
     924     918     927     930      14     924     918     927     933      18
     924     918     927     945      18     921     918     912     957      13
     921     918     927     930      14     921     918     927     933      18
     921     918     927     945      18     918     927     933     936      18
     918     927     933     939      18     918     927     933     942      18
     918     927     945     948      18     918     927     945     951      18
     918     927     945     954      18     915     912     918     921      13
     915     912     918     924      13     915     912     918     927      13
     915     912     957     960       4     915     912    -957     960       3
     915     912    -957     960      17     915     912     957     963       3
     912     918     927     930      18     912     957     963     966       2
     909     906     912     915       3     909     906     912     918       3
     909     906     912     957       3     906     912     918     921      13
     906     912     918     924      13    1005    1002    1008    1011       1
    1005    1002   -1008    1011       2    1002    1008    1014    1017       3
     990     984     993     996       3     990     984     993     999       3
     987     984     993     996       3     987     984     993     999       3
     981     975     969    1002      13     981     975     984     987      14
     981     975     984     990      14     981     975     984     993      13
     978     975     969    1002      13     978     975     984     987      14
     978     975     984     990      14     978     975     984     993      13
     972     969     975     978      13     972     969     975     981      13
     972     969     975     984      13     972     969    1002    1005       4
     972     969   -1002    1005       3     972     969   -1002    1005      17
     972     969    1002    1008       3     969     975     984     987      18
     969     975     984     990      18     969    1002    1008    1011       2
     966     963     969     972       3     966     963     969     975       3
     966     963     969    1002       3     963     969     975     978      13
     963     969     975     981      13    1047    1044    1050    1053       1
    1047    1044   -1050    1053       2    1044    1050    1056    1059       3
    1032    1029    1035    1038       1    1032    1029   -1035    1038       2
    1032    1029    1035    1041       1    1032    1029   -1035    1041       2
    1026    1020    1014    1044      13    1026    1020    1029    1032       7
    1026    1020   -1029    1032       3    1026    1020   -1029    1032       8
    1026    1020    1029    1035       3    1023    1020    1014    1044      13
    1023    1020    1029    1032       7    1023    1020   -1029    1032       3
    1023    1020   -1029    1032       8    1023    1020    1029    1035       3
    1020    1029    1035    1038       2    1020    1029    1035    1041       2
    1017    1014    1020    1023      13    1017    1014    1020    1026      13
    1017    1014    1020    1029      13    1017    1014    1044    1047       4
    1017    1014   -1044    1047       3    1017    1014   -1044    1047      17
    1017    1014    1044    1050       3    1014    1044    1050    1053       2
    1011    1008    1014    1017       3    1011    1008    1014    1020       3
    1011    1008    1014    1044       3    1008    1014    1020    1023      13
    1008    1014    1020    1026      13    1092    1089    1095    1098       1
    1092    1089   -1095    1098       2    1089    1095    1101    1104       3
    1077    1071    1080    1083       3    1077    1071    1080    1086       3
    1074    1071    1080    1083       3    1074    1071    1080    1086       3
    1068    1062    1056    1089      13    1068    1062    1071    1074      14
    1068    1062    1071    1077      14    1068    1062    1071    1080      13
    1065    1062    1056    1089      13    1065    1062    1071    1074      14
    1065    1062    1071    1077      14    1065    1062    1071    1080      13
    1059    1056    1062    1065      13    1059    1056    1062    1068      13
    1059    1056    1062    1071      13    1059    1056    1089    1092       4
    1059    1056   -1089    1092       3    1059    1056   -1089    1092      17
    1059    1056    1089    1095       3    1056    1062    1071    1074      18
    1056    1062    1071    1077      18    1056    1089    1095    1098       2
    1053    1050    1056    1059       3    1053    1050    1056    1062       3
    1053    1050    1056    1089       3    1050    1056    1062    1065      13
    1050    1056    1062    1068      13    1140    1137    1143    1146       1
    1140    1137   -1143    1146       2    1137    1143    1149    1152       3
    1122    1113    1107    1125      18    1119    1113    1107    1125      18
    1116    1113    1107    1125      18    1113    1107    1125    1128      18
    1113    1107    1125    1131      18    1113    1107    1125    1134      18
    1110    1107    1101    1137      13    1110    1107    1113    1116      14
    1110    1107    1113    1119      14    1110    1107    1113    1122      14
    1110    1107    1125    1128      14    1110    1107    1125    1131      14
    1110    1107    1125    1134      14    1104    1101    1107    1110      13
    1104    1101    1107    1113      13    1104    1101    1107    1125      13
    1104    1101    1137    1140       4    1104    1101   -1137    1140       3
    1104    1101   -1137    1140      17    1104    1101    1137    1143       3
    1101    1107    1113    1116      18    1101    1107    1113    1119      18
    1101    1107    1113    1122      18    1101    1107    1125    1128      18
    1101    1107    1125    1131      18    1101    1107    1125    1134      18
    1101    1137    1143    1146       2    1098    1095    1101    1104       3
    1098    1095    1101    1107       3    1098    1095    1101    1137       3
    1095    1101    1107    1110      13    1170    1167    1173    1176       1
    1170    1167   -1173    1176       2    1167    1173    1179    1182       3
    1164    1155    1149    1167      13    1161    1155    1149    1167      13
    1158    1155    1149    1167      13    1152    1149    1155    1158      13
    1152    1149    1155    1161      13    1152    1149    1155    1164      13
    1152    1149    1167    1170       4    1152    1149   -1167    1170       3
    1152    1149   -1167    1170      17    1152    1149    1167    1173       3
    1149    1167    1173    1176       2    1146    1143    1149    1152       3
    1146    1143    1149    1155       3    1146    1143    1149    1167       3
    1143    1149    1155    1158      13    1143    1149    1155    1161      13
    1143    1149    1155    1164      13    1242    1239    1245    1248       1
    1242    1239   -1245    1248       2    1239    1245    1251    1254       3
    1227    1221    1218    1230      90    1227    1221   -1218    1230       6
    1224    1221    1218    1230      90    1224    1221   -1218    1230       6
    1221    1218    1230    1233      90    1221    1218   -1230    1233       6
    1221    1218    1230    1236      90    1221    1218   -1230    1236       6
    1215    1212    1218    1221      90    1215    1212   -1218    1221       6
    1215    1212    1218    1230      90    1215    1212   -1218    1230       6
    1212    1218    1221    1224      90    1212    1218   -1221    1224       6
    1212    1218    1221    1227      90    1212    1218   -1221    1227       6
    1212    1218    1230    1233      90    1212    1218   -1230    1233       6
    1212    1218    1230    1236      90    1212    1218   -1230    1236       6
    1209    1203    1212    1215       5    1209    1203    1212    1218       5
    1206    1203    1212    1215       5    1206    1203    1212    1218       5
    1200    1194    1203    1206      13    1200    1194    1203    1209      13
    1200    1194    1203    1212      13    1197    1194    1203    1206      13
    1197    1194    1203    1209      13    1197    1194    1203    1212      13
    1194    1203    1212    1215       5    1191    1185    1179    1239      13
    1191    1185    1194    1197      14    1191    1185    1194    1200      14
    1191    1185    1194    1203      18    1188    1185    1179    1239      13
    1188    1185    1194    1197      14    1188    1185    1194    1200      14
    1188    1185    1194    1203      18    1185    1194    1203    1206      13
    1185    1194    1203    1209      13    1182    1179    1185    1188      13
    1182    1179    1185    1191      13    1182    1179    1185    1194      13
    1182    1179    1239    1242       4    1182    1179   -1239    1242       3
    1182    1179   -1239    1242      17    1182    1179    1239    1245       3
    1179    1185    1194    1197      18    1179    1185    1194    1200      18
    1179    1239    1245    1248       2    1176    1173    1179    1182       3
    1176    1173    1179    1185       3    1176    1173    1179    1239       3
    1173    1179    1185    1188      13    1173    1179    1185    1191      13
    1299    1296    1302    1305       1    1299    1296   -1302    1305       2
    1296    1302    1308    1311       3    1281    1272    1266    1284      18
    1278    1272    1266    1284      18    1275    1272    1266    1284      18
    1272    1266    1284    1287      18    1272    1266    1284    1290      18
    1272    1266    1284    1293      18    1269    1266    1272    1275      14
    1269    1266    1272    1278      14    1269    1266    1272    1281      14
    1269    1266    1284    1287      14    1269    1266    1284    1290      14
    1269    1266    1284    1293      14    1263    1257    1251    1296      13
    1263    1257    1266    1269      14    1263    1257    1266    1272      18
    1263    1257    1266    1284      18    1260    1257    1251    1296      13
    1260    1257    1266    1269      14    1260    1257    1266    1272      18
    1260    1257    1266    1284      18    1257    1266    1272    1275      18
    1257    1266    1272    1278      18    1257    1266    1272    1281      18
    1257    1266    1284    1287      18    1257    1266    1284    1290      18
    1257    1266    1284    1293      18    1254    1251    1257    1260      13
    1254    1251    1257    1263      13    1254    1251    1257    1266      13
    1254    1251    1296    1299       4    1254    1251   -1296    1299       3
    1254    1251   -1296    1299      17    1254    1251    1296    1302       3
    1251    1257    1266    1269      18    1251    1296    1302    1305       2
    1248    1245    1251    1254       3    1248    1245    1251    1257       3
    1248    1245    1251    1296       3    1245    1251    1257    1260      13
    1245    1251    1257    1263      13    1344    1341    1347    1350       1
    1344    1341   -1347    1350       2    1341    1347    1353    1356       3
    1329    1323    1332    1335       3    1329    1323    1332    1338       3
    1326    1323    1332    1335       3    1326    1323    1332    1338       3
    1320    1314    1308    1341      13    1320    1314    1323    1326      14
    1320    1314    1323    1329      14    1320    1314    1323    1332      13
    1317    1314    1308    1341      13    1317    1314    1323    1326      14
    1317    1314    1323    1329      14    1317    1314    1323    1332      13
    1311    1308    1314    1317      13    1311    1308    1314    1320      13
    1311    1308    1314    1323      13    1311    1308    1341    1344       4
    1311    1308   -1341    1344       3    1311    1308   -1341    1344      17
    1311    1308    1341    1347       3    1308    1314    1323    1326      18
    1308    1314    1323    1329      18    1308    1341    1347    1350       2
    1305    1302    1308    1311       3    1305    1302    1308    1314       3
    1305    1302    1308    1341       3    1302    1308    1314    1317      13
    1302    1308    1314    1320      13    1410    1407    1413    1416       1
    1410    1407   -1413    1416       2    1407    1413    1419    1422       3
    1392    1386    1395    1398      13    1392    1386    1395    1401      13
    1392    1386    1395    1404      13    1389    1386    1395    1398      13
    1389    1386    1395    1401      13    1389    1386    1395    1404      13
    1383    1377    1386    1389      13    1383    1377    1386    1392      13
    1383    1377    1386    1395      13    1380    1377    1386    1389      13
    1380    1377    1386    1392      13    1380    1377    1386    1395      13
    1377    1386    1395    1398      13    1377    1386    1395    1401      13
    1377    1386    1395    1404      13    1374    1368    1377    1380      14
    1374    1368    1377    1383      14    1374    1368    1377    1386      18
    1371    1368    1377    1380      14    1371    1368    1377    1383      14
    1371    1368    1377    1386      18    1368    1377    1386    1389      13
    1368    1377    1386    1392      13    1365    1359    1353    1407      13
    1365    1359    1368    1371      14    1365    1359    1368    1374      14
    1365    1359    1368    1377      18    1362    1359    1353    1407      13
    1362    1359    1368    1371      14    1362    1359    1368    1374      14
    1362    1359    1368    1377      18    1359    1368    1377    1380      18
    1359    1368    1377    1383      18    1356    1353    1359    1362      13
    1356    1353    1359    1365      13    1356    1353    1359    1368      13
    1356    1353    1407    1410       4    1356    1353   -1407    1410       3
    1356    1353   -1407    1410      17    1356    1353    1407    1413       3
    1353    1359    1368    1371      18    1353    1359    1368    1374      18
    1353    1407    1413    1416       2    1350    1347    1353    1356       3
    1350    1347    1353    1359       3    1350    1347    1353    1407       3
    1347    1353    1359    1362      13    1347    1353    1359    1365      13
    1455    1452    1458    1461       1    1455    1452   -1458    1461       2
    1452    1458    1464    1467       3    1440    1434    1443    1446       3
    1440    1434    1443    1449       3    1437    1434    1443    1446       3
    1437    1434    1443    1449       3    1431    1425    1419    1452      13
    1431    1425    1434    1437      14    1431    1425    1434    1440      14
    1431    1425    1434    1443      13    1428    1425    1419    1452      13
    1428    1425    1434    1437      14    1428    1425    1434    1440      14
    1428    1425    1434    1443      13    1422    1419    1425    1428      13
    1422    1419    1425    1431      13    1422    1419    1425    1434      13
    1422    1419    1452    1455       4    1422    1419   -1452    1455       3
    1422    1419   -1452    1455      17    1422    1419    1452    1458       3
    1419    1425    1434    1437      18    1419    1425    1434    1440      18
    1419    1452    1458    1461       2    1416    1413    1419    1422       3
    1416    1413    1419    1425       3    1416    1413    1419    1452       3
    1413    1419    1425    1428      13    1413    1419    1425    1431      13
    1497    1494    1500    1503       1    1497    1494   -1500    1503       2
    1494    1500    1506    1509       3    1482    1479    1485    1488       1
    1482    1479   -1485    1488       2    1482    1479    1485    1491       1
    1482    1479   -1485    1491       2    1476    1470    1464    1494      13
    1476    1470    1479    1482       7    1476    1470   -1479    1482       3
    1476    1470   -1479    1482       8    1476    1470    1479    1485       3
    1473    1470    1464    1494      13    1473    1470    1479    1482       7
    1473    1470   -1479    1482       3    1473    1470   -1479    1482       8
    1473    1470    1479    1485       3    1470    1479    1485    1488       2
    1470    1479    1485    1491       2    1467    1464    1470    1473      13
    1467    1464    1470    1476      13    1467    1464    1470    1479      13
    1467    1464    1494    1497       4    1467    1464   -1494    1497       3
    1467    1464   -1494    1497      17    1467    1464    1494    1500       3
    1464    1494    1500    1503       2    1461    1458    1464    1467       3
    1461    1458    1464    1470       3    1461    1458    1464    1494       3
    1458    1464    1470    1473      13    1458    1464    1470    1476      13
    1527    1524    1530    1533       1    1527    1524   -1530    1533       2
    1524    1530    1536    1539       3    1521    1512    1506    1524      13
    1518    1512    1506    1524      13    1515    1512    1506    1524      13
    1509    1506    1512    1515      13    1509    1506    1512    1518      13
    1509    1506    1512    1521      13    1509    1506    1524    1527       4
    1509    1506   -1524    1527       3    1509    1506   -1524    1527      17
    1509    1506    1524    1530       3    1506    1524    1530    1533       2
    1503    1500    1506    1509       3    1503    1500    1506    1512       3
    1503    1500    1506    1524       3    1500    1506    1512    1515      13
    1500    1506    1512    1518      13    1500    1506    1512    1521      13
    1572    1569    1575    1578       1    1572    1569   -1575    1578       2
    1569    1575    1581    1584       3    1557    1551    1560    1563       3
    1557    1551    1560    1566       3    1554    1551    1560    1563       3
    1554    1551    1560    1566       3    1548    1542    1536    1569      13
    1548    1542    1551    1554      14    1548    1542    1551    1557      14
    1548    1542    1551    1560      13    1545    1542    1536    1569      13
    1545    1542    1551    1554      14    1545    1542    1551    1557      14
    1545    1542    1551    1560      13    1539    1536    1542    1545      13
    1539    1536    1542    1548      13    1539    1536    1542    1551      13
    1539    1536    1569    1572       4    1539    1536   -1569    1572       3
    1539    1536   -1569    1572      17    1539    1536    1569    1575       3
    1536    1542    1551    1554      18    1536    1542    1551    1557      18
    1536    1569    1575    1578       2    1533    1530    1536    1539       3
    1533    1530    1536    1542       3    1533    1530    1536    1569       3
    1530    1536    1542    1545      13    1530    1536    1542    1548      13
    1602    1599    1605    1608       1    1602    1599   -1605    1608       2
    1599    1605    1611    1614       3    1596    3435    3426    3429     127
    1596    3435    3426    3432     127    1593    1587    1581    1599      13
    1593    1587    1596    3435     127    1590    1587    1581    1599      13
    1590    1587    1596    3435     127    1584    1581    1587    1590      13
    1584    1581    1587    1593      13    1584    1581    1587    1596      13
    1584    1581    1599    1602       4    1584    1581   -1599    1602       3
    1584    1581   -1599    1602      17    1584    1581    1599    1605       3
    1581    1599    1605    1608       2    1578    1575    1581    1584       3
    1578    1575    1581    1587       3    1578    1575    1581    1599       3
    1575    1581    1587    1590      13    1575    1581    1587    1593      13
    1647    1644    1650    1653       1    1647    1644   -1650    1653       2
    1644    1650    1656    1659       3    1632    1626    1635    1638       3
    1632    1626    1635    1641       3    1629    1626    1635    1638       3
    1629    1626    1635    1641       3    1623    1617    1611    1644      13
    1623    1617    1626    1629      14    1623    1617    1626    1632      14
    1623    1617    1626    1635      13    1620    1617    1611    1644      13
    1620    1617    1626    1629      14    1620    1617    1626    1632      14
    1620    1617    1626    1635      13    1614    1611    1617    1620      13
    1614    1611    1617    1623      13    1614    1611    1617    1626      13
    1614    1611    1644    1647       4    1614    1611   -1644    1647       3
    1614    1611   -1644    1647      17    1614    1611    1644    1650       3
    1611    1617    1626    1629      18    1611    1617    1626    1632      18
    1611    1644    1650    1653       2    1608    1605    1611    1614       3
    1608    1605    1611    1617       3    1608    1605    1611    1644       3
    1605    1611    1617    1620      13    1605    1611    1617    1623      13
    1677    1674    1680    1683       1    1677    1674   -1680    1683       2
    1677    1674    1680    1686       1    1677    1674   -1680    1686       2
    1671    1662    1656    1674      13    1668    1662    1656    1674      13
    1665    1662    1656    1674      13    1659    1656    1662    1665      13
    1659    1656    1662    1668      13    1659    1656    1662    1671      13
    1659    1656    1674    1677       4    1659    1656   -1674    1677       3
    1659    1656   -1674    1677      17    1659    1656    1674    1680       3
    1656    1674    1680    1683       2    1656    1674    1680    1686       2
    1653    1650    1656    1659       3    1653    1650    1656    1662       3
    1653    1650    1656    1674       3    1650    1656    1662    1665      13
    1650    1656    1662    1668      13    1650    1656    1662    1671      13
    1704    1701    1707    1710       1    1704    1701   -1707    1710       2
    1701    1707    1713    1716       3    1698    1692    1701    1704       7
    1698    1692   -1701    1704       3    1698    1692   -1701    1704       8
    1698    1692    1701    1707       3    1695    1692    1701    1704       7
    1695    1692   -1701    1704       3    1695    1692   -1701    1704       8
    1695    1692    1701    1707       3    1692    1701    1707    1710       2
    1689    1692    1701    1704       7    1689    1692   -1701    1704       3
    1689    1692   -1701    1704       8    1689    1692    1701    1707       3
    1770    1767    1773    1776       1    1770    1767   -1773    1776       2
    1767    1773    1779    1782       3    1752    1746    1755    1758      13
    1752    1746    1755    1761      13    1752    1746    1755    1764      13
    1749    1746    1755    1758      13    1749    1746    1755    1761      13
    1749    1746    1755    1764      13    1743    1737    1746    1749      13
    1743    1737    1746    1752      13    1743    1737    1746    1755      13
    1740    1737    1746    1749      13    1740    1737    1746    1752      13
    1740    1737    1746    1755      13    1737    1746    1755    1758      13
    1737    1746    1755    1761      13    1737    1746    1755    1764      13
    1734    1728    1737    1740      14    1734    1728    1737    1743      14
    1734    1728    1737    1746      18    1731    1728    1737    1740      14
    1731    1728    1737    1743      14    1731    1728    1737    1746      18
    1728    1737    1746    1749      13    1728    1737    1746    1752      13
    1725    1719    1713    1767      13    1725    1719    1728    1731      14
    1725    1719    1728    1734      14    1725    1719    1728    1737      18
    1722    1719    1713    1767      13    1722    1719    1728    1731      14
    1722    1719    1728    1734      14    1722    1719    1728    1737      18
    1719    1728    1737    1740      18    1719    1728    1737    1743      18
    1716    1713    1719    1722      13    1716    1713    1719    1725      13
    1716    1713    1719    1728      13    1716    1713    1767    1770       4
    1716    1713   -1767    1770       3    1716    1713   -1767    1770      17
    1716    1713    1767    1773       3    1713    1719    1728    1731      18
    1713    1719    1728    1734      18    1713    1767    1773    1776       2
    1710    1707    1713    1716       3    1710    1707    1713    1719       3
    1710    1707    1713    1767       3    1707    1713    1719    1722      13
    1707    1713    1719    1725      13    1818    1815    1821    1824       1
    1818    1815   -1821    1824       2    1815    1821    1827    1830       3
    1800    1791    1785    1803      18    1797    1791    1785    1803      18
    1794    1791    1785    1803      18    1791    1785    1803    1806      18
    1791    1785    1803    1809      18    1791    1785    1803    1812      18
    1788    1785    1779    1815      13    1788    1785    1791    1794      14
    1788    1785    1791    1797      14    1788    1785    1791    1800      14
    1788    1785    1803    1806      14    1788    1785    1803    1809      14
    1788    1785    1803    1812      14    1782    1779    1785    1788      13
    1782    1779    1785    1791      13    1782    1779    1785    1803      13
    1782    1779    1815    1818       4    1782    1779   -1815    1818       3
    1782    1779   -1815    1818      17    1782    1779    1815    1821       3
    1779    1785    1791    1794      18    1779    1785    1791    1797      18
    1779    1785    1791    1800      18    1779    1785    1803    1806      18
    1779    1785    1803    1809      18    1779    1785    1803    1812      18
    1779    1815    1821    1824       2    1776    1773    1779    1782       3
    1776    1773    1779    1785       3    1776    1773    1779    1815       3
    1773    1779    1785    1788      13    1884    1881    1887    1890       1
    1884    1881   -1887    1890       2    1881    1887    1893    1896       3
    1866    1860    1869    1872      13    1866    1860    1869    1875      13
    1866    1860    1869    1878      13    1863    1860    1869    1872      13
    1863    1860    1869    1875      13    1863    1860    1869    1878      13
    1857    1851    1860    1863      13    1857    1851    1860    1866      13
    1857    1851    1860    1869      13    1854    1851    1860    1863      13
    1854    1851    1860    1866      13    1854    1851    1860    1869      13
    1851    1860    1869    1872      13    1851    1860    1869    1875      13
    1851    1860    1869    1878      13    1848    1842    1851    1854      14
    1848    1842    1851    1857      14    1848    1842    1851    1860      18
    1845    1842    1851    1854      14    1845    1842    1851    1857      14
    1845    1842    1851    1860      18    1842    1851    1860    1863      13
    1842    1851    1860    1866      13    1839    1833    1827    1881      13
    1839    1833    1842    1845      14    1839    1833    1842    1848      14
    1839    1833    1842    1851      18    1836    1833    1827    1881      13
    1836    1833    1842    1845      14    1836    1833    1842    1848      14
    1836    1833    1842    1851      18    1833    1842    1851    1854      18
    1833    1842    1851    1857      18    1830    1827    1833    1836      13
    1830    1827    1833    1839      13    1830    1827    1833    1842      13
    1830    1827    1881    1884       4    1830    1827   -1881    1884       3
    1830    1827   -1881    1884      17    1830    1827    1881    1887       3
    1827    1833    1842    1845      18    1827    1833    1842    1848      18
    1827    1881    1887    1890       2    1824    1821    1827    1830       3
    1824    1821    1827    1833       3    1824    1821    1827    1881       3
    1821    1827    1833    1836      13    1821    1827    1833    1839      13
    1935    1932    1938    1941       1    1935    1932   -1938    1941       2
    1932    1938    1944    1947       3    1920    1917    1923    1926       1
    1920    1917   -1923    1926       2    1920    1917    1923    1929       1
    1920    1917   -1923    1929       2    1914    1908    1917    1920       7
    1914    1908   -1917    1920       3    1914    1908   -1917    1920       8
    1914    1908    1917    1923       3    1911    1908    1917    1920       7
    1911    1908   -1917    1920       3    1911    1908   -1917    1920       8
    1911    1908    1917    1923       3    1908    1917    1923    1926       2
    1908    1917    1923    1929       2    1905    1899    1893    1932      13
    1905    1899    1908    1911      14    1905    1899    1908    1914      14
    1905    1899    1908    1917      13    1902    1899    1893    1932      13
    1902    1899    1908    1911      14    1902    1899    1908    1914      14
    1902    1899    1908    1917      13    1896    1893    1899    1902      13
    1896    1893    1899    1905      13    1896    1893    1899    1908      13
    1896    1893    1932    1935       4    1896    1893   -1932    1935       3
    1896    1893   -1932    1935      17    1896    1893    1932    1938       3
    1893    1899    1908    1911      18    1893    1899    1908    1914      18
    1893    1932    1938    1941       2    1890    1887    1893    1896       3
    1890    1887    1893    1899       3    1890    1887    1893    1932       3
    1887    1893    1899    1902      13    1887    1893    1899    1905      13
    1992    1989    1995    1998       1    1992    1989   -1995    1998       2
    1989    1995    2001    2004       3    1974    1965    1959    1977      18
    1971    1965    1959    1977      18    1968    1965    1959    1977      18
    1965    1959    1977    1980      18    1965    1959    1977    1983      18
    1965    1959    1977    1986      18    1962    1959    1965    1968      14
    1962    1959    1965    1971      14    1962    1959    1965    1974      14
    1962    1959    1977    1980      14    1962    1959    1977    1983      14
    1962    1959    1977    1986      14    1956    1950    1944    1989      13
    1956    1950    1959    1962      14    1956    1950    1959    1965      18
    1956    1950    1959    1977      18    1953    1950    1944    1989      13
    1953    1950    1959    1962      14    1953    1950    1959    1965      18
    1953    1950    1959    1977      18    1950    1959    1965    1968      18
    1950    1959    1965    1971      18    1950    1959    1965    1974      18
    1950    1959    1977    1980      18    1950    1959    1977    1983      18
    1950    1959    1977    1986      18    1947    1944    1950    1953      13
    1947    1944    1950    1956      13    1947    1944    1950    1959      13
    1947    1944    1989    1992       4    1947    1944   -1989    1992       3
    1947    1944   -1989    1992      17    1947    1944    1989    1995       3
    1944    1950    1959    1962      18    1944    1989    1995    1998       2
    1941    1938    1944    1947       3    1941    1938    1944    1950       3
    1941    1938    1944    1989       3    1938    1944    1950    1953      13
    1938    1944    1950    1956      13    2058    2055    2061    2064       1
    2058    2055   -2061    2064       2    2055    2061    2067    2070       3
    2040    2034    2043    2046      13    2040    2034    2043    2049      13
    2040    2034    2043    2052      13    2037    2034    2043    2046      13
    2037    2034    2043    2049      13    2037    2034    2043    2052      13
    2031    2025    2034    2037      13    2031    2025    2034    2040      13
    2031    2025    2034    2043      13    2028    2025    2034    2037      13
    2028    2025    2034    2040      13    2028    2025    2034    2043      13
    2025    2034    2043    2046      13    2025    2034    2043    2049      13
    2025    2034    2043    2052      13    2022    2016    2025    2028      14
    2022    2016    2025    2031      14    2022    2016    2025    2034      18
    2019    2016    2025    2028      14    2019    2016    2025    2031      14
    2019    2016    2025    2034      18    2016    2025    2034    2037      13
    2016    2025    2034    2040      13    2013    2007    2001    2055      13
    2013    2007    2016    2019      14    2013    2007    2016    2022      14
    2013    2007    2016    2025      18    2010    2007    2001    2055      13
    2010    2007    2016    2019      14    2010    2007    2016    2022      14
    2010    2007    2016    2025      18    2007    2016    2025    2028      18
    2007    2016    2025    2031      18    2004    2001    2007    2010      13
    2004    2001    2007    2013      13    2004    2001    2007    2016      13
    2004    2001    2055    2058       4    2004    2001   -2055    2058       3
    2004    2001   -2055    2058      17    2004    2001    2055    2061       3
    2001    2007    2016    2019      18    2001    2007    2016    2022      18
    2001    2055    2061    2064       2    1998    1995    2001    2004       3
    1998    1995    2001    2007       3    1998    1995    2001    2055       3
    1995    2001    2007    2010      13    1995    2001    2007    2013      13
    2088    2085    2091    2094       1    2088    2085   -2091    2094       2
    2085    2091    2097    2100       3    2082    2073    2067    2085      13
    2079    2073    2067    2085      13    2076    2073    2067    2085      13
    2070    2067    2073    2076      13    2070    2067    2073    2079      13
    2070    2067    2073    2082      13    2070    2067    2085    2088       4
    2070    2067   -2085    2088       3    2070    2067   -2085    2088      17
    2070    2067    2085    2091       3    2067    2085    2091    2094       2
    2064    2061    2067    2070       3    2064    2061    2067    2073       3
    2064    2061    2067    2085       3    2061    2067    2073    2076      13
    2061    2067    2073    2079      13    2061    2067    2073    2082      13
    2154    2151    2157    2160       1    2154    2151   -2157    2160       2
    2151    2157    2163    2166       3    2136    2130    2139    2142      13
    2136    2130    2139    2145      13    2136    2130    2139    2148      13
    2133    2130    2139    2142      13    2133    2130    2139    2145      13
    2133    2130    2139    2148      13    2127    2121    2130    2133      13
    2127    2121    2130    2136      13    2127    2121    2130    2139      13
    2124    2121    2130    2133      13    2124    2121    2130    2136      13
    2124    2121    2130    2139      13    2121    2130    2139    2142      13
    2121    2130    2139    2145      13    2121    2130    2139    2148      13
    2118    2112    2121    2124      14    2118    2112    2121    2127      14
    2118    2112    2121    2130      18    2115    2112    2121    2124      14
    2115    2112    2121    2127      14    2115    2112    2121    2130      18
    2112    2121    2130    2133      13    2112    2121    2130    2136      13
    2109    2103    2097    2151      13    2109    2103    2112    2115      14
    2109    2103    2112    2118      14    2109    2103    2112    2121      18
    2106    2103    2097    2151      13    2106    2103    2112    2115      14
    2106    2103    2112    2118      14    2106    2103    2112    2121      18
    2103    2112    2121    2124      18    2103    2112    2121    2127      18
    2100    2097    2103    2106      13    2100    2097    2103    2109      13
    2100    2097    2103    2112      13    2100    2097    2151    2154       4
    2100    2097   -2151    2154       3    2100    2097   -2151    2154      17
    2100    2097    2151    2157       3    2097    2103    2112    2115      18
    2097    2103    2112    2118      18    2097    2151    2157    2160       2
    2094    2091    2097    2100       3    2094    2091    2097    2103       3
    2094    2091    2097    2151       3    2091    2097    2103    2106      13
    2091    2097    2103    2109      13    2202    2199    2205    2208       1
    2202    2199   -2205    2208       2    2199    2205    2211    2214       3
    2184    2175    2169    2187      18    2181    2175    2169    2187      18
    2178    2175    2169    2187      18    2175    2169    2187    2190      18
    2175    2169    2187    2193      18    2175    2169    2187    2196      18
    2172    2169    2163    2199      13    2172    2169    2175    2178      14
    2172    2169    2175    2181      14    2172    2169    2175    2184      14
    2172    2169    2187    2190      14    2172    2169    2187    2193      14
    2172    2169    2187    2196      14    2166    2163    2169    2172      13
    2166    2163    2169    2175      13    2166    2163    2169    2187      13
    2166    2163    2199    2202       4    2166    2163   -2199    2202       3
    2166    2163   -2199    2202      17    2166    2163    2199    2205       3
    2163    2169    2175    2178      18    2163    2169    2175    2181      18
    2163    2169    2175    2184      18    2163    2169    2187    2190      18
    2163    2169    2187    2193      18    2163    2169    2187    2196      18
    2163    2199    2205    2208       2    2160    2157    2163    2166       3
    2160    2157    2163    2169       3    2160    2157    2163    2199       3
    2157    2163    2169    2172      13    2247    2244    2250    2253       1
    2247    2244   -2250    2253       2    2244    2250    2256    2259       3
    2232    2226    2235    2238       3    2232    2226    2235    2241       3
    2229    2226    2235    2238       3    2229    2226    2235    2241       3
    2223    2217    2211    2244      13    2223    2217    2226    2229      14
    2223    2217    2226    2232      14    2223    2217    2226    2235      13
    2220    2217    2211    2244      13    2220    2217    2226    2229      14
    2220    2217    2226    2232      14    2220    2217    2226    2235      13
    2214    2211    2217    2220      13    2214    2211    2217    2223      13
    2214    2211    2217    2226      13    2214    2211    2244    2247       4
    2214    2211   -2244    2247       3    2214    2211   -2244    2247      17
    2214    2211    2244    2250       3    2211    2217    2226    2229      18
    2211    2217    2226    2232      18    2211    2244    2250    2253       2
    2208    2205    2211    2214       3    2208    2205    2211    2217       3
    2208    2205    2211    2244       3    2205    2211    2217    2220      13
    2205    2211    2217    2223      13    2292    2289    2295    2298       1
    2292    2289   -2295    2298       2    2289    2295    2301    2304       3
    2277    2271    2280    2283       3    2277    2271    2280    2286       3
    2274    2271    2280    2283       3    2274    2271    2280    2286       3
    2268    2262    2256    2289      13    2268    2262    2271    2274      14
    2268    2262    2271    2277      14    2268    2262    2271    2280      13
    2265    2262    2256    2289      13    2265    2262    2271    2274      14
    2265    2262    2271    2277      14    2265    2262    2271    2280      13
    2259    2256    2262    2265      13    2259    2256    2262    2268      13
    2259    2256    2262    2271      13    2259    2256    2289    2292       4
    2259    2256   -2289    2292       3    2259    2256   -2289    2292      17
    2259    2256    2289    2295       3    2256    2262    2271    2274      18
    2256    2262    2271    2277      18    2256    2289    2295    2298       2
    2253    2250    2256    2259       3    2253    2250    2256    2262       3
    2253    2250    2256    2289       3    2250    2256    2262    2265      13
    2250    2256    2262    2268      13    2349    2346    2352    2355       1
    2349    2346   -2352    2355       2    2346    2352    2358    2361       3
    2331    2322    2316    2334      18    2328    2322    2316    2334      18
    2325    2322    2316    2334      18    2322    2316    2334    2337      18
    2322    2316    2334    2340      18    2322    2316    2334    2343      18
    2319    2316    2322    2325      14    2319    2316    2322    2328      14
    2319    2316    2322    2331      14    2319    2316    2334    2337      14
    2319    2316    2334    2340      14    2319    2316    2334    2343      14
    2313    2307    2301    2346      13    2313    2307    2316    2319      14
    2313    2307    2316    2322      18    2313    2307    2316    2334      18
    2310    2307    2301    2346      13    2310    2307    2316    2319      14
    2310    2307    2316    2322      18    2310    2307    2316    2334      18
    2307    2316    2322    2325      18    2307    2316    2322    2328      18
    2307    2316    2322    2331      18    2307    2316    2334    2337      18
    2307    2316    2334    2340      18    2307    2316    2334    2343      18
    2304    2301    2307    2310      13    2304    2301    2307    2313      13
    2304    2301    2307    2316      13    2304    2301    2346    2349       4
    2304    2301   -2346    2349       3    2304    2301   -2346    2349      17
    2304    2301    2346    2352       3    2301    2307    2316    2319      18
    2301    2346    2352    2355       2    2298    2295    2301    2304       3
    2298    2295    2301    2307       3    2298    2295    2301    2346       3
    2295    2301    2307    2310      13    2295    2301    2307    2313      13
    2415    2412    2418    2421       1    2415    2412   -2418    2421       2
    2412    2418    2424    2427       3    2397    2391    2400    2403      13
    2397    2391    2400    2406      13    2397    2391    2400    2409      13
    2394    2391    2400    2403      13    2394    2391    2400    2406      13
    2394    2391    2400    2409      13    2388    2382    2391    2394      13
    2388    2382    2391    2397      13    2388    2382    2391    2400      13
    2385    2382    2391    2394      13    2385    2382    2391    2397      13
    2385    2382    2391    2400      13    2382    2391    2400    2403      13
    2382    2391    2400    2406      13    2382    2391    2400    2409      13
    2379    2373    2382    2385      14    2379    2373    2382    2388      14
    2379    2373    2382    2391      18    2376    2373    2382    2385      14
    2376    2373    2382    2388      14    2376    2373    2382    2391      18
    2373    2382    2391    2394      13    2373    2382    2391    2397      13
    2370    2364    2358    2412      13    2370    2364    2373    2376      14
    2370    2364    2373    2379      14    2370    2364    2373    2382      18
    2367    2364    2358    2412      13    2367    2364    2373    2376      14
    2367    2364    2373    2379      14    2367    2364    2373    2382      18
    2364    2373    2382    2385      18    2364    2373    2382    2388      18
    2361    2358    2364    2367      13    2361    2358    2364    2370      13
    2361    2358    2364    2373      13    2361    2358    2412    2415       4
    2361    2358   -2412    2415       3    2361    2358   -2412    2415      17
    2361    2358    2412    2418       3    2358    2364    2373    2376      18
    2358    2364    2373    2379      18    2358    2412    2418    2421       2
    2355    2352    2358    2361       3    2355    2352    2358    2364       3
    2355    2352    2358    2412       3    2352    2358    2364    2367      13
    2352    2358    2364    2370      13    2448    2445    2451    2454       1
    2448    2445   -2451    2454       2    2445    2451    2457    2460       3
    2436    2430    2424    2445      13    2436    2430    2439    2442     138
    2433    2430    2424    2445      13    2433    2430    2439    2442     138
    2427    2424    2430    2433      13    2427    2424    2430    2436      13
    2427    2424    2430    2439     139    2427    2424   -2430    2439       5
    2427    2424    2445    2448       4    2427    2424   -2445    2448       3
    2427    2424   -2445    2448      17    2427    2424    2445    2451       3
    2424    2430    2439    2442     140    2424    2430   -2439    2442     141
    2424    2430   -2439    2442     142    2424    2430   -2439    2442     143
    2424    2445    2451    2454       2    2421    2418    2424    2427       3
    2421    2418    2424    2430       3    2421    2418    2424    2445       3
    2418    2424    2430    2433      13    2418    2424    2430    2436      13
    2514    2511    2517    2520       1    2514    2511   -2517    2520       2
    2511    2517    2523    2526       3    2496    2490    2499    2502      13
    2496    2490    2499    2505      13    2496    2490    2499    2508      13
    2493    2490    2499    2502      13    2493    2490    2499    2505      13
    2493    2490    2499    2508      13    2487    2481    2490    2493      13
    2487    2481    2490    2496      13    2487    2481    2490    2499      13
    2484    2481    2490    2493      13    2484    2481    2490    2496      13
    2484    2481    2490    2499      13    2481    2490    2499    2502      13
    2481    2490    2499    2505      13    2481    2490    2499    2508      13
    2478    2472    2481    2484      14    2478    2472    2481    2487      14
    2478    2472    2481    2490      18    2475    2472    2481    2484      14
    2475    2472    2481    2487      14    2475    2472    2481    2490      18
    2472    2481    2490    2493      13    2472    2481    2490    2496      13
    2469    2463    2457    2511      13    2469    2463    2472    2475      14
    2469    2463    2472    2478      14    2469    2463    2472    2481      18
    2466    2463    2457    2511      13    2466    2463    2472    2475      14
    2466    2463    2472    2478      14    2466    2463    2472    2481      18
    2463    2472    2481    2484      18    2463    2472    2481    2487      18
    2460    2457    2463    2466      13    2460    2457    2463    2469      13
    2460    2457    2463    2472      13    2460    2457    2511    2514       4
    2460    2457   -2511    2514       3    2460    2457   -2511    2514      17
    2460    2457    2511    2517       3    2457    2463    2472    2475      18
    2457    2463    2472    2478      18    2457    2511    2517    2520       2
    2454    2451    2457    2460       3    2454    2451    2457    2463       3
    2454    2451    2457    2511       3    2451    2457    2463    2466      13
    2451    2457    2463    2469      13    2571    2568    2574    2577       1
    2571    2568   -2574    2577       2    2568    2574    2586    2589       3
    2553    2544    2538    2556      18    2550    2544    2538    2556      18
    2547    2544    2538    2556      18    2544    2538    2556    2559      18
    2544    2538    2556    2562      18    2544    2538    2556    2565      18
    2541    2538    2544    2547      14    2541    2538    2544    2550      14
    2541    2538    2544    2553      14    2541    2538    2556    2559      14
    2541    2538    2556    2562      14    2541    2538    2556    2565      14
    2535    2529    2523    2568      13    2535    2529    2538    2541      14
    2535    2529    2538    2544      18    2535    2529    2538    2556      18
    2532    2529    2523    2568      13    2532    2529    2538    2541      14
    2532    2529    2538    2544      18    2532    2529    2538    2556      18
    2529    2538    2544    2547      18    2529    2538    2544    2550      18
    2529    2538    2544    2553      18    2529    2538    2556    2559      18
    2529    2538    2556    2562      18    2529    2538    2556    2565      18
    2526    2523    2529    2532      13    2526    2523    2529    2535      13
    2526    2523    2529    2538      13    2526    2523    2568    2571       4
    2526    2523   -2568    2571       3    2526    2523   -2568    2571      17
    2526    2523    2568    2574       3    2523    2529    2538    2541      18
    2523    2568    2574    2577       2    2520    2517    2523    2526       3
    2520    2517    2523    2529       3    2520    2517    2523    2568       3
    2517    2523    2529    2532      13    2517    2523    2529    2535      13
    2607    2604    2601    3645      58    2607    2604    3639    3630      59
    2607    2604    3639    3642      59    2604    3639    3630    3633       3
    2604    3639    3630    3636       3    2598    2592    2601    2604       5
    2598    2592    2601    3645       5    2595    2592    2601    2604       5
    2595    2592    2601    3645       5    2592    2601    2604    2607      58
    2589    2586    2580    2610       3    2589    2586    2592    2595      62
    2589    2586    2592    2598      62    2589    2586    2592    2601      13
    2586    2580    2610    2613       2    2583    2580    2586    2589      64
    2583    2580   -2586    2589      65    2583    2580    2610    2613       1
    2583    2580   -2610    2613       2    2580    2586    2592    2595      13
    2580    2586    2592    2598      13    2580    2610    2616    2619       3
    2577    2574    2586    2580       3    2577    2574    2586    2589       3
    2577    2574    2586    2592       3    2574    2586    2592    2595      13
    2574    2586    2592    2598      13    2658    2655    2661    2664       1
    2658    2655   -2661    2664       2    2655    2661    2667    2670       3
    2643    2640    2646    2649      88    2640    2646    2649    2652      90
    2637    2634    2631    2649      89    2637    2634    2640    2643      91
    2637    2634    2640    2646      91    2634    2631    2649    2652      92
    2631    2634    2640    2643      91    2628    2622    2616    2655      13
    2628    2622    2631    2634       3    2628    2622    2631    2649       3
    2625    2622    2616    2655      13    2625    2622    2631    2634       3
    2625    2622    2631    2649       3    2622    2631    2634    2637      89
    2622    2631    2649    2652      92    2619    2616    2622    2625      13
    2619    2616    2622    2628      13    2619    2616    2622    2631      13
    2619    2616    2655    2658       4    2619    2616   -2655    2658       3
    2619    2616   -2655    2658      17    2619    2616    2655    2661       3
    2616    2655    2661    2664       2    2613    2610    2616    2619       3
    2613    2610    2616    2622       3    2613    2610    2616    2655       3
    2610    2616    2622    2625      13    2610    2616    2622    2628      13
    2715    2712    2718    2721       1    2715    2712   -2718    2721       2
    2712    2718    2724    2727       3    2697    2688    2682    2700      18
    2694    2688    2682    2700      18    2691    2688    2682    2700      18
    2688    2682    2700    2703      18    2688    2682    2700    2706      18
    2688    2682    2700    2709      18    2685    2682    2688    2691      14
    2685    2682    2688    2694      14    2685    2682    2688    2697      14
    2685    2682    2700    2703      14    2685    2682    2700    2706      14
    2685    2682    2700    2709      14    2679    2673    2667    2712      13
    2679    2673    2682    2685      14    2679    2673    2682    2688      18
    2679    2673    2682    2700      18    2676    2673    2667    2712      13
    2676    2673    2682    2685      14    2676    2673    2682    2688      18
    2676    2673    2682    2700      18    2673    2682    2688    2691      18
    2673    2682    2688    2694      18    2673    2682    2688    2697      18
    2673    2682    2700    2703      18    2673    2682    2700    2706      18
    2673    2682    2700    2709      18    2670    2667    2673    2676      13
    2670    2667    2673    2679      13    2670    2667    2673    2682      13
    2670    2667    2712    2715       4    2670    2667   -2712    2715       3
    2670    2667   -2712    2715      17    2670    2667    2712    2718       3
    2667    2673    2682    2685      18    2667    2712    2718    2721       2
    2664    2661    2667    2670       3    2664    2661    2667    2673       3
    2664    2661    2667    2712       3    2661    2667    2673    2676      13
    2661    2667    2673    2679      13    2781    2778    2784    2787       1
    2781    2778   -2784    2787       2    2778    2784    2790    2793       3
    2763    2757    2766    2769      13    2763    2757    2766    2772      13
    2763    2757    2766    2775      13    2760    2757    2766    2769      13
    2760    2757    2766    2772      13    2760    2757    2766    2775      13
    2754    2748    2757    2760      13    2754    2748    2757    2763      13
    2754    2748    2757    2766      13    2751    2748    2757    2760      13
    2751    2748    2757    2763      13    2751    2748    2757    2766      13
    2748    2757    2766    2769      13    2748    2757    2766    2772      13
    2748    2757    2766    2775      13    2745    2739    2748    2751      14
    2745    2739    2748    2754      14    2745    2739    2748    2757      18
    2742    2739    2748    2751      14    2742    2739    2748    2754      14
    2742    2739    2748    2757      18    2739    2748    2757    2760      13
    2739    2748    2757    2763      13    2736    2730    2724    2778      13
    2736    2730    2739    2742      14    2736    2730    2739    2745      14
    2736    2730    2739    2748      18    2733    2730    2724    2778      13
    2733    2730    2739    2742      14    2733    2730    2739    2745      14
    2733    2730    2739    2748      18    2730    2739    2748    2751      18
    2730    2739    2748    2754      18    2727    2724    2730    2733      13
    2727    2724    2730    2736      13    2727    2724    2730    2739      13
    2727    2724    2778    2781       4    2727    2724   -2778    2781       3
    2727    2724   -2778    2781      17    2727    2724    2778    2784       3
    2724    2730    2739    2742      18    2724    2730    2739    2745      18
    2724    2778    2784    2787       2    2721    2718    2724    2727       3
    2721    2718    2724    2730       3    2721    2718    2724    2778       3
    2718    2724    2730    2733      13    2718    2724    2730    2736      13
    2823    2820    2826    2829       1    2823    2820   -2826    2829       2
    2820    2826    2832    2835       3    2808    2805    2811    2814       1
    2808    2805   -2811    2814       2    2808    2805    2811    2817       1
    2808    2805   -2811    2817       2    2802    2796    2790    2820      13
    2802    2796    2805    2808       7    2802    2796   -2805    2808       3
    2802    2796   -2805    2808       8    2802    2796    2805    2811       3
    2799    2796    2790    2820      13    2799    2796    2805    2808       7
    2799    2796   -2805    2808       3    2799    2796   -2805    2808       8
    2799    2796    2805    2811       3    2796    2805    2811    2814       2
    2796    2805    2811    2817       2    2793    2790    2796    2799      13
    2793    2790    2796    2802      13    2793    2790    2796    2805      13
    2793    2790    2820    2823       4    2793    2790   -2820    2823       3
    2793    2790   -2820    2823      17    2793    2790    2820    2826       3
    2790    2820    2826    2829       2    2787    2784    2790    2793       3
    2787    2784    2790    2796       3    2787    2784    2790    2820       3
    2784    2790    2796    2799      13    2784    2790    2796    2802      13
    2889    2886    2892    2895       1    2889    2886   -2892    2895       2
    2886    2892    2898    2901       3    2871    2865    2874    2877      13
    2871    2865    2874    2880      13    2871    2865    2874    2883      13
    2868    2865    2874    2877      13    2868    2865    2874    2880      13
    2868    2865    2874    2883      13    2862    2856    2865    2868      13
    2862    2856    2865    2871      13    2862    2856    2865    2874      13
    2859    2856    2865    2868      13    2859    2856    2865    2871      13
    2859    2856    2865    2874      13    2856    2865    2874    2877      13
    2856    2865    2874    2880      13    2856    2865    2874    2883      13
    2853    2847    2856    2859      14    2853    2847    2856    2862      14
    2853    2847    2856    2865      18    2850    2847    2856    2859      14
    2850    2847    2856    2862      14    2850    2847    2856    2865      18
    2847    2856    2865    2868      13    2847    2856    2865    2871      13
    2844    2838    2832    2886      13    2844    2838    2847    2850      14
    2844    2838    2847    2853      14    2844    2838    2847    2856      18
    2841    2838    2832    2886      13    2841    2838    2847    2850      14
    2841    2838    2847    2853      14    2841    2838    2847    2856      18
    2838    2847    2856    2859      18    2838    2847    2856    2862      18
    2835    2832    2838    2841      13    2835    2832    2838    2844      13
    2835    2832    2838    2847      13    2835    2832    2886    2889       4
    2835    2832   -2886    2889       3    2835    2832   -2886    2889      17
    2835    2832    2886    2892       3    2832    2838    2847    2850      18
    2832    2838    2847    2853      18    2832    2886    2892    2895       2
    2829    2826    2832    2835       3    2829    2826    2832    2838       3
    2829    2826    2832    2886       3    2826    2832    2838    2841      13
    2826    2832    2838    2844      13    2937    2934    2940    2943       1
    2937    2934   -2940    2943       2    2934    2940    2946    2949       3
    2919    2910    2904    2922      18    2916    2910    2904    2922      18
    2913    2910    2904    2922      18    2910    2904    2922    2925      18
    2910    2904    2922    2928      18    2910    2904    2922    2931      18
    2907    2904    2898    2934      13    2907    2904    2910    2913      14
    2907    2904    2910    2916      14    2907    2904    2910    2919      14
    2907    2904    2922    2925      14    2907    2904    2922    2928      14
    2907    2904    2922    2931      14    2901    2898    2904    2907      13
    2901    2898    2904    2910      13    2901    2898    2904    2922      13
    2901    2898    2934    2937       4    2901    2898   -2934    2937       3
    2901    2898   -2934    2937      17    2901    2898    2934    2940       3
    2898    2904    2910    2913      18    2898    2904    2910    2916      18
    2898    2904    2910    2919      18    2898    2904    2922    2925      18
    2898    2904    2922    2928      18    2898    2904    2922    2931      18
    2898    2934    2940    2943       2    2895    2892    2898    2901       3
    2895    2892    2898    2904       3    2895    2892    2898    2934       3
    2892    2898    2904    2907      13    2967    2964    2970    2973       1
    2967    2964   -2970    2973       2    2964    2970    2976    2979       3
    2961    2952    2946    2964      13    2958    2952    2946    2964      13
    2955    2952    2946    2964      13    2949    2946    2952    2955      13
    2949    2946    2952    2958      13    2949    2946    2952    2961      13
    2949    2946    2964    2967       4    2949    2946   -2964    2967       3
    2949    2946   -2964    2967      17    2949    2946    2964    2970       3
    2946    2964    2970    2973       2    2943    2940    2946    2949       3
    2943    2940    2946    2952       3    2943    2940    2946    2964       3
    2940    2946    2952    2955      13    2940    2946    2952    2958      13
    2940    2946    2952    2961      13    3039    3036    3042    3045       1
    3039    3036   -3042    3045       2    3036    3042    3048    3051       3
    3024    3018    3015    3027      90    3024    3018   -3015    3027       6
    3021    3018    3015    3027      90    3021    3018   -3015    3027       6
    3018    3015    3027    3030      90    3018    3015   -3027    3030       6
    3018    3015    3027    3033      90    3018    3015   -3027    3033       6
    3012    3009    3015    3018      90    3012    3009   -3015    3018       6
    3012    3009    3015    3027      90    3012    3009   -3015    3027       6
    3009    3015    3018    3021      90    3009    3015   -3018    3021       6
    3009    3015    3018    3024      90    3009    3015   -3018    3024       6
    3009    3015    3027    3030      90    3009    3015   -3027    3030       6
    3009    3015    3027    3033      90    3009    3015   -3027    3033       6
    3006    3000    3009    3012       5    3006    3000    3009    3015       5
    3003    3000    3009    3012       5    3003    3000    3009    3015       5
    2997    2991    3000    3003      13    2997    2991    3000    3006      13
    2997    2991    3000    3009      13    2994    2991    3000    3003      13
    2994    2991    3000    3006      13    2994    2991    3000    3009      13
    2991    3000    3009    3012       5    2988    2982    2976    3036      13
    2988    2982    2991    2994      14    2988    2982    2991    2997      14
    2988    2982    2991    3000      18    2985    2982    2976    3036      13
    2985    2982    2991    2994      14    2985    2982    2991    2997      14
    2985    2982    2991    3000      18    2982    2991    3000    3003      13
    2982    2991    3000    3006      13    2979    2976    2982    2985      13
    2979    2976    2982    2988      13    2979    2976    2982    2991      13
    2979    2976    3036    3039       4    2979    2976   -3036    3039       3
    2979    2976   -3036    3039      17    2979    2976    3036    3042       3
    2976    2982    2991    2994      18    2976    2982    2991    2997      18
    2976    3036    3042    3045       2    2973    2970    2976    2979       3
    2973    2970    2976    2982       3    2973    2970    2976    3036       3
    2970    2976    2982    2985      13    2970    2976    2982    2988      13
    3096    3093    3099    3102       1    3096    3093   -3099    3102       2
    3093    3099    3105    3108       3    3078    3069    3063    3081      18
    3075    3069    3063    3081      18    3072    3069    3063    3081      18
    3069    3063    3081    3084      18    3069    3063    3081    3087      18
    3069    3063    3081    3090      18    3066    3063    3069    3072      14
    3066    3063    3069    3075      14    3066    3063    3069    3078      14
    3066    3063    3081    3084      14    3066    3063    3081    3087      14
    3066    3063    3081    3090      14    3060    3054    3048    3093      13
    3060    3054    3063    3066      14    3060    3054    3063    3069      18
    3060    3054    3063    3081      18    3057    3054    3048    3093      13
    3057    3054    3063    3066      14    3057    3054    3063    3069      18
    3057    3054    3063    3081      18    3054    3063    3069    3072      18
    3054    3063    3069    3075      18    3054    3063    3069    3078      18
    3054    3063    3081    3084      18    3054    3063    3081    3087      18
    3054    3063    3081    3090      18    3051    3048    3054    3057      13
    3051    3048    3054    3060      13    3051    3048    3054    3063      13
    3051    3048    3093    3096       4    3051    3048   -3093    3096       3
    3051    3048   -3093    3096      17    3051    3048    3093    3099       3
    3048    3054    3063    3066      18    3048    3093    3099    3102       2
    3045    3042    3048    3051       3    3045    3042    3048    3054       3
    3045    3042    3048    3093       3    3042    3048    3054    3057      13
    3042    3048    3054    3060      13    3162    3159    3165    3168       1
    3162    3159   -3165    3168       2    3159    3165    3171    3174       3
    3144    3138    3147    3150      13    3144    3138    3147    3153      13
    3144    3138    3147    3156      13    3141    3138    3147    3150      13
    3141    3138    3147    3153      13    3141    3138    3147    3156      13
    3135    3129    3138    3141      13    3135    3129    3138    3144      13
    3135    3129    3138    3147      13    3132    3129    3138    3141      13
    3132    3129    3138    3144      13    3132    3129    3138    3147      13
    3129    3138    3147    3150      13    3129    3138    3147    3153      13
    3129    3138    3147    3156      13    3126    3120    3129    3132      14
    3126    3120    3129    3135      14    3126    3120    3129    3138      18
    3123    3120    3129    3132      14    3123    3120    3129    3135      14
    3123    3120    3129    3138      18    3120    3129    3138    3141      13
    3120    3129    3138    3144      13    3117    3111    3105    3159      13
    3117    3111    3120    3123      14    3117    3111    3120    3126      14
    3117    3111    3120    3129      18    3114    3111    3105    3159      13
    3114    3111    3120    3123      14    3114    3111    3120    3126      14
    3114    3111    3120    3129      18    3111    3120    3129    3132      18
    3111    3120    3129    3135      18    3108    3105    3111    3114      13
    3108    3105    3111    3117      13    3108    3105    3111    3120      13
    3108    3105    3159    3162       4    3108    3105   -3159    3162       3
    3108    3105   -3159    3162      17    3108    3105    3159    3165       3
    3105    3111    3120    3123      18    3105    3111    3120    3126      18
    3105    3159    3165    3168       2    3102    3099    3105    3108       3
    3102    3099    3105    3111       3    3102    3099    3105    3159       3
    3099    3105    3111    3114      13    3099    3105    3111    3117      13
    3228    3225    3231    3234       1    3228    3225   -3231    3234       2
    3225    3231    3237    3240       3    3210    3204    3213    3216      13
    3210    3204    3213    3219      13    3210    3204    3213    3222      13
    3207    3204    3213    3216      13    3207    3204    3213    3219      13
    3207    3204    3213    3222      13    3201    3195    3204    3207      13
    3201    3195    3204    3210      13    3201    3195    3204    3213      13
    3198    3195    3204    3207      13    3198    3195    3204    3210      13
    3198    3195    3204    3213      13    3195    3204    3213    3216      13
    3195    3204    3213    3219      13    3195    3204    3213    3222      13
    3192    3186    3195    3198      14    3192    3186    3195    3201      14
    3192    3186    3195    3204      18    3189    3186    3195    3198      14
    3189    3186    3195    3201      14    3189    3186    3195    3204      18
    3186    3195    3204    3207      13    3186    3195    3204    3210      13
    3183    3177    3171    3225      13    3183    3177    3186    3189      14
    3183    3177    3186    3192      14    3183    3177    3186    3195      18
    3180    3177    3171    3225      13    3180    3177    3186    3189      14
    3180    3177    3186    3192      14    3180    3177    3186    3195      18
    3177    3186    3195    3198      18    3177    3186    3195    3201      18
    3174    3171    3177    3180      13    3174    3171    3177    3183      13
    3174    3171    3177    3186      13    3174    3171    3225    3228       4
    3174    3171   -3225    3228       3    3174    3171   -3225    3228      17
    3174    3171    3225    3231       3    3171    3177    3186    3189      18
    3171    3177    3186    3192      18    3171    3225    3231    3234       2
    3168    3165    3171    3174       3    3168    3165    3171    3177       3
    3168    3165    3171    3225       3    3165    3171    3177    3180      13
    3165    3171    3177    3183      13    3294    3291    3297    3300       1
    3294    3291   -3297    3300       2    3291    3297    3303    3306       3
    3276    3270    3279    3282      13    3276    3270    3279    3285      13
    3276    3270    3279    3288      13    3273    3270    3279    3282      13
    3273    3270    3279    3285      13    3273    3270    3279    3288      13
    3267    3261    3270    3273      13    3267    3261    3270    3276      13
    3267    3261    3270    3279      13    3264    3261    3270    3273      13
    3264    3261    3270    3276      13    3264    3261    3270    3279      13
    3261    3270    3279    3282      13    3261    3270    3279    3285      13
    3261    3270    3279    3288      13    3258    3252    3261    3264      14
    3258    3252    3261    3267      14    3258    3252    3261    3270      18
    3255    3252    3261    3264      14    3255    3252    3261    3267      14
    3255    3252    3261    3270      18    3252    3261    3270    3273      13
    3252    3261    3270    3276      13    3249    3243    3237    3291      13
    3249    3243    3252    3255      14    3249    3243    3252    3258      14
    3249    3243    3252    3261      18    3246    3243    3237    3291      13
    3246    3243    3252    3255      14    3246    3243    3252    3258      14
    3246    3243    3252    3261      18    3243    3252    3261    3264      18
    3243    3252    3261    3267      18    3240    3237    3243    3246      13
    3240    3237    3243    3249      13    3240    3237    3243    3252      13
    3240    3237    3291    3294       4    3240    3237   -3291    3294       3
    3240    3237   -3291    3294      17    3240    3237    3291    3297       3
    3237    3243    3252    3255      18    3237    3243    3252    3258      18
    3237    3291    3297    3300       2    3234    3231    3237    3240       3
    3234    3231    3237    3243       3    3234    3231    3237    3291       3
    3231    3237    3243    3246      13    3231    3237    3243    3249      13
    3336    3333    3339    3342       1    3336    3333   -3339    3342       2
    3333    3339    3345    3348       3    3321    3318    3324    3327       1
    3321    3318   -3324    3327       2    3321    3318    3324    3330       1
    3321    3318   -3324    3330       2    3315    3309    3303    3333      13
    3315    3309    3318    3321       7    3315    3309   -3318    3321       3
    3315    3309   -3318    3321       8    3315    3309    3318    3324       3
    3312    3309    3303    3333      13    3312    3309    3318    3321       7
    3312    3309   -3318    3321       3    3312    3309   -3318    3321       8
    3312    3309    3318    3324       3    3309    3318    3324    3327       2
    3309    3318    3324    3330       2    3306    3303    3309    3312      13
    3306    3303    3309    3315      13    3306    3303    3309    3318      13
    3306    3303    3333    3336       4    3306    3303   -3333    3336       3
    3306    3303   -3333    3336      17    3306    3303    3333    3339       3
    3303    3333    3339    3342       2    3300    3297    3303    3306       3
    3300    3297    3303    3309       3    3300    3297    3303    3333       3
    3297    3303    3309    3312      13    3297    3303    3309    3315      13
    3366    3363    3369    3372       1    3366    3363   -3369    3372       2
    3363    3369    3375    3378       3    3360    3351    3345    3363      13
    3357    3351    3345    3363      13    3354    3351    3345    3363      13
    3348    3345    3351    3354      13    3348    3345    3351    3357      13
    3348    3345    3351    3360      13    3348    3345    3363    3366       4
    3348    3345   -3363    3366       3    3348    3345   -3363    3366      17
    3348    3345    3363    3369       3    3345    3363    3369    3372       2
    3342    3339    3345    3348       3    3342    3339    3345    3351       3
    3342    3339    3345    3363       3    3339    3345    3351    3354      13
    3339    3345    3351    3357      13    3339    3345    3351    3360      13
    3411    3408    3414    3417       1    3411    3408   -3414    3417       2
    3408    3414    3420    3423       3    3396    3390    3399    3402       3
    3396    3390    3399    3405       3    3393    3390    3399    3402       3
    3393    3390    3399    3405       3    3387    3381    3375    3408      13
    3387    3381    3390    3393      14    3387    3381    3390    3396      14
    3387    3381    3390    3399      13    3384    3381    3375    3408      13
    3384    3381    3390    3393      14    3384    3381    3390    3396      14
    3384    3381    3390    3399      13    3378    3375    3381    3384      13
    3378    3375    3381    3387      13    3378    3375    3381    3390      13
    3378    3375    3408    3411       4    3378    3375   -3408    3411       3
    3378    3375   -3408    3411      17    3378    3375    3408    3414       3
    3375    3381    3390    3393      18    3375    3381    3390    3396      18
    3375    3408    3414    3417       2    3372    3369    3375    3378       3
    3372    3369    3375    3381       3    3372    3369    3375    3408       3
    3369    3375    3381    3384      13    3369    3375    3381    3387      13
    3441    3438    3444    3447       1    3441    3438   -3444    3447       2
    3438    3444    3450    3453       3    3432    3426    3420    3438      13
    3429    3426    3420    3438      13    3423    3420    3426    3429      13
    3423    3420    3426    3432      13    3423    3420    3426    3435      13
    3423    3420    3438    3441       4    3423    3420   -3438    3441       3
    3423    3420   -3438    3441      17    3423    3420    3438    3444       3
    3420    3438    3444    3447       2    3417    3414    3420    3423       3
    3417    3414    3420    3426       3    3417    3414    3420    3438       3
    3414    3420    3426    3429      13    3414    3420    3426    3432      13
    3507    3504    3510    3513       1    3507    3504   -3510    3513       2
    3504    3510    3516    3519       3    3489    3483    3492    3495      13
    3489    3483    3492    3498      13    3489    3483    3492    3501      13
    3486    3483    3492    3495      13    3486    3483    3492    3498      13
    3486    3483    3492    3501      13    3480    3474    3483    3486      13
    3480    3474    3483    3489      13    3480    3474    3483    3492      13
    3477    3474    3483    3486      13    3477    3474    3483    3489      13
    3477    3474    3483    3492      13    3474    3483    3492    3495      13
    3474    3483    3492    3498      13    3474    3483    3492    3501      13
    3471    3465    3474    3477      14    3471    3465    3474    3480      14
    3471    3465    3474    3483      18    3468    3465    3474    3477      14
    3468    3465    3474    3480      14    3468    3465    3474    3483      18
    3465    3474    3483    3486      13    3465    3474    3483    3489      13
    3462    3456    3450    3504      13    3462    3456    3465    3468      14
    3462    3456    3465    3471      14    3462    3456    3465    3474      18
    3459    3456    3450    3504      13    3459    3456    3465    3468      14
    3459    3456    3465    3471      14    3459    3456    3465    3474      18
    3456    3465    3474    3477      18    3456    3465    3474    3480      18
    3453    3450    3456    3459      13    3453    3450    3456    3462      13
    3453    3450    3456    3465      13    3453    3450    3504    3507       4
    3453    3450   -3504    3507       3    3453    3450   -3504    3507      17
    3453    3450    3504    3510       3    3450    3456    3465    3468      18
    3450    3456    3465    3471      18    3450    3504    3510    3513       2
    3447    3444    3450    3453       3    3447    3444    3450    3456       3
    3447    3444    3450    3504       3    3444    3450    3456    3459      13
    3444    3450    3456    3462      13    3537    3534    3540    3543       1
    3537    3534   -3540    3543       2    3537    3534    3540    3546       1
    3537    3534   -3540    3546       2    3531    3522    3516    3534      13
    3528    3522    3516    3534      13    3525    3522    3516    3534      13
    3519    3516    3522    3525      13    3519    3516    3522    3528      13
    3519    3516    3522    3531      13    3519    3516    3534    3537       4
    3519    3516   -3534    3537       3    3519    3516   -3534    3537      17
    3519    3516    3534    3540       3    3516    3534    3540    3543       2
    3516    3534    3540    3546       2    3513    3510    3516    3519       3
    3513    3510    3516    3522       3    3513    3510    3516    3534       3
    3510    3516    3522    3525      13    3510    3516    3522    3528      13
    3510    3516    3522    3531      13    3636    3630    3639    3642       3
    3633    3630    3639    3642       3    3627    3621    3630    3633      13
    3627    3621    3630    3636      13    3627    3621    3630    3639      13
    3624    3621    3630    3633      13    3624    3621    3630    3636      13
    3624    3621    3630    3639      13    3618    3621    3630    3633     139
    3618    3621   -3630    3633       5    3618    3621    3630    3636     139
    3618    3621   -3630    3636       5    3615    3609    3618    3621     147
    3612    3609    3618    3621     147    3609    3618    3621    3624     147
    3609    3618    3621    3627     147    3606    3600    3609    3612      13
    3606    3600    3609    3615      13    3606    3600    3609    3618     139
    3606    3600   -3609    3618       5    3603    3600    3609    3612      13
    3603    3600    3609    3615      13    3603    3600    3609    3618     139
    3603    3600   -3609    3618       5    3597    3600    3609    3612     139
    3597    3600   -3609    3612       5    3597    3600    3609    3615     139
    3597    3600   -3609    3615       5    3594    3588    3597    3600     147
    3591    3588    3597    3600     147    3588    3597    3600    3603     147
    3588    3597    3600    3606     147    3585    3579    3588    3591      13
    3585    3579    3588    3594      13    3585    3579    3588    3597     139
    3585    3579   -3588    3597       5    3582    3579    3588    3591      13
    3582    3579    3588    3594      13    3582    3579    3588    3597     139
    3582    3579   -3588    3597       5    3576    3579    3588    3591     139
    3576    3579   -3588    3591       5    3576    3579    3588    3594     139
    3576    3579   -3588    3594       5    3573    3567    3576    3579     147
    3570    3567    3576    3579     147    3567    3576    3579    3582     147
    3567    3576    3579    3585     147    3564    3558    3567    3570      13
    3564    3558    3567    3573      13    3564    3558    3567    3576     139
    3564    3558   -3567    3576       5    3561    3558    3567    3570      13
    3561    3558    3567    3573      13    3561    3558    3567    3576     139
    3561    3558   -3567    3576       5    3555    3558    3567    3570      13
    3555    3558    3567    3573      13    3552    3555    3558    3561       3
    3552    3555    3558    3564       3      12      24     -18     -21     152
      57      66     -63     -69     152     105     114    -111    -117     152
     207     216    -213    -219     153     171     180    -177    -183     152
     222     231    -228    -234     152     279     288    -285    -291     152
     324     333    -330    -336     152     354     363    -360    -366     152
     399     408    -405    -411     152     447     456    -453    -459     152
     492     501    -498    -504     152     537     546    -543    -549     152
     594     603    -600    -606     152     672     678    -675   -3555     152
     639     657    -645    -648     152     651     684    -681    -687     152
     720     729    -726    -732     152     834     846    -840    -843     152
     828     840    -834    -837     152     822     834    -828    -831     152
     819     828    -822    -825     152     807     819    -813    -816     153
     804     813    -807    -810     152     777     786    -783    -789     152
     876     891    -894    -897     152     879     891    -885    -888     152
     876     885    -879    -882     153     849     858    -855    -861     152
     900     909    -906    -912     152     957     966    -963    -969     152
    1029    1038   -1035   -1041     153    1002    1011   -1008   -1014     152
    1044    1053   -1050   -1056     152    1089    1098   -1095   -1101     152
    1137    1146   -1143   -1149     152    1218    1233   -1230   -1236     153
    1218    1224   -1221   -1227     153    1203    1218   -1212   -1215     153
    1167    1176   -1173   -1179     152    1239    1248   -1245   -1251     152
    1296    1305   -1302   -1308     152    1341    1350   -1347   -1353     152
    1407    1416   -1413   -1419     152    1479    1488   -1485   -1491     153
    1452    1461   -1458   -1464     152    1494    1503   -1500   -1506     152
    1524    1533   -1530   -1536     152    1569    1578   -1575   -1581     152
    1599    1608   -1605   -1611     152    1644    1653   -1650   -1656     152
    1674    1683   -1680   -1686     153    1701    1710   -1707   -1713     152
    1767    1776   -1773   -1779     152    1815    1824   -1821   -1827     152
    1917    1926   -1923   -1929     153    1881    1890   -1887   -1893     152
    1932    1941   -1938   -1944     152    1989    1998   -1995   -2001     152
    2055    2064   -2061   -2067     152    2085    2094   -2091   -2097     152
    2151    2160   -2157   -2163     152    2199    2208   -2205   -2211     152
    2244    2253   -2250   -2256     152    2289    2298   -2295   -2301     152
    2346    2355   -2352   -2358     152    2412    2421   -2418   -2424     152
    2445    2454   -2451   -2457     152    2511    2520   -2517   -2523     152
    2601    2607   -2604   -3639     152    2568    2586   -2574   -2577     152
    2631    2646   -2649   -2652     152    2634    2646   -2640   -2643     152
    2631    2640   -2634   -2637     153    2580    2613   -2610   -2616     152
    2655    2664   -2661   -2667     152    2712    2721   -2718   -2724     152
    2805    2814   -2811   -2817     153    2778    2787   -2784   -2790     152
    2820    2829   -2826   -2832     152    2886    2895   -2892   -2898     152
    2934    2943   -2940   -2946     152    3015    3030   -3027   -3033     153
    3015    3021   -3018   -3024     153    3000    3015   -3009   -3012     153
    2964    2973   -2970   -2976     152    3036    3045   -3042   -3048     152
    3093    3102   -3099   -3105     152    3159    3168   -3165   -3171     152
    3225    3234   -3231   -3237     152    3318    3327   -3324   -3330     153
    3291    3300   -3297   -3303     152    3333    3342   -3339   -3345     152
    3363    3372   -3369   -3375     152    3408    3417   -3414   -3420     152
    3438    3447   -3444   -3450     152    3504    3513   -3510   -3516     152
    3534    3543   -3540   -3546     153
%FLAG DIHEDRALS_WITHOUT_HYDROGEN                                                
%FORMAT(10I8)                                                                   
      15      12      18      24       2      12      18      24      30       4
      12      18     -24      30       3      12      18     -24      30       5
      12      18     -24      30       6      12      18      24      57       4
      12      18     -24      57       3      12      18     -24      57       5
      12      18     -24      57       6       3      12      18      24       2
      60      57      63      69       2      57      63      69      75       4
      57      63     -69      75       3      57      63     -69      75       5
      57      63     -69      75       6      57      63      69     105       4
      57      63     -69     105       3      57      63     -69     105       5
      57      63     -69     105       6      39      30      24      57       9
      39      30     -24      57      10      39      30     -24      57      11
      39      30     -24      57      12      30      24      57      60       3
      30      24      57      63       4      30      24     -57      63       3
      30      24     -57      63       5      30      24     -57      63       6
      30      39      48      51      15      30      39     -48      51      16
      30      39      48      54      15      30      39     -48      54      16
      24      30      39      48      19      24      30     -39      48      20
      24      30     -39      48      21      24      30     -39      48      22
      24      57      63      69       2      18      24      30      39      23
      18      24     -30      39      24      18      24     -30      39      11
      18      24     -30      39      25      18      24      57      60       3
      18      24      57      63      26      18      24     -57      63      27
      18      24     -57      63      17      18      24     -57      63       6
     108     105     111     117       2     105     111     117     123       4
     105     111    -117     123       3     105     111    -117     123       5
     105     111    -117     123       6     105     111     117     171       4
     105     111    -117     171       3     105     111    -117     171       5
     105     111    -117     171       6      93      75      69     105      28
      93      75     -69     105      29      93      75     -69     105      30
      93      75     -69     105      31      81      75      69     105      28
      81      75     -69     105      29      81      75     -69     105      30
      81      75     -69     105      31      75      69     105     108       3
      75      69     105     111       4      75      69    -105     111       3
      75      69    -105     111       5      75      69    -105     111       6
      69     105     111     117       2      63      69      75      81      32
      63      69     -75      81      33      63      69     -75      81      30
      63      69     -75      81      34      63      69      75      93      32
      63      69     -75      93      33      63      69     -75      93      30
      63      69     -75      93      34      63      69     105     108       3
      63      69     105     111      26      63      69    -105     111      27
      63      69    -105     111      17      63      69    -105     111       6
     174     171     177     183       2     171     177     183     189       4
     171     177    -183     189       3     171     177    -183     189       5
     171     177    -183     189       6     171     177     183     222       4
     171     177    -183     222       3     171     177    -183     222       5
     171     177    -183     222       6     132     123     117     171      13
     132     141     150     159      13     123     117     171     174       3
     123     117     171     177       4     123     117    -171     177       3
     123     117    -171     177       5     123     117    -171     177       6
     123     132     141     150      35     123     132    -141     150      36
     123     132    -141     150      37     117     123     132     141      35
     117     123    -132     141      36     117     123    -132     141      37
     117     171     177     183       2     111     117     123     132      13
     111     117     171     174       3     111     117     171     177      26
     111     117    -171     177      27     111     117    -171     177      17
     111     117    -171     177       6     225     222     228     234       2
     222     228     234     240       4     222     228    -234     240       3
     222     228    -234     240       5     222     228    -234     240       6
     222     228     234     279       4     222     228    -234     279       3
     222     228    -234     279       5     222     228    -234     279       6
     198     189     183     222       9     198     189    -183     222      10
     198     189    -183     222      11     198     189    -183     222      12
     189     183     222     225       3     189     183     222     228       4
     189     183    -222     228       3     189     183    -222     228       5
     189     183    -222     228       6     189     198     207     210       4
     189     198     207     213      38     189     198    -207     213      39
     189     198    -207     213      40     189     198    -207     213      41
     183     189     198     207      42     183     189    -198     207      43
     183     189    -198     207      44     183     189    -198     207      45
     183     222     228     234       2     177     183     189     198      23
     177     183    -189     198      24     177     183    -189     198      11
     177     183    -189     198      25     177     183     222     225       3
     177     183     222     228      26     177     183    -222     228      27
     177     183    -222     228      17     177     183    -222     228       6
     282     279     285     291       2     279     285     291     297       4
     279     285    -291     297       3     279     285    -291     297       5
     279     285    -291     297       6     279     285     291     324       4
     279     285    -291     324       3     279     285    -291     324       5
     279     285    -291     324       6     249     240     234     279      46
     249     240    -234     279      47     249     240    -234     279      11
     249     240    -234     279      48     240     234     279     282       3
     240     234     279     285       4     240     234    -279     285       3
     240     234    -279     285       5     240     234    -279     285       6
     234     240     249     255      49     234     240    -249     255      50
     234     240    -249     255      51     234     240    -249     255      52
     234     240     249     267      49     234     240    -249     267      50
     234     240    -249     267      51     234     240    -249     267      52
     234     279     285     291       2     228     234     240     249      53
     228     234    -240     249      54     228     234    -240     249      11
     228     234    -240     249      55     228     234     279     282       3
     228     234     279     285      26     228     234    -279     285      27
     228     234    -279     285      17     228     234    -279     285       6
     327     324     330     336       2     324     330     336     342       4
     324     330    -336     342       3     324     330    -336     342       5
     324     330    -336     342       6     324     330     336     354       4
     324     330    -336     354       3     324     330    -336     354       5
     324     330    -336     354       6     306     297     291     324       9
     306     297    -291     324      10     306     297    -291     324      11
     306     297    -291     324      12     297     291     324     327       3
     297     291     324     330       4     297     291    -324     330       3
     297     291    -324     330       5     297     291    -324     330       6
     297     306     315     318      15     297     306    -315     318      16
     297     306     315     321      15     297     306    -315     321      16
     291     297     306     315      19     291     297    -306     315      20
     291     297    -306     315      21     291     297    -306     315      22
     291     324     330     336       2     285     291     297     306      23
     285     291    -297     306      24     285     291    -297     306      11
     285     291    -297     306      25     285     291     324     327       3
     285     291     324     330      26     285     291    -324     330      27
     285     291    -324     330      17     285     291    -324     330       6
     357     354     360     366       2     354     360     366     372       4
     354     360    -366     372       3     354     360    -366     372       5
     354     360    -366     372       6     354     360     366     399       4
     354     360    -366     399       3     354     360    -366     399       5
     354     360    -366     399       6     342     336     354     357       3
     342     336     354     360       4     342     336    -354     360       3
     342     336    -354     360       5     342     336    -354     360       6
     336     354     360     366       2     330     336     354     357       3
     330     336     354     360      26     330     336    -354     360      27
     330     336    -354     360      17     330     336    -354     360       6
     402     399     405     411       2     399     405     411     417       4
     399     405    -411     417       3     399     405    -411     417       5
     399     405    -411     417       6     399     405     411     447       4
     399     405    -411     447       3     399     405    -411     447       5
     399     405    -411     447       6     381     372     366     399       9
     381     372    -366     399      10     381     372    -366     399      11
     381     372    -366     399      12     372     366     399     402       3
     372     366     399     405       4     372     366    -399     405       3
     372     366    -399     405       5     372     366    -399     405       6
     372     381     390     393      15     372     381    -390     393      16
     372     381     390     396      15     372     381    -390     396      16
     366     372     381     390      19     366     372    -381     390      20
     366     372    -381     390      21     366     372    -381     390      22
     366     399     405     411       2     360     366     372     381      23
     360     366    -372     381      24     360     366    -372     381      11
     360     366    -372     381      25     360     366     399     402       3
     360     366     399     405      26     360     366    -399     405      27
     360     366    -399     405      17     360     366    -399     405       6
     450     447     453     459       2     447     453     459     465       4
     447     453    -459     465       3     447     453    -459     465       5
     447     453    -459     465       6     447     453     459     492       4
     447     453    -459     492       3     447     453    -459     492       5
     447     453    -459     492       6     435     417     411     447      28
     435     417    -411     447      29     435     417    -411     447      30
     435     417    -411     447      31     423     417     411     447      28
     423     417    -411     447      29     423     417    -411     447      30
     423     417    -411     447      31     417     411     447     450       3
     417     411     447     453       4     417     411    -447     453       3
     417     411    -447     453       5     417     411    -447     453       6
     411     447     453     459       2     405     411     417     423      32
     405     411    -417     423      33     405     411    -417     423      30
     405     411    -417     423      34     405     411     417     435      32
     405     411    -417     435      33     405     411    -417     435      30
     405     411    -417     435      34     405     411     447     450       3
     405     411     447     453      26     405     411    -447     453      27
     405     411    -447     453      17     405     411    -447     453       6
     495     492     498     504       2     492     498     504     510       4
     492     498    -504     510       3     492     498    -504     510       5
     492     498    -504     510       6     492     498     504     537       4
     492     498    -504     537       3     492     498    -504     537       5
     492     498    -504     537       6     474     465     459     492       9
     474     465    -459     492      10     474     465    -459     492      11
     474     465    -459     492      12     465     459     492     495       3
     465     459     492     498       4     465     459    -492     498       3
     465     459    -492     498       5     465     459    -492     498       6
     465     474     483     486      15     465     474    -483     486      16
     465     474     483     489      15     465     474    -483     489      16
     459     465     474     483      19     459     465    -474     483      20
     459     465    -474     483      21     459     465    -474     483      22
     459     492     498     504       2     453     459     465     474      23
     453     459    -465     474      24     453     459    -465     474      11
     453     459    -465     474      25     453     459     492     495       3
     453     459     492     498      26     453     459    -492     498      27
     453     459    -492     498      17     453     459    -492     498       6
     540     537     543     549       2     537     543     549     555       4
     537     543    -549     555       3     537     543    -549     555       5
     537     543    -549     555       6     537     543     549     594       4
     537     543    -549     594       3     537     543    -549     594       5
     537     543    -549     594       6     519     510     504     537       9
     519     510    -504     537      10     519     510    -504     537      11
     519     510    -504     537      12     510     504     537     540       3
     510     504     537     543       4     510     504    -537     543       3
     510     504    -537     543       5     510     504    -537     543       6
     510     519     528     531      15     510     519    -528     531      16
     510     519     528     534      15     510     519    -528     534      16
     504     510     519     528      19     504     510    -519     528      20
     504     510    -519     528      21     504     510    -519     528      22
     504     537     543     549       2     498     504     510     519      23
     498     504    -510     519      24     498     504    -510     519      11
     498     504    -510     519      25     498     504     537     540       3
     498     504     537     543      26     498     504    -537     543      27
     498     504    -537     543      17     498     504    -537     543       6
     597     594     600     606       2     594     600     606     612       4
     594     600    -606     612       3     594     600    -606     612       5
     594     600    -606     612       6     594     600     606     639       4
     594     600    -606     639       3     594     600    -606     639       5
     594     600    -606     639       6     564     555     549     594      46
     564     555    -549     594      47     564     555    -549     594      11
     564     555    -549     594      48     555     549     594     597       3
     555     549     594     600       4     555     549    -594     600       3
     555     549    -594     600       5     555     549    -594     600       6
     549     555     564     570      49     549     555    -564     570      50
     549     555    -564     570      51     549     555    -564     570      52
     549     555     564     582      49     549     555    -564     582      50
     549     555    -564     582      51     549     555    -564     582      52
     549     594     600     606       2     543     549     555     564      53
     543     549    -555     564      54     543     549    -555     564      11
     543     549    -555     564      55     543     549     594     597       3
     543     549     594     600      26     543     549    -594     600      27
     543     549    -594     600      17     543     549    -594     600       6
     642     639     645     657       2     639     645     657     651       4
     639     645    -657     651      56     639     645    -657     651      57
     639     645    -657     651       6     639     645     657     663       3
     621     612     606     639       9     621     612    -606     639      10
     621     612    -606     639      11     621     612    -606     639      12
     612     606     639     642       3     612     606     639     645       4
     612     606    -639     645       3     612     606    -639     645       5
     612     606    -639     645       6     612     621     630     633      15
     612     621    -630     633      16     612     621     630     636      15
     612     621    -630     636      16     606     612     621     630      19
     606     612    -621     630      20     606     612    -621     630      21
     606     612    -621     630      22     606     639     645     657       2
     600     606     612     621      23     600     606    -612     621      24
     600     606    -612     621      11     600     606    -612     621      25
     600     606     639     642       3     600     606     639     645      26
     600     606    -639     645      27     600     606    -639     645      17
     600     606    -639     645       6     675     672   -3549    3552      60
     675    3555   -3552    3549      61     675    3555    3558    3567       3
     672     675   -3555    3552      59     672     675    3555    3558      59
     672    3549   -3552    3555      58     663     657     651     681       3
     663     672     675    3555      58     663     672    3549    3552      60
     657     651     681     687       2     657     663     672     675      63
     657     663     672    3549       5     654     651     657     663      66
     654     651     681     687       2     651     657     663     672      13
     651     681     687     693       4     651     681    -687     693       3
     651     681    -687     693       5     651     681    -687     693       6
     651     681     687     720       4     651     681    -687     720       3
     651     681    -687     720       5     651     681    -687     720       6
     645     657     651     654      27     645     657     651     681      67
     645     657    -651     681      68     645     657    -651     681      69
     645     657    -651     681       6     645     657     663     672      13
     723     720     726     732       2     720     726     732     738       4
     720     726    -732     738       3     720     726    -732     738       5
     720     726    -732     738       6     720     726     732     777       4
     720     726    -732     777       3     720     726    -732     777       5
     720     726    -732     777       6     702     693     687     720       9
     702     693    -687     720      10     702     693    -687     720      11
     702     693    -687     720      12     693     687     720     723       3
     693     687     720     726       4     693     687    -720     726       3
     693     687    -720     726       5     693     687    -720     726       6
     693     702     711     714      15     693     702    -711     714      16
     693     702     711     717      15     693     702    -711     717      16
     687     693     702     711      19     687     693    -702     711      20
     687     693    -702     711      21     687     693    -702     711      22
     687     720     726     732       2     681     687     693     702      23
     681     687    -693     702      24     681     687    -693     702      11
     681     687    -693     702      25     681     687     720     723       3
     681     687     720     726      26     681     687    -720     726      27
     681     687    -720     726      17     681     687    -720     726       6
     780     777     783     789       2     777     783     789     795       4
     777     783    -789     795       3     777     783    -789     795       5
     777     783    -789     795       6     777     783     789     849       4
     777     783    -789     849       3     777     783    -789     849       5
     777     783    -789     849       6     747     738     732     777      46
     747     738    -732     777      47     747     738    -732     777      11
     747     738    -732     777      48     738     732     777     780       3
     738     732     777     783       4     738     732    -777     783       3
     738     732    -777     783       5     738     732    -777     783       6
     732     738     747     753      49     732     738    -747     753      50
     732     738    -747     753      51     732     738    -747     753      52
     732     738     747     765      49     732     738    -747     765      50
     732     738    -747     765      51     732     738    -747     765      52
     732     777     783     789       2     726     732     738     747      53
     726     732    -738     747      54     726     732    -738     747      11
     726     732    -738     747      55     726     732     777     780       3
     726     732     777     783      26     726     732    -777     783      27
     726     732    -777     783      17     726     732    -777     783       6
     852     849     855     861       2     849     855     861     867       4
     849     855    -861     867       3     849     855    -861     867       5
     849     855    -861     867       6     849     855     861     900       4
     849     855    -861     900       3     849     855    -861     900       5
     849     855    -861     900       6     828     822     819     846      70
     828     834    -840     846      70     822     819     846     840      71
     822     828    -834     840      70     819     822     828     834      70
     819     846    -840     834      72     813     807    -804     846      74
     813     819     822     828      70     813     819     846     840      71
     807     804    -846     819      76     807     804     846     840      76
     807     813     819     822      73     807     813    -819     846      73
     804     795     789     849      77     804     795    -789     849      78
     804     795    -789     849      79     804     795    -789     849      80
     804     807    -813     819      75     804     846    -819     813      71
     804     846     819     822      71     804     846     840     834      72
     795     789     849     852       3     795     789     849     855       4
     795     789    -849     855       3     795     789    -849     855       5
     795     789    -849     855       6     795     804     807     813      74
     795     804     846     819      76     795     804     846     840      76
     789     795     804     807       4     789     795    -804     807       3
     789     795    -804     807       5     789     795    -804     807       6
     789     795     804     846      81     789     795    -804     846      82
     789     795    -804     846      83     789     795    -804     846      84
     789     849     855     861       2     783     789     795     804      85
     783     789    -795     804      86     783     789    -795     804      79
     783     789    -795     804      87     783     789     849     852       3
     783     789     849     855      26     783     789    -849     855      27
     783     789    -849     855      17     783     789    -849     855       6
     903     900     906     912       2     900     906     912     918       4
     900     906    -912     918       3     900     906    -912     918       5
     900     906    -912     918       6     900     906     912     957       4
     900     906    -912     957       3     900     906    -912     957       5
     900     906    -912     957       6     885     879    -876     894      89
     879     876    -894     891      92     879     885    -891     894      88
     876     867     861     900      93     876     867    -861     900      94
     876     867    -861     900      95     876     867    -861     900      96
     876     879    -885     891      91     876     894    -891     885      90
     867     861     900     903       3     867     861     900     906       4
     867     861    -900     906       3     867     861    -900     906       5
     867     861    -900     906       6     867     876     879     885      89
     867     876     894     891      92     861     867     876     879      97
     861     867    -876     879      98     861     867    -876     879      99
     861     867    -876     879     100     861     867     876     894     101
     861     867    -876     894     102     861     867    -876     894     103
     861     867    -876     894     104     861     900     906     912       2
     855     861     867     876     105     855     861    -867     876     106
     855     861    -867     876      95     855     861    -867     876     107
     855     861     900     903       3     855     861     900     906      26
     855     861    -900     906      27     855     861    -900     906      17
     855     861    -900     906       6     960     957     963     969       2
     957     963     969     975       4     957     963    -969     975       3
     957     963    -969     975       5     957     963    -969     975       6
     957     963     969    1002       4     957     963    -969    1002       3
     957     963    -969    1002       5     957     963    -969    1002       6
     927     918     912     957      46     927     918    -912     957      47
     927     918    -912     957      11     927     918    -912     957      48
     918     912     957     960       3     918     912     957     963       4
     918     912    -957     963       3     918     912    -957     963       5
     918     912    -957     963       6     912     918     927     933      49
     912     918    -927     933      50     912     918    -927     933      51
     912     918    -927     933      52     912     918     927     945      49
     912     918    -927     945      50     912     918    -927     945      51
     912     918    -927     945      52     912     957     963     969       2
     906     912     918     927      53     906     912    -918     927      54
     906     912    -918     927      11     906     912    -918     927      55
     906     912     957     960       3     906     912     957     963      26
     906     912    -957     963      27     906     912    -957     963      17
     906     912    -957     963       6    1005    1002    1008    1014       2
    1002    1008    1014    1020       4    1002    1008   -1014    1020       3
    1002    1008   -1014    1020       5    1002    1008   -1014    1020       6
    1002    1008    1014    1044       4    1002    1008   -1014    1044       3
    1002    1008   -1014    1044       5    1002    1008   -1014    1044       6
     984     975     969    1002       9     984     975    -969    1002      10
     984     975    -969    1002      11     984     975    -969    1002      12
     975     969    1002    1005       3     975     969    1002    1008       4
     975     969   -1002    1008       3     975     969   -1002    1008       5
     975     969   -1002    1008       6     975     984     993     996      15
     975     984    -993     996      16     975     984     993     999      15
     975     984    -993     999      16     969     975     984     993      19
     969     975    -984     993      20     969     975    -984     993      21
     969     975    -984     993      22     969    1002    1008    1014       2
     963     969     975     984      23     963     969    -975     984      24
     963     969    -975     984      11     963     969    -975     984      25
     963     969    1002    1005       3     963     969    1002    1008      26
     963     969   -1002    1008      27     963     969   -1002    1008      17
     963     969   -1002    1008       6    1047    1044    1050    1056       2
    1044    1050    1056    1062       4    1044    1050   -1056    1062       3
    1044    1050   -1056    1062       5    1044    1050   -1056    1062       6
    1044    1050    1056    1089       4    1044    1050   -1056    1089       3
    1044    1050   -1056    1089       5    1044    1050   -1056    1089       6
    1029    1020    1014    1044     108    1029    1020   -1014    1044     109
    1029    1020   -1014    1044     110    1029    1020   -1014    1044     111
    1020    1014    1044    1047       3    1020    1014    1044    1050       4
    1020    1014   -1044    1050       3    1020    1014   -1044    1050       5
    1020    1014   -1044    1050       6    1014    1020    1029    1032       4
    1014    1020    1029    1035     112    1014    1020   -1029    1035     113
    1014    1020   -1029    1035     114    1014    1020   -1029    1035     115
    1014    1044    1050    1056       2    1008    1014    1020    1029     116
    1008    1014   -1020    1029     117    1008    1014   -1020    1029     110
    1008    1014   -1020    1029     118    1008    1014    1044    1047       3
    1008    1014    1044    1050      26    1008    1014   -1044    1050      27
    1008    1014   -1044    1050      17    1008    1014   -1044    1050       6
    1092    1089    1095    1101       2    1089    1095    1101    1107       4
    1089    1095   -1101    1107       3    1089    1095   -1101    1107       5
    1089    1095   -1101    1107       6    1089    1095    1101    1137       4
    1089    1095   -1101    1137       3    1089    1095   -1101    1137       5
    1089    1095   -1101    1137       6    1071    1062    1056    1089       9
    1071    1062   -1056    1089      10    1071    1062   -1056    1089      11
    1071    1062   -1056    1089      12    1062    1056    1089    1092       3
    1062    1056    1089    1095       4    1062    1056   -1089    1095       3
    1062    1056   -1089    1095       5    1062    1056   -1089    1095       6
    1062    1071    1080    1083      15    1062    1071   -1080    1083      16
    1062    1071    1080    1086      15    1062    1071   -1080    1086      16
    1056    1062    1071    1080      19    1056    1062   -1071    1080      20
    1056    1062   -1071    1080      21    1056    1062   -1071    1080      22
    1056    1089    1095    1101       2    1050    1056    1062    1071      23
    1050    1056   -1062    1071      24    1050    1056   -1062    1071      11
    1050    1056   -1062    1071      25    1050    1056    1089    1092       3
    1050    1056    1089    1095      26    1050    1056   -1089    1095      27
    1050    1056   -1089    1095      17    1050    1056   -1089    1095       6
    1140    1137    1143    1149       2    1137    1143    1149    1155       4
    1137    1143   -1149    1155       3    1137    1143   -1149    1155       5
    1137    1143   -1149    1155       6    1137    1143    1149    1167       4
    1137    1143   -1149    1167       3    1137    1143   -1149    1167       5
    1137    1143   -1149    1167       6    1125    1107    1101    1137      28
    1125    1107   -1101    1137      29    1125    1107   -1101    1137      30
    1125    1107   -1101    1137      31    1113    1107    1101    1137      28
    1113    1107   -1101    1137      29    1113    1107   -1101    1137      30
    1113    1107   -1101    1137      31    1107    1101    1137    1140       3
    1107    1101    1137    1143       4    1107    1101   -1137    1143       3
    1107    1101   -1137    1143       5    1107    1101   -1137    1143       6
    1101    1137    1143    1149       2    1095    1101    1107    1113      32
    1095    1101   -1107    1113      33    1095    1101   -1107    1113      30
    1095    1101   -1107    1113      34    1095    1101    1107    1125      32
    1095    1101   -1107    1125      33    1095    1101   -1107    1125      30
    1095    1101   -1107    1125      34    1095    1101    1137    1140       3
    1095    1101    1137    1143      26    1095    1101   -1137    1143      27
    1095    1101   -1137    1143      17    1095    1101   -1137    1143       6
    1170    1167    1173    1179       2    1167    1173    1179    1185       4
    1167    1173   -1179    1185       3    1167    1173   -1179    1185       5
    1167    1173   -1179    1185       6    1167    1173    1179    1239       4
    1167    1173   -1179    1239       3    1167    1173   -1179    1239       5
    1167    1173   -1179    1239       6    1155    1149    1167    1170       3
    1155    1149    1167    1173       4    1155    1149   -1167    1173       3
    1155    1149   -1167    1173       5    1155    1149   -1167    1173       6
    1149    1167    1173    1179       2    1143    1149    1167    1170       3
    1143    1149    1167    1173      26    1143    1149   -1167    1173      27
    1143    1149   -1167    1173      17    1143    1149   -1167    1173       6
    1242    1239    1245    1251       2    1239    1245    1251    1257       4
    1239    1245   -1251    1257       3    1239    1245   -1251    1257       5
    1239    1245   -1251    1257       6    1239    1245    1251    1296       4
    1239    1245   -1251    1296       3    1239    1245   -1251    1296       5
    1239    1245   -1251    1296       6    1203    1212    1218    1221      90
    1203    1212   -1218    1221       6    1203    1212    1218    1230      90
    1203    1212   -1218    1230       6    1194    1185    1179    1239      13
    1194    1203    1212    1218       4    1194    1203   -1212    1218       5
    1185    1179    1239    1242       3    1185    1179    1239    1245       4
    1185    1179   -1239    1245       3    1185    1179   -1239    1245       5
    1185    1179   -1239    1245       6    1185    1194    1203    1212      13
    1179    1185    1194    1203      35    1179    1185   -1194    1203      36
    1179    1185   -1194    1203      37    1179    1239    1245    1251       2
    1173    1179    1185    1194      13    1173    1179    1239    1242       3
    1173    1179    1239    1245      26    1173    1179   -1239    1245      27
    1173    1179   -1239    1245      17    1173    1179   -1239    1245       6
    1299    1296    1302    1308       2    1296    1302    1308    1314       4
    1296    1302   -1308    1314       3    1296    1302   -1308    1314       5
    1296    1302   -1308    1314       6    1296    1302    1308    1341       4
    1296    1302   -1308    1341       3    1296    1302   -1308    1341       5
    1296    1302   -1308    1341       6    1266    1257    1251    1296      46
    1266    1257   -1251    1296      47    1266    1257   -1251    1296      11
    1266    1257   -1251    1296      48    1257    1251    1296    1299       3
    1257    1251    1296    1302       4    1257    1251   -1296    1302       3
    1257    1251   -1296    1302       5    1257    1251   -1296    1302       6
    1251    1257    1266    1272      49    1251    1257   -1266    1272      50
    1251    1257   -1266    1272      51    1251    1257   -1266    1272      52
    1251    1257    1266    1284      49    1251    1257   -1266    1284      50
    1251    1257   -1266    1284      51    1251    1257   -1266    1284      52
    1251    1296    1302    1308       2    1245    1251    1257    1266      53
    1245    1251   -1257    1266      54    1245    1251   -1257    1266      11
    1245    1251   -1257    1266      55    1245    1251    1296    1299       3
    1245    1251    1296    1302      26    1245    1251   -1296    1302      27
    1245    1251   -1296    1302      17    1245    1251   -1296    1302       6
    1344    1341    1347    1353       2    1341    1347    1353    1359       4
    1341    1347   -1353    1359       3    1341    1347   -1353    1359       5
    1341    1347   -1353    1359       6    1341    1347    1353    1407       4
    1341    1347   -1353    1407       3    1341    1347   -1353    1407       5
    1341    1347   -1353    1407       6    1323    1314    1308    1341       9
    1323    1314   -1308    1341      10    1323    1314   -1308    1341      11
    1323    1314   -1308    1341      12    1314    1308    1341    1344       3
    1314    1308    1341    1347       4    1314    1308   -1341    1347       3
    1314    1308   -1341    1347       5    1314    1308   -1341    1347       6
    1314    1323    1332    1335      15    1314    1323   -1332    1335      16
    1314    1323    1332    1338      15    1314    1323   -1332    1338      16
    1308    1314    1323    1332      19    1308    1314   -1323    1332      20
    1308    1314   -1323    1332      21    1308    1314   -1323    1332      22
    1308    1341    1347    1353       2    1302    1308    1314    1323      23
    1302    1308   -1314    1323      24    1302    1308   -1314    1323      11
    1302    1308   -1314    1323      25    1302    1308    1341    1344       3
    1302    1308    1341    1347      26    1302    1308   -1341    1347      27
    1302    1308   -1341    1347      17    1302    1308   -1341    1347       6
    1410    1407    1413    1419       2    1407    1413    1419    1425       4
    1407    1413   -1419    1425       3    1407    1413   -1419    1425       5
    1407    1413   -1419    1425       6    1407    1413    1419    1452       4
    1407    1413   -1419    1452       3    1407    1413   -1419    1452       5
    1407    1413   -1419    1452       6    1368    1359    1353    1407      13
    1368    1377    1386    1395      13    1359    1353    1407    1410       3
    1359    1353    1407    1413       4    1359    1353   -1407    1413       3
    1359    1353   -1407    1413       5    1359    1353   -1407    1413       6
    1359    1368    1377    1386      35    1359    1368   -1377    1386      36
    1359    1368   -1377    1386      37    1353    1359    1368    1377      35
    1353    1359   -1368    1377      36    1353    1359   -1368    1377      37
    1353    1407    1413    1419       2    1347    1353    1359    1368      13
    1347    1353    1407    1410       3    1347    1353    1407    1413      26
    1347    1353   -1407    1413      27    1347    1353   -1407    1413      17
    1347    1353   -1407    1413       6    1455    1452    1458    1464       2
    1452    1458    1464    1470       4    1452    1458   -1464    1470       3
    1452    1458   -1464    1470       5    1452    1458   -1464    1470       6
    1452    1458    1464    1494       4    1452    1458   -1464    1494       3
    1452    1458   -1464    1494       5    1452    1458   -1464    1494       6
    1434    1425    1419    1452       9    1434    1425   -1419    1452      10
    1434    1425   -1419    1452      11    1434    1425   -1419    1452      12
    1425    1419    1452    1455       3    1425    1419    1452    1458       4
    1425    1419   -1452    1458       3    1425    1419   -1452    1458       5
    1425    1419   -1452    1458       6    1425    1434    1443    1446      15
    1425    1434   -1443    1446      16    1425    1434    1443    1449      15
    1425    1434   -1443    1449      16    1419    1425    1434    1443      19
    1419    1425   -1434    1443      20    1419    1425   -1434    1443      21
    1419    1425   -1434    1443      22    1419    1452    1458    1464       2
    1413    1419    1425    1434      23    1413    1419   -1425    1434      24
    1413    1419   -1425    1434      11    1413    1419   -1425    1434      25
    1413    1419    1452    1455       3    1413    1419    1452    1458      26
    1413    1419   -1452    1458      27    1413    1419   -1452    1458      17
    1413    1419   -1452    1458       6    1497    1494    1500    1506       2
    1494    1500    1506    1512       4    1494    1500   -1506    1512       3
    1494    1500   -1506    1512       5    1494    1500   -1506    1512       6
    1494    1500    1506    1524       4    1494    1500   -1506    1524       3
    1494    1500   -1506    1524       5    1494    1500   -1506    1524       6
    1479    1470    1464    1494     108    1479    1470   -1464    1494     109
    1479    1470   -1464    1494     110    1479    1470   -1464    1494     111
    1470    1464    1494    1497       3    1470    1464    1494    1500       4
    1470    1464   -1494    1500       3    1470    1464   -1494    1500       5
    1470    1464   -1494    1500       6    1464    1470    1479    1482       4
    1464    1470    1479    1485     112    1464    1470   -1479    1485     113
    1464    1470   -1479    1485     114    1464    1470   -1479    1485     115
    1464    1494    1500    1506       2    1458    1464    1470    1479     116
    1458    1464   -1470    1479     117    1458    1464   -1470    1479     110
    1458    1464   -1470    1479     118    1458    1464    1494    1497       3
    1458    1464    1494    1500      26    1458    1464   -1494    1500      27
    1458    1464   -1494    1500      17    1458    1464   -1494    1500       6
    1527    1524    1530    1536       2    1524    1530    1536    1542       4
    1524    1530   -1536    1542       3    1524    1530   -1536    1542       5
    1524    1530   -1536    1542       6    1524    1530    1536    1569       4
    1524    1530   -1536    1569       3    1524    1530   -1536    1569       5
    1524    1530   -1536    1569       6    1512    1506    1524    1527       3
    1512    1506    1524    1530       4    1512    1506   -1524    1530       3
    1512    1506   -1524    1530       5    1512    1506   -1524    1530       6
    1506    1524    1530    1536       2    1500    1506    1524    1527       3
    1500    1506    1524    1530      26    1500    1506   -1524    1530      27
    1500    1506   -1524    1530      17    1500    1506   -1524    1530       6
    1572    1569    1575    1581       2    1569    1575    1581    1587       4
    1569    1575   -1581    1587       3    1569    1575   -1581    1587       5
    1569    1575   -1581    1587       6    1569    1575    1581    1599       4
    1569    1575   -1581    1599       3    1569    1575   -1581    1599       5
    1569    1575   -1581    1599       6    1551    1542    1536    1569       9
    1551    1542   -1536    1569      10    1551    1542   -1536    1569      11
    1551    1542   -1536    1569      12    1542    1536    1569    1572       3
    1542    1536    1569    1575       4    1542    1536   -1569    1575       3
    1542    1536   -1569    1575       5    1542    1536   -1569    1575       6
    1542    1551    1560    1563      15    1542    1551   -1560    1563      16
    1542    1551    1560    1566      15    1542    1551   -1560    1566      16
    1536    1542    1551    1560      19    1536    1542   -1551    1560      20
    1536    1542   -1551    1560      21    1536    1542   -1551    1560      22
    1536    1569    1575    1581       2    1530    1536    1542    1551      23
    1530    1536   -1542    1551      24    1530    1536   -1542    1551      11
    1530    1536   -1542    1551      25    1530    1536    1569    1572       3
    1530    1536    1569    1575      26    1530    1536   -1569    1575      27
    1530    1536   -1569    1575      17    1530    1536   -1569    1575       6
    1602    1599    1605    1611       2    1599    1605    1611    1617       4
    1599    1605   -1611    1617       3    1599    1605   -1611    1617       5
    1599    1605   -1611    1617       6    1599    1605    1611    1644       4
    1599    1605   -1611    1644       3    1599    1605   -1611    1644       5
    1599    1605   -1611    1644       6    1596    1587    1581    1599     119
    1596    1587   -1581    1599     120    1596    1587   -1581    1599     121
    1596    1587   -1581    1599     122    1596    3435    3426    3420     123
    1596    3435   -3426    3420     124    1596    3435   -3426    3420     125
    1596    3435   -3426    3420     126    1587    1581    1599    1602       3
    1587    1581    1599    1605       4    1587    1581   -1599    1605       3
    1587    1581   -1599    1605       5    1587    1581   -1599    1605       6
    1587    1596    3435    3426     128    1587    1596   -3435    3426     129
    1587    1596   -3435    3426     130    1587    1596   -3435    3426     131
    1581    1587    1596    3435     123    1581    1587   -1596    3435     124
    1581    1587   -1596    3435     125    1581    1587   -1596    3435     126
    1581    1599    1605    1611       2    1575    1581    1587    1596     132
    1575    1581   -1587    1596     133    1575    1581   -1587    1596     121
    1575    1581   -1587    1596      16    1575    1581    1599    1602       3
    1575    1581    1599    1605      26    1575    1581   -1599    1605      27
    1575    1581   -1599    1605      17    1575    1581   -1599    1605       6
    1647    1644    1650    1656       2    1644    1650    1656    1662       4
    1644    1650   -1656    1662       3    1644    1650   -1656    1662       5
    1644    1650   -1656    1662       6    1644    1650    1656    1674       4
    1644    1650   -1656    1674       3    1644    1650   -1656    1674       5
    1644    1650   -1656    1674       6    1626    1617    1611    1644       9
    1626    1617   -1611    1644      10    1626    1617   -1611    1644      11
    1626    1617   -1611    1644      12    1617    1611    1644    1647       3
    1617    1611    1644    1650       4    1617    1611   -1644    1650       3
    1617    1611   -1644    1650       5    1617    1611   -1644    1650       6
    1617    1626    1635    1638      15    1617    1626   -1635    1638      16
    1617    1626    1635    1641      15    1617    1626   -1635    1641      16
    1611    1617    1626    1635      19    1611    1617   -1626    1635      20
    1611    1617   -1626    1635      21    1611    1617   -1626    1635      22
    1611    1644    1650    1656       2    1605    1611    1617    1626      23
    1605    1611   -1617    1626      24    1605    1611   -1617    1626      11
    1605    1611   -1617    1626      25    1605    1611    1644    1647       3
    1605    1611    1644    1650      26    1605    1611   -1644    1650      27
    1605    1611   -1644    1650      17    1605    1611   -1644    1650       6
    1662    1656    1674    1677       3    1662    1656    1674    1680       4
    1662    1656   -1674    1680       3    1662    1656   -1674    1680       5
    1662    1656   -1674    1680       6    1650    1656    1674    1677       3
    1650    1656    1674    1680      26    1650    1656   -1674    1680      27
    1650    1656   -1674    1680      17    1650    1656   -1674    1680       6
    1704    1701    1707    1713       2    1701    1707    1713    1719       4
    1701    1707   -1713    1719       3    1701    1707   -1713    1719       5
    1701    1707   -1713    1719       6    1701    1707    1713    1767       4
    1701    1707   -1713    1767       3    1701    1707   -1713    1767       5
    1701    1707   -1713    1767       6    1692    1701    1707    1713       2
    1770    1767    1773    1779       2    1767    1773    1779    1785       4
    1767    1773   -1779    1785       3    1767    1773   -1779    1785       5
    1767    1773   -1779    1785       6    1767    1773    1779    1815       4
    1767    1773   -1779    1815       3    1767    1773   -1779    1815       5
    1767    1773   -1779    1815       6    1728    1719    1713    1767      13
    1728    1737    1746    1755      13    1719    1713    1767    1770       3
    1719    1713    1767    1773       4    1719    1713   -1767    1773       3
    1719    1713   -1767    1773       5    1719    1713   -1767    1773       6
    1719    1728    1737    1746      35    1719    1728   -1737    1746      36
    1719    1728   -1737    1746      37    1713    1719    1728    1737      35
    1713    1719   -1728    1737      36    1713    1719   -1728    1737      37
    1713    1767    1773    1779       2    1707    1713    1719    1728      13
    1707    1713    1767    1770       3    1707    1713    1767    1773      26
    1707    1713   -1767    1773      27    1707    1713   -1767    1773      17
    1707    1713   -1767    1773       6    1818    1815    1821    1827       2
    1815    1821    1827    1833       4    1815    1821   -1827    1833       3
    1815    1821   -1827    1833       5    1815    1821   -1827    1833       6
    1815    1821    1827    1881       4    1815    1821   -1827    1881       3
    1815    1821   -1827    1881       5    1815    1821   -1827    1881       6
    1803    1785    1779    1815      28    1803    1785   -1779    1815      29
    1803    1785   -1779    1815      30    1803    1785   -1779    1815      31
    1791    1785    1779    1815      28    1791    1785   -1779    1815      29
    1791    1785   -1779    1815      30    1791    1785   -1779    1815      31
    1785    1779    1815    1818       3    1785    1779    1815    1821       4
    1785    1779   -1815    1821       3    1785    1779   -1815    1821       5
    1785    1779   -1815    1821       6    1779    1815    1821    1827       2
    1773    1779    1785    1791      32    1773    1779   -1785    1791      33
    1773    1779   -1785    1791      30    1773    1779   -1785    1791      34
    1773    1779    1785    1803      32    1773    1779   -1785    1803      33
    1773    1779   -1785    1803      30    1773    1779   -1785    1803      34
    1773    1779    1815    1818       3    1773    1779    1815    1821      26
    1773    1779   -1815    1821      27    1773    1779   -1815    1821      17
    1773    1779   -1815    1821       6    1884    1881    1887    1893       2
    1881    1887    1893    1899       4    1881    1887   -1893    1899       3
    1881    1887   -1893    1899       5    1881    1887   -1893    1899       6
    1881    1887    1893    1932       4    1881    1887   -1893    1932       3
    1881    1887   -1893    1932       5    1881    1887   -1893    1932       6
    1842    1833    1827    1881      13    1842    1851    1860    1869      13
    1833    1827    1881    1884       3    1833    1827    1881    1887       4
    1833    1827   -1881    1887       3    1833    1827   -1881    1887       5
    1833    1827   -1881    1887       6    1833    1842    1851    1860      35
    1833    1842   -1851    1860      36    1833    1842   -1851    1860      37
    1827    1833    1842    1851      35    1827    1833   -1842    1851      36
    1827    1833   -1842    1851      37    1827    1881    1887    1893       2
    1821    1827    1833    1842      13    1821    1827    1881    1884       3
    1821    1827    1881    1887      26    1821    1827   -1881    1887      27
    1821    1827   -1881    1887      17    1821    1827   -1881    1887       6
    1935    1932    1938    1944       2    1932    1938    1944    1950       4
    1932    1938   -1944    1950       3    1932    1938   -1944    1950       5
    1932    1938   -1944    1950       6    1932    1938    1944    1989       4
    1932    1938   -1944    1989       3    1932    1938   -1944    1989       5
    1932    1938   -1944    1989       6    1908    1899    1893    1932       9
    1908    1899   -1893    1932      10    1908    1899   -1893    1932      11
    1908    1899   -1893    1932      12    1899    1893    1932    1935       3
    1899    1893    1932    1938       4    1899    1893   -1932    1938       3
    1899    1893   -1932    1938       5    1899    1893   -1932    1938       6
    1899    1908    1917    1920       4    1899    1908    1917    1923      38
    1899    1908   -1917    1923      39    1899    1908   -1917    1923      40
    1899    1908   -1917    1923      41    1893    1899    1908    1917      42
    1893    1899   -1908    1917      43    1893    1899   -1908    1917      44
    1893    1899   -1908    1917      45    1893    1932    1938    1944       2
    1887    1893    1899    1908      23    1887    1893   -1899    1908      24
    1887    1893   -1899    1908      11    1887    1893   -1899    1908      25
    1887    1893    1932    1935       3    1887    1893    1932    1938      26
    1887    1893   -1932    1938      27    1887    1893   -1932    1938      17
    1887    1893   -1932    1938       6    1992    1989    1995    2001       2
    1989    1995    2001    2007       4    1989    1995   -2001    2007       3
    1989    1995   -2001    2007       5    1989    1995   -2001    2007       6
    1989    1995    2001    2055       4    1989    1995   -2001    2055       3
    1989    1995   -2001    2055       5    1989    1995   -2001    2055       6
    1959    1950    1944    1989      46    1959    1950   -1944    1989      47
    1959    1950   -1944    1989      11    1959    1950   -1944    1989      48
    1950    1944    1989    1992       3    1950    1944    1989    1995       4
    1950    1944   -1989    1995       3    1950    1944   -1989    1995       5
    1950    1944   -1989    1995       6    1944    1950    1959    1965      49
    1944    1950   -1959    1965      50    1944    1950   -1959    1965      51
    1944    1950   -1959    1965      52    1944    1950    1959    1977      49
    1944    1950   -1959    1977      50    1944    1950   -1959    1977      51
    1944    1950   -1959    1977      52    1944    1989    1995    2001       2
    1938    1944    1950    1959      53    1938    1944   -1950    1959      54
    1938    1944   -1950    1959      11    1938    1944   -1950    1959      55
    1938    1944    1989    1992       3    1938    1944    1989    1995      26
    1938    1944   -1989    1995      27    1938    1944   -1989    1995      17
    1938    1944   -1989    1995       6    2058    2055    2061    2067       2
    2055    2061    2067    2073       4    2055    2061   -2067    2073       3
    2055    2061   -2067    2073       5    2055    2061   -2067    2073       6
    2055    2061    2067    2085       4    2055    2061   -2067    2085       3
    2055    2061   -2067    2085       5    2055    2061   -2067    2085       6
    2016    2007    2001    2055      13    2016    2025    2034    2043      13
    2007    2001    2055    2058       3    2007    2001    2055    2061       4
    2007    2001   -2055    2061       3    2007    2001   -2055    2061       5
    2007    2001   -2055    2061       6    2007    2016    2025    2034      35
    2007    2016   -2025    2034      36    2007    2016   -2025    2034      37
    2001    2007    2016    2025      35    2001    2007   -2016    2025      36
    2001    2007   -2016    2025      37    2001    2055    2061    2067       2
    1995    2001    2007    2016      13    1995    2001    2055    2058       3
    1995    2001    2055    2061      26    1995    2001   -2055    2061      27
    1995    2001   -2055    2061      17    1995    2001   -2055    2061       6
    2088    2085    2091    2097       2    2085    2091    2097    2103       4
    2085    2091   -2097    2103       3    2085    2091   -2097    2103       5
    2085    2091   -2097    2103       6    2085    2091    2097    2151       4
    2085    2091   -2097    2151       3    2085    2091   -2097    2151       5
    2085    2091   -2097    2151       6    2073    2067    2085    2088       3
    2073    2067    2085    2091       4    2073    2067   -2085    2091       3
    2073    2067   -2085    2091       5    2073    2067   -2085    2091       6
    2067    2085    2091    2097       2    2061    2067    2085    2088       3
    2061    2067    2085    2091      26    2061    2067   -2085    2091      27
    2061    2067   -2085    2091      17    2061    2067   -2085    2091       6
    2154    2151    2157    2163       2    2151    2157    2163    2169       4
    2151    2157   -2163    2169       3    2151    2157   -2163    2169       5
    2151    2157   -2163    2169       6    2151    2157    2163    2199       4
    2151    2157   -2163    2199       3    2151    2157   -2163    2199       5
    2151    2157   -2163    2199       6    2112    2103    2097    2151      13
    2112    2121    2130    2139      13    2103    2097    2151    2154       3
    2103    2097    2151    2157       4    2103    2097   -2151    2157       3
    2103    2097   -2151    2157       5    2103    2097   -2151    2157       6
    2103    2112    2121    2130      35    2103    2112   -2121    2130      36
    2103    2112   -2121    2130      37    2097    2103    2112    2121      35
    2097    2103   -2112    2121      36    2097    2103   -2112    2121      37
    2097    2151    2157    2163       2    2091    2097    2103    2112      13
    2091    2097    2151    2154       3    2091    2097    2151    2157      26
    2091    2097   -2151    2157      27    2091    2097   -2151    2157      17
    2091    2097   -2151    2157       6    2202    2199    2205    2211       2
    2199    2205    2211    2217       4    2199    2205   -2211    2217       3
    2199    2205   -2211    2217       5    2199    2205   -2211    2217       6
    2199    2205    2211    2244       4    2199    2205   -2211    2244       3
    2199    2205   -2211    2244       5    2199    2205   -2211    2244       6
    2187    2169    2163    2199      28    2187    2169   -2163    2199      29
    2187    2169   -2163    2199      30    2187    2169   -2163    2199      31
    2175    2169    2163    2199      28    2175    2169   -2163    2199      29
    2175    2169   -2163    2199      30    2175    2169   -2163    2199      31
    2169    2163    2199    2202       3    2169    2163    2199    2205       4
    2169    2163   -2199    2205       3    2169    2163   -2199    2205       5
    2169    2163   -2199    2205       6    2163    2199    2205    2211       2
    2157    2163    2169    2175      32    2157    2163   -2169    2175      33
    2157    2163   -2169    2175      30    2157    2163   -2169    2175      34
    2157    2163    2169    2187      32    2157    2163   -2169    2187      33
    2157    2163   -2169    2187      30    2157    2163   -2169    2187      34
    2157    2163    2199    2202       3    2157    2163    2199    2205      26
    2157    2163   -2199    2205      27    2157    2163   -2199    2205      17
    2157    2163   -2199    2205       6    2247    2244    2250    2256       2
    2244    2250    2256    2262       4    2244    2250   -2256    2262       3
    2244    2250   -2256    2262       5    2244    2250   -2256    2262       6
    2244    2250    2256    2289       4    2244    2250   -2256    2289       3
    2244    2250   -2256    2289       5    2244    2250   -2256    2289       6
    2226    2217    2211    2244       9    2226    2217   -2211    2244      10
    2226    2217   -2211    2244      11    2226    2217   -2211    2244      12
    2217    2211    2244    2247       3    2217    2211    2244    2250       4
    2217    2211   -2244    2250       3    2217    2211   -2244    2250       5
    2217    2211   -2244    2250       6    2217    2226    2235    2238      15
    2217    2226   -2235    2238      16    2217    2226    2235    2241      15
    2217    2226   -2235    2241      16    2211    2217    2226    2235      19
    2211    2217   -2226    2235      20    2211    2217   -2226    2235      21
    2211    2217   -2226    2235      22    2211    2244    2250    2256       2
    2205    2211    2217    2226      23    2205    2211   -2217    2226      24
    2205    2211   -2217    2226      11    2205    2211   -2217    2226      25
    2205    2211    2244    2247       3    2205    2211    2244    2250      26
    2205    2211   -2244    2250      27    2205    2211   -2244    2250      17
    2205    2211   -2244    2250       6    2292    2289    2295    2301       2
    2289    2295    2301    2307       4    2289    2295   -2301    2307       3
    2289    2295   -2301    2307       5    2289    2295   -2301    2307       6
    2289    2295    2301    2346       4    2289    2295   -2301    2346       3
    2289    2295   -2301    2346       5    2289    2295   -2301    2346       6
    2271    2262    2256    2289       9    2271    2262   -2256    2289      10
    2271    2262   -2256    2289      11    2271    2262   -2256    2289      12
    2262    2256    2289    2292       3    2262    2256    2289    2295       4
    2262    2256   -2289    2295       3    2262    2256   -2289    2295       5
    2262    2256   -2289    2295       6    2262    2271    2280    2283      15
    2262    2271   -2280    2283      16    2262    2271    2280    2286      15
    2262    2271   -2280    2286      16    2256    2262    2271    2280      19
    2256    2262   -2271    2280      20    2256    2262   -2271    2280      21
    2256    2262   -2271    2280      22    2256    2289    2295    2301       2
    2250    2256    2262    2271      23    2250    2256   -2262    2271      24
    2250    2256   -2262    2271      11    2250    2256   -2262    2271      25
    2250    2256    2289    2292       3    2250    2256    2289    2295      26
    2250    2256   -2289    2295      27    2250    2256   -2289    2295      17
    2250    2256   -2289    2295       6    2349    2346    2352    2358       2
    2346    2352    2358    2364       4    2346    2352   -2358    2364       3
    2346    2352   -2358    2364       5    2346    2352   -2358    2364       6
    2346    2352    2358    2412       4    2346    2352   -2358    2412       3
    2346    2352   -2358    2412       5    2346    2352   -2358    2412       6
    2316    2307    2301    2346      46    2316    2307   -2301    2346      47
    2316    2307   -2301    2346      11    2316    2307   -2301    2346      48
    2307    2301    2346    2349       3    2307    2301    2346    2352       4
    2307    2301   -2346    2352       3    2307    2301   -2346    2352       5
    2307    2301   -2346    2352       6    2301    2307    2316    2322      49
    2301    2307   -2316    2322      50    2301    2307   -2316    2322      51
    2301    2307   -2316    2322      52    2301    2307    2316    2334      49
    2301    2307   -2316    2334      50    2301    2307   -2316    2334      51
    2301    2307   -2316    2334      52    2301    2346    2352    2358       2
    2295    2301    2307    2316      53    2295    2301   -2307    2316      54
    2295    2301   -2307    2316      11    2295    2301   -2307    2316      55
    2295    2301    2346    2349       3    2295    2301    2346    2352      26
    2295    2301   -2346    2352      27    2295    2301   -2346    2352      17
    2295    2301   -2346    2352       6    2415    2412    2418    2424       2
    2412    2418    2424    2430       4    2412    2418   -2424    2430       3
    2412    2418   -2424    2430       5    2412    2418   -2424    2430       6
    2412    2418    2424    2445       4    2412    2418   -2424    2445       3
    2412    2418   -2424    2445       5    2412    2418   -2424    2445       6
    2373    2364    2358    2412      13    2373    2382    2391    2400      13
    2364    2358    2412    2415       3    2364    2358    2412    2418       4
    2364    2358   -2412    2418       3    2364    2358   -2412    2418       5
    2364    2358   -2412    2418       6    2364    2373    2382    2391      35
    2364    2373   -2382    2391      36    2364    2373   -2382    2391      37
    2358    2364    2373    2382      35    2358    2364   -2373    2382      36
    2358    2364   -2373    2382      37    2358    2412    2418    2424       2
    2352    2358    2364    2373      13    2352    2358    2412    2415       3
    2352    2358    2412    2418      26    2352    2358   -2412    2418      27
    2352    2358   -2412    2418      17    2352    2358   -2412    2418       6
    2448    2445    2451    2457       2    2445    2451    2457    2463       4
    2445    2451   -2457    2463       3    2445    2451   -2457    2463       5
    2445    2451   -2457    2463       6    2445    2451    2457    2511       4
    2445    2451   -2457    2511       3    2445    2451   -2457    2511       5
    2445    2451   -2457    2511       6    2439    2430    2424    2445     134
    2439    2430   -2424    2445     135    2439    2430   -2424    2445     136
    2439    2430   -2424    2445     137    2430    2424    2445    2448       3
    2430    2424    2445    2451       4    2430    2424   -2445    2451       3
    2430    2424   -2445    2451       5    2430    2424   -2445    2451       6
    2424    2445    2451    2457       2    2418    2424    2430    2439     144
    2418    2424   -2430    2439     145    2418    2424   -2430    2439     136
    2418    2424   -2430    2439     146    2418    2424    2445    2448       3
    2418    2424    2445    2451      26    2418    2424   -2445    2451      27
    2418    2424   -2445    2451      17    2418    2424   -2445    2451       6
    2514    2511    2517    2523       2    2511    2517    2523    2529       4
    2511    2517   -2523    2529       3    2511    2517   -2523    2529       5
    2511    2517   -2523    2529       6    2511    2517    2523    2568       4
    2511    2517   -2523    2568       3    2511    2517   -2523    2568       5
    2511    2517   -2523    2568       6    2472    2463    2457    2511      13
    2472    2481    2490    2499      13    2463    2457    2511    2514       3
    2463    2457    2511    2517       4    2463    2457   -2511    2517       3
    2463    2457   -2511    2517       5    2463    2457   -2511    2517       6
    2463    2472    2481    2490      35    2463    2472   -2481    2490      36
    2463    2472   -2481    2490      37    2457    2463    2472    2481      35
    2457    2463   -2472    2481      36    2457    2463   -2472    2481      37
    2457    2511    2517    2523       2    2451    2457    2463    2472      13
    2451    2457    2511    2514       3    2451    2457    2511    2517      26
    2451    2457   -2511    2517      27    2451    2457   -2511    2517      17
    2451    2457   -2511    2517       6    2571    2568    2574    2586       2
    2568    2574    2586    2580       4    2568    2574   -2586    2580      56
    2568    2574   -2586    2580      57    2568    2574   -2586    2580       6
    2568    2574    2586    2592       3    2538    2529    2523    2568      46
    2538    2529   -2523    2568      47    2538    2529   -2523    2568      11
    2538    2529   -2523    2568      48    2529    2523    2568    2571       3
    2529    2523    2568    2574       4    2529    2523   -2568    2574       3
    2529    2523   -2568    2574       5    2529    2523   -2568    2574       6
    2523    2529    2538    2544      49    2523    2529   -2538    2544      50
    2523    2529   -2538    2544      51    2523    2529   -2538    2544      52
    2523    2529    2538    2556      49    2523    2529   -2538    2556      50
    2523    2529   -2538    2556      51    2523    2529   -2538    2556      52
    2523    2568    2574    2586       2    2517    2523    2529    2538      53
    2517    2523   -2529    2538      54    2517    2523   -2529    2538      11
    2517    2523   -2529    2538      55    2517    2523    2568    2571       3
    2517    2523    2568    2574      26    2517    2523   -2568    2574      27
    2517    2523   -2568    2574      17    2517    2523   -2568    2574       6
    2604    2601   -3645    3642      60    2604    3639    3630    3621       3
    2604    3639   -3642    3645      61    2601    2604    3639    3630      59
    2601    2604   -3639    3642      59    2601    3645   -3642    3639      58
    2592    2586    2580    2610       3    2592    2601    2604    3639      58
    2592    2601    3645    3642      60    2586    2580    2610    2616       2
    2586    2592    2601    2604      63    2586    2592    2601    3645       5
    2583    2580    2586    2592      66    2583    2580    2610    2616       2
    2580    2586    2592    2601      13    2580    2610    2616    2622       4
    2580    2610   -2616    2622       3    2580    2610   -2616    2622       5
    2580    2610   -2616    2622       6    2580    2610    2616    2655       4
    2580    2610   -2616    2655       3    2580    2610   -2616    2655       5
    2580    2610   -2616    2655       6    2574    2586    2580    2583      27
    2574    2586    2580    2610      67    2574    2586   -2580    2610      68
    2574    2586   -2580    2610      69    2574    2586   -2580    2610       6
    2574    2586    2592    2601      13    2658    2655    2661    2667       2
    2655    2661    2667    2673       4    2655    2661   -2667    2673       3
    2655    2661   -2667    2673       5    2655    2661   -2667    2673       6
    2655    2661    2667    2712       4    2655    2661   -2667    2712       3
    2655    2661   -2667    2712       5    2655    2661   -2667    2712       6
    2640    2634   -2631    2649      89    2634    2631   -2649    2646      92
    2634    2640   -2646    2649      88    2631    2622    2616    2655      93
    2631    2622   -2616    2655      94    2631    2622   -2616    2655      95
    2631    2622   -2616    2655      96    2631    2634   -2640    2646      91
    2631    2649   -2646    2640      90    2622    2616    2655    2658       3
    2622    2616    2655    2661       4    2622    2616   -2655    2661       3
    2622    2616   -2655    2661       5    2622    2616   -2655    2661       6
    2622    2631    2634    2640      89    2622    2631    2649    2646      92
    2616    2622    2631    2634      97    2616    2622   -2631    2634      98
    2616    2622   -2631    2634      99    2616    2622   -2631    2634     100
    2616    2622    2631    2649     101    2616    2622   -2631    2649     102
    2616    2622   -2631    2649     103    2616    2622   -2631    2649     104
    2616    2655    2661    2667       2    2610    2616    2622    2631     105
    2610    2616   -2622    2631     106    2610    2616   -2622    2631      95
    2610    2616   -2622    2631     107    2610    2616    2655    2658       3
    2610    2616    2655    2661      26    2610    2616   -2655    2661      27
    2610    2616   -2655    2661      17    2610    2616   -2655    2661       6
    2715    2712    2718    2724       2    2712    2718    2724    2730       4
    2712    2718   -2724    2730       3    2712    2718   -2724    2730       5
    2712    2718   -2724    2730       6    2712    2718    2724    2778       4
    2712    2718   -2724    2778       3    2712    2718   -2724    2778       5
    2712    2718   -2724    2778       6    2682    2673    2667    2712      46
    2682    2673   -2667    2712      47    2682    2673   -2667    2712      11
    2682    2673   -2667    2712      48    2673    2667    2712    2715       3
    2673    2667    2712    2718       4    2673    2667   -2712    2718       3
    2673    2667   -2712    2718       5    2673    2667   -2712    2718       6
    2667    2673    2682    2688      49    2667    2673   -2682    2688      50
    2667    2673   -2682    2688      51    2667    2673   -2682    2688      52
    2667    2673    2682    2700      49    2667    2673   -2682    2700      50
    2667    2673   -2682    2700      51    2667    2673   -2682    2700      52
    2667    2712    2718    2724       2    2661    2667    2673    2682      53
    2661    2667   -2673    2682      54    2661    2667   -2673    2682      11
[truncated: 203,367 more chars]
