# Supplementary material for: Folded-state compatibility and unfolded-state constraint govern staple-based stabilization: guidelines from a coiled-coil model
Source: RSC Chem Biol. 2026 Feb 24;7(4):737–50. doi: 10.1039/d5cb00326a (PMC12980645; doi:10.1039/d5cb00326a)
Supplement: CB-007-D5CB00326A-s033 [file CB-007-D5CB00326A-s033.pdb]

REMARK   1 File created by GaussView 6.1.1
HETATM    1  H1  ACE     1      67.450  10.245  71.908                       H
HETATM    2  CH3 ACE     1      66.615   9.781  72.388                       C
HETATM    3  H2  ACE     1      65.913   9.457  71.649                       H
HETATM    4  H3  ACE     1      66.144  10.485  73.042                       H
HETATM    5  C   ACE     1      67.100   8.566  73.205                       C
HETATM    6  O   ACE     1      66.484   8.226  74.248                       O
ATOM      7  N   GLU     2      68.175   7.872  72.806                       N
ATOM      8  H   GLU     2      68.655   8.134  71.969                       H
ATOM      9  CA  GLU     2      68.651   6.725  73.599                       C
ATOM     10  HA  GLU     2      68.169   5.832  73.260                       H
ATOM     11  CB  GLU     2      70.176   6.576  73.435                       C
ATOM     12  HB2 GLU     2      70.660   7.468  73.771                       H
ATOM     13  HB3 GLU     2      70.516   5.744  74.017                       H
ATOM     14  CG  GLU     2      70.518   6.336  71.952                       C
ATOM     15  HG2 GLU     2      70.030   5.446  71.614                       H
ATOM     16  HG3 GLU     2      70.185   7.169  71.369                       H
ATOM     17  CD  GLU     2      72.042   6.174  71.796                       C
ATOM     18  OE1 GLU     2      72.584   4.993  71.885                       O
ATOM     19  OE2 GLU     2      72.788   7.216  71.576                       O
ATOM     20  C   GLU     2      68.322   6.958  75.085                       C
ATOM     21  O   GLU     2      67.247   6.524  75.574                       O
ATOM     22  N   VAL     3      69.192   7.624  75.851                       N
ATOM     23  H   VAL     3      70.027   7.995  75.443                       H
ATOM     24  CA  VAL     3      68.934   7.823  77.285                       C
ATOM     25  HA  VAL     3      69.388   7.029  77.842                       H
ATOM     26  CB  VAL     3      69.539   9.171  77.721                       C
ATOM     27  HB  VAL     3      69.091   9.963  77.157                       H
ATOM     28  CG1 VAL     3      69.268   9.396  79.220                       C
ATOM     29 HG11 VAL     3      69.691  10.332  79.522                       H
ATOM     30 HG12 VAL     3      68.213   9.409  79.393                       H
ATOM     31 HG13 VAL     3      69.713   8.605  79.785                       H
ATOM     32  CG2 VAL     3      71.059   9.157  77.468                       C
ATOM     33 HG21 VAL     3      71.480  10.092  77.772                       H
ATOM     34 HG22 VAL     3      71.506   8.365  78.031                       H
ATOM     35 HG23 VAL     3      71.245   9.003  76.426                       H
ATOM     36  C   VAL     3      67.416   7.821  77.553                       C
ATOM     37  O   VAL     3      66.983   7.425  78.666                       O
ATOM     38  N   LYS     4      66.556   8.234  76.617                       N
ATOM     39  H   LYS     4      66.894   8.560  75.733                       H
ATOM     40  CA  LYS     4      65.110   8.206  76.892                       C
ATOM     41  HA  LYS     4      64.944   8.347  77.939                       H
ATOM     42  CB  LYS     4      64.409   9.335  76.114                       C
ATOM     43  HB2 LYS     4      64.821  10.279  76.405                       H
ATOM     44  HB3 LYS     4      64.556   9.193  75.063                       H
ATOM     45  CG  LYS     4      62.904   9.308  76.440                       C
ATOM     46  HG2 LYS     4      62.493   8.364  76.149                       H
ATOM     47  HG3 LYS     4      62.767   9.448  77.493                       H
ATOM     48  CD  LYS     4      62.183  10.436  75.679                       C
ATOM     49  HD2 LYS     4      62.593  11.381  75.969                       H
ATOM     50  HD3 LYS     4      62.314  10.298  74.626                       H
ATOM     51  CE  LYS     4      60.681  10.402  76.020                       C
ATOM     52  HE2 LYS     4      60.272   9.456  75.731                       H
ATOM     53  HE3 LYS     4      60.551  10.540  77.074                       H
ATOM     54  NZ  LYS     4      59.987  11.477  75.296                       N
ATOM     55  HZ1 LYS     4      60.109  11.348  74.312                       H
ATOM     56  HZ2 LYS     4      59.012  11.452  75.518                       H
ATOM     57  HZ3 LYS     4      60.368  12.361  75.566                       H
ATOM     58  C   LYS     4      64.533   6.844  76.454                       C
ATOM     59  O   LYS     4      63.513   6.375  77.022                       O
ATOM     60  N   GLN     5      65.131   6.163  75.471                       N
ATOM     61  H   GLN     5      65.951   6.540  75.039                       H
ATOM     62  CA  GLN     5      64.609   4.864  75.016                       C
ATOM     63  HA  GLN     5      63.543   4.844  75.108                       H
ATOM     64  CB  GLN     5      65.002   4.659  73.542                       C
ATOM     65  HB2 GLN     5      64.579   5.445  72.950                       H
ATOM     66  HB3 GLN     5      66.068   4.678  73.453                       H
ATOM     67  CG  GLN     5      64.471   3.305  73.042                       C
ATOM     68  HG2 GLN     5      64.887   2.515  73.633                       H
ATOM     69  HG3 GLN     5      63.403   3.288  73.125                       H
ATOM     70  CD  GLN     5      64.878   3.113  71.569                       C
ATOM     71  OE1 GLN     5      65.946   3.624  71.141                       O
ATOM     72  NE2 GLN     5      64.096   2.408  70.745                       N
ATOM     73 HE21 GLN     5      64.363   2.282  69.790                       H
ATOM     74 HE22 GLN     5      63.247   2.005  71.085                       H
ATOM     75  C   GLN     5      65.216   3.746  75.888                       C
ATOM     76  O   GLN     5      64.599   2.664  76.062                       O
ATOM     77  N   LEU     6      66.403   3.949  76.465                       N
ATOM     78  H   LEU     6      66.885   4.810  76.301                       H
ATOM     79  CA  LEU     6      67.010   2.940  77.346                       C
ATOM     80  HA  LEU     6      66.744   1.956  77.021                       H
ATOM     81  CB  LEU     6      68.540   3.091  77.308                       C
ATOM     82  HB2 LEU     6      68.806   4.083  77.609                       H
ATOM     83  HB3 LEU     6      68.987   2.385  77.976                       H
ATOM     84  CG  LEU     6      69.045   2.827  75.879                       C
ATOM     85  HG  LEU     6      68.591   3.523  75.204                       H
ATOM     86  CD1 LEU     6      70.574   2.994  75.837                       C
ATOM     87 HD11 LEU     6      70.926   2.807  74.845                       H
ATOM     88 HD12 LEU     6      70.831   3.993  76.124                       H
ATOM     89 HD13 LEU     6      71.028   2.301  76.514                       H
ATOM     90  CD2 LEU     6      68.674   1.389  75.468                       C
ATOM     91 HD21 LEU     6      69.024   1.201  74.475                       H
ATOM     92 HD22 LEU     6      69.129   0.696  76.144                       H
ATOM     93 HD23 LEU     6      67.611   1.272  75.499                       H
ATOM     94  C   LEU     6      66.506   3.154  78.782                       C
ATOM     95  O   LEU     6      66.513   2.195  79.597                       O
ATOM     96  N   GLU     7      66.048   4.349  79.169                       N
ATOM     97  H   GLU     7      65.977   5.099  78.512                       H
ATOM     98  CA  GLU     7      65.645   4.546  80.565                       C
ATOM     99  HA  GLU     7      66.292   3.984  81.204                       H
ATOM    100  CB  GLU     7      65.729   6.038  80.931                       C
ATOM    101  HB2 GLU     7      66.735   6.383  80.809                       H
ATOM    102  HB3 GLU     7      65.080   6.600  80.292                       H
ATOM    103  CG  GLU     7      65.293   6.223  82.397                       C
ATOM    104  HG2 GLU     7      64.288   5.873  82.517                       H
ATOM    105  HG3 GLU     7      65.944   5.662  83.036                       H
ATOM    106  CD  GLU     7      65.362   7.714  82.774                       C
ATOM    107  OE1 GLU     7      64.323   8.477  82.598                       O
ATOM    108  OE2 GLU     7      66.458   8.210  83.268                       O
ATOM    109  C   GLU     7      64.205   4.054  80.754                       C
ATOM    110  O   GLU     7      63.851   3.616  81.880                       O
ATOM    111  N   ALA     8      63.316   4.069  79.755                       N
ATOM    112  H   ALA     8      63.547   4.433  78.853                       H
ATOM    113  CA  ALA     8      61.992   3.522  80.043                       C
ATOM    114  HA  ALA     8      61.776   3.680  81.079                       H
ATOM    115  CB  ALA     8      60.916   4.214  79.183                       C
ATOM    116  HB1 ALA     8      59.956   3.802  79.411                       H
ATOM    117  HB2 ALA     8      60.913   5.263  79.391                       H
ATOM    118  HB3 ALA     8      61.134   4.057  78.147                       H
ATOM    119  C   ALA     8      61.997   2.014  79.748                       C
ATOM    120  O   ALA     8      61.388   1.234  80.526                       O
ATOM    121  N   GLU     9      62.622   1.506  78.674                       N
ATOM    122  H   GLU     9      63.000   2.103  77.965                       H
ATOM    123  CA  GLU     9      62.714   0.047  78.568                       C
ATOM    124  HA  GLU     9      61.771  -0.334  78.237                       H
ATOM    125  CB  GLU     9      63.813  -0.358  77.567                       C
ATOM    126  HB2 GLU     9      63.577   0.031  76.599                       H
ATOM    127  HB3 GLU     9      64.752   0.040  77.893                       H
ATOM    128  CG  GLU     9      63.909  -1.893  77.495                       C
ATOM    129  HG2 GLU     9      64.140  -2.281  78.464                       H
ATOM    130  HG3 GLU     9      62.975  -2.294  77.163                       H
ATOM    131  CD  GLU     9      65.022  -2.288  76.506                       C
ATOM    132  OE1 GLU     9      66.049  -1.507  76.339                       O
ATOM    133  OE2 GLU     9      64.936  -3.401  75.839                       O
ATOM    134  C   GLU     9      63.081  -0.513  79.952                       C
ATOM    135  O   GLU     9      62.514  -1.536  80.419                       O
ATOM    136  N   VAL    10      64.053   0.118  80.629                       N
ATOM    137  H   VAL    10      64.559   0.849  80.170                       H
ATOM    138  CA  VAL    10      64.420  -0.237  82.006                       C
ATOM    139  HA  VAL    10      65.021  -1.122  81.992                       H
ATOM    140  CB  VAL    10      65.221   0.923  82.620                       C
ATOM    141  HB  VAL    10      64.610   1.801  82.652                       H
ATOM    142  CG1 VAL    10      65.659   0.548  84.046                       C
ATOM    143 HG11 VAL    10      66.216   1.355  84.472                       H
ATOM    144 HG12 VAL    10      64.795   0.354  84.646                       H
ATOM    145 HG13 VAL    10      66.272  -0.329  84.011                       H
ATOM    146  CG2 VAL    10      66.465   1.200  81.753                       C
ATOM    147 HG21 VAL    10      67.023   2.007  82.177                       H
ATOM    148 HG22 VAL    10      67.077   0.323  81.716                       H
ATOM    149 HG23 VAL    10      66.156   1.461  80.762                       H
ATOM    150  C   VAL    10      63.156  -0.453  82.853                       C
ATOM    151  O   VAL    10      63.130  -1.292  83.790                       O
ATOM    152  N   GLU    11      62.096   0.308  82.568                       N
ATOM    153  H   GLU    11      62.130   0.898  81.762                       H
ATOM    154  CA  GLU    11      60.888   0.323  83.405                       C
ATOM    155  HA  GLU    11      61.139   0.092  84.419                       H
ATOM    156  CB  GLU    11      60.288   1.736  83.340                       C
ATOM    157  HB2 GLU    11      60.031   1.970  82.329                       H
ATOM    158  HB3 GLU    11      59.411   1.786  83.950                       H
ATOM    159  CG  GLU    11      61.341   2.738  83.851                       C
ATOM    160  HG2 GLU    11      61.599   2.498  84.861                       H
ATOM    161  HG3 GLU    11      62.218   2.679  83.236                       H
ATOM    162  CD  GLU    11      60.775   4.167  83.793                       C
ATOM    163  OE1 GLU    11      60.141   4.657  84.818                       O
ATOM    164  OE2 GLU    11      60.931   4.884  82.719                       O
ATOM    165  C   GLU    11      59.885  -0.714  82.882                       C
ATOM    166  O   GLU    11      59.025  -1.219  83.649                       O
ATOM    167  N   GLU    12      59.953  -1.077  81.603                       N
ATOM    168  H   GLU    12      60.639  -0.657  81.009                       H
ATOM    169  CA  GLU    12      59.055  -2.097  81.059                       C
ATOM    170  HA  GLU    12      58.087  -2.025  81.509                       H
ATOM    171  CB  GLU    12      58.927  -1.894  79.540                       C
ATOM    172  HB2 GLU    12      58.518  -0.925  79.344                       H
ATOM    173  HB3 GLU    12      59.894  -1.973  79.088                       H
ATOM    174  CG  GLU    12      57.998  -2.968  78.951                       C
ATOM    175  HG2 GLU    12      58.404  -3.939  79.145                       H
ATOM    176  HG3 GLU    12      57.030  -2.890  79.402                       H
ATOM    177  CD  GLU    12      57.875  -2.755  77.431                       C
ATOM    178  OE1 GLU    12      58.707  -3.342  76.623                       O
ATOM    179  OE2 GLU    12      56.939  -1.985  76.957                       O
ATOM    180  C   GLU    12      59.662  -3.471  81.374                       C
ATOM    181  O   GLU    12      58.937  -4.497  81.452                       O
ATOM    182  N   LEU    13      60.978  -3.540  81.582                       N
ATOM    183  H   LEU    13      61.534  -2.714  81.491                       H
ATOM    184  CA  LEU    13      61.620  -4.802  81.956                       C
ATOM    185  HA  LEU    13      61.120  -5.623  81.485                       H
ATOM    186  CB  LEU    13      63.091  -4.761  81.498                       C
ATOM    187  HB2 LEU    13      63.592  -3.951  81.986                       H
ATOM    188  HB3 LEU    13      63.573  -5.683  81.751                       H
ATOM    189  CG  LEU    13      63.149  -4.546  79.971                       C
ATOM    190  HG  LEU    13      62.658  -3.627  79.724                       H
ATOM    191  CD1 LEU    13      64.618  -4.480  79.514                       C
ATOM    192 HD11 LEU    13      64.656  -4.327  78.456                       H
ATOM    193 HD12 LEU    13      65.108  -3.668  80.009                       H
ATOM    194 HD13 LEU    13      65.109  -5.397  79.760                       H
ATOM    195  CD2 LEU    13      62.442  -5.711  79.255                       C
ATOM    196 HD21 LEU    13      62.482  -5.556  78.197                       H
ATOM    197 HD22 LEU    13      62.933  -6.630  79.499                       H
ATOM    198 HD23 LEU    13      61.421  -5.757  79.570                       H
ATOM    199  C   LEU    13      61.538  -4.960  83.493                       C
ATOM    200  O   LEU    13      61.523  -6.104  84.016                       O
ATOM    201  N   GLU    14      61.476  -3.858  84.259                       N
ATOM    202  H   GLU    14      61.508  -2.959  83.821                       H
ATOM    203  CA  GLU    14      61.356  -3.938  85.729                       C
ATOM    204  HA  GLU    14      61.846  -4.819  86.084                       H
ATOM    205  CB  GLU    14      62.006  -2.698  86.360                       C
ATOM    206  HB2 GLU    14      61.511  -1.819  86.005                       H
ATOM    207  HB3 GLU    14      61.919  -2.752  87.425                       H
ATOM    208  CG  GLU    14      63.492  -2.641  85.970                       C
ATOM    209  HG2 GLU    14      63.989  -3.519  86.326                       H
ATOM    210  HG3 GLU    14      63.581  -2.589  84.905                       H
ATOM    211  CD  GLU    14      64.131  -1.393  86.601                       C
ATOM    212  OE1 GLU    14      63.409  -0.331  86.810                       O
ATOM    213  OE2 GLU    14      65.390  -1.399  86.928                       O
ATOM    214  C   GLU    14      59.867  -3.979  86.124                       C
ATOM    215  O   GLU    14      59.509  -4.524  87.200                       O
ATOM    216  N   SER    15      58.960  -3.437  85.306                       N
ATOM    217  H   SER    15      59.259  -3.016  84.452                       H
ATOM    218  CA  SER    15      57.526  -3.474  85.633                       C
ATOM    219  HA  SER    15      57.374  -3.345  86.685                       H
ATOM    220  CB  SER    15      56.794  -2.348  84.881                       C
ATOM    221  HB2 SER    15      57.189  -1.401  85.185                       H
ATOM    222  HB3 SER    15      56.934  -2.472  83.828                       H
ATOM    223  OG  SER    15      55.398  -2.405  85.189                       O
ATOM    224  HG  SER    15      54.938  -1.703  84.726                       H
ATOM    225  C   SER    15      56.998  -4.843  85.207                       C
ATOM    226  O   SER    15      55.942  -5.318  85.701                       O
ATOM    227  N   GLU    16      57.713  -5.528  84.317                       N
ATOM    228  H   GLU    16      58.536  -5.120  83.923                       H
ATOM    229  CA  GLU    16      57.326  -6.881  83.936                       C
ATOM    230  HA  GLU    16      56.259  -6.959  83.872                       H
ATOM    231  CB  GLU    16      57.951  -7.229  82.570                       C
ATOM    232  HB2 GLU    16      57.587  -6.550  81.828                       H
ATOM    233  HB3 GLU    16      59.015  -7.147  82.639                       H
ATOM    234  CG  GLU    16      57.574  -8.670  82.180                       C
ATOM    235  HG2 GLU    16      57.933  -9.347  82.928                       H
ATOM    236  HG3 GLU    16      56.510  -8.753  82.106                       H
ATOM    237  CD  GLU    16      58.214  -9.019  80.823                       C
ATOM    238  OE1 GLU    16      58.423  -8.083  79.943                       O
ATOM    239  OE2 GLU    16      58.548 -10.248  80.558                       O
ATOM    240  C   GLU    16      57.841  -7.841  85.019                       C
ATOM    241  O   GLU    16      57.245  -8.931  85.219                       O
ATOM    242  N   LEU    17      58.914  -7.516  85.757                       N
ATOM    243  H   LEU    17      59.408  -6.661  85.598                       H
ATOM    244  CA  LEU    17      59.341  -8.450  86.801                       C
ATOM    245  HA  LEU    17      59.063  -9.438  86.502                       H
ATOM    246  CB  LEU    17      60.867  -8.365  86.985                       C
ATOM    247  HB2 LEU    17      61.130  -7.382  87.316                       H
ATOM    248  HB3 LEU    17      61.181  -9.082  87.717                       H
ATOM    249  CG  LEU    17      61.564  -8.647  85.642                       C
ATOM    250  HG  LEU    17      61.243  -7.925  84.920                       H
ATOM    251  CD1 LEU    17      63.089  -8.545  85.825                       C
ATOM    252 HD11 LEU    17      63.574  -8.732  84.890                       H
ATOM    253 HD12 LEU    17      63.342  -7.563  86.167                       H
ATOM    254 HD13 LEU    17      63.411  -9.268  86.545                       H
ATOM    255  CD2 LEU    17      61.196 -10.058  85.152                       C
ATOM    256 HD21 LEU    17      61.680 -10.247  84.217                       H
ATOM    257 HD22 LEU    17      61.519 -10.781  85.872                       H
ATOM    258 HD23 LEU    17      60.137 -10.127  85.027                       H
ATOM    259  C   LEU    17      58.651  -8.097  88.143                       C
ATOM    260  O   LEU    17      58.217  -9.026  88.872                       O
ATOM    261  N   TRP    18      58.518  -6.820  88.549                       N
ATOM    262  H   TRP    18      58.995  -6.084  88.066                       H
ATOM    263  CA  TRP    18      57.674  -6.523  89.717                       C
ATOM    264  HA  TRP    18      58.219  -6.715  90.622                       H
ATOM    265  CB  TRP    18      57.259  -5.040  89.727                       C
ATOM    266  HB2 TRP    18      56.754  -4.784  88.820                       H
ATOM    267  HB3 TRP    18      56.605  -4.864  90.557                       H
ATOM    268  CG  TRP    18      58.536  -4.184  89.898                       C
ATOM    269  CD1 TRP    18      59.724  -4.621  90.507                       C
ATOM    270  HD1 TRP    18      59.894  -5.595  90.918                       H
ATOM    271  NE1 TRP    18      60.619  -3.613  90.485                       N
ATOM    272  HE1 TRP    18      61.550  -3.652  90.846                       H
ATOM    273  CE2 TRP    18      60.054  -2.548  89.897                       C
ATOM    274  CZ2 TRP    18      60.601  -1.289  89.675                       C
ATOM    275  HZ2 TRP    18      61.600  -1.059  89.981                       H
ATOM    276  CH2 TRP    18      59.794  -0.327  89.035                       C
ATOM    277  HH2 TRP    18      60.183   0.655  88.853                       H
ATOM    278  CZ3 TRP    18      58.472  -0.650  88.633                       C
ATOM    279  HZ3 TRP    18      57.870   0.088  88.143                       H
ATOM    280  CE3 TRP    18      57.945  -1.941  88.873                       C
ATOM    281  HE3 TRP    18      56.950  -2.198  88.576                       H
ATOM    282  CD2 TRP    18      58.769  -2.862  89.514                       C
ATOM    283  C   TRP    18      56.438  -7.437  89.652                       C
ATOM    284  O   TRP    18      55.827  -7.751  90.705                       O
ATOM    285  N   HID    19      56.030  -7.913  88.472                       N
ATOM    286  H   HID    19      56.504  -7.644  87.633                       H
ATOM    287  CA  HID    19      54.906  -8.856  88.418                       C
ATOM    288  HA  HID    19      54.166  -8.592  89.147                       H
ATOM    289  CB  HID    19      54.260  -8.849  87.027                       C
ATOM    290  HB2 HID    19      54.992  -9.102  86.289                       H
ATOM    291  HB3 HID    19      53.467  -9.569  87.005                       H
ATOM    292  CG  HID    19      53.687  -7.455  86.732                       C
ATOM    293  ND1 HID    19      53.524  -6.904  85.541                       N
ATOM    294  HD1 HID    19      53.764  -7.319  84.667                       H
ATOM    295  CE1 HID    19      52.986  -5.689  85.715                       C
ATOM    296  HE1 HID    19      52.735  -5.012  84.926                       H
ATOM    297  NE2 HID    19      52.802  -5.444  87.032                       N
ATOM    298  CD2 HID    19      53.236  -6.539  87.676                       C
ATOM    299  HD2 HID    19      53.237  -6.678  88.737                       H
ATOM    300  C   HID    19      55.466 -10.232  88.742                       C
ATOM    301  O   HID    19      54.732 -11.126  89.230                       O
ATOM    302  N   LEU    20      56.762 -10.448  88.534                       N
ATOM    303  H   LEU    20      57.320  -9.779  88.041                       H
ATOM    304  CA  LEU    20      57.354 -11.656  89.076                       C
ATOM    305  HA  LEU    20      56.662 -12.470  89.006                       H
ATOM    306  CB  LEU    20      58.640 -12.029  88.315                       C
ATOM    307  HB2 LEU    20      59.339 -11.222  88.378                       H
ATOM    308  HB3 LEU    20      59.066 -12.908  88.750                       H
ATOM    309  CG  LEU    20      58.311 -12.295  86.837                       C
ATOM    310  HG  LEU    20      57.890 -11.416  86.400                       H
ATOM    311  CD1 LEU    20      59.603 -12.674  86.094                       C
ATOM    312 HD11 LEU    20      59.381 -12.867  85.065                       H
ATOM    313 HD12 LEU    20      60.307 -11.871  86.161                       H
ATOM    314 HD13 LEU    20      60.025 -13.554  86.535                       H
ATOM    315  CD2 LEU    20      57.304 -13.453  86.738                       C
ATOM    316 HD21 LEU    20      57.076 -13.637  85.712                       H
ATOM    317 HD22 LEU    20      57.727 -14.330  87.177                       H
ATOM    318 HD23 LEU    20      56.407 -13.190  87.262                       H
ATOM    319  C   LEU    20      57.654 -11.358  90.540                       C
ATOM    320  O   LEU    20      57.634 -12.281  91.387                       O
HETATM  321  N   PRB    21      57.921 -10.098  90.916                       N
HETATM  322  H   PRB    21      58.105  -9.396  90.221                       H
HETATM  323  CA  PRB    21      57.932  -9.781  92.355                       C
HETATM  324  HA  PRB    21      58.889 -10.036  92.739                       H
HETATM  325  CB  PRB    21      57.582  -8.305  92.619                       C
HETATM  326  HB2 PRB    21      58.305  -7.654  92.178                       H
HETATM  327  HB3 PRB    21      56.615  -8.095  92.198                       H
HETATM  328  CG  PRB    21      57.541  -8.093  94.135                       C
HETATM  329  CD  PRB    21      58.535  -7.531  94.841                       C
HETATM  330  HD1 PRB    21      59.443  -7.126  94.454                       H
HETATM  331  C   PRB    21      56.826 -10.548  93.063                       C
HETATM  332  O   PRB    21      56.464 -10.196  94.215                       O
ATOM    333  N   ASN    22      56.200 -11.541  92.476                       N
ATOM    334  H   ASN    22      56.498 -11.899  91.595                       H
ATOM    335  CA  ASN    22      55.015 -12.046  93.163                       C
ATOM    336  HA  ASN    22      55.214 -12.104  94.213                       H
ATOM    337  CB  ASN    22      53.854 -11.063  92.889                       C
ATOM    338  HB2 ASN    22      53.673 -11.016  91.835                       H
ATOM    339  HB3 ASN    22      52.970 -11.403  93.388                       H
ATOM    340  CG  ASN    22      54.233  -9.654  93.399                       C
ATOM    341  OD1 ASN    22      54.957  -9.527  94.425                       O
ATOM    342  ND2 ASN    22      53.795  -8.564  92.751                       N
ATOM    343 HD21 ASN    22      54.008  -7.663  93.111                       H
ATOM    344 HD22 ASN    22      53.259  -8.656  91.906                       H
ATOM    345  C   ASN    22      54.603 -13.423  92.632                       C
ATOM    346  O   ASN    22      54.026 -14.246  93.397                       O
ATOM    347  N   GLU    23      54.830 -13.744  91.353                       N
ATOM    348  H   GLU    23      55.401 -13.156  90.775                       H
ATOM    349  CA  GLU    23      54.209 -14.959  90.817                       C
ATOM    350  HA  GLU    23      53.303 -15.132  91.358                       H
ATOM    351  CB  GLU    23      53.904 -14.773  89.318                       C
ATOM    352  HB2 GLU    23      53.242 -13.940  89.188                       H
ATOM    353  HB3 GLU    23      54.818 -14.589  88.796                       H
ATOM    354  CG  GLU    23      53.240 -16.043  88.754                       C
ATOM    355  HG2 GLU    23      53.896 -16.879  88.889                       H
ATOM    356  HG3 GLU    23      52.318 -16.231  89.265                       H
ATOM    357  CD  GLU    23      52.968 -15.839  87.254                       C
ATOM    358  OE1 GLU    23      53.743 -15.061  86.559                       O
ATOM    359  OE2 GLU    23      51.969 -16.445  86.680                       O
ATOM    360  C   GLU    23      55.128 -16.179  90.984                       C
ATOM    361  O   GLU    23      54.603 -17.254  91.375                       O
ATOM    362  N   VAL    24      56.447 -16.181  90.724                       N
ATOM    363  H   VAL    24      56.906 -15.421  90.257                       H
ATOM    364  CA  VAL    24      57.153 -17.388  91.152                       C
ATOM    365  HA  VAL    24      56.917 -18.184  90.474                       H
ATOM    366  CB  VAL    24      58.683 -17.197  91.170                       C
ATOM    367  HB  VAL    24      58.936 -16.409  91.847                       H
ATOM    368  CG1 VAL    24      59.353 -18.509  91.621                       C
ATOM    369 HG11 VAL    24      60.415 -18.382  91.635                       H
ATOM    370 HG12 VAL    24      59.012 -18.763  92.603                       H
ATOM    371 HG13 VAL    24      59.096 -19.293  90.940                       H
ATOM    372  CG2 VAL    24      59.179 -16.834  89.756                       C
ATOM    373 HG21 VAL    24      60.242 -16.708  89.774                       H
ATOM    374 HG22 VAL    24      58.924 -17.618  89.076                       H
ATOM    375 HG23 VAL    24      58.718 -15.922  89.440                       H
ATOM    376  C   VAL    24      56.670 -17.691  92.578                       C
ATOM    377  O   VAL    24      56.406 -18.860  92.957                       O
ATOM    378  N   ALA    25      56.570 -16.628  93.405                       N
ATOM    379  H   ALA    25      56.902 -15.743  93.077                       H
ATOM    380  CA  ALA    25      56.023 -16.705  94.768                       C
ATOM    381  HA  ALA    25      56.769 -17.117  95.418                       H
ATOM    382  CB  ALA    25      55.646 -15.288  95.240                       C
ATOM    383  HB1 ALA    25      55.259 -15.334  96.236                       H
ATOM    384  HB2 ALA    25      56.516 -14.665  95.224                       H
ATOM    385  HB3 ALA    25      54.904 -14.882  94.586                       H
ATOM    386  C   ALA    25      54.752 -17.568  94.803                       C
ATOM    387  O   ALA    25      54.477 -18.263  95.816                       O
ATOM    388  N   ARG    26      53.928 -17.549  93.751                       N
ATOM    389  H   ARG    26      54.200 -17.069  92.918                       H
ATOM    390  CA  ARG    26      52.618 -18.212  93.819                       C
ATOM    391  HA  ARG    26      52.272 -18.215  94.832                       H
ATOM    392  CB  ARG    26      51.616 -17.433  92.945                       C
ATOM    393  HB2 ARG    26      51.554 -16.423  93.293                       H
ATOM    394  HB3 ARG    26      51.946 -17.439  91.926                       H
ATOM    395  CG  ARG    26      50.228 -18.092  93.047                       C
ATOM    396  HG2 ARG    26      50.280 -19.096  92.682                       H
ATOM    397  HG3 ARG    26      49.914 -18.098  94.070                       H
ATOM    398  CD  ARG    26      49.215 -17.287  92.212                       C
ATOM    399  HD2 ARG    26      49.172 -16.282  92.578                       H
ATOM    400  HD3 ARG    26      49.521 -17.280  91.186                       H
ATOM    401  NE  ARG    26      47.885 -17.904  92.323                       N
ATOM    402  HE  ARG    26      47.801 -18.892  92.451                       H
ATOM    403  CZ  ARG    26      46.788 -17.139  92.256                       C
ATOM    404  NH1 ARG    26      46.904 -15.815  92.107                       N
ATOM    405 HH11 ARG    26      47.809 -15.396  92.043                       H
ATOM    406 HH12 ARG    26      46.083 -15.244  92.063                       H
ATOM    407  NH2 ARG    26      45.575 -17.697  92.338                       N
ATOM    408 HH21 ARG    26      45.484 -18.687  92.445                       H
ATOM    409 HH22 ARG    26      44.757 -17.122  92.292                       H
ATOM    410  C   ARG    26      52.737 -19.658  93.315                       C
ATOM    411  O   ARG    26      51.941 -20.539  93.729                       O
ATOM    412  N   LEU    27      53.692 -19.972  92.443                       N
ATOM    413  H   LEU    27      54.351 -19.275  92.153                       H
ATOM    414  CA  LEU    27      53.786 -21.332  91.906                       C
ATOM    415  HA  LEU    27      52.810 -21.759  91.821                       H
ATOM    416  CB  LEU    27      54.433 -21.271  90.514                       C
ATOM    417  HB2 LEU    27      55.423 -20.871  90.589                       H
ATOM    418  HB3 LEU    27      54.479 -22.256  90.098                       H
ATOM    419  CG  LEU    27      53.579 -20.359  89.611                       C
ATOM    420  HG  LEU    27      53.556 -19.373  90.025                       H
ATOM    421  CD1 LEU    27      54.191 -20.310  88.200                       C
ATOM    422 HD11 LEU    27      53.600 -19.671  87.577                       H
ATOM    423 HD12 LEU    27      55.189 -19.929  88.256                       H
ATOM    424 HD13 LEU    27      54.209 -21.296  87.784                       H
ATOM    425  CD2 LEU    27      52.144 -20.910  89.528                       C
ATOM    426 HD21 LEU    27      51.553 -20.271  88.906                       H
ATOM    427 HD22 LEU    27      52.163 -21.895  89.112                       H
ATOM    428 HD23 LEU    27      51.719 -20.944  90.510                       H
ATOM    429  C   LEU    27      54.636 -22.191  92.860                       C
ATOM    430  O   LEU    27      54.489 -23.440  92.891                       O
ATOM    431  N   GLU    28      55.519 -21.594  93.667                       N
ATOM    432  H   GLU    28      55.624 -20.600  93.639                       H
ATOM    433  CA  GLU    28      56.323 -22.385  94.606                       C
ATOM    434  HA  GLU    28      56.568 -23.332  94.171                       H
ATOM    435  CB  GLU    28      57.619 -21.622  94.934                       C
ATOM    436  HB2 GLU    28      57.375 -20.678  95.373                       H
ATOM    437  HB3 GLU    28      58.206 -22.195  95.620                       H
ATOM    438  CG  GLU    28      58.420 -21.393  93.638                       C
ATOM    439  HG2 GLU    28      58.663 -22.337  93.197                       H
ATOM    440  HG3 GLU    28      57.833 -20.820  92.951                       H
ATOM    441  CD  GLU    28      59.716 -20.631  93.966                       C
ATOM    442  OE1 GLU    28      59.746 -19.802  94.968                       O
ATOM    443  OE2 GLU    28      60.781 -20.814  93.243                       O
ATOM    444  C   GLU    28      55.498 -22.616  95.887                       C
ATOM    445  O   GLU    28      55.697 -23.637  96.596                       O
ATOM    446  N   LYS    29      54.555 -21.730  96.230                       N
ATOM    447  H   LYS    29      54.448 -20.890  95.697                       H
ATOM    448  CA  LYS    29      53.665 -21.986  97.371                       C
ATOM    449  HA  LYS    29      54.187 -22.539  98.126                       H
ATOM    450  CB  LYS    29      53.177 -20.654  97.972                       C
ATOM    451  HB2 LYS    29      52.664 -20.090  97.223                       H
ATOM    452  HB3 LYS    29      52.511 -20.857  98.786                       H
ATOM    453  CG  LYS    29      54.380 -19.846  98.493                       C
ATOM    454  HG2 LYS    29      54.896 -20.418  99.237                       H
ATOM    455  HG3 LYS    29      55.046 -19.631  97.684                       H
ATOM    456  CD  LYS    29      53.882 -18.529  99.119                       C
ATOM    457  HD2 LYS    29      53.371 -17.952  98.376                       H
ATOM    458  HD3 LYS    29      53.210 -18.749  99.923                       H
ATOM    459  CE  LYS    29      55.081 -17.728  99.659                       C
ATOM    460  HE2 LYS    29      55.591 -18.308 100.401                       H
ATOM    461  HE3 LYS    29      55.753 -17.507  98.856                       H
ATOM    462  NZ  LYS    29      54.605 -16.474 100.260                       N
ATOM    463  HZ1 LYS    29      55.384 -15.956 100.611                       H
ATOM    464  HZ2 LYS    29      54.128 -15.933  99.568                       H
ATOM    465  HZ3 LYS    29      53.977 -16.682 101.011                       H
ATOM    466  C   LYS    29      52.459 -22.807  96.874                       C
ATOM    467  O   LYS    29      51.832 -23.550  97.673                       O
ATOM    468  N   GLU    30      52.086 -22.740  95.589                       N
ATOM    469  H   GLU    30      52.591 -22.157  94.950                       H
ATOM    470  CA  GLU    30      50.944 -23.535  95.115                       C
ATOM    471  HA  GLU    30      50.204 -23.595  95.884                       H
ATOM    472  CB  GLU    30      50.325 -22.880  93.867                       C
ATOM    473  HB2 GLU    30      49.979 -21.898  94.111                       H
ATOM    474  HB3 GLU    30      51.062 -22.815  93.094                       H
ATOM    475  CG  GLU    30      49.144 -23.742  93.383                       C
ATOM    476  HG2 GLU    30      49.495 -24.723  93.140                       H
ATOM    477  HG3 GLU    30      48.409 -23.808  94.159                       H
ATOM    478  CD  GLU    30      48.513 -23.101  92.134                       C
ATOM    479  OE1 GLU    30      48.948 -23.418  90.950                       O
ATOM    480  OE2 GLU    30      47.545 -22.242  92.264                       O
ATOM    481  C   GLU    30      51.431 -24.950  94.769                       C
ATOM    482  O   GLU    30      50.640 -25.924  94.872                       O
ATOM    483  N   ASN    31      52.691 -25.161  94.380                       N
ATOM    484  H   ASN    31      53.310 -24.394  94.214                       H
ATOM    485  CA  ASN    31      53.149 -26.543  94.220                       C
ATOM    486  HA  ASN    31      52.338 -27.156  93.887                       H
ATOM    487  CB  ASN    31      54.304 -26.612  93.200                       C
ATOM    488  HB2 ASN    31      53.956 -26.288  92.242                       H
ATOM    489  HB3 ASN    31      55.101 -25.976  93.526                       H
ATOM    490  CG  ASN    31      54.824 -28.060  93.102                       C
ATOM    491  OD1 ASN    31      55.745 -28.444  93.871                       O
ATOM    492  ND2 ASN    31      54.308 -28.909  92.209                       N
ATOM    493 HD21 ASN    31      54.654 -29.846  92.154                       H
ATOM    494 HD22 ASN    31      53.579 -28.608  91.596                       H
ATOM    495  C   ASN    31      53.636 -27.030  95.586                       C
ATOM    496  O   ASN    31      53.462 -28.225  95.940                       O
ATOM    497  N   ALA    32      54.253 -26.168  96.394                       N
ATOM    498  H   ALA    32      54.476 -25.249  96.068                       H
ATOM    499  CA  ALA    32      54.614 -26.568  97.750                       C
ATOM    500  HA  ALA    32      55.534 -27.114  97.717                       H
ATOM    501  CB  ALA    32      54.784 -25.317  98.633                       C
ATOM    502  HB1 ALA    32      55.051 -25.614  99.625                       H
ATOM    503  HB2 ALA    32      55.554 -24.695  98.227                       H
ATOM    504  HB3 ALA    32      53.863 -24.772  98.659                       H
ATOM    505  C   ALA    32      53.500 -27.443  98.361                       C
ATOM    506  O   ALA    32      53.809 -28.383  99.138                       O
ATOM    507  N   GLU    33      52.199 -27.200  98.099                       N
ATOM    508  H   GLU    33      51.924 -26.516  97.422                       H
ATOM    509  CA  GLU    33      51.200 -27.952  98.875                       C
ATOM    510  HA  GLU    33      51.676 -28.279  99.776                       H
ATOM    511  CB  GLU    33      50.007 -27.032  99.200                       C
ATOM    512  HB2 GLU    33      49.539 -26.725  98.287                       H
ATOM    513  HB3 GLU    33      49.300 -27.560  99.804                       H
ATOM    514  CG  GLU    33      50.507 -25.786  99.955                       C
ATOM    515  HG2 GLU    33      50.967 -26.085 100.873                       H
ATOM    516  HG3 GLU    33      51.221 -25.265  99.351                       H
ATOM    517  CD  GLU    33      49.317 -24.854 100.254                       C
ATOM    518  OE1 GLU    33      48.294 -24.826  99.449                       O
ATOM    519  OE2 GLU    33      49.334 -24.093 101.309                       O
ATOM    520  C   GLU    33      50.656 -29.177  98.106                       C
ATOM    521  O   GLU    33      50.549 -30.278  98.705                       O
ATOM    522  N   CYX    34      50.257 -29.089  96.827                       N
ATOM    523  H   CYX    34      50.250 -28.206  96.357                       H
ATOM    524  CA  CYX    34      49.801 -30.309  96.137                       C
ATOM    525  HA  CYX    34      48.810 -30.553  96.459                       H
ATOM    526  CB  CYX    34      49.750 -30.077  94.609                       C
ATOM    527  HB2 CYX    34      49.055 -29.286  94.416                       H
ATOM    528  HB3 CYX    34      50.714 -29.805  94.234                       H
ATOM    529  SG  CYX    34      49.192 -31.570  93.797                       S
ATOM    530  C   CYX    34      50.764 -31.451  96.496                       C
ATOM    531  O   CYX    34      50.361 -32.643  96.529                       O
ATOM    532  N   GLU    35      52.039 -31.155  96.773                       N
ATOM    533  H   GLU    35      52.341 -30.201  96.754                       H
ATOM    534  CA  GLU    35      53.000 -32.214  97.104                       C
ATOM    535  HA  GLU    35      52.714 -33.117  96.607                       H
ATOM    536  CB  GLU    35      54.399 -31.780  96.634                       C
ATOM    537  HB2 GLU    35      54.682 -30.883  97.143                       H
ATOM    538  HB3 GLU    35      55.107 -32.553  96.853                       H
ATOM    539  CG  GLU    35      54.375 -31.517  95.117                       C
ATOM    540  HG2 GLU    35      54.096 -32.413  94.603                       H
ATOM    541  HG3 GLU    35      53.664 -30.746  94.899                       H
ATOM    542  CD  GLU    35      55.773 -31.069  94.652                       C
ATOM    543  OE1 GLU    35      56.832 -31.496  95.273                       O
ATOM    544  OE2 GLU    35      55.894 -30.262  93.638                       O
ATOM    545  C   GLU    35      53.028 -32.449  98.629                       C
ATOM    546  O   GLU    35      53.290 -33.593  99.082                       O
ATOM    547  N   ALA    36      52.781 -31.437  99.473                       N
ATOM    548  H   ALA    36      52.543 -30.534  99.114                       H
ATOM    549  CA  ALA    36      52.866 -31.650 100.928                       C
ATOM    550  HA  ALA    36      53.581 -32.420 101.132                       H
ATOM    551  CB  ALA    36      53.311 -30.342 101.610                       C
ATOM    552  HB1 ALA    36      53.379 -30.496 102.666                       H
ATOM    553  HB2 ALA    36      54.267 -30.049 101.230                       H
ATOM    554  HB3 ALA    36      52.596 -29.573 101.407                       H
ATOM    555  C   ALA    36      51.490 -32.071 101.480                       C
ATOM    556  O   ALA    36      51.421 -32.821 102.488                       O
HETATM  557  N   NHE    37      50.406 -31.654 100.912                       N
HETATM  558  HN1 NHE    37      50.458 -31.059 100.110                       H
HETATM  559  HN2 NHE    37      49.515 -31.926 101.276                       H
HETATM  560  H1  ACE    38      76.045   8.079  77.444                       H
HETATM  561  CH3 ACE    38      76.507   8.545  78.289                       C
HETATM  562  H2  ACE    38      75.771   8.717  79.047                       H
HETATM  563  H3  ACE    38      76.938   9.477  77.992                       H
HETATM  564  C   ACE    38      77.609   7.623  78.845                       C
HETATM  565  O   ACE    38      78.789   7.721  78.420                       O
ATOM    566  N   LYS    39      77.304   6.720  79.782                       N
ATOM    567  H   LYS    39      78.012   6.121  80.156                       H
ATOM    568  CA  LYS    39      75.918   6.614  80.258                       C
ATOM    569  HA  LYS    39      75.911   6.300  81.280                       H
ATOM    570  CB  LYS    39      75.236   7.992  80.142                       C
ATOM    571  HB2 LYS    39      75.785   8.712  80.713                       H
ATOM    572  HB3 LYS    39      75.214   8.291  79.115                       H
ATOM    573  CG  LYS    39      73.798   7.907  80.689                       C
ATOM    574  HG2 LYS    39      73.325   8.862  80.595                       H
ATOM    575  HG3 LYS    39      73.243   7.179  80.134                       H
ATOM    576  CD  LYS    39      73.842   7.504  82.178                       C
ATOM    577  HD2 LYS    39      74.304   6.543  82.274                       H
ATOM    578  HD3 LYS    39      74.409   8.229  82.724                       H
ATOM    579  CE  LYS    39      72.409   7.447  82.742                       C
ATOM    580  HE2 LYS    39      71.949   8.408  82.640                       H
ATOM    581  HE3 LYS    39      71.841   6.719  82.201                       H
ATOM    582  NZ  LYS    39      72.453   7.077  84.166                       N
ATOM    583  HZ1 LYS    39      71.522   7.043  84.530                       H
ATOM    584  HZ2 LYS    39      72.882   6.179  84.265                       H
ATOM    585  HZ3 LYS    39      72.984   7.757  84.672                       H
ATOM    586  C   LYS    39      75.165   5.585  79.391                       C
ATOM    587  O   LYS    39      75.118   4.378  79.742                       O
ATOM    588  N   VAL    40      74.571   5.980  78.257                       N
ATOM    589  H   VAL    40      74.601   6.944  77.993                       H
ATOM    590  CA  VAL    40      73.878   5.009  77.395                       C
ATOM    591  HA  VAL    40      72.845   4.959  77.670                       H
ATOM    592  CB  VAL    40      73.995   5.452  75.925                       C
ATOM    593  HB  VAL    40      75.028   5.504  75.648                       H
ATOM    594  CG1 VAL    40      73.273   4.432  75.023                       C
ATOM    595 HG11 VAL    40      73.353   4.738  74.001                       H
ATOM    596 HG12 VAL    40      73.723   3.468  75.143                       H
ATOM    597 HG13 VAL    40      72.240   4.379  75.299                       H
ATOM    598  CG2 VAL    40      73.349   6.839  75.756                       C
ATOM    599 HG21 VAL    40      73.429   7.148  74.735                       H
ATOM    600 HG22 VAL    40      72.317   6.788  76.034                       H
ATOM    601 HG23 VAL    40      73.853   7.546  76.383                       H
ATOM    602  C   VAL    40      74.514   3.617  77.555                       C
ATOM    603  O   VAL    40      73.815   2.591  77.348                       O
ATOM    604  N   LYS    41      75.795   3.476  77.921                       N
ATOM    605  H   LYS    41      76.365   4.275  78.110                       H
ATOM    606  CA  LYS    41      76.336   2.118  78.046                       C
ATOM    607  HA  LYS    41      75.879   1.489  77.312                       H
ATOM    608  CB  LYS    41      77.865   2.140  77.856                       C
ATOM    609  HB2 LYS    41      78.102   2.479  76.869                       H
ATOM    610  HB3 LYS    41      78.292   2.806  78.576                       H
ATOM    611  CG  LYS    41      78.445   0.730  78.079                       C
ATOM    612  HG2 LYS    41      78.176   0.387  79.056                       H
ATOM    613  HG3 LYS    41      78.055   0.055  77.345                       H
ATOM    614  CD  LYS    41      79.982   0.797  77.972                       C
ATOM    615  HD2 LYS    41      80.258   1.124  76.991                       H
ATOM    616  HD3 LYS    41      80.354   1.490  78.698                       H
ATOM    617  CE  LYS    41      80.588  -0.591  78.244                       C
ATOM    618  HE2 LYS    41      80.302  -0.919  79.222                       H
ATOM    619  HE3 LYS    41      80.230  -1.288  77.516                       H
ATOM    620  NZ  LYS    41      82.055  -0.506  78.168                       N
ATOM    621  HZ1 LYS    41      82.386   0.147  78.850                       H
ATOM    622  HZ2 LYS    41      82.451  -1.406  78.349                       H
ATOM    623  HZ3 LYS    41      82.325  -0.200  77.255                       H
ATOM    624  C   LYS    41      76.021   1.575  79.444                       C
ATOM    625  O   LYS    41      75.677   0.372  79.579                       O
ATOM    626  N   GLN    42      76.114   2.357  80.518                       N
ATOM    627  H   GLN    42      76.517   3.270  80.454                       H
ATOM    628  CA  GLN    42      75.635   1.838  81.796                       C
ATOM    629  HA  GLN    42      76.371   1.181  82.210                       H
ATOM    630  CB  GLN    42      75.381   2.991  82.783                       C
ATOM    631  HB2 GLN    42      76.293   3.527  82.948                       H
ATOM    632  HB3 GLN    42      74.645   3.654  82.380                       H
ATOM    633  CG  GLN    42      74.877   2.412  84.120                       C
ATOM    634  HG2 GLN    42      73.961   1.881  83.956                       H
ATOM    635  HG3 GLN    42      75.611   1.743  84.519                       H
ATOM    636  CD  GLN    42      74.635   3.558  85.119                       C
ATOM    637  OE1 GLN    42      75.327   4.607  85.050                       O
ATOM    638  NE2 GLN    42      73.691   3.441  86.059                       N
ATOM    639 HE21 GLN    42      73.538   4.184  86.709                       H
ATOM    640 HE22 GLN    42      73.139   2.608  86.112                       H
ATOM    641  C   GLN    42      74.311   1.094  81.557                       C
ATOM    642  O   GLN    42      74.006   0.098  82.265                       O
ATOM    643  N   LEU    43      73.469   1.535  80.602                       N
ATOM    644  H   LEU    43      73.752   2.258  79.971                       H
ATOM    645  CA  LEU    43      72.122   0.960  80.520                       C
ATOM    646  HA  LEU    43      71.863   0.596  81.493                       H
ATOM    647  CB  LEU    43      71.139   2.057  80.077                       C
ATOM    648  HB2 LEU    43      71.403   2.390  79.095                       H
ATOM    649  HB3 LEU    43      70.142   1.668  80.066                       H
ATOM    650  CG  LEU    43      71.229   3.245  81.053                       C
ATOM    651  HG  LEU    43      72.233   3.617  81.068                       H
ATOM    652  CD1 LEU    43      70.279   4.363  80.585                       C
ATOM    653 HD11 LEU    43      70.346   5.193  81.257                       H
ATOM    654 HD12 LEU    43      70.560   4.678  79.601                       H
ATOM    655 HD13 LEU    43      69.275   3.996  80.569                       H
ATOM    656  CD2 LEU    43      70.832   2.787  82.468                       C
ATOM    657 HD21 LEU    43      70.899   3.615  83.142                       H
ATOM    658 HD22 LEU    43      69.827   2.419  82.455                       H
ATOM    659 HD23 LEU    43      71.492   2.010  82.790                       H
ATOM    660  C   LEU    43      72.053  -0.200  79.506                       C
ATOM    661  O   LEU    43      71.421  -1.243  79.815                       O
ATOM    662  N   LYS    44      72.625  -0.125  78.290                       N
ATOM    663  H   LYS    44      73.006   0.737  77.953                       H
ATOM    664  CA  LYS    44      72.663  -1.344  77.467                       C
ATOM    665  HA  LYS    44      71.711  -1.501  77.004                       H
ATOM    666  CB  LYS    44      73.721  -1.234  76.355                       C
ATOM    667  HB2 LYS    44      74.682  -1.037  76.781                       H
ATOM    668  HB3 LYS    44      73.755  -2.155  75.811                       H
ATOM    669  CG  LYS    44      73.324  -0.095  75.395                       C
ATOM    670  HG2 LYS    44      72.348  -0.291  75.002                       H
ATOM    671  HG3 LYS    44      73.316   0.835  75.925                       H
ATOM    672  CD  LYS    44      74.328  -0.024  74.230                       C
ATOM    673  HD2 LYS    44      75.306   0.178  74.610                       H
ATOM    674  HD3 LYS    44      74.334  -0.959  73.708                       H
ATOM    675  CE  LYS    44      73.906   1.098  73.263                       C
ATOM    676  HE2 LYS    44      72.922   0.897  72.891                       H
ATOM    677  HE3 LYS    44      73.906   2.034  73.781                       H
ATOM    678  NZ  LYS    44      74.849   1.158  72.137                       N
ATOM    679  HZ1 LYS    44      74.844   0.284  71.652                       H
ATOM    680  HZ2 LYS    44      74.574   1.888  71.511                       H
ATOM    681  HZ3 LYS    44      75.768   1.343  72.482                       H
ATOM    682  C   LYS    44      73.011  -2.506  78.397                       C
ATOM    683  O   LYS    44      72.619  -3.676  78.156                       O
ATOM    684  N   ALA    45      73.747  -2.227  79.477                       N
ATOM    685  H   ALA    45      74.005  -1.280  79.664                       H
ATOM    686  CA  ALA    45      74.174  -3.282  80.391                       C
ATOM    687  HA  ALA    45      74.345  -4.187  79.845                       H
ATOM    688  CB  ALA    45      75.473  -2.853  81.092                       C
ATOM    689  HB1 ALA    45      75.786  -3.623  81.765                       H
ATOM    690  HB2 ALA    45      76.235  -2.687  80.360                       H
ATOM    691  HB3 ALA    45      75.301  -1.950  81.639                       H
ATOM    692  C   ALA    45      73.072  -3.518  81.429                       C
ATOM    693  O   ALA    45      72.949  -4.655  81.954                       O
ATOM    694  N   LYS    46      72.232  -2.536  81.778                       N
ATOM    695  H   LYS    46      72.324  -1.613  81.404                       H
ATOM    696  CA  LYS    46      71.169  -2.871  82.723                       C
ATOM    697  HA  LYS    46      71.524  -3.640  83.377                       H
ATOM    698  CB  LYS    46      70.769  -1.628  83.547                       C
ATOM    699  HB2 LYS    46      71.628  -1.242  84.056                       H
ATOM    700  HB3 LYS    46      70.381  -0.883  82.884                       H
ATOM    701  CG  LYS    46      69.699  -2.003  84.589                       C
ATOM    702  HG2 LYS    46      69.403  -1.127  85.127                       H
ATOM    703  HG3 LYS    46      68.847  -2.422  84.095                       H
ATOM    704  CD  LYS    46      70.295  -3.027  85.573                       C
ATOM    705  HD2 LYS    46      70.594  -3.904  85.040                       H
ATOM    706  HD3 LYS    46      71.146  -2.595  86.058                       H
ATOM    707  CE  LYS    46      69.243  -3.407  86.633                       C
ATOM    708  HE2 LYS    46      69.668  -4.108  87.320                       H
ATOM    709  HE3 LYS    46      68.937  -2.529  87.163                       H
ATOM    710  NZ  LYS    46      68.081  -4.013  85.973                       N
ATOM    711  HZ1 LYS    46      67.401  -4.265  86.661                       H
ATOM    712  HZ2 LYS    46      67.681  -3.357  85.334                       H
ATOM    713  HZ3 LYS    46      68.371  -4.830  85.476                       H
ATOM    714  C   LYS    46      69.955  -3.383  81.921                       C
ATOM    715  O   LYS    46      69.297  -4.372  82.328                       O
ATOM    716  N   VAL    47      69.605  -2.755  80.786                       N
ATOM    717  H   VAL    47      70.012  -1.864  80.570                       H
ATOM    718  CA  VAL    47      68.628  -3.346  79.860                       C
ATOM    719  HA  VAL    47      67.640  -3.190  80.246                       H
ATOM    720  CB  VAL    47      68.749  -2.676  78.478                       C
ATOM    721  HB  VAL    47      69.732  -2.833  78.091                       H
ATOM    722  CG1 VAL    47      67.713  -3.292  77.519                       C
ATOM    723 HG11 VAL    47      67.796  -2.827  76.559                       H
ATOM    724 HG12 VAL    47      67.893  -4.342  77.424                       H
ATOM    725 HG13 VAL    47      66.728  -3.133  77.907                       H
ATOM    726  CG2 VAL    47      68.487  -1.164  78.614                       C
ATOM    727 HG21 VAL    47      68.570  -0.700  77.654                       H
ATOM    728 HG22 VAL    47      67.502  -1.005  79.002                       H
ATOM    729 HG23 VAL    47      69.205  -0.736  79.281                       H
ATOM    730  C   VAL    47      68.918  -4.852  79.689                       C
ATOM    731  O   VAL    47      67.980  -5.670  79.495                       O
ATOM    732  N   GLU    48      70.194  -5.266  79.733                       N
ATOM    733  H   GLU    48      70.912  -4.609  79.966                       H
ATOM    734  CA  GLU    48      70.564  -6.661  79.436                       C
ATOM    735  HA  GLU    48      69.871  -7.079  78.737                       H
ATOM    736  CB  GLU    48      71.982  -6.694  78.832                       C
ATOM    737  HB2 GLU    48      72.680  -6.293  79.536                       H
ATOM    738  HB3 GLU    48      72.247  -7.706  78.603                       H
ATOM    739  CG  GLU    48      72.010  -5.849  77.546                       C
ATOM    740  HG2 GLU    48      71.750  -4.837  77.781                       H
ATOM    741  HG3 GLU    48      72.991  -5.877  77.122                       H
ATOM    742  CD  GLU    48      70.997  -6.413  76.533                       C
ATOM    743  OE1 GLU    48      70.724  -7.686  76.524                       O
ATOM    744  OE2 GLU    48      70.412  -5.617  75.687                       O
ATOM    745  C   GLU    48      70.545  -7.482  80.730                       C
ATOM    746  O   GLU    48      70.354  -8.726  80.697                       O
ATOM    747  N   GLU    49      70.728  -6.856  81.887                       N
ATOM    748  H   GLU    49      70.844  -5.863  81.902                       H
ATOM    749  CA  GLU    49      70.747  -7.606  83.140                       C
ATOM    750  HA  GLU    49      71.215  -8.559  82.999                       H
ATOM    751  CB  GLU    49      71.536  -6.813  84.193                       C
ATOM    752  HB2 GLU    49      72.538  -6.670  83.851                       H
ATOM    753  HB3 GLU    49      71.072  -5.861  84.348                       H
ATOM    754  CG  GLU    49      71.555  -7.599  85.517                       C
ATOM    755  HG2 GLU    49      70.553  -7.734  85.866                       H
ATOM    756  HG3 GLU    49      72.008  -8.556  85.359                       H
ATOM    757  CD  GLU    49      72.368  -6.815  86.561                       C
ATOM    758  OE1 GLU    49      72.075  -6.914  87.824                       O
ATOM    759  OE2 GLU    49      73.349  -6.052  86.178                       O
ATOM    760  C   GLU    49      69.295  -7.824  83.588                       C
ATOM    761  O   GLU    49      69.015  -8.773  84.368                       O
ATOM    762  N   LEU    50      68.318  -7.024  83.124                       N
ATOM    763  H   LEU    50      68.534  -6.263  82.517                       H
ATOM    764  CA  LEU    50      66.936  -7.308  83.517                       C
ATOM    765  HA  LEU    50      66.930  -7.673  84.524                       H
ATOM    766  CB  LEU    50      66.086  -6.020  83.414                       C
ATOM    767  HB2 LEU    50      66.050  -5.707  82.392                       H
ATOM    768  HB3 LEU    50      65.094  -6.216  83.764                       H
ATOM    769  CG  LEU    50      66.731  -4.894  84.252                       C
ATOM    770  HG  LEU    50      67.723  -4.715  83.893                       H
ATOM    771  CD1 LEU    50      65.894  -3.606  84.105                       C
ATOM    772 HD11 LEU    50      66.347  -2.818  84.667                       H
ATOM    773 HD12 LEU    50      65.852  -3.326  83.071                       H
ATOM    774 HD13 LEU    50      64.903  -3.779  84.466                       H
ATOM    775  CD2 LEU    50      66.795  -5.306  85.734                       C
ATOM    776 HD21 LEU    50      67.251  -4.521  86.302                       H
ATOM    777 HD22 LEU    50      65.806  -5.481  86.100                       H
ATOM    778 HD23 LEU    50      67.375  -6.199  85.830                       H
ATOM    779  C   LEU    50      66.385  -8.392  82.560                       C
ATOM    780  O   LEU    50      65.658  -9.324  82.999                       O
ATOM    781  N   LYS    51      66.701  -8.323  81.250                       N
ATOM    782  H   LYS    51      67.046  -7.462  80.885                       H
ATOM    783  CA  LYS    51      66.560  -9.480  80.337                       C
ATOM    784  HA  LYS    51      65.540  -9.586  80.021                       H
ATOM    785  CB  LYS    51      67.448  -9.287  79.094                       C
ATOM    786  HB2 LYS    51      68.458  -9.105  79.397                       H
ATOM    787  HB3 LYS    51      67.409 -10.175  78.496                       H
ATOM    788  CG  LYS    51      66.928  -8.107  78.250                       C
ATOM    789  HG2 LYS    51      65.914  -8.302  77.966                       H
ATOM    790  HG3 LYS    51      66.969  -7.201  78.817                       H
ATOM    791  CD  LYS    51      67.799  -7.970  76.983                       C
ATOM    792  HD2 LYS    51      68.802  -7.739  77.271                       H
ATOM    793  HD3 LYS    51      67.784  -8.892  76.438                       H
ATOM    794  CE  LYS    51      67.253  -6.849  76.076                       C
ATOM    795  HE2 LYS    51      67.234  -5.926  76.618                       H
ATOM    796  HE3 LYS    51      67.881  -6.747  75.217                       H
ATOM    797  NZ  LYS    51      65.889  -7.198  75.639                       N
ATOM    798  HZ1 LYS    51      65.536  -6.477  75.042                       H
ATOM    799  HZ2 LYS    51      65.913  -8.063  75.141                       H
ATOM    800  HZ3 LYS    51      65.294  -7.288  76.438                       H
ATOM    801  C   LYS    51      67.039 -10.750  81.036                       C
ATOM    802  O   LYS    51      66.687 -11.881  80.614                       O
ATOM    803  N   SER    52      67.837 -10.651  82.087                       N
ATOM    804  H   SER    52      67.884  -9.793  82.601                       H
ATOM    805  CA  SER    52      68.643 -11.789  82.506                       C
ATOM    806  HA  SER    52      68.275 -12.696  82.072                       H
ATOM    807  CB  SER    52      70.086 -11.524  82.060                       C
ATOM    808  HB2 SER    52      70.120 -11.484  80.989                       H
ATOM    809  HB3 SER    52      70.420 -10.585  82.461                       H
ATOM    810  OG  SER    52      70.935 -12.564  82.538                       O
ATOM    811  HG  SER    52      71.840 -12.363  82.295                       H
ATOM    812  C   SER    52      68.550 -11.914  84.013                       C
ATOM    813  O   SER    52      68.613 -13.047  84.563                       O
HETATM  814  N   PRB    53      68.372 -10.823  84.726                       N
HETATM  815  H   PRB    53      68.539  -9.926  84.333                       H
HETATM  816  CA  PRB    53      67.915 -10.969  86.086                       C
HETATM  817  HA  PRB    53      68.252 -11.902  86.495                       H
HETATM  818  CB  PRB    53      68.504  -9.840  86.951                       C
HETATM  819  HB1 PRB    53      69.567  -9.818  86.798                       H
HETATM  820  HB2 PRB    53      68.082  -8.914  86.654                       H
HETATM  821  CG  PRB    53      68.271 -10.118  88.446                       C
HETATM  822  CD  PRB    53      68.174  -9.198  89.470                       C
HETATM  823  HD1 PRB    53      68.147  -8.129  89.387                       H
ATOM    824  C   LYS    53      66.344 -10.932  85.982                       C
ATOM    825  O   LYS    53      65.611 -10.477  86.898                       O
ATOM    826  N   LEU    54      65.830 -11.419  84.798                       N
ATOM    827  H   LEU    54      66.480 -11.861  84.184                       H
ATOM    828  CA  LEU    54      64.402 -11.353  84.315                       C
ATOM    829  HA  LEU    54      63.721 -11.335  85.140                       H
ATOM    830  CB  LEU    54      64.201 -10.072  83.448                       C
ATOM    831  HB2 LEU    54      64.354  -9.210  84.059                       H
ATOM    832  HB3 LEU    54      64.910 -10.084  82.649                       H
ATOM    833  CG  LEU    54      62.769 -10.019  82.828                       C
ATOM    834  HG  LEU    54      62.634 -10.875  82.195                       H
ATOM    835  CD1 LEU    54      61.672 -10.026  83.917                       C
ATOM    836 HD11 LEU    54      60.704  -9.985  83.447                       H
ATOM    837 HD12 LEU    54      61.742 -10.918  84.498                       H
ATOM    838 HD13 LEU    54      61.785  -9.174  84.556                       H
ATOM    839  CD2 LEU    54      62.627  -8.725  81.986                       C
ATOM    840 HD21 LEU    54      61.654  -8.698  81.542                       H
ATOM    841 HD22 LEU    54      62.754  -7.869  82.618                       H
ATOM    842 HD23 LEU    54      63.371  -8.711  81.217                       H
ATOM    843  C   LEU    54      64.099 -12.589  83.416                       C
ATOM    844  O   LEU    54      62.907 -12.969  83.282                       O
ATOM    845  N   TRP    55      65.080 -13.264  82.768                       N
ATOM    846  H   TRP    55      66.043 -13.072  82.966                       H
ATOM    847  CA  TRP    55      64.727 -14.283  81.749                       C
ATOM    848  HA  TRP    55      63.831 -13.970  81.254                       H
ATOM    849  CB  TRP    55      65.852 -14.426  80.716                       C
ATOM    850  HB2 TRP    55      66.068 -13.479  80.265                       H
ATOM    851  HB3 TRP    55      66.739 -14.795  81.191                       H
ATOM    852  CG  TRP    55      65.352 -15.409  79.643                       C
ATOM    853  CD1 TRP    55      64.009 -15.543  79.237                       C
ATOM    854  HD1 TRP    55      63.181 -14.982  79.620                       H
ATOM    855  NE1 TRP    55      63.940 -16.492  78.286                       N
ATOM    856  HE1 TRP    55      63.105 -16.792  77.822                       H
ATOM    857  CE2 TRP    55      65.176 -16.974  78.064                       C
ATOM    858  CZ2 TRP    55      65.574 -17.955  77.168                       C
ATOM    859  HZ2 TRP    55      64.865 -18.435  76.529                       H
ATOM    860  CH2 TRP    55      66.941 -18.298  77.127                       C
ATOM    861  HH2 TRP    55      67.279 -19.049  76.444                       H
ATOM    862  CZ3 TRP    55      67.871 -17.649  77.981                       C
ATOM    863  HZ3 TRP    55      68.906 -17.925  77.945                       H
ATOM    864  CE3 TRP    55      67.436 -16.648  78.884                       C
ATOM    865  HE3 TRP    55      68.126 -16.151  79.531                       H
ATOM    866  CD2 TRP    55      66.075 -16.337  78.890                       C
ATOM    867  C   TRP    55      64.500 -15.678  82.392                       C
ATOM    868  O   TRP    55      63.753 -16.508  81.810                       O
ATOM    869  N   HID    56      65.068 -16.018  83.553                       N
ATOM    870  H   HID    56      65.580 -15.334  84.074                       H
ATOM    871  CA  HID    56      64.924 -17.394  84.082                       C
ATOM    872  HA  HID    56      65.009 -18.112  83.293                       H
ATOM    873  CB  HID    56      66.012 -17.693  85.139                       C
ATOM    874  HB2 HID    56      65.936 -16.987  85.939                       H
ATOM    875  HB3 HID    56      65.858 -18.683  85.514                       H
ATOM    876  CG  HID    56      67.425 -17.614  84.522                       C
ATOM    877  ND1 HID    56      68.229 -16.560  84.524                       N
ATOM    878  HD1 HID    56      68.024 -15.667  84.921                       H
ATOM    879  CE1 HID    56      69.371 -16.903  83.907                       C
ATOM    880  HE1 HID    56      70.210 -16.254  83.768                       H
ATOM    881  NE2 HID    56      69.310 -18.186  83.488                       N
ATOM    882  CD2 HID    56      68.104 -18.639  83.866                       C
ATOM    883  HD2 HID    56      67.729 -19.627  83.690                       H
ATOM    884  C   HID    56      63.536 -17.502  84.716                       C
ATOM    885  O   HID    56      63.018 -18.621  84.980                       O
ATOM    886  N   LEU    57      62.882 -16.372  84.942                       N
ATOM    887  H   LEU    57      63.289 -15.513  84.631                       H
ATOM    888  CA  LEU    57      61.582 -16.340  85.605                       C
ATOM    889  HA  LEU    57      61.572 -17.005  86.443                       H
ATOM    890  CB  LEU    57      61.344 -14.894  86.072                       C
ATOM    891  HB2 LEU    57      61.344 -14.249  85.220                       H
ATOM    892  HB3 LEU    57      60.403 -14.824  86.575                       H
ATOM    893  CG  LEU    57      62.476 -14.465  87.030                       C
ATOM    894  HG  LEU    57      63.421 -14.565  86.536                       H
ATOM    895  CD1 LEU    57      62.267 -12.995  87.434                       C
ATOM    896 HD11 LEU    57      63.048 -12.692  88.099                       H
ATOM    897 HD12 LEU    57      62.286 -12.381  86.558                       H
ATOM    898 HD13 LEU    57      61.322 -12.890  87.923                       H
ATOM    899  CD2 LEU    57      62.460 -15.354  88.289                       C
ATOM    900 HD21 LEU    57      63.244 -15.047  88.951                       H
ATOM    901 HD22 LEU    57      61.517 -15.254  88.784                       H
ATOM    902 HD23 LEU    57      62.611 -16.374  88.008                       H
ATOM    903  C   LEU    57      60.486 -16.794  84.607                       C
ATOM    904  O   LEU    57      59.409 -17.268  85.051                       O
ATOM    905  N   LYS    58      60.676 -16.713  83.274                       N
ATOM    906  H   LYS    58      61.507 -16.298  82.908                       H
ATOM    907  CA  LYS    58      59.652 -17.262  82.353                       C
ATOM    908  HA  LYS    58      58.681 -17.128  82.783                       H
ATOM    909  CB  LYS    58      59.705 -16.554  80.987                       C
ATOM    910  HB2 LYS    58      60.680 -16.674  80.562                       H
ATOM    911  HB3 LYS    58      58.974 -16.996  80.341                       H
ATOM    912  CG  LYS    58      59.392 -15.057  81.134                       C
ATOM    913  HG2 LYS    58      58.426 -14.934  81.575                       H
ATOM    914  HG3 LYS    58      60.127 -14.587  81.755                       H
ATOM    915  CD  LYS    58      59.401 -14.423  79.730                       C
ATOM    916  HD2 LYS    58      60.372 -14.537  79.293                       H
ATOM    917  HD3 LYS    58      58.674 -14.916  79.120                       H
ATOM    918  CE  LYS    58      59.053 -12.928  79.818                       C
ATOM    919  HE2 LYS    58      58.088 -12.810  80.265                       H
ATOM    920  HE3 LYS    58      59.785 -12.422  80.412                       H
ATOM    921  NZ  LYS    58      59.035 -12.359  78.461                       N
ATOM    922  HZ1 LYS    58      58.808 -11.388  78.509                       H
ATOM    923  HZ2 LYS    58      59.937 -12.470  78.041                       H
ATOM    924  HZ3 LYS    58      58.351 -12.836  77.910                       H
ATOM    925  C   LYS    58      59.911 -18.768  82.132                       C
ATOM    926  O   LYS    58      58.950 -19.534  81.859                       O
ATOM    927  N   ASN    59      61.146 -19.267  82.234                       N
ATOM    928  H   ASN    59      61.914 -18.660  82.434                       H
ATOM    929  CA  ASN    59      61.376 -20.714  82.071                       C
ATOM    930  HA  ASN    59      60.705 -21.117  81.341                       H
ATOM    931  CB  ASN    59      62.826 -20.967  81.614                       C
ATOM    932  HB2 ASN    59      63.505 -20.574  82.341                       H
ATOM    933  HB3 ASN    59      62.983 -22.021  81.511                       H
ATOM    934  CG  ASN    59      63.069 -20.278  80.258                       C
ATOM    935  OD1 ASN    59      62.113 -20.108  79.458                       O
ATOM    936  ND2 ASN    59      64.297 -19.862  79.932                       N
ATOM    937 HD21 ASN    59      64.456 -19.408  79.055                       H
ATOM    938 HD22 ASN    59      65.059 -20.006  80.564                       H
ATOM    939  C   ASN    59      61.116 -21.385  83.429                       C
ATOM    940  O   ASN    59      60.793 -22.598  83.503                       O
ATOM    941  N   LYS    60      61.224 -20.634  84.525                       N
ATOM    942  H   LYS    60      61.498 -19.675  84.432                       H
ATOM    943  CA  LYS    60      60.933 -21.165  85.860                       C
ATOM    944  HA  LYS    60      61.238 -22.188  85.932                       H
ATOM    945  CB  LYS    60      61.703 -20.329  86.899                       C
ATOM    946  HB2 LYS    60      62.753 -20.400  86.704                       H
ATOM    947  HB3 LYS    60      61.396 -19.306  86.829                       H
ATOM    948  CG  LYS    60      61.414 -20.853  88.316                       C
ATOM    949  HG2 LYS    60      60.365 -20.785  88.516                       H
ATOM    950  HG3 LYS    60      61.724 -21.875  88.390                       H
ATOM    951  CD  LYS    60      62.192 -20.002  89.337                       C
ATOM    952  HD2 LYS    60      63.239 -20.069  89.131                       H
ATOM    953  HD3 LYS    60      61.876 -18.982  89.261                       H
ATOM    954  CE  LYS    60      61.918 -20.517  90.761                       C
ATOM    955  HE2 LYS    60      60.870 -20.453  90.970                       H
ATOM    956  HE3 LYS    60      62.234 -21.537  90.839                       H
ATOM    957  NZ  LYS    60      62.663 -19.697  91.728                       N
ATOM    958  HZ1 LYS    60      62.488 -20.030  92.653                       H
ATOM    959  HZ2 LYS    60      63.641 -19.756  91.531                       H
ATOM    960  HZ3 LYS    60      62.366 -18.744  91.655                       H
ATOM    961  C   LYS    60      59.412 -21.068  86.105                       C
ATOM    962  O   LYS    60      58.851 -21.826  86.938                       O
ATOM    963  N   VAL    61      58.696 -20.178  85.404                       N
ATOM    964  H   VAL    61      59.158 -19.597  84.735                       H
ATOM    965  CA  VAL    61      57.237 -20.048  85.587                       C
ATOM    966  HA  VAL    61      56.981 -20.212  86.612                       H
ATOM    967  CB  VAL    61      56.803 -18.632  85.167                       C
ATOM    968  HB  VAL    61      57.060 -18.470  84.141                       H
ATOM    969  CG1 VAL    61      55.280 -18.487  85.344                       C
ATOM    970 HG11 VAL    61      54.979 -17.503  85.050                       H
ATOM    971 HG12 VAL    61      54.780 -19.210  84.733                       H
ATOM    972 HG13 VAL    61      55.023 -18.647  86.370                       H
ATOM    973  CG2 VAL    61      57.524 -17.593  86.046                       C
ATOM    974 HG21 VAL    61      57.225 -16.609  85.753                       H
ATOM    975 HG22 VAL    61      57.267 -17.754  87.072                       H
ATOM    976 HG23 VAL    61      58.582 -17.696  85.923                       H
ATOM    977  C   VAL    61      56.519 -21.098  84.712                       C
ATOM    978  O   VAL    61      55.376 -21.512  85.034                       O
ATOM    979  N   ALA    62      57.124 -21.577  83.620                       N
ATOM    980  H   ALA    62      58.025 -21.230  83.362                       H
ATOM    981  CA  ALA    62      56.487 -22.625  82.805                       C
ATOM    982  HA  ALA    62      55.425 -22.489  82.787                       H
ATOM    983  CB  ALA    62      57.030 -22.555  81.365                       C
ATOM    984  HB1 ALA    62      56.576 -23.325  80.775                       H
ATOM    985  HB2 ALA    62      56.798 -21.600  80.942                       H
ATOM    986  HB3 ALA    62      58.090 -22.693  81.376                       H
ATOM    987  C   ALA    62      56.816 -23.992  83.434                       C
ATOM    988  O   ALA    62      56.066 -24.984  83.245                       O
ATOM    989  N   ARG    63      57.902 -24.094  84.202                       N
ATOM    990  H   ARG    63      58.488 -23.293  84.329                       H
ATOM    991  CA  ARG    63      58.248 -25.350  84.882                       C
ATOM    992  HA  ARG    63      57.987 -26.190  84.273                       H
ATOM    993  CB  ARG    63      59.764 -25.365  85.150                       C
ATOM    994  HB2 ARG    63      60.289 -25.328  84.219                       H
ATOM    995  HB3 ARG    63      60.029 -24.517  85.745                       H
ATOM    996  CG  ARG    63      60.145 -26.651  85.907                       C
ATOM    997  HG2 ARG    63      59.626 -26.678  86.842                       H
ATOM    998  HG3 ARG    63      59.874 -27.507  85.324                       H
ATOM    999  CD  ARG    63      61.664 -26.658  86.156                       C
ATOM   1000  HD2 ARG    63      61.932 -27.538  86.703                       H
ATOM   1001  HD3 ARG    63      62.179 -26.652  85.218                       H
ATOM   1002  NE  ARG    63      62.039 -25.462  86.925                       N
ATOM   1003  HE  ARG    63      62.285 -24.621  86.442                       H
ATOM   1004  CZ  ARG    63      62.053 -25.488  88.262                       C
ATOM   1005  NH1 ARG    63      61.736 -26.609  88.918                       N
ATOM   1006 HH11 ARG    63      61.492 -27.434  88.410                       H
ATOM   1007 HH12 ARG    63      61.747 -26.621  89.918                       H
ATOM   1008  NH2 ARG    63      62.384 -24.385  88.944                       N
ATOM   1009 HH21 ARG    63      62.621 -23.547  88.454                       H
ATOM   1010 HH22 ARG    63      62.394 -24.401  89.944                       H
ATOM   1011  C   ARG    63      57.461 -25.427  86.208                       C
ATOM   1012  O   ARG    63      57.212 -26.544  86.731                       O
ATOM   1013  N   LEU    64      57.028 -24.300  86.785                       N
ATOM   1014  H   LEU    64      57.250 -23.417  86.371                       H
ATOM   1015  CA  LEU    64      56.214 -24.345  88.012                       C
ATOM   1016  HA  LEU    64      56.533 -25.150  88.639                       H
ATOM   1017  CB  LEU    64      56.361 -23.017  88.776                       C
ATOM   1018  HB2 LEU    64      56.057 -22.208  88.146                       H
ATOM   1019  HB3 LEU    64      55.745 -23.039  89.651                       H
ATOM   1020  CG  LEU    64      57.829 -22.825  89.195                       C
ATOM   1021  HG  LEU    64      58.451 -22.805  88.325                       H
ATOM   1022  CD1 LEU    64      57.973 -21.496  89.960                       C
ATOM   1023 HD11 LEU    64      58.993 -21.364  90.256                       H
ATOM   1024 HD12 LEU    64      57.678 -20.686  89.326                       H
ATOM   1025 HD13 LEU    64      57.349 -21.515  90.828                       H
ATOM   1026  CD2 LEU    64      58.254 -23.992  90.106                       C
ATOM   1027 HD21 LEU    64      59.273 -23.860  90.403                       H
ATOM   1028 HD22 LEU    64      57.630 -24.011  90.975                       H
ATOM   1029 HD23 LEU    64      58.154 -24.914  89.575                       H
ATOM   1030  C   LEU    64      54.742 -24.567  87.616                       C
ATOM   1031  O   LEU    64      53.942 -25.098  88.429                       O
ATOM   1032  N   LYS    65      54.327 -24.212  86.398                       N
ATOM   1033  H   LYS    65      54.961 -23.765  85.767                       H
ATOM   1034  CA  LYS    65      52.950 -24.497  85.970                       C
ATOM   1035  HA  LYS    65      52.273 -24.377  86.791                       H
ATOM   1036  CB  LYS    65      52.541 -23.536  84.836                       C
ATOM   1037  HB2 LYS    65      53.217 -23.646  84.014                       H
ATOM   1038  HB3 LYS    65      51.547 -23.771  84.516                       H
ATOM   1039  CG  LYS    65      52.577 -22.080  85.337                       C
ATOM   1040  HG2 LYS    65      51.907 -21.970  86.164                       H
ATOM   1041  HG3 LYS    65      53.570 -21.832  85.649                       H
ATOM   1042  CD  LYS    65      52.142 -21.142  84.194                       C
ATOM   1043  HD2 LYS    65      52.813 -21.251  83.369                       H
ATOM   1044  HD3 LYS    65      51.149 -21.397  83.885                       H
ATOM   1045  CE  LYS    65      52.164 -19.682  84.683                       C
ATOM   1046  HE2 LYS    65      51.495 -19.572  85.511                       H
ATOM   1047  HE3 LYS    65      53.156 -19.423  84.990                       H
ATOM   1048  NZ  LYS    65      51.741 -18.795  83.589                       N
ATOM   1049  HZ1 LYS    65      51.755 -17.846  83.904                       H
ATOM   1050  HZ2 LYS    65      52.365 -18.898  82.815                       H
ATOM   1051  HZ3 LYS    65      50.814 -19.037  83.304                       H
ATOM   1052  C   LYS    65      52.896 -25.952  85.474                       C
ATOM   1053  O   LYS    65      51.808 -26.584  85.479                       O
ATOM   1054  N   LYS    66      54.019 -26.547  85.052                       N
ATOM   1055  H   LYS    66      54.885 -26.046  85.070                       H
ATOM   1056  CA  LYS    66      53.987 -27.936  84.576                       C
ATOM   1057  HA  LYS    66      53.062 -28.120  84.070                       H
ATOM   1058  CB  LYS    66      55.159 -28.172  83.605                       C
ATOM   1059  HB2 LYS    66      55.084 -27.495  82.780                       H
ATOM   1060  HB3 LYS    66      56.084 -28.009  84.116                       H
ATOM   1061  CG  LYS    66      55.099 -29.618  83.086                       C
ATOM   1062  HG2 LYS    66      55.915 -29.796  82.418                       H
ATOM   1063  HG3 LYS    66      55.161 -30.297  83.911                       H
ATOM   1064  CD  LYS    66      53.768 -29.826  82.341                       C
ATOM   1065  HD2 LYS    66      52.953 -29.640  83.008                       H
ATOM   1066  HD3 LYS    66      53.715 -29.147  81.515                       H
ATOM   1067  CE  LYS    66      53.684 -31.271  81.822                       C
ATOM   1068  HE2 LYS    66      54.501 -31.462  81.158                       H
ATOM   1069  HE3 LYS    66      53.730 -31.951  82.648                       H
ATOM   1070  NZ  LYS    66      52.414 -31.457  81.104                       N
ATOM   1071  HZ1 LYS    66      52.355 -32.396  80.767                       H
ATOM   1072  HZ2 LYS    66      51.651 -31.275  81.723                       H
ATOM   1073  HZ3 LYS    66      52.374 -30.822  80.331                       H
ATOM   1074  C   LYS    66      54.104 -28.896  85.783                       C
ATOM   1075  O   LYS    66      53.584 -30.040  85.725                       O
ATOM   1076  N   LYS    67      54.744 -28.510  86.896                       N
ATOM   1077  H   LYS    67      55.198 -27.620  86.925                       H
ATOM   1078  CA  LYS    67      54.769 -29.384  88.085                       C
ATOM   1079  HA  LYS    67      54.774 -30.409  87.782                       H
ATOM   1080  CB  LYS    67      56.018 -29.107  88.939                       C
ATOM   1081  HB2 LYS    67      56.032 -28.079  89.233                       H
ATOM   1082  HB3 LYS    67      55.986 -29.728  89.812                       H
ATOM   1083  CG  LYS    67      57.292 -29.434  88.146                       C
ATOM   1084  HG2 LYS    67      57.268 -30.459  87.838                       H
ATOM   1085  HG3 LYS    67      57.354 -28.806  87.282                       H
ATOM   1086  CD  LYS    67      58.511 -29.203  89.056                       C
ATOM   1087  HD2 LYS    67      58.540 -28.177  89.358                       H
ATOM   1088  HD3 LYS    67      58.429 -29.827  89.922                       H
ATOM   1089  CE  LYS    67      59.803 -29.553  88.300                       C
ATOM   1090  HE2 LYS    67      59.771 -30.579  87.994                       H
ATOM   1091  HE3 LYS    67      59.894 -28.928  87.437                       H
ATOM   1092  NZ  LYS    67      60.955 -29.342  89.187                       N
ATOM   1093  HZ1 LYS    67      61.797 -29.571  88.702                       H
ATOM   1094  HZ2 LYS    67      60.984 -28.384  89.473                       H
ATOM   1095  HZ3 LYS    67      60.866 -29.927  89.994                       H
ATOM   1096  C   LYS    67      53.520 -29.102  88.931                       C
ATOM   1097  O   LYS    67      53.090 -29.979  89.725                       O
ATOM   1098  N   ASN    68      52.882 -27.936  88.820                       N
ATOM   1099  H   ASN    68      53.163 -27.268  88.131                       H
ATOM   1100  CA  ASN    68      51.753 -27.655  89.709                       C
ATOM   1101  HA  ASN    68      51.962 -28.042  90.685                       H
ATOM   1102  CB  ASN    68      51.528 -26.134  89.800                       C
ATOM   1103  HB2 ASN    68      51.310 -25.746  88.827                       H
ATOM   1104  HB3 ASN    68      50.706 -25.935  90.456                       H
ATOM   1105  CG  ASN    68      52.799 -25.459  90.348                       C
ATOM   1106  OD1 ASN    68      53.927 -25.965  90.114                       O
ATOM   1107  ND2 ASN    68      52.705 -24.338  91.071                       N
ATOM   1108 HD21 ASN    68      53.532 -23.898  91.419                       H
ATOM   1109 HD22 ASN    68      51.808 -23.939  91.261                       H
ATOM   1110  C   ASN    68      50.501 -28.350  89.160                       C
ATOM   1111  O   ASN    68      49.606 -28.727  89.960                       O
ATOM   1112  N   ALA    69      50.344 -28.579  87.851                       N
ATOM   1113  H   ALA    69      50.986 -28.214  87.176                       H
ATOM   1114  CA  ALA    69      49.198 -29.396  87.449                       C
ATOM   1115  HA  ALA    69      48.414 -29.263  88.164                       H
ATOM   1116  CB  ALA    69      48.695 -28.982  86.052                       C
ATOM   1117  HB1 ALA    69      47.857 -29.591  85.780                       H
ATOM   1118  HB2 ALA    69      48.398 -27.955  86.069                       H
ATOM   1119  HB3 ALA    69      49.479 -29.115  85.336                       H
ATOM   1120  C   ALA    69      49.630 -30.876  87.422                       C
ATOM   1121  O   ALA    69      48.834 -31.763  87.826                       O
ATOM   1122  N   GLU    70      50.842 -31.233  86.960                       N
ATOM   1123  H   GLU    70      51.444 -30.555  86.538                       H
ATOM   1124  CA  GLU    70      51.260 -32.638  87.067                       C
ATOM   1125  HA  GLU    70      50.798 -33.196  86.279                       H
ATOM   1126  CB  GLU    70      52.790 -32.761  86.947                       C
ATOM   1127  HB2 GLU    70      53.256 -32.192  87.724                       H
ATOM   1128  HB3 GLU    70      53.073 -33.789  87.037                       H
ATOM   1129  CG  GLU    70      53.244 -32.227  85.575                       C
ATOM   1130  HG2 GLU    70      52.776 -32.796  84.798                       H
ATOM   1131  HG3 GLU    70      52.964 -31.198  85.481                       H
ATOM   1132  CD  GLU    70      54.773 -32.357  85.459                       C
ATOM   1133  OE1 GLU    70      55.514 -32.283  86.525                       O
ATOM   1134  OE2 GLU    70      55.324 -32.542  84.295                       O
ATOM   1135  C   GLU    70      50.832 -33.188  88.439                       C
ATOM   1136  O   GLU    70      50.410 -34.369  88.548                       O
ATOM   1137  N   CYX    71      50.930 -32.399  89.522                       N
ATOM   1138  H   CYX    71      51.320 -31.483  89.437                       H
ATOM   1139  CA  CYX    71      50.476 -32.884  90.833                       C
ATOM   1140  HA  CYX    71      50.495 -33.954  90.842                       H
ATOM   1141  CB  CYX    71      51.418 -32.356  91.945                       C
ATOM   1142  HB2 CYX    71      52.389 -32.784  91.807                       H
ATOM   1143  HB3 CYX    71      51.488 -31.289  91.894                       H
ATOM   1144  SG  CYX    71      50.761 -32.810  93.537                       S
ATOM   1145  C   CYX    71      49.034 -32.410  91.087                       C
ATOM   1146  O   CYX    71      48.247 -33.172  91.704                       O
ATOM   1147  N   LYS    72      48.585 -31.216  90.678                       N
ATOM   1148  H   LYS    72      49.200 -30.538  90.274                       H
ATOM   1149  CA  LYS    72      47.153 -30.943  90.852                       C
ATOM   1150  HA  LYS    72      46.973 -30.587  91.845                       H
ATOM   1151  CB  LYS    72      46.661 -29.880  89.854                       C
ATOM   1152  HB2 LYS    72      47.192 -28.964  90.011                       H
ATOM   1153  HB3 LYS    72      46.824 -30.216  88.851                       H
ATOM   1154  CG  LYS    72      45.154 -29.656  90.094                       C
ATOM   1155  HG2 LYS    72      44.630 -30.574  89.929                       H
ATOM   1156  HG3 LYS    72      45.002 -29.332  91.103                       H
ATOM   1157  CD  LYS    72      44.613 -28.582  89.134                       C
ATOM   1158  HD2 LYS    72      45.132 -27.661  89.297                       H
ATOM   1159  HD3 LYS    72      44.759 -28.898  88.121                       H
ATOM   1160  CE  LYS    72      43.108 -28.383  89.402                       C
ATOM   1161  HE2 LYS    72      42.592 -29.306  89.235                       H
ATOM   1162  HE3 LYS    72      42.966 -28.072  90.417                       H
ATOM   1163  NZ  LYS    72      42.574 -27.354  88.499                       N
ATOM   1164  HZ1 LYS    72      42.706 -27.642  87.550                       H
ATOM   1165  HZ2 LYS    72      41.598 -27.229  88.677                       H
ATOM   1166  HZ3 LYS    72      43.055 -26.491  88.655                       H
ATOM   1167  C   LYS    72      46.397 -32.258  90.602                       C
ATOM   1168  O   LYS    72      46.145 -33.044  91.552                       O
ATOM   1169  N   ALA    73      46.023 -32.558  89.350                       N
ATOM   1170  H   ALA    73      46.185 -31.900  88.615                       H
ATOM   1171  CA  ALA    73      45.386 -33.846  89.046                       C
ATOM   1172  HA  ALA    73      44.824 -34.178  89.894                       H
ATOM   1173  CB  ALA    73      44.445 -33.684  87.837                       C
ATOM   1174  HB1 ALA    73      43.986 -34.624  87.614                       H
ATOM   1175  HB2 ALA    73      43.689 -32.963  88.066                       H
ATOM   1176  HB3 ALA    73      45.008 -33.353  86.989                       H
ATOM   1177  C   ALA    73      46.477 -34.881  88.710                       C
ATOM   1178  O   ALA    73      46.230 -35.818  87.907                       O
HETATM 1179  N   NHE    74      47.648 -34.785  89.252                       N
HETATM 1180  HN1 NHE    74      47.845 -34.042  89.892                       H
HETATM 1181  HN2 NHE    74      48.358 -35.455  89.031                       H
HETATM 1182  NF  PZ4    75      56.565  -8.412  95.005                       N
HETATM 1183  NB  PZ4    75      57.021  -8.135  96.214                       N
HETATM 1184  NG  PZ4    75      58.182  -7.586  96.101                       N
HETATM 1185  CD  PZ4    75      59.078  -7.065  97.125                       C
HETATM 1186  HD2 PZ4    75      58.771  -6.097  97.456                       H
HETATM 1187  HD3 PZ4    75      59.109  -7.721  97.972                       H
HETATM 1188  CE  PZ4    75      60.421  -6.965  96.414                       C
HETATM 1189  HE2 PZ4    75      60.296  -6.275  95.602                       H
HETATM 1190  HE3 PZ4    75      60.679  -7.931  96.037                       H
HETATM 1191  OZ  PZ4    75      61.502  -6.513  97.223                       O
HETATM 1192  CH  PZ4    75      62.387  -6.295  96.138                       C
HETATM 1193  HH2 PZ4    75      62.170  -5.338  95.716                       H
HETATM 1194  HH3 PZ4    75      62.202  -7.068  95.425                       H
HETATM 1195  CQ  PZ4    75      63.878  -6.369  96.481                       C
HETATM 1196  HQ2 PZ4    75      64.091  -7.318  96.934                       H
HETATM 1197  HQ3 PZ4    75      64.190  -5.592  97.146                       H
HETATM 1198  OI  PZ4    75      64.527  -6.264  95.216                       O
HETATM 1199  CK  PZ4    75      65.796  -6.885  95.151                       C
HETATM 1200  HK2 PZ4    75      66.551  -6.327  95.667                       H
HETATM 1201  HK3 PZ4    75      65.726  -7.860  95.589                       H
HETATM 1202  CV  PZ4    75      66.120  -7.012  93.663                       C
HETATM 1203  HV2 PZ4    75      65.277  -7.454  93.177                       H
HETATM 1204  HV3 PZ4    75      66.317  -6.050  93.238                       H
HETATM 1205  OM  PZ4    75      67.226  -7.866  93.484                       O
HETATM 1206  CN  PZ4    75      67.292  -8.190  92.096                       C
HETATM 1207  HN2 PZ4    75      67.716  -7.376  91.541                       H
HETATM 1208  HN3 PZ4    75      66.314  -8.394  91.721                       H
HETATM 1209  CX  PZ4    75      68.128  -9.440  91.965                       C
HETATM 1210  HX2 PZ4    75      69.124  -9.235  92.301                       H
HETATM 1211  HX3 PZ4    75      67.695 -10.204  92.574                       H
HETATM 1212  NO  PZ4    75      68.147  -9.921  90.578                       N
HETATM 1213  NP  PZ4    75      68.137 -11.181  90.273                       N
HETATM 1214  NR  PZ4    75      68.172 -11.329  88.988                       N
END
CONECT    1    2
CONECT    2    1    5    3    4
CONECT    3    2
CONECT    4    2
CONECT    5    2    7    6
CONECT    6    5
CONECT    7    5
CONECT  255  835
CONECT  256  835
CONECT  319  321
CONECT  321  319  322  323
CONECT  322  321
CONECT  323  325  321  324  331
CONECT  324  323
CONECT  325  326  327  328  323
CONECT  326  325
CONECT  327  325
CONECT  328  325  329 1182
CONECT  329  328  330 1184
CONECT  330  329
CONECT  331  323  332  333
CONECT  332  331
CONECT  333  331
CONECT  529 1144
CONECT  555  557
CONECT  557  555  559  558
CONECT  558  557
CONECT  559  557
CONECT  560  561
CONECT  561  560  562  563  564
CONECT  562  561
CONECT  563  561
CONECT  564  561  565  566
CONECT  565  564
CONECT  566  564
CONECT  710  776
CONECT  711  776
CONECT  776  710  711
CONECT  812  814
CONECT  814  812  815  816
CONECT  815  814
CONECT  816  818  814  817  824
CONECT  817  816
CONECT  818  819  820  821  816
CONECT  819  818
CONECT  820  818
CONECT  821 1214  818  822
CONECT  822 1212  821  823
CONECT  823  822
CONECT  824  816
CONECT  835  255  256
CONECT 1144  529
CONECT 1177 1179
CONECT 1179 1177 1180 1181
CONECT 1180 1179
CONECT 1181 1179
CONECT 1182  328 1183
CONECT 1183 1182 1184
CONECT 1184  329 1183 1185
CONECT 1185 1184 1186 1187 1188
CONECT 1186 1185
CONECT 1187 1185
CONECT 1188 1185 1189 1190 1191
CONECT 1189 1188
CONECT 1190 1188
CONECT 1191 1188 1192
CONECT 1192 1191 1193 1194 1195
CONECT 1193 1192
CONECT 1194 1192
CONECT 1195 1192 1196 1197 1198
CONECT 1196 1195
CONECT 1197 1195
CONECT 1198 1195 1199
CONECT 1199 1198 1200 1201 1202
CONECT 1200 1199
CONECT 1201 1199
CONECT 1202 1199 1203 1204 1205
CONECT 1203 1202
CONECT 1204 1202
CONECT 1205 1202 1206
CONECT 1206 1205 1207 1208 1209
CONECT 1207 1206
CONECT 1208 1206
CONECT 1209 1206 1210 1211 1212
CONECT 1210 1209
CONECT 1211 1209
CONECT 1212 1209 1213  822
CONECT 1213 1212 1214
CONECT 1214 1213  821
