# Supplementary material for: Folded-state compatibility and unfolded-state constraint govern staple-based stabilization: guidelines from a coiled-coil model
Source: RSC Chem Biol. 2026 Feb 24;7(4):737–50. doi: 10.1039/d5cb00326a (PMC12980645; doi:10.1039/d5cb00326a)
Supplement: CB-007-D5CB00326A-s037 [file CB-007-D5CB00326A-s037.pdb]

ATOM      1  H1  ACE     1      67.426  10.266  72.001  1.00  0.00
ATOM      2  CH3 ACE     1      66.592   9.783  72.462  1.00  0.00
ATOM      3  H2  ACE     1      65.899   9.473  71.706  1.00  0.00
ATOM      4  H3  ACE     1      66.110  10.468  73.131  1.00  0.00
ATOM      5  C   ACE     1      67.079   8.555  73.249  1.00  0.00
ATOM      6  O   ACE     1      66.459   8.179  74.278  1.00  0.00
ATOM      7  N   GLU     2      68.163   7.885  72.840  1.00  0.00
ATOM      8  H   GLU     2      68.644   8.171  72.011  1.00  0.00
ATOM      9  CA  GLU     2      68.642   6.728  73.613  1.00  0.00
ATOM     10  HA  GLU     2      68.157   5.840  73.268  1.00  0.00
ATOM     11  CB  GLU     2      70.165   6.575  73.442  1.00  0.00
ATOM     12  HB2 GLU     2      70.655   7.464  73.781  1.00  0.00
ATOM     13  HB3 GLU     2      70.500   5.739  74.019  1.00  0.00
ATOM     14  CG  GLU     2      70.503   6.335  71.959  1.00  0.00
ATOM     15  HG2 GLU     2      70.009   5.448  71.616  1.00  0.00
ATOM     16  HG3 GLU     2      70.176   7.170  71.378  1.00  0.00
ATOM     17  CD  GLU     2      72.028   6.164  71.807  1.00  0.00
ATOM     18  OE1 GLU     2      72.562   4.982  71.908  1.00  0.00
ATOM     19  OE2 GLU     2      72.780   7.201  71.579  1.00  0.00
ATOM     20  C   GLU     2      68.329   6.947  75.102  1.00  0.00
ATOM     21  O   GLU     2      67.265   6.501  75.603  1.00  0.00
ATOM     22  N   VAL     3      69.198   7.624  75.859  1.00  0.00
ATOM     23  H   VAL     3      70.030   7.996  75.447  1.00  0.00
ATOM     24  CA  VAL     3      68.939   7.829  77.288  1.00  0.00
ATOM     25  HA  VAL     3      69.403   7.049  77.854  1.00  0.00
ATOM     26  CB  VAL     3      69.522   9.193  77.710  1.00  0.00
ATOM     27  HB  VAL     3      69.069   9.969  77.127  1.00  0.00
ATOM     28  CG1 VAL     3      69.228   9.444  79.200  1.00  0.00
ATOM     29 HG11 VAL     3      69.634  10.391  79.489  1.00  0.00
ATOM     30 HG12 VAL     3      68.169   9.446  79.358  1.00  0.00
ATOM     31 HG13 VAL     3      69.675   8.670  79.789  1.00  0.00
ATOM     32  CG2 VAL     3      71.046   9.194  77.475  1.00  0.00
ATOM     33 HG21 VAL     3      71.452  10.140  77.767  1.00  0.00
ATOM     34 HG22 VAL     3      71.497   8.418  78.057  1.00  0.00
ATOM     35 HG23 VAL     3      71.246   9.025  76.438  1.00  0.00
ATOM     36  C   VAL     3      67.420   7.805  77.552  1.00  0.00
ATOM     37  O   VAL     3      66.990   7.400  78.663  1.00  0.00
ATOM     38  N   LYS     4      66.557   8.210  76.612  1.00  0.00
ATOM     39  H   LYS     4      66.895   8.528  75.727  1.00  0.00
ATOM     40  CA  LYS     4      65.109   8.183  76.886  1.00  0.00
ATOM     41  HA  LYS     4      64.942   8.327  77.933  1.00  0.00
ATOM     42  CB  LYS     4      64.416   9.318  76.105  1.00  0.00
ATOM     43  HB2 LYS     4      64.835  10.259  76.395  1.00  0.00
ATOM     44  HB3 LYS     4      64.561   9.173  75.055  1.00  0.00
ATOM     45  CG  LYS     4      62.909   9.309  76.430  1.00  0.00
ATOM     46  HG2 LYS     4      62.487   8.371  76.136  1.00  0.00
ATOM     47  HG3 LYS     4      62.774   9.448  77.481  1.00  0.00
ATOM     48  CD  LYS     4      62.203  10.450  75.671  1.00  0.00
ATOM     49  HD2 LYS     4      62.627  11.390  75.963  1.00  0.00
ATOM     50  HD3 LYS     4      62.333  10.313  74.620  1.00  0.00
ATOM     51  CE  LYS     4      60.702  10.437  76.014  1.00  0.00
ATOM     52  HE2 LYS     4      60.280   9.496  75.730  1.00  0.00
ATOM     53  HE3 LYS     4      60.574  10.581  77.067  1.00  0.00
ATOM     54  NZ  LYS     4      60.024  11.518  75.285  1.00  0.00
ATOM     55  HZ1 LYS     4      60.143  11.381  74.302  1.00  0.00
ATOM     56  HZ2 LYS     4      59.048  11.509  75.507  1.00  0.00
ATOM     57  HZ3 LYS     4      60.418  12.397  75.550  1.00  0.00
ATOM     58  C   LYS     4      64.530   6.819  76.451  1.00  0.00
ATOM     59  O   LYS     4      63.512   6.352  77.025  1.00  0.00
ATOM     60  N   GLN     5      65.125   6.138  75.463  1.00  0.00
ATOM     61  H   GLN     5      65.940   6.519  75.025  1.00  0.00
ATOM     62  CA  GLN     5      64.607   4.833  75.012  1.00  0.00
ATOM     63  HA  GLN     5      63.542   4.805  75.112  1.00  0.00
ATOM     64  CB  GLN     5      64.989   4.635  73.533  1.00  0.00
ATOM     65  HB2 GLN     5      64.559   5.421  72.949  1.00  0.00
ATOM     66  HB3 GLN     5      66.052   4.659  73.437  1.00  0.00
ATOM     67  CG  GLN     5      64.463   3.278  73.031  1.00  0.00
ATOM     68  HG2 GLN     5      64.892   2.492  73.613  1.00  0.00
ATOM     69  HG3 GLN     5      63.400   3.248  73.124  1.00  0.00
ATOM     70  CD  GLN     5      64.855   3.099  71.552  1.00  0.00
ATOM     71  OE1 GLN     5      65.909   3.627  71.116  1.00  0.00
ATOM     72  NE2 GLN     5      64.076   2.385  70.731  1.00  0.00
ATOM     73 HE21 GLN     5      64.336   2.263  69.773  1.00  0.00
ATOM     74 HE22 GLN     5      63.234   1.972  71.075  1.00  0.00
ATOM     75  C   GLN     5      65.228   3.717  75.877  1.00  0.00
ATOM     76  O   GLN     5      64.619   2.631  76.056  1.00  0.00
ATOM     77  N   LEU     6      66.418   3.931  76.444  1.00  0.00
ATOM     78  H   LEU     6      66.892   4.794  76.268  1.00  0.00
ATOM     79  CA  LEU     6      67.044   2.937  77.331  1.00  0.00
ATOM     80  HA  LEU     6      66.790   1.945  77.018  1.00  0.00
ATOM     81  CB  LEU     6      68.573   3.112  77.286  1.00  0.00
ATOM     82  HB2 LEU     6      68.821   4.116  77.567  1.00  0.00
ATOM     83  HB3 LEU     6      69.034   2.427  77.966  1.00  0.00
ATOM     84  CG  LEU     6      69.083   2.828  75.863  1.00  0.00
ATOM     85  HG  LEU     6      68.607   3.493  75.173  1.00  0.00
ATOM     86  CD1 LEU     6      70.606   3.037  75.810  1.00  0.00
ATOM     87 HD11 LEU     6      70.961   2.836  74.821  1.00  0.00
ATOM     88 HD12 LEU     6      70.836   4.048  76.073  1.00  0.00
ATOM     89 HD13 LEU     6      71.081   2.372  76.501  1.00  0.00
ATOM     90  CD2 LEU     6      68.756   1.370  75.489  1.00  0.00
ATOM     91 HD21 LEU     6      69.109   1.167  74.500  1.00  0.00
ATOM     92 HD22 LEU     6      69.236   0.710  76.181  1.00  0.00
ATOM     93 HD23 LEU     6      67.697   1.219  75.528  1.00  0.00
ATOM     94  C   LEU     6      66.543   3.159  78.767  1.00  0.00
ATOM     95  O   LEU     6      66.567   2.209  79.592  1.00  0.00
ATOM     96  N   GLU     7      66.072   4.351  79.143  1.00  0.00
ATOM     97  H   GLU     7      65.973   5.090  78.477  1.00  0.00
ATOM     98  CA  GLU     7      65.695   4.560  80.544  1.00  0.00
ATOM     99  HA  GLU     7      66.363   4.010  81.174  1.00  0.00
ATOM    100  CB  GLU     7      65.774   6.056  80.891  1.00  0.00
ATOM    101  HB2 GLU     7      66.771   6.408  80.733  1.00  0.00
ATOM    102  HB3 GLU     7      65.101   6.604  80.267  1.00  0.00
ATOM    103  CG  GLU     7      65.384   6.253  82.368  1.00  0.00
ATOM    104  HG2 GLU     7      64.387   5.896  82.524  1.00  0.00
ATOM    105  HG3 GLU     7      66.060   5.704  82.990  1.00  0.00
ATOM    106  CD  GLU     7      65.456   7.748  82.728  1.00  0.00
ATOM    107  OE1 GLU     7      64.408   8.504  82.576  1.00  0.00
ATOM    108  OE2 GLU     7      66.564   8.255  83.184  1.00  0.00
ATOM    109  C   GLU     7      64.263   4.057  80.774  1.00  0.00
ATOM    110  O   GLU     7      63.944   3.620  81.910  1.00  0.00
ATOM    111  N   ALA     8      63.347   4.064  79.800  1.00  0.00
ATOM    112  H   ALA     8      63.555   4.423  78.891  1.00  0.00
ATOM    113  CA  ALA     8      62.029   3.518  80.121  1.00  0.00
ATOM    114  HA  ALA     8      61.841   3.676  81.164  1.00  0.00
ATOM    115  CB  ALA     8      60.936   4.213  79.288  1.00  0.00
ATOM    116  HB1 ALA     8      59.979   3.805  79.541  1.00  0.00
ATOM    117  HB2 ALA     8      60.942   5.263  79.496  1.00  0.00
ATOM    118  HB3 ALA     8      61.127   4.054  78.247  1.00  0.00
ATOM    119  C   ALA     8      62.017   2.010  79.822  1.00  0.00
ATOM    120  O   ALA     8      61.424   1.233  80.614  1.00  0.00
ATOM    121  N   GLU     9      62.615   1.502  78.732  1.00  0.00
ATOM    122  H   GLU     9      62.982   2.098  78.017  1.00  0.00
ATOM    123  CA  GLU     9      62.693   0.041  78.620  1.00  0.00
ATOM    124  HA  GLU     9      61.743  -0.335  78.297  1.00  0.00
ATOM    125  CB  GLU     9      63.781  -0.373  77.609  1.00  0.00
ATOM    126  HB2 GLU     9      63.538   0.018  76.643  1.00  0.00
ATOM    127  HB3 GLU     9      64.727   0.016  77.926  1.00  0.00
ATOM    128  CG  GLU     9      63.864  -1.909  77.535  1.00  0.00
ATOM    129  HG2 GLU     9      64.106  -2.300  78.502  1.00  0.00
ATOM    130  HG3 GLU     9      62.922  -2.302  77.218  1.00  0.00
ATOM    131  CD  GLU     9      64.958  -2.315  76.529  1.00  0.00
ATOM    132  OE1 GLU     9      65.989  -1.541  76.342  1.00  0.00
ATOM    133  OE2 GLU     9      64.852  -3.430  75.867  1.00  0.00
ATOM    134  C   GLU     9      63.066  -0.517  80.000  1.00  0.00
ATOM    135  O   GLU     9      62.510  -1.542  80.469  1.00  0.00
ATOM    136  N   VAL    10      64.030   0.128  80.667  1.00  0.00
ATOM    137  H   VAL    10      64.523   0.863  80.204  1.00  0.00
ATOM    138  CA  VAL    10      64.407  -0.212  82.042  1.00  0.00
ATOM    139  HA  VAL    10      65.035  -1.079  82.032  1.00  0.00
ATOM    140  CB  VAL    10      65.167   0.978  82.652  1.00  0.00
ATOM    141  HB  VAL    10      64.521   1.831  82.690  1.00  0.00
ATOM    142  CG1 VAL    10      65.634   0.619  84.073  1.00  0.00
ATOM    143 HG11 VAL    10      66.158   1.451  84.496  1.00  0.00
ATOM    144 HG12 VAL    10      64.785   0.387  84.680  1.00  0.00
ATOM    145 HG13 VAL    10      66.286  -0.228  84.030  1.00  0.00
ATOM    146  CG2 VAL    10      66.389   1.308  81.773  1.00  0.00
ATOM    147 HG21 VAL    10      66.916   2.139  82.193  1.00  0.00
ATOM    148 HG22 VAL    10      67.039   0.459  81.729  1.00  0.00
ATOM    149 HG23 VAL    10      66.060   1.556  80.785  1.00  0.00
ATOM    150  C   VAL    10      63.146  -0.462  82.883  1.00  0.00
ATOM    151  O   VAL    10      63.132  -1.298  83.824  1.00  0.00
ATOM    152  N   GLU    11      62.077   0.276  82.580  1.00  0.00
ATOM    153  H   GLU    11      62.111   0.852  81.763  1.00  0.00
ATOM    154  CA  GLU    11      60.862   0.296  83.400  1.00  0.00
ATOM    155  HA  GLU    11      61.099   0.077  84.421  1.00  0.00
ATOM    156  CB  GLU    11      60.272   1.710  83.307  1.00  0.00
ATOM    157  HB2 GLU    11      60.025   1.933  82.289  1.00  0.00
ATOM    158  HB3 GLU    11      59.390   1.777  83.907  1.00  0.00
ATOM    159  CG  GLU    11      61.334   2.709  83.813  1.00  0.00
ATOM    160  HG2 GLU    11      61.583   2.480  84.831  1.00  0.00
ATOM    161  HG3 GLU    11      62.210   2.627  83.205  1.00  0.00
ATOM    162  CD  GLU    11      60.789   4.145  83.729  1.00  0.00
ATOM    163  OE1 GLU    11      60.149   4.657  84.739  1.00  0.00
ATOM    164  OE2 GLU    11      60.972   4.847  82.647  1.00  0.00
ATOM    165  C   GLU    11      59.863  -0.748  82.880  1.00  0.00
ATOM    166  O   GLU    11      58.996  -1.247  83.645  1.00  0.00
ATOM    167  N   GLU    12      59.942  -1.124  81.605  1.00  0.00
ATOM    168  H   GLU    12      60.631  -0.706  81.013  1.00  0.00
ATOM    169  CA  GLU    12      59.053  -2.152  81.061  1.00  0.00
ATOM    170  HA  GLU    12      58.082  -2.081  81.505  1.00  0.00
ATOM    171  CB  GLU    12      58.936  -1.959  79.539  1.00  0.00
ATOM    172  HB2 GLU    12      58.533  -0.991  79.333  1.00  0.00
ATOM    173  HB3 GLU    12      59.906  -2.044  79.096  1.00  0.00
ATOM    174  CG  GLU    12      58.009  -3.035  78.951  1.00  0.00
ATOM    175  HG2 GLU    12      58.408  -4.006  79.157  1.00  0.00
ATOM    176  HG3 GLU    12      57.038  -2.949  79.393  1.00  0.00
ATOM    177  CD  GLU    12      57.902  -2.833  77.428  1.00  0.00
ATOM    178  OE1 GLU    12      58.739  -3.432  76.633  1.00  0.00
ATOM    179  OE2 GLU    12      56.975  -2.063  76.938  1.00  0.00
ATOM    180  C   GLU    12      59.666  -3.521  81.382  1.00  0.00
ATOM    181  O   GLU    12      58.950  -4.552  81.468  1.00  0.00
ATOM    182  N   LEU    13      60.982  -3.578  81.585  1.00  0.00
ATOM    183  H   LEU    13      61.527  -2.744  81.497  1.00  0.00
ATOM    184  CA  LEU    13      61.647  -4.832  81.948  1.00  0.00
ATOM    185  HA  LEU    13      61.153  -5.658  81.482  1.00  0.00
ATOM    186  CB  LEU    13      63.109  -4.766  81.470  1.00  0.00
ATOM    187  HB2 LEU    13      63.605  -3.950  81.955  1.00  0.00
ATOM    188  HB3 LEU    13      63.610  -5.680  81.713  1.00  0.00
ATOM    189  CG  LEU    13      63.136  -4.543  79.944  1.00  0.00
ATOM    190  HG  LEU    13      62.624  -3.632  79.711  1.00  0.00
ATOM    191  CD1 LEU    13      64.595  -4.446  79.461  1.00  0.00
ATOM    192 HD11 LEU    13      64.609  -4.287  78.403  1.00  0.00
ATOM    193 HD12 LEU    13      65.080  -3.628  79.952  1.00  0.00
ATOM    194 HD13 LEU    13      65.109  -5.356  79.692  1.00  0.00
ATOM    195  CD2 LEU    13      62.438  -5.719  79.237  1.00  0.00
ATOM    196 HD21 LEU    13      62.454  -5.558  78.179  1.00  0.00
ATOM    197 HD22 LEU    13      62.950  -6.629  79.467  1.00  0.00
ATOM    198 HD23 LEU    13      61.424  -5.786  79.571  1.00  0.00
ATOM    199  C   LEU    13      61.589  -4.996  83.483  1.00  0.00
ATOM    200  O   LEU    13      61.604  -6.141  84.005  1.00  0.00
ATOM    201  N   GLU    14      61.512  -3.895  84.249  1.00  0.00
ATOM    202  H   GLU    14      61.513  -2.997  83.811  1.00  0.00
ATOM    203  CA  GLU    14      61.418  -3.978  85.718  1.00  0.00
ATOM    204  HA  GLU    14      61.946  -4.841  86.071  1.00  0.00
ATOM    205  CB  GLU    14      62.033  -2.712  86.335  1.00  0.00
ATOM    206  HB2 GLU    14      61.505  -1.851  85.979  1.00  0.00
ATOM    207  HB3 GLU    14      61.959  -2.761  87.400  1.00  0.00
ATOM    208  CG  GLU    14      63.512  -2.611  85.927  1.00  0.00
ATOM    209  HG2 GLU    14      64.040  -3.472  86.281  1.00  0.00
ATOM    210  HG3 GLU    14      63.586  -2.562  84.860  1.00  0.00
ATOM    211  CD  GLU    14      64.127  -1.341  86.543  1.00  0.00
ATOM    212  OE1 GLU    14      63.382  -0.293  86.751  1.00  0.00
ATOM    213  OE2 GLU    14      65.389  -1.316  86.855  1.00  0.00
ATOM    214  C   GLU    14      59.937  -4.080  86.129  1.00  0.00
ATOM    215  O   GLU    14      59.610  -4.649  87.203  1.00  0.00
ATOM    216  N   SER    15      59.010  -3.566  85.323  1.00  0.00
ATOM    217  H   SER    15      59.291  -3.106  84.480  1.00  0.00
ATOM    218  CA  SER    15      57.579  -3.678  85.636  1.00  0.00
ATOM    219  HA  SER    15      57.417  -3.607  86.693  1.00  0.00
ATOM    220  CB  SER    15      56.806  -2.546  84.937  1.00  0.00
ATOM    221  HB2 SER    15      57.159  -1.600  85.289  1.00  0.00
ATOM    222  HB3 SER    15      56.955  -2.611  83.880  1.00  0.00
ATOM    223  OG  SER    15      55.411  -2.675  85.232  1.00  0.00
ATOM    224  HG  SER    15      54.924  -1.972  84.797  1.00  0.00
ATOM    225  C   SER    15      57.100  -5.046  85.134  1.00  0.00
ATOM    226  O   SER    15      56.065  -5.582  85.609  1.00  0.00
ATOM    227  N   GLU    16      57.826  -5.662  84.200  1.00  0.00
ATOM    228  H   GLU    16      58.648  -5.217  83.842  1.00  0.00
ATOM    229  CA  GLU    16      57.451  -6.989  83.708  1.00  0.00
ATOM    230  HA  GLU    16      56.385  -7.066  83.650  1.00  0.00
ATOM    231  CB  GLU    16      58.062  -7.219  82.312  1.00  0.00
ATOM    232  HB2 GLU    16      57.689  -6.485  81.628  1.00  0.00
ATOM    233  HB3 GLU    16      59.128  -7.141  82.370  1.00  0.00
ATOM    234  CG  GLU    16      57.677  -8.630  81.822  1.00  0.00
ATOM    235  HG2 GLU    16      58.050  -9.359  82.511  1.00  0.00
ATOM    236  HG3 GLU    16      56.612  -8.707  81.761  1.00  0.00
ATOM    237  CD  GLU    16      58.290  -8.882  80.431  1.00  0.00
ATOM    238  OE1 GLU    16      58.488  -7.890  79.614  1.00  0.00
ATOM    239  OE2 GLU    16      58.611 -10.093  80.074  1.00  0.00
ATOM    240  C   GLU    16      57.986  -8.056  84.676  1.00  0.00
ATOM    241  O   GLU    16      57.401  -9.170  84.745  1.00  0.00
ATOM    242  N   LEU    17      59.056  -7.829  85.450  1.00  0.00
ATOM    243  H   LEU    17      59.515  -6.943  85.455  1.00  0.00
ATOM    244  CA  LEU    17      59.527  -8.932  86.295  1.00  0.00
ATOM    245  HA  LEU    17      59.337  -9.854  85.787  1.00  0.00
ATOM    246  CB  LEU    17      61.037  -8.782  86.566  1.00  0.00
ATOM    247  HB2 LEU    17      61.211  -7.878  87.113  1.00  0.00
ATOM    248  HB3 LEU    17      61.383  -9.617  87.139  1.00  0.00
ATOM    249  CG  LEU    17      61.799  -8.711  85.228  1.00  0.00
ATOM    250  HG  LEU    17      61.445  -7.871  84.666  1.00  0.00
ATOM    251  CD1 LEU    17      63.305  -8.546  85.503  1.00  0.00
ATOM    252 HD11 LEU    17      63.832  -8.487  84.574  1.00  0.00
ATOM    253 HD12 LEU    17      63.469  -7.650  86.065  1.00  0.00
ATOM    254 HD13 LEU    17      63.660  -9.387  86.062  1.00  0.00
ATOM    255  CD2 LEU    17      61.562 -10.000  84.421  1.00  0.00
ATOM    256 HD21 LEU    17      62.089  -9.939  83.492  1.00  0.00
ATOM    257 HD22 LEU    17      61.917 -10.841  84.979  1.00  0.00
ATOM    258 HD23 LEU    17      60.515 -10.114  84.231  1.00  0.00
ATOM    259  C   LEU    17      58.756  -8.915  87.631  1.00  0.00
ATOM    260  O   LEU    17      58.379  -9.996  88.152  1.00  0.00
ATOM    261  N   TRP    18      58.493  -7.750  88.241  1.00  0.00
ATOM    262  H   TRP    18      58.945  -6.913  87.933  1.00  0.00
ATOM    263  CA  TRP    18      57.545  -7.699  89.363  1.00  0.00
ATOM    264  HA  TRP    18      58.031  -8.016  90.261  1.00  0.00
ATOM    265  CB  TRP    18      57.034  -6.255  89.543  1.00  0.00
ATOM    266  HB2 TRP    18      56.567  -5.931  88.637  1.00  0.00
ATOM    267  HB3 TRP    18      56.323  -6.227  90.342  1.00  0.00
ATOM    268  CG  TRP    18      58.215  -5.316  89.883  1.00  0.00
ATOM    269  CD1 TRP    18      59.388  -5.648  90.585  1.00  0.00
ATOM    270  HD1 TRP    18      59.630  -6.611  90.982  1.00  0.00
ATOM    271  NE1 TRP    18      60.157  -4.537  90.680  1.00  0.00
ATOM    272  HE1 TRP    18      61.049  -4.483  91.131  1.00  0.00
ATOM    273  CE2 TRP    18      59.532  -3.522  90.061  1.00  0.00
ATOM    274  CZ2 TRP    18      59.941  -2.199  89.912  1.00  0.00
ATOM    275  HZ2 TRP    18      60.873  -1.858  90.310  1.00  0.00
ATOM    276  CH2 TRP    18      59.086  -1.323  89.208  1.00  0.00
ATOM    277  HH2 TRP    18      59.369  -0.299  89.070  1.00  0.00
ATOM    278  CZ3 TRP    18      57.851  -1.789  88.685  1.00  0.00
ATOM    279  HZ3 TRP    18      57.212  -1.119  88.150  1.00  0.00
ATOM    280  CE3 TRP    18      57.467  -3.136  88.859  1.00  0.00
ATOM    281  HE3 TRP    18      56.540  -3.502  88.471  1.00  0.00
ATOM    282  CD2 TRP    18      58.334  -3.968  89.559  1.00  0.00
ATOM    283  C   TRP    18      56.341  -8.620  89.047  1.00  0.00
ATOM    284  O   TRP    18      55.726  -9.213  89.968  1.00  0.00
ATOM    285  N   HID    19      55.964  -8.761  87.767  1.00  0.00
ATOM    286  H   HID    19      56.502  -8.312  87.053  1.00  0.00
ATOM    287  CA  HID    19      54.781  -9.552  87.377  1.00  0.00
ATOM    288  HA  HID    19      54.044  -9.521  88.151  1.00  0.00
ATOM    289  CB  HID    19      54.190  -8.955  86.094  1.00  0.00
ATOM    290  HB2 HID    19      54.922  -8.973  85.314  1.00  0.00
ATOM    291  HB3 HID    19      53.336  -9.524  85.789  1.00  0.00
ATOM    292  CG  HID    19      53.773  -7.508  86.391  1.00  0.00
ATOM    293  ND1 HID    19      53.766  -6.493  85.548  1.00  0.00
ATOM    294  HD1 HID    19      54.034  -6.523  84.584  1.00  0.00
ATOM    295  CE1 HID    19      53.346  -5.413  86.221  1.00  0.00
ATOM    296  HE1 HID    19      53.241  -4.437  85.803  1.00  0.00
ATOM    297  NE2 HID    19      53.079  -5.728  87.462  1.00  0.00
ATOM    298  CD2 HID    19      53.344  -7.043  87.580  1.00  0.00
ATOM    299  HD2 HID    19      53.232  -7.625  88.470  1.00  0.00
ATOM    300  C   HID    19      55.207 -11.003  87.145  1.00  0.00
ATOM    301  O   HID    19      54.380 -11.942  87.287  1.00  0.00
ATOM    302  N   LEU    20      56.469 -11.258  86.816  1.00  0.00
ATOM    303  H   LEU    20      57.100 -10.507  86.622  1.00  0.00
ATOM    304  CA  LEU    20      56.932 -12.642  86.781  1.00  0.00
ATOM    305  HA  LEU    20      56.167 -13.287  86.409  1.00  0.00
ATOM    306  CB  LEU    20      58.176 -12.778  85.874  1.00  0.00
ATOM    307  HB2 LEU    20      58.958 -12.143  86.235  1.00  0.00
ATOM    308  HB3 LEU    20      58.504 -13.797  85.892  1.00  0.00
ATOM    309  CG  LEU    20      57.826 -12.381  84.421  1.00  0.00
ATOM    310  HG  LEU    20      57.531 -11.353  84.394  1.00  0.00
ATOM    311  CD1 LEU    20      59.062 -12.595  83.520  1.00  0.00
ATOM    312 HD11 LEU    20      58.822 -12.319  82.514  1.00  0.00
ATOM    313 HD12 LEU    20      59.871 -11.991  83.872  1.00  0.00
ATOM    314 HD13 LEU    20      59.349 -13.627  83.547  1.00  0.00
ATOM    315  CD2 LEU    20      56.667 -13.256  83.901  1.00  0.00
ATOM    316 HD21 LEU    20      56.434 -12.975  82.894  1.00  0.00
ATOM    317 HD22 LEU    20      56.955 -14.285  83.926  1.00  0.00
ATOM    318 HD23 LEU    20      55.805 -13.111  84.519  1.00  0.00
ATOM    319  C   LEU    20      57.265 -13.018  88.238  1.00  0.00
ATOM    320  O   LEU    20      57.286 -14.218  88.618  1.00  0.00
ATOM    321  N   GLU    21      57.506 -12.017  89.096  1.00  0.00
ATOM    322  H   GLU    21      57.455 -11.075  88.769  1.00  0.00
ATOM    323  CA  GLU    21      57.821 -12.262  90.503  1.00  0.00
ATOM    324  HA  GLU    21      58.425 -13.139  90.588  1.00  0.00
ATOM    325  CB  GLU    21      58.571 -11.039  91.058  1.00  0.00
ATOM    326  HB2 GLU    21      57.933 -10.179  91.003  1.00  0.00
ATOM    327  HB3 GLU    21      58.841 -11.215  92.078  1.00  0.00
ATOM    328  CG  GLU    21      59.831 -10.781  90.219  1.00  0.00
ATOM    329  HG2 GLU    21      60.480 -11.631  90.265  1.00  0.00
ATOM    330  HG3 GLU    21      59.546 -10.605  89.204  1.00  0.00
ATOM    331  CD  GLU    21      60.561  -9.542  90.773  1.00  0.00
ATOM    332  OE1 GLU    21      59.889  -8.616  91.396  1.00  0.00
ATOM    333  OE2 GLU    21      61.848  -9.416  90.618  1.00  0.00
ATOM    334  C   GLU    21      56.529 -12.461  91.322  1.00  0.00
ATOM    335  O   GLU    21      56.591 -13.152  92.375  1.00  0.00
ATOM    336  N   PRB    22      55.335 -11.925  90.974  1.00  0.00
ATOM    337  H   PRB    22      55.193 -11.478  90.087  1.00  0.00
ATOM    338  C   PRB    22      53.581 -13.400  91.752  1.00  0.00
ATOM    339  O   PRB    22      52.998 -13.986  92.699  1.00  0.00
ATOM    340  CA  PRB    22      54.260 -12.042  91.987  1.00  0.00
ATOM    341  HA  PRB    22      54.711 -12.008  92.958  1.00  0.00
ATOM    342  CB  PRB    22      53.247 -10.857  91.952  1.00  0.00
ATOM    343  HB2 PRB    22      52.688 -10.848  92.871  1.00  0.00
ATOM    344  HB3 PRB    22      53.819  -9.958  91.855  1.00  0.00
ATOM    345  CG  PRB    22      52.188 -10.945  90.844  1.00  0.00
ATOM    346  CD  PRB    22      52.268 -10.661  89.549  1.00  0.00
ATOM    347  HD1 PRB    22      53.133 -10.361  89.002  1.00  0.00
ATOM    348  N   GLU    23      53.643 -13.981  90.534  1.00  0.00
ATOM    349  H   GLU    23      54.031 -13.502  89.747  1.00  0.00
ATOM    350  CA  GLU    23      53.145 -15.346  90.411  1.00  0.00
ATOM    351  HA  GLU    23      52.301 -15.454  91.068  1.00  0.00
ATOM    352  CB  GLU    23      52.749 -15.665  88.955  1.00  0.00
ATOM    353  HB2 GLU    23      51.960 -15.014  88.637  1.00  0.00
ATOM    354  HB3 GLU    23      53.601 -15.528  88.320  1.00  0.00
ATOM    355  CG  GLU    23      52.291 -17.135  88.876  1.00  0.00
ATOM    356  HG2 GLU    23      53.080 -17.769  89.218  1.00  0.00
ATOM    357  HG3 GLU    23      51.427 -17.270  89.491  1.00  0.00
ATOM    358  CD  GLU    23      51.952 -17.503  87.418  1.00  0.00
ATOM    359  OE1 GLU    23      52.575 -16.914  86.435  1.00  0.00
ATOM    360  OE2 GLU    23      51.048 -18.404  87.170  1.00  0.00
ATOM    361  C   GLU    23      54.255 -16.331  90.823  1.00  0.00
ATOM    362  O   GLU    23      53.957 -17.326  91.533  1.00  0.00
ATOM    363  N   VAL    24      55.527 -16.167  90.420  1.00  0.00
ATOM    364  H   VAL    24      55.775 -15.419  89.802  1.00  0.00
ATOM    365  CA  VAL    24      56.530 -17.138  90.886  1.00  0.00
ATOM    366  HA  VAL    24      56.407 -18.041  90.327  1.00  0.00
ATOM    367  CB  VAL    24      57.964 -16.592  90.673  1.00  0.00
ATOM    368  HB  VAL    24      58.074 -15.667  91.196  1.00  0.00
ATOM    369  CG1 VAL    24      58.997 -17.604  91.206  1.00  0.00
ATOM    370 HG11 VAL    24      59.983 -17.221  91.046  1.00  0.00
ATOM    371 HG12 VAL    24      58.838 -17.756  92.253  1.00  0.00
ATOM    372 HG13 VAL    24      58.887 -18.535  90.690  1.00  0.00
ATOM    373  CG2 VAL    24      58.202 -16.372  89.166  1.00  0.00
ATOM    374 HG21 VAL    24      59.191 -15.995  89.013  1.00  0.00
ATOM    375 HG22 VAL    24      58.090 -17.303  88.649  1.00  0.00
ATOM    376 HG23 VAL    24      57.490 -15.667  88.790  1.00  0.00
ATOM    377  C   VAL    24      56.316 -17.398  92.389  1.00  0.00
ATOM    378  O   VAL    24      56.319 -18.573  92.846  1.00  0.00
ATOM    379  N   ALA    25      56.161 -16.342  93.200  1.00  0.00
ATOM    380  H   ALA    25      56.313 -15.426  92.830  1.00  0.00
ATOM    381  CA  ALA    25      55.800 -16.477  94.620  1.00  0.00
ATOM    382  HA  ALA    25      56.660 -16.790  95.175  1.00  0.00
ATOM    383  CB  ALA    25      55.320 -15.110  95.134  1.00  0.00
ATOM    384  HB1 ALA    25      55.055 -15.187  96.168  1.00  0.00
ATOM    385  HB2 ALA    25      56.105 -14.390  95.021  1.00  0.00
ATOM    386  HB3 ALA    25      54.467 -14.799  94.569  1.00  0.00
ATOM    387  C   ALA    25      54.648 -17.482  94.795  1.00  0.00
ATOM    388  O   ALA    25      54.566 -18.210  95.819  1.00  0.00
ATOM    389  N   ARG    26      53.726 -17.522  93.833  1.00  0.00
ATOM    390  H   ARG    26      53.895 -17.025  92.984  1.00  0.00
ATOM    391  CA  ARG    26      52.457 -18.248  93.993  1.00  0.00
ATOM    392  HA  ARG    26      52.192 -18.298  95.024  1.00  0.00
ATOM    393  CB  ARG    26      51.369 -17.450  93.239  1.00  0.00
ATOM    394  HB2 ARG    26      51.345 -16.450  93.625  1.00  0.00
ATOM    395  HB3 ARG    26      51.603 -17.429  92.199  1.00  0.00
ATOM    396  CG  ARG    26      49.972 -18.077  93.440  1.00  0.00
ATOM    397  HG2 ARG    26      49.942 -19.062  93.029  1.00  0.00
ATOM    398  HG3 ARG    26      49.754 -18.123  94.486  1.00  0.00
ATOM    399  CD  ARG    26      48.937 -17.175  92.732  1.00  0.00
ATOM    400  HD2 ARG    26      48.999 -16.187  93.143  1.00  0.00
ATOM    401  HD3 ARG    26      49.154 -17.149  91.685  1.00  0.00
ATOM    402  NE  ARG    26      47.570 -17.683  92.928  1.00  0.00
ATOM    403  HE  ARG    26      47.328 -18.186  93.759  1.00  0.00
ATOM    404  CZ  ARG    26      46.650 -17.457  91.980  1.00  0.00
ATOM    405  NH1 ARG    26      47.008 -16.825  90.860  1.00  0.00
ATOM    406 HH11 ARG    26      47.951 -16.517  90.746  1.00  0.00
ATOM    407 HH12 ARG    26      46.337 -16.663  90.139  1.00  0.00
ATOM    408  NH2 ARG    26      45.382 -17.848  92.165  1.00  0.00
ATOM    409 HH21 ARG    26      45.114 -18.295  93.020  1.00  0.00
ATOM    410 HH22 ARG    26      44.702 -17.695  91.451  1.00  0.00
ATOM    411  C   ARG    26      52.595 -19.676  93.432  1.00  0.00
ATOM    412  O   ARG    26      51.832 -20.592  93.838  1.00  0.00
ATOM    413  N   LEU    27      53.540 -19.937  92.517  1.00  0.00
ATOM    414  H   LEU    27      54.166 -19.211  92.234  1.00  0.00
ATOM    415  CA  LEU    27      53.677 -21.280  91.931  1.00  0.00
ATOM    416  HA  LEU    27      52.712 -21.733  91.831  1.00  0.00
ATOM    417  CB  LEU    27      54.332 -21.153  90.544  1.00  0.00
ATOM    418  HB2 LEU    27      55.310 -20.735  90.646  1.00  0.00
ATOM    419  HB3 LEU    27      54.406 -22.121  90.090  1.00  0.00
ATOM    420  CG  LEU    27      53.469 -20.226  89.669  1.00  0.00
ATOM    421  HG  LEU    27      53.403 -19.266  90.137  1.00  0.00
ATOM    422  CD1 LEU    27      54.109 -20.073  88.276  1.00  0.00
ATOM    423 HD11 LEU    27      53.508 -19.418  87.680  1.00  0.00
ATOM    424 HD12 LEU    27      55.092 -19.660  88.378  1.00  0.00
ATOM    425 HD13 LEU    27      54.171 -21.030  87.803  1.00  0.00
ATOM    426  CD2 LEU    27      52.058 -20.824  89.518  1.00  0.00
ATOM    427 HD21 LEU    27      51.458 -20.171  88.920  1.00  0.00
ATOM    428 HD22 LEU    27      52.124 -21.781  89.046  1.00  0.00
ATOM    429 HD23 LEU    27      51.611 -20.932  90.485  1.00  0.00
ATOM    430  C   LEU    27      54.554 -22.147  92.851  1.00  0.00
ATOM    431  O   LEU    27      54.421 -23.399  92.864  1.00  0.00
ATOM    432  N   GLU    28      55.449 -21.552  93.647  1.00  0.00
ATOM    433  H   GLU    28      55.545 -20.558  93.628  1.00  0.00
ATOM    434  CA  GLU    28      56.283 -22.345  94.560  1.00  0.00
ATOM    435  HA  GLU    28      56.528 -23.285  94.111  1.00  0.00
ATOM    436  CB  GLU    28      57.580 -21.573  94.869  1.00  0.00
ATOM    437  HB2 GLU    28      57.338 -20.637  95.328  1.00  0.00
ATOM    438  HB3 GLU    28      58.188 -22.150  95.533  1.00  0.00
ATOM    439  CG  GLU    28      58.349 -21.313  93.560  1.00  0.00
ATOM    440  HG2 GLU    28      58.584 -22.247  93.091  1.00  0.00
ATOM    441  HG3 GLU    28      57.743 -20.727  92.900  1.00  0.00
ATOM    442  CD  GLU    28      59.654 -20.555  93.871  1.00  0.00
ATOM    443  OE1 GLU    28      59.711 -19.749  94.893  1.00  0.00
ATOM    444  OE2 GLU    28      60.699 -20.720  93.113  1.00  0.00
ATOM    445  C   GLU    28      55.484 -22.592  95.854  1.00  0.00
ATOM    446  O   GLU    28      55.705 -23.613  96.555  1.00  0.00
ATOM    447  N   LYS    29      54.540 -21.711  96.208  1.00  0.00
ATOM    448  H   LYS    29      54.430 -20.871  95.679  1.00  0.00
ATOM    449  CA  LYS    29      53.651 -21.971  97.351  1.00  0.00
ATOM    450  HA  LYS    29      54.172 -22.526  98.102  1.00  0.00
ATOM    451  CB  LYS    29      53.161 -20.638  97.957  1.00  0.00
ATOM    452  HB2 LYS    29      52.639 -20.076  97.211  1.00  0.00
ATOM    453  HB3 LYS    29      52.503 -20.844  98.775  1.00  0.00
ATOM    454  CG  LYS    29      54.366 -19.823  98.467  1.00  0.00
ATOM    455  HG2 LYS    29      54.895 -20.392  99.202  1.00  0.00
ATOM    456  HG3 LYS    29      55.018 -19.602  97.648  1.00  0.00
ATOM    457  CD  LYS    29      53.870 -18.507  99.103  1.00  0.00
ATOM    458  HD2 LYS    29      53.343 -17.931  98.371  1.00  0.00
ATOM    459  HD3 LYS    29      53.215 -18.730  99.920  1.00  0.00
ATOM    460  CE  LYS    29      55.079 -17.700  99.622  1.00  0.00
ATOM    461  HE2 LYS    29      55.603 -18.278 100.353  1.00  0.00
ATOM    462  HE3 LYS    29      55.733 -17.476  98.806  1.00  0.00
ATOM    463  NZ  LYS    29      54.612 -16.446 100.234  1.00  0.00
ATOM    464  HZ1 LYS    29      55.400 -15.926 100.569  1.00  0.00
ATOM    465  HZ2 LYS    29      54.121 -15.904  99.552  1.00  0.00
ATOM    466  HZ3 LYS    29      54.002 -16.653 100.999  1.00  0.00
ATOM    467  C   LYS    29      52.442 -22.788  96.851  1.00  0.00
ATOM    468  O   LYS    29      51.814 -23.533  97.647  1.00  0.00
ATOM    469  N   GLU    30      52.069 -22.717  95.564  1.00  0.00
ATOM    470  H   GLU    30      52.578 -22.138  94.926  1.00  0.00
ATOM    471  CA  GLU    30      50.919 -23.503  95.089  1.00  0.00
ATOM    472  HA  GLU    30      50.182 -23.558  95.862  1.00  0.00
ATOM    473  CB  GLU    30      50.304 -22.842  93.845  1.00  0.00
ATOM    474  HB2 GLU    30      49.968 -21.858  94.092  1.00  0.00
ATOM    475  HB3 GLU    30      51.038 -22.784  93.068  1.00  0.00
ATOM    476  CG  GLU    30      49.112 -23.692  93.367  1.00  0.00
ATOM    477  HG2 GLU    30      49.454 -24.675  93.114  1.00  0.00
ATOM    478  HG3 GLU    30      48.385 -23.758  94.149  1.00  0.00
ATOM    479  CD  GLU    30      48.474 -23.036  92.129  1.00  0.00
ATOM    480  OE1 GLU    30      48.895 -23.346  90.937  1.00  0.00
ATOM    481  OE2 GLU    30      47.512 -22.173  92.277  1.00  0.00
ATOM    482  C   GLU    30      51.390 -24.924  94.739  1.00  0.00
ATOM    483  O   GLU    30      50.590 -25.889  94.852  1.00  0.00
ATOM    484  N   ASN    31      52.644 -25.151  94.337  1.00  0.00
ATOM    485  H   ASN    31      53.270 -24.391  94.160  1.00  0.00
ATOM    486  CA  ASN    31      53.089 -26.540  94.185  1.00  0.00
ATOM    487  HA  ASN    31      52.267 -27.147  93.867  1.00  0.00
ATOM    488  CB  ASN    31      54.234 -26.637  93.157  1.00  0.00
ATOM    489  HB2 ASN    31      53.882 -26.325  92.197  1.00  0.00
ATOM    490  HB3 ASN    31      55.041 -26.004  93.464  1.00  0.00
ATOM    491  CG  ASN    31      54.738 -28.093  93.085  1.00  0.00
ATOM    492  OD1 ASN    31      55.662 -28.472  93.853  1.00  0.00
ATOM    493  ND2 ASN    31      54.204 -28.955  92.214  1.00  0.00
ATOM    494 HD21 ASN    31      54.537 -29.897  92.179  1.00  0.00
ATOM    495 HD22 ASN    31      53.474 -28.660  91.601  1.00  0.00
ATOM    496  C   ASN    31      53.587 -27.017  95.549  1.00  0.00
ATOM    497  O   ASN    31      53.413 -28.209  95.914  1.00  0.00
ATOM    498  N   ALA    32      54.211 -26.150  96.342  1.00  0.00
ATOM    499  H   ALA    32      54.419 -25.229  96.012  1.00  0.00
ATOM    500  CA  ALA    32      54.602 -26.550  97.689  1.00  0.00
ATOM    501  HA  ALA    32      55.532 -27.077  97.636  1.00  0.00
ATOM    502  CB  ALA    32      54.763 -25.300  98.576  1.00  0.00
ATOM    503  HB1 ALA    32      55.055 -25.596  99.561  1.00  0.00
ATOM    504  HB2 ALA    32      55.513 -24.660  98.159  1.00  0.00
ATOM    505  HB3 ALA    32      53.832 -24.775  98.622  1.00  0.00
ATOM    506  C   ALA    32      53.516 -27.449  98.313  1.00  0.00
ATOM    507  O   ALA    32      53.858 -28.387  99.077  1.00  0.00
ATOM    508  N   GLU    33      52.206 -27.229  98.078  1.00  0.00
ATOM    509  H   GLU    33      51.905 -26.543  97.414  1.00  0.00
ATOM    510  CA  GLU    33      51.237 -28.008  98.865  1.00  0.00
ATOM    511  HA  GLU    33      51.740 -28.346  99.746  1.00  0.00
ATOM    512  CB  GLU    33      50.040 -27.111  99.240  1.00  0.00
ATOM    513  HB2 GLU    33      49.544 -26.793  98.347  1.00  0.00
ATOM    514  HB3 GLU    33      49.357 -27.661  99.852  1.00  0.00
ATOM    515  CG  GLU    33      50.543 -25.872 100.007  1.00  0.00
ATOM    516  HG2 GLU    33      51.033 -26.183 100.906  1.00  0.00
ATOM    517  HG3 GLU    33      51.232 -25.330  99.394  1.00  0.00
ATOM    518  CD  GLU    33      49.347 -24.965 100.359  1.00  0.00
ATOM    519  OE1 GLU    33      48.300 -24.939  99.585  1.00  0.00
ATOM    520  OE2 GLU    33      49.385 -24.222 101.427  1.00  0.00
ATOM    521  C   GLU    33      50.689 -29.226  98.086  1.00  0.00
ATOM    522  O   GLU    33      50.605 -30.339  98.668  1.00  0.00
ATOM    523  N   CYX    34      50.264 -29.121  96.814  1.00  0.00
ATOM    524  H   CYX    34      50.244 -28.232  96.355  1.00  0.00
ATOM    525  CA  CYX    34      49.798 -30.336  96.123  1.00  0.00
ATOM    526  HA  CYX    34      48.809 -30.581  96.452  1.00  0.00
ATOM    527  CB  CYX    34      49.734 -30.103  94.596  1.00  0.00
ATOM    528  HB2 CYX    34      49.040 -29.312  94.408  1.00  0.00
ATOM    529  HB3 CYX    34      50.696 -29.833  94.213  1.00  0.00
ATOM    530  SG  CYX    34      49.162 -31.592  93.788  1.00  0.00
ATOM    531  C   CYX    34      50.765 -31.476  96.474  1.00  0.00
ATOM    532  O   CYX    34      50.369 -32.670  96.498  1.00  0.00
ATOM    533  N   GLU    35      52.036 -31.171  96.756  1.00  0.00
ATOM    534  H   GLU    35      52.331 -30.216  96.739  1.00  0.00
ATOM    535  CA  GLU    35      53.002 -32.222  97.088  1.00  0.00
ATOM    536  HA  GLU    35      52.727 -33.127  96.587  1.00  0.00
ATOM    537  CB  GLU    35      54.400 -31.774  96.628  1.00  0.00
ATOM    538  HB2 GLU    35      54.677 -30.880  97.150  1.00  0.00
ATOM    539  HB3 GLU    35      55.111 -32.544  96.840  1.00  0.00
ATOM    540  CG  GLU    35      54.378 -31.489  95.115  1.00  0.00
ATOM    541  HG2 GLU    35      54.104 -32.378  94.586  1.00  0.00
ATOM    542  HG3 GLU    35      53.663 -30.720  94.909  1.00  0.00
ATOM    543  CD  GLU    35      55.775 -31.028  94.661  1.00  0.00
ATOM    544  OE1 GLU    35      56.835 -31.454  95.286  1.00  0.00
ATOM    545  OE2 GLU    35      55.896 -30.213  93.653  1.00  0.00
ATOM    546  C   GLU    35      53.021 -32.461  98.612  1.00  0.00
ATOM    547  O   GLU    35      53.269 -33.609  99.066  1.00  0.00
ATOM    548  N   ALA    36      52.780 -31.446  99.455  1.00  0.00
ATOM    549  H   ALA    36      52.561 -30.540  99.093  1.00  0.00
ATOM    550  CA  ALA    36      52.848 -31.659 100.911  1.00  0.00
ATOM    551  HA  ALA    36      53.536 -32.450 101.122  1.00  0.00
ATOM    552  CB  ALA    36      53.328 -30.365 101.595  1.00  0.00
ATOM    553  HB1 ALA    36      53.384 -30.518 102.652  1.00  0.00
ATOM    554  HB2 ALA    36      54.297 -30.103 101.221  1.00  0.00
ATOM    555  HB3 ALA    36      52.640 -29.573 101.385  1.00  0.00
ATOM    556  C   ALA    36      51.454 -32.033 101.454  1.00  0.00
ATOM    557  O   ALA    36      51.353 -32.781 102.461  1.00  0.00
ATOM    558  N   NHE    37      50.352 -31.565 100.859  1.00  0.00
ATOM    559  HN1 NHE    37      50.429 -30.972 100.059  1.00  0.00
ATOM    560  HN2 NHE    37      49.450 -31.806 101.216  1.00  0.00
TER   
ATOM    561  H1  ACE    38      76.115   8.205  77.500  1.00  0.00
ATOM    562  CH3 ACE    38      76.584   8.634  78.362  1.00  0.00
ATOM    563  H2  ACE    38      75.851   8.793  79.126  1.00  0.00
ATOM    564  H3  ACE    38      77.030   9.568  78.099  1.00  0.00
ATOM    565  C   ACE    38      77.669   7.672  78.888  1.00  0.00
ATOM    566  O   ACE    38      78.853   7.767  78.469  1.00  0.00
ATOM    567  N   LYS    39      77.346   6.738  79.790  1.00  0.00
ATOM    568  H   LYS    39      78.046   6.120  80.148  1.00  0.00
ATOM    569  CA  LYS    39      75.954   6.627  80.251  1.00  0.00
ATOM    570  HA  LYS    39      75.937   6.293  81.268  1.00  0.00
ATOM    571  CB  LYS    39      75.282   8.008  80.154  1.00  0.00
ATOM    572  HB2 LYS    39      75.826   8.713  80.748  1.00  0.00
ATOM    573  HB3 LYS    39      75.279   8.328  79.133  1.00  0.00
ATOM    574  CG  LYS    39      73.835   7.919  80.673  1.00  0.00
ATOM    575  HG2 LYS    39      73.369   8.878  80.588  1.00  0.00
ATOM    576  HG3 LYS    39      73.290   7.204  80.093  1.00  0.00
ATOM    577  CD  LYS    39      73.846   7.485  82.153  1.00  0.00
ATOM    578  HD2 LYS    39      74.299   6.519  82.241  1.00  0.00
ATOM    579  HD3 LYS    39      74.405   8.194  82.728  1.00  0.00
ATOM    580  CE  LYS    39      72.399   7.427  82.681  1.00  0.00
ATOM    581  HE2 LYS    39      71.951   8.394  82.592  1.00  0.00
ATOM    582  HE3 LYS    39      71.838   6.719  82.108  1.00  0.00
ATOM    583  NZ  LYS    39      72.407   7.019  84.094  1.00  0.00
ATOM    584  HZ1 LYS    39      71.467   6.985  84.436  1.00  0.00
ATOM    585  HZ2 LYS    39      72.823   6.113  84.177  1.00  0.00
ATOM    586  HZ3 LYS    39      72.933   7.679  84.629  1.00  0.00
ATOM    587  C   LYS    39      75.200   5.613  79.364  1.00  0.00
ATOM    588  O   LYS    39      75.154   4.402  79.703  1.00  0.00
ATOM    589  N   VAL    40      74.599   6.014  78.235  1.00  0.00
ATOM    590  H   VAL    40      74.641   6.975  77.964  1.00  0.00
ATOM    591  CA  VAL    40      73.881   5.043  77.389  1.00  0.00
ATOM    592  HA  VAL    40      72.851   5.014  77.675  1.00  0.00
ATOM    593  CB  VAL    40      73.988   5.459  75.908  1.00  0.00
ATOM    594  HB  VAL    40      75.018   5.492  75.620  1.00  0.00
ATOM    595  CG1 VAL    40      73.241   4.431  75.033  1.00  0.00
ATOM    596 HG11 VAL    40      73.313   4.718  74.004  1.00  0.00
ATOM    597 HG12 VAL    40      73.681   3.464  75.164  1.00  0.00
ATOM    598 HG13 VAL    40      72.211   4.396  75.321  1.00  0.00
ATOM    599  CG2 VAL    40      73.355   6.850  75.716  1.00  0.00
ATOM    600 HG21 VAL    40      73.426   7.135  74.687  1.00  0.00
ATOM    601 HG22 VAL    40      72.325   6.817  76.006  1.00  0.00
ATOM    602 HG23 VAL    40      73.874   7.564  76.320  1.00  0.00
ATOM    603  C   VAL    40      74.498   3.644  77.570  1.00  0.00
ATOM    604  O   VAL    40      73.782   2.626  77.384  1.00  0.00
ATOM    605  N   LYS    41      75.779   3.492  77.928  1.00  0.00
ATOM    606  H   LYS    41      76.358   4.288  78.107  1.00  0.00
ATOM    607  CA  LYS    41      76.315   2.131  78.061  1.00  0.00
ATOM    608  HA  LYS    41      75.848   1.497  77.335  1.00  0.00
ATOM    609  CB  LYS    41      77.842   2.149  77.853  1.00  0.00
ATOM    610  HB2 LYS    41      78.068   2.475  76.860  1.00  0.00
ATOM    611  HB3 LYS    41      78.279   2.823  78.559  1.00  0.00
ATOM    612  CG  LYS    41      78.419   0.741  78.089  1.00  0.00
ATOM    613  HG2 LYS    41      78.160   0.414  79.074  1.00  0.00
ATOM    614  HG3 LYS    41      78.019   0.058  77.371  1.00  0.00
ATOM    615  CD  LYS    41      79.954   0.798  77.964  1.00  0.00
ATOM    616  HD2 LYS    41      80.223   1.106  76.976  1.00  0.00
ATOM    617  HD3 LYS    41      80.339   1.500  78.674  1.00  0.00
ATOM    618  CE  LYS    41      80.550  -0.592  78.254  1.00  0.00
ATOM    619  HE2 LYS    41      80.269  -0.903  79.238  1.00  0.00
ATOM    620  HE3 LYS    41      80.180  -1.297  77.540  1.00  0.00
ATOM    621  NZ  LYS    41      82.016  -0.520  78.165  1.00  0.00
ATOM    622  HZ1 LYS    41      82.356   0.140  78.836  1.00  0.00
ATOM    623  HZ2 LYS    41      82.406  -1.420  78.357  1.00  0.00
ATOM    624  HZ3 LYS    41      82.281  -0.229  77.247  1.00  0.00
ATOM    625  C   LYS    41      76.008   1.593  79.465  1.00  0.00
ATOM    626  O   LYS    41      75.680   0.384  79.606  1.00  0.00
ATOM    627  N   GLN    42      76.083   2.380  80.541  1.00  0.00
ATOM    628  H   GLN    42      76.481   3.296  80.478  1.00  0.00
ATOM    629  CA  GLN    42      75.587   1.863  81.817  1.00  0.00
ATOM    630  HA  GLN    42      76.327   1.229  82.257  1.00  0.00
ATOM    631  CB  GLN    42      75.270   3.021  82.784  1.00  0.00
ATOM    632  HB2 GLN    42      76.162   3.579  82.976  1.00  0.00
ATOM    633  HB3 GLN    42      74.538   3.662  82.344  1.00  0.00
ATOM    634  CG  GLN    42      74.719   2.451  84.110  1.00  0.00
ATOM    635  HG2 GLN    42      73.830   1.893  83.912  1.00  0.00
ATOM    636  HG3 GLN    42      75.446   1.811  84.559  1.00  0.00
ATOM    637  CD  GLN    42      74.393   3.612  85.070  1.00  0.00
ATOM    638  OE1 GLN    42      74.057   4.730  84.606  1.00  0.00
ATOM    639  NE2 GLN    42      74.466   3.433  86.396  1.00  0.00
ATOM    640 HE21 GLN    42      74.252   4.188  87.016  1.00  0.00
ATOM    641 HE22 GLN    42      74.731   2.544  86.767  1.00  0.00
ATOM    642  C   GLN    42      74.288   1.083  81.554  1.00  0.00
ATOM    643  O   GLN    42      73.994   0.084  82.260  1.00  0.00
ATOM    644  N   LEU    43      73.455   1.500  80.581  1.00  0.00
ATOM    645  H   LEU    43      73.735   2.220  79.948  1.00  0.00
ATOM    646  CA  LEU    43      72.119   0.899  80.487  1.00  0.00
ATOM    647  HA  LEU    43      71.862   0.530  81.458  1.00  0.00
ATOM    648  CB  LEU    43      71.126   1.980  80.035  1.00  0.00
ATOM    649  HB2 LEU    43      71.390   2.309  79.051  1.00  0.00
ATOM    650  HB3 LEU    43      70.134   1.580  80.023  1.00  0.00
ATOM    651  CG  LEU    43      71.201   3.174  81.003  1.00  0.00
ATOM    652  HG  LEU    43      72.204   3.549  81.024  1.00  0.00
ATOM    653  CD1 LEU    43      70.253   4.285  80.521  1.00  0.00
ATOM    654 HD11 LEU    43      70.314   5.120  81.187  1.00  0.00
ATOM    655 HD12 LEU    43      70.539   4.593  79.536  1.00  0.00
ATOM    656 HD13 LEU    43      69.250   3.916  80.501  1.00  0.00
ATOM    657  CD2 LEU    43      70.793   2.725  82.417  1.00  0.00
ATOM    658 HD21 LEU    43      70.853   3.558  83.086  1.00  0.00
ATOM    659 HD22 LEU    43      69.789   2.355  82.397  1.00  0.00
ATOM    660 HD23 LEU    43      71.452   1.952  82.751  1.00  0.00
ATOM    661  C   LEU    43      72.070  -0.259  79.470  1.00  0.00
ATOM    662  O   LEU    43      71.460  -1.316  79.778  1.00  0.00
ATOM    663  N   LYS    44      72.634  -0.167  78.253  1.00  0.00
ATOM    664  H   LYS    44      73.006   0.700  77.923  1.00  0.00
ATOM    665  CA  LYS    44      72.675  -1.377  77.420  1.00  0.00
ATOM    666  HA  LYS    44      71.723  -1.536  76.956  1.00  0.00
ATOM    667  CB  LYS    44      73.734  -1.254  76.312  1.00  0.00
ATOM    668  HB2 LYS    44      74.694  -1.061  76.744  1.00  0.00
ATOM    669  HB3 LYS    44      73.771  -2.167  75.756  1.00  0.00
ATOM    670  CG  LYS    44      73.341  -0.102  75.367  1.00  0.00
ATOM    671  HG2 LYS    44      72.371  -0.295  74.957  1.00  0.00
ATOM    672  HG3 LYS    44      73.321   0.816  75.913  1.00  0.00
ATOM    673  CD  LYS    44      74.362  -0.002  74.220  1.00  0.00
ATOM    674  HD2 LYS    44      75.336   0.193  74.620  1.00  0.00
ATOM    675  HD3 LYS    44      74.378  -0.923  73.678  1.00  0.00
ATOM    676  CE  LYS    44      73.952   1.143  73.275  1.00  0.00
ATOM    677  HE2 LYS    44      72.975   0.948  72.884  1.00  0.00
ATOM    678  HE3 LYS    44      73.943   2.065  73.816  1.00  0.00
ATOM    679  NZ  LYS    44      74.912   1.232  72.166  1.00  0.00
ATOM    680  HZ1 LYS    44      74.915   0.371  71.657  1.00  0.00
ATOM    681  HZ2 LYS    44      74.646   1.979  71.555  1.00  0.00
ATOM    682  HZ3 LYS    44      75.825   1.409  72.530  1.00  0.00
ATOM    683  C   LYS    44      73.030  -2.540  78.343  1.00  0.00
ATOM    684  O   LYS    44      72.647  -3.713  78.102  1.00  0.00
ATOM    685  N   ALA    45      73.764  -2.249  79.419  1.00  0.00
ATOM    686  H   ALA    45      74.012  -1.297  79.600  1.00  0.00
ATOM    687  CA  ALA    45      74.209  -3.290  80.337  1.00  0.00
ATOM    688  HA  ALA    45      74.392  -4.197  79.799  1.00  0.00
ATOM    689  CB  ALA    45      75.504  -2.834  81.028  1.00  0.00
ATOM    690  HB1 ALA    45      75.830  -3.592  81.707  1.00  0.00
ATOM    691  HB2 ALA    45      76.260  -2.664  80.290  1.00  0.00
ATOM    692  HB3 ALA    45      75.321  -1.927  81.566  1.00  0.00
ATOM    693  C   ALA    45      73.115  -3.534  81.379  1.00  0.00
ATOM    694  O   ALA    45      73.014  -4.668  81.914  1.00  0.00
ATOM    695  N   LYS    46      72.257  -2.568  81.724  1.00  0.00
ATOM    696  H   LYS    46      72.332  -1.642  81.353  1.00  0.00
ATOM    697  CA  LYS    46      71.196  -2.933  82.659  1.00  0.00
ATOM    698  HA  LYS    46      71.565  -3.694  83.315  1.00  0.00
ATOM    699  CB  LYS    46      70.752  -1.702  83.482  1.00  0.00
ATOM    700  HB2 LYS    46      71.591  -1.297  84.011  1.00  0.00
ATOM    701  HB3 LYS    46      70.360  -0.963  82.814  1.00  0.00
ATOM    702  CG  LYS    46      69.667  -2.106  84.496  1.00  0.00
ATOM    703  HG2 LYS    46      69.326  -1.239  85.024  1.00  0.00
ATOM    704  HG3 LYS    46      68.844  -2.554  83.979  1.00  0.00
ATOM    705  CD  LYS    46      70.268  -3.107  85.503  1.00  0.00
ATOM    706  HD2 LYS    46      70.620  -3.972  84.982  1.00  0.00
ATOM    707  HD3 LYS    46      71.083  -2.641  86.017  1.00  0.00
ATOM    708  CE  LYS    46      69.195  -3.527  86.526  1.00  0.00
ATOM    709  HE2 LYS    46      69.622  -4.211  87.230  1.00  0.00
ATOM    710  HE3 LYS    46      68.833  -2.662  87.045  1.00  0.00
ATOM    711  NZ  LYS    46      68.082  -4.180  85.823  1.00  0.00
ATOM    712  HZ1 LYS    46      67.387  -4.458  86.486  1.00  0.00
ATOM    713  HZ2 LYS    46      67.681  -3.541  85.166  1.00  0.00
ATOM    714  HZ3 LYS    46      68.422  -4.987  85.338  1.00  0.00
ATOM    715  C   LYS    46      70.006  -3.475  81.842  1.00  0.00
ATOM    716  O   LYS    46      69.383  -4.496  82.229  1.00  0.00
ATOM    717  N   VAL    47      69.636  -2.838  80.719  1.00  0.00
ATOM    718  H   VAL    47      70.009  -1.930  80.528  1.00  0.00
ATOM    719  CA  VAL    47      68.680  -3.438  79.771  1.00  0.00
ATOM    720  HA  VAL    47      67.692  -3.349  80.171  1.00  0.00
ATOM    721  CB  VAL    47      68.756  -2.702  78.424  1.00  0.00
ATOM    722  HB  VAL    47      69.743  -2.796  78.020  1.00  0.00
ATOM    723  CG1 VAL    47      67.737  -3.322  77.450  1.00  0.00
ATOM    724 HG11 VAL    47      67.788  -2.815  76.510  1.00  0.00
ATOM    725 HG12 VAL    47      67.963  -4.358  77.310  1.00  0.00
ATOM    726 HG13 VAL    47      66.751  -3.224  77.856  1.00  0.00
ATOM    727  CG2 VAL    47      68.428  -1.211  78.630  1.00  0.00
ATOM    728 HG21 VAL    47      68.480  -0.702  77.691  1.00  0.00
ATOM    729 HG22 VAL    47      67.442  -1.115  79.034  1.00  0.00
ATOM    730 HG23 VAL    47      69.135  -0.781  79.309  1.00  0.00
ATOM    731  C   VAL    47      69.040  -4.917  79.518  1.00  0.00
ATOM    732  O   VAL    47      68.142  -5.768  79.284  1.00  0.00
ATOM    733  N   GLU    48      70.334  -5.267  79.529  1.00  0.00
ATOM    734  H   GLU    48      71.016  -4.596  79.817  1.00  0.00
ATOM    735  CA  GLU    48      70.784  -6.610  79.118  1.00  0.00
ATOM    736  HA  GLU    48      70.130  -7.004  78.369  1.00  0.00
ATOM    737  CB  GLU    48      72.206  -6.503  78.539  1.00  0.00
ATOM    738  HB2 GLU    48      72.873  -6.125  79.286  1.00  0.00
ATOM    739  HB3 GLU    48      72.537  -7.470  78.223  1.00  0.00
ATOM    740  CG  GLU    48      72.187  -5.541  77.334  1.00  0.00
ATOM    741  HG2 GLU    48      71.864  -4.574  77.658  1.00  0.00
ATOM    742  HG3 GLU    48      73.169  -5.469  76.916  1.00  0.00
ATOM    743  CD  GLU    48      71.211  -6.071  76.264  1.00  0.00
ATOM    744  OE1 GLU    48      71.021  -7.352  76.131  1.00  0.00
ATOM    745  OE2 GLU    48      70.576  -5.235  75.494  1.00  0.00
ATOM    746  C   GLU    48      70.777  -7.537  80.337  1.00  0.00
ATOM    747  O   GLU    48      70.687  -8.785  80.196  1.00  0.00
ATOM    748  N   GLU    49      70.848  -6.997  81.548  1.00  0.00
ATOM    749  H   GLU    49      70.907  -6.003  81.646  1.00  0.00
ATOM    750  CA  GLU    49      70.814  -7.842  82.736  1.00  0.00
ATOM    751  HA  GLU    49      71.368  -8.742  82.571  1.00  0.00
ATOM    752  CB  GLU    49      71.429  -7.078  83.927  1.00  0.00
ATOM    753  HB2 GLU    49      72.449  -6.838  83.709  1.00  0.00
ATOM    754  HB3 GLU    49      70.878  -6.176  84.094  1.00  0.00
ATOM    755  CG  GLU    49      71.367  -7.957  85.192  1.00  0.00
ATOM    756  HG2 GLU    49      70.347  -8.195  85.411  1.00  0.00
ATOM    757  HG3 GLU    49      71.916  -8.859  85.027  1.00  0.00
ATOM    758  CD  GLU    49      71.980  -7.192  86.382  1.00  0.00
ATOM    759  OE1 GLU    49      71.546  -7.413  87.589  1.00  0.00
ATOM    760  OE2 GLU    49      72.932  -6.326  86.181  1.00  0.00
ATOM    761  C   GLU    49      69.351  -8.200  83.020  1.00  0.00
ATOM    762  O   GLU    49      69.076  -9.249  83.658  1.00  0.00
ATOM    763  N   LEU    50      68.360  -7.413  82.577  1.00  0.00
ATOM    764  H   LEU    50      68.554  -6.579  82.061  1.00  0.00
ATOM    765  CA  LEU    50      66.984  -7.816  82.869  1.00  0.00
ATOM    766  HA  LEU    50      66.976  -8.324  83.811  1.00  0.00
ATOM    767  CB  LEU    50      66.078  -6.570  82.925  1.00  0.00
ATOM    768  HB2 LEU    50      66.083  -6.090  81.968  1.00  0.00
ATOM    769  HB3 LEU    50      65.080  -6.863  83.173  1.00  0.00
ATOM    770  CG  LEU    50      66.609  -5.582  83.983  1.00  0.00
ATOM    771  HG  LEU    50      67.613  -5.304  83.736  1.00  0.00
ATOM    772  CD1 LEU    50      65.720  -4.324  83.998  1.00  0.00
ATOM    773 HD11 LEU    50      66.090  -3.635  84.728  1.00  0.00
ATOM    774 HD12 LEU    50      65.738  -3.863  83.032  1.00  0.00
ATOM    775 HD13 LEU    50      64.715  -4.598  84.243  1.00  0.00
ATOM    776  CD2 LEU    50      66.589  -6.245  85.372  1.00  0.00
ATOM    777 HD21 LEU    50      66.959  -5.555  86.101  1.00  0.00
ATOM    778 HD22 LEU    50      65.586  -6.523  85.620  1.00  0.00
ATOM    779 HD23 LEU    50      67.208  -7.118  85.360  1.00  0.00
ATOM    780  C   LEU    50      66.471  -8.772  81.766  1.00  0.00
ATOM    781  O   LEU    50      65.802  -9.786  82.089  1.00  0.00
ATOM    782  N   LYS    51      66.716  -8.528  80.466  1.00  0.00
ATOM    783  H   LYS    51      67.108  -7.650  80.188  1.00  0.00
ATOM    784  CA  LYS    51      66.391  -9.545  79.446  1.00  0.00
ATOM    785  HA  LYS    51      65.335  -9.534  79.262  1.00  0.00
ATOM    786  CB  LYS    51      67.127  -9.239  78.126  1.00  0.00
ATOM    787  HB2 LYS    51      68.183  -9.230  78.295  1.00  0.00
ATOM    788  HB3 LYS    51      66.888  -9.995  77.406  1.00  0.00
ATOM    789  CG  LYS    51      66.673  -7.864  77.589  1.00  0.00
ATOM    790  HG2 LYS    51      65.613  -7.873  77.438  1.00  0.00
ATOM    791  HG3 LYS    51      66.926  -7.103  78.296  1.00  0.00
ATOM    792  CD  LYS    51      67.374  -7.576  76.245  1.00  0.00
ATOM    793  HD2 LYS    51      68.434  -7.566  76.392  1.00  0.00
ATOM    794  HD3 LYS    51      67.118  -8.339  75.540  1.00  0.00
ATOM    795  CE  LYS    51      66.920  -6.204  75.701  1.00  0.00
ATOM    796  HE2 LYS    51      67.175  -5.439  76.403  1.00  0.00
ATOM    797  HE3 LYS    51      67.410  -6.013  74.769  1.00  0.00
ATOM    798  NZ  LYS    51      65.463  -6.209  75.490  1.00  0.00
ATOM    799  HZ1 LYS    51      65.175  -5.319  75.135  1.00  0.00
ATOM    800  HZ2 LYS    51      65.222  -6.924  74.833  1.00  0.00
ATOM    801  HZ3 LYS    51      65.000  -6.387  76.359  1.00  0.00
ATOM    802  C   LYS    51      66.839 -10.937  79.942  1.00  0.00
ATOM    803  O   LYS    51      66.219 -11.972  79.585  1.00  0.00
ATOM    804  N   SER    52      67.908 -11.030  80.750  1.00  0.00
ATOM    805  H   SER    52      68.324 -10.194  81.108  1.00  0.00
ATOM    806  CA  SER    52      68.484 -12.340  81.112  1.00  0.00
ATOM    807  HA  SER    52      68.353 -13.025  80.302  1.00  0.00
ATOM    808  CB  SER    52      69.987 -12.165  81.403  1.00  0.00
ATOM    809  HB2 SER    52      70.478 -11.783  80.532  1.00  0.00
ATOM    810  HB3 SER    52      70.116 -11.478  82.214  1.00  0.00
ATOM    811  OG  SER    52      70.554 -13.429  81.755  1.00  0.00
ATOM    812  HG  SER    52      71.490 -13.321  81.940  1.00  0.00
ATOM    813  C   SER    52      67.783 -12.890  82.362  1.00  0.00
ATOM    814  O   SER    52      67.702 -14.131  82.551  1.00  0.00
ATOM    815  N   LYS    53      67.255 -12.039  83.234  1.00  0.00
ATOM    816  H   LYS    53      67.359 -11.057  83.087  1.00  0.00
ATOM    817  CA  LYS    53      66.512 -12.521  84.402  1.00  0.00
ATOM    818  HA  LYS    53      66.913 -13.448  84.752  1.00  0.00
ATOM    819  CB  LYS    53      66.626 -11.477  85.532  1.00  0.00
ATOM    820  HB2 LYS    53      67.659 -11.339  85.776  1.00  0.00
ATOM    821  HB3 LYS    53      66.209 -10.547  85.207  1.00  0.00
ATOM    822  CG  LYS    53      65.876 -11.974  86.784  1.00  0.00
ATOM    823  HG2 LYS    53      64.837 -12.087  86.559  1.00  0.00
ATOM    824  HG3 LYS    53      66.280 -12.917  87.088  1.00  0.00
ATOM    825  CD  LYS    53      66.058 -10.953  87.925  1.00  0.00
ATOM    826  HD2 LYS    53      67.101 -10.842  88.138  1.00  0.00
ATOM    827  HD3 LYS    53      65.651 -10.008  87.629  1.00  0.00
ATOM    828  CE  LYS    53      65.331 -11.452  89.189  1.00  0.00
ATOM    829  HE2 LYS    53      64.287 -11.556  88.982  1.00  0.00
ATOM    830  HE3 LYS    53      65.733 -12.399  89.482  1.00  0.00
ATOM    831  NZ  LYS    53      65.524 -10.482  90.279  1.00  0.00
ATOM    832  HZ1 LYS    53      65.050 -10.803  91.099  1.00  0.00
ATOM    833  HZ2 LYS    53      66.500 -10.387  90.472  1.00  0.00
ATOM    834  HZ3 LYS    53      65.151  -9.595  90.004  1.00  0.00
ATOM    835  C   LYS    53      65.051 -12.725  83.964  1.00  0.00
ATOM    836  O   LYS    53      64.276 -13.482  84.601  1.00  0.00
ATOM    837  N   LEU    54      64.641 -12.081  82.863  1.00  0.00
ATOM    838  H   LEU    54      65.302 -11.529  82.356  1.00  0.00
ATOM    839  CA  LEU    54      63.259 -12.164  82.366  1.00  0.00
ATOM    840  HA  LEU    54      62.577 -12.213  83.187  1.00  0.00
ATOM    841  CB  LEU    54      62.976 -10.905  81.528  1.00  0.00
ATOM    842  HB2 LEU    54      63.083 -10.039  82.151  1.00  0.00
ATOM    843  HB3 LEU    54      63.673 -10.850  80.718  1.00  0.00
ATOM    844  CG  LEU    54      61.548 -10.965  80.964  1.00  0.00
ATOM    845  HG  LEU    54      61.451 -11.818  80.326  1.00  0.00
ATOM    846  CD1 LEU    54      60.540 -11.080  82.122  1.00  0.00
ATOM    847 HD11 LEU    54      59.547 -11.117  81.727  1.00  0.00
ATOM    848 HD12 LEU    54      60.737 -11.975  82.678  1.00  0.00
ATOM    849 HD13 LEU    54      60.637 -10.232  82.766  1.00  0.00
ATOM    850  CD2 LEU    54      61.271  -9.681  80.161  1.00  0.00
ATOM    851 HD21 LEU    54      60.278  -9.715  79.766  1.00  0.00
ATOM    852 HD22 LEU    54      61.371  -8.831  80.802  1.00  0.00
ATOM    853 HD23 LEU    54      61.973  -9.605  79.356  1.00  0.00
ATOM    854  C   LEU    54      63.082 -13.435  81.503  1.00  0.00
ATOM    855  O   LEU    54      61.942 -13.941  81.380  1.00  0.00
ATOM    856  N   TRP    55      64.125 -14.017  80.896  1.00  0.00
ATOM    857  H   TRP    55      65.034 -13.616  80.970  1.00  0.00
ATOM    858  CA  TRP    55      63.924 -15.266  80.135  1.00  0.00
ATOM    859  HA  TRP    55      62.973 -15.245  79.652  1.00  0.00
ATOM    860  CB  TRP    55      65.016 -15.438  79.068  1.00  0.00
ATOM    861  HB2 TRP    55      64.954 -14.639  78.354  1.00  0.00
ATOM    862  HB3 TRP    55      65.984 -15.427  79.521  1.00  0.00
ATOM    863  CG  TRP    55      64.785 -16.797  78.375  1.00  0.00
ATOM    864  CD1 TRP    55      63.592 -17.436  78.268  1.00  0.00
ATOM    865  HD1 TRP    55      62.696 -17.128  78.763  1.00  0.00
ATOM    866  NE1 TRP    55      63.699 -18.624  77.374  1.00  0.00
ATOM    867  HE1 TRP    55      63.222 -19.428  77.731  1.00  0.00
ATOM    868  CE2 TRP    55      65.162 -18.814  77.265  1.00  0.00
ATOM    869  CZ2 TRP    55      65.852 -19.922  76.780  1.00  0.00
ATOM    870  HZ2 TRP    55      65.337 -20.813  76.494  1.00  0.00
ATOM    871  CH2 TRP    55      67.256 -19.823  76.671  1.00  0.00
ATOM    872  HH2 TRP    55      67.817 -20.651  76.295  1.00  0.00
ATOM    873  CZ3 TRP    55      67.924 -18.630  77.050  1.00  0.00
ATOM    874  HZ3 TRP    55      68.983 -18.552  76.924  1.00  0.00
ATOM    875  CE3 TRP    55      67.198 -17.550  77.591  1.00  0.00
ATOM    876  HE3 TRP    55      67.691 -16.647  77.895  1.00  0.00
ATOM    877  CD2 TRP    55      65.822 -17.707  77.727  1.00  0.00
ATOM    878  C   TRP    55      63.964 -16.455  81.111  1.00  0.00
ATOM    879  O   TRP    55      63.405 -17.539  80.802  1.00  0.00
ATOM    880  N   HID    56      64.579 -16.335  82.288  1.00  0.00
ATOM    881  H   HID    56      64.991 -15.463  82.549  1.00  0.00
ATOM    882  CA  HID    56      64.630 -17.476  83.212  1.00  0.00
ATOM    883  HA  HID    56      64.739 -18.387  82.662  1.00  0.00
ATOM    884  CB  HID    56      65.833 -17.304  84.155  1.00  0.00
ATOM    885  HB2 HID    56      65.712 -16.413  84.731  1.00  0.00
ATOM    886  HB3 HID    56      65.894 -18.148  84.813  1.00  0.00
ATOM    887  CG  HID    56      67.115 -17.197  83.315  1.00  0.00
ATOM    888  ND1 HID    56      67.658 -16.074  82.873  1.00  0.00
ATOM    889  HD1 HID    56      67.300 -15.151  83.023  1.00  0.00
ATOM    890  CE1 HID    56      68.759 -16.386  82.179  1.00  0.00
ATOM    891  HE1 HID    56      69.402 -15.675  81.702  1.00  0.00
ATOM    892  NE2 HID    56      68.949 -17.724  82.175  1.00  0.00
ATOM    893  CD2 HID    56      67.928 -18.241  82.883  1.00  0.00
ATOM    894  HD2 HID    56      67.765 -19.279  83.078  1.00  0.00
ATOM    895  C   HID    56      63.321 -17.526  84.020  1.00  0.00
ATOM    896  O   HID    56      62.916 -18.610  84.523  1.00  0.00
ATOM    897  N   LEU    57      62.609 -16.402  84.165  1.00  0.00
ATOM    898  H   LEU    57      62.936 -15.563  83.734  1.00  0.00
ATOM    899  CA  LEU    57      61.354 -16.375  84.931  1.00  0.00
ATOM    900  HA  LEU    57      61.420 -17.039  85.768  1.00  0.00
ATOM    901  CB  LEU    57      61.109 -14.942  85.425  1.00  0.00
ATOM    902  HB2 LEU    57      61.023 -14.285  84.585  1.00  0.00
ATOM    903  HB3 LEU    57      60.206 -14.909  85.997  1.00  0.00
ATOM    904  CG  LEU    57      62.294 -14.493  86.299  1.00  0.00
ATOM    905  HG  LEU    57      63.195 -14.532  85.725  1.00  0.00
ATOM    906  CD1 LEU    57      62.054 -13.048  86.775  1.00  0.00
ATOM    907 HD11 LEU    57      62.878 -12.729  87.379  1.00  0.00
ATOM    908 HD12 LEU    57      61.965 -12.404  85.925  1.00  0.00
ATOM    909 HD13 LEU    57      61.153 -13.006  87.350  1.00  0.00
ATOM    910  CD2 LEU    57      62.424 -15.424  87.519  1.00  0.00
ATOM    911 HD21 LEU    57      63.249 -15.108  88.123  1.00  0.00
ATOM    912 HD22 LEU    57      61.524 -15.384  88.097  1.00  0.00
ATOM    913 HD23 LEU    57      62.589 -16.427  87.187  1.00  0.00
ATOM    914  C   LEU    57      60.197 -16.822  84.016  1.00  0.00
ATOM    915  O   LEU    57      59.154 -17.321  84.506  1.00  0.00
ATOM    916  N   LYS    58      60.328 -16.688  82.688  1.00  0.00
ATOM    917  H   LYS    58      61.157 -16.272  82.315  1.00  0.00
ATOM    918  CA  LYS    58      59.277 -17.160  81.772  1.00  0.00
ATOM    919  HA  LYS    58      58.311 -17.015  82.217  1.00  0.00
ATOM    920  CB  LYS    58      59.348 -16.374  80.445  1.00  0.00
ATOM    921  HB2 LYS    58      60.312 -16.512  80.003  1.00  0.00
ATOM    922  HB3 LYS    58      58.592 -16.737  79.782  1.00  0.00
ATOM    923  CG  LYS    58      59.111 -14.867  80.703  1.00  0.00
ATOM    924  HG2 LYS    58      58.146 -14.727  81.141  1.00  0.00
ATOM    925  HG3 LYS    58      59.863 -14.493  81.369  1.00  0.00
ATOM    926  CD  LYS    58      59.183 -14.098  79.361  1.00  0.00
ATOM    927  HD2 LYS    58      60.156 -14.224  78.932  1.00  0.00
ATOM    928  HD3 LYS    58      58.444 -14.483  78.692  1.00  0.00
ATOM    929  CE  LYS    58      58.917 -12.594  79.599  1.00  0.00
ATOM    930  HE2 LYS    58      57.943 -12.471  80.024  1.00  0.00
ATOM    931  HE3 LYS    58      59.652 -12.202  80.269  1.00  0.00
ATOM    932  NZ  LYS    58      58.988 -11.868  78.318  1.00  0.00
ATOM    933  HZ1 LYS    58      58.808 -10.896  78.475  1.00  0.00
ATOM    934  HZ2 LYS    58      59.898 -11.979  77.920  1.00  0.00
ATOM    935  HZ3 LYS    58      58.302 -12.235  77.688  1.00  0.00
ATOM    936  C   LYS    58      59.497 -18.668  81.513  1.00  0.00
ATOM    937  O   LYS    58      58.530 -19.400  81.181  1.00  0.00
ATOM    938  N   ASN    59      60.718 -19.200  81.668  1.00  0.00
ATOM    939  H   ASN    59      61.485 -18.611  81.922  1.00  0.00
ATOM    940  CA  ASN    59      60.934 -20.645  81.494  1.00  0.00
ATOM    941  HA  ASN    59      60.334 -21.016  80.693  1.00  0.00
ATOM    942  CB  ASN    59      62.419 -20.931  81.196  1.00  0.00
ATOM    943  HB2 ASN    59      63.020 -20.587  82.013  1.00  0.00
ATOM    944  HB3 ASN    59      62.553 -21.987  81.075  1.00  0.00
ATOM    945  CG  ASN    59      62.846 -20.207  79.911  1.00  0.00
ATOM    946  OD1 ASN    59      61.998 -19.957  79.017  1.00  0.00
ATOM    947  ND2 ASN    59      64.124 -19.845  79.754  1.00  0.00
ATOM    948 HD21 ASN    59      64.406 -19.353  78.932  1.00  0.00
ATOM    949 HD22 ASN    59      64.796 -20.067  80.460  1.00  0.00
ATOM    950  C   ASN    59      60.538 -21.335  82.795  1.00  0.00
ATOM    951  O   ASN    59      60.194 -22.543  82.822  1.00  0.00
ATOM    952  N   LYS    60      60.552 -20.603  83.898  1.00  0.00
ATOM    953  H   LYS    60      60.792 -19.633  83.842  1.00  0.00
ATOM    954  CA  LYS    60      60.215 -21.171  85.197  1.00  0.00
ATOM    955  HA  LYS    60      60.575 -22.177  85.277  1.00  0.00
ATOM    956  CB  LYS    60      60.882 -20.312  86.290  1.00  0.00
ATOM    957  HB2 LYS    60      61.942 -20.342  86.147  1.00  0.00
ATOM    958  HB3 LYS    60      60.538 -19.303  86.222  1.00  0.00
ATOM    959  CG  LYS    60      60.540 -20.871  87.684  1.00  0.00
ATOM    960  HG2 LYS    60      59.489 -20.779  87.861  1.00  0.00
ATOM    961  HG3 LYS    60      60.822 -21.900  87.738  1.00  0.00
ATOM    962  CD  LYS    60      61.330 -20.078  88.744  1.00  0.00
ATOM    963  HD2 LYS    60      62.377 -20.191  88.552  1.00  0.00
ATOM    964  HD3 LYS    60      61.065 -19.045  88.694  1.00  0.00
ATOM    965  CE  LYS    60      61.015 -20.617  90.152  1.00  0.00
ATOM    966  HE2 LYS    60      59.976 -20.479  90.365  1.00  0.00
ATOM    967  HE3 LYS    60      61.253 -21.659  90.203  1.00  0.00
ATOM    968  NZ  LYS    60      61.826 -19.887  91.141  1.00  0.00
ATOM    969  HZ1 LYS    60      61.621 -20.229  92.059  1.00  0.00
ATOM    970  HZ2 LYS    60      62.797 -20.030  90.944  1.00  0.00
ATOM    971  HZ3 LYS    60      61.615 -18.913  91.093  1.00  0.00
ATOM    972  C   LYS    60      58.691 -21.181  85.357  1.00  0.00
ATOM    973  O   LYS    60      58.168 -21.968  86.184  1.00  0.00
ATOM    974  N   VAL    61      57.905 -20.384  84.635  1.00  0.00
ATOM    975  H   VAL    61      58.266 -19.830  83.886  1.00  0.00
ATOM    976  CA  VAL    61      56.499 -20.358  84.988  1.00  0.00
ATOM    977  HA  VAL    61      56.411 -20.470  86.048  1.00  0.00
ATOM    978  CB  VAL    61      55.913 -19.007  84.564  1.00  0.00
ATOM    979  HB  VAL    61      55.931 -18.924  83.499  1.00  0.00
ATOM    980  CG1 VAL    61      54.471 -18.872  85.073  1.00  0.00
ATOM    981 HG11 VAL    61      54.085 -17.912  84.801  1.00  0.00
ATOM    982 HG12 VAL    61      53.863 -19.638  84.644  1.00  0.00
ATOM    983 HG13 VAL    61      54.464 -18.969  86.140  1.00  0.00
ATOM    984  CG2 VAL    61      56.783 -17.896  85.182  1.00  0.00
ATOM    985 HG21 VAL    61      56.390 -16.940  84.904  1.00  0.00
ATOM    986 HG22 VAL    61      56.778 -17.990  86.247  1.00  0.00
ATOM    987 HG23 VAL    61      57.786 -17.987  84.820  1.00  0.00
ATOM    988  C   VAL    61      55.776 -21.553  84.327  1.00  0.00
ATOM    989  O   VAL    61      55.831 -22.643  84.933  1.00  0.00
ATOM    990  N   PRB    62      55.091 -21.549  83.173  1.00  0.00
ATOM    991  H   PRB    62      54.936 -20.718  82.658  1.00  0.00
ATOM    992  C   PRB    62      55.626 -23.947  83.092  1.00  0.00
ATOM    993  O   PRB    62      55.537 -25.080  82.552  1.00  0.00
ATOM    994  CA  PRB    62      54.575 -22.876  82.744  1.00  0.00
ATOM    995  HA  PRB    62      53.670 -23.078  83.269  1.00  0.00
ATOM    996  CB  PRB    62      54.322 -22.963  81.214  1.00  0.00
ATOM    997  HB2 PRB    62      55.191 -22.591  80.702  1.00  0.00
ATOM    998  HB3 PRB    62      54.148 -23.976  80.941  1.00  0.00
ATOM    999  CG  PRB    62      53.065 -22.176  80.797  1.00  0.00
ATOM   1000  CD  PRB    62      52.945 -20.894  80.474  1.00  0.00
ATOM   1001  HD1 PRB    62      53.722 -20.157  80.442  1.00  0.00
ATOM   1002  N   ARG    63      56.635 -23.722  83.943  1.00  0.00
ATOM   1003  H   ARG    63      56.850 -22.794  84.261  1.00  0.00
ATOM   1004  CA  ARG    63      57.429 -24.883  84.391  1.00  0.00
ATOM   1005  HA  ARG    63      57.306 -25.685  83.696  1.00  0.00
ATOM   1006  CB  ARG    63      58.934 -24.539  84.471  1.00  0.00
ATOM   1007  HB2 ARG    63      59.282 -24.225  83.506  1.00  0.00
ATOM   1008  HB3 ARG    63      59.093 -23.753  85.180  1.00  0.00
ATOM   1009  CG  ARG    63      59.715 -25.810  84.903  1.00  0.00
ATOM   1010  HG2 ARG    63      59.356 -26.140  85.855  1.00  0.00
ATOM   1011  HG3 ARG    63      59.571 -26.583  84.176  1.00  0.00
ATOM   1012  CD  ARG    63      61.213 -25.490  85.009  1.00  0.00
ATOM   1013  HD2 ARG    63      61.752 -26.367  85.297  1.00  0.00
ATOM   1014  HD3 ARG    63      61.570 -25.146  84.063  1.00  0.00
ATOM   1015  NE  ARG    63      61.404 -24.454  86.017  1.00  0.00
ATOM   1016  HE  ARG    63      61.363 -23.489  85.760  1.00  0.00
ATOM   1017  CZ  ARG    63      61.633 -24.814  87.280  1.00  0.00
ATOM   1018  NH1 ARG    63      61.787 -26.113  87.593  1.00  0.00
ATOM   1019 HH11 ARG    63      61.755 -26.809  86.877  1.00  0.00
ATOM   1020 HH12 ARG    63      61.937 -26.385  88.542  1.00  0.00
ATOM   1021  NH2 ARG    63      61.702 -23.879  88.230  1.00  0.00
ATOM   1022 HH21 ARG    63      61.577 -22.915  87.990  1.00  0.00
ATOM   1023 HH22 ARG    63      61.878 -24.140  89.177  1.00  0.00
ATOM   1024  C   ARG    63      56.895 -25.287  85.781  1.00  0.00
ATOM   1025  O   ARG    63      56.919 -26.481  86.178  1.00  0.00
ATOM   1026  N   LEU    64      56.396 -24.297  86.535  1.00  0.00
ATOM   1027  H   LEU    64      56.457 -23.361  86.181  1.00  0.00
ATOM   1028  CA  LEU    64      55.755 -24.503  87.848  1.00  0.00
ATOM   1029  HA  LEU    64      56.199 -25.328  88.371  1.00  0.00
ATOM   1030  CB  LEU    64      55.895 -23.221  88.679  1.00  0.00
ATOM   1031  HB2 LEU    64      55.446 -22.419  88.137  1.00  0.00
ATOM   1032  HB3 LEU    64      55.401 -23.344  89.621  1.00  0.00
ATOM   1033  CG  LEU    64      57.379 -22.893  88.930  1.00  0.00
ATOM   1034  HG  LEU    64      57.889 -22.816  87.994  1.00  0.00
ATOM   1035  CD1 LEU    64      57.473 -21.553  89.677  1.00  0.00
ATOM   1036 HD11 LEU    64      58.500 -21.312  89.849  1.00  0.00
ATOM   1037 HD12 LEU    64      57.019 -20.784  89.088  1.00  0.00
ATOM   1038 HD13 LEU    64      56.963 -21.632  90.615  1.00  0.00
ATOM   1039  CD2 LEU    64      58.025 -23.994  89.788  1.00  0.00
ATOM   1040 HD21 LEU    64      59.055 -23.756  89.958  1.00  0.00
ATOM   1041 HD22 LEU    64      57.515 -24.053  90.729  1.00  0.00
ATOM   1042 HD23 LEU    64      57.953 -24.931  89.283  1.00  0.00
ATOM   1043  C   LEU    64      54.274 -24.773  87.594  1.00  0.00
ATOM   1044  O   LEU    64      53.569 -25.402  88.427  1.00  0.00
ATOM   1045  N   LYS    65      53.777 -24.329  86.438  1.00  0.00
ATOM   1046  H   LYS    65      54.375 -23.819  85.817  1.00  0.00
ATOM   1047  CA  LYS    65      52.401 -24.595  86.036  1.00  0.00
ATOM   1048  HA  LYS    65      51.731 -24.499  86.862  1.00  0.00
ATOM   1049  CB  LYS    65      51.994 -23.608  84.919  1.00  0.00
ATOM   1050  HB2 LYS    65      52.669 -23.721  84.095  1.00  0.00
ATOM   1051  HB3 LYS    65      50.997 -23.824  84.598  1.00  0.00
ATOM   1052  CG  LYS    65      52.058 -22.152  85.421  1.00  0.00
ATOM   1053  HG2 LYS    65      51.373 -22.017  86.233  1.00  0.00
ATOM   1054  HG3 LYS    65      53.050 -21.928  85.753  1.00  0.00
ATOM   1055  CD  LYS    65      51.680 -21.210  84.255  1.00  0.00
ATOM   1056  HD2 LYS    65      52.369 -21.356  83.448  1.00  0.00
ATOM   1057  HD3 LYS    65      50.688 -21.434  83.928  1.00  0.00
ATOM   1058  CE  LYS    65      51.745 -19.740  84.715  1.00  0.00
ATOM   1059  HE2 LYS    65      51.058 -19.585  85.520  1.00  0.00
ATOM   1060  HE3 LYS    65      52.737 -19.511  85.044  1.00  0.00
ATOM   1061  NZ  LYS    65      51.388 -18.862  83.588  1.00  0.00
ATOM   1062  HZ1 LYS    65      51.433 -17.906  83.881  1.00  0.00
ATOM   1063  HZ2 LYS    65      52.030 -19.010  82.835  1.00  0.00
ATOM   1064  HZ3 LYS    65      50.460 -19.073  83.281  1.00  0.00
ATOM   1065  C   LYS    65      52.376 -26.032  85.509  1.00  0.00
ATOM   1066  O   LYS    65      51.319 -26.712  85.496  1.00  0.00
ATOM   1067  N   LYS    66      53.542 -26.532  85.083  1.00  0.00
ATOM   1068  H   LYS    66      54.359 -25.953  85.111  1.00  0.00
ATOM   1069  CA  LYS    66      53.657 -27.904  84.590  1.00  0.00
ATOM   1070  HA  LYS    66      52.754 -28.181  84.086  1.00  0.00
ATOM   1071  CB  LYS    66      54.847 -27.986  83.614  1.00  0.00
ATOM   1072  HB2 LYS    66      54.687 -27.312  82.798  1.00  0.00
ATOM   1073  HB3 LYS    66      55.746 -27.719  84.126  1.00  0.00
ATOM   1074  CG  LYS    66      54.964 -29.419  83.077  1.00  0.00
ATOM   1075  HG2 LYS    66      55.793 -29.484  82.404  1.00  0.00
ATOM   1076  HG3 LYS    66      55.111 -30.096  83.891  1.00  0.00
ATOM   1077  CD  LYS    66      53.668 -29.775  82.331  1.00  0.00
ATOM   1078  HD2 LYS    66      52.838 -29.700  83.002  1.00  0.00
ATOM   1079  HD3 LYS    66      53.530 -29.098  81.515  1.00  0.00
ATOM   1080  CE  LYS    66      53.763 -31.213  81.795  1.00  0.00
ATOM   1081  HE2 LYS    66      54.596 -31.293  81.129  1.00  0.00
ATOM   1082  HE3 LYS    66      53.895 -31.891  82.613  1.00  0.00
ATOM   1083  NZ  LYS    66      52.526 -31.547  81.075  1.00  0.00
ATOM   1084  HZ1 LYS    66      52.585 -32.483  80.728  1.00  0.00
ATOM   1085  HZ2 LYS    66      51.747 -31.470  81.697  1.00  0.00
ATOM   1086  HZ3 LYS    66      52.406 -30.914  80.309  1.00  0.00
ATOM   1087  C   LYS    66      53.889 -28.861  85.781  1.00  0.00
ATOM   1088  O   LYS    66      53.465 -30.044  85.725  1.00  0.00
ATOM   1089  N   LYS    67      54.532 -28.435  86.880  1.00  0.00
ATOM   1090  H   LYS    67      54.943 -27.521  86.896  1.00  0.00
ATOM   1091  CA  LYS    67      54.624 -29.303  88.070  1.00  0.00
ATOM   1092  HA  LYS    67      54.641 -30.331  87.771  1.00  0.00
ATOM   1093  CB  LYS    67      55.899 -29.001  88.881  1.00  0.00
ATOM   1094  HB2 LYS    67      55.907 -27.974  89.176  1.00  0.00
ATOM   1095  HB3 LYS    67      55.907 -29.625  89.752  1.00  0.00
ATOM   1096  CG  LYS    67      57.148 -29.305  88.040  1.00  0.00
ATOM   1097  HG2 LYS    67      57.124 -30.327  87.720  1.00  0.00
ATOM   1098  HG3 LYS    67      57.175 -28.666  87.184  1.00  0.00
ATOM   1099  CD  LYS    67      58.398 -29.075  88.910  1.00  0.00
ATOM   1100  HD2 LYS    67      58.431 -28.054  89.227  1.00  0.00
ATOM   1101  HD3 LYS    67      58.352 -29.715  89.767  1.00  0.00
ATOM   1102  CE  LYS    67      59.667 -29.405  88.105  1.00  0.00
ATOM   1103  HE2 LYS    67      59.632 -30.424  87.784  1.00  0.00
ATOM   1104  HE3 LYS    67      59.727 -28.764  87.250  1.00  0.00
ATOM   1105  NZ  LYS    67      60.847 -29.201  88.959  1.00  0.00
ATOM   1106  HZ1 LYS    67      61.675 -29.416  88.442  1.00  0.00
ATOM   1107  HZ2 LYS    67      60.880 -28.248  89.260  1.00  0.00
ATOM   1108  HZ3 LYS    67      60.787 -29.802  89.757  1.00  0.00
ATOM   1109  C   LYS    67      53.405 -29.039  88.959  1.00  0.00
ATOM   1110  O   LYS    67      53.013 -29.920  89.769  1.00  0.00
ATOM   1111  N   ASN    68      52.752 -27.880  88.870  1.00  0.00
ATOM   1112  H   ASN    68      53.004 -27.209  88.174  1.00  0.00
ATOM   1113  CA  ASN    68      51.653 -27.608  89.795  1.00  0.00
ATOM   1114  HA  ASN    68      51.895 -27.987  90.766  1.00  0.00
ATOM   1115  CB  ASN    68      51.417 -26.088  89.886  1.00  0.00
ATOM   1116  HB2 ASN    68      51.151 -25.708  88.921  1.00  0.00
ATOM   1117  HB3 ASN    68      50.623 -25.890  90.576  1.00  0.00
ATOM   1118  CG  ASN    68      52.710 -25.400  90.367  1.00  0.00
ATOM   1119  OD1 ASN    68      53.828 -25.904  90.084  1.00  0.00
ATOM   1120  ND2 ASN    68      52.651 -24.270  91.082  1.00  0.00
ATOM   1121 HD21 ASN    68      53.495 -23.828  91.386  1.00  0.00
ATOM   1122 HD22 ASN    68      51.766 -23.867  91.313  1.00  0.00
ATOM   1123  C   ASN    68      50.403 -28.329  89.278  1.00  0.00
ATOM   1124  O   ASN    68      49.524 -28.716  90.094  1.00  0.00
ATOM   1125  N   ALA    69      50.243 -28.569  87.970  1.00  0.00
ATOM   1126  H   ALA    69      50.870 -28.184  87.295  1.00  0.00
ATOM   1127  CA  ALA    69      49.126 -29.424  87.566  1.00  0.00
ATOM   1128  HA  ALA    69      48.343 -29.327  88.289  1.00  0.00
ATOM   1129  CB  ALA    69      48.604 -29.013  86.177  1.00  0.00
ATOM   1130  HB1 ALA    69      47.786 -29.646  85.902  1.00  0.00
ATOM   1131  HB2 ALA    69      48.274 -27.996  86.205  1.00  0.00
ATOM   1132  HB3 ALA    69      49.390 -29.113  85.457  1.00  0.00
ATOM   1133  C   ALA    69      49.606 -30.888  87.511  1.00  0.00
ATOM   1134  O   ALA    69      48.843 -31.806  87.910  1.00  0.00
ATOM   1135  N   GLU    70      50.822 -31.203  87.026  1.00  0.00
ATOM   1136  H   GLU    70      51.408 -30.502  86.620  1.00  0.00
ATOM   1137  CA  GLU    70      51.262 -32.606  87.085  1.00  0.00
ATOM   1138  HA  GLU    70      50.806 -33.146  86.280  1.00  0.00
ATOM   1139  CB  GLU    70      52.793 -32.709  86.960  1.00  0.00
ATOM   1140  HB2 GLU    70      53.253 -32.155  87.751  1.00  0.00
ATOM   1141  HB3 GLU    70      53.085 -33.736  87.025  1.00  0.00
ATOM   1142  CG  GLU    70      53.242 -32.137  85.603  1.00  0.00
ATOM   1143  HG2 GLU    70      52.783 -32.692  84.812  1.00  0.00
ATOM   1144  HG3 GLU    70      52.951 -31.109  85.532  1.00  0.00
ATOM   1145  CD  GLU    70      54.774 -32.247  85.487  1.00  0.00
ATOM   1146  OE1 GLU    70      55.512 -32.189  86.558  1.00  0.00
ATOM   1147  OE2 GLU    70      55.330 -32.399  84.320  1.00  0.00
ATOM   1148  C   GLU    70      50.841 -33.195  88.439  1.00  0.00
ATOM   1149  O   GLU    70      50.429 -34.380  88.523  1.00  0.00
ATOM   1150  N   CYX    71      50.934 -32.421  89.531  1.00  0.00
ATOM   1151  H   CYX    71      51.334 -31.508  89.459  1.00  0.00
ATOM   1152  CA  CYX    71      50.460 -32.907  90.831  1.00  0.00
ATOM   1153  HA  CYX    71      50.462 -33.977  90.834  1.00  0.00
ATOM   1154  CB  CYX    71      51.399 -32.402  91.955  1.00  0.00
ATOM   1155  HB2 CYX    71      52.367 -32.845  91.823  1.00  0.00
ATOM   1156  HB3 CYX    71      51.486 -31.338  91.910  1.00  0.00
ATOM   1157  SG  CYX    71      50.717 -32.850  93.538  1.00  0.00
ATOM   1158  C   CYX    71      49.023 -32.410  91.070  1.00  0.00
ATOM   1159  O   CYX    71      48.221 -33.158  91.685  1.00  0.00
ATOM   1160  N   LYS    72      48.593 -31.211  90.650  1.00  0.00
ATOM   1161  H   LYS    72      49.217 -30.549  90.234  1.00  0.00
ATOM   1162  CA  LYS    72      47.164 -30.915  90.831  1.00  0.00
ATOM   1163  HA  LYS    72      47.001 -30.536  91.818  1.00  0.00
ATOM   1164  CB  LYS    72      46.668 -29.870  89.816  1.00  0.00
ATOM   1165  HB2 LYS    72      47.207 -28.955  89.944  1.00  0.00
ATOM   1166  HB3 LYS    72      46.817 -30.230  88.820  1.00  0.00
ATOM   1167  CG  LYS    72      45.165 -29.633  90.069  1.00  0.00
ATOM   1168  HG2 LYS    72      44.636 -30.553  89.934  1.00  0.00
ATOM   1169  HG3 LYS    72      45.027 -29.284  91.071  1.00  0.00
ATOM   1170  CD  LYS    72      44.618 -28.582  89.087  1.00  0.00
ATOM   1171  HD2 LYS    72      45.141 -27.659  89.222  1.00  0.00
ATOM   1172  HD3 LYS    72      44.755 -28.924  88.083  1.00  0.00
ATOM   1173  CE  LYS    72      43.115 -28.370  89.361  1.00  0.00
ATOM   1174  HE2 LYS    72      42.595 -29.296  89.226  1.00  0.00
ATOM   1175  HE3 LYS    72      42.980 -28.030  90.366  1.00  0.00
ATOM   1176  NZ  LYS    72      42.577 -27.368  88.430  1.00  0.00
ATOM   1177  HZ1 LYS    72      42.702 -27.685  87.490  1.00  0.00
ATOM   1178  HZ2 LYS    72      41.602 -27.236  88.609  1.00  0.00
ATOM   1179  HZ3 LYS    72      43.060 -26.502  88.557  1.00  0.00
ATOM   1180  C   LYS    72      46.390 -32.224  90.616  1.00  0.00
ATOM   1181  O   LYS    72      46.154 -32.994  91.580  1.00  0.00
ATOM   1182  N   ALA    73      45.982 -32.533  89.377  1.00  0.00
ATOM   1183  H   ALA    73      46.114 -31.877  88.632  1.00  0.00
ATOM   1184  CA  ALA    73      45.350 -33.829  89.102  1.00  0.00
ATOM   1185  HA  ALA    73      44.835 -34.168  89.976  1.00  0.00
ATOM   1186  CB  ALA    73      44.348 -33.689  87.939  1.00  0.00
ATOM   1187  HB1 ALA    73      43.897 -34.639  87.742  1.00  0.00
ATOM   1188  HB2 ALA    73      43.589 -32.982  88.205  1.00  0.00
ATOM   1189  HB3 ALA    73      44.861 -33.349  87.064  1.00  0.00
ATOM   1190  C   ALA    73      46.443 -34.844  88.713  1.00  0.00
ATOM   1191  O   ALA    73      46.175 -35.787  87.927  1.00  0.00
ATOM   1192  N   NHE    74      47.680 -34.721  89.212  1.00  0.00
ATOM   1193  HN1 NHE    74      47.895 -33.973  89.840  1.00  0.00
ATOM   1194  HN2 NHE    74      48.391 -35.377  88.956  1.00  0.00
TER   
ATOM   1195  NF  PZ4    75      51.840 -22.729  80.690  1.00  0.00
ATOM   1196  NB  PZ4    75      51.009 -21.802  80.324  1.00  0.00
ATOM   1197  NG  PZ4    75      51.656 -20.699  80.209  1.00  0.00
ATOM   1198  CD  PZ4    75      51.057 -19.408  79.850  1.00  0.00
ATOM   1199  HD2 PZ4    75      51.780 -18.783  79.348  1.00  0.00
ATOM   1200  HD3 PZ4    75      50.223 -19.552  79.205  1.00  0.00
ATOM   1201  CE  PZ4    75      50.616 -18.764  81.171  1.00  0.00
ATOM   1202  HE2 PZ4    75      51.473 -18.691  81.803  1.00  0.00
ATOM   1203  HE3 PZ4    75      49.871 -19.378  81.633  1.00  0.00
ATOM   1204  OZ  PZ4    75      50.093 -17.446  80.981  1.00  0.00
ATOM   1205  CH  PZ4    75      49.940 -16.980  82.318  1.00  0.00
ATOM   1206  HH2 PZ4    75      50.846 -17.177  82.843  1.00  0.00
ATOM   1207  HH3 PZ4    75      49.124 -17.499  82.786  1.00  0.00
ATOM   1208  CQ  PZ4    75      49.689 -15.467  82.385  1.00  0.00
ATOM   1209  HQ2 PZ4    75      48.769 -15.211  81.904  1.00  0.00
ATOM   1210  HQ3 PZ4    75      50.491 -14.948  81.905  1.00  0.00
ATOM   1211  OI  PZ4    75      49.657 -15.120  83.765  1.00  0.00
ATOM   1212  CK  PZ4    75      49.582 -13.717  83.994  1.00  0.00
ATOM   1213  HK2 PZ4    75      50.283 -13.210  83.364  1.00  0.00
ATOM   1214  HK3 PZ4    75      48.598 -13.351  83.789  1.00  0.00
ATOM   1215  CV  PZ4    75      49.960 -13.492  85.470  1.00  0.00
ATOM   1216  HV2 PZ4    75      49.255 -13.998  86.104  1.00  0.00
ATOM   1217  HV3 PZ4    75      50.939 -13.894  85.637  1.00  0.00
ATOM   1218  OM  PZ4    75      49.977 -12.111  85.804  1.00  0.00
ATOM   1219  CN  PZ4    75      50.450 -12.112  87.143  1.00  0.00
ATOM   1220  HN2 PZ4    75      51.408 -12.585  87.169  1.00  0.00
ATOM   1221  HN3 PZ4    75      49.759 -12.664  87.753  1.00  0.00
ATOM   1222  CX  PZ4    75      50.572 -10.682  87.710  1.00  0.00
ATOM   1223  HX2 PZ4    75      51.266 -10.090  87.149  1.00  0.00
ATOM   1224  HX3 PZ4    75      49.615 -10.207  87.690  1.00  0.00
ATOM   1225  NO  PZ4    75      51.028 -10.830  89.082  1.00  0.00
ATOM   1226  NP  PZ4    75      50.236 -11.175  90.022  1.00  0.00
ATOM   1227  NR  PZ4    75      50.926 -11.333  91.097  1.00  0.00
TER   
END   
