# Supplementary material for: Folded-state compatibility and unfolded-state constraint govern staple-based stabilization: guidelines from a coiled-coil model
Source: RSC Chem Biol. 2026 Feb 24;7(4):737–50. doi: 10.1039/d5cb00326a (PMC12980645; doi:10.1039/d5cb00326a)
Supplement: CB-007-D5CB00326A-s038 [file CB-007-D5CB00326A-s038.txt]

%VERSION  VERSION_STAMP = V0001.000  DATE = 10/22/24  16:11:28                  
%FLAG TITLE                                                                     
%FORMAT(20a4)                                                                   
default_name                                                                    
%FLAG POINTERS                                                                  
%FORMAT(10I8)                                                                   
    1227      23     625     610    1452     811    2751    2448       0       0
    6809      75     610     811    2448      72     153     154      43       0
       0       0       0       0       0       0       0       0      33       0
       0
%FLAG ATOM_NAME                                                                 
%FORMAT(20a4)                                                                   
H1  CH3 H2  H3  C   O   N   H   CA  HA  CB  HB2 HB3 CG  HG2 HG3 CD  OE1 OE2 C   
O   N   H   CA  HA  CB  HB  CG1 HG11HG12HG13CG2 HG21HG22HG23C   O   N   H   CA  
HA  CB  HB2 HB3 CG  HG2 HG3 CD  HD2 HD3 CE  HE2 HE3 NZ  HZ1 HZ2 HZ3 C   O   N   
H   CA  HA  CB  HB2 HB3 CG  HG2 HG3 CD  OE1 NE2 HE21HE22C   O   N   H   CA  HA  
CB  HB2 HB3 CG  HG  CD1 HD11HD12HD13CD2 HD21HD22HD23C   O   N   H   CA  HA  CB  
HB2 HB3 CG  HG2 HG3 CD  OE1 OE2 C   O   N   H   CA  HA  CB  HB1 HB2 HB3 C   O   
N   H   CA  HA  CB  HB2 HB3 CG  HG2 HG3 CD  OE1 OE2 C   O   N   H   CA  HA  CB  
HB  CG1 HG11HG12HG13CG2 HG21HG22HG23C   O   N   H   CA  HA  CB  HB2 HB3 CG  HG2 
HG3 CD  OE1 OE2 C   O   N   H   CA  HA  CB  HB2 HB3 CG  HG2 HG3 CD  OE1 OE2 C   
O   N   H   CA  HA  CB  HB2 HB3 CG  HG  CD1 HD11HD12HD13CD2 HD21HD22HD23C   O   
N   H   CA  HA  CB  HB2 HB3 CG  HG2 HG3 CD  OE1 OE2 C   O   N   H   CA  HA  CB  
HB2 HB3 OG  HG  C   O   N   H   CA  HA  CB  HB2 HB3 CG  HG2 HG3 CD  OE1 OE2 C   
O   N   H   CA  HA  CB  HB2 HB3 CG  HG  CD1 HD11HD12HD13CD2 HD21HD22HD23C   O   
N   H   CA  HA  CB  HB2 HB3 CG  CD1 HD1 NE1 HE1 CE2 CZ2 HZ2 CH2 HH2 CZ3 HZ3 CE3 
HE3 CD2 C   O   N   H   CA  HA  CB  HB2 HB3 CG  ND1 HD1 CE1 HE1 NE2 CD2 HD2 C   
O   N   H   CA  HA  CB  HB2 HB3 CG  HG  CD1 HD11HD12HD13CD2 HD21HD22HD23C   O   
N   H   CA  HA  CB  HB2 HB3 CG  HG2 HG3 CD  OE1 OE2 C   O   N   H   C   O   CA  
HA  CB  HB2 HB3 CG  CD  HD1 N   H   CA  HA  CB  HB2 HB3 CG  HG2 HG3 CD  OE1 OE2 
C   O   N   H   CA  HA  CB  HB  CG1 HG11HG12HG13CG2 HG21HG22HG23C   O   N   H   
CA  HA  CB  HB1 HB2 HB3 C   O   N   H   CA  HA  CB  HB2 HB3 CG  HG2 HG3 CD  HD2 
HD3 NE  HE  CZ  NH1 HH11HH12NH2 HH21HH22C   O   N   H   CA  HA  CB  HB2 HB3 CG  
HG  CD1 HD11HD12HD13CD2 HD21HD22HD23C   O   N   H   CA  HA  CB  HB2 HB3 CG  HG2 
HG3 CD  OE1 OE2 C   O   N   H   CA  HA  CB  HB2 HB3 CG  HG2 HG3 CD  HD2 HD3 CE  
HE2 HE3 NZ  HZ1 HZ2 HZ3 C   O   N   H   CA  HA  CB  HB2 HB3 CG  HG2 HG3 CD  OE1 
OE2 C   O   N   H   CA  HA  CB  HB2 HB3 CG  OD1 ND2 HD21HD22C   O   N   H   CA  
HA  CB  HB1 HB2 HB3 C   O   N   H   CA  HA  CB  HB2 HB3 CG  HG2 HG3 CD  OE1 OE2 
C   O   N   H   CA  HA  CB  HB2 HB3 SG  C   O   N   H   CA  HA  CB  HB2 HB3 CG  
HG2 HG3 CD  OE1 OE2 C   O   N   H   CA  HA  CB  HB1 HB2 HB3 C   O   N   HN1 HN2 
H1  CH3 H2  H3  C   O   N   H   CA  HA  CB  HB2 HB3 CG  HG2 HG3 CD  HD2 HD3 CE  
HE2 HE3 NZ  HZ1 HZ2 HZ3 C   O   N   H   CA  HA  CB  HB  CG1 HG11HG12HG13CG2 HG21
HG22HG23C   O   N   H   CA  HA  CB  HB2 HB3 CG  HG2 HG3 CD  HD2 HD3 CE  HE2 HE3 
NZ  HZ1 HZ2 HZ3 C   O   N   H   CA  HA  CB  HB2 HB3 CG  HG2 HG3 CD  OE1 NE2 HE21
HE22C   O   N   H   CA  HA  CB  HB2 HB3 CG  HG  CD1 HD11HD12HD13CD2 HD21HD22HD23
C   O   N   H   CA  HA  CB  HB2 HB3 CG  HG2 HG3 CD  HD2 HD3 CE  HE2 HE3 NZ  HZ1 
HZ2 HZ3 C   O   N   H   CA  HA  CB  HB1 HB2 HB3 C   O   N   H   CA  HA  CB  HB2 
HB3 CG  HG2 HG3 CD  HD2 HD3 CE  HE2 HE3 NZ  HZ1 HZ2 HZ3 C   O   N   H   CA  HA  
CB  HB  CG1 HG11HG12HG13CG2 HG21HG22HG23C   O   N   H   CA  HA  CB  HB2 HB3 CG  
HG2 HG3 CD  OE1 OE2 C   O   N   H   CA  HA  CB  HB2 HB3 CG  HG2 HG3 CD  OE1 OE2 
C   O   N   H   CA  HA  CB  HB2 HB3 CG  HG  CD1 HD11HD12HD13CD2 HD21HD22HD23C   
O   N   H   CA  HA  CB  HB2 HB3 CG  HG2 HG3 CD  HD2 HD3 CE  HE2 HE3 NZ  HZ1 HZ2 
HZ3 C   O   N   H   CA  HA  CB  HB2 HB3 OG  HG  C   O   N   H   CA  HA  CB  HB2 
HB3 CG  HG2 HG3 CD  HD2 HD3 CE  HE2 HE3 NZ  HZ1 HZ2 HZ3 C   O   N   H   CA  HA  
CB  HB2 HB3 CG  HG  CD1 HD11HD12HD13CD2 HD21HD22HD23C   O   N   H   CA  HA  CB  
HB2 HB3 CG  CD1 HD1 NE1 HE1 CE2 CZ2 HZ2 CH2 HH2 CZ3 HZ3 CE3 HE3 CD2 C   O   N   
H   CA  HA  CB  HB2 HB3 CG  ND1 HD1 CE1 HE1 NE2 CD2 HD2 C   O   N   H   CA  HA  
CB  HB2 HB3 CG  HG  CD1 HD11HD12HD13CD2 HD21HD22HD23C   O   N   H   CA  HA  CB  
HB2 HB3 CG  HG2 HG3 CD  HD2 HD3 CE  HE2 HE3 NZ  HZ1 HZ2 HZ3 C   O   N   H   CA  
HA  CB  HB2 HB3 CG  OD1 ND2 HD21HD22C   O   N   H   CA  HA  CB  HB2 HB3 CG  HG2 
HG3 CD  HD2 HD3 CE  HE2 HE3 NZ  HZ1 HZ2 HZ3 C   O   N   H   CA  HA  CB  HB  CG1 
HG11HG12HG13CG2 HG21HG22HG23C   O   N   H   C   O   CA  HA  CB  HB2 HB3 CG  CD  
HD1 N   H   CA  HA  CB  HB2 HB3 CG  HG2 HG3 CD  HD2 HD3 NE  HE  CZ  NH1 HH11HH12
NH2 HH21HH22C   O   N   H   CA  HA  CB  HB2 HB3 CG  HG  CD1 HD11HD12HD13CD2 HD21
HD22HD23C   O   N   H   CA  HA  CB  HB2 HB3 CG  HG2 HG3 CD  HD2 HD3 CE  HE2 HE3 
NZ  HZ1 HZ2 HZ3 C   O   N   H   CA  HA  CB  HB2 HB3 CG  HG2 HG3 CD  HD2 HD3 CE  
HE2 HE3 NZ  HZ1 HZ2 HZ3 C   O   N   H   CA  HA  CB  HB2 HB3 CG  HG2 HG3 CD  HD2 
HD3 CE  HE2 HE3 NZ  HZ1 HZ2 HZ3 C   O   N   H   CA  HA  CB  HB2 HB3 CG  OD1 ND2 
HD21HD22C   O   N   H   CA  HA  CB  HB1 HB2 HB3 C   O   N   H   CA  HA  CB  HB2 
HB3 CG  HG2 HG3 CD  OE1 OE2 C   O   N   H   CA  HA  CB  HB2 HB3 SG  C   O   N   
H   CA  HA  CB  HB2 HB3 CG  HG2 HG3 CD  HD2 HD3 CE  HE2 HE3 NZ  HZ1 HZ2 HZ3 C   
O   N   H   CA  HA  CB  HB1 HB2 HB3 C   O   N   HN1 HN2 NF  NB  NG  CD  HD2 HD3 
CE  HE2 HE3 OZ  CH  HH2 HH3 CQ  HQ2 HQ3 OI  CK  HK2 HK3 CV  HV2 HV3 OM  CN  HN2 
HN3 CX  HX2 HX3 NO  NP  NR  
%FLAG CHARGE                                                                    
%FORMAT(5E16.8)                                                                 
  2.04636429E+00 -6.67300626E+00  2.04636429E+00  2.04636429E+00  1.08823576E+01
 -1.03484442E+01 -9.40817349E+00  5.35006728E+00  7.23425310E-01  2.01356415E+00
  1.02044880E+00 -3.15245790E-01 -3.15245790E-01  2.47823280E-01 -7.74447750E-01
 -7.74447750E-01  1.46762404E+01 -1.49204192E+01 -1.49204192E+01  9.77808618E+00
 -1.06035564E+01 -7.57501011E+00  4.95464337E+00 -1.59445125E+00  1.76574087E+00
  5.43935655E+00 -5.41202310E-01 -5.81655816E+00  1.44138393E+00  1.44138393E+00
  1.44138393E+00 -5.81655816E+00  1.44138393E+00  1.44138393E+00  1.44138393E+00
  1.08841798E+01 -1.03484442E+01 -6.33953817E+00  5.00566581E+00 -4.37335200E+00
  2.59849998E+00 -1.71289620E-01  6.59647260E-01  6.59647260E-01  3.40757010E-01
  1.87689690E-01  1.87689690E-01 -8.72848170E-01  1.13160483E+00  1.13160483E+00
 -2.60578890E-01  2.06823105E+00  2.06823105E+00 -7.02287442E+00  6.19558200E+00
  6.19558200E+00  6.19558200E+00  1.33769904E+01 -1.07402236E+01 -7.57501011E+00
  4.95464337E+00 -5.64891300E-02  1.54889550E+00 -6.56002800E-02  3.11601330E-01
  3.11601330E-01 -1.17533835E+00  6.41424960E-01  6.41424960E-01  1.26663207E+01
 -1.10900918E+01 -1.71417176E+01  7.74629973E+00  7.74629973E+00  1.08841798E+01
 -1.03484442E+01 -7.57501011E+00  4.95464337E+00 -9.43915140E-01  1.68009606E+00
 -2.00809746E+00  8.32759110E-01  8.32759110E-01  6.43429413E+00 -6.57825030E-01
 -7.50940983E+00  1.82223000E+00  1.82223000E+00  1.82223000E+00 -7.50940983E+00
  1.82223000E+00  1.82223000E+00  1.82223000E+00  1.08841798E+01 -1.03484442E+01
 -9.40817349E+00  5.35006728E+00  7.23425310E-01  2.01356415E+00  1.02044880E+00
 -3.15245790E-01 -3.15245790E-01  2.47823280E-01 -7.74447750E-01 -7.74447750E-01
  1.46762404E+01 -1.49204192E+01 -1.49204192E+01  9.77808618E+00 -1.06035564E+01
 -7.57501011E+00  4.95464337E+00  6.14091510E-01  1.49969529E+00 -3.32556975E+00
  1.09880469E+00  1.09880469E+00  1.09880469E+00  1.08841798E+01 -1.03484442E+01
 -9.40817349E+00  5.35006728E+00  7.23425310E-01  2.01356415E+00  1.02044880E+00
 -3.15245790E-01 -3.15245790E-01  2.47823280E-01 -7.74447750E-01 -7.74447750E-01
  1.46762404E+01 -1.49204192E+01 -1.49204192E+01  9.77808618E+00 -1.06035564E+01
 -7.57501011E+00  4.95464337E+00 -1.59445125E+00  1.76574087E+00  5.43935655E+00
 -5.41202310E-01 -5.81655816E+00  1.44138393E+00  1.44138393E+00  1.44138393E+00
 -5.81655816E+00  1.44138393E+00  1.44138393E+00  1.44138393E+00  1.08841798E+01
 -1.03484442E+01 -9.40817349E+00  5.35006728E+00  7.23425310E-01  2.01356415E+00
  1.02044880E+00 -3.15245790E-01 -3.15245790E-01  2.47823280E-01 -7.74447750E-01
 -7.74447750E-01  1.46762404E+01 -1.49204192E+01 -1.49204192E+01  9.77808618E+00
 -1.06035564E+01 -9.40817349E+00  5.35006728E+00  7.23425310E-01  2.01356415E+00
  1.02044880E+00 -3.15245790E-01 -3.15245790E-01  2.47823280E-01 -7.74447750E-01
 -7.74447750E-01  1.46762404E+01 -1.49204192E+01 -1.49204192E+01  9.77808618E+00
 -1.06035564E+01 -7.57501011E+00  4.95464337E+00 -9.43915140E-01  1.68009606E+00
 -2.00809746E+00  8.32759110E-01  8.32759110E-01  6.43429413E+00 -6.57825030E-01
 -7.50940983E+00  1.82223000E+00  1.82223000E+00  1.82223000E+00 -7.50940983E+00
  1.82223000E+00  1.82223000E+00  1.82223000E+00  1.08841798E+01 -1.03484442E+01
 -9.40817349E+00  5.35006728E+00  7.23425310E-01  2.01356415E+00  1.02044880E+00
 -3.15245790E-01 -3.15245790E-01  2.47823280E-01 -7.74447750E-01 -7.74447750E-01
  1.46762404E+01 -1.49204192E+01 -1.49204192E+01  9.77808618E+00 -1.06035564E+01
 -7.57501011E+00  4.95464337E+00 -4.53735270E-01  1.53613989E+00  3.85766091E+00
  6.41424960E-01  6.41424960E-01 -1.19283176E+01  7.79003325E+00  1.08841798E+01
 -1.03484442E+01 -9.40817349E+00  5.35006728E+00  7.23425310E-01  2.01356415E+00
  1.02044880E+00 -3.15245790E-01 -3.15245790E-01  2.47823280E-01 -7.74447750E-01
 -7.74447750E-01  1.46762404E+01 -1.49204192E+01 -1.49204192E+01  9.77808618E+00
 -1.06035564E+01 -7.57501011E+00  4.95464337E+00 -9.43915140E-01  1.68009606E+00
 -2.00809746E+00  8.32759110E-01  8.32759110E-01  6.43429413E+00 -6.57825030E-01
 -7.50940983E+00  1.82223000E+00  1.82223000E+00  1.82223000E+00 -7.50940983E+00
  1.82223000E+00  1.82223000E+00  1.82223000E+00  1.08841798E+01 -1.03484442E+01
 -7.57501011E+00  4.95464337E+00 -5.01113250E-01  2.04636429E+00 -9.11115000E-02
  6.17735970E-01  6.17735970E-01 -2.57845545E+00 -2.98481274E+00  3.75743826E+00
 -6.22838214E+00  6.21744876E+00  2.51467740E+00 -4.73962023E+00  2.86454556E+00
 -2.06640882E+00  2.58209991E+00 -3.59343756E+00  2.63676681E+00 -4.34966301E+00
  3.09779100E+00  2.26503189E+00  1.08841798E+01 -1.03484442E+01 -7.57501011E+00
  4.95464337E+00  3.42579240E-01  1.60538463E+00 -8.41870260E-01  7.32536460E-01
  7.32536460E-01 -4.84713180E-01 -6.94451853E+00  6.64931727E+00  3.74832711E+00
  2.53654416E+00 -1.04359112E+01  2.35432116E+00  2.09009781E+00  1.08841798E+01
 -1.03484442E+01 -7.57501011E+00  4.95464337E+00 -9.43915140E-01  1.68009606E+00
 -2.00809746E+00  8.32759110E-01  8.32759110E-01  6.43429413E+00 -6.57825030E-01
 -7.50940983E+00  1.82223000E+00  1.82223000E+00  1.82223000E+00 -7.50940983E+00
  1.82223000E+00  1.82223000E+00  1.82223000E+00  1.08841798E+01 -1.03484442E+01
 -9.40817349E+00  5.35006728E+00  7.23425310E-01  2.01356415E+00  1.02044880E+00
 -3.15245790E-01 -3.15245790E-01  2.47823280E-01 -7.74447750E-01 -7.74447750E-01
  1.46762404E+01 -1.49204192E+01 -1.49204192E+01  9.77808618E+00 -1.06035564E+01
 -7.57501011E+00  4.95464337E+00  1.08841798E+01 -1.03484442E+01 -3.46223700E-02
  2.55294423E+00 -5.92953642E+00  2.19032046E+00  2.19032046E+00  6.19558200E+00
 -6.48531657E+00  3.75014934E+00 -9.40817349E+00  5.35006728E+00  7.23425310E-01
  2.01356415E+00  1.02044880E+00 -3.15245790E-01 -3.15245790E-01  2.47823280E-01
 -7.74447750E-01 -7.74447750E-01  1.46762404E+01 -1.49204192E+01 -1.49204192E+01
  9.77808618E+00 -1.06035564E+01 -7.57501011E+00  4.95464337E+00 -1.59445125E+00
  1.76574087E+00  5.43935655E+00 -5.41202310E-01 -5.81655816E+00  1.44138393E+00
  1.44138393E+00  1.44138393E+00 -5.81655816E+00  1.44138393E+00  1.44138393E+00
  1.44138393E+00  1.08841798E+01 -1.03484442E+01 -7.57501011E+00  4.95464337E+00
  6.14091510E-01  1.49969529E+00 -3.32556975E+00  1.09880469E+00  1.09880469E+00
  1.09880469E+00  1.08841798E+01 -1.03484442E+01 -6.33953817E+00  5.00566581E+00
 -4.80522051E+00  2.84267880E+00 -1.27556100E-02  5.95869210E-01  5.95869210E-01
  7.10669700E-01  5.19335550E-01  5.19335550E-01  8.85603780E-01  1.25187201E+00
  1.25187201E+00 -9.64870785E+00  6.29762688E+00  1.47163295E+01 -1.57203782E+01
  8.15994594E+00  8.15994594E+00 -1.57203782E+01  8.15994594E+00  8.15994594E+00
  1.33769904E+01 -1.07402236E+01 -7.57501011E+00  4.95464337E+00 -9.43915140E-01
  1.68009606E+00 -2.00809746E+00  8.32759110E-01  8.32759110E-01  6.43429413E+00
 -6.57825030E-01 -7.50940983E+00  1.82223000E+00  1.82223000E+00  1.82223000E+00
 -7.50940983E+00  1.82223000E+00  1.82223000E+00  1.82223000E+00  1.08841798E+01
 -1.03484442E+01 -9.40817349E+00  5.35006728E+00  7.23425310E-01  2.01356415E+00
  1.02044880E+00 -3.15245790E-01 -3.15245790E-01  2.47823280E-01 -7.74447750E-01
 -7.74447750E-01  1.46762404E+01 -1.49204192E+01 -1.49204192E+01  9.77808618E+00
 -1.06035564E+01 -6.33953817E+00  5.00566581E+00 -4.37335200E+00  2.59849998E+00
 -1.71289620E-01  6.59647260E-01  6.59647260E-01  3.40757010E-01  1.87689690E-01
  1.87689690E-01 -8.72848170E-01  1.13160483E+00  1.13160483E+00 -2.60578890E-01
  2.06823105E+00  2.06823105E+00 -7.02287442E+00  6.19558200E+00  6.19558200E+00
  6.19558200E+00  1.33769904E+01 -1.07402236E+01 -9.40817349E+00  5.35006728E+00
  7.23425310E-01  2.01356415E+00  1.02044880E+00 -3.15245790E-01 -3.15245790E-01
  2.47823280E-01 -7.74447750E-01 -7.74447750E-01  1.46762404E+01 -1.49204192E+01
 -1.49204192E+01  9.77808618E+00 -1.06035564E+01 -7.57501011E+00  4.95464337E+00
  2.60578890E-01  1.90969704E+00 -3.71917143E+00  1.45231731E+00  1.45231731E+00
  1.29924999E+01 -1.08076461E+01 -1.67481159E+01  7.64607708E+00  7.64607708E+00
  1.08841798E+01 -1.03484442E+01 -7.57501011E+00  4.95464337E+00  6.14091510E-01
  1.49969529E+00 -3.32556975E+00  1.09880469E+00  1.09880469E+00  1.09880469E+00
  1.08841798E+01 -1.03484442E+01 -9.40817349E+00  5.35006728E+00  7.23425310E-01
  2.01356415E+00  1.02044880E+00 -3.15245790E-01 -3.15245790E-01  2.47823280E-01
 -7.74447750E-01 -7.74447750E-01  1.46762404E+01 -1.49204192E+01 -1.49204192E+01
  9.77808618E+00 -1.06035564E+01 -7.57501011E+00  4.95464337E+00  7.81736670E-01
  1.39582818E+00 -1.43956170E+00  1.65822930E+00  1.65822930E+00 -1.96983063E+00
  1.08841798E+01 -1.03484442E+01 -9.40817349E+00  5.35006728E+00  7.23425310E-01
  2.01356415E+00  1.02044880E+00 -3.15245790E-01 -3.15245790E-01  2.47823280E-01
 -7.74447750E-01 -7.74447750E-01  1.46762404E+01 -1.49204192E+01 -1.49204192E+01
  9.77808618E+00 -1.06035564E+01 -7.57501011E+00  4.95464337E+00  6.14091510E-01
  1.49969529E+00 -3.32556975E+00  1.09880469E+00  1.09880469E+00  1.09880469E+00
  1.08841798E+01 -1.03484442E+01 -8.43692490E+00  4.21846245E+00  4.21846245E+00
  2.04636429E+00 -6.67300626E+00  2.04636429E+00  2.04636429E+00  1.08823576E+01
 -1.03484442E+01 -6.33953817E+00  5.00566581E+00 -4.37335200E+00  2.59849998E+00
 -1.71289620E-01  6.59647260E-01  6.59647260E-01  3.40757010E-01  1.87689690E-01
  1.87689690E-01 -8.72848170E-01  1.13160483E+00  1.13160483E+00 -2.60578890E-01
  2.06823105E+00  2.06823105E+00 -7.02287442E+00  6.19558200E+00  6.19558200E+00
  6.19558200E+00  1.33769904E+01 -1.07402236E+01 -7.57501011E+00  4.95464337E+00
 -1.59445125E+00  1.76574087E+00  5.43935655E+00 -5.41202310E-01 -5.81655816E+00
  1.44138393E+00  1.44138393E+00  1.44138393E+00 -5.81655816E+00  1.44138393E+00
  1.44138393E+00  1.44138393E+00  1.08841798E+01 -1.03484442E+01 -6.33953817E+00
  5.00566581E+00 -4.37335200E+00  2.59849998E+00 -1.71289620E-01  6.59647260E-01
  6.59647260E-01  3.40757010E-01  1.87689690E-01  1.87689690E-01 -8.72848170E-01
  1.13160483E+00  1.13160483E+00 -2.60578890E-01  2.06823105E+00  2.06823105E+00
 -7.02287442E+00  6.19558200E+00  6.19558200E+00  6.19558200E+00  1.33769904E+01
 -1.07402236E+01 -7.57501011E+00  4.95464337E+00 -5.64891300E-02  1.54889550E+00
 -6.56002800E-02  3.11601330E-01  3.11601330E-01 -1.17533835E+00  6.41424960E-01
  6.41424960E-01  1.26663207E+01 -1.10900918E+01 -1.71417176E+01  7.74629973E+00
  7.74629973E+00  1.08841798E+01 -1.03484442E+01 -7.57501011E+00  4.95464337E+00
 -9.43915140E-01  1.68009606E+00 -2.00809746E+00  8.32759110E-01  8.32759110E-01
  6.43429413E+00 -6.57825030E-01 -7.50940983E+00  1.82223000E+00  1.82223000E+00
  1.82223000E+00 -7.50940983E+00  1.82223000E+00  1.82223000E+00  1.82223000E+00
  1.08841798E+01 -1.03484442E+01 -6.33953817E+00  5.00566581E+00 -4.37335200E+00
  2.59849998E+00 -1.71289620E-01  6.59647260E-01  6.59647260E-01  3.40757010E-01
  1.87689690E-01  1.87689690E-01 -8.72848170E-01  1.13160483E+00  1.13160483E+00
 -2.60578890E-01  2.06823105E+00  2.06823105E+00 -7.02287442E+00  6.19558200E+00
  6.19558200E+00  6.19558200E+00  1.33769904E+01 -1.07402236E+01 -7.57501011E+00
  4.95464337E+00  6.14091510E-01  1.49969529E+00 -3.32556975E+00  1.09880469E+00
  1.09880469E+00  1.09880469E+00  1.08841798E+01 -1.03484442E+01 -6.33953817E+00
  5.00566581E+00 -4.37335200E+00  2.59849998E+00 -1.71289620E-01  6.59647260E-01
  6.59647260E-01  3.40757010E-01  1.87689690E-01  1.87689690E-01 -8.72848170E-01
  1.13160483E+00  1.13160483E+00 -2.60578890E-01  2.06823105E+00  2.06823105E+00
 -7.02287442E+00  6.19558200E+00  6.19558200E+00  6.19558200E+00  1.33769904E+01
 -1.07402236E+01 -7.57501011E+00  4.95464337E+00 -1.59445125E+00  1.76574087E+00
  5.43935655E+00 -5.41202310E-01 -5.81655816E+00  1.44138393E+00  1.44138393E+00
  1.44138393E+00 -5.81655816E+00  1.44138393E+00  1.44138393E+00  1.44138393E+00
  1.08841798E+01 -1.03484442E+01 -9.40817349E+00  5.35006728E+00  7.23425310E-01
  2.01356415E+00  1.02044880E+00 -3.15245790E-01 -3.15245790E-01  2.47823280E-01
 -7.74447750E-01 -7.74447750E-01  1.46762404E+01 -1.49204192E+01 -1.49204192E+01
  9.77808618E+00 -1.06035564E+01 -9.40817349E+00  5.35006728E+00  7.23425310E-01
  2.01356415E+00  1.02044880E+00 -3.15245790E-01 -3.15245790E-01  2.47823280E-01
 -7.74447750E-01 -7.74447750E-01  1.46762404E+01 -1.49204192E+01 -1.49204192E+01
  9.77808618E+00 -1.06035564E+01 -7.57501011E+00  4.95464337E+00 -9.43915140E-01
  1.68009606E+00 -2.00809746E+00  8.32759110E-01  8.32759110E-01  6.43429413E+00
 -6.57825030E-01 -7.50940983E+00  1.82223000E+00  1.82223000E+00  1.82223000E+00
 -7.50940983E+00  1.82223000E+00  1.82223000E+00  1.82223000E+00  1.08841798E+01
 -1.03484442E+01 -6.33953817E+00  5.00566581E+00 -4.37335200E+00  2.59849998E+00
 -1.71289620E-01  6.59647260E-01  6.59647260E-01  3.40757010E-01  1.87689690E-01
  1.87689690E-01 -8.72848170E-01  1.13160483E+00  1.13160483E+00 -2.60578890E-01
  2.06823105E+00  2.06823105E+00 -7.02287442E+00  6.19558200E+00  6.19558200E+00
  6.19558200E+00  1.33769904E+01 -1.07402236E+01 -7.57501011E+00  4.95464337E+00
 -4.53735270E-01  1.53613989E+00  3.85766091E+00  6.41424960E-01  6.41424960E-01
 -1.19283176E+01  7.79003325E+00  1.08841798E+01 -1.03484442E+01 -6.33953817E+00
  5.00566581E+00 -4.37335200E+00  2.59849998E+00 -1.71289620E-01  6.59647260E-01
  6.59647260E-01  3.40757010E-01  1.87689690E-01  1.87689690E-01 -8.72848170E-01
  1.13160483E+00  1.13160483E+00 -2.60578890E-01  2.06823105E+00  2.06823105E+00
 -7.02287442E+00  6.19558200E+00  6.19558200E+00  6.19558200E+00  1.33769904E+01
 -1.07402236E+01 -7.57501011E+00  4.95464337E+00 -9.43915140E-01  1.68009606E+00
 -2.00809746E+00  8.32759110E-01  8.32759110E-01  6.43429413E+00 -6.57825030E-01
 -7.50940983E+00  1.82223000E+00  1.82223000E+00  1.82223000E+00 -7.50940983E+00
  1.82223000E+00  1.82223000E+00  1.82223000E+00  1.08841798E+01 -1.03484442E+01
 -7.57501011E+00  4.95464337E+00 -5.01113250E-01  2.04636429E+00 -9.11115000E-02
  6.17735970E-01  6.17735970E-01 -2.57845545E+00 -2.98481274E+00  3.75743826E+00
 -6.22838214E+00  6.21744876E+00  2.51467740E+00 -4.73962023E+00  2.86454556E+00
 -2.06640882E+00  2.58209991E+00 -3.59343756E+00  2.63676681E+00 -4.34966301E+00
  3.09779100E+00  2.26503189E+00  1.08841798E+01 -1.03484442E+01 -7.57501011E+00
  4.95464337E+00  3.42579240E-01  1.60538463E+00 -8.41870260E-01  7.32536460E-01
  7.32536460E-01 -4.84713180E-01 -6.94451853E+00  6.64931727E+00  3.74832711E+00
  2.53654416E+00 -1.04359112E+01  2.35432116E+00  2.09009781E+00  1.08841798E+01
 -1.03484442E+01 -7.57501011E+00  4.95464337E+00 -9.43915140E-01  1.68009606E+00
 -2.00809746E+00  8.32759110E-01  8.32759110E-01  6.43429413E+00 -6.57825030E-01
 -7.50940983E+00  1.82223000E+00  1.82223000E+00  1.82223000E+00 -7.50940983E+00
  1.82223000E+00  1.82223000E+00  1.82223000E+00  1.08841798E+01 -1.03484442E+01
 -6.33953817E+00  5.00566581E+00 -4.37335200E+00  2.59849998E+00 -1.71289620E-01
  6.59647260E-01  6.59647260E-01  3.40757010E-01  1.87689690E-01  1.87689690E-01
 -8.72848170E-01  1.13160483E+00  1.13160483E+00 -2.60578890E-01  2.06823105E+00
  2.06823105E+00 -7.02287442E+00  6.19558200E+00  6.19558200E+00  6.19558200E+00
  1.33769904E+01 -1.07402236E+01 -7.57501011E+00  4.95464337E+00  2.60578890E-01
  1.90969704E+00 -3.71917143E+00  1.45231731E+00  1.45231731E+00  1.29924999E+01
 -1.08076461E+01 -1.67481159E+01  7.64607708E+00  7.64607708E+00  1.08841798E+01
 -1.03484442E+01 -6.33953817E+00  5.00566581E+00 -4.37335200E+00  2.59849998E+00
 -1.71289620E-01  6.59647260E-01  6.59647260E-01  3.40757010E-01  1.87689690E-01
  1.87689690E-01 -8.72848170E-01  1.13160483E+00  1.13160483E+00 -2.60578890E-01
  2.06823105E+00  2.06823105E+00 -7.02287442E+00  6.19558200E+00  6.19558200E+00
  6.19558200E+00  1.33769904E+01 -1.07402236E+01 -7.57501011E+00  4.95464337E+00
 -1.59445125E+00  1.76574087E+00  5.43935655E+00 -5.41202310E-01 -5.81655816E+00
  1.44138393E+00  1.44138393E+00  1.44138393E+00 -5.81655816E+00  1.44138393E+00
  1.44138393E+00  1.44138393E+00  1.08841798E+01 -1.03484442E+01 -7.57501011E+00
  4.95464337E+00  1.08841798E+01 -1.03484442E+01 -3.46223700E-02  2.55294423E+00
 -5.92953642E+00  2.19032046E+00  2.19032046E+00  6.19558200E+00 -6.48531657E+00
  3.75014934E+00 -6.33953817E+00  5.00566581E+00 -4.80522051E+00  2.84267880E+00
 -1.27556100E-02  5.95869210E-01  5.95869210E-01  7.10669700E-01  5.19335550E-01
  5.19335550E-01  8.85603780E-01  1.25187201E+00  1.25187201E+00 -9.64870785E+00
  6.29762688E+00  1.47163295E+01 -1.57203782E+01  8.15994594E+00  8.15994594E+00
 -1.57203782E+01  8.15994594E+00  8.15994594E+00  1.33769904E+01 -1.07402236E+01
 -7.57501011E+00  4.95464337E+00 -9.43915140E-01  1.68009606E+00 -2.00809746E+00
  8.32759110E-01  8.32759110E-01  6.43429413E+00 -6.57825030E-01 -7.50940983E+00
  1.82223000E+00  1.82223000E+00  1.82223000E+00 -7.50940983E+00  1.82223000E+00
  1.82223000E+00  1.82223000E+00  1.08841798E+01 -1.03484442E+01 -6.33953817E+00
  5.00566581E+00 -4.37335200E+00  2.59849998E+00 -1.71289620E-01  6.59647260E-01
  6.59647260E-01  3.40757010E-01  1.87689690E-01  1.87689690E-01 -8.72848170E-01
  1.13160483E+00  1.13160483E+00 -2.60578890E-01  2.06823105E+00  2.06823105E+00
 -7.02287442E+00  6.19558200E+00  6.19558200E+00  6.19558200E+00  1.33769904E+01
 -1.07402236E+01 -6.33953817E+00  5.00566581E+00 -4.37335200E+00  2.59849998E+00
 -1.71289620E-01  6.59647260E-01  6.59647260E-01  3.40757010E-01  1.87689690E-01
  1.87689690E-01 -8.72848170E-01  1.13160483E+00  1.13160483E+00 -2.60578890E-01
  2.06823105E+00  2.06823105E+00 -7.02287442E+00  6.19558200E+00  6.19558200E+00
  6.19558200E+00  1.33769904E+01 -1.07402236E+01 -6.33953817E+00  5.00566581E+00
 -4.37335200E+00  2.59849998E+00 -1.71289620E-01  6.59647260E-01  6.59647260E-01
  3.40757010E-01  1.87689690E-01  1.87689690E-01 -8.72848170E-01  1.13160483E+00
  1.13160483E+00 -2.60578890E-01  2.06823105E+00  2.06823105E+00 -7.02287442E+00
  6.19558200E+00  6.19558200E+00  6.19558200E+00  1.33769904E+01 -1.07402236E+01
 -7.57501011E+00  4.95464337E+00  2.60578890E-01  1.90969704E+00 -3.71917143E+00
  1.45231731E+00  1.45231731E+00  1.29924999E+01 -1.08076461E+01 -1.67481159E+01
  7.64607708E+00  7.64607708E+00  1.08841798E+01 -1.03484442E+01 -7.57501011E+00
  4.95464337E+00  6.14091510E-01  1.49969529E+00 -3.32556975E+00  1.09880469E+00
  1.09880469E+00  1.09880469E+00  1.08841798E+01 -1.03484442E+01 -9.40817349E+00
  5.35006728E+00  7.23425310E-01  2.01356415E+00  1.02044880E+00 -3.15245790E-01
 -3.15245790E-01  2.47823280E-01 -7.74447750E-01 -7.74447750E-01  1.46762404E+01
 -1.49204192E+01 -1.49204192E+01  9.77808618E+00 -1.06035564E+01 -7.57501011E+00
  4.95464337E+00  7.81736670E-01  1.39582818E+00 -1.43956170E+00  1.65822930E+00
  1.65822930E+00 -1.96983063E+00  1.08841798E+01 -1.03484442E+01 -6.33953817E+00
  5.00566581E+00 -4.37335200E+00  2.59849998E+00 -1.71289620E-01  6.59647260E-01
  6.59647260E-01  3.40757010E-01  1.87689690E-01  1.87689690E-01 -8.72848170E-01
  1.13160483E+00  1.13160483E+00 -2.60578890E-01  2.06823105E+00  2.06823105E+00
 -7.02287442E+00  6.19558200E+00  6.19558200E+00  6.19558200E+00  1.33769904E+01
 -1.07402236E+01 -7.57501011E+00  4.95464337E+00  6.14091510E-01  1.49969529E+00
 -3.32556975E+00  1.09880469E+00  1.09880469E+00  1.09880469E+00  1.08841798E+01
 -1.03484442E+01 -8.43692490E+00  4.21846245E+00  4.21846245E+00 -5.96962548E+00
 -4.85624295E+00  6.69669525E+00 -2.61307782E+00  1.72382958E+00  1.72382958E+00
  3.19072473E+00  6.17735970E-01  6.17735970E-01 -7.47843192E+00  2.08280889E+00
  8.87426010E-01  8.87426010E-01  2.78983413E+00  7.23425310E-01  7.23425310E-01
 -8.18545716E+00  2.78983413E+00  7.23425310E-01  7.23425310E-01  2.08280889E+00
  8.87426010E-01  8.87426010E-01 -7.47843192E+00  3.19072473E+00  6.17735970E-01
  6.17735970E-01 -2.61307782E+00  1.72382958E+00  1.72382958E+00  6.69669525E+00
 -4.85624295E+00 -5.96962548E+00
%FLAG ATOMIC_NUMBER                                                             
%FORMAT(10I8)                                                                   
       1       6       1       1       6       8       7       1       6       1
       6       1       1       6       1       1       6       8       8       6
       8       7       1       6       1       6       1       6       1       1
       1       6       1       1       1       6       8       7       1       6
       1       6       1       1       6       1       1       6       1       1
       6       1       1       7       1       1       1       6       8       7
       1       6       1       6       1       1       6       1       1       6
       8       7       1       1       6       8       7       1       6       1
       6       1       1       6       1       6       1       1       1       6
       1       1       1       6       8       7       1       6       1       6
       1       1       6       1       1       6       8       8       6       8
       7       1       6       1       6       1       1       1       6       8
       7       1       6       1       6       1       1       6       1       1
       6       8       8       6       8       7       1       6       1       6
       1       6       1       1       1       6       1       1       1       6
       8       7       1       6       1       6       1       1       6       1
       1       6       8       8       6       8       7       1       6       1
       6       1       1       6       1       1       6       8       8       6
       8       7       1       6       1       6       1       1       6       1
       6       1       1       1       6       1       1       1       6       8
       7       1       6       1       6       1       1       6       1       1
       6       8       8       6       8       7       1       6       1       6
       1       1       8       1       6       8       7       1       6       1
       6       1       1       6       1       1       6       8       8       6
       8       7       1       6       1       6       1       1       6       1
       6       1       1       1       6       1       1       1       6       8
       7       1       6       1       6       1       1       6       6       1
       7       1       6       6       1       6       1       6       1       6
       1       6       6       8       7       1       6       1       6       1
       1       6       7       1       6       1       7       6       1       6
       8       7       1       6       1       6       1       1       6       1
       6       1       1       1       6       1       1       1       6       8
       7       1       6       1       6       1       1       6       1       1
       6       8       8       6       8       7       1       6       8       6
       1       6       1       1       6       6       1       7       1       6
       1       6       1       1       6       1       1       6       8       8
       6       8       7       1       6       1       6       1       6       1
       1       1       6       1       1       1       6       8       7       1
       6       1       6       1       1       1       6       8       7       1
       6       1       6       1       1       6       1       1       6       1
       1       7       1       6       7       1       1       7       1       1
       6       8       7       1       6       1       6       1       1       6
       1       6       1       1       1       6       1       1       1       6
       8       7       1       6       1       6       1       1       6       1
       1       6       8       8       6       8       7       1       6       1
       6       1       1       6       1       1       6       1       1       6
       1       1       7       1       1       1       6       8       7       1
       6       1       6       1       1       6       1       1       6       8
       8       6       8       7       1       6       1       6       1       1
       6       8       7       1       1       6       8       7       1       6
       1       6       1       1       1       6       8       7       1       6
       1       6       1       1       6       1       1       6       8       8
       6       8       7       1       6       1       6       1       1      16
       6       8       7       1       6       1       6       1       1       6
       1       1       6       8       8       6       8       7       1       6
       1       6       1       1       1       6       8       7       1       1
       1       6       1       1       6       8       7       1       6       1
       6       1       1       6       1       1       6       1       1       6
       1       1       7       1       1       1       6       8       7       1
       6       1       6       1       6       1       1       1       6       1
       1       1       6       8       7       1       6       1       6       1
       1       6       1       1       6       1       1       6       1       1
       7       1       1       1       6       8       7       1       6       1
       6       1       1       6       1       1       6       8       7       1
       1       6       8       7       1       6       1       6       1       1
       6       1       6       1       1       1       6       1       1       1
       6       8       7       1       6       1       6       1       1       6
       1       1       6       1       1       6       1       1       7       1
       1       1       6       8       7       1       6       1       6       1
       1       1       6       8       7       1       6       1       6       1
       1       6       1       1       6       1       1       6       1       1
       7       1       1       1       6       8       7       1       6       1
       6       1       6       1       1       1       6       1       1       1
       6       8       7       1       6       1       6       1       1       6
       1       1       6       8       8       6       8       7       1       6
       1       6       1       1       6       1       1       6       8       8
       6       8       7       1       6       1       6       1       1       6
       1       6       1       1       1       6       1       1       1       6
       8       7       1       6       1       6       1       1       6       1
       1       6       1       1       6       1       1       7       1       1
       1       6       8       7       1       6       1       6       1       1
       8       1       6       8       7       1       6       1       6       1
       1       6       1       1       6       1       1       6       1       1
       7       1       1       1       6       8       7       1       6       1
       6       1       1       6       1       6       1       1       1       6
       1       1       1       6       8       7       1       6       1       6
       1       1       6       6       1       7       1       6       6       1
       6       1       6       1       6       1       6       6       8       7
       1       6       1       6       1       1       6       7       1       6
       1       7       6       1       6       8       7       1       6       1
       6       1       1       6       1       6       1       1       1       6
       1       1       1       6       8       7       1       6       1       6
       1       1       6       1       1       6       1       1       6       1
       1       7       1       1       1       6       8       7       1       6
       1       6       1       1       6       8       7       1       1       6
       8       7       1       6       1       6       1       1       6       1
       1       6       1       1       6       1       1       7       1       1
       1       6       8       7       1       6       1       6       1       6
       1       1       1       6       1       1       1       6       8       7
       1       6       8       6       1       6       1       1       6       6
       1       7       1       6       1       6       1       1       6       1
       1       6       1       1       7       1       6       7       1       1
       7       1       1       6       8       7       1       6       1       6
       1       1       6       1       6       1       1       1       6       1
       1       1       6       8       7       1       6       1       6       1
       1       6       1       1       6       1       1       6       1       1
       7       1       1       1       6       8       7       1       6       1
       6       1       1       6       1       1       6       1       1       6
       1       1       7       1       1       1       6       8       7       1
       6       1       6       1       1       6       1       1       6       1
       1       6       1       1       7       1       1       1       6       8
       7       1       6       1       6       1       1       6       8       7
       1       1       6       8       7       1       6       1       6       1
       1       1       6       8       7       1       6       1       6       1
       1       6       1       1       6       8       8       6       8       7
       1       6       1       6       1       1      16       6       8       7
       1       6       1       6       1       1       6       1       1       6
       1       1       6       1       1       7       1       1       1       6
       8       7       1       6       1       6       1       1       1       6
       8       7       1       1       7       7       7       6       1       1
       6       1       1       8       6       1       1       6       1       1
       8       6       1       1       6       1       1       8       6       1
       1       6       1       1       7       7       7
%FLAG MASS                                                                      
%FORMAT(5E16.8)                                                                 
  1.00800000E+00  1.20100000E+01  1.00800000E+00  1.00800000E+00  1.20100000E+01
  1.60000000E+01  1.40100000E+01  1.00800000E+00  1.20100000E+01  1.00800000E+00
  1.20100000E+01  1.00800000E+00  1.00800000E+00  1.20100000E+01  1.00800000E+00
  1.00800000E+00  1.20100000E+01  1.60000000E+01  1.60000000E+01  1.20100000E+01
  1.60000000E+01  1.40100000E+01  1.00800000E+00  1.20100000E+01  1.00800000E+00
  1.20100000E+01  1.00800000E+00  1.20100000E+01  1.00800000E+00  1.00800000E+00
  1.00800000E+00  1.20100000E+01  1.00800000E+00  1.00800000E+00  1.00800000E+00
  1.20100000E+01  1.60000000E+01  1.40100000E+01  1.00800000E+00  1.20100000E+01
  1.00800000E+00  1.20100000E+01  1.00800000E+00  1.00800000E+00  1.20100000E+01
  1.00800000E+00  1.00800000E+00  1.20100000E+01  1.00800000E+00  1.00800000E+00
  1.20100000E+01  1.00800000E+00  1.00800000E+00  1.40100000E+01  1.00800000E+00
  1.00800000E+00  1.00800000E+00  1.20100000E+01  1.60000000E+01  1.40100000E+01
  1.00800000E+00  1.20100000E+01  1.00800000E+00  1.20100000E+01  1.00800000E+00
  1.00800000E+00  1.20100000E+01  1.00800000E+00  1.00800000E+00  1.20100000E+01
  1.60000000E+01  1.40100000E+01  1.00800000E+00  1.00800000E+00  1.20100000E+01
  1.60000000E+01  1.40100000E+01  1.00800000E+00  1.20100000E+01  1.00800000E+00
  1.20100000E+01  1.00800000E+00  1.00800000E+00  1.20100000E+01  1.00800000E+00
  1.20100000E+01  1.00800000E+00  1.00800000E+00  1.00800000E+00  1.20100000E+01
  1.00800000E+00  1.00800000E+00  1.00800000E+00  1.20100000E+01  1.60000000E+01
  1.40100000E+01  1.00800000E+00  1.20100000E+01  1.00800000E+00  1.20100000E+01
  1.00800000E+00  1.00800000E+00  1.20100000E+01  1.00800000E+00  1.00800000E+00
  1.20100000E+01  1.60000000E+01  1.60000000E+01  1.20100000E+01  1.60000000E+01
  1.40100000E+01  1.00800000E+00  1.20100000E+01  1.00800000E+00  1.20100000E+01
  1.00800000E+00  1.00800000E+00  1.00800000E+00  1.20100000E+01  1.60000000E+01
  1.40100000E+01  1.00800000E+00  1.20100000E+01  1.00800000E+00  1.20100000E+01
  1.00800000E+00  1.00800000E+00  1.20100000E+01  1.00800000E+00  1.00800000E+00
  1.20100000E+01  1.60000000E+01  1.60000000E+01  1.20100000E+01  1.60000000E+01
  1.40100000E+01  1.00800000E+00  1.20100000E+01  1.00800000E+00  1.20100000E+01
  1.00800000E+00  1.20100000E+01  1.00800000E+00  1.00800000E+00  1.00800000E+00
  1.20100000E+01  1.00800000E+00  1.00800000E+00  1.00800000E+00  1.20100000E+01
  1.60000000E+01  1.40100000E+01  1.00800000E+00  1.20100000E+01  1.00800000E+00
  1.20100000E+01  1.00800000E+00  1.00800000E+00  1.20100000E+01  1.00800000E+00
  1.00800000E+00  1.20100000E+01  1.60000000E+01  1.60000000E+01  1.20100000E+01
  1.60000000E+01  1.40100000E+01  1.00800000E+00  1.20100000E+01  1.00800000E+00
  1.20100000E+01  1.00800000E+00  1.00800000E+00  1.20100000E+01  1.00800000E+00
  1.00800000E+00  1.20100000E+01  1.60000000E+01  1.60000000E+01  1.20100000E+01
  1.60000000E+01  1.40100000E+01  1.00800000E+00  1.20100000E+01  1.00800000E+00
  1.20100000E+01  1.00800000E+00  1.00800000E+00  1.20100000E+01  1.00800000E+00
  1.20100000E+01  1.00800000E+00  1.00800000E+00  1.00800000E+00  1.20100000E+01
  1.00800000E+00  1.00800000E+00  1.00800000E+00  1.20100000E+01  1.60000000E+01
  1.40100000E+01  1.00800000E+00  1.20100000E+01  1.00800000E+00  1.20100000E+01
  1.00800000E+00  1.00800000E+00  1.20100000E+01  1.00800000E+00  1.00800000E+00
  1.20100000E+01  1.60000000E+01  1.60000000E+01  1.20100000E+01  1.60000000E+01
  1.40100000E+01  1.00800000E+00  1.20100000E+01  1.00800000E+00  1.20100000E+01
  1.00800000E+00  1.00800000E+00  1.60000000E+01  1.00800000E+00  1.20100000E+01
  1.60000000E+01  1.40100000E+01  1.00800000E+00  1.20100000E+01  1.00800000E+00
  1.20100000E+01  1.00800000E+00  1.00800000E+00  1.20100000E+01  1.00800000E+00
  1.00800000E+00  1.20100000E+01  1.60000000E+01  1.60000000E+01  1.20100000E+01
  1.60000000E+01  1.40100000E+01  1.00800000E+00  1.20100000E+01  1.00800000E+00
  1.20100000E+01  1.00800000E+00  1.00800000E+00  1.20100000E+01  1.00800000E+00
  1.20100000E+01  1.00800000E+00  1.00800000E+00  1.00800000E+00  1.20100000E+01
  1.00800000E+00  1.00800000E+00  1.00800000E+00  1.20100000E+01  1.60000000E+01
  1.40100000E+01  1.00800000E+00  1.20100000E+01  1.00800000E+00  1.20100000E+01
  1.00800000E+00  1.00800000E+00  1.20100000E+01  1.20100000E+01  1.00800000E+00
  1.40100000E+01  1.00800000E+00  1.20100000E+01  1.20100000E+01  1.00800000E+00
  1.20100000E+01  1.00800000E+00  1.20100000E+01  1.00800000E+00  1.20100000E+01
  1.00800000E+00  1.20100000E+01  1.20100000E+01  1.60000000E+01  1.40100000E+01
  1.00800000E+00  1.20100000E+01  1.00800000E+00  1.20100000E+01  1.00800000E+00
  1.00800000E+00  1.20100000E+01  1.40100000E+01  1.00800000E+00  1.20100000E+01
  1.00800000E+00  1.40100000E+01  1.20100000E+01  1.00800000E+00  1.20100000E+01
  1.60000000E+01  1.40100000E+01  1.00800000E+00  1.20100000E+01  1.00800000E+00
  1.20100000E+01  1.00800000E+00  1.00800000E+00  1.20100000E+01  1.00800000E+00
  1.20100000E+01  1.00800000E+00  1.00800000E+00  1.00800000E+00  1.20100000E+01
  1.00800000E+00  1.00800000E+00  1.00800000E+00  1.20100000E+01  1.60000000E+01
  1.40100000E+01  1.00800000E+00  1.20100000E+01  1.00800000E+00  1.20100000E+01
  1.00800000E+00  1.00800000E+00  1.20100000E+01  1.00800000E+00  1.00800000E+00
  1.20100000E+01  1.60000000E+01  1.60000000E+01  1.20100000E+01  1.60000000E+01
  1.40100000E+01  1.00800000E+00  1.20100000E+01  1.60000000E+01  1.20100000E+01
  1.00800000E+00  1.20100000E+01  1.00800000E+00  1.00800000E+00  1.20100000E+01
  1.20100000E+01  1.00800000E+00  1.40100000E+01  1.00800000E+00  1.20100000E+01
  1.00800000E+00  1.20100000E+01  1.00800000E+00  1.00800000E+00  1.20100000E+01
  1.00800000E+00  1.00800000E+00  1.20100000E+01  1.60000000E+01  1.60000000E+01
  1.20100000E+01  1.60000000E+01  1.40100000E+01  1.00800000E+00  1.20100000E+01
  1.00800000E+00  1.20100000E+01  1.00800000E+00  1.20100000E+01  1.00800000E+00
  1.00800000E+00  1.00800000E+00  1.20100000E+01  1.00800000E+00  1.00800000E+00
  1.00800000E+00  1.20100000E+01  1.60000000E+01  1.40100000E+01  1.00800000E+00
  1.20100000E+01  1.00800000E+00  1.20100000E+01  1.00800000E+00  1.00800000E+00
  1.00800000E+00  1.20100000E+01  1.60000000E+01  1.40100000E+01  1.00800000E+00
  1.20100000E+01  1.00800000E+00  1.20100000E+01  1.00800000E+00  1.00800000E+00
  1.20100000E+01  1.00800000E+00  1.00800000E+00  1.20100000E+01  1.00800000E+00
  1.00800000E+00  1.40100000E+01  1.00800000E+00  1.20100000E+01  1.40100000E+01
  1.00800000E+00  1.00800000E+00  1.40100000E+01  1.00800000E+00  1.00800000E+00
  1.20100000E+01  1.60000000E+01  1.40100000E+01  1.00800000E+00  1.20100000E+01
  1.00800000E+00  1.20100000E+01  1.00800000E+00  1.00800000E+00  1.20100000E+01
  1.00800000E+00  1.20100000E+01  1.00800000E+00  1.00800000E+00  1.00800000E+00
  1.20100000E+01  1.00800000E+00  1.00800000E+00  1.00800000E+00  1.20100000E+01
  1.60000000E+01  1.40100000E+01  1.00800000E+00  1.20100000E+01  1.00800000E+00
  1.20100000E+01  1.00800000E+00  1.00800000E+00  1.20100000E+01  1.00800000E+00
  1.00800000E+00  1.20100000E+01  1.60000000E+01  1.60000000E+01  1.20100000E+01
  1.60000000E+01  1.40100000E+01  1.00800000E+00  1.20100000E+01  1.00800000E+00
  1.20100000E+01  1.00800000E+00  1.00800000E+00  1.20100000E+01  1.00800000E+00
  1.00800000E+00  1.20100000E+01  1.00800000E+00  1.00800000E+00  1.20100000E+01
  1.00800000E+00  1.00800000E+00  1.40100000E+01  1.00800000E+00  1.00800000E+00
  1.00800000E+00  1.20100000E+01  1.60000000E+01  1.40100000E+01  1.00800000E+00
  1.20100000E+01  1.00800000E+00  1.20100000E+01  1.00800000E+00  1.00800000E+00
  1.20100000E+01  1.00800000E+00  1.00800000E+00  1.20100000E+01  1.60000000E+01
  1.60000000E+01  1.20100000E+01  1.60000000E+01  1.40100000E+01  1.00800000E+00
  1.20100000E+01  1.00800000E+00  1.20100000E+01  1.00800000E+00  1.00800000E+00
  1.20100000E+01  1.60000000E+01  1.40100000E+01  1.00800000E+00  1.00800000E+00
  1.20100000E+01  1.60000000E+01  1.40100000E+01  1.00800000E+00  1.20100000E+01
  1.00800000E+00  1.20100000E+01  1.00800000E+00  1.00800000E+00  1.00800000E+00
  1.20100000E+01  1.60000000E+01  1.40100000E+01  1.00800000E+00  1.20100000E+01
  1.00800000E+00  1.20100000E+01  1.00800000E+00  1.00800000E+00  1.20100000E+01
  1.00800000E+00  1.00800000E+00  1.20100000E+01  1.60000000E+01  1.60000000E+01
  1.20100000E+01  1.60000000E+01  1.40100000E+01  1.00800000E+00  1.20100000E+01
  1.00800000E+00  1.20100000E+01  1.00800000E+00  1.00800000E+00  3.20600000E+01
  1.20100000E+01  1.60000000E+01  1.40100000E+01  1.00800000E+00  1.20100000E+01
  1.00800000E+00  1.20100000E+01  1.00800000E+00  1.00800000E+00  1.20100000E+01
  1.00800000E+00  1.00800000E+00  1.20100000E+01  1.60000000E+01  1.60000000E+01
  1.20100000E+01  1.60000000E+01  1.40100000E+01  1.00800000E+00  1.20100000E+01
  1.00800000E+00  1.20100000E+01  1.00800000E+00  1.00800000E+00  1.00800000E+00
  1.20100000E+01  1.60000000E+01  1.40100000E+01  1.00800000E+00  1.00800000E+00
  1.00800000E+00  1.20100000E+01  1.00800000E+00  1.00800000E+00  1.20100000E+01
  1.60000000E+01  1.40100000E+01  1.00800000E+00  1.20100000E+01  1.00800000E+00
  1.20100000E+01  1.00800000E+00  1.00800000E+00  1.20100000E+01  1.00800000E+00
  1.00800000E+00  1.20100000E+01  1.00800000E+00  1.00800000E+00  1.20100000E+01
  1.00800000E+00  1.00800000E+00  1.40100000E+01  1.00800000E+00  1.00800000E+00
  1.00800000E+00  1.20100000E+01  1.60000000E+01  1.40100000E+01  1.00800000E+00
  1.20100000E+01  1.00800000E+00  1.20100000E+01  1.00800000E+00  1.20100000E+01
  1.00800000E+00  1.00800000E+00  1.00800000E+00  1.20100000E+01  1.00800000E+00
  1.00800000E+00  1.00800000E+00  1.20100000E+01  1.60000000E+01  1.40100000E+01
  1.00800000E+00  1.20100000E+01  1.00800000E+00  1.20100000E+01  1.00800000E+00
  1.00800000E+00  1.20100000E+01  1.00800000E+00  1.00800000E+00  1.20100000E+01
  1.00800000E+00  1.00800000E+00  1.20100000E+01  1.00800000E+00  1.00800000E+00
  1.40100000E+01  1.00800000E+00  1.00800000E+00  1.00800000E+00  1.20100000E+01
  1.60000000E+01  1.40100000E+01  1.00800000E+00  1.20100000E+01  1.00800000E+00
  1.20100000E+01  1.00800000E+00  1.00800000E+00  1.20100000E+01  1.00800000E+00
  1.00800000E+00  1.20100000E+01  1.60000000E+01  1.40100000E+01  1.00800000E+00
  1.00800000E+00  1.20100000E+01  1.60000000E+01  1.40100000E+01  1.00800000E+00
  1.20100000E+01  1.00800000E+00  1.20100000E+01  1.00800000E+00  1.00800000E+00
  1.20100000E+01  1.00800000E+00  1.20100000E+01  1.00800000E+00  1.00800000E+00
  1.00800000E+00  1.20100000E+01  1.00800000E+00  1.00800000E+00  1.00800000E+00
  1.20100000E+01  1.60000000E+01  1.40100000E+01  1.00800000E+00  1.20100000E+01
  1.00800000E+00  1.20100000E+01  1.00800000E+00  1.00800000E+00  1.20100000E+01
  1.00800000E+00  1.00800000E+00  1.20100000E+01  1.00800000E+00  1.00800000E+00
  1.20100000E+01  1.00800000E+00  1.00800000E+00  1.40100000E+01  1.00800000E+00
  1.00800000E+00  1.00800000E+00  1.20100000E+01  1.60000000E+01  1.40100000E+01
  1.00800000E+00  1.20100000E+01  1.00800000E+00  1.20100000E+01  1.00800000E+00
  1.00800000E+00  1.00800000E+00  1.20100000E+01  1.60000000E+01  1.40100000E+01
  1.00800000E+00  1.20100000E+01  1.00800000E+00  1.20100000E+01  1.00800000E+00
  1.00800000E+00  1.20100000E+01  1.00800000E+00  1.00800000E+00  1.20100000E+01
  1.00800000E+00  1.00800000E+00  1.20100000E+01  1.00800000E+00  1.00800000E+00
  1.40100000E+01  1.00800000E+00  1.00800000E+00  1.00800000E+00  1.20100000E+01
  1.60000000E+01  1.40100000E+01  1.00800000E+00  1.20100000E+01  1.00800000E+00
  1.20100000E+01  1.00800000E+00  1.20100000E+01  1.00800000E+00  1.00800000E+00
  1.00800000E+00  1.20100000E+01  1.00800000E+00  1.00800000E+00  1.00800000E+00
  1.20100000E+01  1.60000000E+01  1.40100000E+01  1.00800000E+00  1.20100000E+01
  1.00800000E+00  1.20100000E+01  1.00800000E+00  1.00800000E+00  1.20100000E+01
  1.00800000E+00  1.00800000E+00  1.20100000E+01  1.60000000E+01  1.60000000E+01
  1.20100000E+01  1.60000000E+01  1.40100000E+01  1.00800000E+00  1.20100000E+01
  1.00800000E+00  1.20100000E+01  1.00800000E+00  1.00800000E+00  1.20100000E+01
  1.00800000E+00  1.00800000E+00  1.20100000E+01  1.60000000E+01  1.60000000E+01
  1.20100000E+01  1.60000000E+01  1.40100000E+01  1.00800000E+00  1.20100000E+01
  1.00800000E+00  1.20100000E+01  1.00800000E+00  1.00800000E+00  1.20100000E+01
  1.00800000E+00  1.20100000E+01  1.00800000E+00  1.00800000E+00  1.00800000E+00
  1.20100000E+01  1.00800000E+00  1.00800000E+00  1.00800000E+00  1.20100000E+01
  1.60000000E+01  1.40100000E+01  1.00800000E+00  1.20100000E+01  1.00800000E+00
  1.20100000E+01  1.00800000E+00  1.00800000E+00  1.20100000E+01  1.00800000E+00
  1.00800000E+00  1.20100000E+01  1.00800000E+00  1.00800000E+00  1.20100000E+01
  1.00800000E+00  1.00800000E+00  1.40100000E+01  1.00800000E+00  1.00800000E+00
  1.00800000E+00  1.20100000E+01  1.60000000E+01  1.40100000E+01  1.00800000E+00
  1.20100000E+01  1.00800000E+00  1.20100000E+01  1.00800000E+00  1.00800000E+00
  1.60000000E+01  1.00800000E+00  1.20100000E+01  1.60000000E+01  1.40100000E+01
  1.00800000E+00  1.20100000E+01  1.00800000E+00  1.20100000E+01  1.00800000E+00
  1.00800000E+00  1.20100000E+01  1.00800000E+00  1.00800000E+00  1.20100000E+01
  1.00800000E+00  1.00800000E+00  1.20100000E+01  1.00800000E+00  1.00800000E+00
  1.40100000E+01  1.00800000E+00  1.00800000E+00  1.00800000E+00  1.20100000E+01
  1.60000000E+01  1.40100000E+01  1.00800000E+00  1.20100000E+01  1.00800000E+00
  1.20100000E+01  1.00800000E+00  1.00800000E+00  1.20100000E+01  1.00800000E+00
  1.20100000E+01  1.00800000E+00  1.00800000E+00  1.00800000E+00  1.20100000E+01
  1.00800000E+00  1.00800000E+00  1.00800000E+00  1.20100000E+01  1.60000000E+01
  1.40100000E+01  1.00800000E+00  1.20100000E+01  1.00800000E+00  1.20100000E+01
  1.00800000E+00  1.00800000E+00  1.20100000E+01  1.20100000E+01  1.00800000E+00
  1.40100000E+01  1.00800000E+00  1.20100000E+01  1.20100000E+01  1.00800000E+00
  1.20100000E+01  1.00800000E+00  1.20100000E+01  1.00800000E+00  1.20100000E+01
  1.00800000E+00  1.20100000E+01  1.20100000E+01  1.60000000E+01  1.40100000E+01
  1.00800000E+00  1.20100000E+01  1.00800000E+00  1.20100000E+01  1.00800000E+00
  1.00800000E+00  1.20100000E+01  1.40100000E+01  1.00800000E+00  1.20100000E+01
  1.00800000E+00  1.40100000E+01  1.20100000E+01  1.00800000E+00  1.20100000E+01
  1.60000000E+01  1.40100000E+01  1.00800000E+00  1.20100000E+01  1.00800000E+00
  1.20100000E+01  1.00800000E+00  1.00800000E+00  1.20100000E+01  1.00800000E+00
  1.20100000E+01  1.00800000E+00  1.00800000E+00  1.00800000E+00  1.20100000E+01
  1.00800000E+00  1.00800000E+00  1.00800000E+00  1.20100000E+01  1.60000000E+01
  1.40100000E+01  1.00800000E+00  1.20100000E+01  1.00800000E+00  1.20100000E+01
  1.00800000E+00  1.00800000E+00  1.20100000E+01  1.00800000E+00  1.00800000E+00
  1.20100000E+01  1.00800000E+00  1.00800000E+00  1.20100000E+01  1.00800000E+00
  1.00800000E+00  1.40100000E+01  1.00800000E+00  1.00800000E+00  1.00800000E+00
  1.20100000E+01  1.60000000E+01  1.40100000E+01  1.00800000E+00  1.20100000E+01
  1.00800000E+00  1.20100000E+01  1.00800000E+00  1.00800000E+00  1.20100000E+01
  1.60000000E+01  1.40100000E+01  1.00800000E+00  1.00800000E+00  1.20100000E+01
  1.60000000E+01  1.40100000E+01  1.00800000E+00  1.20100000E+01  1.00800000E+00
  1.20100000E+01  1.00800000E+00  1.00800000E+00  1.20100000E+01  1.00800000E+00
  1.00800000E+00  1.20100000E+01  1.00800000E+00  1.00800000E+00  1.20100000E+01
  1.00800000E+00  1.00800000E+00  1.40100000E+01  1.00800000E+00  1.00800000E+00
  1.00800000E+00  1.20100000E+01  1.60000000E+01  1.40100000E+01  1.00800000E+00
  1.20100000E+01  1.00800000E+00  1.20100000E+01  1.00800000E+00  1.20100000E+01
  1.00800000E+00  1.00800000E+00  1.00800000E+00  1.20100000E+01  1.00800000E+00
  1.00800000E+00  1.00800000E+00  1.20100000E+01  1.60000000E+01  1.40100000E+01
  1.00800000E+00  1.20100000E+01  1.60000000E+01  1.20100000E+01  1.00800000E+00
  1.20100000E+01  1.00800000E+00  1.00800000E+00  1.20100000E+01  1.20100000E+01
  1.00800000E+00  1.40100000E+01  1.00800000E+00  1.20100000E+01  1.00800000E+00
  1.20100000E+01  1.00800000E+00  1.00800000E+00  1.20100000E+01  1.00800000E+00
  1.00800000E+00  1.20100000E+01  1.00800000E+00  1.00800000E+00  1.40100000E+01
  1.00800000E+00  1.20100000E+01  1.40100000E+01  1.00800000E+00  1.00800000E+00
  1.40100000E+01  1.00800000E+00  1.00800000E+00  1.20100000E+01  1.60000000E+01
  1.40100000E+01  1.00800000E+00  1.20100000E+01  1.00800000E+00  1.20100000E+01
  1.00800000E+00  1.00800000E+00  1.20100000E+01  1.00800000E+00  1.20100000E+01
  1.00800000E+00  1.00800000E+00  1.00800000E+00  1.20100000E+01  1.00800000E+00
  1.00800000E+00  1.00800000E+00  1.20100000E+01  1.60000000E+01  1.40100000E+01
  1.00800000E+00  1.20100000E+01  1.00800000E+00  1.20100000E+01  1.00800000E+00
  1.00800000E+00  1.20100000E+01  1.00800000E+00  1.00800000E+00  1.20100000E+01
  1.00800000E+00  1.00800000E+00  1.20100000E+01  1.00800000E+00  1.00800000E+00
  1.40100000E+01  1.00800000E+00  1.00800000E+00  1.00800000E+00  1.20100000E+01
  1.60000000E+01  1.40100000E+01  1.00800000E+00  1.20100000E+01  1.00800000E+00
  1.20100000E+01  1.00800000E+00  1.00800000E+00  1.20100000E+01  1.00800000E+00
  1.00800000E+00  1.20100000E+01  1.00800000E+00  1.00800000E+00  1.20100000E+01
  1.00800000E+00  1.00800000E+00  1.40100000E+01  1.00800000E+00  1.00800000E+00
  1.00800000E+00  1.20100000E+01  1.60000000E+01  1.40100000E+01  1.00800000E+00
  1.20100000E+01  1.00800000E+00  1.20100000E+01  1.00800000E+00  1.00800000E+00
  1.20100000E+01  1.00800000E+00  1.00800000E+00  1.20100000E+01  1.00800000E+00
  1.00800000E+00  1.20100000E+01  1.00800000E+00  1.00800000E+00  1.40100000E+01
  1.00800000E+00  1.00800000E+00  1.00800000E+00  1.20100000E+01  1.60000000E+01
  1.40100000E+01  1.00800000E+00  1.20100000E+01  1.00800000E+00  1.20100000E+01
  1.00800000E+00  1.00800000E+00  1.20100000E+01  1.60000000E+01  1.40100000E+01
  1.00800000E+00  1.00800000E+00  1.20100000E+01  1.60000000E+01  1.40100000E+01
  1.00800000E+00  1.20100000E+01  1.00800000E+00  1.20100000E+01  1.00800000E+00
  1.00800000E+00  1.00800000E+00  1.20100000E+01  1.60000000E+01  1.40100000E+01
  1.00800000E+00  1.20100000E+01  1.00800000E+00  1.20100000E+01  1.00800000E+00
  1.00800000E+00  1.20100000E+01  1.00800000E+00  1.00800000E+00  1.20100000E+01
  1.60000000E+01  1.60000000E+01  1.20100000E+01  1.60000000E+01  1.40100000E+01
  1.00800000E+00  1.20100000E+01  1.00800000E+00  1.20100000E+01  1.00800000E+00
  1.00800000E+00  3.20600000E+01  1.20100000E+01  1.60000000E+01  1.40100000E+01
  1.00800000E+00  1.20100000E+01  1.00800000E+00  1.20100000E+01  1.00800000E+00
  1.00800000E+00  1.20100000E+01  1.00800000E+00  1.00800000E+00  1.20100000E+01
  1.00800000E+00  1.00800000E+00  1.20100000E+01  1.00800000E+00  1.00800000E+00
  1.40100000E+01  1.00800000E+00  1.00800000E+00  1.00800000E+00  1.20100000E+01
  1.60000000E+01  1.40100000E+01  1.00800000E+00  1.20100000E+01  1.00800000E+00
  1.20100000E+01  1.00800000E+00  1.00800000E+00  1.00800000E+00  1.20100000E+01
  1.60000000E+01  1.40100000E+01  1.00800000E+00  1.00800000E+00  1.40100000E+01
  1.40100000E+01  1.40100000E+01  1.20100000E+01  1.00800000E+00  1.00800000E+00
  1.20100000E+01  1.00800000E+00  1.00800000E+00  1.60000000E+01  1.20100000E+01
  1.00800000E+00  1.00800000E+00  1.20100000E+01  1.00800000E+00  1.00800000E+00
  1.60000000E+01  1.20100000E+01  1.00800000E+00  1.00800000E+00  1.20100000E+01
  1.00800000E+00  1.00800000E+00  1.60000000E+01  1.20100000E+01  1.00800000E+00
  1.00800000E+00  1.20100000E+01  1.00800000E+00  1.00800000E+00  1.40100000E+01
  1.40100000E+01  1.40100000E+01
%FLAG ATOM_TYPE_INDEX                                                           
%FORMAT(10I8)                                                                   
       1       2       1       1       3       4       5       6       2       7
       2       1       1       2       1       1       8       9       9       3
       4       5       6       2       7       2       1       2       1       1
       1       2       1       1       1       3       4       5       6       2
       7       2       1       1       2       1       1       2       1       1
       2      10      10      11       6       6       6       3       4       5
       6       2       7       2       1       1       2       1       1       3
       4       5       6       6       3       4       5       6       2       7
       2       1       1       2       1       2       1       1       1       2
       1       1       1       3       4       5       6       2       7       2
       1       1       2       1       1       8       9       9       3       4
       5       6       2       7       2       1       1       1       3       4
       5       6       2       7       2       1       1       2       1       1
       8       9       9       3       4       5       6       2       7       2
       1       2       1       1       1       2       1       1       1       3
       4       5       6       2       7       2       1       1       2       1
       1       8       9       9       3       4       5       6       2       7
       2       1       1       2       1       1       8       9       9       3
       4       5       6       2       7       2       1       1       2       1
       2       1       1       1       2       1       1       1       3       4
       5       6       2       7       2       1       1       2       1       1
       8       9       9       3       4       5       6       2       7       2
       7       7      12      13       3       4       5       6       2       7
       2       1       1       2       1       1       8       9       9       3
       4       5       6       2       7       2       1       1       2       1
       2       1       1       1       2       1       1       1       3       4
       5       6       2       7       2       1       1       8       8      14
      11       6       8       8      15       8      15       8      15       8
      15       8       3       4       5       6       2       7       2       1
       1       8      11       6       8      16      11       8      14       3
       4       5       6       2       7       2       1       1       2       1
       2       1       1       1       2       1       1       1       3       4
       5       6       2       7       2       1       1       2       1       1
       8       9       9       3       4       5       6       3       4      17
       1      17       1       1       3       3      18       5       6       2
       7       2       1       1       2       1       1       8       9       9
       3       4       5       6       2       7       2       1       2       1
       1       1       2       1       1       1       3       4       5       6
       2       7       2       1       1       1       3       4       5       6
       2       7       2       1       1       2       1       1       2       7
       7      11       6       8      11       6       6      11       6       6
       3       4       5       6       2       7       2       1       1       2
       1       2       1       1       1       2       1       1       1       3
       4       5       6       2       7       2       1       1       2       1
       1       8       9       9       3       4       5       6       2       7
       2       1       1       2       1       1       2       1       1       2
      10      10      11       6       6       6       3       4       5       6
       2       7       2       1       1       2       1       1       8       9
       9       3       4       5       6       2       7       2       1       1
       3       4       5       6       6       3       4       5       6       2
       7       2       1       1       1       3       4       5       6       2
       7       2       1       1       2       1       1       8       9       9
       3       4       5       6       2       7       2       7       7      19
       3       4       5       6       2       7       2       1       1       2
       1       1       8       9       9       3       4       5       6       2
       7       2       1       1       1       3       4       5       6       6
       1       2       1       1       3       4       5       6       2       7
       2       1       1       2       1       1       2       1       1       2
      10      10      11       6       6       6       3       4       5       6
       2       7       2       1       2       1       1       1       2       1
       1       1       3       4       5       6       2       7       2       1
       1       2       1       1       2       1       1       2      10      10
      11       6       6       6       3       4       5       6       2       7
       2       1       1       2       1       1       3       4       5       6
       6       3       4       5       6       2       7       2       1       1
       2       1       2       1       1       1       2       1       1       1
       3       4       5       6       2       7       2       1       1       2
       1       1       2       1       1       2      10      10      11       6
       6       6       3       4       5       6       2       7       2       1
       1       1       3       4       5       6       2       7       2       1
       1       2       1       1       2       1       1       2      10      10
      11       6       6       6       3       4       5       6       2       7
       2       1       2       1       1       1       2       1       1       1
       3       4       5       6       2       7       2       1       1       2
       1       1       8       9       9       3       4       5       6       2
       7       2       1       1       2       1       1       8       9       9
       3       4       5       6       2       7       2       1       1       2
       1       2       1       1       1       2       1       1       1       3
       4       5       6       2       7       2       1       1       2       1
       1       2       1       1       2      10      10      11       6       6
       6       3       4       5       6       2       7       2       7       7
      12      13       3       4       5       6       2       7       2       1
       1       2       1       1       2       1       1       2      10      10
      11       6       6       6       3       4       5       6       2       7
       2       1       1       2       1       2       1       1       1       2
       1       1       1       3       4       5       6       2       7       2
       1       1       8       8      14      11       6       8       8      15
       8      15       8      15       8      15       8       3       4       5
       6       2       7       2       1       1       8      11       6       8
      16      11       8      14       3       4       5       6       2       7
       2       1       1       2       1       2       1       1       1       2
       1       1       1       3       4       5       6       2       7       2
       1       1       2       1       1       2       1       1       2      10
      10      11       6       6       6       3       4       5       6       2
       7       2       1       1       3       4       5       6       6       3
       4       5       6       2       7       2       1       1       2       1
       1       2       1       1       2      10      10      11       6       6
       6       3       4       5       6       2       7       2       1       2
       1       1       1       2       1       1       1       3       4       5
       6       3       4      17       1      17       1       1       3       3
      18       5       6       2       7       2       1       1       2       1
       1       2       7       7      11       6       8      11       6       6
      11       6       6       3       4       5       6       2       7       2
       1       1       2       1       2       1       1       1       2       1
       1       1       3       4       5       6       2       7       2       1
       1       2       1       1       2       1       1       2      10      10
      11       6       6       6       3       4       5       6       2       7
       2       1       1       2       1       1       2       1       1       2
      10      10      11       6       6       6       3       4       5       6
       2       7       2       1       1       2       1       1       2       1
       1       2      10      10      11       6       6       6       3       4
       5       6       2       7       2       1       1       3       4       5
       6       6       3       4       5       6       2       7       2       1
       1       1       3       4       5       6       2       7       2       1
       1       2       1       1       8       9       9       3       4       5
       6       2       7       2       7       7      19       3       4       5
       6       2       7       2       1       1       2       1       1       2
       1       1       2      10      10      11       6       6       6       3
       4       5       6       2       7       2       1       1       1       3
       4       5       6       6      20      20      21      17      22      22
      17      22      22      23      17      22      22      17      22      22
      23      17      22      22      17      22      22      23      17      22
      22      17      22      22      21      20      20
%FLAG NUMBER_EXCLUDED_ATOMS                                                     
%FORMAT(10I8)                                                                   
       6       7       4       3       7       3      10       4      13       7
      11       6       5       6       4       3       2       1       1       7
       3      10       4      16       7      12       9       8       3       2
       1       4       2       1       1       7       3      10       4      13
       7      12       6       5      10       5       4       9       5       4
       6       5       4       3       2       1       1       7       3      10
       4      13       7      11       6       5       8       4       3       4
       3       2       1       1       7       3      10       4      13       7
      15       6       5      10       8       7       3       2       1       3
       2       1       1       7       3      10       4      13       7      11
       6       5       6       4       3       2       1       1       7       3
      10       4      10       7       6       3       2       1       7       3
      10       4      13       7      11       6       5       6       4       3
       2       1       1       7       3      10       4      16       7      12
       9       8       3       2       1       4       2       1       1       7
       3      10       4      13       7      11       6       5       6       4
       3       2       1       1       7       3      10       4      13       7
      11       6       5       6       4       3       2       1       1       7
       3      10       4      13       7      15       6       5      10       8
       7       3       2       1       3       2       1       1       7       3
      10       4      13       7      11       6       5       6       4       3
       2       1       1       7       3      10       4      11       7       7
       4       3       2       1       7       3      10       4      13       7
      11       6       5       6       4       3       2       1       1       7
       3      10       4      13       7      15       6       5      10       8
       7       3       2       1       3       2       1       1       7       3
      10       4      12       7      12       5       4      11       7       4
       7       3       8       7       4       6       3       4       3       2
       1       1       7       3      10       4      12       7      12       5
       4       8       6       4       4       2       2       1       1       7
       3      10       4      13       7      15       6       5      10       8
       7       3       2       1       3       2       1       1       7       3
      10       4      13       7      11       6       5       6       4       3
       2       1       1       7       3      10       4      13       6      10
       5       9       4       3       6       8       4      10       4      13
       7      11       6       5       6       4       3       2       1       1
       7       3      10       4      16       7      12       9       8       3
       2       1       4       2       1       1       7       3      10       4
      10       7       6       3       2       1       7       3      10       4
      13       7      12       6       5       9       5       4       7       4
       3       8       3       6       5       2       1       2       1       1
       7       3      10       4      13       7      15       6       5      10
       8       7       3       2       1       3       2       1       1       7
       3      10       4      13       7      11       6       5       6       4
       3       2       1       1       7       3      10       4      13       7
      12       6       5      10       5       4       9       5       4       6
       5       4       3       2       1       1       7       3      10       4
      13       7      11       6       5       6       4       3       2       1
       1       7       3      10       4      12       7      10       5       4
       5       3       2       1       1       7       3      10       4      10
       7       6       3       2       1       7       3      10       4      13
       7      11       6       5       6       4       3       2       1       1
       7       3      10       4      11       7       8       4       3       6
       7       3      10       4      13       7      11       6       5       6
       4       3       2       1       1       7       3      10       4      10
       7       6       3       2       1       4       3       2       1       1
       6       7       4       3       7       3      10       4      13       7
      12       6       5      10       5       4       9       5       4       6
       5       4       3       2       1       1       7       3      10       4
      16       7      12       9       8       3       2       1       4       2
       1       1       7       3      10       4      13       7      12       6
       5      10       5       4       9       5       4       6       5       4
       3       2       1       1       7       3      10       4      13       7
      11       6       5       8       4       3       4       3       2       1
       1       7       3      10       4      13       7      15       6       5
      10       8       7       3       2       1       3       2       1       1
       7       3      10       4      13       7      12       6       5      10
       5       4       9       5       4       6       5       4       3       2
       1       1       7       3      10       4      10       7       6       3
       2       1       7       3      10       4      13       7      12       6
       5      10       5       4       9       5       4       6       5       4
       3       2       1       1       7       3      10       4      16       7
      12       9       8       3       2       1       4       2       1       1
       7       3      10       4      13       7      11       6       5       6
       4       3       2       1       1       7       3      10       4      13
       7      11       6       5       6       4       3       2       1       1
       7       3      10       4      13       7      15       6       5      10
       8       7       3       2       1       3       2       1       1       7
       3      10       4      13       7      12       6       5      10       5
       4       9       5       4       6       5       4       3       2       1
       1       7       3      10       4      11       7       7       4       3
       2       1       7       3      10       4      13       7      12       6
       5      10       5       4       9       5       4       6       5       4
       3       2       1       1       7       3      10       4      13       7
      15       6       5      10       8       7       3       2       1       3
       2       1       1       7       3      10       4      12       7      12
       5       4      11       7       4       7       3       8       7       4
       6       3       4       3       2       1       1       7       3      10
       4      12       7      12       5       4       8       6       4       4
       2       2       1       1       7       3      10       4      13       7
      15       6       5      10       8       7       3       2       1       3
       2       1       1       7       3      10       4      13       7      12
       6       5      10       5       4       9       5       4       6       5
       4       3       2       1       1       7       3      10       4      12
       7      10       5       4       5       3       2       1       1       7
       3      10       4      13       7      12       6       5      10       5
       4       9       5       4       6       5       4       3       2       1
       1       7       3      10       4      16       7      12       9       8
       3       2       1       4       2       1       1       7       3      10
       4      13       6      10       5       9       4       3       6       8
       4      10       4      13       7      12       6       5       9       5
       4       7       4       3       8       3       6       5       2       1
       2       1       1       7       3      10       4      13       7      15
       6       5      10       8       7       3       2       1       3       2
       1       1       7       3      10       4      13       7      12       6
       5      10       5       4       9       5       4       6       5       4
       3       2       1       1       7       3      10       4      13       7
      12       6       5      10       5       4       9       5       4       6
       5       4       3       2       1       1       7       3      10       4
      13       7      12       6       5      10       5       4       9       5
       4       6       5       4       3       2       1       1       7       3
      10       4      12       7      10       5       4       5       3       2
       1       1       7       3      10       4      10       7       6       3
       2       1       7       3      10       4      13       7      11       6
       5       6       4       3       2       1       1       7       3      10
       4      10       7       6       3       2       1       7       3      10
       4      13       7      12       6       5      10       5       4       9
       5       4       6       5       4       3       2       1       1       7
       3      10       4      10       7       6       3       2       1       4
       3       2       1       1       3       5       7       7       5       4
       7       3       2       7       7       5       4       7       3       2
       7       7       5       4       7       3       2       7       7       5
       4       5       3       2       2       1       1
%FLAG NONBONDED_PARM_INDEX                                                      
%FORMAT(10I8)                                                                   
       1       2       4       7      11      16      22      29      37      46
      56      67      79      92     106     121     137     154     172     191
     211     232     254       2       3       5       8      12      17      23
      30      38      47      57      68      80      93     107     122     138
     155     173     192     212     233     255       4       5       6       9
      13      18      24      31      39      48      58      69      81      94
     108     123     139     156     174     193     213     234     256       7
       8       9      10      14      19      25      32      40      49      59
      70      82      95     109     124     140     157     175     194     214
     235     257      11      12      13      14      15      20      26      33
      41      50      60      71      83      96     110     125     141     158
     176     195     215     236     258      16      17      18      19      20
      21      27      34      42      51      61      72      84      97     111
     126     142     159     177     196     216     237     259      22      23
      24      25      26      27      28      35      43      52      62      73
      85      98     112     127     143     160     178     197     217     238
     260      29      30      31      32      33      34      35      36      44
      53      63      74      86      99     113     128     144     161     179
     198     218     239     261      37      38      39      40      41      42
      43      44      45      54      64      75      87     100     114     129
     145     162     180     199     219     240     262      46      47      48
      49      50      51      52      53      54      55      65      76      88
     101     115     130     146     163     181     200     220     241     263
      56      57      58      59      60      61      62      63      64      65
      66      77      89     102     116     131     147     164     182     201
     221     242     264      67      68      69      70      71      72      73
      74      75      76      77      78      90     103     117     132     148
     165     183     202     222     243     265      79      80      81      82
      83      84      85      86      87      88      89      90      91     104
     118     133     149     166     184     203     223     244     266      92
      93      94      95      96      97      98      99     100     101     102
     103     104     105     119     134     150     167     185     204     224
     245     267     106     107     108     109     110     111     112     113
     114     115     116     117     118     119     120     135     151     168
     186     205     225     246     268     121     122     123     124     125
     126     127     128     129     130     131     132     133     134     135
     136     152     169     187     206     226     247     269     137     138
     139     140     141     142     143     144     145     146     147     148
     149     150     151     152     153     170     188     207     227     248
     270     154     155     156     157     158     159     160     161     162
     163     164     165     166     167     168     169     170     171     189
     208     228     249     271     172     173     174     175     176     177
     178     179     180     181     182     183     184     185     186     187
     188     189     190     209     229     250     272     191     192     193
     194     195     196     197     198     199     200     201     202     203
     204     205     206     207     208     209     210     230     251     273
     211     212     213     214     215     216     217     218     219     220
     221     222     223     224     225     226     227     228     229     230
     231     252     274     232     233     234     235     236     237     238
     239     240     241     242     243     244     245     246     247     248
     249     250     251     252     253     275     254     255     256     257
     258     259     260     261     262     263     264     265     266     267
     268     269     270     271     272     273     274     275     276
%FLAG RESIDUE_LABEL                                                             
%FORMAT(20a4)                                                                   
ACE GLU VAL LYS GLN LEU GLU ALA GLU VAL GLU GLU LEU GLU SER GLU LEU TRP HID LEU 
GLU PRB GLU VAL ALA ARG LEU GLU LYS GLU ASN ALA GLU CYX GLU ALA NHE ACE LYS VAL 
LYS GLN LEU LYS ALA LYS VAL GLU GLU LEU LYS SER LYS LEU TRP HID LEU LYS ASN LYS 
VAL PRB ARG LEU LYS LYS LYS ASN ALA GLU CYX LYS ALA NHE PZ4 
%FLAG RESIDUE_POINTER                                                           
%FORMAT(10I8)                                                                   
       1       7      22      38      60      77      96     111     121     136
     152     167     182     201     216     227     242     261     285     302
     321     336     348     363     379     389     413     432     447     469
     484     498     508     523     533     548     558     561     567     589
     605     627     644     663     685     695     717     733     748     763
     782     804     815     837     856     880     897     916     938     952
     974     990    1002    1026    1045    1067    1089    1111    1125    1135
    1150    1160    1182    1192    1195
%FLAG BOND_FORCE_CONSTANT                                                       
%FORMAT(5E16.8)                                                                 
  6.52600000E+02  4.90000000E+02  3.40000000E+02  3.17000000E+02  6.56000000E+02
  3.40000000E+02  3.17000000E+02  3.10000000E+02  3.40000000E+02  3.10000000E+02
  3.17000000E+02  5.27300000E+02  3.37000000E+02  3.40000000E+02  3.10000000E+02
  3.10000000E+02  4.34000000E+02  3.40000000E+02  3.67000000E+02  3.40000000E+02
  3.10000000E+02  3.10000000E+02  3.17000000E+02  3.10000000E+02  3.10000000E+02
  5.53000000E+02  3.40000000E+02  3.20000000E+02  3.67000000E+02  4.69000000E+02
  4.69000000E+02  4.69000000E+02  4.47000000E+02  4.34000000E+02  4.28000000E+02
  3.67000000E+02  4.27000000E+02  5.46000000E+02  3.88000000E+02  3.17000000E+02
  3.67000000E+02  4.10000000E+02  3.67000000E+02  4.88000000E+02  4.77000000E+02
  4.22000000E+02  5.12000000E+02  3.17000000E+02  4.03900000E+02  3.54500000E+02
  4.16100000E+02  4.50700000E+02  3.75900000E+02  2.62600000E+02  3.75900000E+02
  2.32500000E+02  2.43200000E+02  2.63800000E+02  4.34000000E+02  4.81000000E+02
  3.40000000E+02  3.37000000E+02  1.66000000E+02  2.27000000E+02  3.69100000E+02
  3.74700000E+02  3.00500000E+02  3.75900000E+02  2.62900000E+02  2.32500000E+02
  2.84800000E+02  3.02400000E+02
%FLAG BOND_EQUIL_VALUE                                                          
%FORMAT(5E16.8)                                                                 
  1.21800000E+00  1.33500000E+00  1.09000000E+00  1.52200000E+00  1.25000000E+00
  1.09000000E+00  1.52200000E+00  1.52600000E+00  1.09000000E+00  1.52600000E+00
  1.52200000E+00  1.01300000E+00  1.44900000E+00  1.09000000E+00  1.52600000E+00
  1.52600000E+00  1.01000000E+00  1.09000000E+00  1.47100000E+00  1.09000000E+00
  1.52600000E+00  1.52600000E+00  1.52200000E+00  1.52600000E+00  1.52600000E+00
  9.60000000E-01  1.09000000E+00  1.41000000E+00  1.08000000E+00  1.40400000E+00
  1.40000000E+00  1.40000000E+00  1.41900000E+00  1.01000000E+00  1.38000000E+00
  1.08000000E+00  1.38100000E+00  1.35200000E+00  1.45900000E+00  1.49500000E+00
  1.08000000E+00  1.39400000E+00  1.08000000E+00  1.33500000E+00  1.34300000E+00
  1.38500000E+00  1.37500000E+00  1.50400000E+00  1.08200000E+00  1.38000000E+00
  1.37300000E+00  1.31700000E+00  1.09700000E+00  1.50200000E+00  1.09700000E+00
  1.53800000E+00  1.52400000E+00  1.46200000E+00  1.01000000E+00  1.34000000E+00
  1.09000000E+00  1.46300000E+00  2.03800000E+00  1.81000000E+00  1.36900000E+00
  1.29900000E+00  1.35600000E+00  1.09700000E+00  1.46300000E+00  1.53800000E+00
  1.43200000E+00  1.35400000E+00
%FLAG ANGLE_FORCE_CONSTANT                                                      
%FORMAT(5E16.8)                                                                 
  8.00000000E+01  5.00000000E+01  5.00000000E+01  5.00000000E+01  3.50000000E+01
  8.00000000E+01  7.00000000E+01  8.00000000E+01  5.00000000E+01  3.50000000E+01
  7.00000000E+01  5.00000000E+01  6.30000000E+01  6.30000000E+01  5.00000000E+01
  5.00000000E+01  5.00000000E+01  4.00000000E+01  8.00000000E+01  7.00000000E+01
  5.00000000E+01  5.00000000E+01  8.00000000E+01  6.30000000E+01  4.00000000E+01
  5.00000000E+01  6.30000000E+01  5.00000000E+01  5.00000000E+01  5.00000000E+01
  4.00000000E+01  8.00000000E+01  3.50000000E+01  5.00000000E+01  3.50000000E+01
  5.00000000E+01  5.00000000E+01  3.50000000E+01  5.00000000E+01  8.00000000E+01
  4.00000000E+01  6.30000000E+01  5.00000000E+01  5.00000000E+01  4.00000000E+01
  8.00000000E+01  3.50000000E+01  5.00000000E+01  8.00000000E+01  7.00000000E+01
  6.30000000E+01  5.00000000E+01  5.00000000E+01  4.00000000E+01  4.00000000E+01
  6.30000000E+01  5.00000000E+01  5.00000000E+01  8.00000000E+01  5.00000000E+01
  3.50000000E+01  5.50000000E+01  5.00000000E+01  5.00000000E+01  5.00000000E+01
  5.00000000E+01  6.30000000E+01  6.30000000E+01  6.30000000E+01  5.00000000E+01
  6.30000000E+01  6.30000000E+01  5.00000000E+01  7.00000000E+01  7.00000000E+01
  5.00000000E+01  6.30000000E+01  5.00000000E+01  7.00000000E+01  5.00000000E+01
  7.00000000E+01  6.30000000E+01  6.30000000E+01  5.00000000E+01  7.00000000E+01
  7.00000000E+01  6.30000000E+01  5.00000000E+01  5.00000000E+01  7.00000000E+01
  5.00000000E+01  7.00000000E+01  5.00000000E+01  7.00000000E+01  5.00000000E+01
  7.00000000E+01  7.00000000E+01  5.00000000E+01  5.00000000E+01  7.00000000E+01
  7.00000000E+01  6.30000000E+01  5.00000000E+01  6.15000000E+01  8.81000000E+01
  6.37000000E+01  8.31000000E+01  4.78000000E+01  9.27000000E+01  9.17000000E+01
  4.77000000E+01  3.90000000E+01  6.68000000E+01  8.39000000E+01  4.68000000E+01
  7.00000000E+01  4.68000000E+01  6.55000000E+01  8.46000000E+01  4.74000000E+01
  6.53000000E+01  4.61000000E+01  8.45000000E+01  6.14000000E+01  8.32000000E+01
  3.50000000E+01  7.00000000E+01  5.00000000E+01  5.00000000E+01  3.50000000E+01
  5.00000000E+01  5.00000000E+01  5.00000000E+01  8.00000000E+01  6.30000000E+01
  6.80000000E+01  5.00000000E+01  5.00000000E+01  9.11000000E+01  8.81000000E+01
  9.17000000E+01  8.32000000E+01  1.16800000E+02  6.15000000E+01  3.88000000E+01
  8.24000000E+01  4.69000000E+01  8.27000000E+01  6.24000000E+01  8.53000000E+01
  6.63000000E+01  8.25000000E+01  1.16900000E+02
%FLAG ANGLE_EQUIL_VALUE                                                         
%FORMAT(5E16.8)                                                                 
  2.14501057E+00  2.09439600E+00  2.12755727E+00  1.91113635E+00  1.91113635E+00
  2.10137732E+00  2.03505478E+00  2.19911580E+00  1.91113635E+00  1.91113635E+00
  2.04203610E+00  1.91113635E+00  1.93906163E+00  1.93906163E+00  1.91113635E+00
  1.91113635E+00  1.91113635E+00  1.91113635E+00  2.10137732E+00  2.03505478E+00
  2.06018753E+00  1.91113635E+00  1.91462701E+00  1.92160833E+00  1.91113635E+00
  1.91113635E+00  1.93906163E+00  1.91113635E+00  1.91113635E+00  1.91113635E+00
  1.91113635E+00  1.91462701E+00  1.91113635E+00  1.91113635E+00  1.91113635E+00
  1.91113635E+00  1.91113635E+00  1.91113635E+00  1.91113635E+00  1.94080696E+00
  1.91113635E+00  1.93906163E+00  1.91113635E+00  1.91113635E+00  1.91113635E+00
  1.91462701E+00  2.09439600E+00  1.91113635E+00  2.10137732E+00  2.03505478E+00
  1.93906163E+00  1.91113635E+00  1.91113635E+00  1.91113635E+00  1.91113635E+00
  1.93906163E+00  1.91113635E+00  1.91113635E+00  1.91462701E+00  1.91113635E+00
  1.91113635E+00  1.89368305E+00  1.91113635E+00  1.91113635E+00  2.09439600E+00
  2.09439600E+00  2.09439600E+00  2.09439600E+00  2.14151991E+00  2.09439600E+00
  2.09439600E+00  2.02807346E+00  2.14850123E+00  2.31779824E+00  1.82212452E+00
  2.09439600E+00  1.85703112E+00  2.09439600E+00  1.94778828E+00  2.09439600E+00
  1.89717371E+00  1.89891904E+00  2.35445017E+00  1.91113635E+00  2.18166250E+00
  2.24449438E+00  2.01760148E+00  2.09439600E+00  2.09439600E+00  2.04203610E+00
  2.09439600E+00  2.09439600E+00  2.09439600E+00  2.09439600E+00  2.09439600E+00
  2.09439600E+00  2.09439600E+00  2.09439600E+00  1.91113635E+00  2.09439600E+00
  2.09439600E+00  1.97396823E+00  2.12755727E+00  2.10364625E+00  2.16106761E+00
  2.20714432E+00  2.20313006E+00  2.24239998E+00  1.86732857E+00  1.89577745E+00
  1.92841512E+00  1.87762601E+00  2.08479669E+00  2.13645845E+00  1.91637234E+00
  2.03505478E+00  1.91637234E+00  1.95354787E+00  2.15024656E+00  1.89839544E+00
  1.93801443E+00  2.05390434E+00  1.90345690E+00  1.91113635E+00  1.94796281E+00
  2.09439600E+00  2.09439600E+00  2.09439600E+00  1.91113635E+00  1.91113635E+00
  2.06647072E+00  2.15024656E+00  1.91113635E+00  1.94080696E+00  1.93906163E+00
  1.80990721E+00  1.91113635E+00  2.00189351E+00  1.94866095E+00  1.96105279E+00
  1.89577745E+00  2.11097664E+00  1.85423859E+00  1.89856997E+00  1.89298492E+00
  2.09753759E+00  1.91218355E+00  1.97012850E+00  1.91602327E+00  1.88443280E+00
  1.96314718E+00  2.09753759E+00  1.85423859E+00
%FLAG DIHEDRAL_FORCE_CONSTANT                                                   
%FORMAT(5E16.8)                                                                 
  2.00000000E+00  2.50000000E+00  0.00000000E+00  0.00000000E+00  0.00000000E+00
  0.00000000E+00  8.00000000E-01  8.00000000E-02  4.21000000E-01  3.93000000E-01
  1.44000000E-01  1.45000000E-01  1.55555556E-01  1.50000000E-01  3.90000000E-01
  6.40000000E-02  0.00000000E+00  1.60000000E-01  1.36700000E+00  2.22000000E-01
  6.08000000E-01  5.60000000E-02  1.00000000E-01  1.84000000E-01  7.80000000E-02
  0.00000000E+00  0.00000000E+00  4.06000000E-01  2.89000000E-01  1.48000000E-01
  1.12000000E-01  3.37000000E-01  2.16000000E-01  1.00000000E-03  2.00000000E-01
  2.50000000E-01  1.80000000E-01  6.09000000E-01  8.45000000E-01  8.50000000E-02
  4.20000000E-02  1.96000000E-01  8.30000000E-02  4.12000000E-01  1.38000000E-01
  7.06000000E-01  6.20000000E-01  1.90000000E-01  3.79000000E-01  2.70000000E-02
  1.42000000E-01  1.79000000E-01  9.80000000E-02  2.59000000E-01  7.30000000E-02
  6.61000000E-01  2.18000000E-01  4.01000000E-01  1.29000000E-01  1.66666667E-01
  2.50000000E-01  2.11000000E-01  4.44000000E-01  2.67000000E-01  7.00000000E-03
  6.66000000E-01  2.46000000E-01  1.60000000E-01  3.62500000E+00  3.00000000E+00
  3.50000000E+00  1.52500000E+00  6.52500000E+00  1.50000000E+00  1.67500000E+00
  1.70000000E-02  3.53000000E-01  2.34000000E-01  7.40000000E-02  3.65000000E-01
  4.08000000E-01  8.19000000E-01  9.50000000E-02  7.90000000E-02  3.13000000E-01
  3.10000000E-02  5.00000000E+00  1.40000000E+00  2.40000000E+00  2.32500000E+00
  5.15000000E+00  1.43000000E-01  2.44000000E-01  2.19000000E-01  2.50000000E-02
  1.60000000E-01  3.92000000E-01  6.86000000E-01  3.70000000E-02  6.74000000E-01
  7.50000000E-01  1.22000000E-01  1.00000000E-02  3.06000000E-01  2.21000000E-01
  8.90000000E-02  2.70000000E-01  4.20000000E-01  4.00000000E+00  1.70000000E+00
  4.75000000E+00  4.80000000E+00  1.20000000E-01  1.57000000E-01  8.30000000E-01
  4.00000000E-02  2.70000000E-01  4.50000000E-01  1.58000000E+00  5.50000000E-01
  1.04600000E+00  3.03000000E-01  3.30000000E-02  1.07000000E-01  8.28000000E-01
  4.85000000E-01  3.01000000E-01  8.00000000E-03  6.88000000E-01  2.97000000E-01
  5.90000000E-02  6.02000000E-01  3.94000000E-01  3.23000000E-01  2.78000000E-01
  5.60000000E-02  6.66000000E-01  3.02000000E-01  1.35000000E-01  3.33333333E-01
  4.20000000E-01  4.48000000E+00  6.82000000E-01  3.79000000E-01  4.69000000E-01
  2.10000000E-02  3.37000000E-01  1.60000000E-01  2.40000000E-01  1.70000000E-01
  1.05000000E+01  1.10000000E+00  1.00000000E+00  0.00000000E+00
%FLAG DIHEDRAL_PERIODICITY                                                      
%FORMAT(5E16.8)                                                                 
  1.00000000E+00  2.00000000E+00  2.00000000E+00  1.00000000E+00  3.00000000E+00
  4.00000000E+00  1.00000000E+00  3.00000000E+00  1.00000000E+00  2.00000000E+00
  3.00000000E+00  4.00000000E+00  3.00000000E+00  3.00000000E+00  2.00000000E+00
  4.00000000E+00  3.00000000E+00  3.00000000E+00  1.00000000E+00  2.00000000E+00
  3.00000000E+00  4.00000000E+00  1.00000000E+00  2.00000000E+00  4.00000000E+00
  1.00000000E+00  2.00000000E+00  1.00000000E+00  2.00000000E+00  3.00000000E+00
  4.00000000E+00  1.00000000E+00  2.00000000E+00  4.00000000E+00  1.00000000E+00
  2.00000000E+00  3.00000000E+00  1.00000000E+00  2.00000000E+00  3.00000000E+00
  4.00000000E+00  1.00000000E+00  2.00000000E+00  3.00000000E+00  4.00000000E+00
  1.00000000E+00  2.00000000E+00  4.00000000E+00  1.00000000E+00  2.00000000E+00
  3.00000000E+00  4.00000000E+00  1.00000000E+00  2.00000000E+00  4.00000000E+00
  1.00000000E+00  2.00000000E+00  3.00000000E+00  4.00000000E+00  3.00000000E+00
  1.00000000E+00  1.00000000E+00  2.00000000E+00  3.00000000E+00  4.00000000E+00
  1.00000000E+00  2.00000000E+00  4.00000000E+00  2.00000000E+00  2.00000000E+00
  2.00000000E+00  2.00000000E+00  2.00000000E+00  2.00000000E+00  2.00000000E+00
  1.00000000E+00  2.00000000E+00  3.00000000E+00  4.00000000E+00  1.00000000E+00
  2.00000000E+00  3.00000000E+00  4.00000000E+00  1.00000000E+00  2.00000000E+00
  4.00000000E+00  2.00000000E+00  2.00000000E+00  2.00000000E+00  2.00000000E+00
  2.00000000E+00  1.00000000E+00  2.00000000E+00  3.00000000E+00  4.00000000E+00
  1.00000000E+00  2.00000000E+00  3.00000000E+00  4.00000000E+00  1.00000000E+00
  2.00000000E+00  3.00000000E+00  4.00000000E+00  1.00000000E+00  2.00000000E+00
  4.00000000E+00  2.00000000E+00  3.00000000E+00  2.00000000E+00  2.00000000E+00
  2.00000000E+00  2.00000000E+00  3.00000000E+00  3.00000000E+00  1.00000000E+00
  3.00000000E+00  2.00000000E+00  1.00000000E+00  2.00000000E+00  3.00000000E+00
  1.00000000E+00  2.00000000E+00  3.00000000E+00  4.00000000E+00  1.00000000E+00
  2.00000000E+00  3.00000000E+00  4.00000000E+00  1.00000000E+00  2.00000000E+00
  4.00000000E+00  1.00000000E+00  2.00000000E+00  3.00000000E+00  4.00000000E+00
  1.00000000E+00  2.00000000E+00  3.00000000E+00  4.00000000E+00  3.00000000E+00
  1.00000000E+00  2.00000000E+00  3.00000000E+00  4.00000000E+00  1.00000000E+00
  2.00000000E+00  3.00000000E+00  2.00000000E+00  3.00000000E+00  1.00000000E+00
  2.00000000E+00  2.00000000E+00  2.00000000E+00  2.00000000E+00
%FLAG DIHEDRAL_PHASE                                                            
%FORMAT(5E16.8)                                                                 
  0.00000000E+00  3.14159400E+00  0.00000000E+00  0.00000000E+00  0.00000000E+00
  0.00000000E+00  0.00000000E+00  3.14159400E+00  3.14159400E+00  3.14159400E+00
  0.00000000E+00  0.00000000E+00  0.00000000E+00  0.00000000E+00  3.14159400E+00
  0.00000000E+00  3.14159400E+00  0.00000000E+00  3.14159400E+00  3.14159400E+00
  3.14159400E+00  3.14159400E+00  3.14159400E+00  3.14159400E+00  0.00000000E+00
  3.14159400E+00  3.14159400E+00  3.14159400E+00  3.14159400E+00  0.00000000E+00
  0.00000000E+00  0.00000000E+00  3.14159400E+00  3.14159400E+00  3.14159400E+00
  3.14159400E+00  0.00000000E+00  3.14159400E+00  3.14159400E+00  3.14159400E+00
  0.00000000E+00  3.14159400E+00  0.00000000E+00  3.14159400E+00  0.00000000E+00
  0.00000000E+00  3.14159400E+00  0.00000000E+00  0.00000000E+00  3.14159400E+00
  0.00000000E+00  0.00000000E+00  0.00000000E+00  3.14159400E+00  0.00000000E+00
  3.14159400E+00  3.14159400E+00  0.00000000E+00  0.00000000E+00  0.00000000E+00
  0.00000000E+00  0.00000000E+00  0.00000000E+00  0.00000000E+00  0.00000000E+00
  0.00000000E+00  3.14159400E+00  0.00000000E+00  3.14159400E+00  3.14159400E+00
  3.14159400E+00  3.14159400E+00  3.14159400E+00  3.14159400E+00  3.14159400E+00
  3.14159400E+00  3.14159400E+00  0.00000000E+00  0.00000000E+00  0.00000000E+00
  0.00000000E+00  0.00000000E+00  3.14159400E+00  0.00000000E+00  3.14159400E+00
  0.00000000E+00  3.14159400E+00  3.14159400E+00  3.14159400E+00  3.14159400E+00
  3.14159400E+00  3.14159400E+00  3.14159400E+00  0.00000000E+00  0.00000000E+00
  3.14159400E+00  3.14159400E+00  0.00000000E+00  3.14159400E+00  3.14159400E+00
  0.00000000E+00  3.14159400E+00  3.14159400E+00  3.14159400E+00  3.14159400E+00
  0.00000000E+00  0.00000000E+00  0.00000000E+00  3.14159400E+00  3.14159400E+00
  3.14159400E+00  3.14159400E+00  0.00000000E+00  3.14159400E+00  0.00000000E+00
  3.14159400E+00  3.14159400E+00  3.14159400E+00  3.14159400E+00  3.14159400E+00
  0.00000000E+00  3.14159400E+00  0.00000000E+00  0.00000000E+00  3.14159400E+00
  3.14159400E+00  3.14159400E+00  0.00000000E+00  3.14159400E+00  3.14159400E+00
  0.00000000E+00  0.00000000E+00  3.14159400E+00  0.00000000E+00  0.00000000E+00
  0.00000000E+00  0.00000000E+00  0.00000000E+00  3.14159400E+00  0.00000000E+00
  0.00000000E+00  0.00000000E+00  0.00000000E+00  0.00000000E+00  0.00000000E+00
  3.14159400E+00  0.00000000E+00  0.00000000E+00  0.00000000E+00  3.14159400E+00
  3.14159400E+00  3.14159400E+00  3.14159400E+00  3.14159400E+00
%FLAG SCEE_SCALE_FACTOR                                                         
%FORMAT(5E16.8)                                                                 
  1.20000000E+00  1.20000000E+00  1.20000000E+00  1.20000000E+00  1.20000000E+00
  1.20000000E+00  1.20000000E+00  1.20000000E+00  1.20000000E+00  1.20000000E+00
  1.20000000E+00  1.20000000E+00  1.20000000E+00  1.20000000E+00  1.20000000E+00
  1.20000000E+00  1.20000000E+00  1.20000000E+00  1.20000000E+00  1.20000000E+00
  1.20000000E+00  1.20000000E+00  1.20000000E+00  1.20000000E+00  1.20000000E+00
  1.20000000E+00  1.20000000E+00  1.20000000E+00  1.20000000E+00  1.20000000E+00
  1.20000000E+00  1.20000000E+00  1.20000000E+00  1.20000000E+00  1.20000000E+00
  1.20000000E+00  1.20000000E+00  1.20000000E+00  1.20000000E+00  1.20000000E+00
  1.20000000E+00  1.20000000E+00  1.20000000E+00  1.20000000E+00  1.20000000E+00
  1.20000000E+00  1.20000000E+00  1.20000000E+00  1.20000000E+00  1.20000000E+00
  1.20000000E+00  1.20000000E+00  1.20000000E+00  1.20000000E+00  1.20000000E+00
  1.20000000E+00  1.20000000E+00  1.20000000E+00  1.20000000E+00  1.20000000E+00
  1.20000000E+00  1.20000000E+00  1.20000000E+00  1.20000000E+00  1.20000000E+00
  1.20000000E+00  1.20000000E+00  1.20000000E+00  1.20000000E+00  1.20000000E+00
  1.20000000E+00  1.20000000E+00  1.20000000E+00  1.20000000E+00  1.20000000E+00
  1.20000000E+00  1.20000000E+00  1.20000000E+00  1.20000000E+00  1.20000000E+00
  1.20000000E+00  1.20000000E+00  1.20000000E+00  1.20000000E+00  1.20000000E+00
  1.20000000E+00  1.20000000E+00  1.20000000E+00  1.20000000E+00  1.20000000E+00
  1.20000000E+00  1.20000000E+00  1.20000000E+00  1.20000000E+00  1.20000000E+00
  1.20000000E+00  1.20000000E+00  1.20000000E+00  1.20000000E+00  1.20000000E+00
  1.20000000E+00  1.20000000E+00  1.20000000E+00  1.20000000E+00  1.20000000E+00
  1.20000000E+00  1.20000000E+00  1.20000000E+00  1.20000000E+00  1.20000000E+00
  1.20000000E+00  1.20000000E+00  1.20000000E+00  1.20000000E+00  1.20000000E+00
  1.20000000E+00  1.20000000E+00  1.20000000E+00  1.20000000E+00  1.20000000E+00
  1.20000000E+00  1.20000000E+00  1.20000000E+00  1.20000000E+00  1.20000000E+00
  1.20000000E+00  1.20000000E+00  1.20000000E+00  1.20000000E+00  1.20000000E+00
  1.20000000E+00  1.20000000E+00  1.20000000E+00  1.20000000E+00  1.20000000E+00
  1.20000000E+00  1.20000000E+00  1.20000000E+00  1.20000000E+00  1.20000000E+00
  1.20000000E+00  1.20000000E+00  1.20000000E+00  1.20000000E+00  1.20000000E+00
  1.20000000E+00  1.20000000E+00  1.20000000E+00  1.20000000E+00  1.20000000E+00
  0.00000000E+00  0.00000000E+00  0.00000000E+00  0.00000000E+00
%FLAG SCNB_SCALE_FACTOR                                                         
%FORMAT(5E16.8)                                                                 
  2.00000000E+00  2.00000000E+00  2.00000000E+00  2.00000000E+00  2.00000000E+00
  2.00000000E+00  2.00000000E+00  2.00000000E+00  2.00000000E+00  2.00000000E+00
  2.00000000E+00  2.00000000E+00  2.00000000E+00  2.00000000E+00  2.00000000E+00
  2.00000000E+00  2.00000000E+00  2.00000000E+00  2.00000000E+00  2.00000000E+00
  2.00000000E+00  2.00000000E+00  2.00000000E+00  2.00000000E+00  2.00000000E+00
  2.00000000E+00  2.00000000E+00  2.00000000E+00  2.00000000E+00  2.00000000E+00
  2.00000000E+00  2.00000000E+00  2.00000000E+00  2.00000000E+00  2.00000000E+00
  2.00000000E+00  2.00000000E+00  2.00000000E+00  2.00000000E+00  2.00000000E+00
  2.00000000E+00  2.00000000E+00  2.00000000E+00  2.00000000E+00  2.00000000E+00
  2.00000000E+00  2.00000000E+00  2.00000000E+00  2.00000000E+00  2.00000000E+00
  2.00000000E+00  2.00000000E+00  2.00000000E+00  2.00000000E+00  2.00000000E+00
  2.00000000E+00  2.00000000E+00  2.00000000E+00  2.00000000E+00  2.00000000E+00
  2.00000000E+00  2.00000000E+00  2.00000000E+00  2.00000000E+00  2.00000000E+00
  2.00000000E+00  2.00000000E+00  2.00000000E+00  2.00000000E+00  2.00000000E+00
  2.00000000E+00  2.00000000E+00  2.00000000E+00  2.00000000E+00  2.00000000E+00
  2.00000000E+00  2.00000000E+00  2.00000000E+00  2.00000000E+00  2.00000000E+00
  2.00000000E+00  2.00000000E+00  2.00000000E+00  2.00000000E+00  2.00000000E+00
  2.00000000E+00  2.00000000E+00  2.00000000E+00  2.00000000E+00  2.00000000E+00
  2.00000000E+00  2.00000000E+00  2.00000000E+00  2.00000000E+00  2.00000000E+00
  2.00000000E+00  2.00000000E+00  2.00000000E+00  2.00000000E+00  2.00000000E+00
  2.00000000E+00  2.00000000E+00  2.00000000E+00  2.00000000E+00  2.00000000E+00
  2.00000000E+00  2.00000000E+00  2.00000000E+00  2.00000000E+00  2.00000000E+00
  2.00000000E+00  2.00000000E+00  2.00000000E+00  2.00000000E+00  2.00000000E+00
  2.00000000E+00  2.00000000E+00  2.00000000E+00  2.00000000E+00  2.00000000E+00
  2.00000000E+00  2.00000000E+00  2.00000000E+00  2.00000000E+00  2.00000000E+00
  2.00000000E+00  2.00000000E+00  2.00000000E+00  2.00000000E+00  2.00000000E+00
  2.00000000E+00  2.00000000E+00  2.00000000E+00  2.00000000E+00  2.00000000E+00
  2.00000000E+00  2.00000000E+00  2.00000000E+00  2.00000000E+00  2.00000000E+00
  2.00000000E+00  2.00000000E+00  2.00000000E+00  2.00000000E+00  2.00000000E+00
  2.00000000E+00  2.00000000E+00  2.00000000E+00  2.00000000E+00  2.00000000E+00
  0.00000000E+00  0.00000000E+00  0.00000000E+00  0.00000000E+00
%FLAG SOLTY                                                                     
%FORMAT(5E16.8)                                                                 
  0.00000000E+00  0.00000000E+00  0.00000000E+00  0.00000000E+00  0.00000000E+00
  0.00000000E+00  0.00000000E+00  0.00000000E+00  0.00000000E+00  0.00000000E+00
  0.00000000E+00  0.00000000E+00  0.00000000E+00  0.00000000E+00  0.00000000E+00
  0.00000000E+00  0.00000000E+00  0.00000000E+00  0.00000000E+00  0.00000000E+00
  0.00000000E+00  0.00000000E+00  0.00000000E+00  0.00000000E+00  0.00000000E+00
  0.00000000E+00  0.00000000E+00  0.00000000E+00  0.00000000E+00  0.00000000E+00
  0.00000000E+00  0.00000000E+00  0.00000000E+00  0.00000000E+00  0.00000000E+00
  0.00000000E+00  0.00000000E+00  0.00000000E+00  0.00000000E+00  0.00000000E+00
  0.00000000E+00  0.00000000E+00  0.00000000E+00
%FLAG LENNARD_JONES_ACOEF                                                       
%FORMAT(5E16.8)                                                                 
  7.94617769E+03  1.01372942E+05  1.04308023E+06  8.12662403E+04  8.53193737E+05
  6.96551276E+05  5.68021765E+04  6.37913494E+05  5.17507491E+05  3.76435470E+05
  7.93773615E+04  8.61458248E+05  7.01106848E+05  5.15491878E+05  7.02078680E+05
  9.47421632E+01  2.26409483E+03  1.71458823E+03  9.87857350E+02  1.52360475E+03
  1.34728399E-01  5.10916075E+03  6.78771368E+04  5.42099106E+04  3.74148715E+04
  5.26221036E+04  5.38411501E+01  3.25969625E+03  8.98799076E+04  9.24822270E+05
  7.56463928E+05  5.65590822E+05  7.63791460E+05  2.00740581E+03  6.01816484E+04
  8.19971662E+05  5.63419090E+04  6.47841731E+05  5.24402060E+05  3.78641356E+05
  5.20462539E+05  9.14858779E+02  3.69471530E+04  5.74393458E+05  3.79876399E+05
  1.42703904E+03  2.27401052E+04  1.78601506E+04  1.16505362E+04  1.68636880E+04
  8.45902425E+00  8.79040886E+02  2.01619733E+04  1.12780457E+04  2.01823541E+02
  9.33217616E+04  9.95480466E+05  8.11497350E+05  5.99897901E+05  8.14793385E+05
  1.88178855E+03  6.20665997E+04  8.82619071E+05  6.06829342E+05  2.01791425E+04
  9.44293233E+05  7.08225575E+04  7.91544157E+05  6.42430744E+05  4.68011805E+05
  6.40405042E+05  1.24900897E+03  4.66922514E+04  7.01803794E+05  4.71003287E+05
  1.45985502E+04  7.44975864E+05  5.81803229E+05  0.00000000E+00  0.00000000E+00
  0.00000000E+00  0.00000000E+00  0.00000000E+00  0.00000000E+00  0.00000000E+00
  0.00000000E+00  0.00000000E+00  0.00000000E+00  0.00000000E+00  0.00000000E+00
  0.00000000E+00  5.47737117E+03  7.18621074E+04  5.74592031E+04  3.98127143E+04
  5.58833643E+04  5.99788431E+01  3.50301067E+03  6.37148278E+04  3.93690817E+04
  9.55000044E+02  6.58473870E+04  4.96707306E+04  0.00000000E+00  3.76169105E+03
  6.73963720E+03  8.59947003E+04  6.89371259E+04  4.81820985E+04  6.73331169E+04
  8.03166617E+01  4.33325458E+03  7.62451550E+04  4.77908183E+04  1.21014911E+03
  7.91627154E+04  6.00750218E+04  0.00000000E+00  4.64559155E+03  5.71629601E+03
  4.43530964E+03  5.98885646E+04  4.77581094E+04  3.27958584E+04  4.62444096E+04
  4.44659845E+01  2.82099197E+03  5.30987710E+04  3.23283631E+04  7.50063100E+02
  5.46147253E+04  4.09427581E+04  0.00000000E+00  3.03448006E+03  3.76169105E+03
  2.43828624E+03  1.00235148E+05  1.03184851E+06  8.43969952E+05  6.30925504E+05
  8.52084164E+05  2.23577481E+03  6.71095195E+04  9.14863930E+05  6.40712560E+05
  2.24743442E+04  9.84684600E+05  7.82881336E+05  0.00000000E+00  7.10513128E+04
  8.50294791E+04  5.92092559E+04  1.02073671E+06  6.02863188E+03  7.84511674E+04
  6.27751680E+04  4.36069364E+04  6.11299385E+04  6.76796831E+01  3.86158714E+03
  6.95568610E+04  4.31596374E+04  1.06023582E+03  7.19825646E+04  5.43945007E+04
  0.00000000E+00  4.14474284E+03  5.11317150E+03  3.34719214E+03  7.75673747E+04
  4.56536476E+03  2.11783234E+05  2.11351845E+06  1.73376823E+06  1.30884564E+06
  1.75889445E+06  5.15374979E+03  1.42615819E+05  1.87390085E+06  1.33368524E+06
  4.90026081E+04  2.02752779E+06  1.62294350E+06  0.00000000E+00  1.50723105E+05
  1.79659945E+05  1.26117560E+05  2.09089895E+06  1.64354276E+05  4.26366419E+06
  9.11435380E+04  9.41257953E+05  7.69642101E+05  5.74782316E+05  7.76656876E+05
  2.01475241E+03  6.09861363E+04  8.34543970E+05  5.83493927E+05  2.03696482E+04
  8.97750460E+05  7.13267446E+05  0.00000000E+00  6.45801516E+04  7.73168790E+04
  5.37939286E+04  9.31115275E+05  7.05112106E+04  1.90820499E+06  8.49322032E+05
  9.33839501E+04  1.00713741E+06  8.20152428E+05  6.04208667E+05  8.22085792E+05
  1.82491629E+03  6.19803600E+04  8.92954421E+05  6.10454299E+05  1.99671374E+04
  9.53586341E+05  7.50514003E+05  0.00000000E+00  6.57976999E+04  7.92148074E+04
  5.44940453E+04  9.96191545E+05  7.19580450E+04  2.05449504E+06  9.08092643E+05
  9.62429652E+05  5.22955465E+03  7.06006146E+04  5.63013422E+04  3.86646725E+04
  5.45183252E+04  5.24570081E+01  3.32626784E+03  6.25963552E+04  3.81142515E+04
  8.84544347E+02  6.43853349E+04  4.82692694E+04  0.00000000E+00  3.57795711E+03
  4.43530964E+03  2.87505342E+03  6.97998263E+04  3.94664935E+03  1.48672098E+05
  6.34160397E+04  6.42436358E+04  3.39005767E+03  5.02224902E+04  5.48478208E+05
  4.46121722E+05  3.27367585E+05  4.46307018E+05  9.46795083E+02  3.32551339E+04
  4.86295154E+05  3.30296908E+05  1.06013455E+04  5.18220260E+05  4.06752008E+05
  0.00000000E+00  3.53289728E+04  4.26018274E+04  2.92109361E+04  5.42502534E+05
  3.86549715E+04  1.12086734E+06  4.94433451E+05  5.22690526E+05  3.44374471E+04
  2.83662575E+05
%FLAG LENNARD_JONES_BCOEF                                                       
%FORMAT(5E16.8)                                                                 
  2.57122925E+01  1.39078880E+02  6.75612247E+02  1.21392023E+02  5.95658566E+02
  5.24668528E+02  1.11953944E+02  5.68167388E+02  4.98871431E+02  4.69350655E+02
  1.36094315E+02  6.78964813E+02  5.97113873E+02  5.64804067E+02  6.77820248E+02
  2.33785449E+00  1.73073921E+01  1.46824710E+01  1.22938581E+01  1.57004457E+01
  7.34107347E-02  1.92174397E+01  1.06076943E+02  9.24130897E+01  8.46911674E+01
  1.03284425E+02  1.64271443E+00  1.43076527E+01  1.23310980E+02  5.99015525E+02
  5.28126496E+02  5.03752097E+02  6.01987997E+02  1.53451874E+01  9.40505980E+01
  5.31102864E+02  1.22044000E+02  6.26720080E+02  5.49675335E+02  5.15240418E+02
  6.21191325E+02  1.29497639E+01  9.21192136E+01  5.55666448E+02  5.64885984E+02
  1.01563736E+01  6.13981767E+01  5.30440533E+01  4.72594809E+01  5.84691813E+01
  6.51126010E-01  7.42992380E+00  5.44372326E+01  5.08951803E+01  3.56012899E+00
  1.48987394E+02  7.36907417E+02  6.48597119E+02  6.15165511E+02  7.37244936E+02
  1.76168249E+01  1.13252061E+02  6.53361429E+02  6.77220874E+02  6.45756063E+01
  8.01323529E+02  1.36896727E+02  6.93079947E+02  6.08686716E+02  5.73100668E+02
  6.89389438E+02  1.51381989E+01  1.03606917E+02  6.14502845E+02  6.29300710E+02
  5.79323581E+01  7.50714425E+02  6.99746810E+02  0.00000000E+00  0.00000000E+00
  0.00000000E+00  0.00000000E+00  0.00000000E+00  0.00000000E+00  0.00000000E+00
  0.00000000E+00  0.00000000E+00  0.00000000E+00  0.00000000E+00  0.00000000E+00
  0.00000000E+00  1.96722815E+01  1.07908863E+02  9.40636541E+01  8.63723599E+01
  1.05230082E+02  1.71416196E+00  1.46638650E+01  9.56748258E+01  9.40124296E+01
  7.65648470E+00  1.15327881E+02  1.05648788E+02  0.00000000E+00  1.50233639E+01
  2.18216157E+01  1.18043746E+02  1.03031170E+02  9.50181887E+01  1.15508247E+02
  1.98360701E+00  1.63092814E+01  1.04660679E+02  1.03580945E+02  8.61880722E+00
  1.26451907E+02  1.16187983E+02  0.00000000E+00  1.66953734E+01  1.85196588E+01
  1.77023375E+01  9.85097219E+01  8.57562161E+01  7.83922976E+01  9.57256348E+01
  1.47593342E+00  1.31591746E+01  8.73413012E+01  8.51921330E+01  6.78541827E+00
  1.05031585E+02  9.59185913E+01  0.00000000E+00  1.34932874E+01  1.50233639E+01
  1.20953369E+01  1.37787728E+02  6.69494459E+02  5.90251928E+02  5.62969425E+02
  6.72777963E+02  1.71355763E+01  1.05087646E+02  5.93591333E+02  6.20970728E+02
  6.08139360E+01  7.30206155E+02  6.86742760E+02  0.00000000E+00  1.06903901E+02
  1.16947855E+02  9.75893223E+01  6.63431737E+02  2.10068861E+01  1.14759990E+02
  1.00073628E+02  9.20079458E+01  1.12023534E+02  1.85338491E+00  1.56709129E+01
  1.01749214E+02  1.00191339E+02  8.21131314E+00  1.22733283E+02  1.12531834E+02
  0.00000000E+00  1.60512210E+01  1.78280753E+01  1.44244612E+01  1.13692208E+02
  1.71467049E+01  2.54804909E+02  1.21899948E+03  1.07629402E+03  1.03157656E+03
  1.22973599E+03  3.30984635E+01  1.94896900E+02  1.08079689E+03  1.13979741E+03
  1.14243284E+02  1.33303578E+03  1.25793819E+03  0.00000000E+00  1.98088334E+02
  2.16269171E+02  1.81199404E+02  1.20800124E+03  2.10544132E+02  2.19459223E+03
  1.27000718E+02  6.18067719E+02  5.44830041E+02  5.19385932E+02  6.20851625E+02
  1.57231024E+01  9.68317709E+01  5.47995038E+02  5.72796552E+02  5.59621097E+01
  6.73934129E+02  6.33599808E+02  0.00000000E+00  9.85144068E+01  1.07792209E+02
  8.99118321E+01  6.12468585E+02  1.04776275E+02  1.11546536E+03  5.65406768E+02
  1.56025608E+02  7.75965878E+02  6.82622272E+02  6.46321327E+02  7.75261695E+02
  1.81620725E+01  1.18480231E+02  6.87991684E+02  7.11091246E+02  6.72475934E+01
  8.43016687E+02  7.88832443E+02  0.00000000E+00  1.20690226E+02  1.32424984E+02
  1.09835130E+02  7.68900328E+02  1.28466555E+02  1.40479403E+03  7.09588248E+02
  8.86629877E+02  2.08590256E+01  1.16065835E+02  1.01040256E+02  9.23664132E+01
  1.12788003E+02  1.73959275E+00  1.55059847E+01  1.02907011E+02  1.00379343E+02
  7.99614292E+00  1.23751804E+02  1.13016701E+02  0.00000000E+00  1.58996004E+01
  1.77023375E+01  1.42525182E+01  1.14981426E+02  1.69967767E+01  2.13489607E+02
  1.05935811E+02  1.29412081E+02  1.67944276E+01  8.83545880E+01  4.42179058E+02
  3.88758656E+02  3.67361018E+02  4.41089616E+02  1.01016461E+01  6.70144433E+01
  3.92047541E+02  4.03897559E+02  3.78372494E+01  4.79881022E+02  4.48425641E+02
  0.00000000E+00  6.82892701E+01  7.49896074E+01  6.20954392E+01  4.38146883E+02
  7.27065100E+01  8.01230425E+02  4.04310927E+02  5.04545572E+02  7.31636661E+01
  2.87011518E+02
%FLAG BONDS_INC_HYDROGEN                                                        
%FORMAT(10I8)                                                                   
       3       6       3       3       9       3       0       3       3      39
      42       6      39      45       6      30      33       6      30      36
       6      24      27       9      18      21      12      93      96       3
      93      99       3      93     102       3      81      84       3      81
      87       3      81      90       3      75      78      14      69      72
       9      63      66      12     159     162      17     159     165      17
     159     168      17     150     153      18     150     156      18     141
     144      20     141     147      20     132     135      20     132     138
      20     123     126      20     123     129      20     117     120       9
     111     114      12     213     216      12     213     219      12     198
     201       6     198     204       6     189     192       6     189     195
       6     183     186       9     177     180      12     267     270       3
     267     273       3     267     276       3     255     258       3     255
     261       3     255     264       3     249     252      14     240     243
       6     240     246       6     234     237       9     228     231      12
     306     309       6     306     312       6     297     300       6     297
     303       6     291     294       9     285     288      12     342     345
       3     342     348       3     342     351       3     336     339       9
     330     333      12     381     384       6     381     387       6     372
     375       6     372     378       6     366     369       9     360     363
      12     435     438       3     435     441       3     435     444       3
     423     426       3     423     429       3     423     432       3     417
     420      14     411     414       9     405     408      12     474     477
       6     474     480       6     465     468       6     465     471       6
     459     462       9     453     456      12     519     522       6     519
     525       6     510     513       6     510     516       6     504     507
       9     498     501      12     582     585       3     582     588       3
     582     591       3     570     573       3     570     576       3     570
     579       3     564     567      14     555     558       6     555     561
       6     549     552       9     543     546      12     621     624       6
     621     627       6     612     615       6     612     618       6     606
     609       9     600     603      12     666     669      26     657     660
      27     657     663      27     651     654       9     645     648      12
     699     702       6     699     705       6     690     693       6     690
     696       6     684     687       9     678     681      12     762     765
       3     762     768       3     762     771       3     750     753       3
     750     756       3     750     759       3     744     747      14     735
     738       6     735     741       6     729     732       9     723     726
      12     837     840      29     831     834      29     825     828      29
     819     822      29     810     813      34     804     807      36     792
     795       3     792     798       3     786     789       9     780     783
      12     891     894      41     882     885      43     876     879      34
     864     867       3     864     870       3     858     861       9     852
     855      12     942     945       3     942     948       3     942     951
       3     930     933       3     930     936       3     930     939       3
     924     927      14     915     918       6     915     921       6     909
     912       9     903     906      12     981     984       6     981     987
       6     972     975       6     972     978       6     966     969       9
     960     963      12    1035    1038      49    1023    1026      53    1023
    1029      53    1017    1020      55    1005    1008      12    1062    1065
       6    1062    1068       6    1053    1056       6    1053    1059       6
    1047    1050       9    1041    1044      12    1116    1119       3    1116
    1122       3    1116    1125       3    1104    1107       3    1104    1110
       3    1104    1113       3    1098    1101      14    1092    1095       9
    1086    1089      12    1146    1149       3    1146    1152       3    1146
    1155       3    1140    1143       9    1134    1137      12    1221    1224
      59    1221    1227      59    1212    1215      59    1212    1218      59
    1203    1206      59    1194    1197      61    1194    1200      61    1185
    1188      20    1185    1191      20    1176    1179      20    1176    1182
      20    1170    1173       9    1164    1167      12    1275    1278       3
    1275    1281       3    1275    1284       3    1263    1266       3    1263
    1269       3    1263    1272       3    1257    1260      14    1248    1251
       6    1248    1254       6    1242    1245       9    1236    1239      12
    1314    1317       6    1314    1320       6    1305    1308       6    1305
    1311       6    1299    1302       9    1293    1296      12    1386    1389
      17    1386    1392      17    1386    1395      17    1377    1380      18
    1377    1383      18    1368    1371      20    1368    1374      20    1359
    1362      20    1359    1365      20    1350    1353      20    1350    1356
      20    1344    1347       9    1338    1341      12    1425    1428       6
    1425    1431       6    1416    1419       6    1416    1422       6    1410
    1413       9    1404    1407      12    1476    1479      12    1476    1482
      12    1461    1464       6    1461    1467       6    1455    1458       9
    1449    1452      12    1503    1506       3    1503    1509       3    1503
    1512       3    1497    1500       9    1491    1494      12    1542    1545
       6    1542    1548       6    1533    1536       6    1533    1539       6
    1527    1530       9    1521    1524      12    1578    1581      27    1578
    1584      27    1572    1575       9    1566    1569      12    1617    1620
       6    1617    1623       6    1608    1611       6    1608    1614       6
    1602    1605       9    1596    1599      12    1653    1656       3    1653
    1659       3    1653    1662       3    1647    1650       9    1641    1644
      12    1671    1674      12    1671    1677      12    1683    1686       3
    1683    1689       3    1680    1683       3    1746    1749      17    1746
    1752      17    1746    1755      17    1737    1740      18    1737    1743
      18    1728    1731      20    1728    1734      20    1719    1722      20
    1719    1725      20    1710    1713      20    1710    1716      20    1704
    1707       9    1698    1701      12    1794    1797       3    1794    1800
       3    1794    1803       3    1782    1785       3    1782    1788       3
    1782    1791       3    1776    1779      14    1770    1773       9    1764
    1767      12    1860    1863      17    1860    1866      17    1860    1869
      17    1851    1854      18    1851    1857      18    1842    1845      20
    1842    1848      20    1833    1836      20    1833    1839      20    1824
    1827      20    1824    1830      20    1818    1821       9    1812    1815
      12    1914    1917      12    1914    1920      12    1899    1902       6
    1899    1905       6    1890    1893       6    1890    1896       6    1884
    1887       9    1878    1881      12    1968    1971       3    1968    1974
       3    1968    1977       3    1956    1959       3    1956    1962       3
    1956    1965       3    1950    1953      14    1941    1944       6    1941
    1947       6    1935    1938       9    1929    1932      12    2034    2037
      17    2034    2040      17    2034    2043      17    2025    2028      18
    2025    2031      18    2016    2019      20    2016    2022      20    2007
    2010      20    2007    2013      20    1998    2001      20    1998    2004
      20    1992    1995       9    1986    1989      12    2064    2067       3
    2064    2070       3    2064    2073       3    2058    2061       9    2052
    2055      12    2130    2133      17    2130    2136      17    2130    2139
      17    2121    2124      18    2121    2127      18    2112    2115      20
    2112    2118      20    2103    2106      20    2103    2109      20    2094
    2097      20    2094    2100      20    2088    2091       9    2082    2085
      12    2178    2181       3    2178    2184       3    2178    2187       3
    2166    2169       3    2166    2172       3    2166    2175       3    2160
    2163      14    2154    2157       9    2148    2151      12    2217    2220
       6    2217    2223       6    2208    2211       6    2208    2214       6
    2202    2205       9    2196    2199      12    2262    2265       6    2262
    2268       6    2253    2256       6    2253    2259       6    2247    2250
       9    2241    2244      12    2325    2328       3    2325    2331       3
    2325    2334       3    2313    2316       3    2313    2319       3    2313
    2322       3    2307    2310      14    2298    2301       6    2298    2304
       6    2292    2295       9    2286    2289      12    2391    2394      17
    2391    2397      17    2391    2400      17    2382    2385      18    2382
    2388      18    2373    2376      20    2373    2379      20    2364    2367
      20    2364    2370      20    2355    2358      20    2355    2361      20
    2349    2352       9    2343    2346      12    2430    2433      26    2421
    2424      27    2421    2427      27    2415    2418       9    2409    2412
      12    2490    2493      17    2490    2496      17    2490    2499      17
    2481    2484      18    2481    2487      18    2472    2475      20    2472
    2478      20    2463    2466      20    2463    2469      20    2454    2457
      20    2454    2460      20    2448    2451       9    2442    2445      12
    2547    2550       3    2547    2553       3    2547    2556       3    2535
    2538       3    2535    2541       3    2535    2544       3    2529    2532
      14    2520    2523       6    2520    2526       6    2514    2517       9
    2508    2511      12    2622    2625      29    2616    2619      29    2610
    2613      29    2604    2607      29    2595    2598      34    2589    2592
      36    2577    2580       3    2577    2583       3    2571    2574       9
    2565    2568      12    2676    2679      41    2667    2670      43    2661
    2664      34    2649    2652       3    2649    2655       3    2643    2646
       9    2637    2640      12    2727    2730       3    2727    2733       3
    2727    2736       3    2715    2718       3    2715    2721       3    2715
    2724       3    2709    2712      14    2700    2703       6    2700    2706
       6    2694    2697       9    2688    2691      12    2793    2796      17
    2793    2799      17    2793    2802      17    2784    2787      18    2784
    2790      18    2775    2778      20    2775    2781      20    2766    2769
      20    2766    2772      20    2757    2760      20    2757    2763      20
    2751    2754       9    2745    2748      12    2838    2841      12    2838
    2844      12    2823    2826       6    2823    2829       6    2817    2820
       9    2811    2814      12    2901    2904      17    2901    2907      17
    2901    2910      17    2892    2895      18    2892    2898      18    2883
    2886      20    2883    2889      20    2874    2877      20    2874    2880
      20    2865    2868      20    2865    2871      20    2859    2862       9
    2853    2856      12    2949    2952       3    2949    2955       3    2949
    2958       3    2937    2940       3    2937    2943       3    2937    2946
       3    2931    2934      14    2925    2928       9    2919    2922      12
    2997    3000      49    2985    2988      53    2985    2991      53    2979
    2982      55    2967    2970      12    3060    3063      59    3060    3066
      59    3051    3054      59    3051    3057      59    3042    3045      59
    3033    3036      61    3033    3039      61    3024    3027      20    3024
    3030      20    3015    3018      20    3015    3021      20    3009    3012
       9    3003    3006      12    3114    3117       3    3114    3120       3
    3114    3123       3    3102    3105       3    3102    3108       3    3102
    3111       3    3096    3099      14    3087    3090       6    3087    3093
       6    3081    3084       9    3075    3078      12    3180    3183      17
    3180    3186      17    3180    3189      17    3171    3174      18    3171
    3177      18    3162    3165      20    3162    3168      20    3153    3156
      20    3153    3159      20    3144    3147      20    3144    3150      20
    3138    3141       9    3132    3135      12    3246    3249      17    3246
    3252      17    3246    3255      17    3237    3240      18    3237    3243
      18    3228    3231      20    3228    3234      20    3219    3222      20
    3219    3225      20    3210    3213      20    3210    3216      20    3204
    3207       9    3198    3201      12    3312    3315      17    3312    3318
      17    3312    3321      17    3303    3306      18    3303    3309      18
    3294    3297      20    3294    3300      20    3285    3288      20    3285
    3291      20    3276    3279      20    3276    3282      20    3270    3273
       9    3264    3267      12    3357    3360      12    3357    3363      12
    3342    3345       6    3342    3348       6    3336    3339       9    3330
    3333      12    3384    3387       3    3384    3390       3    3384    3393
       3    3378    3381       9    3372    3375      12    3423    3426       6
    3423    3429       6    3414    3417       6    3414    3420       6    3408
    3411       9    3402    3405      12    3459    3462      27    3459    3465
      27    3453    3456       9    3447    3450      12    3525    3528      17
    3525    3531      17    3525    3534      17    3516    3519      18    3516
    3522      18    3507    3510      20    3507    3513      20    3498    3501
      20    3498    3504      20    3489    3492      20    3489    3495      20
    3483    3486       9    3477    3480      12    3555    3558       3    3555
    3561       3    3555    3564       3    3549    3552       9    3543    3546
      12    3573    3576      12    3573    3579      12    3663    3666      68
    3663    3669      68    3654    3657      68    3654    3660      68    3642
    3645      68    3642    3648      68    3633    3636      68    3633    3639
      68    3621    3624      68    3621    3627      68    3612    3615      68
    3612    3618      68    3600    3603      68    3600    3606      68    3591
    3594      68    3591    3597      68
%FLAG BONDS_WITHOUT_HYDROGEN                                                    
%FORMAT(10I8)                                                                   
      12      15       1      12      18       2       3      12       4      57
      60       1      57      63       2      48      51       5      48      54
       5      39      48       7      30      39       8      24      30      10
      24      57      11      18      24      13     105     108       1     105
     111       2      75      81      15      75      93      15      69      75
      16      69     105      11      63      69      13     171     174       1
     171     177       2     150     159      19     141     150      21     132
     141      21     123     132      21     117     123      22     117     171
      11     111     117      13     222     225       1     222     228       2
     207     210       1     207     213       2     198     207      23     189
     198       8     183     189      10     183     222      11     177     183
      13     279     282       1     279     285       2     249     255      15
     249     267      15     240     249      24     234     240      10     234
     279      11     228     234      13     324     327       1     324     330
       2     315     318       5     315     321       5     306     315       7
     297     306       8     291     297      10     291     324      11     285
     291      13     354     357       1     354     360       2     336     342
      25     336     354      11     330     336      13     399     402       1
     399     405       2     390     393       5     390     396       5     381
     390       7     372     381       8     366     372      10     366     399
      11     360     366      13     447     450       1     447     453       2
     417     423      15     417     435      15     411     417      16     411
     447      11     405     411      13     492     495       1     492     498
       2     483     486       5     483     489       5     474     483       7
     465     474       8     459     465      10     459     492      11     453
     459      13     537     540       1     537     543       2     528     531
       5     528     534       5     519     528       7     510     519       8
     504     510      10     504     537      11     498     504      13     594
     597       1     594     600       2     564     570      15     564     582
      15     555     564      24     549     555      10     549     594      11
     543     549      13     639     642       1     639     645       2     630
     633       5     630     636       5     621     630       7     612     621
       8     606     612      10     606     639      11     600     606      13
     672     675       1     672     678       2     657     666      28     651
     657      10     651     672      11     645     651      13     717     720
       1     717     723       2     708     711       5     708     714       5
     699     708       7     690     699       8     684     690      10     684
     717      11     678     684      13     774     777       1     774     780
       2     744     750      15     744     762      15     735     744      24
     729     735      10     729     774      11     723     729      13     846
     849       1     846     852       2     837     843      30     831     837
      31     825     831      31     819     825      31     816     819      32
     816     843      33     810     816      35     804     810      37     801
     804      38     801     843      39     792     801      40     786     792
      25     786     846      11     780     786      13     897     900       1
     897     903       2     888     891      42     882     888      44     876
     882      45     873     876      46     873     891      47     864     873
      48     858     864      25     858     897      11     852     858      13
     954     957       1     954     960       2     924     930      15     924
     942      15     915     924      24     909     915      10     909     954
      11     903     909      13     999    1002       1     999    1005       2
     990     993       5     990     996       5     981     990       7     972
     981       8     966     972      10     966     999      11     960     966
      13    1035    3672      50    1032    1035      51    1032    3678      52
    1023    1032      54    1017    1023      56    1011    1014       1    1011
    1017      57    1011    1041       2    1005    1017      58    1080    1083
       1    1080    1086       2    1071    1074       5    1071    1077       5
    1062    1071       7    1053    1062       8    1047    1053      10    1047
    1080      11    1041    1047      13    1128    1131       1    1128    1134
       2    1098    1104      15    1098    1116      15    1092    1098      16
    1092    1128      11    1086    1092      13    1158    1161       1    1158
    1164       2    1140    1146      25    1140    1158      11    1134    1140
      13    1230    1233       1    1230    1236       2    1209    1212      60
    1209    1221      60    1203    1209      60    1194    1203      62    1185
    1194      21    1176    1185      21    1170    1176      22    1170    1230
      11    1164    1170      13    1287    1290       1    1287    1293       2
    1257    1263      15    1257    1275      15    1248    1257      24    1242
    1248      10    1242    1287      11    1236    1242      13    1332    1335
       1    1332    1338       2    1323    1326       5    1323    1329       5
    1314    1323       7    1305    1314       8    1299    1305      10    1299
    1332      11    1293    1299      13    1398    1401       1    1398    1404
       2    1377    1386      19    1368    1377      21    1359    1368      21
    1350    1359      21    1344    1350      22    1344    1398      11    1338
    1344      13    1443    1446       1    1443    1449       2    1434    1437
       5    1434    1440       5    1425    1434       7    1416    1425       8
    1410    1416      10    1410    1443      11    1404    1410      13    1485
    1488       1    1485    1491       2    1470    1473       1    1470    1476
       2    1461    1470      23    1455    1461      10    1455    1485      11
    1449    1455      13    1515    1518       1    1515    1521       2    1497
    1503      25    1497    1515      11    1491    1497      13    1560    1563
       1    1560    1566       2    1551    1554       5    1551    1557       5
    1542    1551       7    1533    1542       8    1527    1533      10    1527
    1560      11    1521    1527      13    1590    1593       1    1590    1596
       2    1587    3468      63    1578    1587      64    1572    1578      10
    1572    1590      11    1566    1572      13    1635    1638       1    1635
    1641       2    1626    1629       5    1626    1632       5    1617    1626
       7    1608    1617       8    1602    1608      10    1602    1635      11
    1596    1602      13    1665    1668       1    1665    1671       2    1647
    1653      25    1647    1665      11    1641    1647      13    1692    1695
       1    1692    1698       2    1683    1692       4    1758    1761       1
    1758    1764       2    1737    1746      19    1728    1737      21    1719
    1728      21    1710    1719      21    1704    1710      22    1704    1758
      11    1698    1704      13    1806    1809       1    1806    1812       2
    1776    1782      15    1776    1794      15    1770    1776      16    1770
    1806      11    1764    1770      13    1872    1875       1    1872    1878
       2    1851    1860      19    1842    1851      21    1833    1842      21
    1824    1833      21    1818    1824      22    1818    1872      11    1812
    1818      13    1923    1926       1    1923    1929       2    1908    1911
       1    1908    1914       2    1899    1908      23    1890    1899       8
    1884    1890      10    1884    1923      11    1878    1884      13    1980
    1983       1    1980    1986       2    1950    1956      15    1950    1968
      15    1941    1950      24    1935    1941      10    1935    1980      11
    1929    1935      13    2046    2049       1    2046    2052       2    2025
    2034      19    2016    2025      21    2007    2016      21    1998    2007
      21    1992    1998      22    1992    2046      11    1986    1992      13
    2076    2079       1    2076    2082       2    2058    2064      25    2058
    2076      11    2052    2058      13    2142    2145       1    2142    2148
       2    2121    2130      19    2112    2121      21    2103    2112      21
    2094    2103      21    2088    2094      22    2088    2142      11    2082
    2088      13    2190    2193       1    2190    2196       2    2160    2166
      15    2160    2178      15    2154    2160      16    2154    2190      11
    2148    2154      13    2235    2238       1    2235    2241       2    2226
    2229       5    2226    2232       5    2217    2226       7    2208    2217
       8    2202    2208      10    2202    2235      11    2196    2202      13
    2280    2283       1    2280    2286       2    2271    2274       5    2271
    2277       5    2262    2271       7    2253    2262       8    2247    2253
      10    2247    2280      11    2241    2247      13    2337    2340       1
    2337    2343       2    2307    2313      15    2307    2325      15    2298
    2307      24    2292    2298      10    2292    2337      11    2286    2292
      13    2403    2406       1    2403    2409       2    2382    2391      19
    2373    2382      21    2364    2373      21    2355    2364      21    2349
    2355      22    2349    2403      11    2343    2349      13    2436    2439
       1    2436    2442       2    2421    2430      28    2415    2421      10
    2415    2436      11    2409    2415      13    2502    2505       1    2502
    2508       2    2481    2490      19    2472    2481      21    2463    2472
      21    2454    2463      21    2448    2454      22    2448    2502      11
    2442    2448      13    2559    2562       1    2559    2565       2    2529
    2535      15    2529    2547      15    2520    2529      24    2514    2520
      10    2514    2559      11    2508    2514      13    2631    2634       1
    2631    2637       2    2622    2628      30    2616    2622      31    2610
    2616      31    2604    2610      31    2601    2604      32    2601    2628
      33    2595    2601      35    2589    2595      37    2586    2589      38
    2586    2628      39    2577    2586      40    2571    2577      25    2571
    2631      11    2565    2571      13    2682    2685       1    2682    2688
       2    2673    2676      42    2667    2673      44    2661    2667      45
    2658    2661      46    2658    2676      47    2649    2658      48    2643
    2649      25    2643    2682      11    2637    2643      13    2739    2742
       1    2739    2745       2    2709    2715      15    2709    2727      15
    2700    2709      24    2694    2700      10    2694    2739      11    2688
    2694      13    2805    2808       1    2805    2811       2    2784    2793
      19    2775    2784      21    2766    2775      21    2757    2766      21
    2751    2757      22    2751    2805      11    2745    2751      13    2847
    2850       1    2847    2853       2    2832    2835       1    2832    2838
       2    2823    2832      23    2817    2823      10    2817    2847      11
    2811    2817      13    2913    2916       1    2913    2919       2    2892
    2901      19    2883    2892      21    2874    2883      21    2865    2874
      21    2859    2865      22    2859    2913      11    2853    2859      13
    2961    2964       1    2961    2967       2    2931    2937      15    2931
    2949      15    2925    2931      16    2925    2961      11    2919    2925
      13    2997    3588      50    2994    2997      51    2994    3582      65
    2985    2994      54    2979    2985      56    2973    2976       1    2973
    2979      57    2973    3003       2    2967    2979      58    3069    3072
       1    3069    3075       2    3048    3051      60    3048    3060      60
    3042    3048      60    3033    3042      62    3024    3033      21    3015
    3024      21    3009    3015      22    3009    3069      11    3003    3009
      13    3126    3129       1    3126    3132       2    3096    3102      15
    3096    3114      15    3087    3096      24    3081    3087      10    3081
    3126      11    3075    3081      13    3192    3195       1    3192    3198
       2    3171    3180      19    3162    3171      21    3153    3162      21
    3144    3153      21    3138    3144      22    3138    3192      11    3132
    3138      13    3258    3261       1    3258    3264       2    3237    3246
      19    3228    3237      21    3219    3228      21    3210    3219      21
    3204    3210      22    3204    3258      11    3198    3204      13    3324
    3327       1    3324    3330       2    3303    3312      19    3294    3303
      21    3285    3294      21    3276    3285      21    3270    3276      22
    3270    3324      11    3264    3270      13    3366    3369       1    3366
    3372       2    3351    3354       1    3351    3357       2    3342    3351
      23    3336    3342      10    3336    3366      11    3330    3336      13
    3396    3399       1    3396    3402       2    3378    3384      25    3378
    3396      11    3372    3378      13    3441    3444       1    3441    3447
       2    3432    3435       5    3432    3438       5    3423    3432       7
    3414    3423       8    3408    3414      10    3408    3441      11    3402
    3408      13    3471    3474       1    3471    3477       2    3459    3468
      64    3453    3459      10    3453    3471      11    3447    3453      13
    3537    3540       1    3537    3543       2    3516    3525      19    3507
    3516      21    3498    3507      21    3489    3498      21    3483    3489
      22    3483    3537      11    3477    3483      13    3567    3570       1
    3567    3573       2    3549    3555      25    3549    3567      11    3543
    3549      13    3675    3678      66    3672    3675      67    3663    3672
      69    3654    3663      70    3651    3654      71    3642    3651      71
    3633    3642      70    3630    3633      71    3621    3630      71    3612
    3621      70    3609    3612      71    3600    3609      71    3591    3600
      70    3588    3591      69    3585    3588      72    3582    3585      66
%FLAG ANGLES_INC_HYDROGEN                                                       
%FORMAT(10I8)                                                                   
      12      18      21       2       9       3      12       4       6       3
       9       5       6       3      12       4       0       3       6       5
       0       3       9       5       0       3      12       4      57      63
      66       2      45      39      48       9      42      39      45      10
      42      39      48       9      36      30      39      12      33      30
      36      10      33      30      39      12      30      39      42      12
      30      39      45      12      27      24      30      15      27      24
      57      16      24      30      33      17      24      30      36      17
      21      18      24      21      18      24      27      22     105     111
     114       2      99      93     102       5      96      93      99       5
      96      93     102       5      87      81      90       5      84      81
      87       5      84      81      90       5      78      75      81      26
      78      75      93      26      75      81      84      28      75      81
      87      28      75      81      90      28      75      93      96      28
      75      93      99      28      75      93     102      28      72      69
      75      29      72      69     105      16      69      75      78      30
      66      63      69      21      63      69      72      22     171     177
     180       2     165     159     168      33     162     159     165      33
     162     159     168      33     156     150     159      34     153     150
     156      35     153     150     159      34     150     159     162      36
     150     159     165      36     150     159     168      36     147     141
     150      37     144     141     147      38     144     141     150      37
     141     150     153      39     141     150     156      39     138     132
     141      37     135     132     138      38     135     132     141      37
     132     141     144      37     132     141     147      37     129     123
     132      37     126     123     129      38     126     123     132      37
     123     132     135      37     123     132     138      37     120     117
     123      43     120     117     171      16     117     123     126      44
     117     123     129      44     114     111     117      21     111     117
     120      22     222     228     231       2     216     213     219      47
     207     213     216       2     207     213     219       2     204     198
     207      48     201     198     204      10     201     198     207      48
     195     189     198      12     192     189     195      10     192     189
     198      12     189     198     201      12     189     198     204      12
     186     183     189      15     186     183     222      16     183     189
     192      17     183     189     195      17     180     177     183      21
     177     183     186      22     279     285     288       2     273     267
     276       5     270     267     273       5     270     267     276       5
     261     255     264       5     258     255     261       5     258     255
     264       5     252     249     255      26     252     249     267      26
     249     255     258      28     249     255     261      28     249     255
     264      28     249     267     270      28     249     267     273      28
     249     267     276      28     246     240     249      52     243     240
     246      10     243     240     249      52     240     249     252      53
     237     234     240      15     237     234     279      16     234     240
     243      17     234     240     246      17     231     228     234      21
     228     234     237      22     324     330     333       2     312     306
     315       9     309     306     312      10     309     306     315       9
     303     297     306      12     300     297     303      10     300     297
     306      12     297     306     309      12     297     306     312      12
     294     291     297      15     294     291     324      16     291     297
     300      17     291     297     303      17     288     285     291      21
     285     291     294      22     354     360     363       2     348     342
     351       5     345     342     348       5     345     342     351       5
     339     336     342      57     339     336     354      16     336     342
     345      58     336     342     348      58     336     342     351      58
     333     330     336      21     330     336     339      22     399     405
     408       2     387     381     390       9     384     381     387      10
     384     381     390       9     378     372     381      12     375     372
     378      10     375     372     381      12     372     381     384      12
     372     381     387      12     369     366     372      15     369     366
     399      16     366     372     375      17     366     372     378      17
     363     360     366      21     360     366     369      22     447     453
     456       2     441     435     444       5     438     435     441       5
     438     435     444       5     429     423     432       5     426     423
     429       5     426     423     432       5     420     417     423      26
     420     417     435      26     417     423     426      28     417     423
     429      28     417     423     432      28     417     435     438      28
     417     435     441      28     417     435     444      28     414     411
     417      29     414     411     447      16     411     417     420      30
     408     405     411      21     405     411     414      22     492     498
     501       2     480     474     483       9     477     474     480      10
     477     474     483       9     471     465     474      12     468     465
     471      10     468     465     474      12     465     474     477      12
     465     474     480      12     462     459     465      15     462     459
     492      16     459     465     468      17     459     465     471      17
     456     453     459      21     453     459     462      22     537     543
     546       2     525     519     528       9     522     519     525      10
     522     519     528       9     516     510     519      12     513     510
     516      10     513     510     519      12     510     519     522      12
     510     519     525      12     507     504     510      15     507     504
     537      16     504     510     513      17     504     510     516      17
     501     498     504      21     498     504     507      22     594     600
     603       2     588     582     591       5     585     582     588       5
     585     582     591       5     576     570     579       5     573     570
     576       5     573     570     579       5     567     564     570      26
     567     564     582      26     564     570     573      28     564     570
     576      28     564     570     579      28     564     582     585      28
     564     582     588      28     564     582     591      28     561     555
     564      52     558     555     561      10     558     555     564      52
     555     564     567      53     552     549     555      15     552     549
     594      16     549     555     558      17     549     555     561      17
     546     543     549      21     543     549     552      22     639     645
     648       2     627     621     630       9     624     621     627      10
     624     621     630       9     618     612     621      12     615     612
     618      10     615     612     621      12     612     621     624      12
     612     621     627      12     609     606     612      15     609     606
     639      16     606     612     615      17     606     612     618      17
     603     600     606      21     600     606     609      22     672     678
     681       2     663     657     666      60     660     657     663      61
     660     657     666      60     657     666     669      62     654     651
     657      15     654     651     672      16     651     657     660      63
     651     657     663      63     648     645     651      21     645     651
     654      22     717     723     726       2     705     699     708       9
     702     699     705      10     702     699     708       9     696     690
     699      12     693     690     696      10     693     690     699      12
     690     699     702      12     690     699     705      12     687     684
     690      15     687     684     717      16     684     690     693      17
     684     690     696      17     681     678     684      21     678     684
     687      22     774     780     783       2     768     762     771       5
     765     762     768       5     765     762     771       5     756     750
     759       5     753     750     756       5     753     750     759       5
     747     744     750      26     747     744     762      26     744     750
     753      28     744     750     756      28     744     750     759      28
     744     762     765      28     744     762     768      28     744     762
     771      28     741     735     744      52     738     735     741      10
     738     735     744      52     735     744     747      53     732     729
     735      15     732     729     774      16     729     735     738      17
     729     735     741      17     726     723     729      21     723     729
     732      22     846     852     855       2     840     837     843      65
     834     831     837      66     831     837     840      66     828     825
     831      66     825     831     834      66     822     819     825      66
     819     825     828      66     816     819     822      70     813     810
     816      73     807     804     810      76     804     810     813      78
     801     804     807      80     798     792     801      84     795     792
     798       5     795     792     801      84     789     786     792      57
     789     786     846      16     786     792     795      58     786     792
     798      58     783     780     786      21     780     786     789      22
     897     903     906       2     888     891     894      88     885     882
     888      89     879     876     882      91     876     882     885      93
     873     876     879      95     873     891     894      98     870     864
     873      99     867     864     870       5     867     864     873      99
     861     858     864      57     861     858     897      16     858     864
     867      58     858     864     870      58     855     852     858      21
     852     858     861      22     954     960     963       2     948     942
     951       5     945     942     948       5     945     942     951       5
     936     930     939       5     933     930     936       5     933     930
     939       5     927     924     930      26     927     924     942      26
     924     930     933      28     924     930     936      28     924     930
     939      28     924     942     945      28     924     942     948      28
     924     942     951      28     921     915     924      52     918     915
     921      10     918     915     924      52     915     924     927      53
     912     909     915      15     912     909     954      16     909     915
     918      17     909     915     921      17     906     903     909      21
     903     909     912      22     999    1005    1008       2     987     981
     990       9     984     981     987      10     984     981     990       9
     978     972     981      12     975     972     978      10     975     972
     981      12     972     981     984      12     972     981     987      12
     969     966     972      15     969     966     999      16     966     972
     975      17     966     972     978      17     963     960     966      21
     960     966     969      22    1038    1035    3672     104    1032    1035
    1038     108    1029    1023    1032     111    1026    1023    1029     112
    1026    1023    1032     111    1020    1017    1023     115    1017    1023
    1026     117    1017    1023    1029     117    1011    1017    1020     120
    1011    1041    1044       2    1008    1005    1017     122    1005    1017
    1020     124    1080    1086    1089       2    1068    1062    1071       9
    1065    1062    1068      10    1065    1062    1071       9    1059    1053
    1062      12    1056    1053    1059      10    1056    1053    1062      12
    1053    1062    1065      12    1053    1062    1068      12    1050    1047
    1053      15    1050    1047    1080      16    1047    1053    1056      17
    1047    1053    1059      17    1044    1041    1047      21    1041    1047
    1050      22    1128    1134    1137       2    1122    1116    1125       5
    1119    1116    1122       5    1119    1116    1125       5    1110    1104
    1113       5    1107    1104    1110       5    1107    1104    1113       5
    1101    1098    1104      26    1101    1098    1116      26    1098    1104
    1107      28    1098    1104    1110      28    1098    1104    1113      28
    1098    1116    1119      28    1098    1116    1122      28    1098    1116
    1125      28    1095    1092    1098      29    1095    1092    1128      16
    1092    1098    1101      30    1089    1086    1092      21    1086    1092
    1095      22    1158    1164    1167       2    1152    1146    1155       5
    1149    1146    1152       5    1149    1146    1155       5    1143    1140
    1146      57    1143    1140    1158      16    1140    1146    1149      58
    1140    1146    1152      58    1140    1146    1155      58    1137    1134
    1140      21    1134    1140    1143      22    1230    1236    1239       2
    1224    1221    1227     126    1215    1212    1218     126    1209    1212
    1215     128    1209    1212    1218     128    1209    1221    1224     128
    1209    1221    1227     128    1206    1203    1209     128    1200    1194
    1203     129    1197    1194    1200     130    1197    1194    1203     129
    1194    1203    1206     131    1191    1185    1194      37    1188    1185
    1191      38    1188    1185    1194      37    1185    1194    1197     133
    1185    1194    1200     133    1182    1176    1185      37    1179    1176
    1182      38    1179    1176    1185      37    1176    1185    1188      37
    1176    1185    1191      37    1173    1170    1176      43    1173    1170
    1230      16    1170    1176    1179      44    1170    1176    1182      44
    1167    1164    1170      21    1164    1170    1173      22    1287    1293
    1296       2    1281    1275    1284       5    1278    1275    1281       5
    1278    1275    1284       5    1269    1263    1272       5    1266    1263
    1269       5    1266    1263    1272       5    1260    1257    1263      26
    1260    1257    1275      26    1257    1263    1266      28    1257    1263
    1269      28    1257    1263    1272      28    1257    1275    1278      28
    1257    1275    1281      28    1257    1275    1284      28    1254    1248
    1257      52    1251    1248    1254      10    1251    1248    1257      52
    1248    1257    1260      53    1245    1242    1248      15    1245    1242
    1287      16    1242    1248    1251      17    1242    1248    1254      17
    1239    1236    1242      21    1236    1242    1245      22    1332    1338
    1341       2    1320    1314    1323       9    1317    1314    1320      10
    1317    1314    1323       9    1311    1305    1314      12    1308    1305
    1311      10    1308    1305    1314      12    1305    1314    1317      12
    1305    1314    1320      12    1302    1299    1305      15    1302    1299
    1332      16    1299    1305    1308      17    1299    1305    1311      17
    1296    1293    1299      21    1293    1299    1302      22    1398    1404
    1407       2    1392    1386    1395      33    1389    1386    1392      33
    1389    1386    1395      33    1383    1377    1386      34    1380    1377
    1383      35    1380    1377    1386      34    1377    1386    1389      36
    1377    1386    1392      36    1377    1386    1395      36    1374    1368
    1377      37    1371    1368    1374      38    1371    1368    1377      37
    1368    1377    1380      39    1368    1377    1383      39    1365    1359
    1368      37    1362    1359    1365      38    1362    1359    1368      37
    1359    1368    1371      37    1359    1368    1374      37    1356    1350
    1359      37    1353    1350    1356      38    1353    1350    1359      37
    1350    1359    1362      37    1350    1359    1365      37    1347    1344
    1350      43    1347    1344    1398      16    1344    1350    1353      44
    1344    1350    1356      44    1341    1338    1344      21    1338    1344
    1347      22    1443    1449    1452       2    1431    1425    1434       9
    1428    1425    1431      10    1428    1425    1434       9    1422    1416
    1425      12    1419    1416    1422      10    1419    1416    1425      12
    1416    1425    1428      12    1416    1425    1431      12    1413    1410
    1416      15    1413    1410    1443      16    1410    1416    1419      17
    1410    1416    1422      17    1407    1404    1410      21    1404    1410
    1413      22    1485    1491    1494       2    1479    1476    1482      47
    1470    1476    1479       2    1470    1476    1482       2    1467    1461
    1470      48    1464    1461    1467      10    1464    1461    1470      48
    1458    1455    1461      15    1458    1455    1485      16    1455    1461
    1464      17    1455    1461    1467      17    1452    1449    1455      21
    1449    1455    1458      22    1515    1521    1524       2    1509    1503
    1512       5    1506    1503    1509       5    1506    1503    1512       5
    1500    1497    1503      57    1500    1497    1515      16    1497    1503
    1506      58    1497    1503    1509      58    1497    1503    1512      58
    1494    1491    1497      21    1491    1497    1500      22    1560    1566
    1569       2    1548    1542    1551       9    1545    1542    1548      10
    1545    1542    1551       9    1539    1533    1542      12    1536    1533
    1539      10    1536    1533    1542      12    1533    1542    1545      12
    1533    1542    1548      12    1530    1527    1533      15    1530    1527
    1560      16    1527    1533    1536      17    1527    1533    1539      17
    1524    1521    1527      21    1521    1527    1530      22    1590    1596
    1599       2    1584    1578    1587     137    1581    1578    1584      61
    1581    1578    1587     137    1575    1572    1578      15    1575    1572
    1590      16    1572    1578    1581      63    1572    1578    1584      63
    1569    1566    1572      21    1566    1572    1575      22    1635    1641
    1644       2    1623    1617    1626       9    1620    1617    1623      10
    1620    1617    1626       9    1614    1608    1617      12    1611    1608
    1614      10    1611    1608    1617      12    1608    1617    1620      12
    1608    1617    1623      12    1605    1602    1608      15    1605    1602
    1635      16    1602    1608    1611      17    1602    1608    1614      17
    1599    1596    1602      21    1596    1602    1605      22    1665    1671
    1674       2    1665    1671    1677       2    1659    1653    1662       5
    1656    1653    1659       5    1656    1653    1662       5    1650    1647
    1653      57    1650    1647    1665      16    1647    1653    1656      58
    1647    1653    1659      58    1647    1653    1662      58    1644    1641
    1647      21    1641    1647    1650      22    1674    1671    1677      47
    1692    1698    1701       2    1689    1683    1692       4    1686    1683
    1689       5    1686    1683    1692       4    1680    1683    1686       5
    1680    1683    1689       5    1680    1683    1692       4    1758    1764
    1767       2    1752    1746    1755      33    1749    1746    1752      33
    1749    1746    1755      33    1743    1737    1746      34    1740    1737
    1743      35    1740    1737    1746      34    1737    1746    1749      36
    1737    1746    1752      36    1737    1746    1755      36    1734    1728
    1737      37    1731    1728    1734      38    1731    1728    1737      37
    1728    1737    1740      39    1728    1737    1743      39    1725    1719
    1728      37    1722    1719    1725      38    1722    1719    1728      37
    1719    1728    1731      37    1719    1728    1734      37    1716    1710
    1719      37    1713    1710    1716      38    1713    1710    1719      37
    1710    1719    1722      37    1710    1719    1725      37    1707    1704
    1710      43    1707    1704    1758      16    1704    1710    1713      44
    1704    1710    1716      44    1701    1698    1704      21    1698    1704
    1707      22    1806    1812    1815       2    1800    1794    1803       5
    1797    1794    1800       5    1797    1794    1803       5    1788    1782
    1791       5    1785    1782    1788       5    1785    1782    1791       5
    1779    1776    1782      26    1779    1776    1794      26    1776    1782
    1785      28    1776    1782    1788      28    1776    1782    1791      28
    1776    1794    1797      28    1776    1794    1800      28    1776    1794
    1803      28    1773    1770    1776      29    1773    1770    1806      16
    1770    1776    1779      30    1767    1764    1770      21    1764    1770
    1773      22    1872    1878    1881       2    1866    1860    1869      33
    1863    1860    1866      33    1863    1860    1869      33    1857    1851
    1860      34    1854    1851    1857      35    1854    1851    1860      34
    1851    1860    1863      36    1851    1860    1866      36    1851    1860
    1869      36    1848    1842    1851      37    1845    1842    1848      38
    1845    1842    1851      37    1842    1851    1854      39    1842    1851
    1857      39    1839    1833    1842      37    1836    1833    1839      38
    1836    1833    1842      37    1833    1842    1845      37    1833    1842
    1848      37    1830    1824    1833      37    1827    1824    1830      38
    1827    1824    1833      37    1824    1833    1836      37    1824    1833
    1839      37    1821    1818    1824      43    1821    1818    1872      16
    1818    1824    1827      44    1818    1824    1830      44    1815    1812
    1818      21    1812    1818    1821      22    1923    1929    1932       2
    1917    1914    1920      47    1908    1914    1917       2    1908    1914
    1920       2    1905    1899    1908      48    1902    1899    1905      10
    1902    1899    1908      48    1896    1890    1899      12    1893    1890
    1896      10    1893    1890    1899      12    1890    1899    1902      12
    1890    1899    1905      12    1887    1884    1890      15    1887    1884
    1923      16    1884    1890    1893      17    1884    1890    1896      17
    1881    1878    1884      21    1878    1884    1887      22    1980    1986
    1989       2    1974    1968    1977       5    1971    1968    1974       5
    1971    1968    1977       5    1962    1956    1965       5    1959    1956
    1962       5    1959    1956    1965       5    1953    1950    1956      26
    1953    1950    1968      26    1950    1956    1959      28    1950    1956
    1962      28    1950    1956    1965      28    1950    1968    1971      28
    1950    1968    1974      28    1950    1968    1977      28    1947    1941
    1950      52    1944    1941    1947      10    1944    1941    1950      52
    1941    1950    1953      53    1938    1935    1941      15    1938    1935
    1980      16    1935    1941    1944      17    1935    1941    1947      17
    1932    1929    1935      21    1929    1935    1938      22    2046    2052
    2055       2    2040    2034    2043      33    2037    2034    2040      33
    2037    2034    2043      33    2031    2025    2034      34    2028    2025
    2031      35    2028    2025    2034      34    2025    2034    2037      36
    2025    2034    2040      36    2025    2034    2043      36    2022    2016
    2025      37    2019    2016    2022      38    2019    2016    2025      37
    2016    2025    2028      39    2016    2025    2031      39    2013    2007
    2016      37    2010    2007    2013      38    2010    2007    2016      37
    2007    2016    2019      37    2007    2016    2022      37    2004    1998
    2007      37    2001    1998    2004      38    2001    1998    2007      37
    1998    2007    2010      37    1998    2007    2013      37    1995    1992
    1998      43    1995    1992    2046      16    1992    1998    2001      44
    1992    1998    2004      44    1989    1986    1992      21    1986    1992
    1995      22    2076    2082    2085       2    2070    2064    2073       5
    2067    2064    2070       5    2067    2064    2073       5    2061    2058
    2064      57    2061    2058    2076      16    2058    2064    2067      58
    2058    2064    2070      58    2058    2064    2073      58    2055    2052
    2058      21    2052    2058    2061      22    2142    2148    2151       2
    2136    2130    2139      33    2133    2130    2136      33    2133    2130
    2139      33    2127    2121    2130      34    2124    2121    2127      35
    2124    2121    2130      34    2121    2130    2133      36    2121    2130
    2136      36    2121    2130    2139      36    2118    2112    2121      37
    2115    2112    2118      38    2115    2112    2121      37    2112    2121
    2124      39    2112    2121    2127      39    2109    2103    2112      37
    2106    2103    2109      38    2106    2103    2112      37    2103    2112
    2115      37    2103    2112    2118      37    2100    2094    2103      37
    2097    2094    2100      38    2097    2094    2103      37    2094    2103
    2106      37    2094    2103    2109      37    2091    2088    2094      43
    2091    2088    2142      16    2088    2094    2097      44    2088    2094
    2100      44    2085    2082    2088      21    2082    2088    2091      22
    2190    2196    2199       2    2184    2178    2187       5    2181    2178
    2184       5    2181    2178    2187       5    2172    2166    2175       5
    2169    2166    2172       5    2169    2166    2175       5    2163    2160
    2166      26    2163    2160    2178      26    2160    2166    2169      28
    2160    2166    2172      28    2160    2166    2175      28    2160    2178
    2181      28    2160    2178    2184      28    2160    2178    2187      28
    2157    2154    2160      29    2157    2154    2190      16    2154    2160
    2163      30    2151    2148    2154      21    2148    2154    2157      22
    2235    2241    2244       2    2223    2217    2226       9    2220    2217
    2223      10    2220    2217    2226       9    2214    2208    2217      12
    2211    2208    2214      10    2211    2208    2217      12    2208    2217
    2220      12    2208    2217    2223      12    2205    2202    2208      15
    2205    2202    2235      16    2202    2208    2211      17    2202    2208
    2214      17    2199    2196    2202      21    2196    2202    2205      22
    2280    2286    2289       2    2268    2262    2271       9    2265    2262
    2268      10    2265    2262    2271       9    2259    2253    2262      12
    2256    2253    2259      10    2256    2253    2262      12    2253    2262
    2265      12    2253    2262    2268      12    2250    2247    2253      15
    2250    2247    2280      16    2247    2253    2256      17    2247    2253
    2259      17    2244    2241    2247      21    2241    2247    2250      22
    2337    2343    2346       2    2331    2325    2334       5    2328    2325
    2331       5    2328    2325    2334       5    2319    2313    2322       5
    2316    2313    2319       5    2316    2313    2322       5    2310    2307
    2313      26    2310    2307    2325      26    2307    2313    2316      28
    2307    2313    2319      28    2307    2313    2322      28    2307    2325
    2328      28    2307    2325    2331      28    2307    2325    2334      28
    2304    2298    2307      52    2301    2298    2304      10    2301    2298
    2307      52    2298    2307    2310      53    2295    2292    2298      15
    2295    2292    2337      16    2292    2298    2301      17    2292    2298
    2304      17    2289    2286    2292      21    2286    2292    2295      22
    2403    2409    2412       2    2397    2391    2400      33    2394    2391
    2397      33    2394    2391    2400      33    2388    2382    2391      34
    2385    2382    2388      35    2385    2382    2391      34    2382    2391
    2394      36    2382    2391    2397      36    2382    2391    2400      36
    2379    2373    2382      37    2376    2373    2379      38    2376    2373
    2382      37    2373    2382    2385      39    2373    2382    2388      39
    2370    2364    2373      37    2367    2364    2370      38    2367    2364
    2373      37    2364    2373    2376      37    2364    2373    2379      37
    2361    2355    2364      37    2358    2355    2361      38    2358    2355
    2364      37    2355    2364    2367      37    2355    2364    2370      37
    2352    2349    2355      43    2352    2349    2403      16    2349    2355
    2358      44    2349    2355    2361      44    2346    2343    2349      21
    2343    2349    2352      22    2436    2442    2445       2    2427    2421
    2430      60    2424    2421    2427      61    2424    2421    2430      60
    2421    2430    2433      62    2418    2415    2421      15    2418    2415
    2436      16    2415    2421    2424      63    2415    2421    2427      63
    2412    2409    2415      21    2409    2415    2418      22    2502    2508
    2511       2    2496    2490    2499      33    2493    2490    2496      33
    2493    2490    2499      33    2487    2481    2490      34    2484    2481
    2487      35    2484    2481    2490      34    2481    2490    2493      36
    2481    2490    2496      36    2481    2490    2499      36    2478    2472
    2481      37    2475    2472    2478      38    2475    2472    2481      37
    2472    2481    2484      39    2472    2481    2487      39    2469    2463
    2472      37    2466    2463    2469      38    2466    2463    2472      37
    2463    2472    2475      37    2463    2472    2478      37    2460    2454
    2463      37    2457    2454    2460      38    2457    2454    2463      37
    2454    2463    2466      37    2454    2463    2469      37    2451    2448
    2454      43    2451    2448    2502      16    2448    2454    2457      44
    2448    2454    2460      44    2445    2442    2448      21    2442    2448
    2451      22    2559    2565    2568       2    2553    2547    2556       5
    2550    2547    2553       5    2550    2547    2556       5    2541    2535
    2544       5    2538    2535    2541       5    2538    2535    2544       5
    2532    2529    2535      26    2532    2529    2547      26    2529    2535
    2538      28    2529    2535    2541      28    2529    2535    2544      28
    2529    2547    2550      28    2529    2547    2553      28    2529    2547
    2556      28    2526    2520    2529      52    2523    2520    2526      10
    2523    2520    2529      52    2520    2529    2532      53    2517    2514
    2520      15    2517    2514    2559      16    2514    2520    2523      17
    2514    2520    2526      17    2511    2508    2514      21    2508    2514
    2517      22    2631    2637    2640       2    2625    2622    2628      65
    2619    2616    2622      66    2616    2622    2625      66    2613    2610
    2616      66    2610    2616    2619      66    2607    2604    2610      66
    2604    2610    2613      66    2601    2604    2607      70    2598    2595
    2601      73    2592    2589    2595      76    2589    2595    2598      78
    2586    2589    2592      80    2583    2577    2586      84    2580    2577
    2583       5    2580    2577    2586      84    2574    2571    2577      57
    2574    2571    2631      16    2571    2577    2580      58    2571    2577
    2583      58    2568    2565    2571      21    2565    2571    2574      22
    2682    2688    2691       2    2673    2676    2679      88    2670    2667
    2673      89    2664    2661    2667      91    2661    2667    2670      93
    2658    2661    2664      95    2658    2676    2679      98    2655    2649
    2658      99    2652    2649    2655       5    2652    2649    2658      99
    2646    2643    2649      57    2646    2643    2682      16    2643    2649
    2652      58    2643    2649    2655      58    2640    2637    2643      21
    2637    2643    2646      22    2739    2745    2748       2    2733    2727
    2736       5    2730    2727    2733       5    2730    2727    2736       5
    2721    2715    2724       5    2718    2715    2721       5    2718    2715
    2724       5    2712    2709    2715      26    2712    2709    2727      26
    2709    2715    2718      28    2709    2715    2721      28    2709    2715
    2724      28    2709    2727    2730      28    2709    2727    2733      28
    2709    2727    2736      28    2706    2700    2709      52    2703    2700
    2706      10    2703    2700    2709      52    2700    2709    2712      53
    2697    2694    2700      15    2697    2694    2739      16    2694    2700
    2703      17    2694    2700    2706      17    2691    2688    2694      21
    2688    2694    2697      22    2805    2811    2814       2    2799    2793
    2802      33    2796    2793    2799      33    2796    2793    2802      33
    2790    2784    2793      34    2787    2784    2790      35    2787    2784
    2793      34    2784    2793    2796      36    2784    2793    2799      36
    2784    2793    2802      36    2781    2775    2784      37    2778    2775
    2781      38    2778    2775    2784      37    2775    2784    2787      39
    2775    2784    2790      39    2772    2766    2775      37    2769    2766
    2772      38    2769    2766    2775      37    2766    2775    2778      37
    2766    2775    2781      37    2763    2757    2766      37    2760    2757
    2763      38    2760    2757    2766      37    2757    2766    2769      37
    2757    2766    2772      37    2754    2751    2757      43    2754    2751
    2805      16    2751    2757    2760      44    2751    2757    2763      44
    2748    2745    2751      21    2745    2751    2754      22    2847    2853
    2856       2    2841    2838    2844      47    2832    2838    2841       2
    2832    2838    2844       2    2829    2823    2832      48    2826    2823
    2829      10    2826    2823    2832      48    2820    2817    2823      15
    2820    2817    2847      16    2817    2823    2826      17    2817    2823
    2829      17    2814    2811    2817      21    2811    2817    2820      22
    2913    2919    2922       2    2907    2901    2910      33    2904    2901
    2907      33    2904    2901    2910      33    2898    2892    2901      34
    2895    2892    2898      35    2895    2892    2901      34    2892    2901
    2904      36    2892    2901    2907      36    2892    2901    2910      36
    2889    2883    2892      37    2886    2883    2889      38    2886    2883
    2892      37    2883    2892    2895      39    2883    2892    2898      39
    2880    2874    2883      37    2877    2874    2880      38    2877    2874
    2883      37    2874    2883    2886      37    2874    2883    2889      37
    2871    2865    2874      37    2868    2865    2871      38    2868    2865
    2874      37    2865    2874    2877      37    2865    2874    2880      37
    2862    2859    2865      43    2862    2859    2913      16    2859    2865
    2868      44    2859    2865    2871      44    2856    2853    2859      21
    2853    2859    2862      22    2961    2967    2970       2    2955    2949
    2958       5    2952    2949    2955       5    2952    2949    2958       5
    2943    2937    2946       5    2940    2937    2943       5    2940    2937
    2946       5    2934    2931    2937      26    2934    2931    2949      26
    2931    2937    2940      28    2931    2937    2943      28    2931    2937
    2946      28    2931    2949    2952      28    2931    2949    2955      28
    2931    2949    2958      28    2928    2925    2931      29    2928    2925
    2961      16    2925    2931    2934      30    2922    2919    2925      21
    2919    2925    2928      22    3000    2997    3588     104    2994    2997
    3000     108    2991    2985    2994     111    2988    2985    2991     112
    2988    2985    2994     111    2982    2979    2985     115    2979    2985
    2988     117    2979    2985    2991     117    2973    2979    2982     120
    2973    3003    3006       2    2970    2967    2979     122    2967    2979
    2982     124    3069    3075    3078       2    3063    3060    3066     126
    3054    3051    3057     126    3048    3051    3054     128    3048    3051
    3057     128    3048    3060    3063     128    3048    3060    3066     128
    3045    3042    3048     128    3039    3033    3042     129    3036    3033
    3039     130    3036    3033    3042     129    3033    3042    3045     131
    3030    3024    3033      37    3027    3024    3030      38    3027    3024
    3033      37    3024    3033    3036     133    3024    3033    3039     133
    3021    3015    3024      37    3018    3015    3021      38    3018    3015
    3024      37    3015    3024    3027      37    3015    3024    3030      37
    3012    3009    3015      43    3012    3009    3069      16    3009    3015
    3018      44    3009    3015    3021      44    3006    3003    3009      21
    3003    3009    3012      22    3126    3132    3135       2    3120    3114
    3123       5    3117    3114    3120       5    3117    3114    3123       5
    3108    3102    3111       5    3105    3102    3108       5    3105    3102
    3111       5    3099    3096    3102      26    3099    3096    3114      26
    3096    3102    3105      28    3096    3102    3108      28    3096    3102
    3111      28    3096    3114    3117      28    3096    3114    3120      28
    3096    3114    3123      28    3093    3087    3096      52    3090    3087
    3093      10    3090    3087    3096      52    3087    3096    3099      53
    3084    3081    3087      15    3084    3081    3126      16    3081    3087
    3090      17    3081    3087    3093      17    3078    3075    3081      21
    3075    3081    3084      22    3192    3198    3201       2    3186    3180
    3189      33    3183    3180    3186      33    3183    3180    3189      33
    3177    3171    3180      34    3174    3171    3177      35    3174    3171
    3180      34    3171    3180    3183      36    3171    3180    3186      36
    3171    3180    3189      36    3168    3162    3171      37    3165    3162
    3168      38    3165    3162    3171      37    3162    3171    3174      39
    3162    3171    3177      39    3159    3153    3162      37    3156    3153
    3159      38    3156    3153    3162      37    3153    3162    3165      37
    3153    3162    3168      37    3150    3144    3153      37    3147    3144
    3150      38    3147    3144    3153      37    3144    3153    3156      37
    3144    3153    3159      37    3141    3138    3144      43    3141    3138
    3192      16    3138    3144    3147      44    3138    3144    3150      44
    3135    3132    3138      21    3132    3138    3141      22    3258    3264
    3267       2    3252    3246    3255      33    3249    3246    3252      33
    3249    3246    3255      33    3243    3237    3246      34    3240    3237
    3243      35    3240    3237    3246      34    3237    3246    3249      36
    3237    3246    3252      36    3237    3246    3255      36    3234    3228
    3237      37    3231    3228    3234      38    3231    3228    3237      37
    3228    3237    3240      39    3228    3237    3243      39    3225    3219
    3228      37    3222    3219    3225      38    3222    3219    3228      37
    3219    3228    3231      37    3219    3228    3234      37    3216    3210
    3219      37    3213    3210    3216      38    3213    3210    3219      37
    3210    3219    3222      37    3210    3219    3225      37    3207    3204
    3210      43    3207    3204    3258      16    3204    3210    3213      44
    3204    3210    3216      44    3201    3198    3204      21    3198    3204
    3207      22    3324    3330    3333       2    3318    3312    3321      33
    3315    3312    3318      33    3315    3312    3321      33    3309    3303
    3312      34    3306    3303    3309      35    3306    3303    3312      34
    3303    3312    3315      36    3303    3312    3318      36    3303    3312
    3321      36    3300    3294    3303      37    3297    3294    3300      38
    3297    3294    3303      37    3294    3303    3306      39    3294    3303
    3309      39    3291    3285    3294      37    3288    3285    3291      38
    3288    3285    3294      37    3285    3294    3297      37    3285    3294
    3300      37    3282    3276    3285      37    3279    3276    3282      38
    3279    3276    3285      37    3276    3285    3288      37    3276    3285
    3291      37    3273    3270    3276      43    3273    3270    3324      16
    3270    3276    3279      44    3270    3276    3282      44    3267    3264
    3270      21    3264    3270    3273      22    3366    3372    3375       2
    3360    3357    3363      47    3351    3357    3360       2    3351    3357
    3363       2    3348    3342    3351      48    3345    3342    3348      10
    3345    3342    3351      48    3339    3336    3342      15    3339    3336
    3366      16    3336    3342    3345      17    3336    3342    3348      17
    3333    3330    3336      21    3330    3336    3339      22    3396    3402
    3405       2    3390    3384    3393       5    3387    3384    3390       5
    3387    3384    3393       5    3381    3378    3384      57    3381    3378
    3396      16    3378    3384    3387      58    3378    3384    3390      58
    3378    3384    3393      58    3375    3372    3378      21    3372    3378
    3381      22    3441    3447    3450       2    3429    3423    3432       9
    3426    3423    3429      10    3426    3423    3432       9    3420    3414
    3423      12    3417    3414    3420      10    3417    3414    3423      12
    3414    3423    3426      12    3414    3423    3429      12    3411    3408
    3414      15    3411    3408    3441      16    3408    3414    3417      17
    3408    3414    3420      17    3405    3402    3408      21    3402    3408
    3411      22    3471    3477    3480       2    3465    3459    3468     137
    3462    3459    3465      61    3462    3459    3468     137    3456    3453
    3459      15    3456    3453    3471      16    3453    3459    3462      63
    3453    3459    3465      63    3450    3447    3453      21    3447    3453
    3456      22    3537    3543    3546       2    3531    3525    3534      33
    3528    3525    3531      33    3528    3525    3534      33    3522    3516
    3525      34    3519    3516    3522      35    3519    3516    3525      34
    3516    3525    3528      36    3516    3525    3531      36    3516    3525
    3534      36    3513    3507    3516      37    3510    3507    3513      38
    3510    3507    3516      37    3507    3516    3519      39    3507    3516
    3522      39    3504    3498    3507      37    3501    3498    3504      38
    3501    3498    3507      37    3498    3507    3510      37    3498    3507
    3513      37    3495    3489    3498      37    3492    3489    3495      38
    3492    3489    3498      37    3489    3498    3501      37    3489    3498
    3504      37    3486    3483    3489      43    3486    3483    3537      16
    3483    3489    3492      44    3483    3489    3495      44    3480    3477
    3483      21    3477    3483    3486      22    3567    3573    3576       2
    3567    3573    3579       2    3561    3555    3564       5    3558    3555
    3561       5    3558    3555    3564       5    3552    3549    3555      57
    3552    3549    3567      16    3549    3555    3558      58    3549    3555
    3561      58    3549    3555    3564      58    3546    3543    3549      21
    3543    3549    3552      22    3576    3573    3579      47    3669    3663
    3672     144    3666    3663    3669     145    3666    3663    3672     144
    3660    3654    3663     147    3657    3654    3660     145    3657    3654
    3663     147    3654    3663    3666     147    3654    3663    3669     147
    3651    3654    3657     149    3651    3654    3660     149    3648    3642
    3651     149    3645    3642    3648     145    3645    3642    3651     149
    3639    3633    3642     147    3636    3633    3639     145    3636    3633
    3642     147    3633    3642    3645     147    3633    3642    3648     147
    3630    3633    3636     149    3630    3633    3639     149    3627    3621
    3630     149    3624    3621    3627     145    3624    3621    3630     149
    3618    3612    3621     147    3615    3612    3618     145    3615    3612
    3621     147    3612    3621    3624     147    3612    3621    3627     147
    3609    3612    3615     149    3609    3612    3618     149    3606    3600
    3609     149    3603    3600    3606     145    3603    3600    3609     149
    3597    3591    3600     147    3594    3591    3597     145    3594    3591
    3600     147    3591    3600    3603     147    3591    3600    3606     147
    3588    3591    3594     144    3588    3591    3597     144
%FLAG ANGLES_WITHOUT_HYDROGEN                                                   
%FORMAT(10I8)                                                                   
      15      12      18       1      12      18      24       3       3      12
      15       6       3      12      18       7      60      57      63       1
      57      63      69       3      51      48      54       8      39      48
      51      11      39      48      54      11      30      24      57      13
      30      39      48      14      24      30      39      18      24      57
      60      19      24      57      63      20      18      24      30      23
      18      24      57      24     108     105     111       1     105     111
     117       3      81      75      93      25      75      69     105      27
      69      75      81      31      69      75      93      31      69     105
     108      19      69     105     111      20      63      69      75      32
      63      69     105      24     174     171     177       1     171     177
     183       3     141     150     159      40     132     141     150      41
     123     117     171      42     123     132     141      41     117     123
     132      45     117     171     174      19     117     171     177      20
     111     117     123      46     111     117     171      24     225     222
     228       1     222     228     234       3     210     207     213       1
     198     207     210      49     198     207     213      50     189     183
     222      13     189     198     207      51     183     189     198      18
     183     222     225      19     183     222     228      20     177     183
     189      23     177     183     222      24     282     279     285       1
     279     285     291       3     255     249     267      25     240     234
     279      13     240     249     255      54     240     249     267      54
     234     240     249      55     234     279     282      19     234     279
     285      20     228     234     240      23     228     234     279      24
     327     324     330       1     324     330     336       3     318     315
     321       8     306     315     318      11     306     315     321      11
     297     291     324      13     297     306     315      14     291     297
     306      18     291     324     327      19     291     324     330      20
     285     291     297      23     285     291     324      24     357     354
     360       1     354     360     366       3     342     336     354      56
     336     354     357      19     336     354     360      20     330     336
     342      59     330     336     354      24     402     399     405       1
     399     405     411       3     393     390     396       8     381     390
     393      11     381     390     396      11     372     366     399      13
     372     381     390      14     366     372     381      18     366     399
     402      19     366     399     405      20     360     366     372      23
     360     366     399      24     450     447     453       1     447     453
     459       3     423     417     435      25     417     411     447      27
     411     417     423      31     411     417     435      31     411     447
     450      19     411     447     453      20     405     411     417      32
     405     411     447      24     495     492     498       1     492     498
     504       3     486     483     489       8     474     483     486      11
     474     483     489      11     465     459     492      13     465     474
     483      14     459     465     474      18     459     492     495      19
     459     492     498      20     453     459     465      23     453     459
     492      24     540     537     543       1     537     543     549       3
     531     528     534       8     519     528     531      11     519     528
     534      11     510     504     537      13     510     519     528      14
     504     510     519      18     504     537     540      19     504     537
     543      20     498     504     510      23     498     504     537      24
     597     594     600       1     594     600     606       3     570     564
     582      25     555     549     594      13     555     564     570      54
     555     564     582      54     549     555     564      55     549     594
     597      19     549     594     600      20     543     549     555      23
     543     549     594      24     642     639     645       1     639     645
     651       3     633     630     636       8     621     630     633      11
     621     630     636      11     612     606     639      13     612     621
     630      14     606     612     621      18     606     639     642      19
     606     639     645      20     600     606     612      23     600     606
     639      24     675     672     678       1     672     678     684       3
     657     651     672      13     651     657     666      64     651     672
     675      19     651     672     678      20     645     651     657      23
     645     651     672      24     720     717     723       1     717     723
     729       3     711     708     714       8     699     708     711      11
     699     708     714      11     690     684     717      13     690     699
     708      14     684     690     699      18     684     717     720      19
     684     717     723      20     678     684     690      23     678     684
     717      24     777     774     780       1     774     780     786       3
     750     744     762      25     735     729     774      13     735     744
     750      54     735     744     762      54     729     735     744      55
     729     774     777      19     729     774     780      20     723     729
     735      23     723     729     774      24     849     846     852       1
     846     852     858       3     831     837     843      67     825     831
     837      68     819     816     843      69     819     825     831      68
     816     819     825      71     816     843     837      72     810     816
     819      74     810     816     843      75     804     801     843      77
     804     810     816      79     801     804     810      81     801     843
     816      82     801     843     837      83     792     786     846      56
     792     801     804      85     792     801     843      86     786     792
     801      87     786     846     849      19     786     846     852      20
     780     786     792      59     780     786     846      24     900     897
     903       1     897     903     909       3     882     888     891      90
     876     873     891      92     876     882     888      94     873     876
     882      96     873     891     888      97     864     858     897      56
     864     873     876     100     864     873     891     101     858     864
     873     102     858     897     900      19     858     897     903      20
     852     858     864      59     852     858     897      24     957     954
     960       1     954     960     966       3     930     924     942      25
     915     909     954      13     915     924     930      54     915     924
     942      54     909     915     924      55     909     954     957      19
     909     954     960      20     903     909     915      23     903     909
     954      24    1002     999    1005       1     999    1005    1017     103
     993     990     996       8     981     990     993      11     981     990
     996      11     972     966     999      13     972     981     990      14
     966     972     981      18     966     999    1002      19     966     999
    1005      20     960     966     972      23     960     966     999      24
    1035    1032    3678     105    1035    3672    3663     106    1035    3672
    3675     107    1032    1035    3672     109    1032    3678    3675     110
    1023    1032    1035     113    1023    1032    3678     114    1017    1011
    1041     116    1017    1023    1032     118    1014    1011    1017     119
    1014    1011    1041       1    1011    1017    1023     121    1011    1041
    1047       3    1005    1017    1011     123    1005    1017    1023     125
    1083    1080    1086       1    1080    1086    1092       3    1074    1071
    1077       8    1062    1071    1074      11    1062    1071    1077      11
    1053    1047    1080      13    1053    1062    1071      14    1047    1053
    1062      18    1047    1080    1083      19    1047    1080    1086      20
    1041    1047    1053      23    1041    1047    1080      24    1131    1128
    1134       1    1128    1134    1140       3    1104    1098    1116      25
    1098    1092    1128      27    1092    1098    1104      31    1092    1098
    1116      31    1092    1128    1131      19    1092    1128    1134      20
    1086    1092    1098      32    1086    1092    1128      24    1161    1158
    1164       1    1158    1164    1170       3    1146    1140    1158      56
    1140    1158    1161      19    1140    1158    1164      20    1134    1140
    1146      59    1134    1140    1158      24    1233    1230    1236       1
    1230    1236    1242       3    1212    1209    1221     127    1203    1209
    1212     127    1203    1209    1221     127    1194    1203    1209     132
    1185    1194    1203     134    1176    1170    1230      42    1176    1185
    1194      41    1170    1176    1185      45    1170    1230    1233      19
    1170    1230    1236      20    1164    1170    1176      46    1164    1170
    1230      24    1290    1287    1293       1    1287    1293    1299       3
    1263    1257    1275      25    1248    1242    1287      13    1248    1257
    1263      54    1248    1257    1275      54    1242    1248    1257      55
    1242    1287    1290      19    1242    1287    1293      20    1236    1242
    1248      23    1236    1242    1287      24    1335    1332    1338       1
    1332    1338    1344       3    1326    1323    1329       8    1314    1323
    1326      11    1314    1323    1329      11    1305    1299    1332      13
    1305    1314    1323      14    1299    1305    1314      18    1299    1332
    1335      19    1299    1332    1338      20    1293    1299    1305      23
    1293    1299    1332      24    1401    1398    1404       1    1398    1404
    1410       3    1368    1377    1386      40    1359    1368    1377      41
    1350    1344    1398      42    1350    1359    1368      41    1344    1350
    1359      45    1344    1398    1401      19    1344    1398    1404      20
    1338    1344    1350      46    1338    1344    1398      24    1446    1443
    1449       1    1443    1449    1455       3    1437    1434    1440       8
    1425    1434    1437      11    1425    1434    1440      11    1416    1410
    1443      13    1416    1425    1434      14    1410    1416    1425      18
    1410    1443    1446      19    1410    1443    1449      20    1404    1410
    1416      23    1404    1410    1443      24    1488    1485    1491       1
    1485    1491    1497       3    1473    1470    1476       1    1461    1455
    1485      13    1461    1470    1473      49    1461    1470    1476      50
    1455    1461    1470     135    1455    1485    1488      19    1455    1485
    1491      20    1449    1455    1461      23    1449    1455    1485      24
    1518    1515    1521       1    1515    1521    1527       3    1503    1497
    1515      56    1497    1515    1518      19    1497    1515    1521      20
    1491    1497    1503      59    1491    1497    1515      24    1563    1560
    1566       1    1560    1566    1572       3    1554    1551    1557       8
    1542    1551    1554      11    1542    1551    1557      11    1533    1527
    1560      13    1533    1542    1551      14    1527    1533    1542      18
    1527    1560    1563      19    1527    1560    1566      20    1521    1527
    1533      23    1521    1527    1560      24    1593    1590    1596       1
    1590    1596    1602       3    1587    3468    3459     136    1578    1572
    1590      13    1578    1587    3468     136    1572    1578    1587     138
    1572    1590    1593      19    1572    1590    1596      20    1566    1572
    1578      23    1566    1572    1590      24    1638    1635    1641       1
    1635    1641    1647       3    1629    1626    1632       8    1617    1626
    1629      11    1617    1626    1632      11    1608    1602    1635      13
    1608    1617    1626      14    1602    1608    1617      18    1602    1635
    1638      19    1602    1635    1641      20    1596    1602    1608      23
    1596    1602    1635      24    1668    1665    1671       1    1653    1647
    1665      56    1647    1665    1668      19    1647    1665    1671      20
    1641    1647    1653      59    1641    1647    1665      24    1695    1692
    1698       1    1692    1698    1704       3    1683    1692    1695       6
    1683    1692    1698       7    1761    1758    1764       1    1758    1764
    1770       3    1728    1737    1746      40    1719    1728    1737      41
    1710    1704    1758      42    1710    1719    1728      41    1704    1710
    1719      45    1704    1758    1761      19    1704    1758    1764      20
    1698    1704    1710      46    1698    1704    1758      24    1809    1806
    1812       1    1806    1812    1818       3    1782    1776    1794      25
    1776    1770    1806      27    1770    1776    1782      31    1770    1776
    1794      31    1770    1806    1809      19    1770    1806    1812      20
    1764    1770    1776      32    1764    1770    1806      24    1875    1872
    1878       1    1872    1878    1884       3    1842    1851    1860      40
    1833    1842    1851      41    1824    1818    1872      42    1824    1833
    1842      41    1818    1824    1833      45    1818    1872    1875      19
    1818    1872    1878      20    1812    1818    1824      46    1812    1818
    1872      24    1926    1923    1929       1    1923    1929    1935       3
    1911    1908    1914       1    1899    1908    1911      49    1899    1908
    1914      50    1890    1884    1923      13    1890    1899    1908      51
    1884    1890    1899      18    1884    1923    1926      19    1884    1923
    1929      20    1878    1884    1890      23    1878    1884    1923      24
    1983    1980    1986       1    1980    1986    1992       3    1956    1950
    1968      25    1941    1935    1980      13    1941    1950    1956      54
    1941    1950    1968      54    1935    1941    1950      55    1935    1980
    1983      19    1935    1980    1986      20    1929    1935    1941      23
    1929    1935    1980      24    2049    2046    2052       1    2046    2052
    2058       3    2016    2025    2034      40    2007    2016    2025      41
    1998    1992    2046      42    1998    2007    2016      41    1992    1998
    2007      45    1992    2046    2049      19    1992    2046    2052      20
    1986    1992    1998      46    1986    1992    2046      24    2079    2076
    2082       1    2076    2082    2088       3    2064    2058    2076      56
    2058    2076    2079      19    2058    2076    2082      20    2052    2058
    2064      59    2052    2058    2076      24    2145    2142    2148       1
    2142    2148    2154       3    2112    2121    2130      40    2103    2112
    2121      41    2094    2088    2142      42    2094    2103    2112      41
    2088    2094    2103      45    2088    2142    2145      19    2088    2142
    2148      20    2082    2088    2094      46    2082    2088    2142      24
    2193    2190    2196       1    2190    2196    2202       3    2166    2160
    2178      25    2160    2154    2190      27    2154    2160    2166      31
    2154    2160    2178      31    2154    2190    2193      19    2154    2190
    2196      20    2148    2154    2160      32    2148    2154    2190      24
    2238    2235    2241       1    2235    2241    2247       3    2229    2226
    2232       8    2217    2226    2229      11    2217    2226    2232      11
    2208    2202    2235      13    2208    2217    2226      14    2202    2208
    2217      18    2202    2235    2238      19    2202    2235    2241      20
    2196    2202    2208      23    2196    2202    2235      24    2283    2280
    2286       1    2280    2286    2292       3    2274    2271    2277       8
    2262    2271    2274      11    2262    2271    2277      11    2253    2247
    2280      13    2253    2262    2271      14    2247    2253    2262      18
    2247    2280    2283      19    2247    2280    2286      20    2241    2247
    2253      23    2241    2247    2280      24    2340    2337    2343       1
    2337    2343    2349       3    2313    2307    2325      25    2298    2292
    2337      13    2298    2307    2313      54    2298    2307    2325      54
    2292    2298    2307      55    2292    2337    2340      19    2292    2337
    2343      20    2286    2292    2298      23    2286    2292    2337      24
    2406    2403    2409       1    2403    2409    2415       3    2373    2382
    2391      40    2364    2373    2382      41    2355    2349    2403      42
    2355    2364    2373      41    2349    2355    2364      45    2349    2403
    2406      19    2349    2403    2409      20    2343    2349    2355      46
    2343    2349    2403      24    2439    2436    2442       1    2436    2442
    2448       3    2421    2415    2436      13    2415    2421    2430      64
    2415    2436    2439      19    2415    2436    2442      20    2409    2415
    2421      23    2409    2415    2436      24    2505    2502    2508       1
    2502    2508    2514       3    2472    2481    2490      40    2463    2472
    2481      41    2454    2448    2502      42    2454    2463    2472      41
    2448    2454    2463      45    2448    2502    2505      19    2448    2502
    2508      20    2442    2448    2454      46    2442    2448    2502      24
    2562    2559    2565       1    2559    2565    2571       3    2535    2529
    2547      25    2520    2514    2559      13    2520    2529    2535      54
    2520    2529    2547      54    2514    2520    2529      55    2514    2559
    2562      19    2514    2559    2565      20    2508    2514    2520      23
    2508    2514    2559      24    2634    2631    2637       1    2631    2637
    2643       3    2616    2622    2628      67    2610    2616    2622      68
    2604    2601    2628      69    2604    2610    2616      68    2601    2604
    2610      71    2601    2628    2622      72    2595    2601    2604      74
    2595    2601    2628      75    2589    2586    2628      77    2589    2595
    2601      79    2586    2589    2595      81    2586    2628    2601      82
    2586    2628    2622      83    2577    2571    2631      56    2577    2586
    2589      85    2577    2586    2628      86    2571    2577    2586      87
    2571    2631    2634      19    2571    2631    2637      20    2565    2571
    2577      59    2565    2571    2631      24    2685    2682    2688       1
    2682    2688    2694       3    2667    2673    2676      90    2661    2658
    2676      92    2661    2667    2673      94    2658    2661    2667      96
    2658    2676    2673      97    2649    2643    2682      56    2649    2658
    2661     100    2649    2658    2676     101    2643    2649    2658     102
    2643    2682    2685      19    2643    2682    2688      20    2637    2643
    2649      59    2637    2643    2682      24    2742    2739    2745       1
    2739    2745    2751       3    2715    2709    2727      25    2700    2694
    2739      13    2700    2709    2715      54    2700    2709    2727      54
    2694    2700    2709      55    2694    2739    2742      19    2694    2739
    2745      20    2688    2694    2700      23    2688    2694    2739      24
    2808    2805    2811       1    2805    2811    2817       3    2775    2784
    2793      40    2766    2775    2784      41    2757    2751    2805      42
    2757    2766    2775      41    2751    2757    2766      45    2751    2805
    2808      19    2751    2805    2811      20    2745    2751    2757      46
    2745    2751    2805      24    2850    2847    2853       1    2847    2853
    2859       3    2835    2832    2838       1    2823    2817    2847      13
    2823    2832    2835      49    2823    2832    2838      50    2817    2823
    2832     135    2817    2847    2850      19    2817    2847    2853      20
    2811    2817    2823      23    2811    2817    2847      24    2916    2913
    2919       1    2913    2919    2925       3    2883    2892    2901      40
    2874    2883    2892      41    2865    2859    2913      42    2865    2874
    2883      41    2859    2865    2874      45    2859    2913    2916      19
    2859    2913    2919      20    2853    2859    2865      46    2853    2859
    2913      24    2964    2961    2967       1    2961    2967    2979     103
    2937    2931    2949      25    2931    2925    2961      27    2925    2931
    2937      31    2925    2931    2949      31    2925    2961    2964      19
    2925    2961    2967      20    2919    2925    2931      32    2919    2925
    2961      24    2997    2994    3582     139    2997    3588    3585     140
    2997    3588    3591     106    2994    2997    3588     109    2994    3582
    3585     141    2985    2994    2997     113    2985    2994    3582     142
    2979    2973    3003     116    2979    2985    2994     118    2976    2973
    2979     119    2976    2973    3003       1    2973    2979    2985     121
    2973    3003    3009       3    2967    2979    2973     123    2967    2979
    2985     125    3072    3069    3075       1    3069    3075    3081       3
    3051    3048    3060     127    3042    3048    3051     127    3042    3048
    3060     127    3033    3042    3048     132    3024    3033    3042     134
    3015    3009    3069      42    3015    3024    3033      41    3009    3015
    3024      45    3009    3069    3072      19    3009    3069    3075      20
    3003    3009    3015      46    3003    3009    3069      24    3129    3126
    3132       1    3126    3132    3138       3    3102    3096    3114      25
    3087    3081    3126      13    3087    3096    3102      54    3087    3096
    3114      54    3081    3087    3096      55    3081    3126    3129      19
    3081    3126    3132      20    3075    3081    3087      23    3075    3081
    3126      24    3195    3192    3198       1    3192    3198    3204       3
    3162    3171    3180      40    3153    3162    3171      41    3144    3138
    3192      42    3144    3153    3162      41    3138    3144    3153      45
    3138    3192    3195      19    3138    3192    3198      20    3132    3138
    3144      46    3132    3138    3192      24    3261    3258    3264       1
    3258    3264    3270       3    3228    3237    3246      40    3219    3228
    3237      41    3210    3204    3258      42    3210    3219    3228      41
    3204    3210    3219      45    3204    3258    3261      19    3204    3258
    3264      20    3198    3204    3210      46    3198    3204    3258      24
    3327    3324    3330       1    3324    3330    3336       3    3294    3303
    3312      40    3285    3294    3303      41    3276    3270    3324      42
    3276    3285    3294      41    3270    3276    3285      45    3270    3324
    3327      19    3270    3324    3330      20    3264    3270    3276      46
    3264    3270    3324      24    3369    3366    3372       1    3366    3372
    3378       3    3354    3351    3357       1    3342    3336    3366      13
    3342    3351    3354      49    3342    3351    3357      50    3336    3342
    3351     135    3336    3366    3369      19    3336    3366    3372      20
    3330    3336    3342      23    3330    3336    3366      24    3399    3396
    3402       1    3396    3402    3408       3    3384    3378    3396      56
    3378    3396    3399      19    3378    3396    3402      20    3372    3378
    3384      59    3372    3378    3396      24    3444    3441    3447       1
    3441    3447    3453       3    3435    3432    3438       8    3423    3432
    3435      11    3423    3432    3438      11    3414    3408    3441      13
    3414    3423    3432      14    3408    3414    3423      18    3408    3441
    3444      19    3408    3441    3447      20    3402    3408    3414      23
    3402    3408    3441      24    3474    3471    3477       1    3471    3477
    3483       3    3459    3453    3471      13    3453    3459    3468     138
    3453    3471    3474      19    3453    3471    3477      20    3447    3453
    3459      23    3447    3453    3471      24    3540    3537    3543       1
    3537    3543    3549       3    3507    3516    3525      40    3498    3507
    3516      41    3489    3483    3537      42    3489    3498    3507      41
    3483    3489    3498      45    3483    3537    3540      19    3483    3537
    3543      20    3477    3483    3489      46    3477    3483    3537      24
    3570    3567    3573       1    3555    3549    3567      56    3549    3567
    3570      19    3549    3567    3573      20    3543    3549    3555      59
    3543    3549    3567      24    3672    3675    3678     143    3663    3672
    3675     146    3654    3663    3672     148    3651    3654    3663     150
    3642    3651    3654     151    3633    3642    3651     150    3630    3633
    3642     150    3621    3630    3633     151    3612    3621    3630     150
    3609    3612    3621     150    3600    3609    3612     151    3591    3600
    3609     150    3588    3591    3600     148    3585    3588    3591     152
    3582    3585    3588     153
%FLAG DIHEDRALS_INC_HYDROGEN                                                    
%FORMAT(10I8)                                                                   
      15      12      18      21       1      15      12     -18      21       2
      12      18      24      27       3       9       3      12      15       7
       9       3     -12      15       3       9       3     -12      15       8
       9       3      12      18       3       6       3      12      15       7
       6       3     -12      15       3       6       3     -12      15       8
       6       3      12      18       3       3      12      18      21       2
       0       3      12      15       7       0       3     -12      15       3
       0       3     -12      15       8       0       3      12      18       3
      60      57      63      66       1      60      57     -63      66       2
      57      63      69      72       3      45      39      48      51       3
      45      39      48      54       3      42      39      48      51       3
      42      39      48      54       3      36      30      24      57      13
      36      30      39      42      14      36      30      39      45      14
      36      30      39      48      13      33      30      24      57      13
      33      30      39      42      14      33      30      39      45      14
      33      30      39      48      13      27      24      30      33      13
      27      24      30      36      13      27      24      30      39      13
      27      24      57      60       4      27      24     -57      60       3
      27      24     -57      60      17      27      24      57      63       3
      24      30      39      42      18      24      30      39      45      18
      24      57      63      66       2      21      18      24      27       3
      21      18      24      30       3      21      18      24      57       3
      18      24      30      33      13      18      24      30      36      13
     108     105     111     114       1     108     105    -111     114       2
     105     111     117     120       3      90      81      75      93      18
      87      81      75      93      18      84      81      75      93      18
      81      75      93      96      18      81      75      93      99      18
      81      75      93     102      18      78      75      69     105      13
      78      75      81      84      14      78      75      81      87      14
      78      75      81      90      14      78      75      93      96      14
      78      75      93      99      14      78      75      93     102      14
      72      69      75      78      13      72      69      75      81      13
      72      69      75      93      13      72      69     105     108       4
      72      69    -105     108       3      72      69    -105     108      17
      72      69     105     111       3      69      75      81      84      18
      69      75      81      87      18      69      75      81      90      18
      69      75      93      96      18      69      75      93      99      18
      69      75      93     102      18      69     105     111     114       2
      66      63      69      72       3      66      63      69      75       3
      66      63      69     105       3      63      69      75      78      13
     174     171     177     180       1     174     171    -177     180       2
     171     177     183     186       3     156     150     159     162      13
     156     150     159     165      13     156     150     159     168      13
     153     150     159     162      13     153     150     159     165      13
     153     150     159     168      13     147     141     150     153      13
     147     141     150     156      13     147     141     150     159      13
     144     141     150     153      13     144     141     150     156      13
     144     141     150     159      13     141     150     159     162      13
     141     150     159     165      13     141     150     159     168      13
     138     132     141     144      14     138     132     141     147      14
     138     132     141     150      18     135     132     141     144      14
     135     132     141     147      14     135     132     141     150      18
     132     141     150     153      13     132     141     150     156      13
     129     123     117     171      13     129     123     132     135      14
     129     123     132     138      14     129     123     132     141      18
     126     123     117     171      13     126     123     132     135      14
     126     123     132     138      14     126     123     132     141      18
     123     132     141     144      18     123     132     141     147      18
     120     117     123     126      13     120     117     123     129      13
     120     117     123     132      13     120     117     171     174       4
     120     117    -171     174       3     120     117    -171     174      17
     120     117     171     177       3     117     123     132     135      18
     117     123     132     138      18     117     171     177     180       2
     114     111     117     120       3     114     111     117     123       3
     114     111     117     171       3     111     117     123     126      13
     111     117     123     129      13     225     222     228     231       1
     225     222    -228     231       2     222     228     234     237       3
     210     207     213     216       1     210     207    -213     216       2
     210     207     213     219       1     210     207    -213     219       2
     204     198     207     210       7     204     198    -207     210       3
     204     198    -207     210       8     204     198     207     213       3
     201     198     207     210       7     201     198    -207     210       3
     201     198    -207     210       8     201     198     207     213       3
     198     207     213     216       2     198     207     213     219       2
     195     189     183     222      13     195     189     198     201      14
     195     189     198     204      14     195     189     198     207      13
     192     189     183     222      13     192     189     198     201      14
     192     189     198     204      14     192     189     198     207      13
     186     183     189     192      13     186     183     189     195      13
     186     183     189     198      13     186     183     222     225       4
     186     183    -222     225       3     186     183    -222     225      17
     186     183     222     228       3     183     189     198     201      18
     183     189     198     204      18     183     222     228     231       2
     180     177     183     186       3     180     177     183     189       3
     180     177     183     222       3     177     183     189     192      13
     177     183     189     195      13     282     279     285     288       1
     282     279    -285     288       2     279     285     291     294       3
     264     255     249     267      18     261     255     249     267      18
     258     255     249     267      18     255     249     267     270      18
     255     249     267     273      18     255     249     267     276      18
     252     249     255     258      14     252     249     255     261      14
     252     249     255     264      14     252     249     267     270      14
     252     249     267     273      14     252     249     267     276      14
     246     240     234     279      13     246     240     249     252      14
     246     240     249     255      18     246     240     249     267      18
     243     240     234     279      13     243     240     249     252      14
     243     240     249     255      18     243     240     249     267      18
     240     249     255     258      18     240     249     255     261      18
     240     249     255     264      18     240     249     267     270      18
     240     249     267     273      18     240     249     267     276      18
     237     234     240     243      13     237     234     240     246      13
     237     234     240     249      13     237     234     279     282       4
     237     234    -279     282       3     237     234    -279     282      17
     237     234     279     285       3     234     240     249     252      18
     234     279     285     288       2     231     228     234     237       3
     231     228     234     240       3     231     228     234     279       3
     228     234     240     243      13     228     234     240     246      13
     327     324     330     333       1     327     324    -330     333       2
     324     330     336     339       3     312     306     315     318       3
     312     306     315     321       3     309     306     315     318       3
     309     306     315     321       3     303     297     291     324      13
     303     297     306     309      14     303     297     306     312      14
     303     297     306     315      13     300     297     291     324      13
     300     297     306     309      14     300     297     306     312      14
     300     297     306     315      13     294     291     297     300      13
     294     291     297     303      13     294     291     297     306      13
     294     291     324     327       4     294     291    -324     327       3
     294     291    -324     327      17     294     291     324     330       3
     291     297     306     309      18     291     297     306     312      18
     291     324     330     333       2     288     285     291     294       3
     288     285     291     297       3     288     285     291     324       3
     285     291     297     300      13     285     291     297     303      13
     357     354     360     363       1     357     354    -360     363       2
     354     360     366     369       3     351     342     336     354      13
     348     342     336     354      13     345     342     336     354      13
     339     336     342     345      13     339     336     342     348      13
     339     336     342     351      13     339     336     354     357       4
     339     336    -354     357       3     339     336    -354     357      17
     339     336     354     360       3     336     354     360     363       2
     333     330     336     339       3     333     330     336     342       3
     333     330     336     354       3     330     336     342     345      13
     330     336     342     348      13     330     336     342     351      13
     402     399     405     408       1     402     399    -405     408       2
     399     405     411     414       3     387     381     390     393       3
     387     381     390     396       3     384     381     390     393       3
     384     381     390     396       3     378     372     366     399      13
     378     372     381     384      14     378     372     381     387      14
     378     372     381     390      13     375     372     366     399      13
     375     372     381     384      14     375     372     381     387      14
     375     372     381     390      13     369     366     372     375      13
     369     366     372     378      13     369     366     372     381      13
     369     366     399     402       4     369     366    -399     402       3
     369     366    -399     402      17     369     366     399     405       3
     366     372     381     384      18     366     372     381     387      18
     366     399     405     408       2     363     360     366     369       3
     363     360     366     372       3     363     360     366     399       3
     360     366     372     375      13     360     366     372     378      13
     450     447     453     456       1     450     447    -453     456       2
     447     453     459     462       3     432     423     417     435      18
     429     423     417     435      18     426     423     417     435      18
     423     417     435     438      18     423     417     435     441      18
     423     417     435     444      18     420     417     411     447      13
     420     417     423     426      14     420     417     423     429      14
     420     417     423     432      14     420     417     435     438      14
     420     417     435     441      14     420     417     435     444      14
     414     411     417     420      13     414     411     417     423      13
     414     411     417     435      13     414     411     447     450       4
     414     411    -447     450       3     414     411    -447     450      17
     414     411     447     453       3     411     417     423     426      18
     411     417     423     429      18     411     417     423     432      18
     411     417     435     438      18     411     417     435     441      18
     411     417     435     444      18     411     447     453     456       2
     408     405     411     414       3     408     405     411     417       3
     408     405     411     447       3     405     411     417     420      13
     495     492     498     501       1     495     492    -498     501       2
     492     498     504     507       3     480     474     483     486       3
     480     474     483     489       3     477     474     483     486       3
     477     474     483     489       3     471     465     459     492      13
     471     465     474     477      14     471     465     474     480      14
     471     465     474     483      13     468     465     459     492      13
     468     465     474     477      14     468     465     474     480      14
     468     465     474     483      13     462     459     465     468      13
     462     459     465     471      13     462     459     465     474      13
     462     459     492     495       4     462     459    -492     495       3
     462     459    -492     495      17     462     459     492     498       3
     459     465     474     477      18     459     465     474     480      18
     459     492     498     501       2     456     453     459     462       3
     456     453     459     465       3     456     453     459     492       3
     453     459     465     468      13     453     459     465     471      13
     540     537     543     546       1     540     537    -543     546       2
     537     543     549     552       3     525     519     528     531       3
     525     519     528     534       3     522     519     528     531       3
     522     519     528     534       3     516     510     504     537      13
     516     510     519     522      14     516     510     519     525      14
     516     510     519     528      13     513     510     504     537      13
     513     510     519     522      14     513     510     519     525      14
     513     510     519     528      13     507     504     510     513      13
     507     504     510     516      13     507     504     510     519      13
     507     504     537     540       4     507     504    -537     540       3
     507     504    -537     540      17     507     504     537     543       3
     504     510     519     522      18     504     510     519     525      18
     504     537     543     546       2     501     498     504     507       3
     501     498     504     510       3     501     498     504     537       3
     498     504     510     513      13     498     504     510     516      13
     597     594     600     603       1     597     594    -600     603       2
     594     600     606     609       3     579     570     564     582      18
     576     570     564     582      18     573     570     564     582      18
     570     564     582     585      18     570     564     582     588      18
     570     564     582     591      18     567     564     570     573      14
     567     564     570     576      14     567     564     570     579      14
     567     564     582     585      14     567     564     582     588      14
     567     564     582     591      14     561     555     549     594      13
     561     555     564     567      14     561     555     564     570      18
     561     555     564     582      18     558     555     549     594      13
     558     555     564     567      14     558     555     564     570      18
     558     555     564     582      18     555     564     570     573      18
     555     564     570     576      18     555     564     570     579      18
     555     564     582     585      18     555     564     582     588      18
     555     564     582     591      18     552     549     555     558      13
     552     549     555     561      13     552     549     555     564      13
     552     549     594     597       4     552     549    -594     597       3
     552     549    -594     597      17     552     549     594     600       3
     549     555     564     567      18     549     594     600     603       2
     546     543     549     552       3     546     543     549     555       3
     546     543     549     594       3     543     549     555     558      13
     543     549     555     561      13     642     639     645     648       1
     642     639    -645     648       2     639     645     651     654       3
     627     621     630     633       3     627     621     630     636       3
     624     621     630     633       3     624     621     630     636       3
     618     612     606     639      13     618     612     621     624      14
     618     612     621     627      14     618     612     621     630      13
     615     612     606     639      13     615     612     621     624      14
     615     612     621     627      14     615     612     621     630      13
     609     606     612     615      13     609     606     612     618      13
     609     606     612     621      13     609     606     639     642       4
     609     606    -639     642       3     609     606    -639     642      17
     609     606     639     645       3     606     612     621     624      18
     606     612     621     627      18     606     639     645     648       2
     603     600     606     609       3     603     600     606     612       3
     603     600     606     639       3     600     606     612     615      13
     600     606     612     618      13     675     672     678     681       1
     675     672    -678     681       2     672     678     684     687       3
     663     657     651     672      13     663     657     666     669      60
     660     657     651     672      13     660     657     666     669      60
     654     651     657     660      13     654     651     657     663      13
     654     651     657     666      61     654     651    -657     666       5
     654     651     672     675       4     654     651    -672     675       3
     654     651    -672     675      17     654     651     672     678       3
     651     657     666     669      62     651     657    -666     669      63
     651     657    -666     669      64     651     657    -666     669      65
     651     672     678     681       2     648     645     651     654       3
     648     645     651     657       3     648     645     651     672       3
     645     651     657     660      13     645     651     657     663      13
     720     717     723     726       1     720     717    -723     726       2
     717     723     729     732       3     705     699     708     711       3
     705     699     708     714       3     702     699     708     711       3
     702     699     708     714       3     696     690     684     717      13
     696     690     699     702      14     696     690     699     705      14
     696     690     699     708      13     693     690     684     717      13
     693     690     699     702      14     693     690     699     705      14
     693     690     699     708      13     687     684     690     693      13
     687     684     690     696      13     687     684     690     699      13
     687     684     717     720       4     687     684    -717     720       3
     687     684    -717     720      17     687     684     717     723       3
     684     690     699     702      18     684     690     699     705      18
     684     717     723     726       2     681     678     684     687       3
     681     678     684     690       3     681     678     684     717       3
     678     684     690     693      13     678     684     690     696      13
     777     774     780     783       1     777     774    -780     783       2
     774     780     786     789       3     759     750     744     762      18
     756     750     744     762      18     753     750     744     762      18
     750     744     762     765      18     750     744     762     768      18
     750     744     762     771      18     747     744     750     753      14
     747     744     750     756      14     747     744     750     759      14
     747     744     762     765      14     747     744     762     768      14
     747     744     762     771      14     741     735     729     774      13
     741     735     744     747      14     741     735     744     750      18
     741     735     744     762      18     738     735     729     774      13
     738     735     744     747      14     738     735     744     750      18
     738     735     744     762      18     735     744     750     753      18
     735     744     750     756      18     735     744     750     759      18
     735     744     762     765      18     735     744     762     768      18
     735     744     762     771      18     732     729     735     738      13
     732     729     735     741      13     732     729     735     744      13
     732     729     774     777       4     732     729    -774     777       3
     732     729    -774     777      17     732     729     774     780       3
     729     735     744     747      18     729     774     780     783       2
     726     723     729     732       3     726     723     729     735       3
     726     723     729     774       3     723     729     735     738      13
     723     729     735     741      13     849     846     852     855       1
     849     846    -852     855       2     846     852     858     861       3
     834     831     837     840      69     834     831     837     843      69
     828     825     831     834      69     828     825     831     837      69
     825     831     837     840      69     822     819     816     843      69
     822     819     825     828      69     822     819     825     831      69
     819     825     831     834      69     816     819     825     828      69
     816     843     837     840      71     813     810     816     819      72
     813     810     816     843      72     810     816     819     822      69
     807     804     801     843      73     807     804     810     813      74
     807     804     810     816      74     801     804     810     813      74
     801     843     837     840      71     798     792     786     846      13
     798     792     801     804       3     798     792     801     843       3
     795     792     786     846      13     795     792     801     804       3
     795     792     801     843       3     792     801     804     807      73
     789     786     792     795      13     789     786     792     798      13
     789     786     792     801      13     789     786     846     849       4
     789     786    -846     849       3     789     786    -846     849      17
     789     786     846     852       3     786     846     852     855       2
     783     780     786     789       3     783     780     786     792       3
     783     780     786     846       3     780     786     792     795      13
     780     786     792     798      13     900     897     903     906       1
     900     897    -903     906       2     897     903     909     912       3
     885     882     888     891      87     882     888     891     894      89
     879     876     873     891      88     879     876     882     885      90
     879     876     882     888      90     876     873     891     894      91
     873     876     882     885      90     870     864     858     897      13
     870     864     873     876       3     870     864     873     891       3
     867     864     858     897      13     867     864     873     876       3
     867     864     873     891       3     864     873     876     879      88
     864     873     891     894      91     861     858     864     867      13
     861     858     864     870      13     861     858     864     873      13
     861     858     897     900       4     861     858    -897     900       3
     861     858    -897     900      17     861     858     897     903       3
     858     897     903     906       2     855     852     858     861       3
     855     852     858     864       3     855     852     858     897       3
     852     858     864     867      13     852     858     864     870      13
     957     954     960     963       1     957     954    -960     963       2
     954     960     966     969       3     939     930     924     942      18
     936     930     924     942      18     933     930     924     942      18
     930     924     942     945      18     930     924     942     948      18
     930     924     942     951      18     927     924     930     933      14
     927     924     930     936      14     927     924     930     939      14
     927     924     942     945      14     927     924     942     948      14
     927     924     942     951      14     921     915     909     954      13
     921     915     924     927      14     921     915     924     930      18
     921     915     924     942      18     918     915     909     954      13
     918     915     924     927      14     918     915     924     930      18
     918     915     924     942      18     915     924     930     933      18
     915     924     930     936      18     915     924     930     939      18
     915     924     942     945      18     915     924     942     948      18
     915     924     942     951      18     912     909     915     918      13
     912     909     915     921      13     912     909     915     924      13
     912     909     954     957       4     912     909    -954     957       3
     912     909    -954     957      17     912     909     954     960       3
     909     915     924     927      18     909     954     960     963       2
     906     903     909     912       3     906     903     909     915       3
     906     903     909     954       3     903     909     915     918      13
     903     909     915     921      13    1002     999    1005    1008       1
    1002     999   -1005    1008       2     999    1005    1017    1020       3
     987     981     990     993       3     987     981     990     996       3
     984     981     990     993       3     984     981     990     996       3
     978     972     966     999      13     978     972     981     984      14
     978     972     981     987      14     978     972     981     990      13
     975     972     966     999      13     975     972     981     984      14
     975     972     981     987      14     975     972     981     990      13
     969     966     972     975      13     969     966     972     978      13
     969     966     972     981      13     969     966     999    1002       4
     969     966    -999    1002       3     969     966    -999    1002      17
     969     966     999    1005       3     966     972     981     984      18
     966     972     981     987      18     966     999    1005    1008       2
     963     960     966     969       3     963     960     966     972       3
     963     960     966     999       3     960     966     972     975      13
     960     966     972     978      13    1038    1035    1032    3678     109
    1038    1035    3672    3663     110    1038    1035    3672    3675     110
    1035    3672    3663    3666       3    1035    3672    3663    3669       3
    1029    1023    1032    1035       5    1029    1023    1032    3678       5
    1026    1023    1032    1035       5    1026    1023    1032    3678       5
    1023    1032    1035    1038     109    1020    1017    1011    1041       3
    1020    1017    1023    1026     113    1020    1017    1023    1029     113
    1020    1017    1023    1032      13    1017    1011    1041    1044       2
    1014    1011    1017    1020     115    1014    1011   -1017    1020     116
    1014    1011    1041    1044       1    1014    1011   -1041    1044       2
    1011    1017    1023    1026      13    1011    1017    1023    1029      13
    1011    1041    1047    1050       3    1008    1005    1017    1011       3
    1008    1005    1017    1020       3    1008    1005    1017    1023       3
    1005    1017    1023    1026      13    1005    1017    1023    1029      13
    1083    1080    1086    1089       1    1083    1080   -1086    1089       2
    1080    1086    1092    1095       3    1068    1062    1071    1074       3
    1068    1062    1071    1077       3    1065    1062    1071    1074       3
    1065    1062    1071    1077       3    1059    1053    1047    1080      13
    1059    1053    1062    1065      14    1059    1053    1062    1068      14
    1059    1053    1062    1071      13    1056    1053    1047    1080      13
    1056    1053    1062    1065      14    1056    1053    1062    1068      14
    1056    1053    1062    1071      13    1050    1047    1053    1056      13
    1050    1047    1053    1059      13    1050    1047    1053    1062      13
    1050    1047    1080    1083       4    1050    1047   -1080    1083       3
    1050    1047   -1080    1083      17    1050    1047    1080    1086       3
    1047    1053    1062    1065      18    1047    1053    1062    1068      18
    1047    1080    1086    1089       2    1044    1041    1047    1050       3
    1044    1041    1047    1053       3    1044    1041    1047    1080       3
    1041    1047    1053    1056      13    1041    1047    1053    1059      13
    1131    1128    1134    1137       1    1131    1128   -1134    1137       2
    1128    1134    1140    1143       3    1113    1104    1098    1116      18
    1110    1104    1098    1116      18    1107    1104    1098    1116      18
    1104    1098    1116    1119      18    1104    1098    1116    1122      18
    1104    1098    1116    1125      18    1101    1098    1092    1128      13
    1101    1098    1104    1107      14    1101    1098    1104    1110      14
    1101    1098    1104    1113      14    1101    1098    1116    1119      14
    1101    1098    1116    1122      14    1101    1098    1116    1125      14
    1095    1092    1098    1101      13    1095    1092    1098    1104      13
    1095    1092    1098    1116      13    1095    1092    1128    1131       4
    1095    1092   -1128    1131       3    1095    1092   -1128    1131      17
    1095    1092    1128    1134       3    1092    1098    1104    1107      18
    1092    1098    1104    1110      18    1092    1098    1104    1113      18
    1092    1098    1116    1119      18    1092    1098    1116    1122      18
    1092    1098    1116    1125      18    1092    1128    1134    1137       2
    1089    1086    1092    1095       3    1089    1086    1092    1098       3
    1089    1086    1092    1128       3    1086    1092    1098    1101      13
    1161    1158    1164    1167       1    1161    1158   -1164    1167       2
    1158    1164    1170    1173       3    1155    1146    1140    1158      13
    1152    1146    1140    1158      13    1149    1146    1140    1158      13
    1143    1140    1146    1149      13    1143    1140    1146    1152      13
    1143    1140    1146    1155      13    1143    1140    1158    1161       4
    1143    1140   -1158    1161       3    1143    1140   -1158    1161      17
    1143    1140    1158    1164       3    1140    1158    1164    1167       2
    1137    1134    1140    1143       3    1137    1134    1140    1146       3
    1137    1134    1140    1158       3    1134    1140    1146    1149      13
    1134    1140    1146    1152      13    1134    1140    1146    1155      13
    1233    1230    1236    1239       1    1233    1230   -1236    1239       2
    1230    1236    1242    1245       3    1218    1212    1209    1221      89
    1218    1212   -1209    1221       6    1215    1212    1209    1221      89
    1215    1212   -1209    1221       6    1212    1209    1221    1224      89
    1212    1209   -1221    1224       6    1212    1209    1221    1227      89
    1212    1209   -1221    1227       6    1206    1203    1209    1212      89
    1206    1203   -1209    1212       6    1206    1203    1209    1221      89
    1206    1203   -1209    1221       6    1203    1209    1212    1215      89
    1203    1209   -1212    1215       6    1203    1209    1212    1218      89
    1203    1209   -1212    1218       6    1203    1209    1221    1224      89
    1203    1209   -1221    1224       6    1203    1209    1221    1227      89
    1203    1209   -1221    1227       6    1200    1194    1203    1206       5
    1200    1194    1203    1209       5    1197    1194    1203    1206       5
    1197    1194    1203    1209       5    1191    1185    1194    1197      13
    1191    1185    1194    1200      13    1191    1185    1194    1203      13
    1188    1185    1194    1197      13    1188    1185    1194    1200      13
    1188    1185    1194    1203      13    1185    1194    1203    1206       5
    1182    1176    1170    1230      13    1182    1176    1185    1188      14
    1182    1176    1185    1191      14    1182    1176    1185    1194      18
    1179    1176    1170    1230      13    1179    1176    1185    1188      14
    1179    1176    1185    1191      14    1179    1176    1185    1194      18
    1176    1185    1194    1197      13    1176    1185    1194    1200      13
    1173    1170    1176    1179      13    1173    1170    1176    1182      13
    1173    1170    1176    1185      13    1173    1170    1230    1233       4
    1173    1170   -1230    1233       3    1173    1170   -1230    1233      17
    1173    1170    1230    1236       3    1170    1176    1185    1188      18
    1170    1176    1185    1191      18    1170    1230    1236    1239       2
    1167    1164    1170    1173       3    1167    1164    1170    1176       3
    1167    1164    1170    1230       3    1164    1170    1176    1179      13
    1164    1170    1176    1182      13    1290    1287    1293    1296       1
    1290    1287   -1293    1296       2    1287    1293    1299    1302       3
    1272    1263    1257    1275      18    1269    1263    1257    1275      18
    1266    1263    1257    1275      18    1263    1257    1275    1278      18
    1263    1257    1275    1281      18    1263    1257    1275    1284      18
    1260    1257    1263    1266      14    1260    1257    1263    1269      14
    1260    1257    1263    1272      14    1260    1257    1275    1278      14
    1260    1257    1275    1281      14    1260    1257    1275    1284      14
    1254    1248    1242    1287      13    1254    1248    1257    1260      14
    1254    1248    1257    1263      18    1254    1248    1257    1275      18
    1251    1248    1242    1287      13    1251    1248    1257    1260      14
    1251    1248    1257    1263      18    1251    1248    1257    1275      18
    1248    1257    1263    1266      18    1248    1257    1263    1269      18
    1248    1257    1263    1272      18    1248    1257    1275    1278      18
    1248    1257    1275    1281      18    1248    1257    1275    1284      18
    1245    1242    1248    1251      13    1245    1242    1248    1254      13
    1245    1242    1248    1257      13    1245    1242    1287    1290       4
    1245    1242   -1287    1290       3    1245    1242   -1287    1290      17
    1245    1242    1287    1293       3    1242    1248    1257    1260      18
    1242    1287    1293    1296       2    1239    1236    1242    1245       3
    1239    1236    1242    1248       3    1239    1236    1242    1287       3
    1236    1242    1248    1251      13    1236    1242    1248    1254      13
    1335    1332    1338    1341       1    1335    1332   -1338    1341       2
    1332    1338    1344    1347       3    1320    1314    1323    1326       3
    1320    1314    1323    1329       3    1317    1314    1323    1326       3
    1317    1314    1323    1329       3    1311    1305    1299    1332      13
    1311    1305    1314    1317      14    1311    1305    1314    1320      14
    1311    1305    1314    1323      13    1308    1305    1299    1332      13
    1308    1305    1314    1317      14    1308    1305    1314    1320      14
    1308    1305    1314    1323      13    1302    1299    1305    1308      13
    1302    1299    1305    1311      13    1302    1299    1305    1314      13
    1302    1299    1332    1335       4    1302    1299   -1332    1335       3
    1302    1299   -1332    1335      17    1302    1299    1332    1338       3
    1299    1305    1314    1317      18    1299    1305    1314    1320      18
    1299    1332    1338    1341       2    1296    1293    1299    1302       3
    1296    1293    1299    1305       3    1296    1293    1299    1332       3
    1293    1299    1305    1308      13    1293    1299    1305    1311      13
    1401    1398    1404    1407       1    1401    1398   -1404    1407       2
    1398    1404    1410    1413       3    1383    1377    1386    1389      13
    1383    1377    1386    1392      13    1383    1377    1386    1395      13
    1380    1377    1386    1389      13    1380    1377    1386    1392      13
    1380    1377    1386    1395      13    1374    1368    1377    1380      13
    1374    1368    1377    1383      13    1374    1368    1377    1386      13
    1371    1368    1377    1380      13    1371    1368    1377    1383      13
    1371    1368    1377    1386      13    1368    1377    1386    1389      13
    1368    1377    1386    1392      13    1368    1377    1386    1395      13
    1365    1359    1368    1371      14    1365    1359    1368    1374      14
    1365    1359    1368    1377      18    1362    1359    1368    1371      14
    1362    1359    1368    1374      14    1362    1359    1368    1377      18
    1359    1368    1377    1380      13    1359    1368    1377    1383      13
    1356    1350    1344    1398      13    1356    1350    1359    1362      14
    1356    1350    1359    1365      14    1356    1350    1359    1368      18
    1353    1350    1344    1398      13    1353    1350    1359    1362      14
    1353    1350    1359    1365      14    1353    1350    1359    1368      18
    1350    1359    1368    1371      18    1350    1359    1368    1374      18
    1347    1344    1350    1353      13    1347    1344    1350    1356      13
    1347    1344    1350    1359      13    1347    1344    1398    1401       4
    1347    1344   -1398    1401       3    1347    1344   -1398    1401      17
    1347    1344    1398    1404       3    1344    1350    1359    1362      18
    1344    1350    1359    1365      18    1344    1398    1404    1407       2
    1341    1338    1344    1347       3    1341    1338    1344    1350       3
    1341    1338    1344    1398       3    1338    1344    1350    1353      13
    1338    1344    1350    1356      13    1446    1443    1449    1452       1
    1446    1443   -1449    1452       2    1443    1449    1455    1458       3
    1431    1425    1434    1437       3    1431    1425    1434    1440       3
    1428    1425    1434    1437       3    1428    1425    1434    1440       3
    1422    1416    1410    1443      13    1422    1416    1425    1428      14
    1422    1416    1425    1431      14    1422    1416    1425    1434      13
    1419    1416    1410    1443      13    1419    1416    1425    1428      14
    1419    1416    1425    1431      14    1419    1416    1425    1434      13
    1413    1410    1416    1419      13    1413    1410    1416    1422      13
    1413    1410    1416    1425      13    1413    1410    1443    1446       4
    1413    1410   -1443    1446       3    1413    1410   -1443    1446      17
    1413    1410    1443    1449       3    1410    1416    1425    1428      18
    1410    1416    1425    1431      18    1410    1443    1449    1452       2
    1407    1404    1410    1413       3    1407    1404    1410    1416       3
    1407    1404    1410    1443       3    1404    1410    1416    1419      13
    1404    1410    1416    1422      13    1488    1485    1491    1494       1
    1488    1485   -1491    1494       2    1485    1491    1497    1500       3
    1473    1470    1476    1479       1    1473    1470   -1476    1479       2
    1473    1470    1476    1482       1    1473    1470   -1476    1482       2
    1467    1461    1455    1485      13    1467    1461    1470    1473       7
    1467    1461   -1470    1473       3    1467    1461   -1470    1473       8
    1467    1461    1470    1476       3    1464    1461    1455    1485      13
    1464    1461    1470    1473       7    1464    1461   -1470    1473       3
    1464    1461   -1470    1473       8    1464    1461    1470    1476       3
    1461    1470    1476    1479       2    1461    1470    1476    1482       2
    1458    1455    1461    1464      13    1458    1455    1461    1467      13
    1458    1455    1461    1470      13    1458    1455    1485    1488       4
    1458    1455   -1485    1488       3    1458    1455   -1485    1488      17
    1458    1455    1485    1491       3    1455    1485    1491    1494       2
    1452    1449    1455    1458       3    1452    1449    1455    1461       3
    1452    1449    1455    1485       3    1449    1455    1461    1464      13
    1449    1455    1461    1467      13    1518    1515    1521    1524       1
    1518    1515   -1521    1524       2    1515    1521    1527    1530       3
    1512    1503    1497    1515      13    1509    1503    1497    1515      13
    1506    1503    1497    1515      13    1500    1497    1503    1506      13
    1500    1497    1503    1509      13    1500    1497    1503    1512      13
    1500    1497    1515    1518       4    1500    1497   -1515    1518       3
    1500    1497   -1515    1518      17    1500    1497    1515    1521       3
    1497    1515    1521    1524       2    1494    1491    1497    1500       3
    1494    1491    1497    1503       3    1494    1491    1497    1515       3
    1491    1497    1503    1506      13    1491    1497    1503    1509      13
    1491    1497    1503    1512      13    1563    1560    1566    1569       1
    1563    1560   -1566    1569       2    1560    1566    1572    1575       3
    1548    1542    1551    1554       3    1548    1542    1551    1557       3
    1545    1542    1551    1554       3    1545    1542    1551    1557       3
    1539    1533    1527    1560      13    1539    1533    1542    1545      14
    1539    1533    1542    1548      14    1539    1533    1542    1551      13
    1536    1533    1527    1560      13    1536    1533    1542    1545      14
    1536    1533    1542    1548      14    1536    1533    1542    1551      13
    1530    1527    1533    1536      13    1530    1527    1533    1539      13
    1530    1527    1533    1542      13    1530    1527    1560    1563       4
    1530    1527   -1560    1563       3    1530    1527   -1560    1563      17
    1530    1527    1560    1566       3    1527    1533    1542    1545      18
    1527    1533    1542    1548      18    1527    1560    1566    1569       2
    1524    1521    1527    1530       3    1524    1521    1527    1533       3
    1524    1521    1527    1560       3    1521    1527    1533    1536      13
    1521    1527    1533    1539      13    1593    1590    1596    1599       1
    1593    1590   -1596    1599       2    1590    1596    1602    1605       3
    1587    3468    3459    3462     140    1587    3468    3459    3465     140
    1584    1578    1572    1590      13    1584    1578    1587    3468     140
    1581    1578    1572    1590      13    1581    1578    1587    3468     140
    1575    1572    1578    1581      13    1575    1572    1578    1584      13
    1575    1572    1578    1587      13    1575    1572    1590    1593       4
    1575    1572   -1590    1593       3    1575    1572   -1590    1593      17
    1575    1572    1590    1596       3    1572    1590    1596    1599       2
    1569    1566    1572    1575       3    1569    1566    1572    1578       3
    1569    1566    1572    1590       3    1566    1572    1578    1581      13
    1566    1572    1578    1584      13    1638    1635    1641    1644       1
    1638    1635   -1641    1644       2    1635    1641    1647    1650       3
    1623    1617    1626    1629       3    1623    1617    1626    1632       3
    1620    1617    1626    1629       3    1620    1617    1626    1632       3
    1614    1608    1602    1635      13    1614    1608    1617    1620      14
    1614    1608    1617    1623      14    1614    1608    1617    1626      13
    1611    1608    1602    1635      13    1611    1608    1617    1620      14
    1611    1608    1617    1623      14    1611    1608    1617    1626      13
    1605    1602    1608    1611      13    1605    1602    1608    1614      13
    1605    1602    1608    1617      13    1605    1602    1635    1638       4
    1605    1602   -1635    1638       3    1605    1602   -1635    1638      17
    1605    1602    1635    1641       3    1602    1608    1617    1620      18
    1602    1608    1617    1623      18    1602    1635    1641    1644       2
    1599    1596    1602    1605       3    1599    1596    1602    1608       3
    1599    1596    1602    1635       3    1596    1602    1608    1611      13
    1596    1602    1608    1614      13    1668    1665    1671    1674       1
    1668    1665   -1671    1674       2    1668    1665    1671    1677       1
    1668    1665   -1671    1677       2    1662    1653    1647    1665      13
    1659    1653    1647    1665      13    1656    1653    1647    1665      13
    1650    1647    1653    1656      13    1650    1647    1653    1659      13
    1650    1647    1653    1662      13    1650    1647    1665    1668       4
    1650    1647   -1665    1668       3    1650    1647   -1665    1668      17
    1650    1647    1665    1671       3    1647    1665    1671    1674       2
    1647    1665    1671    1677       2    1644    1641    1647    1650       3
    1644    1641    1647    1653       3    1644    1641    1647    1665       3
    1641    1647    1653    1656      13    1641    1647    1653    1659      13
    1641    1647    1653    1662      13    1695    1692    1698    1701       1
    1695    1692   -1698    1701       2    1692    1698    1704    1707       3
    1689    1683    1692    1695       7    1689    1683   -1692    1695       3
    1689    1683   -1692    1695       8    1689    1683    1692    1698       3
    1686    1683    1692    1695       7    1686    1683   -1692    1695       3
    1686    1683   -1692    1695       8    1686    1683    1692    1698       3
    1683    1692    1698    1701       2    1680    1683    1692    1695       7
    1680    1683   -1692    1695       3    1680    1683   -1692    1695       8
    1680    1683    1692    1698       3    1761    1758    1764    1767       1
    1761    1758   -1764    1767       2    1758    1764    1770    1773       3
    1743    1737    1746    1749      13    1743    1737    1746    1752      13
    1743    1737    1746    1755      13    1740    1737    1746    1749      13
    1740    1737    1746    1752      13    1740    1737    1746    1755      13
    1734    1728    1737    1740      13    1734    1728    1737    1743      13
    1734    1728    1737    1746      13    1731    1728    1737    1740      13
    1731    1728    1737    1743      13    1731    1728    1737    1746      13
    1728    1737    1746    1749      13    1728    1737    1746    1752      13
    1728    1737    1746    1755      13    1725    1719    1728    1731      14
    1725    1719    1728    1734      14    1725    1719    1728    1737      18
    1722    1719    1728    1731      14    1722    1719    1728    1734      14
    1722    1719    1728    1737      18    1719    1728    1737    1740      13
    1719    1728    1737    1743      13    1716    1710    1704    1758      13
    1716    1710    1719    1722      14    1716    1710    1719    1725      14
    1716    1710    1719    1728      18    1713    1710    1704    1758      13
    1713    1710    1719    1722      14    1713    1710    1719    1725      14
    1713    1710    1719    1728      18    1710    1719    1728    1731      18
    1710    1719    1728    1734      18    1707    1704    1710    1713      13
    1707    1704    1710    1716      13    1707    1704    1710    1719      13
    1707    1704    1758    1761       4    1707    1704   -1758    1761       3
    1707    1704   -1758    1761      17    1707    1704    1758    1764       3
    1704    1710    1719    1722      18    1704    1710    1719    1725      18
    1704    1758    1764    1767       2    1701    1698    1704    1707       3
    1701    1698    1704    1710       3    1701    1698    1704    1758       3
    1698    1704    1710    1713      13    1698    1704    1710    1716      13
    1809    1806    1812    1815       1    1809    1806   -1812    1815       2
    1806    1812    1818    1821       3    1791    1782    1776    1794      18
    1788    1782    1776    1794      18    1785    1782    1776    1794      18
    1782    1776    1794    1797      18    1782    1776    1794    1800      18
    1782    1776    1794    1803      18    1779    1776    1770    1806      13
    1779    1776    1782    1785      14    1779    1776    1782    1788      14
    1779    1776    1782    1791      14    1779    1776    1794    1797      14
    1779    1776    1794    1800      14    1779    1776    1794    1803      14
    1773    1770    1776    1779      13    1773    1770    1776    1782      13
    1773    1770    1776    1794      13    1773    1770    1806    1809       4
    1773    1770   -1806    1809       3    1773    1770   -1806    1809      17
    1773    1770    1806    1812       3    1770    1776    1782    1785      18
    1770    1776    1782    1788      18    1770    1776    1782    1791      18
    1770    1776    1794    1797      18    1770    1776    1794    1800      18
    1770    1776    1794    1803      18    1770    1806    1812    1815       2
    1767    1764    1770    1773       3    1767    1764    1770    1776       3
    1767    1764    1770    1806       3    1764    1770    1776    1779      13
    1875    1872    1878    1881       1    1875    1872   -1878    1881       2
    1872    1878    1884    1887       3    1857    1851    1860    1863      13
    1857    1851    1860    1866      13    1857    1851    1860    1869      13
    1854    1851    1860    1863      13    1854    1851    1860    1866      13
    1854    1851    1860    1869      13    1848    1842    1851    1854      13
    1848    1842    1851    1857      13    1848    1842    1851    1860      13
    1845    1842    1851    1854      13    1845    1842    1851    1857      13
    1845    1842    1851    1860      13    1842    1851    1860    1863      13
    1842    1851    1860    1866      13    1842    1851    1860    1869      13
    1839    1833    1842    1845      14    1839    1833    1842    1848      14
    1839    1833    1842    1851      18    1836    1833    1842    1845      14
    1836    1833    1842    1848      14    1836    1833    1842    1851      18
    1833    1842    1851    1854      13    1833    1842    1851    1857      13
    1830    1824    1818    1872      13    1830    1824    1833    1836      14
    1830    1824    1833    1839      14    1830    1824    1833    1842      18
    1827    1824    1818    1872      13    1827    1824    1833    1836      14
    1827    1824    1833    1839      14    1827    1824    1833    1842      18
    1824    1833    1842    1845      18    1824    1833    1842    1848      18
    1821    1818    1824    1827      13    1821    1818    1824    1830      13
    1821    1818    1824    1833      13    1821    1818    1872    1875       4
    1821    1818   -1872    1875       3    1821    1818   -1872    1875      17
    1821    1818    1872    1878       3    1818    1824    1833    1836      18
    1818    1824    1833    1839      18    1818    1872    1878    1881       2
    1815    1812    1818    1821       3    1815    1812    1818    1824       3
    1815    1812    1818    1872       3    1812    1818    1824    1827      13
    1812    1818    1824    1830      13    1926    1923    1929    1932       1
    1926    1923   -1929    1932       2    1923    1929    1935    1938       3
    1911    1908    1914    1917       1    1911    1908   -1914    1917       2
    1911    1908    1914    1920       1    1911    1908   -1914    1920       2
    1905    1899    1908    1911       7    1905    1899   -1908    1911       3
    1905    1899   -1908    1911       8    1905    1899    1908    1914       3
    1902    1899    1908    1911       7    1902    1899   -1908    1911       3
    1902    1899   -1908    1911       8    1902    1899    1908    1914       3
    1899    1908    1914    1917       2    1899    1908    1914    1920       2
    1896    1890    1884    1923      13    1896    1890    1899    1902      14
    1896    1890    1899    1905      14    1896    1890    1899    1908      13
    1893    1890    1884    1923      13    1893    1890    1899    1902      14
    1893    1890    1899    1905      14    1893    1890    1899    1908      13
    1887    1884    1890    1893      13    1887    1884    1890    1896      13
    1887    1884    1890    1899      13    1887    1884    1923    1926       4
    1887    1884   -1923    1926       3    1887    1884   -1923    1926      17
    1887    1884    1923    1929       3    1884    1890    1899    1902      18
    1884    1890    1899    1905      18    1884    1923    1929    1932       2
    1881    1878    1884    1887       3    1881    1878    1884    1890       3
    1881    1878    1884    1923       3    1878    1884    1890    1893      13
    1878    1884    1890    1896      13    1983    1980    1986    1989       1
    1983    1980   -1986    1989       2    1980    1986    1992    1995       3
    1965    1956    1950    1968      18    1962    1956    1950    1968      18
    1959    1956    1950    1968      18    1956    1950    1968    1971      18
    1956    1950    1968    1974      18    1956    1950    1968    1977      18
    1953    1950    1956    1959      14    1953    1950    1956    1962      14
    1953    1950    1956    1965      14    1953    1950    1968    1971      14
    1953    1950    1968    1974      14    1953    1950    1968    1977      14
    1947    1941    1935    1980      13    1947    1941    1950    1953      14
    1947    1941    1950    1956      18    1947    1941    1950    1968      18
    1944    1941    1935    1980      13    1944    1941    1950    1953      14
    1944    1941    1950    1956      18    1944    1941    1950    1968      18
    1941    1950    1956    1959      18    1941    1950    1956    1962      18
    1941    1950    1956    1965      18    1941    1950    1968    1971      18
    1941    1950    1968    1974      18    1941    1950    1968    1977      18
    1938    1935    1941    1944      13    1938    1935    1941    1947      13
    1938    1935    1941    1950      13    1938    1935    1980    1983       4
    1938    1935   -1980    1983       3    1938    1935   -1980    1983      17
    1938    1935    1980    1986       3    1935    1941    1950    1953      18
    1935    1980    1986    1989       2    1932    1929    1935    1938       3
    1932    1929    1935    1941       3    1932    1929    1935    1980       3
    1929    1935    1941    1944      13    1929    1935    1941    1947      13
    2049    2046    2052    2055       1    2049    2046   -2052    2055       2
    2046    2052    2058    2061       3    2031    2025    2034    2037      13
    2031    2025    2034    2040      13    2031    2025    2034    2043      13
    2028    2025    2034    2037      13    2028    2025    2034    2040      13
    2028    2025    2034    2043      13    2022    2016    2025    2028      13
    2022    2016    2025    2031      13    2022    2016    2025    2034      13
    2019    2016    2025    2028      13    2019    2016    2025    2031      13
    2019    2016    2025    2034      13    2016    2025    2034    2037      13
    2016    2025    2034    2040      13    2016    2025    2034    2043      13
    2013    2007    2016    2019      14    2013    2007    2016    2022      14
    2013    2007    2016    2025      18    2010    2007    2016    2019      14
    2010    2007    2016    2022      14    2010    2007    2016    2025      18
    2007    2016    2025    2028      13    2007    2016    2025    2031      13
    2004    1998    1992    2046      13    2004    1998    2007    2010      14
    2004    1998    2007    2013      14    2004    1998    2007    2016      18
    2001    1998    1992    2046      13    2001    1998    2007    2010      14
    2001    1998    2007    2013      14    2001    1998    2007    2016      18
    1998    2007    2016    2019      18    1998    2007    2016    2022      18
    1995    1992    1998    2001      13    1995    1992    1998    2004      13
    1995    1992    1998    2007      13    1995    1992    2046    2049       4
    1995    1992   -2046    2049       3    1995    1992   -2046    2049      17
    1995    1992    2046    2052       3    1992    1998    2007    2010      18
    1992    1998    2007    2013      18    1992    2046    2052    2055       2
    1989    1986    1992    1995       3    1989    1986    1992    1998       3
    1989    1986    1992    2046       3    1986    1992    1998    2001      13
    1986    1992    1998    2004      13    2079    2076    2082    2085       1
    2079    2076   -2082    2085       2    2076    2082    2088    2091       3
    2073    2064    2058    2076      13    2070    2064    2058    2076      13
    2067    2064    2058    2076      13    2061    2058    2064    2067      13
    2061    2058    2064    2070      13    2061    2058    2064    2073      13
    2061    2058    2076    2079       4    2061    2058   -2076    2079       3
    2061    2058   -2076    2079      17    2061    2058    2076    2082       3
    2058    2076    2082    2085       2    2055    2052    2058    2061       3
    2055    2052    2058    2064       3    2055    2052    2058    2076       3
    2052    2058    2064    2067      13    2052    2058    2064    2070      13
    2052    2058    2064    2073      13    2145    2142    2148    2151       1
    2145    2142   -2148    2151       2    2142    2148    2154    2157       3
    2127    2121    2130    2133      13    2127    2121    2130    2136      13
    2127    2121    2130    2139      13    2124    2121    2130    2133      13
    2124    2121    2130    2136      13    2124    2121    2130    2139      13
    2118    2112    2121    2124      13    2118    2112    2121    2127      13
    2118    2112    2121    2130      13    2115    2112    2121    2124      13
    2115    2112    2121    2127      13    2115    2112    2121    2130      13
    2112    2121    2130    2133      13    2112    2121    2130    2136      13
    2112    2121    2130    2139      13    2109    2103    2112    2115      14
    2109    2103    2112    2118      14    2109    2103    2112    2121      18
    2106    2103    2112    2115      14    2106    2103    2112    2118      14
    2106    2103    2112    2121      18    2103    2112    2121    2124      13
    2103    2112    2121    2127      13    2100    2094    2088    2142      13
    2100    2094    2103    2106      14    2100    2094    2103    2109      14
    2100    2094    2103    2112      18    2097    2094    2088    2142      13
    2097    2094    2103    2106      14    2097    2094    2103    2109      14
    2097    2094    2103    2112      18    2094    2103    2112    2115      18
    2094    2103    2112    2118      18    2091    2088    2094    2097      13
    2091    2088    2094    2100      13    2091    2088    2094    2103      13
    2091    2088    2142    2145       4    2091    2088   -2142    2145       3
    2091    2088   -2142    2145      17    2091    2088    2142    2148       3
    2088    2094    2103    2106      18    2088    2094    2103    2109      18
    2088    2142    2148    2151       2    2085    2082    2088    2091       3
    2085    2082    2088    2094       3    2085    2082    2088    2142       3
    2082    2088    2094    2097      13    2082    2088    2094    2100      13
    2193    2190    2196    2199       1    2193    2190   -2196    2199       2
    2190    2196    2202    2205       3    2175    2166    2160    2178      18
    2172    2166    2160    2178      18    2169    2166    2160    2178      18
    2166    2160    2178    2181      18    2166    2160    2178    2184      18
    2166    2160    2178    2187      18    2163    2160    2154    2190      13
    2163    2160    2166    2169      14    2163    2160    2166    2172      14
    2163    2160    2166    2175      14    2163    2160    2178    2181      14
    2163    2160    2178    2184      14    2163    2160    2178    2187      14
    2157    2154    2160    2163      13    2157    2154    2160    2166      13
    2157    2154    2160    2178      13    2157    2154    2190    2193       4
    2157    2154   -2190    2193       3    2157    2154   -2190    2193      17
    2157    2154    2190    2196       3    2154    2160    2166    2169      18
    2154    2160    2166    2172      18    2154    2160    2166    2175      18
    2154    2160    2178    2181      18    2154    2160    2178    2184      18
    2154    2160    2178    2187      18    2154    2190    2196    2199       2
    2151    2148    2154    2157       3    2151    2148    2154    2160       3
    2151    2148    2154    2190       3    2148    2154    2160    2163      13
    2238    2235    2241    2244       1    2238    2235   -2241    2244       2
    2235    2241    2247    2250       3    2223    2217    2226    2229       3
    2223    2217    2226    2232       3    2220    2217    2226    2229       3
    2220    2217    2226    2232       3    2214    2208    2202    2235      13
    2214    2208    2217    2220      14    2214    2208    2217    2223      14
    2214    2208    2217    2226      13    2211    2208    2202    2235      13
    2211    2208    2217    2220      14    2211    2208    2217    2223      14
    2211    2208    2217    2226      13    2205    2202    2208    2211      13
    2205    2202    2208    2214      13    2205    2202    2208    2217      13
    2205    2202    2235    2238       4    2205    2202   -2235    2238       3
    2205    2202   -2235    2238      17    2205    2202    2235    2241       3
    2202    2208    2217    2220      18    2202    2208    2217    2223      18
    2202    2235    2241    2244       2    2199    2196    2202    2205       3
    2199    2196    2202    2208       3    2199    2196    2202    2235       3
    2196    2202    2208    2211      13    2196    2202    2208    2214      13
    2283    2280    2286    2289       1    2283    2280   -2286    2289       2
    2280    2286    2292    2295       3    2268    2262    2271    2274       3
    2268    2262    2271    2277       3    2265    2262    2271    2274       3
    2265    2262    2271    2277       3    2259    2253    2247    2280      13
    2259    2253    2262    2265      14    2259    2253    2262    2268      14
    2259    2253    2262    2271      13    2256    2253    2247    2280      13
    2256    2253    2262    2265      14    2256    2253    2262    2268      14
    2256    2253    2262    2271      13    2250    2247    2253    2256      13
    2250    2247    2253    2259      13    2250    2247    2253    2262      13
    2250    2247    2280    2283       4    2250    2247   -2280    2283       3
    2250    2247   -2280    2283      17    2250    2247    2280    2286       3
    2247    2253    2262    2265      18    2247    2253    2262    2268      18
    2247    2280    2286    2289       2    2244    2241    2247    2250       3
    2244    2241    2247    2253       3    2244    2241    2247    2280       3
    2241    2247    2253    2256      13    2241    2247    2253    2259      13
    2340    2337    2343    2346       1    2340    2337   -2343    2346       2
    2337    2343    2349    2352       3    2322    2313    2307    2325      18
    2319    2313    2307    2325      18    2316    2313    2307    2325      18
    2313    2307    2325    2328      18    2313    2307    2325    2331      18
    2313    2307    2325    2334      18    2310    2307    2313    2316      14
    2310    2307    2313    2319      14    2310    2307    2313    2322      14
    2310    2307    2325    2328      14    2310    2307    2325    2331      14
    2310    2307    2325    2334      14    2304    2298    2292    2337      13
    2304    2298    2307    2310      14    2304    2298    2307    2313      18
    2304    2298    2307    2325      18    2301    2298    2292    2337      13
    2301    2298    2307    2310      14    2301    2298    2307    2313      18
    2301    2298    2307    2325      18    2298    2307    2313    2316      18
    2298    2307    2313    2319      18    2298    2307    2313    2322      18
    2298    2307    2325    2328      18    2298    2307    2325    2331      18
    2298    2307    2325    2334      18    2295    2292    2298    2301      13
    2295    2292    2298    2304      13    2295    2292    2298    2307      13
    2295    2292    2337    2340       4    2295    2292   -2337    2340       3
    2295    2292   -2337    2340      17    2295    2292    2337    2343       3
    2292    2298    2307    2310      18    2292    2337    2343    2346       2
    2289    2286    2292    2295       3    2289    2286    2292    2298       3
    2289    2286    2292    2337       3    2286    2292    2298    2301      13
    2286    2292    2298    2304      13    2406    2403    2409    2412       1
    2406    2403   -2409    2412       2    2403    2409    2415    2418       3
    2388    2382    2391    2394      13    2388    2382    2391    2397      13
    2388    2382    2391    2400      13    2385    2382    2391    2394      13
    2385    2382    2391    2397      13    2385    2382    2391    2400      13
    2379    2373    2382    2385      13    2379    2373    2382    2388      13
    2379    2373    2382    2391      13    2376    2373    2382    2385      13
    2376    2373    2382    2388      13    2376    2373    2382    2391      13
    2373    2382    2391    2394      13    2373    2382    2391    2397      13
    2373    2382    2391    2400      13    2370    2364    2373    2376      14
    2370    2364    2373    2379      14    2370    2364    2373    2382      18
    2367    2364    2373    2376      14    2367    2364    2373    2379      14
    2367    2364    2373    2382      18    2364    2373    2382    2385      13
    2364    2373    2382    2388      13    2361    2355    2349    2403      13
    2361    2355    2364    2367      14    2361    2355    2364    2370      14
    2361    2355    2364    2373      18    2358    2355    2349    2403      13
    2358    2355    2364    2367      14    2358    2355    2364    2370      14
    2358    2355    2364    2373      18    2355    2364    2373    2376      18
    2355    2364    2373    2379      18    2352    2349    2355    2358      13
    2352    2349    2355    2361      13    2352    2349    2355    2364      13
    2352    2349    2403    2406       4    2352    2349   -2403    2406       3
    2352    2349   -2403    2406      17    2352    2349    2403    2409       3
    2349    2355    2364    2367      18    2349    2355    2364    2370      18
    2349    2403    2409    2412       2    2346    2343    2349    2352       3
    2346    2343    2349    2355       3    2346    2343    2349    2403       3
    2343    2349    2355    2358      13    2343    2349    2355    2361      13
    2439    2436    2442    2445       1    2439    2436   -2442    2445       2
    2436    2442    2448    2451       3    2427    2421    2415    2436      13
    2427    2421    2430    2433      60    2424    2421    2415    2436      13
    2424    2421    2430    2433      60    2418    2415    2421    2424      13
    2418    2415    2421    2427      13    2418    2415    2421    2430      61
    2418    2415   -2421    2430       5    2418    2415    2436    2439       4
    2418    2415   -2436    2439       3    2418    2415   -2436    2439      17
    2418    2415    2436    2442       3    2415    2421    2430    2433      62
    2415    2421   -2430    2433      63    2415    2421   -2430    2433      64
    2415    2421   -2430    2433      65    2415    2436    2442    2445       2
    2412    2409    2415    2418       3    2412    2409    2415    2421       3
    2412    2409    2415    2436       3    2409    2415    2421    2424      13
    2409    2415    2421    2427      13    2505    2502    2508    2511       1
    2505    2502   -2508    2511       2    2502    2508    2514    2517       3
    2487    2481    2490    2493      13    2487    2481    2490    2496      13
    2487    2481    2490    2499      13    2484    2481    2490    2493      13
    2484    2481    2490    2496      13    2484    2481    2490    2499      13
    2478    2472    2481    2484      13    2478    2472    2481    2487      13
    2478    2472    2481    2490      13    2475    2472    2481    2484      13
    2475    2472    2481    2487      13    2475    2472    2481    2490      13
    2472    2481    2490    2493      13    2472    2481    2490    2496      13
    2472    2481    2490    2499      13    2469    2463    2472    2475      14
    2469    2463    2472    2478      14    2469    2463    2472    2481      18
    2466    2463    2472    2475      14    2466    2463    2472    2478      14
    2466    2463    2472    2481      18    2463    2472    2481    2484      13
    2463    2472    2481    2487      13    2460    2454    2448    2502      13
    2460    2454    2463    2466      14    2460    2454    2463    2469      14
    2460    2454    2463    2472      18    2457    2454    2448    2502      13
    2457    2454    2463    2466      14    2457    2454    2463    2469      14
    2457    2454    2463    2472      18    2454    2463    2472    2475      18
    2454    2463    2472    2478      18    2451    2448    2454    2457      13
    2451    2448    2454    2460      13    2451    2448    2454    2463      13
    2451    2448    2502    2505       4    2451    2448   -2502    2505       3
    2451    2448   -2502    2505      17    2451    2448    2502    2508       3
    2448    2454    2463    2466      18    2448    2454    2463    2469      18
    2448    2502    2508    2511       2    2445    2442    2448    2451       3
    2445    2442    2448    2454       3    2445    2442    2448    2502       3
    2442    2448    2454    2457      13    2442    2448    2454    2460      13
    2562    2559    2565    2568       1    2562    2559   -2565    2568       2
    2559    2565    2571    2574       3    2544    2535    2529    2547      18
    2541    2535    2529    2547      18    2538    2535    2529    2547      18
    2535    2529    2547    2550      18    2535    2529    2547    2553      18
    2535    2529    2547    2556      18    2532    2529    2535    2538      14
    2532    2529    2535    2541      14    2532    2529    2535    2544      14
    2532    2529    2547    2550      14    2532    2529    2547    2553      14
    2532    2529    2547    2556      14    2526    2520    2514    2559      13
    2526    2520    2529    2532      14    2526    2520    2529    2535      18
    2526    2520    2529    2547      18    2523    2520    2514    2559      13
    2523    2520    2529    2532      14    2523    2520    2529    2535      18
    2523    2520    2529    2547      18    2520    2529    2535    2538      18
    2520    2529    2535    2541      18    2520    2529    2535    2544      18
    2520    2529    2547    2550      18    2520    2529    2547    2553      18
    2520    2529    2547    2556      18    2517    2514    2520    2523      13
    2517    2514    2520    2526      13    2517    2514    2520    2529      13
    2517    2514    2559    2562       4    2517    2514   -2559    2562       3
    2517    2514   -2559    2562      17    2517    2514    2559    2565       3
    2514    2520    2529    2532      18    2514    2559    2565    2568       2
    2511    2508    2514    2517       3    2511    2508    2514    2520       3
    2511    2508    2514    2559       3    2508    2514    2520    2523      13
    2508    2514    2520    2526      13    2634    2631    2637    2640       1
    2634    2631   -2637    2640       2    2631    2637    2643    2646       3
    2619    2616    2622    2625      69    2619    2616    2622    2628      69
    2613    2610    2616    2619      69    2613    2610    2616    2622      69
    2610    2616    2622    2625      69    2607    2604    2601    2628      69
    2607    2604    2610    2613      69    2607    2604    2610    2616      69
    2604    2610    2616    2619      69    2601    2604    2610    2613      69
    2601    2628    2622    2625      71    2598    2595    2601    2604      72
    2598    2595    2601    2628      72    2595    2601    2604    2607      69
    2592    2589    2586    2628      73    2592    2589    2595    2598      74
    2592    2589    2595    2601      74    2586    2589    2595    2598      74
    2586    2628    2622    2625      71    2583    2577    2571    2631      13
    2583    2577    2586    2589       3    2583    2577    2586    2628       3
    2580    2577    2571    2631      13    2580    2577    2586    2589       3
    2580    2577    2586    2628       3    2577    2586    2589    2592      73
    2574    2571    2577    2580      13    2574    2571    2577    2583      13
    2574    2571    2577    2586      13    2574    2571    2631    2634       4
    2574    2571   -2631    2634       3    2574    2571   -2631    2634      17
    2574    2571    2631    2637       3    2571    2631    2637    2640       2
    2568    2565    2571    2574       3    2568    2565    2571    2577       3
    2568    2565    2571    2631       3    2565    2571    2577    2580      13
    2565    2571    2577    2583      13    2685    2682    2688    2691       1
    2685    2682   -2688    2691       2    2682    2688    2694    2697       3
    2670    2667    2673    2676      87    2667    2673    2676    2679      89
    2664    2661    2658    2676      88    2664    2661    2667    2670      90
    2664    2661    2667    2673      90    2661    2658    2676    2679      91
    2658    2661    2667    2670      90    2655    2649    2643    2682      13
    2655    2649    2658    2661       3    2655    2649    2658    2676       3
    2652    2649    2643    2682      13    2652    2649    2658    2661       3
    2652    2649    2658    2676       3    2649    2658    2661    2664      88
    2649    2658    2676    2679      91    2646    2643    2649    2652      13
    2646    2643    2649    2655      13    2646    2643    2649    2658      13
    2646    2643    2682    2685       4    2646    2643   -2682    2685       3
    2646    2643   -2682    2685      17    2646    2643    2682    2688       3
    2643    2682    2688    2691       2    2640    2637    2643    2646       3
    2640    2637    2643    2649       3    2640    2637    2643    2682       3
    2637    2643    2649    2652      13    2637    2643    2649    2655      13
    2742    2739    2745    2748       1    2742    2739   -2745    2748       2
    2739    2745    2751    2754       3    2724    2715    2709    2727      18
    2721    2715    2709    2727      18    2718    2715    2709    2727      18
    2715    2709    2727    2730      18    2715    2709    2727    2733      18
    2715    2709    2727    2736      18    2712    2709    2715    2718      14
    2712    2709    2715    2721      14    2712    2709    2715    2724      14
    2712    2709    2727    2730      14    2712    2709    2727    2733      14
    2712    2709    2727    2736      14    2706    2700    2694    2739      13
    2706    2700    2709    2712      14    2706    2700    2709    2715      18
    2706    2700    2709    2727      18    2703    2700    2694    2739      13
    2703    2700    2709    2712      14    2703    2700    2709    2715      18
    2703    2700    2709    2727      18    2700    2709    2715    2718      18
    2700    2709    2715    2721      18    2700    2709    2715    2724      18
    2700    2709    2727    2730      18    2700    2709    2727    2733      18
    2700    2709    2727    2736      18    2697    2694    2700    2703      13
    2697    2694    2700    2706      13    2697    2694    2700    2709      13
    2697    2694    2739    2742       4    2697    2694   -2739    2742       3
    2697    2694   -2739    2742      17    2697    2694    2739    2745       3
    2694    2700    2709    2712      18    2694    2739    2745    2748       2
    2691    2688    2694    2697       3    2691    2688    2694    2700       3
    2691    2688    2694    2739       3    2688    2694    2700    2703      13
    2688    2694    2700    2706      13    2808    2805    2811    2814       1
    2808    2805   -2811    2814       2    2805    2811    2817    2820       3
    2790    2784    2793    2796      13    2790    2784    2793    2799      13
    2790    2784    2793    2802      13    2787    2784    2793    2796      13
    2787    2784    2793    2799      13    2787    2784    2793    2802      13
    2781    2775    2784    2787      13    2781    2775    2784    2790      13
    2781    2775    2784    2793      13    2778    2775    2784    2787      13
    2778    2775    2784    2790      13    2778    2775    2784    2793      13
    2775    2784    2793    2796      13    2775    2784    2793    2799      13
    2775    2784    2793    2802      13    2772    2766    2775    2778      14
    2772    2766    2775    2781      14    2772    2766    2775    2784      18
    2769    2766    2775    2778      14    2769    2766    2775    2781      14
    2769    2766    2775    2784      18    2766    2775    2784    2787      13
    2766    2775    2784    2790      13    2763    2757    2751    2805      13
    2763    2757    2766    2769      14    2763    2757    2766    2772      14
    2763    2757    2766    2775      18    2760    2757    2751    2805      13
    2760    2757    2766    2769      14    2760    2757    2766    2772      14
    2760    2757    2766    2775      18    2757    2766    2775    2778      18
    2757    2766    2775    2781      18    2754    2751    2757    2760      13
    2754    2751    2757    2763      13    2754    2751    2757    2766      13
    2754    2751    2805    2808       4    2754    2751   -2805    2808       3
    2754    2751   -2805    2808      17    2754    2751    2805    2811       3
    2751    2757    2766    2769      18    2751    2757    2766    2772      18
    2751    2805    2811    2814       2    2748    2745    2751    2754       3
    2748    2745    2751    2757       3    2748    2745    2751    2805       3
    2745    2751    2757    2760      13    2745    2751    2757    2763      13
    2850    2847    2853    2856       1    2850    2847   -2853    2856       2
    2847    2853    2859    2862       3    2835    2832    2838    2841       1
    2835    2832   -2838    2841       2    2835    2832    2838    2844       1
    2835    2832   -2838    2844       2    2829    2823    2817    2847      13
    2829    2823    2832    2835       7    2829    2823   -2832    2835       3
    2829    2823   -2832    2835       8    2829    2823    2832    2838       3
    2826    2823    2817    2847      13    2826    2823    2832    2835       7
    2826    2823   -2832    2835       3    2826    2823   -2832    2835       8
    2826    2823    2832    2838       3    2823    2832    2838    2841       2
    2823    2832    2838    2844       2    2820    2817    2823    2826      13
    2820    2817    2823    2829      13    2820    2817    2823    2832      13
    2820    2817    2847    2850       4    2820    2817   -2847    2850       3
    2820    2817   -2847    2850      17    2820    2817    2847    2853       3
    2817    2847    2853    2856       2    2814    2811    2817    2820       3
    2814    2811    2817    2823       3    2814    2811    2817    2847       3
    2811    2817    2823    2826      13    2811    2817    2823    2829      13
    2916    2913    2919    2922       1    2916    2913   -2919    2922       2
    2913    2919    2925    2928       3    2898    2892    2901    2904      13
    2898    2892    2901    2907      13    2898    2892    2901    2910      13
    2895    2892    2901    2904      13    2895    2892    2901    2907      13
    2895    2892    2901    2910      13    2889    2883    2892    2895      13
    2889    2883    2892    2898      13    2889    2883    2892    2901      13
    2886    2883    2892    2895      13    2886    2883    2892    2898      13
    2886    2883    2892    2901      13    2883    2892    2901    2904      13
    2883    2892    2901    2907      13    2883    2892    2901    2910      13
    2880    2874    2883    2886      14    2880    2874    2883    2889      14
    2880    2874    2883    2892      18    2877    2874    2883    2886      14
    2877    2874    2883    2889      14    2877    2874    2883    2892      18
    2874    2883    2892    2895      13    2874    2883    2892    2898      13
    2871    2865    2859    2913      13    2871    2865    2874    2877      14
    2871    2865    2874    2880      14    2871    2865    2874    2883      18
    2868    2865    2859    2913      13    2868    2865    2874    2877      14
    2868    2865    2874    2880      14    2868    2865    2874    2883      18
    2865    2874    2883    2886      18    2865    2874    2883    2889      18
    2862    2859    2865    2868      13    2862    2859    2865    2871      13
    2862    2859    2865    2874      13    2862    2859    2913    2916       4
    2862    2859   -2913    2916       3    2862    2859   -2913    2916      17
    2862    2859    2913    2919       3    2859    2865    2874    2877      18
    2859    2865    2874    2880      18    2859    2913    2919    2922       2
    2856    2853    2859    2862       3    2856    2853    2859    2865       3
    2856    2853    2859    2913       3    2853    2859    2865    2868      13
    2853    2859    2865    2871      13    2964    2961    2967    2970       1
    2964    2961   -2967    2970       2    2961    2967    2979    2982       3
    2946    2937    2931    2949      18    2943    2937    2931    2949      18
    2940    2937    2931    2949      18    2937    2931    2949    2952      18
    2937    2931    2949    2955      18    2937    2931    2949    2958      18
    2934    2931    2925    2961      13    2934    2931    2937    2940      14
    2934    2931    2937    2943      14    2934    2931    2937    2946      14
    2934    2931    2949    2952      14    2934    2931    2949    2955      14
    2934    2931    2949    2958      14    2928    2925    2931    2934      13
    2928    2925    2931    2937      13    2928    2925    2931    2949      13
    2928    2925    2961    2964       4    2928    2925   -2961    2964       3
    2928    2925   -2961    2964      17    2928    2925    2961    2967       3
    2925    2931    2937    2940      18    2925    2931    2937    2943      18
    2925    2931    2937    2946      18    2925    2931    2949    2952      18
    2925    2931    2949    2955      18    2925    2931    2949    2958      18
    2925    2961    2967    2970       2    2922    2919    2925    2928       3
    2922    2919    2925    2931       3    2922    2919    2925    2961       3
    2919    2925    2931    2934      13    3000    2997    2994    3582     109
    3000    2997    3588    3585     110    3000    2997    3588    3591     110
    2997    3588    3591    3594       3    2997    3588    3591    3597       3
    2991    2985    2994    2997       5    2991    2985    2994    3582       5
    2988    2985    2994    2997       5    2988    2985    2994    3582       5
    2985    2994    2997    3000     109    2982    2979    2973    3003       3
    2982    2979    2985    2988     113    2982    2979    2985    2991     113
    2982    2979    2985    2994      13    2979    2973    3003    3006       2
    2976    2973    2979    2982     115    2976    2973   -2979    2982     116
    2976    2973    3003    3006       1    2976    2973   -3003    3006       2
    2973    2979    2985    2988      13    2973    2979    2985    2991      13
    2973    3003    3009    3012       3    2970    2967    2979    2973       3
    2970    2967    2979    2982       3    2970    2967    2979    2985       3
    2967    2979    2985    2988      13    2967    2979    2985    2991      13
    3072    3069    3075    3078       1    3072    3069   -3075    3078       2
    3069    3075    3081    3084       3    3057    3051    3048    3060      89
    3057    3051   -3048    3060       6    3054    3051    3048    3060      89
    3054    3051   -3048    3060       6    3051    3048    3060    3063      89
    3051    3048   -3060    3063       6    3051    3048    3060    3066      89
    3051    3048   -3060    3066       6    3045    3042    3048    3051      89
    3045    3042   -3048    3051       6    3045    3042    3048    3060      89
    3045    3042   -3048    3060       6    3042    3048    3051    3054      89
    3042    3048   -3051    3054       6    3042    3048    3051    3057      89
    3042    3048   -3051    3057       6    3042    3048    3060    3063      89
    3042    3048   -3060    3063       6    3042    3048    3060    3066      89
    3042    3048   -3060    3066       6    3039    3033    3042    3045       5
    3039    3033    3042    3048       5    3036    3033    3042    3045       5
    3036    3033    3042    3048       5    3030    3024    3033    3036      13
    3030    3024    3033    3039      13    3030    3024    3033    3042      13
    3027    3024    3033    3036      13    3027    3024    3033    3039      13
    3027    3024    3033    3042      13    3024    3033    3042    3045       5
    3021    3015    3009    3069      13    3021    3015    3024    3027      14
    3021    3015    3024    3030      14    3021    3015    3024    3033      18
    3018    3015    3009    3069      13    3018    3015    3024    3027      14
    3018    3015    3024    3030      14    3018    3015    3024    3033      18
    3015    3024    3033    3036      13    3015    3024    3033    3039      13
    3012    3009    3015    3018      13    3012    3009    3015    3021      13
    3012    3009    3015    3024      13    3012    3009    3069    3072       4
    3012    3009   -3069    3072       3    3012    3009   -3069    3072      17
    3012    3009    3069    3075       3    3009    3015    3024    3027      18
    3009    3015    3024    3030      18    3009    3069    3075    3078       2
    3006    3003    3009    3012       3    3006    3003    3009    3015       3
    3006    3003    3009    3069       3    3003    3009    3015    3018      13
    3003    3009    3015    3021      13    3129    3126    3132    3135       1
    3129    3126   -3132    3135       2    3126    3132    3138    3141       3
    3111    3102    3096    3114      18    3108    3102    3096    3114      18
    3105    3102    3096    3114      18    3102    3096    3114    3117      18
    3102    3096    3114    3120      18    3102    3096    3114    3123      18
    3099    3096    3102    3105      14    3099    3096    3102    3108      14
    3099    3096    3102    3111      14    3099    3096    3114    3117      14
    3099    3096    3114    3120      14    3099    3096    3114    3123      14
    3093    3087    3081    3126      13    3093    3087    3096    3099      14
    3093    3087    3096    3102      18    3093    3087    3096    3114      18
    3090    3087    3081    3126      13    3090    3087    3096    3099      14
    3090    3087    3096    3102      18    3090    3087    3096    3114      18
    3087    3096    3102    3105      18    3087    3096    3102    3108      18
    3087    3096    3102    3111      18    3087    3096    3114    3117      18
    3087    3096    3114    3120      18    3087    3096    3114    3123      18
    3084    3081    3087    3090      13    3084    3081    3087    3093      13
    3084    3081    3087    3096      13    3084    3081    3126    3129       4
    3084    3081   -3126    3129       3    3084    3081   -3126    3129      17
    3084    3081    3126    3132       3    3081    3087    3096    3099      18
    3081    3126    3132    3135       2    3078    3075    3081    3084       3
    3078    3075    3081    3087       3    3078    3075    3081    3126       3
    3075    3081    3087    3090      13    3075    3081    3087    3093      13
    3195    3192    3198    3201       1    3195    3192   -3198    3201       2
    3192    3198    3204    3207       3    3177    3171    3180    3183      13
    3177    3171    3180    3186      13    3177    3171    3180    3189      13
    3174    3171    3180    3183      13    3174    3171    3180    3186      13
    3174    3171    3180    3189      13    3168    3162    3171    3174      13
    3168    3162    3171    3177      13    3168    3162    3171    3180      13
    3165    3162    3171    3174      13    3165    3162    3171    3177      13
    3165    3162    3171    3180      13    3162    3171    3180    3183      13
    3162    3171    3180    3186      13    3162    3171    3180    3189      13
    3159    3153    3162    3165      14    3159    3153    3162    3168      14
    3159    3153    3162    3171      18    3156    3153    3162    3165      14
    3156    3153    3162    3168      14    3156    3153    3162    3171      18
    3153    3162    3171    3174      13    3153    3162    3171    3177      13
    3150    3144    3138    3192      13    3150    3144    3153    3156      14
    3150    3144    3153    3159      14    3150    3144    3153    3162      18
    3147    3144    3138    3192      13    3147    3144    3153    3156      14
    3147    3144    3153    3159      14    3147    3144    3153    3162      18
    3144    3153    3162    3165      18    3144    3153    3162    3168      18
    3141    3138    3144    3147      13    3141    3138    3144    3150      13
    3141    3138    3144    3153      13    3141    3138    3192    3195       4
    3141    3138   -3192    3195       3    3141    3138   -3192    3195      17
    3141    3138    3192    3198       3    3138    3144    3153    3156      18
    3138    3144    3153    3159      18    3138    3192    3198    3201       2
    3135    3132    3138    3141       3    3135    3132    3138    3144       3
    3135    3132    3138    3192       3    3132    3138    3144    3147      13
    3132    3138    3144    3150      13    3261    3258    3264    3267       1
    3261    3258   -3264    3267       2    3258    3264    3270    3273       3
    3243    3237    3246    3249      13    3243    3237    3246    3252      13
    3243    3237    3246    3255      13    3240    3237    3246    3249      13
    3240    3237    3246    3252      13    3240    3237    3246    3255      13
    3234    3228    3237    3240      13    3234    3228    3237    3243      13
    3234    3228    3237    3246      13    3231    3228    3237    3240      13
    3231    3228    3237    3243      13    3231    3228    3237    3246      13
    3228    3237    3246    3249      13    3228    3237    3246    3252      13
    3228    3237    3246    3255      13    3225    3219    3228    3231      14
    3225    3219    3228    3234      14    3225    3219    3228    3237      18
    3222    3219    3228    3231      14    3222    3219    3228    3234      14
    3222    3219    3228    3237      18    3219    3228    3237    3240      13
    3219    3228    3237    3243      13    3216    3210    3204    3258      13
    3216    3210    3219    3222      14    3216    3210    3219    3225      14
    3216    3210    3219    3228      18    3213    3210    3204    3258      13
    3213    3210    3219    3222      14    3213    3210    3219    3225      14
    3213    3210    3219    3228      18    3210    3219    3228    3231      18
    3210    3219    3228    3234      18    3207    3204    3210    3213      13
    3207    3204    3210    3216      13    3207    3204    3210    3219      13
    3207    3204    3258    3261       4    3207    3204   -3258    3261       3
    3207    3204   -3258    3261      17    3207    3204    3258    3264       3
    3204    3210    3219    3222      18    3204    3210    3219    3225      18
    3204    3258    3264    3267       2    3201    3198    3204    3207       3
    3201    3198    3204    3210       3    3201    3198    3204    3258       3
    3198    3204    3210    3213      13    3198    3204    3210    3216      13
    3327    3324    3330    3333       1    3327    3324   -3330    3333       2
    3324    3330    3336    3339       3    3309    3303    3312    3315      13
    3309    3303    3312    3318      13    3309    3303    3312    3321      13
    3306    3303    3312    3315      13    3306    3303    3312    3318      13
    3306    3303    3312    3321      13    3300    3294    3303    3306      13
    3300    3294    3303    3309      13    3300    3294    3303    3312      13
    3297    3294    3303    3306      13    3297    3294    3303    3309      13
    3297    3294    3303    3312      13    3294    3303    3312    3315      13
    3294    3303    3312    3318      13    3294    3303    3312    3321      13
    3291    3285    3294    3297      14    3291    3285    3294    3300      14
    3291    3285    3294    3303      18    3288    3285    3294    3297      14
    3288    3285    3294    3300      14    3288    3285    3294    3303      18
    3285    3294    3303    3306      13    3285    3294    3303    3309      13
    3282    3276    3270    3324      13    3282    3276    3285    3288      14
    3282    3276    3285    3291      14    3282    3276    3285    3294      18
    3279    3276    3270    3324      13    3279    3276    3285    3288      14
    3279    3276    3285    3291      14    3279    3276    3285    3294      18
    3276    3285    3294    3297      18    3276    3285    3294    3300      18
    3273    3270    3276    3279      13    3273    3270    3276    3282      13
    3273    3270    3276    3285      13    3273    3270    3324    3327       4
    3273    3270   -3324    3327       3    3273    3270   -3324    3327      17
    3273    3270    3324    3330       3    3270    3276    3285    3288      18
    3270    3276    3285    3291      18    3270    3324    3330    3333       2
    3267    3264    3270    3273       3    3267    3264    3270    3276       3
    3267    3264    3270    3324       3    3264    3270    3276    3279      13
    3264    3270    3276    3282      13    3369    3366    3372    3375       1
    3369    3366   -3372    3375       2    3366    3372    3378    3381       3
    3354    3351    3357    3360       1    3354    3351   -3357    3360       2
    3354    3351    3357    3363       1    3354    3351   -3357    3363       2
    3348    3342    3336    3366      13    3348    3342    3351    3354       7
    3348    3342   -3351    3354       3    3348    3342   -3351    3354       8
    3348    3342    3351    3357       3    3345    3342    3336    3366      13
    3345    3342    3351    3354       7    3345    3342   -3351    3354       3
    3345    3342   -3351    3354       8    3345    3342    3351    3357       3
    3342    3351    3357    3360       2    3342    3351    3357    3363       2
    3339    3336    3342    3345      13    3339    3336    3342    3348      13
    3339    3336    3342    3351      13    3339    3336    3366    3369       4
    3339    3336   -3366    3369       3    3339    3336   -3366    3369      17
    3339    3336    3366    3372       3    3336    3366    3372    3375       2
    3333    3330    3336    3339       3    3333    3330    3336    3342       3
    3333    3330    3336    3366       3    3330    3336    3342    3345      13
    3330    3336    3342    3348      13    3399    3396    3402    3405       1
    3399    3396   -3402    3405       2    3396    3402    3408    3411       3
    3393    3384    3378    3396      13    3390    3384    3378    3396      13
    3387    3384    3378    3396      13    3381    3378    3384    3387      13
    3381    3378    3384    3390      13    3381    3378    3384    3393      13
    3381    3378    3396    3399       4    3381    3378   -3396    3399       3
    3381    3378   -3396    3399      17    3381    3378    3396    3402       3
    3378    3396    3402    3405       2    3375    3372    3378    3381       3
    3375    3372    3378    3384       3    3375    3372    3378    3396       3
    3372    3378    3384    3387      13    3372    3378    3384    3390      13
    3372    3378    3384    3393      13    3444    3441    3447    3450       1
    3444    3441   -3447    3450       2    3441    3447    3453    3456       3
    3429    3423    3432    3435       3    3429    3423    3432    3438       3
    3426    3423    3432    3435       3    3426    3423    3432    3438       3
    3420    3414    3408    3441      13    3420    3414    3423    3426      14
    3420    3414    3423    3429      14    3420    3414    3423    3432      13
    3417    3414    3408    3441      13    3417    3414    3423    3426      14
    3417    3414    3423    3429      14    3417    3414    3423    3432      13
    3411    3408    3414    3417      13    3411    3408    3414    3420      13
    3411    3408    3414    3423      13    3411    3408    3441    3444       4
    3411    3408   -3441    3444       3    3411    3408   -3441    3444      17
    3411    3408    3441    3447       3    3408    3414    3423    3426      18
    3408    3414    3423    3429      18    3408    3441    3447    3450       2
    3405    3402    3408    3411       3    3405    3402    3408    3414       3
    3405    3402    3408    3441       3    3402    3408    3414    3417      13
    3402    3408    3414    3420      13    3474    3471    3477    3480       1
    3474    3471   -3477    3480       2    3471    3477    3483    3486       3
    3465    3459    3453    3471      13    3462    3459    3453    3471      13
    3456    3453    3459    3462      13    3456    3453    3459    3465      13
    3456    3453    3459    3468      13    3456    3453    3471    3474       4
    3456    3453   -3471    3474       3    3456    3453   -3471    3474      17
    3456    3453    3471    3477       3    3453    3471    3477    3480       2
    3450    3447    3453    3456       3    3450    3447    3453    3459       3
    3450    3447    3453    3471       3    3447    3453    3459    3462      13
    3447    3453    3459    3465      13    3540    3537    3543    3546       1
    3540    3537   -3543    3546       2    3537    3543    3549    3552       3
    3522    3516    3525    3528      13    3522    3516    3525    3531      13
    3522    3516    3525    3534      13    3519    3516    3525    3528      13
    3519    3516    3525    3531      13    3519    3516    3525    3534      13
    3513    3507    3516    3519      13    3513    3507    3516    3522      13
    3513    3507    3516    3525      13    3510    3507    3516    3519      13
    3510    3507    3516    3522      13    3510    3507    3516    3525      13
    3507    3516    3525    3528      13    3507    3516    3525    3531      13
    3507    3516    3525    3534      13    3504    3498    3507    3510      14
    3504    3498    3507    3513      14    3504    3498    3507    3516      18
    3501    3498    3507    3510      14    3501    3498    3507    3513      14
    3501    3498    3507    3516      18    3498    3507    3516    3519      13
    3498    3507    3516    3522      13    3495    3489    3483    3537      13
    3495    3489    3498    3501      14    3495    3489    3498    3504      14
    3495    3489    3498    3507      18    3492    3489    3483    3537      13
    3492    3489    3498    3501      14    3492    3489    3498    3504      14
    3492    3489    3498    3507      18    3489    3498    3507    3510      18
    3489    3498    3507    3513      18    3486    3483    3489    3492      13
    3486    3483    3489    3495      13    3486    3483    3489    3498      13
    3486    3483    3537    3540       4    3486    3483   -3537    3540       3
    3486    3483   -3537    3540      17    3486    3483    3537    3543       3
    3483    3489    3498    3501      18    3483    3489    3498    3504      18
    3483    3537    3543    3546       2    3480    3477    3483    3486       3
    3480    3477    3483    3489       3    3480    3477    3483    3537       3
    3477    3483    3489    3492      13    3477    3483    3489    3495      13
    3570    3567    3573    3576       1    3570    3567   -3573    3576       2
    3570    3567    3573    3579       1    3570    3567   -3573    3579       2
    3564    3555    3549    3567      13    3561    3555    3549    3567      13
    3558    3555    3549    3567      13    3552    3549    3555    3558      13
    3552    3549    3555    3561      13    3552    3549    3555    3564      13
    3552    3549    3567    3570       4    3552    3549   -3567    3570       3
    3552    3549   -3567    3570      17    3552    3549    3567    3573       3
    3549    3567    3573    3576       2    3549    3567    3573    3579       2
    3546    3543    3549    3552       3    3546    3543    3549    3555       3
    3546    3543    3549    3567       3    3543    3549    3555    3558      13
    3543    3549    3555    3561      13    3543    3549    3555    3564      13
    3669    3663    3672    3675       3    3666    3663    3672    3675       3
    3660    3654    3663    3666      13    3660    3654    3663    3669      13
    3660    3654    3663    3672      13    3657    3654    3663    3666      13
    3657    3654    3663    3669      13    3657    3654    3663    3672      13
    3651    3654    3663    3666      61    3651    3654   -3663    3666       5
    3651    3654    3663    3669      61    3651    3654   -3663    3669       5
    3648    3642    3651    3654     147    3645    3642    3651    3654     147
    3642    3651    3654    3657     147    3642    3651    3654    3660     147
    3639    3633    3642    3645      13    3639    3633    3642    3648      13
    3639    3633    3642    3651      61    3639    3633   -3642    3651       5
    3636    3633    3642    3645      13    3636    3633    3642    3648      13
    3636    3633    3642    3651      61    3636    3633   -3642    3651       5
    3630    3633    3642    3645      61    3630    3633   -3642    3645       5
    3630    3633    3642    3648      61    3630    3633   -3642    3648       5
    3627    3621    3630    3633     147    3624    3621    3630    3633     147
    3621    3630    3633    3636     147    3621    3630    3633    3639     147
    3618    3612    3621    3624      13    3618    3612    3621    3627      13
    3618    3612    3621    3630      61    3618    3612   -3621    3630       5
    3615    3612    3621    3624      13    3615    3612    3621    3627      13
    3615    3612    3621    3630      61    3615    3612   -3621    3630       5
    3609    3612    3621    3624      61    3609    3612   -3621    3624       5
    3609    3612    3621    3627      61    3609    3612   -3621    3627       5
    3606    3600    3609    3612     147    3603    3600    3609    3612     147
    3600    3609    3612    3615     147    3600    3609    3612    3618     147
    3597    3591    3600    3603      13    3597    3591    3600    3606      13
    3597    3591    3600    3609      61    3597    3591   -3600    3609       5
    3594    3591    3600    3603      13    3594    3591    3600    3606      13
    3594    3591    3600    3609      61    3594    3591   -3600    3609       5
    3588    3591    3600    3603      13    3588    3591    3600    3606      13
    3585    3588    3591    3594       3    3585    3588    3591    3597       3
      12      24     -18     -21     152      57      66     -63     -69     152
     105     114    -111    -117     152     207     216    -213    -219     153
     171     180    -177    -183     152     222     231    -228    -234     152
     279     288    -285    -291     152     324     333    -330    -336     152
     354     363    -360    -366     152     399     408    -405    -411     152
     447     456    -453    -459     152     492     501    -498    -504     152
     537     546    -543    -549     152     594     603    -600    -606     152
     639     648    -645    -651     152     672     681    -678    -684     152
     717     726    -723    -729     152     831     843    -837    -840     152
     825     837    -831    -834     152     819     831    -825    -828     152
     816     825    -819    -822     152     804     816    -810    -813     153
     801     810    -804    -807     152     774     783    -780    -786     152
     873     888    -891    -894     152     876     888    -882    -885     152
     873     882    -876    -879     153     846     855    -852    -858     152
     897     906    -903    -909     152     954     963    -960    -966     152
    1032    1038   -1035   -3672     152     999    1017   -1005   -1008     152
    1011    1044   -1041   -1047     152    1080    1089   -1086   -1092     152
    1128    1137   -1134   -1140     152    1209    1224   -1221   -1227     153
    1209    1215   -1212   -1218     153    1194    1209   -1203   -1206     153
    1158    1167   -1164   -1170     152    1230    1239   -1236   -1242     152
    1287    1296   -1293   -1299     152    1332    1341   -1338   -1344     152
    1398    1407   -1404   -1410     152    1470    1479   -1476   -1482     153
    1443    1452   -1449   -1455     152    1485    1494   -1491   -1497     152
    1515    1524   -1521   -1527     152    1560    1569   -1566   -1572     152
    1590    1599   -1596   -1602     152    1635    1644   -1641   -1647     152
    1665    1674   -1671   -1677     153    1692    1701   -1698   -1704     152
    1758    1767   -1764   -1770     152    1806    1815   -1812   -1818     152
    1908    1917   -1914   -1920     153    1872    1881   -1878   -1884     152
    1923    1932   -1929   -1935     152    1980    1989   -1986   -1992     152
    2046    2055   -2052   -2058     152    2076    2085   -2082   -2088     152
    2142    2151   -2148   -2154     152    2190    2199   -2196   -2202     152
    2235    2244   -2241   -2247     152    2280    2289   -2286   -2292     152
    2337    2346   -2343   -2349     152    2403    2412   -2409   -2415     152
    2436    2445   -2442   -2448     152    2502    2511   -2508   -2514     152
    2616    2628   -2622   -2625     152    2610    2622   -2616   -2619     152
    2604    2616   -2610   -2613     152    2601    2610   -2604   -2607     152
    2589    2601   -2595   -2598     153    2586    2595   -2589   -2592     152
    2559    2568   -2565   -2571     152    2658    2673   -2676   -2679     152
    2661    2673   -2667   -2670     152    2658    2667   -2661   -2664     153
    2631    2640   -2637   -2643     152    2682    2691   -2688   -2694     152
    2739    2748   -2745   -2751     152    2832    2841   -2838   -2844     153
    2805    2814   -2811   -2817     152    2847    2856   -2853   -2859     152
    2913    2922   -2919   -2925     152    2994    3000   -2997   -3588     152
    2961    2979   -2967   -2970     152    3048    3063   -3060   -3066     153
    3048    3054   -3051   -3057     153    3033    3048   -3042   -3045     153
    2973    3006   -3003   -3009     152    3069    3078   -3075   -3081     152
    3126    3135   -3132   -3138     152    3192    3201   -3198   -3204     152
    3258    3267   -3264   -3270     152    3351    3360   -3357   -3363     153
    3324    3333   -3330   -3336     152    3366    3375   -3372   -3378     152
    3396    3405   -3402   -3408     152    3441    3450   -3447   -3453     152
    3471    3480   -3477   -3483     152    3537    3546   -3543   -3549     152
    3567    3576   -3573   -3579     153
%FLAG DIHEDRALS_WITHOUT_HYDROGEN                                                
%FORMAT(10I8)                                                                   
      15      12      18      24       2      12      18      24      30       4
      12      18     -24      30       3      12      18     -24      30       5
      12      18     -24      30       6      12      18      24      57       4
      12      18     -24      57       3      12      18     -24      57       5
      12      18     -24      57       6       3      12      18      24       2
      60      57      63      69       2      57      63      69      75       4
      57      63     -69      75       3      57      63     -69      75       5
      57      63     -69      75       6      57      63      69     105       4
      57      63     -69     105       3      57      63     -69     105       5
      57      63     -69     105       6      39      30      24      57       9
      39      30     -24      57      10      39      30     -24      57      11
      39      30     -24      57      12      30      24      57      60       3
      30      24      57      63       4      30      24     -57      63       3
      30      24     -57      63       5      30      24     -57      63       6
      30      39      48      51      15      30      39     -48      51      16
      30      39      48      54      15      30      39     -48      54      16
      24      30      39      48      19      24      30     -39      48      20
      24      30     -39      48      21      24      30     -39      48      22
      24      57      63      69       2      18      24      30      39      23
      18      24     -30      39      24      18      24     -30      39      11
      18      24     -30      39      25      18      24      57      60       3
      18      24      57      63      26      18      24     -57      63      27
      18      24     -57      63      17      18      24     -57      63       6
     108     105     111     117       2     105     111     117     123       4
     105     111    -117     123       3     105     111    -117     123       5
     105     111    -117     123       6     105     111     117     171       4
     105     111    -117     171       3     105     111    -117     171       5
     105     111    -117     171       6      93      75      69     105      28
      93      75     -69     105      29      93      75     -69     105      30
      93      75     -69     105      31      81      75      69     105      28
      81      75     -69     105      29      81      75     -69     105      30
      81      75     -69     105      31      75      69     105     108       3
      75      69     105     111       4      75      69    -105     111       3
      75      69    -105     111       5      75      69    -105     111       6
      69     105     111     117       2      63      69      75      81      32
      63      69     -75      81      33      63      69     -75      81      30
      63      69     -75      81      34      63      69      75      93      32
      63      69     -75      93      33      63      69     -75      93      30
      63      69     -75      93      34      63      69     105     108       3
      63      69     105     111      26      63      69    -105     111      27
      63      69    -105     111      17      63      69    -105     111       6
     174     171     177     183       2     171     177     183     189       4
     171     177    -183     189       3     171     177    -183     189       5
     171     177    -183     189       6     171     177     183     222       4
     171     177    -183     222       3     171     177    -183     222       5
     171     177    -183     222       6     132     123     117     171      13
     132     141     150     159      13     123     117     171     174       3
     123     117     171     177       4     123     117    -171     177       3
     123     117    -171     177       5     123     117    -171     177       6
     123     132     141     150      35     123     132    -141     150      36
     123     132    -141     150      37     117     123     132     141      35
     117     123    -132     141      36     117     123    -132     141      37
     117     171     177     183       2     111     117     123     132      13
     111     117     171     174       3     111     117     171     177      26
     111     117    -171     177      27     111     117    -171     177      17
     111     117    -171     177       6     225     222     228     234       2
     222     228     234     240       4     222     228    -234     240       3
     222     228    -234     240       5     222     228    -234     240       6
     222     228     234     279       4     222     228    -234     279       3
     222     228    -234     279       5     222     228    -234     279       6
     198     189     183     222       9     198     189    -183     222      10
     198     189    -183     222      11     198     189    -183     222      12
     189     183     222     225       3     189     183     222     228       4
     189     183    -222     228       3     189     183    -222     228       5
     189     183    -222     228       6     189     198     207     210       4
     189     198     207     213      38     189     198    -207     213      39
     189     198    -207     213      40     189     198    -207     213      41
     183     189     198     207      42     183     189    -198     207      43
     183     189    -198     207      44     183     189    -198     207      45
     183     222     228     234       2     177     183     189     198      23
     177     183    -189     198      24     177     183    -189     198      11
     177     183    -189     198      25     177     183     222     225       3
     177     183     222     228      26     177     183    -222     228      27
     177     183    -222     228      17     177     183    -222     228       6
     282     279     285     291       2     279     285     291     297       4
     279     285    -291     297       3     279     285    -291     297       5
     279     285    -291     297       6     279     285     291     324       4
     279     285    -291     324       3     279     285    -291     324       5
     279     285    -291     324       6     249     240     234     279      46
     249     240    -234     279      47     249     240    -234     279      11
     249     240    -234     279      48     240     234     279     282       3
     240     234     279     285       4     240     234    -279     285       3
     240     234    -279     285       5     240     234    -279     285       6
     234     240     249     255      49     234     240    -249     255      50
     234     240    -249     255      51     234     240    -249     255      52
     234     240     249     267      49     234     240    -249     267      50
     234     240    -249     267      51     234     240    -249     267      52
     234     279     285     291       2     228     234     240     249      53
     228     234    -240     249      54     228     234    -240     249      11
     228     234    -240     249      55     228     234     279     282       3
     228     234     279     285      26     228     234    -279     285      27
     228     234    -279     285      17     228     234    -279     285       6
     327     324     330     336       2     324     330     336     342       4
     324     330    -336     342       3     324     330    -336     342       5
     324     330    -336     342       6     324     330     336     354       4
     324     330    -336     354       3     324     330    -336     354       5
     324     330    -336     354       6     306     297     291     324       9
     306     297    -291     324      10     306     297    -291     324      11
     306     297    -291     324      12     297     291     324     327       3
     297     291     324     330       4     297     291    -324     330       3
     297     291    -324     330       5     297     291    -324     330       6
     297     306     315     318      15     297     306    -315     318      16
     297     306     315     321      15     297     306    -315     321      16
     291     297     306     315      19     291     297    -306     315      20
     291     297    -306     315      21     291     297    -306     315      22
     291     324     330     336       2     285     291     297     306      23
     285     291    -297     306      24     285     291    -297     306      11
     285     291    -297     306      25     285     291     324     327       3
     285     291     324     330      26     285     291    -324     330      27
     285     291    -324     330      17     285     291    -324     330       6
     357     354     360     366       2     354     360     366     372       4
     354     360    -366     372       3     354     360    -366     372       5
     354     360    -366     372       6     354     360     366     399       4
     354     360    -366     399       3     354     360    -366     399       5
     354     360    -366     399       6     342     336     354     357       3
     342     336     354     360       4     342     336    -354     360       3
     342     336    -354     360       5     342     336    -354     360       6
     336     354     360     366       2     330     336     354     357       3
     330     336     354     360      26     330     336    -354     360      27
     330     336    -354     360      17     330     336    -354     360       6
     402     399     405     411       2     399     405     411     417       4
     399     405    -411     417       3     399     405    -411     417       5
     399     405    -411     417       6     399     405     411     447       4
     399     405    -411     447       3     399     405    -411     447       5
     399     405    -411     447       6     381     372     366     399       9
     381     372    -366     399      10     381     372    -366     399      11
     381     372    -366     399      12     372     366     399     402       3
     372     366     399     405       4     372     366    -399     405       3
     372     366    -399     405       5     372     366    -399     405       6
     372     381     390     393      15     372     381    -390     393      16
     372     381     390     396      15     372     381    -390     396      16
     366     372     381     390      19     366     372    -381     390      20
     366     372    -381     390      21     366     372    -381     390      22
     366     399     405     411       2     360     366     372     381      23
     360     366    -372     381      24     360     366    -372     381      11
     360     366    -372     381      25     360     366     399     402       3
     360     366     399     405      26     360     366    -399     405      27
     360     366    -399     405      17     360     366    -399     405       6
     450     447     453     459       2     447     453     459     465       4
     447     453    -459     465       3     447     453    -459     465       5
     447     453    -459     465       6     447     453     459     492       4
     447     453    -459     492       3     447     453    -459     492       5
     447     453    -459     492       6     435     417     411     447      28
     435     417    -411     447      29     435     417    -411     447      30
     435     417    -411     447      31     423     417     411     447      28
     423     417    -411     447      29     423     417    -411     447      30
     423     417    -411     447      31     417     411     447     450       3
     417     411     447     453       4     417     411    -447     453       3
     417     411    -447     453       5     417     411    -447     453       6
     411     447     453     459       2     405     411     417     423      32
     405     411    -417     423      33     405     411    -417     423      30
     405     411    -417     423      34     405     411     417     435      32
     405     411    -417     435      33     405     411    -417     435      30
     405     411    -417     435      34     405     411     447     450       3
     405     411     447     453      26     405     411    -447     453      27
     405     411    -447     453      17     405     411    -447     453       6
     495     492     498     504       2     492     498     504     510       4
     492     498    -504     510       3     492     498    -504     510       5
     492     498    -504     510       6     492     498     504     537       4
     492     498    -504     537       3     492     498    -504     537       5
     492     498    -504     537       6     474     465     459     492       9
     474     465    -459     492      10     474     465    -459     492      11
     474     465    -459     492      12     465     459     492     495       3
     465     459     492     498       4     465     459    -492     498       3
     465     459    -492     498       5     465     459    -492     498       6
     465     474     483     486      15     465     474    -483     486      16
     465     474     483     489      15     465     474    -483     489      16
     459     465     474     483      19     459     465    -474     483      20
     459     465    -474     483      21     459     465    -474     483      22
     459     492     498     504       2     453     459     465     474      23
     453     459    -465     474      24     453     459    -465     474      11
     453     459    -465     474      25     453     459     492     495       3
     453     459     492     498      26     453     459    -492     498      27
     453     459    -492     498      17     453     459    -492     498       6
     540     537     543     549       2     537     543     549     555       4
     537     543    -549     555       3     537     543    -549     555       5
     537     543    -549     555       6     537     543     549     594       4
     537     543    -549     594       3     537     543    -549     594       5
     537     543    -549     594       6     519     510     504     537       9
     519     510    -504     537      10     519     510    -504     537      11
     519     510    -504     537      12     510     504     537     540       3
     510     504     537     543       4     510     504    -537     543       3
     510     504    -537     543       5     510     504    -537     543       6
     510     519     528     531      15     510     519    -528     531      16
     510     519     528     534      15     510     519    -528     534      16
     504     510     519     528      19     504     510    -519     528      20
     504     510    -519     528      21     504     510    -519     528      22
     504     537     543     549       2     498     504     510     519      23
     498     504    -510     519      24     498     504    -510     519      11
     498     504    -510     519      25     498     504     537     540       3
     498     504     537     543      26     498     504    -537     543      27
     498     504    -537     543      17     498     504    -537     543       6
     597     594     600     606       2     594     600     606     612       4
     594     600    -606     612       3     594     600    -606     612       5
     594     600    -606     612       6     594     600     606     639       4
     594     600    -606     639       3     594     600    -606     639       5
     594     600    -606     639       6     564     555     549     594      46
     564     555    -549     594      47     564     555    -549     594      11
     564     555    -549     594      48     555     549     594     597       3
     555     549     594     600       4     555     549    -594     600       3
     555     549    -594     600       5     555     549    -594     600       6
     549     555     564     570      49     549     555    -564     570      50
     549     555    -564     570      51     549     555    -564     570      52
     549     555     564     582      49     549     555    -564     582      50
     549     555    -564     582      51     549     555    -564     582      52
     549     594     600     606       2     543     549     555     564      53
     543     549    -555     564      54     543     549    -555     564      11
     543     549    -555     564      55     543     549     594     597       3
     543     549     594     600      26     543     549    -594     600      27
     543     549    -594     600      17     543     549    -594     600       6
     642     639     645     651       2     639     645     651     657       4
     639     645    -651     657       3     639     645    -651     657       5
     639     645    -651     657       6     639     645     651     672       4
     639     645    -651     672       3     639     645    -651     672       5
     639     645    -651     672       6     621     612     606     639       9
     621     612    -606     639      10     621     612    -606     639      11
     621     612    -606     639      12     612     606     639     642       3
     612     606     639     645       4     612     606    -639     645       3
     612     606    -639     645       5     612     606    -639     645       6
     612     621     630     633      15     612     621    -630     633      16
     612     621     630     636      15     612     621    -630     636      16
     606     612     621     630      19     606     612    -621     630      20
     606     612    -621     630      21     606     612    -621     630      22
     606     639     645     651       2     600     606     612     621      23
     600     606    -612     621      24     600     606    -612     621      11
     600     606    -612     621      25     600     606     639     642       3
     600     606     639     645      26     600     606    -639     645      27
     600     606    -639     645      17     600     606    -639     645       6
     675     672     678     684       2     672     678     684     690       4
     672     678    -684     690       3     672     678    -684     690       5
     672     678    -684     690       6     672     678     684     717       4
     672     678    -684     717       3     672     678    -684     717       5
     672     678    -684     717       6     666     657     651     672      56
     666     657    -651     672      57     666     657    -651     672      58
     666     657    -651     672      59     657     651     672     675       3
     657     651     672     678       4     657     651    -672     678       3
     657     651    -672     678       5     657     651    -672     678       6
     651     672     678     684       2     645     651     657     666      66
     645     651    -657     666      67     645     651    -657     666      58
     645     651    -657     666      68     645     651     672     675       3
     645     651     672     678      26     645     651    -672     678      27
     645     651    -672     678      17     645     651    -672     678       6
     720     717     723     729       2     717     723     729     735       4
     717     723    -729     735       3     717     723    -729     735       5
     717     723    -729     735       6     717     723     729     774       4
     717     723    -729     774       3     717     723    -729     774       5
     717     723    -729     774       6     699     690     684     717       9
     699     690    -684     717      10     699     690    -684     717      11
     699     690    -684     717      12     690     684     717     720       3
     690     684     717     723       4     690     684    -717     723       3
     690     684    -717     723       5     690     684    -717     723       6
     690     699     708     711      15     690     699    -708     711      16
     690     699     708     714      15     690     699    -708     714      16
     684     690     699     708      19     684     690    -699     708      20
     684     690    -699     708      21     684     690    -699     708      22
     684     717     723     729       2     678     684     690     699      23
     678     684    -690     699      24     678     684    -690     699      11
     678     684    -690     699      25     678     684     717     720       3
     678     684     717     723      26     678     684    -717     723      27
     678     684    -717     723      17     678     684    -717     723       6
     777     774     780     786       2     774     780     786     792       4
     774     780    -786     792       3     774     780    -786     792       5
     774     780    -786     792       6     774     780     786     846       4
     774     780    -786     846       3     774     780    -786     846       5
     774     780    -786     846       6     744     735     729     774      46
     744     735    -729     774      47     744     735    -729     774      11
     744     735    -729     774      48     735     729     774     777       3
     735     729     774     780       4     735     729    -774     780       3
     735     729    -774     780       5     735     729    -774     780       6
     729     735     744     750      49     729     735    -744     750      50
     729     735    -744     750      51     729     735    -744     750      52
     729     735     744     762      49     729     735    -744     762      50
     729     735    -744     762      51     729     735    -744     762      52
     729     774     780     786       2     723     729     735     744      53
     723     729    -735     744      54     723     729    -735     744      11
     723     729    -735     744      55     723     729     774     777       3
     723     729     774     780      26     723     729    -774     780      27
     723     729    -774     780      17     723     729    -774     780       6
     849     846     852     858       2     846     852     858     864       4
     846     852    -858     864       3     846     852    -858     864       5
     846     852    -858     864       6     846     852     858     897       4
     846     852    -858     897       3     846     852    -858     897       5
     846     852    -858     897       6     825     819     816     843      69
     825     831    -837     843      69     819     816     843     837      70
     819     825    -831     837      69     816     819     825     831      69
     816     843    -837     831      71     810     804    -801     843      73
     810     816     819     825      69     810     816     843     837      70
     804     801    -843     816      75     804     801     843     837      75
     804     810     816     819      72     804     810    -816     843      72
     801     792     786     846      76     801     792    -786     846      77
     801     792    -786     846      78     801     792    -786     846      79
     801     804    -810     816      74     801     843    -816     810      70
     801     843     816     819      70     801     843     837     831      71
     792     786     846     849       3     792     786     846     852       4
     792     786    -846     852       3     792     786    -846     852       5
     792     786    -846     852       6     792     801     804     810      73
     792     801     843     816      75     792     801     843     837      75
     786     792     801     804       4     786     792    -801     804       3
     786     792    -801     804       5     786     792    -801     804       6
     786     792     801     843      80     786     792    -801     843      81
     786     792    -801     843      82     786     792    -801     843      83
     786     846     852     858       2     780     786     792     801      84
     780     786    -792     801      85     780     786    -792     801      78
     780     786    -792     801      86     780     786     846     849       3
     780     786     846     852      26     780     786    -846     852      27
     780     786    -846     852      17     780     786    -846     852       6
     900     897     903     909       2     897     903     909     915       4
     897     903    -909     915       3     897     903    -909     915       5
     897     903    -909     915       6     897     903     909     954       4
     897     903    -909     954       3     897     903    -909     954       5
     897     903    -909     954       6     882     876    -873     891      88
     876     873    -891     888      91     876     882    -888     891      87
     873     864     858     897      92     873     864    -858     897      93
     873     864    -858     897      94     873     864    -858     897      95
     873     876    -882     888      90     873     891    -888     882      89
     864     858     897     900       3     864     858     897     903       4
     864     858    -897     903       3     864     858    -897     903       5
     864     858    -897     903       6     864     873     876     882      88
     864     873     891     888      91     858     864     873     876      96
     858     864    -873     876      97     858     864    -873     876      98
     858     864    -873     876      99     858     864     873     891     100
     858     864    -873     891     101     858     864    -873     891     102
     858     864    -873     891     103     858     897     903     909       2
     852     858     864     873     104     852     858    -864     873     105
     852     858    -864     873      94     852     858    -864     873     106
     852     858     897     900       3     852     858     897     903      26
     852     858    -897     903      27     852     858    -897     903      17
     852     858    -897     903       6     957     954     960     966       2
     954     960     966     972       4     954     960    -966     972       3
     954     960    -966     972       5     954     960    -966     972       6
     954     960     966     999       4     954     960    -966     999       3
     954     960    -966     999       5     954     960    -966     999       6
     924     915     909     954      46     924     915    -909     954      47
     924     915    -909     954      11     924     915    -909     954      48
     915     909     954     957       3     915     909     954     960       4
     915     909    -954     960       3     915     909    -954     960       5
     915     909    -954     960       6     909     915     924     930      49
     909     915    -924     930      50     909     915    -924     930      51
     909     915    -924     930      52     909     915     924     942      49
     909     915    -924     942      50     909     915    -924     942      51
     909     915    -924     942      52     909     954     960     966       2
     903     909     915     924      53     903     909    -915     924      54
     903     909    -915     924      11     903     909    -915     924      55
     903     909     954     957       3     903     909     954     960      26
     903     909    -954     960      27     903     909    -954     960      17
     903     909    -954     960       6    1002     999    1005    1017       2
     999    1005    1017    1011       4     999    1005   -1017    1011     107
     999    1005   -1017    1011     108     999    1005   -1017    1011       6
     999    1005    1017    1023       3     981     972     966     999       9
     981     972    -966     999      10     981     972    -966     999      11
     981     972    -966     999      12     972     966     999    1002       3
     972     966     999    1005       4     972     966    -999    1005       3
     972     966    -999    1005       5     972     966    -999    1005       6
     972     981     990     993      15     972     981    -990     993      16
     972     981     990     996      15     972     981    -990     996      16
     966     972     981     990      19     966     972    -981     990      20
     966     972    -981     990      21     966     972    -981     990      22
     966     999    1005    1017       2     960     966     972     981      23
     960     966    -972     981      24     960     966    -972     981      11
     960     966    -972     981      25     960     966     999    1002       3
     960     966     999    1005      26     960     966    -999    1005      27
     960     966    -999    1005      17     960     966    -999    1005       6
    1035    1032   -3678    3675     111    1035    3672    3663    3654       3
    1035    3672   -3675    3678     112    1032    1035    3672    3663     110
    1032    1035   -3672    3675     110    1032    3678   -3675    3672     109
    1023    1017    1011    1041       3    1023    1032    1035    3672     109
    1023    1032    3678    3675     111    1017    1011    1041    1047       2
    1017    1023    1032    1035     114    1017    1023    1032    3678       5
    1014    1011    1017    1023     117    1014    1011    1041    1047       2
    1011    1017    1023    1032      13    1011    1041    1047    1053       4
    1011    1041   -1047    1053       3    1011    1041   -1047    1053       5
    1011    1041   -1047    1053       6    1011    1041    1047    1080       4
    1011    1041   -1047    1080       3    1011    1041   -1047    1080       5
    1011    1041   -1047    1080       6    1005    1017    1011    1014      27
    1005    1017    1011    1041     118    1005    1017   -1011    1041     119
    1005    1017   -1011    1041     120    1005    1017   -1011    1041       6
    1005    1017    1023    1032      13    1083    1080    1086    1092       2
    1080    1086    1092    1098       4    1080    1086   -1092    1098       3
    1080    1086   -1092    1098       5    1080    1086   -1092    1098       6
    1080    1086    1092    1128       4    1080    1086   -1092    1128       3
    1080    1086   -1092    1128       5    1080    1086   -1092    1128       6
    1062    1053    1047    1080       9    1062    1053   -1047    1080      10
    1062    1053   -1047    1080      11    1062    1053   -1047    1080      12
    1053    1047    1080    1083       3    1053    1047    1080    1086       4
    1053    1047   -1080    1086       3    1053    1047   -1080    1086       5
    1053    1047   -1080    1086       6    1053    1062    1071    1074      15
    1053    1062   -1071    1074      16    1053    1062    1071    1077      15
    1053    1062   -1071    1077      16    1047    1053    1062    1071      19
    1047    1053   -1062    1071      20    1047    1053   -1062    1071      21
    1047    1053   -1062    1071      22    1047    1080    1086    1092       2
    1041    1047    1053    1062      23    1041    1047   -1053    1062      24
    1041    1047   -1053    1062      11    1041    1047   -1053    1062      25
    1041    1047    1080    1083       3    1041    1047    1080    1086      26
    1041    1047   -1080    1086      27    1041    1047   -1080    1086      17
    1041    1047   -1080    1086       6    1131    1128    1134    1140       2
    1128    1134    1140    1146       4    1128    1134   -1140    1146       3
    1128    1134   -1140    1146       5    1128    1134   -1140    1146       6
    1128    1134    1140    1158       4    1128    1134   -1140    1158       3
    1128    1134   -1140    1158       5    1128    1134   -1140    1158       6
    1116    1098    1092    1128      28    1116    1098   -1092    1128      29
    1116    1098   -1092    1128      30    1116    1098   -1092    1128      31
    1104    1098    1092    1128      28    1104    1098   -1092    1128      29
    1104    1098   -1092    1128      30    1104    1098   -1092    1128      31
    1098    1092    1128    1131       3    1098    1092    1128    1134       4
    1098    1092   -1128    1134       3    1098    1092   -1128    1134       5
    1098    1092   -1128    1134       6    1092    1128    1134    1140       2
    1086    1092    1098    1104      32    1086    1092   -1098    1104      33
    1086    1092   -1098    1104      30    1086    1092   -1098    1104      34
    1086    1092    1098    1116      32    1086    1092   -1098    1116      33
    1086    1092   -1098    1116      30    1086    1092   -1098    1116      34
    1086    1092    1128    1131       3    1086    1092    1128    1134      26
    1086    1092   -1128    1134      27    1086    1092   -1128    1134      17
    1086    1092   -1128    1134       6    1161    1158    1164    1170       2
    1158    1164    1170    1176       4    1158    1164   -1170    1176       3
    1158    1164   -1170    1176       5    1158    1164   -1170    1176       6
    1158    1164    1170    1230       4    1158    1164   -1170    1230       3
    1158    1164   -1170    1230       5    1158    1164   -1170    1230       6
    1146    1140    1158    1161       3    1146    1140    1158    1164       4
    1146    1140   -1158    1164       3    1146    1140   -1158    1164       5
    1146    1140   -1158    1164       6    1140    1158    1164    1170       2
    1134    1140    1158    1161       3    1134    1140    1158    1164      26
    1134    1140   -1158    1164      27    1134    1140   -1158    1164      17
    1134    1140   -1158    1164       6    1233    1230    1236    1242       2
    1230    1236    1242    1248       4    1230    1236   -1242    1248       3
    1230    1236   -1242    1248       5    1230    1236   -1242    1248       6
    1230    1236    1242    1287       4    1230    1236   -1242    1287       3
    1230    1236   -1242    1287       5    1230    1236   -1242    1287       6
    1194    1203    1209    1212      89    1194    1203   -1209    1212       6
    1194    1203    1209    1221      89    1194    1203   -1209    1221       6
    1185    1176    1170    1230      13    1185    1194    1203    1209       4
    1185    1194   -1203    1209       5    1176    1170    1230    1233       3
    1176    1170    1230    1236       4    1176    1170   -1230    1236       3
    1176    1170   -1230    1236       5    1176    1170   -1230    1236       6
    1176    1185    1194    1203      13    1170    1176    1185    1194      35
    1170    1176   -1185    1194      36    1170    1176   -1185    1194      37
    1170    1230    1236    1242       2    1164    1170    1176    1185      13
    1164    1170    1230    1233       3    1164    1170    1230    1236      26
    1164    1170   -1230    1236      27    1164    1170   -1230    1236      17
    1164    1170   -1230    1236       6    1290    1287    1293    1299       2
    1287    1293    1299    1305       4    1287    1293   -1299    1305       3
    1287    1293   -1299    1305       5    1287    1293   -1299    1305       6
    1287    1293    1299    1332       4    1287    1293   -1299    1332       3
    1287    1293   -1299    1332       5    1287    1293   -1299    1332       6
    1257    1248    1242    1287      46    1257    1248   -1242    1287      47
    1257    1248   -1242    1287      11    1257    1248   -1242    1287      48
    1248    1242    1287    1290       3    1248    1242    1287    1293       4
    1248    1242   -1287    1293       3    1248    1242   -1287    1293       5
    1248    1242   -1287    1293       6    1242    1248    1257    1263      49
    1242    1248   -1257    1263      50    1242    1248   -1257    1263      51
    1242    1248   -1257    1263      52    1242    1248    1257    1275      49
    1242    1248   -1257    1275      50    1242    1248   -1257    1275      51
    1242    1248   -1257    1275      52    1242    1287    1293    1299       2
    1236    1242    1248    1257      53    1236    1242   -1248    1257      54
    1236    1242   -1248    1257      11    1236    1242   -1248    1257      55
    1236    1242    1287    1290       3    1236    1242    1287    1293      26
    1236    1242   -1287    1293      27    1236    1242   -1287    1293      17
    1236    1242   -1287    1293       6    1335    1332    1338    1344       2
    1332    1338    1344    1350       4    1332    1338   -1344    1350       3
    1332    1338   -1344    1350       5    1332    1338   -1344    1350       6
    1332    1338    1344    1398       4    1332    1338   -1344    1398       3
    1332    1338   -1344    1398       5    1332    1338   -1344    1398       6
    1314    1305    1299    1332       9    1314    1305   -1299    1332      10
    1314    1305   -1299    1332      11    1314    1305   -1299    1332      12
    1305    1299    1332    1335       3    1305    1299    1332    1338       4
    1305    1299   -1332    1338       3    1305    1299   -1332    1338       5
    1305    1299   -1332    1338       6    1305    1314    1323    1326      15
    1305    1314   -1323    1326      16    1305    1314    1323    1329      15
    1305    1314   -1323    1329      16    1299    1305    1314    1323      19
    1299    1305   -1314    1323      20    1299    1305   -1314    1323      21
    1299    1305   -1314    1323      22    1299    1332    1338    1344       2
    1293    1299    1305    1314      23    1293    1299   -1305    1314      24
    1293    1299   -1305    1314      11    1293    1299   -1305    1314      25
    1293    1299    1332    1335       3    1293    1299    1332    1338      26
    1293    1299   -1332    1338      27    1293    1299   -1332    1338      17
    1293    1299   -1332    1338       6    1401    1398    1404    1410       2
    1398    1404    1410    1416       4    1398    1404   -1410    1416       3
    1398    1404   -1410    1416       5    1398    1404   -1410    1416       6
    1398    1404    1410    1443       4    1398    1404   -1410    1443       3
    1398    1404   -1410    1443       5    1398    1404   -1410    1443       6
    1359    1350    1344    1398      13    1359    1368    1377    1386      13
    1350    1344    1398    1401       3    1350    1344    1398    1404       4
    1350    1344   -1398    1404       3    1350    1344   -1398    1404       5
    1350    1344   -1398    1404       6    1350    1359    1368    1377      35
    1350    1359   -1368    1377      36    1350    1359   -1368    1377      37
    1344    1350    1359    1368      35    1344    1350   -1359    1368      36
    1344    1350   -1359    1368      37    1344    1398    1404    1410       2
    1338    1344    1350    1359      13    1338    1344    1398    1401       3
    1338    1344    1398    1404      26    1338    1344   -1398    1404      27
    1338    1344   -1398    1404      17    1338    1344   -1398    1404       6
    1446    1443    1449    1455       2    1443    1449    1455    1461       4
    1443    1449   -1455    1461       3    1443    1449   -1455    1461       5
    1443    1449   -1455    1461       6    1443    1449    1455    1485       4
    1443    1449   -1455    1485       3    1443    1449   -1455    1485       5
    1443    1449   -1455    1485       6    1425    1416    1410    1443       9
    1425    1416   -1410    1443      10    1425    1416   -1410    1443      11
    1425    1416   -1410    1443      12    1416    1410    1443    1446       3
    1416    1410    1443    1449       4    1416    1410   -1443    1449       3
    1416    1410   -1443    1449       5    1416    1410   -1443    1449       6
    1416    1425    1434    1437      15    1416    1425   -1434    1437      16
    1416    1425    1434    1440      15    1416    1425   -1434    1440      16
    1410    1416    1425    1434      19    1410    1416   -1425    1434      20
    1410    1416   -1425    1434      21    1410    1416   -1425    1434      22
    1410    1443    1449    1455       2    1404    1410    1416    1425      23
    1404    1410   -1416    1425      24    1404    1410   -1416    1425      11
    1404    1410   -1416    1425      25    1404    1410    1443    1446       3
    1404    1410    1443    1449      26    1404    1410   -1443    1449      27
    1404    1410   -1443    1449      17    1404    1410   -1443    1449       6
    1488    1485    1491    1497       2    1485    1491    1497    1503       4
    1485    1491   -1497    1503       3    1485    1491   -1497    1503       5
    1485    1491   -1497    1503       6    1485    1491    1497    1515       4
    1485    1491   -1497    1515       3    1485    1491   -1497    1515       5
    1485    1491   -1497    1515       6    1470    1461    1455    1485     121
    1470    1461   -1455    1485     122    1470    1461   -1455    1485     123
    1470    1461   -1455    1485     124    1461    1455    1485    1488       3
    1461    1455    1485    1491       4    1461    1455   -1485    1491       3
    1461    1455   -1485    1491       5    1461    1455   -1485    1491       6
    1455    1461    1470    1473       4    1455    1461    1470    1476     125
    1455    1461   -1470    1476     126    1455    1461   -1470    1476     127
    1455    1461   -1470    1476     128    1455    1485    1491    1497       2
    1449    1455    1461    1470     129    1449    1455   -1461    1470     130
    1449    1455   -1461    1470     123    1449    1455   -1461    1470     131
    1449    1455    1485    1488       3    1449    1455    1485    1491      26
    1449    1455   -1485    1491      27    1449    1455   -1485    1491      17
    1449    1455   -1485    1491       6    1518    1515    1521    1527       2
    1515    1521    1527    1533       4    1515    1521   -1527    1533       3
    1515    1521   -1527    1533       5    1515    1521   -1527    1533       6
    1515    1521    1527    1560       4    1515    1521   -1527    1560       3
    1515    1521   -1527    1560       5    1515    1521   -1527    1560       6
    1503    1497    1515    1518       3    1503    1497    1515    1521       4
    1503    1497   -1515    1521       3    1503    1497   -1515    1521       5
    1503    1497   -1515    1521       6    1497    1515    1521    1527       2
    1491    1497    1515    1518       3    1491    1497    1515    1521      26
    1491    1497   -1515    1521      27    1491    1497   -1515    1521      17
    1491    1497   -1515    1521       6    1563    1560    1566    1572       2
    1560    1566    1572    1578       4    1560    1566   -1572    1578       3
    1560    1566   -1572    1578       5    1560    1566   -1572    1578       6
    1560    1566    1572    1590       4    1560    1566   -1572    1590       3
    1560    1566   -1572    1590       5    1560    1566   -1572    1590       6
    1542    1533    1527    1560       9    1542    1533   -1527    1560      10
    1542    1533   -1527    1560      11    1542    1533   -1527    1560      12
    1533    1527    1560    1563       3    1533    1527    1560    1566       4
    1533    1527   -1560    1566       3    1533    1527   -1560    1566       5
    1533    1527   -1560    1566       6    1533    1542    1551    1554      15
    1533    1542   -1551    1554      16    1533    1542    1551    1557      15
    1533    1542   -1551    1557      16    1527    1533    1542    1551      19
    1527    1533   -1542    1551      20    1527    1533   -1542    1551      21
    1527    1533   -1542    1551      22    1527    1560    1566    1572       2
    1521    1527    1533    1542      23    1521    1527   -1533    1542      24
    1521    1527   -1533    1542      11    1521    1527   -1533    1542      25
    1521    1527    1560    1563       3    1521    1527    1560    1566      26
    1521    1527   -1560    1566      27    1521    1527   -1560    1566      17
    1521    1527   -1560    1566       6    1593    1590    1596    1602       2
    1590    1596    1602    1608       4    1590    1596   -1602    1608       3
    1590    1596   -1602    1608       5    1590    1596   -1602    1608       6
    1590    1596    1602    1635       4    1590    1596   -1602    1635       3
    1590    1596   -1602    1635       5    1590    1596   -1602    1635       6
    1587    1578    1572    1590     132    1587    1578   -1572    1590     133
    1587    1578   -1572    1590     134    1587    1578   -1572    1590     135
    1587    3468    3459    3453     136    1587    3468   -3459    3453     137
    1587    3468   -3459    3453     138    1587    3468   -3459    3453     139
    1578    1572    1590    1593       3    1578    1572    1590    1596       4
    1578    1572   -1590    1596       3    1578    1572   -1590    1596       5
    1578    1572   -1590    1596       6    1578    1587    3468    3459     141
    1578    1587   -3468    3459     142    1578    1587   -3468    3459     143
    1578    1587   -3468    3459     144    1572    1578    1587    3468     136
    1572    1578   -1587    3468     137    1572    1578   -1587    3468     138
    1572    1578   -1587    3468     139    1572    1590    1596    1602       2
    1566    1572    1578    1587     145    1566    1572   -1578    1587     146
    1566    1572   -1578    1587     134    1566    1572   -1578    1587      16
    1566    1572    1590    1593       3    1566    1572    1590    1596      26
    1566    1572   -1590    1596      27    1566    1572   -1590    1596      17
    1566    1572   -1590    1596       6    1638    1635    1641    1647       2
    1635    1641    1647    1653       4    1635    1641   -1647    1653       3
    1635    1641   -1647    1653       5    1635    1641   -1647    1653       6
    1635    1641    1647    1665       4    1635    1641   -1647    1665       3
    1635    1641   -1647    1665       5    1635    1641   -1647    1665       6
    1617    1608    1602    1635       9    1617    1608   -1602    1635      10
    1617    1608   -1602    1635      11    1617    1608   -1602    1635      12
    1608    1602    1635    1638       3    1608    1602    1635    1641       4
    1608    1602   -1635    1641       3    1608    1602   -1635    1641       5
    1608    1602   -1635    1641       6    1608    1617    1626    1629      15
    1608    1617   -1626    1629      16    1608    1617    1626    1632      15
    1608    1617   -1626    1632      16    1602    1608    1617    1626      19
    1602    1608   -1617    1626      20    1602    1608   -1617    1626      21
    1602    1608   -1617    1626      22    1602    1635    1641    1647       2
    1596    1602    1608    1617      23    1596    1602   -1608    1617      24
    1596    1602   -1608    1617      11    1596    1602   -1608    1617      25
    1596    1602    1635    1638       3    1596    1602    1635    1641      26
    1596    1602   -1635    1641      27    1596    1602   -1635    1641      17
    1596    1602   -1635    1641       6    1653    1647    1665    1668       3
    1653    1647    1665    1671       4    1653    1647   -1665    1671       3
    1653    1647   -1665    1671       5    1653    1647   -1665    1671       6
    1641    1647    1665    1668       3    1641    1647    1665    1671      26
    1641    1647   -1665    1671      27    1641    1647   -1665    1671      17
    1641    1647   -1665    1671       6    1695    1692    1698    1704       2
    1692    1698    1704    1710       4    1692    1698   -1704    1710       3
    1692    1698   -1704    1710       5    1692    1698   -1704    1710       6
    1692    1698    1704    1758       4    1692    1698   -1704    1758       3
    1692    1698   -1704    1758       5    1692    1698   -1704    1758       6
    1683    1692    1698    1704       2    1761    1758    1764    1770       2
    1758    1764    1770    1776       4    1758    1764   -1770    1776       3
    1758    1764   -1770    1776       5    1758    1764   -1770    1776       6
    1758    1764    1770    1806       4    1758    1764   -1770    1806       3
    1758    1764   -1770    1806       5    1758    1764   -1770    1806       6
    1719    1710    1704    1758      13    1719    1728    1737    1746      13
    1710    1704    1758    1761       3    1710    1704    1758    1764       4
    1710    1704   -1758    1764       3    1710    1704   -1758    1764       5
    1710    1704   -1758    1764       6    1710    1719    1728    1737      35
    1710    1719   -1728    1737      36    1710    1719   -1728    1737      37
    1704    1710    1719    1728      35    1704    1710   -1719    1728      36
    1704    1710   -1719    1728      37    1704    1758    1764    1770       2
    1698    1704    1710    1719      13    1698    1704    1758    1761       3
    1698    1704    1758    1764      26    1698    1704   -1758    1764      27
    1698    1704   -1758    1764      17    1698    1704   -1758    1764       6
    1809    1806    1812    1818       2    1806    1812    1818    1824       4
    1806    1812   -1818    1824       3    1806    1812   -1818    1824       5
    1806    1812   -1818    1824       6    1806    1812    1818    1872       4
    1806    1812   -1818    1872       3    1806    1812   -1818    1872       5
    1806    1812   -1818    1872       6    1794    1776    1770    1806      28
    1794    1776   -1770    1806      29    1794    1776   -1770    1806      30
    1794    1776   -1770    1806      31    1782    1776    1770    1806      28
    1782    1776   -1770    1806      29    1782    1776   -1770    1806      30
    1782    1776   -1770    1806      31    1776    1770    1806    1809       3
    1776    1770    1806    1812       4    1776    1770   -1806    1812       3
    1776    1770   -1806    1812       5    1776    1770   -1806    1812       6
    1770    1806    1812    1818       2    1764    1770    1776    1782      32
    1764    1770   -1776    1782      33    1764    1770   -1776    1782      30
    1764    1770   -1776    1782      34    1764    1770    1776    1794      32
    1764    1770   -1776    1794      33    1764    1770   -1776    1794      30
    1764    1770   -1776    1794      34    1764    1770    1806    1809       3
    1764    1770    1806    1812      26    1764    1770   -1806    1812      27
    1764    1770   -1806    1812      17    1764    1770   -1806    1812       6
    1875    1872    1878    1884       2    1872    1878    1884    1890       4
    1872    1878   -1884    1890       3    1872    1878   -1884    1890       5
    1872    1878   -1884    1890       6    1872    1878    1884    1923       4
    1872    1878   -1884    1923       3    1872    1878   -1884    1923       5
    1872    1878   -1884    1923       6    1833    1824    1818    1872      13
    1833    1842    1851    1860      13    1824    1818    1872    1875       3
    1824    1818    1872    1878       4    1824    1818   -1872    1878       3
    1824    1818   -1872    1878       5    1824    1818   -1872    1878       6
    1824    1833    1842    1851      35    1824    1833   -1842    1851      36
    1824    1833   -1842    1851      37    1818    1824    1833    1842      35
    1818    1824   -1833    1842      36    1818    1824   -1833    1842      37
    1818    1872    1878    1884       2    1812    1818    1824    1833      13
    1812    1818    1872    1875       3    1812    1818    1872    1878      26
    1812    1818   -1872    1878      27    1812    1818   -1872    1878      17
    1812    1818   -1872    1878       6    1926    1923    1929    1935       2
    1923    1929    1935    1941       4    1923    1929   -1935    1941       3
    1923    1929   -1935    1941       5    1923    1929   -1935    1941       6
    1923    1929    1935    1980       4    1923    1929   -1935    1980       3
    1923    1929   -1935    1980       5    1923    1929   -1935    1980       6
    1899    1890    1884    1923       9    1899    1890   -1884    1923      10
    1899    1890   -1884    1923      11    1899    1890   -1884    1923      12
    1890    1884    1923    1926       3    1890    1884    1923    1929       4
    1890    1884   -1923    1929       3    1890    1884   -1923    1929       5
    1890    1884   -1923    1929       6    1890    1899    1908    1911       4
    1890    1899    1908    1914      38    1890    1899   -1908    1914      39
    1890    1899   -1908    1914      40    1890    1899   -1908    1914      41
    1884    1890    1899    1908      42    1884    1890   -1899    1908      43
    1884    1890   -1899    1908      44    1884    1890   -1899    1908      45
    1884    1923    1929    1935       2    1878    1884    1890    1899      23
    1878    1884   -1890    1899      24    1878    1884   -1890    1899      11
    1878    1884   -1890    1899      25    1878    1884    1923    1926       3
    1878    1884    1923    1929      26    1878    1884   -1923    1929      27
    1878    1884   -1923    1929      17    1878    1884   -1923    1929       6
    1983    1980    1986    1992       2    1980    1986    1992    1998       4
    1980    1986   -1992    1998       3    1980    1986   -1992    1998       5
    1980    1986   -1992    1998       6    1980    1986    1992    2046       4
    1980    1986   -1992    2046       3    1980    1986   -1992    2046       5
    1980    1986   -1992    2046       6    1950    1941    1935    1980      46
    1950    1941   -1935    1980      47    1950    1941   -1935    1980      11
    1950    1941   -1935    1980      48    1941    1935    1980    1983       3
    1941    1935    1980    1986       4    1941    1935   -1980    1986       3
    1941    1935   -1980    1986       5    1941    1935   -1980    1986       6
    1935    1941    1950    1956      49    1935    1941   -1950    1956      50
    1935    1941   -1950    1956      51    1935    1941   -1950    1956      52
    1935    1941    1950    1968      49    1935    1941   -1950    1968      50
    1935    1941   -1950    1968      51    1935    1941   -1950    1968      52
    1935    1980    1986    1992       2    1929    1935    1941    1950      53
    1929    1935   -1941    1950      54    1929    1935   -1941    1950      11
    1929    1935   -1941    1950      55    1929    1935    1980    1983       3
    1929    1935    1980    1986      26    1929    1935   -1980    1986      27
    1929    1935   -1980    1986      17    1929    1935   -1980    1986       6
    2049    2046    2052    2058       2    2046    2052    2058    2064       4
    2046    2052   -2058    2064       3    2046    2052   -2058    2064       5
    2046    2052   -2058    2064       6    2046    2052    2058    2076       4
    2046    2052   -2058    2076       3    2046    2052   -2058    2076       5
    2046    2052   -2058    2076       6    2007    1998    1992    2046      13
    2007    2016    2025    2034      13    1998    1992    2046    2049       3
    1998    1992    2046    2052       4    1998    1992   -2046    2052       3
    1998    1992   -2046    2052       5    1998    1992   -2046    2052       6
    1998    2007    2016    2025      35    1998    2007   -2016    2025      36
    1998    2007   -2016    2025      37    1992    1998    2007    2016      35
    1992    1998   -2007    2016      36    1992    1998   -2007    2016      37
    1992    2046    2052    2058       2    1986    1992    1998    2007      13
    1986    1992    2046    2049       3    1986    1992    2046    2052      26
    1986    1992   -2046    2052      27    1986    1992   -2046    2052      17
    1986    1992   -2046    2052       6    2079    2076    2082    2088       2
    2076    2082    2088    2094       4    2076    2082   -2088    2094       3
    2076    2082   -2088    2094       5    2076    2082   -2088    2094       6
    2076    2082    2088    2142       4    2076    2082   -2088    2142       3
    2076    2082   -2088    2142       5    2076    2082   -2088    2142       6
    2064    2058    2076    2079       3    2064    2058    2076    2082       4
    2064    2058   -2076    2082       3    2064    2058   -2076    2082       5
    2064    2058   -2076    2082       6    2058    2076    2082    2088       2
    2052    2058    2076    2079       3    2052    2058    2076    2082      26
    2052    2058   -2076    2082      27    2052    2058   -2076    2082      17
    2052    2058   -2076    2082       6    2145    2142    2148    2154       2
    2142    2148    2154    2160       4    2142    2148   -2154    2160       3
    2142    2148   -2154    2160       5    2142    2148   -2154    2160       6
    2142    2148    2154    2190       4    2142    2148   -2154    2190       3
    2142    2148   -2154    2190       5    2142    2148   -2154    2190       6
    2103    2094    2088    2142      13    2103    2112    2121    2130      13
    2094    2088    2142    2145       3    2094    2088    2142    2148       4
    2094    2088   -2142    2148       3    2094    2088   -2142    2148       5
    2094    2088   -2142    2148       6    2094    2103    2112    2121      35
    2094    2103   -2112    2121      36    2094    2103   -2112    2121      37
    2088    2094    2103    2112      35    2088    2094   -2103    2112      36
    2088    2094   -2103    2112      37    2088    2142    2148    2154       2
    2082    2088    2094    2103      13    2082    2088    2142    2145       3
    2082    2088    2142    2148      26    2082    2088   -2142    2148      27
    2082    2088   -2142    2148      17    2082    2088   -2142    2148       6
    2193    2190    2196    2202       2    2190    2196    2202    2208       4
    2190    2196   -2202    2208       3    2190    2196   -2202    2208       5
    2190    2196   -2202    2208       6    2190    2196    2202    2235       4
    2190    2196   -2202    2235       3    2190    2196   -2202    2235       5
    2190    2196   -2202    2235       6    2178    2160    2154    2190      28
    2178    2160   -2154    2190      29    2178    2160   -2154    2190      30
    2178    2160   -2154    2190      31    2166    2160    2154    2190      28
    2166    2160   -2154    2190      29    2166    2160   -2154    2190      30
    2166    2160   -2154    2190      31    2160    2154    2190    2193       3
    2160    2154    2190    2196       4    2160    2154   -2190    2196       3
    2160    2154   -2190    2196       5    2160    2154   -2190    2196       6
    2154    2190    2196    2202       2    2148    2154    2160    2166      32
    2148    2154   -2160    2166      33    2148    2154   -2160    2166      30
    2148    2154   -2160    2166      34    2148    2154    2160    2178      32
    2148    2154   -2160    2178      33    2148    2154   -2160    2178      30
    2148    2154   -2160    2178      34    2148    2154    2190    2193       3
    2148    2154    2190    2196      26    2148    2154   -2190    2196      27
    2148    2154   -2190    2196      17    2148    2154   -2190    2196       6
    2238    2235    2241    2247       2    2235    2241    2247    2253       4
    2235    2241   -2247    2253       3    2235    2241   -2247    2253       5
    2235    2241   -2247    2253       6    2235    2241    2247    2280       4
    2235    2241   -2247    2280       3    2235    2241   -2247    2280       5
    2235    2241   -2247    2280       6    2217    2208    2202    2235       9
    2217    2208   -2202    2235      10    2217    2208   -2202    2235      11
    2217    2208   -2202    2235      12    2208    2202    2235    2238       3
    2208    2202    2235    2241       4    2208    2202   -2235    2241       3
    2208    2202   -2235    2241       5    2208    2202   -2235    2241       6
    2208    2217    2226    2229      15    2208    2217   -2226    2229      16
    2208    2217    2226    2232      15    2208    2217   -2226    2232      16
    2202    2208    2217    2226      19    2202    2208   -2217    2226      20
    2202    2208   -2217    2226      21    2202    2208   -2217    2226      22
    2202    2235    2241    2247       2    2196    2202    2208    2217      23
    2196    2202   -2208    2217      24    2196    2202   -2208    2217      11
    2196    2202   -2208    2217      25    2196    2202    2235    2238       3
    2196    2202    2235    2241      26    2196    2202   -2235    2241      27
    2196    2202   -2235    2241      17    2196    2202   -2235    2241       6
    2283    2280    2286    2292       2    2280    2286    2292    2298       4
    2280    2286   -2292    2298       3    2280    2286   -2292    2298       5
    2280    2286   -2292    2298       6    2280    2286    2292    2337       4
    2280    2286   -2292    2337       3    2280    2286   -2292    2337       5
    2280    2286   -2292    2337       6    2262    2253    2247    2280       9
    2262    2253   -2247    2280      10    2262    2253   -2247    2280      11
    2262    2253   -2247    2280      12    2253    2247    2280    2283       3
    2253    2247    2280    2286       4    2253    2247   -2280    2286       3
    2253    2247   -2280    2286       5    2253    2247   -2280    2286       6
    2253    2262    2271    2274      15    2253    2262   -2271    2274      16
    2253    2262    2271    2277      15    2253    2262   -2271    2277      16
    2247    2253    2262    2271      19    2247    2253   -2262    2271      20
    2247    2253   -2262    2271      21    2247    2253   -2262    2271      22
    2247    2280    2286    2292       2    2241    2247    2253    2262      23
    2241    2247   -2253    2262      24    2241    2247   -2253    2262      11
    2241    2247   -2253    2262      25    2241    2247    2280    2283       3
    2241    2247    2280    2286      26    2241    2247   -2280    2286      27
    2241    2247   -2280    2286      17    2241    2247   -2280    2286       6
    2340    2337    2343    2349       2    2337    2343    2349    2355       4
    2337    2343   -2349    2355       3    2337    2343   -2349    2355       5
    2337    2343   -2349    2355       6    2337    2343    2349    2403       4
    2337    2343   -2349    2403       3    2337    2343   -2349    2403       5
    2337    2343   -2349    2403       6    2307    2298    2292    2337      46
    2307    2298   -2292    2337      47    2307    2298   -2292    2337      11
    2307    2298   -2292    2337      48    2298    2292    2337    2340       3
    2298    2292    2337    2343       4    2298    2292   -2337    2343       3
    2298    2292   -2337    2343       5    2298    2292   -2337    2343       6
    2292    2298    2307    2313      49    2292    2298   -2307    2313      50
    2292    2298   -2307    2313      51    2292    2298   -2307    2313      52
    2292    2298    2307    2325      49    2292    2298   -2307    2325      50
    2292    2298   -2307    2325      51    2292    2298   -2307    2325      52
    2292    2337    2343    2349       2    2286    2292    2298    2307      53
    2286    2292   -2298    2307      54    2286    2292   -2298    2307      11
    2286    2292   -2298    2307      55    2286    2292    2337    2340       3
    2286    2292    2337    2343      26    2286    2292   -2337    2343      27
    2286    2292   -2337    2343      17    2286    2292   -2337    2343       6
    2406    2403    2409    2415       2    2403    2409    2415    2421       4
    2403    2409   -2415    2421       3    2403    2409   -2415    2421       5
    2403    2409   -2415    2421       6    2403    2409    2415    2436       4
    2403    2409   -2415    2436       3    2403    2409   -2415    2436       5
    2403    2409   -2415    2436       6    2364    2355    2349    2403      13
    2364    2373    2382    2391      13    2355    2349    2403    2406       3
    2355    2349    2403    2409       4    2355    2349   -2403    2409       3
    2355    2349   -2403    2409       5    2355    2349   -2403    2409       6
    2355    2364    2373    2382      35    2355    2364   -2373    2382      36
    2355    2364   -2373    2382      37    2349    2355    2364    2373      35
    2349    2355   -2364    2373      36    2349    2355   -2364    2373      37
    2349    2403    2409    2415       2    2343    2349    2355    2364      13
    2343    2349    2403    2406       3    2343    2349    2403    2409      26
    2343    2349   -2403    2409      27    2343    2349   -2403    2409      17
    2343    2349   -2403    2409       6    2439    2436    2442    2448       2
    2436    2442    2448    2454       4    2436    2442   -2448    2454       3
    2436    2442   -2448    2454       5    2436    2442   -2448    2454       6
    2436    2442    2448    2502       4    2436    2442   -2448    2502       3
    2436    2442   -2448    2502       5    2436    2442   -2448    2502       6
    2430    2421    2415    2436      56    2430    2421   -2415    2436      57
    2430    2421   -2415    2436      58    2430    2421   -2415    2436      59
    2421    2415    2436    2439       3    2421    2415    2436    2442       4
    2421    2415   -2436    2442       3    2421    2415   -2436    2442       5
    2421    2415   -2436    2442       6    2415    2436    2442    2448       2
    2409    2415    2421    2430      66    2409    2415   -2421    2430      67
    2409    2415   -2421    2430      58    2409    2415   -2421    2430      68
    2409    2415    2436    2439       3    2409    2415    2436    2442      26
    2409    2415   -2436    2442      27    2409    2415   -2436    2442      17
    2409    2415   -2436    2442       6    2505    2502    2508    2514       2
    2502    2508    2514    2520       4    2502    2508   -2514    2520       3
    2502    2508   -2514    2520       5    2502    2508   -2514    2520       6
    2502    2508    2514    2559       4    2502    2508   -2514    2559       3
    2502    2508   -2514    2559       5    2502    2508   -2514    2559       6
    2463    2454    2448    2502      13    2463    2472    2481    2490      13
    2454    2448    2502    2505       3    2454    2448    2502    2508       4
    2454    2448   -2502    2508       3    2454    2448   -2502    2508       5
    2454    2448   -2502    2508       6    2454    2463    2472    2481      35
    2454    2463   -2472    2481      36    2454    2463   -2472    2481      37
    2448    2454    2463    2472      35    2448    2454   -2463    2472      36
    2448    2454   -2463    2472      37    2448    2502    2508    2514       2
    2442    2448    2454    2463      13    2442    2448    2502    2505       3
    2442    2448    2502    2508      26    2442    2448   -2502    2508      27
    2442    2448   -2502    2508      17    2442    2448   -2502    2508       6
    2562    2559    2565    2571       2    2559    2565    2571    2577       4
    2559    2565   -2571    2577       3    2559    2565   -2571    2577       5
    2559    2565   -2571    2577       6    2559    2565    2571    2631       4
    2559    2565   -2571    2631       3    2559    2565   -2571    2631       5
    2559    2565   -2571    2631       6    2529    2520    2514    2559      46
    2529    2520   -2514    2559      47    2529    2520   -2514    2559      11
    2529    2520   -2514    2559      48    2520    2514    2559    2562       3
    2520    2514    2559    2565       4    2520    2514   -2559    2565       3
    2520    2514   -2559    2565       5    2520    2514   -2559    2565       6
    2514    2520    2529    2535      49    2514    2520   -2529    2535      50
    2514    2520   -2529    2535      51    2514    2520   -2529    2535      52
    2514    2520    2529    2547      49    2514    2520   -2529    2547      50
    2514    2520   -2529    2547      51    2514    2520   -2529    2547      52
    2514    2559    2565    2571       2    2508    2514    2520    2529      53
    2508    2514   -2520    2529      54    2508    2514   -2520    2529      11
    2508    2514   -2520    2529      55    2508    2514    2559    2562       3
    2508    2514    2559    2565      26    2508    2514   -2559    2565      27
    2508    2514   -2559    2565      17    2508    2514   -2559    2565       6
    2634    2631    2637    2643       2    2631    2637    2643    2649       4
    2631    2637   -2643    2649       3    2631    2637   -2643    2649       5
    2631    2637   -2643    2649       6    2631    2637    2643    2682       4
    2631    2637   -2643    2682       3    2631    2637   -2643    2682       5
    2631    2637   -2643    2682       6    2610    2604    2601    2628      69
    2610    2616   -2622    2628      69    2604    2601    2628    2622      70
    2604    2610   -2616    2622      69    2601    2604    2610    2616      69
    2601    2628   -2622    2616      71    2595    2589   -2586    2628      73
    2595    2601    2604    2610      69    2595    2601    2628    2622      70
    2589    2586   -2628    2601      75    2589    2586    2628    2622      75
    2589    2595    2601    2604      72    2589    2595   -2601    2628      72
    2586    2577    2571    2631      76    2586    2577   -2571    2631      77
    2586    2577   -2571    2631      78    2586    2577   -2571    2631      79
    2586    2589   -2595    2601      74    2586    2628   -2601    2595      70
    2586    2628    2601    2604      70    2586    2628    2622    2616      71
    2577    2571    2631    2634       3    2577    2571    2631    2637       4
    2577    2571   -2631    2637       3    2577    2571   -2631    2637       5
    2577    2571   -2631    2637       6    2577    2586    2589    2595      73
    2577    2586    2628    2601      75    2577    2586    2628    2622      75
    2571    2577    2586    2589       4    2571    2577   -2586    2589       3
    2571    2577   -2586    2589       5    2571    2577   -2586    2589       6
[truncated: 208,380 more chars]
