# Supplementary material for: Folded-state compatibility and unfolded-state constraint govern staple-based stabilization: guidelines from a coiled-coil model
Source: RSC Chem Biol. 2026 Feb 24;7(4):737–50. doi: 10.1039/d5cb00326a (PMC12980645; doi:10.1039/d5cb00326a)
Supplement: CB-007-D5CB00326A-s040 [file CB-007-D5CB00326A-s040.pdb]

REMARK   1 File created by GaussView 6.1.1
HETATM    1  H1  ACE     1      67.037  10.649  72.894                       H
HETATM    2  CH3 ACE     1      66.551   9.770  72.531                       C
HETATM    3  H2  ACE     1      66.756   9.655  71.487                       H
HETATM    4  H3  ACE     1      65.496   9.860  72.678                       H
HETATM    5  C   ACE     1      67.077   8.543  73.298                       C
HETATM    6  O   ACE     1      66.501   8.171  74.355                       O
ATOM      7  N   GLU     2      68.143   7.868  72.848                       N
ATOM      8  H   GLU     2      68.601   8.151  72.005                       H
ATOM      9  CA  GLU     2      68.634   6.711  73.613                       C
ATOM     10  HA  GLU     2      68.148   5.821  73.273                       H
ATOM     11  CB  GLU     2      70.159   6.557  73.429                       C
ATOM     12  HB2 GLU     2      70.648   7.449  73.760                       H
ATOM     13  HB3 GLU     2      70.500   5.725  74.007                       H
ATOM     14  CG  GLU     2      70.491   6.313  71.943                       C
ATOM     15  HG2 GLU     2      69.996   5.425  71.607                       H
ATOM     16  HG3 GLU     2      70.160   7.147  71.361                       H
ATOM     17  CD  GLU     2      72.014   6.140  71.783                       C
ATOM     18  OE1 GLU     2      72.548   4.953  71.852                       O
ATOM     19  OE2 GLU     2      72.770   7.179  71.580                       O
ATOM     20  C   GLU     2      68.321   6.939  75.103                       C
ATOM     21  O   GLU     2      67.255   6.497  75.603                       O
ATOM     22  N   VAL     3      69.190   7.617  75.861                       N
ATOM     23  H   VAL     3      70.023   7.986  75.448                       H
ATOM     24  CA  VAL     3      68.929   7.834  77.291                       C
ATOM     25  HA  VAL     3      69.398   7.062  77.863                       H
ATOM     26  CB  VAL     3      69.498   9.206  77.698                       C
ATOM     27  HB  VAL     3      69.037   9.971  77.108                       H
ATOM     28  CG1 VAL     3      69.202   9.462  79.186                       C
ATOM     29 HG11 VAL     3      69.592  10.417  79.469                       H
ATOM     30 HG12 VAL     3      68.143   9.447  79.345                       H
ATOM     31 HG13 VAL     3      69.662   8.699  79.778                       H
ATOM     32  CG2 VAL     3      71.021   9.222  77.459                       C
ATOM     33 HG21 VAL     3      71.416  10.178  77.734                       H
ATOM     34 HG22 VAL     3      71.484   8.461  78.052                       H
ATOM     35 HG23 VAL     3      71.222   9.038  76.423                       H
ATOM     36  C   VAL     3      67.412   7.808  77.562                       C
ATOM     37  O   VAL     3      66.988   7.419  78.682                       O
ATOM     38  N   LYS     4      66.545   8.197  76.623                       N
ATOM     39  H   LYS     4      66.879   8.510  75.734                       H
ATOM     40  CA  LYS     4      65.099   8.166  76.898                       C
ATOM     41  HA  LYS     4      64.932   8.304  77.946                       H
ATOM     42  CB  LYS     4      64.413   9.303  76.122                       C
ATOM     43  HB2 LYS     4      64.834  10.241  76.418                       H
ATOM     44  HB3 LYS     4      64.562   9.161  75.071                       H
ATOM     45  CG  LYS     4      62.905   9.302  76.435                       C
ATOM     46  HG2 LYS     4      62.477   8.371  76.133                       H
ATOM     47  HG3 LYS     4      62.759   9.437  77.486                       H
ATOM     48  CD  LYS     4      62.226  10.454  75.673                       C
ATOM     49  HD2 LYS     4      62.653  11.386  75.979                       H
ATOM     50  HD3 LYS     4      62.374  10.324  74.622                       H
ATOM     51  CE  LYS     4      60.718  10.454  75.982                       C
ATOM     52  HE2 LYS     4      60.290   9.524  75.673                       H
ATOM     53  HE3 LYS     4      60.567  10.583  77.033                       H
ATOM     54  NZ  LYS     4      60.073  11.557  75.255                       N
ATOM     55  HZ1 LYS     4      60.217  11.438  74.273                       H
ATOM     56  HZ2 LYS     4      59.092  11.557  75.451                       H
ATOM     57  HZ3 LYS     4      60.472  12.426  75.548                       H
ATOM     58  C   LYS     4      64.518   6.804  76.458                       C
ATOM     59  O   LYS     4      63.506   6.328  77.033                       O
ATOM     60  N   GLN     5      65.107   6.131  75.461                       N
ATOM     61  H   GLN     5      65.909   6.524  75.014                       H
ATOM     62  CA  GLN     5      64.602   4.821  75.015                       C
ATOM     63  HA  GLN     5      63.539   4.773  75.135                       H
ATOM     64  CB  GLN     5      64.961   4.633  73.530                       C
ATOM     65  HB2 GLN     5      64.494   5.403  72.951                       H
ATOM     66  HB3 GLN     5      66.022   4.692  73.412                       H
ATOM     67  CG  GLN     5      64.467   3.261  73.042                       C
ATOM     68  HG2 GLN     5      64.928   2.485  73.618                       H
ATOM     69  HG3 GLN     5      63.404   3.204  73.154                       H
ATOM     70  CD  GLN     5      64.841   3.090  71.558                       C
ATOM     71  OE1 GLN     5      65.880   3.639  71.104                       O
ATOM     72  NE2 GLN     5      64.064   2.361  70.752                       N
ATOM     73 HE21 GLN     5      64.305   2.250  69.789                       H
ATOM     74 HE22 GLN     5      63.240   1.926  71.112                       H
ATOM     75  C   GLN     5      65.258   3.716  75.868                       C
ATOM     76  O   GLN     5      64.673   2.617  76.051                       O
ATOM     77  N   LEU     6      66.452   3.945  76.422                       N
ATOM     78  H   LEU     6      66.917   4.813  76.244                       H
ATOM     79  CA  LEU     6      67.085   2.951  77.302                       C
ATOM     80  HA  LEU     6      66.834   1.961  76.984                       H
ATOM     81  CB  LEU     6      68.612   3.131  77.259                       C
ATOM     82  HB2 LEU     6      68.857   4.133  77.542                       H
ATOM     83  HB3 LEU     6      69.072   2.445  77.940                       H
ATOM     84  CG  LEU     6      69.130   2.850  75.839                       C
ATOM     85  HG  LEU     6      68.660   3.516  75.145                       H
ATOM     86  CD1 LEU     6      70.654   3.062  75.802                       C
ATOM     87 HD11 LEU     6      71.018   2.860  74.816                       H
ATOM     88 HD12 LEU     6      70.879   4.075  76.065                       H
ATOM     89 HD13 LEU     6      71.124   2.400  76.499                       H
ATOM     90  CD2 LEU     6      68.805   1.391  75.459                       C
ATOM     91 HD21 LEU     6      69.169   1.189  74.473                       H
ATOM     92 HD22 LEU     6      69.278   0.729  76.156                       H
ATOM     93 HD23 LEU     6      67.747   1.241  75.487                       H
ATOM     94  C   LEU     6      66.588   3.165  78.739                       C
ATOM     95  O   LEU     6      66.618   2.211  79.559                       O
ATOM     96  N   GLU     7      66.119   4.356  79.122                       N
ATOM     97  H   GLU     7      66.008   5.093  78.456                       H
ATOM     98  CA  GLU     7      65.762   4.571  80.528                       C
ATOM     99  HA  GLU     7      66.442   4.027  81.151                       H
ATOM    100  CB  GLU     7      65.844   6.071  80.859                       C
ATOM    101  HB2 GLU     7      66.837   6.425  80.680                       H
ATOM    102  HB3 GLU     7      65.158   6.610  80.240                       H
ATOM    103  CG  GLU     7      65.480   6.285  82.340                       C
ATOM    104  HG2 GLU     7      64.489   5.925  82.520                       H
ATOM    105  HG3 GLU     7      66.172   5.751  82.958                       H
ATOM    106  CD  GLU     7      65.546   7.786  82.672                       C
ATOM    107  OE1 GLU     7      64.487   8.529  82.535                       O
ATOM    108  OE2 GLU     7      66.660   8.312  83.091                       O
ATOM    109  C   GLU     7      64.335   4.067  80.786                       C
ATOM    110  O   GLU     7      64.037   3.638  81.932                       O
ATOM    111  N   ALA     8      63.399   4.066  79.828                       N
ATOM    112  H   ALA     8      63.589   4.415  78.911                       H
ATOM    113  CA  ALA     8      62.087   3.526  80.185                       C
ATOM    114  HA  ALA     8      61.926   3.690  81.231                       H
ATOM    115  CB  ALA     8      60.975   4.223  79.378                       C
ATOM    116  HB1 ALA     8      60.024   3.818  79.657                       H
ATOM    117  HB2 ALA     8      60.989   5.273  79.583                       H
ATOM    118  HB3 ALA     8      61.139   4.060  78.333                       H
ATOM    119  C   ALA     8      62.059   2.017  79.894                       C
ATOM    120  O   ALA     8      61.485   1.246  80.707                       O
ATOM    121  N   GLU     9      62.619   1.502  78.790                       N
ATOM    122  H   GLU     9      62.970   2.092  78.063                       H
ATOM    123  CA  GLU     9      62.680   0.042  78.678                       C
ATOM    124  HA  GLU     9      61.721  -0.327  78.379                       H
ATOM    125  CB  GLU     9      63.735  -0.382  77.640                       C
ATOM    126  HB2 GLU     9      63.470   0.013  76.681                       H
ATOM    127  HB3 GLU     9      64.692  -0.002  77.930                       H
ATOM    128  CG  GLU     9      63.798  -1.918  77.563                       C
ATOM    129  HG2 GLU     9      64.060  -2.313  78.522                       H
ATOM    130  HG3 GLU     9      62.843  -2.301  77.269                       H
ATOM    131  CD  GLU     9      64.860  -2.333  76.528                       C
ATOM    132  OE1 GLU     9      65.895  -1.574  76.321                       O
ATOM    133  OE2 GLU     9      64.722  -3.442  75.861                       O
ATOM    134  C   GLU     9      63.078  -0.514  80.053                       C
ATOM    135  O   GLU     9      62.540  -1.548  80.527                       O
ATOM    136  N   VAL    10      64.040   0.141  80.718                       N
ATOM    137  H   VAL    10      64.533   0.874  80.250                       H
ATOM    138  CA  VAL    10      64.408  -0.185  82.098                       C
ATOM    139  HA  VAL    10      65.049  -1.043  82.101                       H
ATOM    140  CB  VAL    10      65.145   1.021  82.708                       C
ATOM    141  HB  VAL    10      64.485   1.862  82.739                       H
ATOM    142  CG1 VAL    10      65.611   0.678  84.133                       C
ATOM    143 HG11 VAL    10      66.121   1.519  84.554                       H
ATOM    144 HG12 VAL    10      64.762   0.436  84.737                       H
ATOM    145 HG13 VAL    10      66.275  -0.161  84.098                       H
ATOM    146  CG2 VAL    10      66.366   1.369  81.836                       C
ATOM    147 HG21 VAL    10      66.877   2.209  82.258                       H
ATOM    148 HG22 VAL    10      67.029   0.531  81.796                       H
ATOM    149 HG23 VAL    10      66.037   1.612  80.846                       H
ATOM    150  C   VAL    10      63.139  -0.445  82.926                       C
ATOM    151  O   VAL    10      63.121  -1.273  83.873                       O
ATOM    152  N   GLU    11      62.064   0.276  82.596                       N
ATOM    153  H   GLU    11      62.108   0.849  81.777                       H
ATOM    154  CA  GLU    11      60.829   0.288  83.390                       C
ATOM    155  HA  GLU    11      61.047   0.075  84.417                       H
ATOM    156  CB  GLU    11      60.225   1.695  83.275                       C
ATOM    157  HB2 GLU    11      60.007   1.910  82.250                       H
ATOM    158  HB3 GLU    11      59.323   1.753  83.848                       H
ATOM    159  CG  GLU    11      61.255   2.711  83.812                       C
ATOM    160  HG2 GLU    11      61.465   2.495  84.838                       H
ATOM    161  HG3 GLU    11      62.158   2.638  83.239                       H
ATOM    162  CD  GLU    11      60.692   4.137  83.694                       C
ATOM    163  OE1 GLU    11      60.013   4.652  84.677                       O
ATOM    164  OE2 GLU    11      60.896   4.826  82.611                       O
ATOM    165  C   GLU    11      59.845  -0.765  82.854                       C
ATOM    166  O   GLU    11      58.972  -1.264  83.609                       O
ATOM    167  N   GLU    12      59.936  -1.149  81.581                       N
ATOM    168  H   GLU    12      60.631  -0.739  80.990                       H
ATOM    169  CA  GLU    12      59.043  -2.180  81.044                       C
ATOM    170  HA  GLU    12      58.071  -2.100  81.483                       H
ATOM    171  CB  GLU    12      58.930  -2.009  79.519                       C
ATOM    172  HB2 GLU    12      58.530  -1.042  79.298                       H
ATOM    173  HB3 GLU    12      59.900  -2.103  79.078                       H
ATOM    174  CG  GLU    12      57.997  -3.090  78.947                       C
ATOM    175  HG2 GLU    12      58.391  -4.059  79.170                       H
ATOM    176  HG3 GLU    12      57.026  -2.990  79.386                       H
ATOM    177  CD  GLU    12      57.892  -2.916  77.422                       C
ATOM    178  OE1 GLU    12      58.723  -3.538  76.638                       O
ATOM    179  OE2 GLU    12      56.974  -2.145  76.917                       O
ATOM    180  C   GLU    12      59.650  -3.545  81.386                       C
ATOM    181  O   GLU    12      58.931  -4.573  81.486                       O
ATOM    182  N   LEU    13      60.966  -3.598  81.590                       N
ATOM    183  H   LEU    13      61.509  -2.765  81.491                       H
ATOM    184  CA  LEU    13      61.634  -4.843  81.969                       C
ATOM    185  HA  LEU    13      61.141  -5.678  81.516                       H
ATOM    186  CB  LEU    13      63.092  -4.774  81.482                       C
ATOM    187  HB2 LEU    13      63.586  -3.953  81.959                       H
ATOM    188  HB3 LEU    13      63.599  -5.685  81.727                       H
ATOM    189  CG  LEU    13      63.112  -4.559  79.955                       C
ATOM    190  HG  LEU    13      62.592  -3.653  79.719                       H
ATOM    191  CD1 LEU    13      64.567  -4.454  79.467                       C
ATOM    192 HD11 LEU    13      64.579  -4.301  78.408                       H
ATOM    193 HD12 LEU    13      65.046  -3.628  79.952                       H
ATOM    194 HD13 LEU    13      65.089  -5.357  79.703                       H
ATOM    195  CD2 LEU    13      62.420  -5.741  79.252                       C
ATOM    196 HD21 LEU    13      62.435  -5.584  78.193                       H
ATOM    197 HD22 LEU    13      62.939  -6.647  79.485                       H
ATOM    198 HD23 LEU    13      61.407  -5.813  79.588                       H
ATOM    199  C   LEU    13      61.585  -4.987  83.507                       C
ATOM    200  O   LEU    13      61.596  -6.124  84.046                       O
ATOM    201  N   GLU    14      61.524  -3.875  84.258                       N
ATOM    202  H   GLU    14      61.533  -2.982  83.807                       H
ATOM    203  CA  GLU    14      61.435  -3.933  85.731                       C
ATOM    204  HA  GLU    14      61.954  -4.795  86.094                       H
ATOM    205  CB  GLU    14      62.066  -2.665  86.324                       C
ATOM    206  HB2 GLU    14      61.546  -1.804  85.958                       H
ATOM    207  HB3 GLU    14      61.997  -2.696  87.391                       H
ATOM    208  CG  GLU    14      63.544  -2.587  85.907                       C
ATOM    209  HG2 GLU    14      64.064  -3.445  86.278                       H
ATOM    210  HG3 GLU    14      63.614  -2.563  84.839                       H
ATOM    211  CD  GLU    14      64.169  -1.311  86.493                       C
ATOM    212  OE1 GLU    14      63.432  -0.256  86.682                       O
ATOM    213  OE2 GLU    14      65.433  -1.286  86.800                       O
ATOM    214  C   GLU    14      59.955  -4.009  86.149                       C
ATOM    215  O   GLU    14      59.627  -4.545  87.239                       O
ATOM    216  N   SER    15      59.025  -3.511  85.334                       N
ATOM    217  H   SER    15      59.302  -3.078  84.476                       H
ATOM    218  CA  SER    15      57.598  -3.610  85.664                       C
ATOM    219  HA  SER    15      57.445  -3.501  86.718                       H
ATOM    220  CB  SER    15      56.820  -2.504  84.928                       C
ATOM    221  HB2 SER    15      57.182  -1.546  85.240                       H
ATOM    222  HB3 SER    15      56.958  -2.611  83.872                       H
ATOM    223  OG  SER    15      55.429  -2.612  85.243                       O
ATOM    224  HG  SER    15      54.942  -1.918  84.791                       H
ATOM    225  C   SER    15      57.121  -4.996  85.218                       C
ATOM    226  O   SER    15      56.090  -5.519  85.712                       O
ATOM    227  N   GLU    16      57.849  -5.638  84.304                       N
ATOM    228  H   GLU    16      58.677  -5.208  83.943                       H
ATOM    229  CA  GLU    16      57.469  -6.970  83.835                       C
ATOM    230  HA  GLU    16      56.403  -7.044  83.781                       H
ATOM    231  CB  GLU    16      58.080  -7.214  82.444                       C
ATOM    232  HB2 GLU    16      57.710  -6.486  81.753                       H
ATOM    233  HB3 GLU    16      59.146  -7.136  82.507                       H
ATOM    234  CG  GLU    16      57.700  -8.627  81.963                       C
ATOM    235  HG2 GLU    16      58.061  -9.351  82.663                       H
ATOM    236  HG3 GLU    16      56.636  -8.703  81.888                       H
ATOM    237  CD  GLU    16      58.335  -8.889  80.586                       C
ATOM    238  OE1 GLU    16      58.541  -7.901  79.766                       O
ATOM    239  OE2 GLU    16      58.668 -10.100  80.244                       O
ATOM    240  C   GLU    16      58.003  -8.030  84.812                       C
ATOM    241  O   GLU    16      57.401  -9.131  84.915                       O
ATOM    242  N   LEU    17      59.095  -7.806  85.558                       N
ATOM    243  H   LEU    17      59.563  -6.923  85.533                       H
ATOM    244  CA  LEU    17      59.584  -8.898  86.407                       C
ATOM    245  HA  LEU    17      59.347  -9.827  85.935                       H
ATOM    246  CB  LEU    17      61.109  -8.772  86.580                       C
ATOM    247  HB2 LEU    17      61.335  -7.854  87.081                       H
ATOM    248  HB3 LEU    17      61.474  -9.594  87.160                       H
ATOM    249  CG  LEU    17      61.782  -8.768  85.193                       C
ATOM    250  HG  LEU    17      61.409  -7.943  84.622                       H
ATOM    251  CD1 LEU    17      63.306  -8.625  85.361                       C
ATOM    252 HD11 LEU    17      63.772  -8.615  84.398                       H
ATOM    253 HD12 LEU    17      63.524  -7.710  85.873                       H
ATOM    254 HD13 LEU    17      63.681  -9.450  85.930                       H
ATOM    255  CD2 LEU    17      61.468 -10.082  84.457                       C
ATOM    256 HD21 LEU    17      61.936 -10.072  83.495                       H
ATOM    257 HD22 LEU    17      61.842 -10.908  85.026                       H
ATOM    258 HD23 LEU    17      60.409 -10.181  84.339                       H
ATOM    259  C   LEU    17      58.900  -8.838  87.791                       C
ATOM    260  O   LEU    17      58.558  -9.905  88.363                       O
ATOM    261  N   TRP    18      58.665  -7.659  88.390                       N
ATOM    262  H   TRP    18      59.077  -6.823  88.026                       H
ATOM    263  CA  TRP    18      57.808  -7.596  89.587                       C
ATOM    264  HA  TRP    18      58.376  -7.838  90.461                       H
ATOM    265  CB  TRP    18      57.232  -6.176  89.732                       C
ATOM    266  HB2 TRP    18      56.700  -5.917  88.840                       H
ATOM    267  HB3 TRP    18      56.566  -6.143  90.568                       H
ATOM    268  CG  TRP    18      58.382  -5.175  89.965                       C
ATOM    269  CD1 TRP    18      59.593  -5.423  90.633                       C
ATOM    270  HD1 TRP    18      59.892  -6.356  91.063                       H
ATOM    271  NE1 TRP    18      60.316  -4.280  90.644                       N
ATOM    272  HE1 TRP    18      61.219  -4.166  91.058                       H
ATOM    273  CE2 TRP    18      59.621  -3.324  90.005                       C
ATOM    274  CZ2 TRP    18      59.963  -1.994  89.777                       C
ATOM    275  HZ2 TRP    18      60.890  -1.594  90.130                       H
ATOM    276  CH2 TRP    18      59.047  -1.193  89.061                       C
ATOM    277  HH2 TRP    18      59.278  -0.166  88.867                       H
ATOM    278  CZ3 TRP    18      57.820  -1.741  88.599                       C
ATOM    279  HZ3 TRP    18      57.136  -1.127  88.051                       H
ATOM    280  CE3 TRP    18      57.502  -3.091  88.856                       C
ATOM    281  HE3 TRP    18      56.581  -3.519  88.518                       H
ATOM    282  CD2 TRP    18      58.429  -3.845  89.568                       C
ATOM    283  C   TRP    18      56.651  -8.598  89.417                       C
ATOM    284  O   TRP    18      56.118  -9.143  90.417                       O
ATOM    285  N   HID    19      56.225  -8.871  88.179                       N
ATOM    286  H   HID    19      56.690  -8.450  87.399                       H
ATOM    287  CA  HID    19      55.094  -9.777  87.936                       C
ATOM    288  HA  HID    19      54.395  -9.714  88.743                       H
ATOM    289  CB  HID    19      54.407  -9.365  86.622                       C
ATOM    290  HB2 HID    19      55.112  -9.428  85.820                       H
ATOM    291  HB3 HID    19      53.583 -10.018  86.426                       H
ATOM    292  CG  HID    19      53.900  -7.915  86.745                       C
ATOM    293  ND1 HID    19      53.798  -7.032  85.763                       N
ATOM    294  HD1 HID    19      54.036  -7.190  84.806                       H
ATOM    295  CE1 HID    19      53.324  -5.889  86.275                       C
ATOM    296  HE1 HID    19      53.142  -4.995  85.716                       H
ATOM    297  NE2 HID    19      53.107  -6.026  87.601                       N
ATOM    298  CD2 HID    19      53.462  -7.286  87.906                       C
ATOM    299  HD2 HID    19      53.415  -7.731  88.879                       H
ATOM    300  C   HID    19      55.618 -11.220  87.826                       C
ATOM    301  O   HID    19      54.881 -12.191  88.134                       O
ATOM    302  N   LEU    20      56.870 -11.421  87.409                       N
ATOM    303  H   LEU    20      57.434 -10.637  87.150                       H
ATOM    304  CA  LEU    20      57.435 -12.773  87.340                       C
ATOM    305  HA  LEU    20      56.671 -13.480  87.091                       H
ATOM    306  CB  LEU    20      58.537 -12.814  86.272                       C
ATOM    307  HB2 LEU    20      59.311 -12.123  86.532                       H
ATOM    308  HB3 LEU    20      58.943 -13.802  86.218                       H
ATOM    309  CG  LEU    20      57.946 -12.423  84.906                       C
ATOM    310  HG  LEU    20      57.551 -11.430  84.961                       H
ATOM    311  CD1 LEU    20      59.055 -12.480  83.842                       C
ATOM    312 HD11 LEU    20      58.651 -12.205  82.890                       H
ATOM    313 HD12 LEU    20      59.839 -11.802  84.107                       H
ATOM    314 HD13 LEU    20      59.446 -13.475  83.790                       H
ATOM    315  CD2 LEU    20      56.817 -13.399  84.528                       C
ATOM    316 HD21 LEU    20      56.412 -13.123  83.576                       H
ATOM    317 HD22 LEU    20      57.208 -14.394  84.474                       H
ATOM    318 HD23 LEU    20      56.046 -13.358  85.269                       H
ATOM    319  C   LEU    20      58.028 -13.115  88.714                       C
ATOM    320  O   LEU    20      58.131 -14.309  89.099                       O
ATOM    321  N   GLU    21      58.415 -12.104  89.492                       N
ATOM    322  H   GLU    21      58.334 -11.167  89.153                       H
ATOM    323  CA  GLU    21      58.937 -12.336  90.839                       C
ATOM    324  HA  GLU    21      59.512 -13.239  90.866                       H
ATOM    325  CB  GLU    21      59.822 -11.149  91.254                       C
ATOM    326  HB2 GLU    21      59.241 -10.251  91.239                       H
ATOM    327  HB3 GLU    21      60.199 -11.314  92.242                       H
ATOM    328  CG  GLU    21      60.998 -11.011  90.273                       C
ATOM    329  HG2 GLU    21      61.581 -11.907  90.283                       H
ATOM    330  HG3 GLU    21      60.621 -10.842  89.285                       H
ATOM    331  CD  GLU    21      61.875  -9.820  90.699                       C
ATOM    332  OE1 GLU    21      61.338  -8.806  91.311                       O
ATOM    333  OE2 GLU    21      63.151  -9.829  90.448                       O
ATOM    334  C   GLU    21      57.744 -12.454  91.791                       C
ATOM    335  O   GLU    21      57.836 -13.105  92.865                       O
ATOM    336  N   ASN    22      56.603 -11.860  91.445                       N
ATOM    337  H   ASN    22      56.549 -11.353  90.585                       H
ATOM    338  CA  ASN    22      55.427 -11.952  92.306                       C
ATOM    339  HA  ASN    22      55.728 -11.978  93.330                       H
ATOM    340  CB  ASN    22      54.525 -10.723  92.073                       C
ATOM    341  HB2 ASN    22      54.223 -10.689  91.047                       H
ATOM    342  HB3 ASN    22      53.658 -10.794  92.697                       H
ATOM    343  CG  ASN    22      55.304  -9.443  92.424                       C
ATOM    344  OD1 ASN    22      56.204  -9.476  93.304                       O
ATOM    345  ND2 ASN    22      55.024  -8.294  91.798                       N
ATOM    346 HD21 ASN    22      55.531  -7.464  92.027                       H
ATOM    347 HD22 ASN    22      54.309  -8.265  91.103                       H
ATOM    348  C   ASN    22      54.656 -13.242  91.974                       C
ATOM    349  O   ASN    22      53.965 -13.786  92.872                       O
ATOM    350  N   GLU    23      54.706 -13.812  90.756                       N
ATOM    351  H   GLU    23      55.231 -13.406  90.007                       H
ATOM    352  CA  GLU    23      53.959 -15.063  90.581                       C
ATOM    353  HA  GLU    23      53.103 -15.031  91.226                       H
ATOM    354  CB  GLU    23      53.509 -15.241  89.119                       C
ATOM    355  HB2 GLU    23      52.867 -14.433  88.836                       H
ATOM    356  HB3 GLU    23      54.369 -15.253  88.483                       H
ATOM    357  CG  GLU    23      52.756 -16.580  88.985                       C
ATOM    358  HG2 GLU    23      53.399 -17.380  89.285                       H
ATOM    359  HG3 GLU    23      51.888 -16.564  89.610                       H
ATOM    360  CD  GLU    23      52.333 -16.791  87.521                       C
ATOM    361  OE1 GLU    23      53.048 -16.285  86.559                       O
ATOM    362  OE2 GLU    23      51.261 -17.473  87.244                       O
ATOM    363  C   GLU    23      54.843 -16.261  90.971                       C
ATOM    364  O   GLU    23      54.334 -17.187  91.655                       O
ATOM    365  N   VAL    24      56.128 -16.371  90.600                       N
ATOM    366  H   VAL    24      56.530 -15.748  89.929                       H
ATOM    367  CA  VAL    24      56.910 -17.456  91.205                       C
ATOM    368  HA  VAL    24      56.648 -18.380  90.735                       H
ATOM    369  CB  VAL    24      58.421 -17.216  91.024                       C
ATOM    370  HB  VAL    24      58.692 -16.277  91.463                       H
ATOM    371  CG1 VAL    24      59.209 -18.346  91.709                       C
ATOM    372 HG11 VAL    24      60.259 -18.181  91.577                       H
ATOM    373 HG12 VAL    24      58.979 -18.357  92.754                       H
ATOM    374 HG13 VAL    24      58.939 -19.284  91.273                       H
ATOM    375  CG2 VAL    24      58.760 -17.199  89.520                       C
ATOM    376 HG21 VAL    24      59.810 -17.037  89.391                       H
ATOM    377 HG22 VAL    24      58.487 -18.137  89.083                       H
ATOM    378 HG23 VAL    24      58.218 -16.411  89.040                       H
ATOM    379  C   VAL    24      56.582 -17.491  92.709                       C
ATOM    380  O   VAL    24      56.453 -18.580  93.323                       O
ATOM    381  N   ALA    25      56.459 -16.318  93.346                       N
ATOM    382  H   ALA    25      56.659 -15.473  92.847                       H
ATOM    383  CA  ALA    25      56.057 -16.234  94.757                       C
ATOM    384  HA  ALA    25      56.906 -16.416  95.380                       H
ATOM    385  CB  ALA    25      55.508 -14.820  95.031                       C
ATOM    386  HB1 ALA    25      55.212 -14.744  96.055                       H
ATOM    387  HB2 ALA    25      56.270 -14.096  94.825                       H
ATOM    388  HB3 ALA    25      54.663 -14.636  94.400                       H
ATOM    389  C   ALA    25      54.949 -17.258  95.054                       C
ATOM    390  O   ALA    25      54.826 -17.773  96.194                       O
ATOM    391  N   ARG    26      54.110 -17.562  94.066                       N
ATOM    392  H   ARG    26      54.323 -17.254  93.139                       H
ATOM    393  CA  ARG    26      52.864 -18.309  94.289                       C
ATOM    394  HA  ARG    26      52.499 -18.134  95.278                       H
ATOM    395  CB  ARG    26      51.840 -17.767  93.266                       C
ATOM    396  HB2 ARG    26      51.764 -16.709  93.394                       H
ATOM    397  HB3 ARG    26      52.177 -17.989  92.274                       H
ATOM    398  CG  ARG    26      50.442 -18.381  93.488                       C
ATOM    399  HG2 ARG    26      50.474 -19.437  93.326                       H
ATOM    400  HG3 ARG    26      50.121 -18.184  94.487                       H
ATOM    401  CD  ARG    26      49.460 -17.720  92.494                       C
ATOM    402  HD2 ARG    26      49.453 -16.661  92.658                       H
ATOM    403  HD3 ARG    26      49.777 -17.923  91.493                       H
ATOM    404  NE  ARG    26      48.100 -18.243  92.692                       N
ATOM    405  HE  ARG    26      47.967 -19.177  93.024                       H
ATOM    406  CZ  ARG    26      47.034 -17.469  92.428                       C
ATOM    407  NH1 ARG    26      47.193 -16.209  91.999                       N
ATOM    408 HH11 ARG    26      48.109 -15.832  91.869                       H
ATOM    409 HH12 ARG    26      46.391 -15.641  91.810                       H
ATOM    410  NH2 ARG    26      45.801 -17.959  92.592                       N
ATOM    411 HH21 ARG    26      45.676 -18.898  92.906                       H
ATOM    412 HH22 ARG    26      45.006 -17.384  92.402                       H
ATOM    413  C   ARG    26      53.093 -19.829  94.108                       C
ATOM    414  O   ARG    26      52.284 -20.649  94.610                       O
ATOM    415  N   LEU    27      54.150 -20.285  93.422                       N
ATOM    416  H   LEU    27      54.877 -19.651  93.146                       H
ATOM    417  CA  LEU    27      54.243 -21.710  93.061                       C
ATOM    418  HA  LEU    27      53.258 -22.090  92.897                       H
ATOM    419  CB  LEU    27      55.061 -21.828  91.761                       C
ATOM    420  HB2 LEU    27      56.061 -21.472  91.913                       H
ATOM    421  HB3 LEU    27      55.094 -22.853  91.459                       H
ATOM    422  CG  LEU    27      54.370 -20.980  90.668                       C
ATOM    423  HG  LEU    27      54.403 -19.948  90.955                       H
ATOM    424  CD1 LEU    27      55.075 -21.163  89.304                       C
ATOM    425 HD11 LEU    27      54.581 -20.561  88.568                       H
ATOM    426 HD12 LEU    27      56.099 -20.861  89.381                       H
ATOM    427 HD13 LEU    27      55.028 -22.192  89.014                       H
ATOM    428  CD2 LEU    27      52.907 -21.427  90.531                       C
ATOM    429 HD21 LEU    27      52.423 -20.833  89.784                       H
ATOM    430 HD22 LEU    27      52.872 -22.457  90.245                       H
ATOM    431 HD23 LEU    27      52.407 -21.300  91.468                       H
ATOM    432  C   LEU    27      54.905 -22.560  94.179                       C
ATOM    433  O   LEU    27      54.626 -23.790  94.235                       O
HETATM  434  N   PRB    28      55.748 -22.049  95.096                       N
HETATM  435  H   PRB    28      55.950 -21.067  95.114                       H
HETATM  436  CA  PRB    28      56.369 -22.977  96.090                       C
HETATM  437  HA  PRB    28      56.390 -24.022  95.857                       H
HETATM  438  CB  PRB    28      56.691 -22.522  97.540                       C
HETATM  439  HB2 PRB    28      56.756 -21.453  97.574                       H
HETATM  440  HB3 PRB    28      55.910 -22.857  98.181                       H
HETATM  441  CG  PRB    28      58.016 -23.109  98.037                       C
HETATM  442  CD  PRB    28      59.221 -22.488  97.957                       C
HETATM  443  HD1 PRB    28      59.409 -21.530  97.518                       H
HETATM  444  C   PRB    28      54.964 -23.069  96.672                       C
HETATM  445  O   PRB    28      54.585 -24.134  97.223                       O
ATOM    446  N   LYS    29      54.163 -22.023  96.611                       N
ATOM    447  H   LYS    29      54.403 -21.242  96.035                       H
ATOM    448  CA  LYS    29      52.937 -22.000  97.408                       C
ATOM    449  HA  LYS    29      53.092 -22.551  98.313                       H
ATOM    450  CB  LYS    29      52.623 -20.541  97.744                       C
ATOM    451  HB2 LYS    29      52.476 -19.984  96.842                       H
ATOM    452  HB3 LYS    29      51.739 -20.494  98.340                       H
ATOM    453  CG  LYS    29      53.810 -19.951  98.530                       C
ATOM    454  HG2 LYS    29      53.954 -20.514  99.425                       H
ATOM    455  HG3 LYS    29      54.697 -19.993  97.933                       H
ATOM    456  CD  LYS    29      53.506 -18.492  98.893                       C
ATOM    457  HD2 LYS    29      53.368 -17.921  97.999                       H
ATOM    458  HD3 LYS    29      52.618 -18.455  99.484                       H
ATOM    459  CE  LYS    29      54.675 -17.901  99.700                       C
ATOM    460  HE2 LYS    29      54.842 -18.487 100.581                       H
ATOM    461  HE3 LYS    29      55.562 -17.903  99.100                       H
ATOM    462  NZ  LYS    29      54.338 -16.527 100.090                       N
ATOM    463  HZ1 LYS    29      55.095 -16.132 100.610                       H
ATOM    464  HZ2 LYS    29      54.174 -15.980  99.268                       H
ATOM    465  HZ3 LYS    29      53.510 -16.535 100.656                       H
ATOM    466  C   LYS    29      51.763 -22.646  96.649                       C
ATOM    467  O   LYS    29      50.853 -23.211  97.311                       O
ATOM    468  N   GLU    30      51.679 -22.639  95.313                       N
ATOM    469  H   GLU    30      52.340 -22.142  94.754                       H
ATOM    470  CA  GLU    30      50.581 -23.405  94.699                       C
ATOM    471  HA  GLU    30      49.741 -23.402  95.364                       H
ATOM    472  CB  GLU    30      50.150 -22.802  93.353                       C
ATOM    473  HB2 GLU    30      49.817 -21.796  93.493                       H
ATOM    474  HB3 GLU    30      50.976 -22.811  92.673                       H
ATOM    475  CG  GLU    30      48.992 -23.656  92.788                       C
ATOM    476  HG2 GLU    30      49.332 -24.661  92.650                       H
ATOM    477  HG3 GLU    30      48.176 -23.645  93.479                       H
ATOM    478  CD  GLU    30      48.521 -23.085  91.439                       C
ATOM    479  OE1 GLU    30      49.068 -23.494  90.331                       O
ATOM    480  OE2 GLU    30      47.573 -22.195  91.405                       O
ATOM    481  C   GLU    30      51.068 -24.842  94.476                       C
ATOM    482  O   GLU    30      50.257 -25.802  94.557                       O
ATOM    483  N   ASN    31      52.357 -25.069  94.200                       N
ATOM    484  H   ASN    31      52.986 -24.304  94.056                       H
ATOM    485  CA  ASN    31      52.841 -26.449  94.115                       C
ATOM    486  HA  ASN    31      52.040 -27.085  93.801                       H
ATOM    487  CB  ASN    31      54.003 -26.536  93.107                       C
ATOM    488  HB2 ASN    31      53.655 -26.256  92.133                       H
ATOM    489  HB3 ASN    31      54.786 -25.872  93.409                       H
ATOM    490  CG  ASN    31      54.548 -27.976  93.072                       C
ATOM    491  OD1 ASN    31      55.474 -28.310  93.853                       O
ATOM    492  ND2 ASN    31      54.046 -28.869  92.213                       N
ATOM    493 HD21 ASN    31      54.404 -29.800  92.199                       H
ATOM    494 HD22 ASN    31      53.313 -28.606  91.588                       H
ATOM    495  C   ASN    31      53.344 -26.887  95.496                       C
ATOM    496  O   ASN    31      53.176 -28.072  95.886                       O
ATOM    497  N   ALA    32      53.974 -26.009  96.277                       N
ATOM    498  H   ALA    32      54.134 -25.074  95.957                       H
ATOM    499  CA  ALA    32      54.450 -26.426  97.598                       C
ATOM    500  HA  ALA    32      55.393 -26.919  97.480                       H
ATOM    501  CB  ALA    32      54.622 -25.199  98.514                       C
ATOM    502  HB1 ALA    32      54.974 -25.518  99.473                       H
ATOM    503  HB2 ALA    32      55.330 -24.524  98.080                       H
ATOM    504  HB3 ALA    32      53.680 -24.703  98.626                       H
ATOM    505  C   ALA    32      53.432 -27.378  98.250                       C
ATOM    506  O   ALA    32      53.845 -28.329  98.965                       O
ATOM    507  N   GLU    33      52.108 -27.195  98.092                       N
ATOM    508  H   GLU    33      51.754 -26.494  97.473                       H
ATOM    509  CA  GLU    33      51.204 -28.035  98.889                       C
ATOM    510  HA  GLU    33      51.750 -28.380  99.742                       H
ATOM    511  CB  GLU    33      49.991 -27.197  99.334                       C
ATOM    512  HB2 GLU    33      49.449 -26.871  98.470                       H
ATOM    513  HB3 GLU    33      49.352 -27.789  99.953                       H
ATOM    514  CG  GLU    33      50.482 -25.967 100.120                       C
ATOM    515  HG2 GLU    33      51.020 -26.288 100.985                       H
ATOM    516  HG3 GLU    33      51.126 -25.380  99.496                       H
ATOM    517  CD  GLU    33      49.275 -25.113 100.552                       C
ATOM    518  OE1 GLU    33      48.198 -25.092  99.821                       O
ATOM    519  OE2 GLU    33      49.332 -24.411 101.644                       O
ATOM    520  C   GLU    33      50.677 -29.248  98.093                       C
ATOM    521  O   GLU    33      50.633 -30.374  98.649                       O
ATOM    522  N   CYX    34      50.232 -29.128  96.832                       N
ATOM    523  H   CYX    34      50.188 -28.231  96.389                       H
ATOM    524  CA  CYX    34      49.783 -30.338  96.127                       C
ATOM    525  HA  CYX    34      48.799 -30.600  96.453                       H
ATOM    526  CB  CYX    34      49.717 -30.089  94.603                       C
ATOM    527  HB2 CYX    34      49.021 -29.299  94.423                       H
ATOM    528  HB3 CYX    34      50.680 -29.812  94.221                       H
ATOM    529  SG  CYX    34      49.150 -31.574  93.784                       S
ATOM    530  C   CYX    34      50.766 -31.472  96.461                       C
ATOM    531  O   CYX    34      50.382 -32.669  96.475                       O
ATOM    532  N   GLU    35      52.037 -31.161  96.742                       N
ATOM    533  H   GLU    35      52.330 -30.205  96.727                       H
ATOM    534  CA  GLU    35      53.004 -32.213  97.070                       C
ATOM    535  HA  GLU    35      52.725 -33.117  96.570                       H
ATOM    536  CB  GLU    35      54.405 -31.770  96.611                       C
ATOM    537  HB2 GLU    35      54.677 -30.873  97.125                       H
ATOM    538  HB3 GLU    35      55.115 -32.540  96.834                       H
ATOM    539  CG  GLU    35      54.392 -31.503  95.094                       C
ATOM    540  HG2 GLU    35      54.127 -32.400  94.573                       H
ATOM    541  HG3 GLU    35      53.677 -30.739  94.871                       H
ATOM    542  CD  GLU    35      55.791 -31.041  94.647                       C
ATOM    543  OE1 GLU    35      56.847 -31.470  95.272                       O
ATOM    544  OE2 GLU    35      55.918 -30.221  93.644                       O
ATOM    545  C   GLU    35      53.022 -32.453  98.598                       C
ATOM    546  O   GLU    35      53.262 -33.603  99.049                       O
ATOM    547  N   ALA    36      52.790 -31.439  99.444                       N
ATOM    548  H   ALA    36      52.597 -30.524  99.086                       H
ATOM    549  CA  ALA    36      52.821 -31.665 100.899                       C
ATOM    550  HA  ALA    36      53.484 -32.476 101.119                       H
ATOM    551  CB  ALA    36      53.318 -30.390 101.606                       C
ATOM    552  HB1 ALA    36      53.344 -30.554 102.664                       H
ATOM    553  HB2 ALA    36      54.302 -30.151 101.259                       H
ATOM    554  HB3 ALA    36      52.656 -29.578 101.387                       H
ATOM    555  C   ALA    36      51.405 -32.006 101.405                       C
ATOM    556  O   ALA    36      51.259 -32.759 102.405                       O
HETATM  557  N   NHE    37      50.368 -31.520 100.806                       N
HETATM  558  HN1 NHE    37      50.484 -30.927 100.010                       H
HETATM  559  HN2 NHE    37      49.451 -31.736 101.138                       H
HETATM  560  H1  ACE    38      76.234   8.268  77.500                       H
HETATM  561  CH3 ACE    38      76.670   8.678  78.387                       C
HETATM  562  H2  ACE    38      75.908   8.825  79.124                       H
HETATM  563  H3  ACE    38      77.129   9.617  78.158                       H
HETATM  564  C   ACE    38      77.733   7.706  78.932                       C
HETATM  565  O   ACE    38      78.930   7.802  78.553                       O
ATOM    566  N   LYS    39      77.380   6.763  79.812                       N
ATOM    567  H   LYS    39      78.067   6.133  80.174                       H
ATOM    568  CA  LYS    39      75.980   6.656  80.248                       C
ATOM    569  HA  LYS    39      75.949   6.306  81.259                       H
ATOM    570  CB  LYS    39      75.319   8.043  80.167                       C
ATOM    571  HB2 LYS    39      75.860   8.731  80.783                       H
ATOM    572  HB3 LYS    39      75.334   8.385  79.153                       H
ATOM    573  CG  LYS    39      73.863   7.951  80.661                       C
ATOM    574  HG2 LYS    39      73.407   8.918  80.601                       H
ATOM    575  HG3 LYS    39      73.319   7.262  80.050                       H
ATOM    576  CD  LYS    39      73.844   7.466  82.127                       C
ATOM    577  HD2 LYS    39      74.288   6.495  82.189                       H
ATOM    578  HD3 LYS    39      74.397   8.151  82.736                       H
ATOM    579  CE  LYS    39      72.385   7.400  82.627                       C
ATOM    580  HE2 LYS    39      71.943   8.372  82.558                       H
ATOM    581  HE3 LYS    39      71.833   6.713  82.022                       H
ATOM    582  NZ  LYS    39      72.358   6.951  84.029                       N
ATOM    583  HZ1 LYS    39      71.408   6.912  84.347                       H
ATOM    584  HZ2 LYS    39      72.770   6.042  84.098                       H
ATOM    585  HZ3 LYS    39      72.873   7.595  84.597                       H
ATOM    586  C   LYS    39      75.222   5.659  79.342                       C
ATOM    587  O   LYS    39      75.162   4.446  79.671                       O
ATOM    588  N   VAL    40      74.629   6.067  78.210                       N
ATOM    589  H   VAL    40      74.688   7.026  77.929                       H
ATOM    590  CA  VAL    40      73.890   5.096  77.380                       C
ATOM    591  HA  VAL    40      72.863   5.082  77.679                       H
ATOM    592  CB  VAL    40      73.979   5.487  75.892                       C
ATOM    593  HB  VAL    40      75.004   5.507  75.586                       H
ATOM    594  CG1 VAL    40      73.210   4.446  75.051                       C
ATOM    595 HG11 VAL    40      73.267   4.709  74.015                       H
ATOM    596 HG12 VAL    40      73.645   3.479  75.198                       H
ATOM    597 HG13 VAL    40      72.185   4.426  75.358                       H
ATOM    598  CG2 VAL    40      73.356   6.881  75.686                       C
ATOM    599 HG21 VAL    40      73.412   7.147  74.650                       H
ATOM    600 HG22 VAL    40      72.331   6.862  75.994                       H
ATOM    601 HG23 VAL    40      73.890   7.601  76.269                       H
ATOM    602  C   VAL    40      74.494   3.691  77.565                       C
ATOM    603  O   VAL    40      73.766   2.679  77.398                       O
ATOM    604  N   LYS    41      75.778   3.527  77.905                       N
ATOM    605  H   LYS    41      76.368   4.317  78.072                       H
ATOM    606  CA  LYS    41      76.301   2.161  78.038                       C
ATOM    607  HA  LYS    41      75.820   1.529  77.321                       H
ATOM    608  CB  LYS    41      77.823   2.162  77.810                       C
ATOM    609  HB2 LYS    41      78.041   2.482  76.814                       H
ATOM    610  HB3 LYS    41      78.279   2.832  78.509                       H
ATOM    611  CG  LYS    41      78.382   0.748  78.043                       C
ATOM    612  HG2 LYS    41      78.134   0.429  79.033                       H
ATOM    613  HG3 LYS    41      77.961   0.066  77.334                       H
ATOM    614  CD  LYS    41      79.914   0.787  77.893                       C
ATOM    615  HD2 LYS    41      80.170   1.083  76.897                       H
ATOM    616  HD3 LYS    41      80.317   1.492  78.589                       H
ATOM    617  CE  LYS    41      80.500  -0.604  78.189                       C
ATOM    618  HE2 LYS    41      80.228  -0.901  79.180                       H
ATOM    619  HE3 LYS    41      80.115  -1.313  77.487                       H
ATOM    620  NZ  LYS    41      81.966  -0.545  78.082                       N
ATOM    621  HZ1 LYS    41      82.321   0.121  78.739                       H
ATOM    622  HZ2 LYS    41      82.350  -1.447  78.282                       H
ATOM    623  HZ3 LYS    41      82.223  -0.271  77.156                       H
ATOM    624  C   LYS    41      76.005   1.631  79.448                       C
ATOM    625  O   LYS    41      75.677   0.426  79.596                       O
ATOM    626  N   GLN    42      76.092   2.418  80.521                       N
ATOM    627  H   GLN    42      76.485   3.334  80.457                       H
ATOM    628  CA  GLN    42      75.602   1.898  81.796                       C
ATOM    629  HA  GLN    42      76.351   1.276  82.242                       H
ATOM    630  CB  GLN    42      75.263   3.059  82.746                       C
ATOM    631  HB2 GLN    42      76.146   3.627  82.953                       H
ATOM    632  HB3 GLN    42      74.533   3.689  82.286                       H
ATOM    633  CG  GLN    42      74.693   2.491  84.058                       C
ATOM    634  HG2 GLN    42      73.818   1.910  83.847                       H
ATOM    635  HG3 GLN    42      75.427   1.869  84.528                       H
ATOM    636  CD  GLN    42      74.319   3.653  84.994                       C
ATOM    637  OE1 GLN    42      73.960   4.758  84.509                       O
ATOM    638  NE2 GLN    42      74.372   3.489  86.318                       N
ATOM    639 HE21 GLN    42      74.127   4.242  86.926                       H
ATOM    640 HE22 GLN    42      74.659   2.611  86.701                       H
ATOM    641  C   GLN    42      74.314   1.098  81.543                       C
ATOM    642  O   GLN    42      74.037   0.098  82.256                       O
ATOM    643  N   LEU    43      73.470   1.492  80.573                       N
ATOM    644  H   LEU    43      73.731   2.215  79.933                       H
ATOM    645  CA  LEU    43      72.146   0.866  80.497                       C
ATOM    646  HA  LEU    43      71.907   0.491  81.470                       H
ATOM    647  CB  LEU    43      71.130   1.929  80.061                       C
ATOM    648  HB2 LEU    43      71.381   2.274  79.080                       H
ATOM    649  HB3 LEU    43      70.145   1.511  80.050                       H
ATOM    650  CG  LEU    43      71.190   3.113  81.043                       C
ATOM    651  HG  LEU    43      72.187   3.504  81.065                       H
ATOM    652  CD1 LEU    43      70.224   4.213  80.575                       C
ATOM    653 HD11 LEU    43      70.271   5.040  81.252                       H
ATOM    654 HD12 LEU    43      70.507   4.538  79.594                       H
ATOM    655 HD13 LEU    43      69.228   3.827  80.550                       H
ATOM    656  CD2 LEU    43      70.794   2.639  82.453                       C
ATOM    657 HD21 LEU    43      70.843   3.464  83.133                       H
ATOM    658 HD22 LEU    43      69.797   2.252  82.432                       H
ATOM    659 HD23 LEU    43      71.467   1.871  82.775                       H
ATOM    660  C   LEU    43      72.109  -0.292  79.479                       C
ATOM    661  O   LEU    43      71.525  -1.362  79.794                       O
ATOM    662  N   LYS    44      72.657  -0.185  78.255                       N
ATOM    663  H   LYS    44      73.012   0.690  77.927                       H
ATOM    664  CA  LYS    44      72.714  -1.388  77.412                       C
ATOM    665  HA  LYS    44      71.767  -1.550  76.939                       H
ATOM    666  CB  LYS    44      73.781  -1.240  76.315                       C
ATOM    667  HB2 LYS    44      74.733  -1.040  76.760                       H
ATOM    668  HB3 LYS    44      73.836  -2.147  75.751                       H
ATOM    669  CG  LYS    44      73.382  -0.084  75.378                       C
ATOM    670  HG2 LYS    44      72.422  -0.289  74.953                       H
ATOM    671  HG3 LYS    44      73.339   0.829  75.933                       H
ATOM    672  CD  LYS    44      74.418   0.045  74.246                       C
ATOM    673  HD2 LYS    44      75.379   0.254  74.664                       H
ATOM    674  HD3 LYS    44      74.460  -0.871  73.696                       H
ATOM    675  CE  LYS    44      74.004   1.192  73.304                       C
ATOM    676  HE2 LYS    44      73.039   0.984  72.889                       H
ATOM    677  HE3 LYS    44      73.964   2.108  73.854                       H
ATOM    678  NZ  LYS    44      74.988   1.312  72.218                       N
ATOM    679  HZ1 LYS    44      75.020   0.457  71.701                       H
ATOM    680  HZ2 LYS    44      74.721   2.059  71.609                       H
ATOM    681  HZ3 LYS    44      75.889   1.502  72.604                       H
ATOM    682  C   LYS    44      73.068  -2.559  78.323                       C
ATOM    683  O   LYS    44      72.692  -3.732  78.064                       O
ATOM    684  N   ALA    45      73.794  -2.280  79.407                       N
ATOM    685  H   ALA    45      74.041  -1.331  79.597                       H
ATOM    686  CA  ALA    45      74.229  -3.328  80.322                       C
ATOM    687  HA  ALA    45      74.410  -4.231  79.779                       H
ATOM    688  CB  ALA    45      75.523  -2.881  81.024                       C
ATOM    689  HB1 ALA    45      75.847  -3.645  81.699                       H
ATOM    690  HB2 ALA    45      76.283  -2.707  80.290                       H
ATOM    691  HB3 ALA    45      75.338  -1.978  81.568                       H
ATOM    692  C   ALA    45      73.128  -3.573  81.358                       C
ATOM    693  O   ALA    45      73.015  -4.711  81.883                       O
ATOM    694  N   LYS    46      72.273  -2.600  81.709                       N
ATOM    695  H   LYS    46      72.359  -1.670  81.347                       H
ATOM    696  CA  LYS    46      71.201  -2.965  82.634                       C
ATOM    697  HA  LYS    46      71.559  -3.740  83.280                       H
ATOM    698  CB  LYS    46      70.757  -1.745  83.472                       C
ATOM    699  HB2 LYS    46      71.592  -1.357  84.018                       H
ATOM    700  HB3 LYS    46      70.378  -0.990  82.815                       H
ATOM    701  CG  LYS    46      69.659  -2.168  84.463                       C
ATOM    702  HG2 LYS    46      69.325  -1.315  85.016                       H
ATOM    703  HG3 LYS    46      68.834  -2.588  83.925                       H
ATOM    704  CD  LYS    46      70.238  -3.211  85.435                       C
ATOM    705  HD2 LYS    46      70.585  -4.059  84.884                       H
ATOM    706  HD3 LYS    46      71.054  -2.776  85.973                       H
ATOM    707  CE  LYS    46      69.150  -3.658  86.426                       C
ATOM    708  HE2 LYS    46      69.560  -4.376  87.107                       H
ATOM    709  HE3 LYS    46      68.794  -2.811  86.975                       H
ATOM    710  NZ  LYS    46      68.040  -4.268  85.684                       N
ATOM    711  HZ1 LYS    46      67.333  -4.567  86.326                       H
ATOM    712  HZ2 LYS    46      67.653  -3.595  85.051                       H
ATOM    713  HZ3 LYS    46      68.378  -5.056  85.167                       H
ATOM    714  C   LYS    46      70.009  -3.480  81.806                       C
ATOM    715  O   LYS    46      69.379  -4.506  82.172                       O
ATOM    716  N   VAL    47      69.640  -2.820  80.697                       N
ATOM    717  H   VAL    47      70.015  -1.909  80.519                       H
ATOM    718  CA  VAL    47      68.682  -3.407  79.748                       C
ATOM    719  HA  VAL    47      67.693  -3.314  80.146                       H
ATOM    720  CB  VAL    47      68.760  -2.670  78.402                       C
ATOM    721  HB  VAL    47      69.746  -2.765  77.996                       H
ATOM    722  CG1 VAL    47      67.740  -3.291  77.429                       C
ATOM    723 HG11 VAL    47      67.787  -2.782  76.489                       H
ATOM    724 HG12 VAL    47      67.969  -4.326  77.286                       H
ATOM    725 HG13 VAL    47      66.755  -3.196  77.837                       H
ATOM    726  CG2 VAL    47      68.436  -1.179  78.610                       C
ATOM    727 HG21 VAL    47      68.484  -0.669  77.670                       H
ATOM    728 HG22 VAL    47      67.453  -1.081  79.019                       H
ATOM    729 HG23 VAL    47      69.148  -0.751  79.285                       H
ATOM    730  C   VAL    47      69.041  -4.883  79.498                       C
ATOM    731  O   VAL    47      68.148  -5.735  79.252                       O
ATOM    732  N   GLU    48      70.337  -5.226  79.531                       N
ATOM    733  H   GLU    48      71.009  -4.549  79.832                       H
ATOM    734  CA  GLU    48      70.804  -6.562  79.122                       C
ATOM    735  HA  GLU    48      70.161  -6.958  78.365                       H
ATOM    736  CB  GLU    48      72.233  -6.443  78.561                       C
ATOM    737  HB2 GLU    48      72.887  -6.062  79.316                       H
ATOM    738  HB3 GLU    48      72.574  -7.408  78.247                       H
ATOM    739  CG  GLU    48      72.225  -5.479  77.358                       C
ATOM    740  HG2 GLU    48      71.893  -4.514  77.679                       H
ATOM    741  HG3 GLU    48      73.214  -5.401  76.956                       H
ATOM    742  CD  GLU    48      71.269  -6.013  76.274                       C
ATOM    743  OE1 GLU    48      71.086  -7.293  76.138                       O
ATOM    744  OE2 GLU    48      70.643  -5.180  75.495                       O
ATOM    745  C   GLU    48      70.795  -7.494  80.336                       C
ATOM    746  O   GLU    48      70.720  -8.741  80.184                       O
ATOM    747  N   GLU    49      70.853  -6.964  81.552                       N
ATOM    748  H   GLU    49      70.898  -5.972  81.661                       H
ATOM    749  CA  GLU    49      70.827  -7.827  82.729                       C
ATOM    750  HA  GLU    49      71.393  -8.717  82.550                       H
ATOM    751  CB  GLU    49      71.427  -7.073  83.929                       C
ATOM    752  HB2 GLU    49      72.446  -6.821  83.721                       H
ATOM    753  HB3 GLU    49      70.868  -6.178  84.103                       H
ATOM    754  CG  GLU    49      71.361  -7.966  85.182                       C
ATOM    755  HG2 GLU    49      70.343  -8.223  85.383                       H
ATOM    756  HG3 GLU    49      71.929  -8.858  85.017                       H
ATOM    757  CD  GLU    49      71.943  -7.202  86.386                       C
ATOM    758  OE1 GLU    49      71.497  -7.440  87.584                       O
ATOM    759  OE2 GLU    49      72.881  -6.319  86.205                       O
ATOM    760  C   GLU    49      69.368  -8.210  83.015                       C
ATOM    761  O   GLU    49      69.118  -9.274  83.640                       O
ATOM    762  N   LEU    50      68.354  -7.436  82.597                       N
ATOM    763  H   LEU    50      68.527  -6.591  82.092                       H
ATOM    764  CA  LEU    50      66.986  -7.869  82.900                       C
ATOM    765  HA  LEU    50      66.996  -8.389  83.835                       H
ATOM    766  CB  LEU    50      66.057  -6.640  82.978                       C
ATOM    767  HB2 LEU    50      66.051  -6.147  82.027                       H
ATOM    768  HB3 LEU    50      65.065  -6.954  83.223                       H
ATOM    769  CG  LEU    50      66.570  -5.661  84.049                       C
ATOM    770  HG  LEU    50      67.571  -5.365  83.810                       H
ATOM    771  CD1 LEU    50      65.665  -4.414  84.080                       C
ATOM    772 HD11 LEU    50      66.022  -3.732  84.823                       H
ATOM    773 HD12 LEU    50      65.682  -3.938  83.121                       H
ATOM    774 HD13 LEU    50      64.664  -4.706  84.315                       H
ATOM    775  CD2 LEU    50      66.551  -6.343  85.427                       C
ATOM    776 HD21 LEU    50      66.909  -5.659  86.168                       H
ATOM    777 HD22 LEU    50      65.549  -6.635  85.665                       H
ATOM    778 HD23 LEU    50      67.179  -7.208  85.406                       H
ATOM    779  C   LEU    50      66.482  -8.821  81.791                       C
ATOM    780  O   LEU    50      65.825  -9.847  82.103                       O
ATOM    781  N   LYS    51      66.724  -8.562  80.493                       N
ATOM    782  H   LYS    51      67.103  -7.676  80.225                       H
ATOM    783  CA  LYS    51      66.417  -9.573  79.463                       C
ATOM    784  HA  LYS    51      65.364  -9.571  79.268                       H
ATOM    785  CB  LYS    51      67.168  -9.246  78.159                       C
ATOM    786  HB2 LYS    51      68.221  -9.228  78.344                       H
ATOM    787  HB3 LYS    51      66.946  -9.995  77.428                       H
ATOM    788  CG  LYS    51      66.708  -7.869  77.635                       C
ATOM    789  HG2 LYS    51      65.652  -7.887  77.466                       H
ATOM    790  HG3 LYS    51      66.941  -7.117  78.359                       H
ATOM    791  CD  LYS    51      67.431  -7.556  76.310                       C
ATOM    792  HD2 LYS    51      68.487  -7.543  76.476                       H
ATOM    793  HD3 LYS    51      67.191  -8.309  75.589                       H
ATOM    794  CE  LYS    51      66.979  -6.178  75.782                       C
ATOM    795  HE2 LYS    51      67.218  -5.425  76.504                       H
ATOM    796  HE3 LYS    51      67.487  -5.966  74.864                       H
ATOM    797  NZ  LYS    51      65.526  -6.182  75.545                       N
ATOM    798  HZ1 LYS    51      65.243  -5.286  75.200                       H
ATOM    799  HZ2 LYS    51      65.300  -6.886  74.871                       H
ATOM    800  HZ3 LYS    51      65.049  -6.375  76.404                       H
ATOM    801  C   LYS    51      66.872 -10.963  79.957                       C
ATOM    802  O   LYS    51      66.267 -12.002  79.583                       O
ATOM    803  N   SER    52      67.929 -11.047  80.780                       N
ATOM    804  H   SER    52      68.334 -10.209  81.142                       H
ATOM    805  CA  SER    52      68.509 -12.352  81.152                       C
ATOM    806  HA  SER    52      68.390 -13.043  80.345                       H
ATOM    807  CB  SER    52      70.006 -12.166  81.459                       C
ATOM    808  HB2 SER    52      70.505 -11.789  80.590                       H
ATOM    809  HB3 SER    52      70.122 -11.470  82.265                       H
ATOM    810  OG  SER    52      70.576 -13.423  81.830                       O
ATOM    811  HG  SER    52      71.509 -13.306  82.026                       H
ATOM    812  C   SER    52      67.796 -12.900  82.397                       C
ATOM    813  O   SER    52      67.714 -14.138  82.590                       O
ATOM    814  N   LYS    53      67.261 -12.044  83.261                       N
ATOM    815  H   LYS    53      67.362 -11.060  83.106                       H
ATOM    816  CA  LYS    53      66.515 -12.519  84.426                       C
ATOM    817  HA  LYS    53      66.918 -13.442  84.784                       H
ATOM    818  CB  LYS    53      66.617 -11.466  85.548                       C
ATOM    819  HB2 LYS    53      67.646 -11.314  85.792                       H
ATOM    820  HB3 LYS    53      66.187 -10.543  85.216                       H
ATOM    821  CG  LYS    53      65.874 -11.964  86.804                       C
ATOM    822  HG2 LYS    53      64.837 -12.104  86.579                       H
ATOM    823  HG3 LYS    53      66.299 -12.891  87.122                       H
ATOM    824  CD  LYS    53      66.028 -10.920  87.927                       C
ATOM    825  HD2 LYS    53      67.069 -10.774  88.133                       H
ATOM    826  HD3 LYS    53      65.594  -9.992  87.616                       H
ATOM    827  CE  LYS    53      65.323 -11.418  89.202                       C
ATOM    828  HE2 LYS    53      64.283 -11.559  89.003                       H
ATOM    829  HE3 LYS    53      65.757 -12.347  89.510                       H
ATOM    830  NZ  LYS    53      65.490 -10.422  90.270                       N
ATOM    831  HZ1 LYS    53      65.033 -10.743  91.100                       H
ATOM    832  HZ2 LYS    53      66.467 -10.292  90.456                       H
ATOM    833  HZ3 LYS    53      65.089  -9.552  89.981                       H
ATOM    834  C   LYS    53      65.053 -12.730  83.982                       C
ATOM    835  O   LYS    53      64.283 -13.493  84.620                       O
ATOM    836  N   LEU    54      64.643 -12.085  82.881                       N
ATOM    837  H   LEU    54      65.301 -11.528  82.376                       H
ATOM    838  CA  LEU    54      63.263 -12.176  82.380                       C
ATOM    839  HA  LEU    54      62.580 -12.236  83.202                       H
ATOM    840  CB  LEU    54      62.964 -10.923  81.543                       C
ATOM    841  HB2 LEU    54      63.059 -10.054  82.157                       H
ATOM    842  HB3 LEU    54      63.658 -10.866  80.729                       H
ATOM    843  CG  LEU    54      61.535 -11.003  80.982                       C
ATOM    844  HG  LEU    54      61.440 -11.872  80.363                       H
ATOM    845  CD1 LEU    54      60.525 -11.091  82.141                       C
ATOM    846 HD11 LEU    54      59.531 -11.143  81.746                       H
ATOM    847 HD12 LEU    54      60.724 -11.968  82.721                       H
ATOM    848 HD13 LEU    54      60.617 -10.224  82.761                       H
ATOM    849  CD2 LEU    54      61.252  -9.743  80.143                       C
ATOM    850 HD21 LEU    54      60.259  -9.791  79.747                       H
ATOM    851 HD22 LEU    54      61.348  -8.875  80.760                       H
ATOM    852 HD23 LEU    54      61.954  -9.687  79.336                       H
ATOM    853  C   LEU    54      63.097 -13.440  81.507                       C
ATOM    854  O   LEU    54      61.960 -13.977  81.406                       O
ATOM    855  N   TRP    55      64.139 -13.989  80.870                       N
ATOM    856  H   TRP    55      65.038 -13.552  80.909                       H
ATOM    857  CA  TRP    55      63.956 -15.254  80.131                       C
ATOM    858  HA  TRP    55      62.989 -15.274  79.675                       H
ATOM    859  CB  TRP    55      65.025 -15.413  79.037                       C
ATOM    860  HB2 TRP    55      64.910 -14.644  78.300                       H
ATOM    861  HB3 TRP    55      66.004 -15.347  79.462                       H
ATOM    862  CG  TRP    55      64.831 -16.806  78.407                       C
ATOM    863  CD1 TRP    55      63.626 -17.523  78.343                       C
ATOM    864  HD1 TRP    55      62.673 -17.179  78.689                       H
ATOM    865  NE1 TRP    55      63.873 -18.725  77.780                       N
ATOM    866  HE1 TRP    55      63.197 -19.446  77.625                       H
ATOM    867  CE2 TRP    55      65.176 -18.793  77.460                       C
ATOM    868  CZ2 TRP    55      65.879 -19.840  76.874                       C
ATOM    869  HZ2 TRP    55      65.393 -20.757  76.621                       H
ATOM    870  CH2 TRP    55      67.254 -19.646  76.622                       C
ATOM    871  HH2 TRP    55      67.826 -20.430  76.173                       H
ATOM    872  CZ3 TRP    55      67.883 -18.417  76.964                       C
ATOM    873  HZ3 TRP    55      68.922 -18.277  76.757                       H
ATOM    874  CE3 TRP    55      67.140 -17.381  77.572                       C
ATOM    875  HE3 TRP    55      67.599 -16.453  77.840                       H
ATOM    876  CD2 TRP    55      65.791 -17.616  77.814                       C
ATOM    877  C   TRP    55      64.067 -16.417  81.124                       C
ATOM    878  O   TRP    55      63.519 -17.518  80.864                       O
ATOM    879  N   HID    56      64.726 -16.253  82.266                       N
ATOM    880  H   HID    56      65.159 -15.375  82.474                       H
ATOM    881  CA  HID    56      64.800 -17.354  83.227                       C
ATOM    882  HA  HID    56      64.897 -18.291  82.715                       H
ATOM    883  CB  HID    56      66.020 -17.151  84.142                       C
ATOM    884  HB2 HID    56      65.916 -16.227  84.673                       H
ATOM    885  HB3 HID    56      66.082 -17.959  84.840                       H
ATOM    886  CG  HID    56      67.297 -17.107  83.286                       C
ATOM    887  ND1 HID    56      67.835 -16.024  82.747                       N
ATOM    888  HD1 HID    56      67.481 -15.092  82.823                       H
ATOM    889  CE1 HID    56      68.939 -16.394  82.082                       C
ATOM    890  HE1 HID    56      69.581 -15.724  81.547                       H
ATOM    891  NE2 HID    56      69.118 -17.731  82.184                       N
ATOM    892  CD2 HID    56      68.099 -18.184  82.933                       C
ATOM    893  HD2 HID    56      67.936 -19.204  83.206                       H
ATOM    894  C   HID    56      63.503 -17.351  84.051                       C
ATOM    895  O   HID    56      63.091 -18.404  84.605                       O
ATOM    896  N   LEU    57      62.813 -16.212  84.148                       N
ATOM    897  H   LEU    57      63.157 -15.385  83.702                       H
ATOM    898  CA  LEU    57      61.549 -16.155  84.890                       C
ATOM    899  HA  LEU    57      61.586 -16.825  85.723                       H
ATOM    900  CB  LEU    57      61.315 -14.722  85.393                       C
ATOM    901  HB2 LEU    57      61.284 -14.054  84.557                       H
ATOM    902  HB3 LEU    57      60.388 -14.675  85.922                       H
ATOM    903  CG  LEU    57      62.462 -14.317  86.334                       C
ATOM    904  HG  LEU    57      63.395 -14.370  85.806                       H
ATOM    905  CD1 LEU    57      62.233 -12.879  86.826                       C
ATOM    906 HD11 LEU    57      63.026 -12.597  87.485                       H
ATOM    907 HD12 LEU    57      62.213 -12.214  85.986                       H
ATOM    908 HD13 LEU    57      61.300 -12.825  87.345                       H
ATOM    909  CD2 LEU    57      62.498 -15.276  87.537                       C
ATOM    910 HD21 LEU    57      63.292 -14.992  88.196                       H
ATOM    911 HD22 LEU    57      61.565 -15.228  88.058                       H
ATOM    912 HD23 LEU    57      62.663 -16.276  87.191                       H
ATOM    913  C   LEU    57      60.400 -16.569  83.958                       C
ATOM    914  O   LEU    57      59.374 -17.115  84.438                       O
ATOM    915  N   LYS    58      60.485 -16.367  82.639                       N
ATOM    916  H   LYS    58      61.275 -15.891  82.244                       H
ATOM    917  CA  LYS    58      59.406 -16.869  81.784                       C
ATOM    918  HA  LYS    58      58.480 -16.807  82.315                       H
ATOM    919  CB  LYS    58      59.307 -16.058  80.470                       C
ATOM    920  HB2 LYS    58      60.237 -16.130  79.947                       H
ATOM    921  HB3 LYS    58      58.521 -16.463  79.866                       H
ATOM    922  CG  LYS    58      58.999 -14.576  80.757                       C
ATOM    923  HG2 LYS    58      58.069 -14.499  81.279                       H
ATOM    924  HG3 LYS    58      59.778 -14.153  81.356                       H
ATOM    925  CD  LYS    58      58.906 -13.820  79.410                       C
ATOM    926  HD2 LYS    58      59.844 -13.888  78.903                       H
ATOM    927  HD3 LYS    58      58.139 -14.264  78.810                       H
ATOM    928  CE  LYS    58      58.561 -12.339  79.660                       C
ATOM    929  HE2 LYS    58      57.615 -12.275  80.160                       H
ATOM    930  HE3 LYS    58      59.316 -11.894  80.271                       H
ATOM    931  NZ  LYS    58      58.486 -11.626  78.374                       N
ATOM    932  HZ1 LYS    58      58.254 -10.666  78.539                       H
ATOM    933  HZ2 LYS    58      59.371 -11.681  77.910                       H
ATOM    934  HZ3 LYS    58      57.781 -12.045  77.798                       H
ATOM    935  C   LYS    58      59.718 -18.330  81.432                       C
ATOM    936  O   LYS    58      58.784 -19.174  81.327                       O
ATOM    937  N   ASN    59      60.991 -18.708  81.230                       N
ATOM    938  H   ASN    59      61.725 -18.032  81.251                       H
ATOM    939  CA  ASN    59      61.298 -20.116  80.958                       C
ATOM    940  HA  ASN    59      60.417 -20.592  80.589                       H
ATOM    941  CB  ASN    59      62.428 -20.211  79.923                       C
ATOM    942  HB2 ASN    59      63.311 -19.759  80.319                       H
ATOM    943  HB3 ASN    59      62.618 -21.244  79.708                       H
ATOM    944  CG  ASN    59      62.041 -19.482  78.626                       C
ATOM    945  OD1 ASN    59      60.838 -19.401  78.241                       O
ATOM    946  ND2 ASN    59      63.024 -18.924  77.910                       N
ATOM    947 HD21 ASN    59      62.830 -18.454  77.055                       H
ATOM    948 HD22 ASN    59      63.959 -18.988  78.244                       H
ATOM    949  C   ASN    59      61.790 -20.818  82.239                       C
ATOM    950  O   ASN    59      61.470 -22.018  82.474                       O
HETATM  951  N   PRB    60      62.580 -20.151  83.080                       N
HETATM  952  H   PRB    60      62.817 -19.202  82.885                       H
HETATM  953  CA  PRB    60      63.114 -20.824  84.275                       C
HETATM  954  HA  PRB    60      63.186 -21.875  84.086                       H
HETATM  955  CB  PRB    60      64.523 -20.224  84.542                       C
HETATM  956  HB2 PRB    60      65.061 -20.276  83.619                       H
HETATM  957  HB3 PRB    60      64.383 -19.210  84.838                       H
HETATM  958  CG  PRB    60      65.413 -20.940  85.603                       C
HETATM  959  CD  PRB    60      65.538 -20.740  86.979                       C
HETATM  960  HD1 PRB    60      64.935 -20.116  87.604                       H
HETATM  961  C   PRB    60      62.126 -20.560  85.439                       C
HETATM  962  O   PRB    60      62.430 -20.741  86.645                       O
ATOM    963  N   VAL    61      60.914 -20.093  85.072                       N
ATOM    964  H   VAL    61      60.820 -19.772  84.133                       H
ATOM    965  CA  VAL    61      59.716 -19.987  85.936                       C
ATOM    966  HA  VAL    61      59.977 -20.112  86.970                       H
ATOM    967  CB  VAL    61      59.090 -18.606  85.735                       C
ATOM    968  HB  VAL    61      58.886 -18.444  84.698                       H
ATOM    969  CG1 VAL    61      57.771 -18.532  86.519                       C
ATOM    970 HG11 VAL    61      57.334 -17.564  86.398                       H
ATOM    971 HG12 VAL    61      57.095 -19.277  86.149                       H
ATOM    972 HG13 VAL    61      57.965 -18.712  87.555                       H
ATOM    973  CG2 VAL    61      60.071 -17.535  86.246                       C
ATOM    974 HG21 VAL    61      59.639 -16.565  86.118                       H
ATOM    975 HG22 VAL    61      60.263 -17.702  87.285                       H
ATOM    976 HG23 VAL    61      60.986 -17.593  85.701                       H
ATOM    977  C   VAL    61      58.681 -21.039  85.504                       C
ATOM    978  O   VAL    61      57.805 -21.459  86.307                       O
ATOM    979  N   ALA    62      58.735 -21.474  84.246                       N
ATOM    980  H   ALA    62      59.554 -21.277  83.709                       H
ATOM    981  CA  ALA    62      57.655 -22.231  83.597                       C
ATOM    982  HA  ALA    62      56.695 -21.826  83.850                       H
ATOM    983  CB  ALA    62      57.864 -22.127  82.081                       C
ATOM    984  HB1 ALA    62      57.096 -22.673  81.579                       H
ATOM    985  HB2 ALA    62      57.822 -21.101  81.785                       H
ATOM    986  HB3 ALA    62      58.818 -22.532  81.824                       H
ATOM    987  C   ALA    62      57.708 -23.686  84.067                       C
ATOM    988  O   ALA    62      56.733 -24.454  83.872                       O
ATOM    989  N   ARG    63      58.780 -24.108  84.727                       N
ATOM    990  H   ARG    63      59.542 -23.478  84.879                       H
ATOM    991  CA  ARG    63      58.844 -25.466  85.278                       C
ATOM    992  HA  ARG    63      58.517 -26.194  84.565                       H
ATOM    993  CB  ARG    63      60.304 -25.749  85.678                       C
ATOM    994  HB2 ARG    63      60.916 -25.755  84.799                       H
ATOM    995  HB3 ARG    63      60.647 -24.989  86.347                       H
ATOM    996  CG  ARG    63      60.398 -27.107  86.390                       C
ATOM    997  HG2 ARG    63      59.805 -27.079  87.280                       H
ATOM    998  HG3 ARG    63      60.041 -27.887  85.751                       H
ATOM    999  CD  ARG    63      61.871 -27.369  86.753                       C
ATOM   1000  HD2 ARG    63      61.949 -28.284  87.302                       H
ATOM   1001  HD3 ARG    63      62.449 -27.442  85.856                       H
ATOM   1002  NE  ARG    63      62.380 -26.248  87.563                       N
ATOM   1003  HE  ARG    63      62.786 -25.458  87.102                       H
ATOM   1004  CZ  ARG    63      62.312 -26.261  88.903                       C
ATOM   1005  NH1 ARG    63      61.772 -27.298  89.554                       N
ATOM   1006 HH11 ARG    63      61.416 -28.081  89.046                       H
ATOM   1007 HH12 ARG    63      61.727 -27.287  90.552                       H
ATOM   1008  NH2 ARG    63      62.791 -25.223  89.602                       N
ATOM   1009 HH21 ARG    63      63.198 -24.444  89.125                       H
ATOM   1010 HH22 ARG    63      62.743 -25.228  90.598                       H
ATOM   1011  C   ARG    63      57.894 -25.535  86.497                       C
ATOM   1012  O   ARG    63      57.503 -26.647  86.929                       O
ATOM   1013  N   LEU    64      57.461 -24.402  87.060                       N
ATOM   1014  H   LEU    64      57.755 -23.525  86.677                       H
ATOM   1015  CA  LEU    64      56.546 -24.411  88.220                       C
ATOM   1016  HA  LEU    64      56.810 -25.206  88.885                       H
ATOM   1017  CB  LEU    64      56.670 -23.058  88.940                       C
ATOM   1018  HB2 LEU    64      56.415 -22.273  88.259                       H
ATOM   1019  HB3 LEU    64      56.007 -23.032  89.779                       H
ATOM   1020  CG  LEU    64      58.115 -22.869  89.427                       C
ATOM   1021  HG  LEU    64      58.786 -22.919  88.593                       H
ATOM   1022  CD1 LEU    64      58.253 -21.496  90.106                       C
ATOM   1023 HD11 LEU    64      59.258 -21.371  90.455                       H
ATOM   1024 HD12 LEU    64      58.022 -20.725  89.401                       H
ATOM   1025 HD13 LEU    64      57.579 -21.438  90.934                       H
ATOM   1026  CD2 LEU    64      58.458 -23.981  90.433                       C
ATOM   1027 HD21 LEU    64      59.461 -23.850  90.782                       H
ATOM   1028 HD22 LEU    64      57.783 -23.929  91.263                       H
ATOM   1029 HD23 LEU    64      58.367 -24.935  89.958                       H
ATOM   1030  C   LEU    64      55.079 -24.626  87.753                       C
ATOM   1031  O   LEU    64      54.253 -25.143  88.550                       O
ATOM   1032  N   LYS    65      54.677 -24.289  86.516                       N
ATOM   1033  H   LYS    65      55.321 -23.863  85.883                       H
ATOM   1034  CA  LYS    65      53.286 -24.560  86.078                       C
ATOM   1035  HA  LYS    65      52.614 -24.436  86.903                       H
ATOM   1036  CB  LYS    65      52.884 -23.595  84.947                       C
ATOM   1037  HB2 LYS    65      53.569 -23.697  84.132                       H
ATOM   1038  HB3 LYS    65      51.895 -23.837  84.618                       H
ATOM   1039  CG  LYS    65      52.895 -22.143  85.452                       C
ATOM   1040  HG2 LYS    65      52.218 -22.045  86.274                       H
ATOM   1041  HG3 LYS    65      53.881 -21.876  85.771                       H
ATOM   1042  CD  LYS    65      52.444 -21.222  84.303                       C
ATOM   1043  HD2 LYS    65      53.126 -21.313  83.483                       H
ATOM   1044  HD3 LYS    65      51.463 -21.508  83.987                       H
ATOM   1045  CE  LYS    65      52.415 -19.761  84.785                       C
ATOM   1046  HE2 LYS    65      51.744 -19.670  85.612                       H
ATOM   1047  HE3 LYS    65      53.397 -19.464  85.089                       H
ATOM   1048  NZ  LYS    65      51.956 -18.902  83.683                       N
ATOM   1049  HZ1 LYS    65      51.934 -17.950  83.990                       H
ATOM   1050  HZ2 LYS    65      52.583 -18.988  82.908                       H
ATOM   1051  HZ3 LYS    65      51.037 -19.184  83.403                       H
ATOM   1052  C   LYS    65      53.188 -26.006  85.559                       C
ATOM   1053  O   LYS    65      52.078 -26.603  85.578                       O
ATOM   1054  N   LYS    66      54.269 -26.639  85.100                       N
ATOM   1055  H   LYS    66      55.157 -26.182  85.105                       H
ATOM   1056  CA  LYS    66      54.148 -28.020  84.608                       C
ATOM   1057  HA  LYS    66      53.217 -28.142  84.096                       H
ATOM   1058  CB  LYS    66      55.308 -28.333  83.643                       C
ATOM   1059  HB2 LYS    66      55.286 -27.653  82.818                       H
ATOM   1060  HB3 LYS    66      56.238 -28.232  84.163                       H
ATOM   1061  CG  LYS    66      55.158 -29.775  83.121                       C
ATOM   1062  HG2 LYS    66      55.974 -30.007  82.469                       H
ATOM   1063  HG3 LYS    66      55.157 -30.455  83.946                       H
ATOM   1064  CD  LYS    66      53.832 -29.898  82.344                       C
ATOM   1065  HD2 LYS    66      53.015 -29.655  82.989                       H
ATOM   1066  HD3 LYS    66      53.845 -29.221  81.514                       H
ATOM   1067  CE  LYS    66      53.664 -31.339  81.826                       C
ATOM   1068  HE2 LYS    66      54.487 -31.589  81.189                       H
ATOM   1069  HE3 LYS    66      53.638 -32.014  82.655                       H
ATOM   1070  NZ  LYS    66      52.409 -31.443  81.066                       N
ATOM   1071  HZ1 LYS    66      52.298 -32.381  80.734                       H
ATOM   1072  HZ2 LYS    66      51.639 -31.205  81.658                       H
ATOM   1073  HZ3 LYS    66      52.438 -30.814  80.287                       H
ATOM   1074  C   LYS    66      54.194 -28.972  85.817                       C
ATOM   1075  O   LYS    66      53.631 -30.096  85.766                       O
ATOM   1076  N   LYS    67      54.829 -28.579  86.926                       N
ATOM   1077  H   LYS    67      55.292 -27.692  86.940                       H
ATOM   1078  CA  LYS    67      54.846 -29.423  88.130                       C
ATOM   1079  HA  LYS    67      54.848 -30.455  87.853                       H
ATOM   1080  CB  LYS    67      56.105 -29.117  88.955                       C
ATOM   1081  HB2 LYS    67      56.109 -28.085  89.237                       H
ATOM   1082  HB3 LYS    67      56.108 -29.728  89.833                       H
ATOM   1083  CG  LYS    67      57.356 -29.424  88.118                       C
ATOM   1084  HG2 LYS    67      57.345 -30.451  87.822                       H
ATOM   1085  HG3 LYS    67      57.368 -28.803  87.247                       H
ATOM   1086  CD  LYS    67      58.605 -29.151  88.970                       C
ATOM   1087  HD2 LYS    67      58.618 -28.122  89.266                       H
ATOM   1088  HD3 LYS    67      58.584 -29.773  89.840                       H
ATOM   1089  CE  LYS    67      59.866 -29.464  88.149                       C
ATOM   1090  HE2 LYS    67      59.852 -30.489  87.846                       H
ATOM   1091  HE3 LYS    67      59.895 -28.837  87.283                       H
ATOM   1092  NZ  LYS    67      61.053 -29.214  88.978                       N
ATOM   1093  HZ1 LYS    67      61.878 -29.417  88.450                       H
ATOM   1094  HZ2 LYS    67      61.066 -28.254  89.262                       H
ATOM   1095  HZ3 LYS    67      61.022 -29.802  89.789                       H
ATOM   1096  C   LYS    67      53.600 -29.121  88.978                       C
ATOM   1097  O   LYS    67      53.183 -29.976  89.802                       O
ATOM   1098  N   ASN    68      52.950 -27.959  88.840                       N
ATOM   1099  H   ASN    68      53.212 -27.315  88.123                       H
ATOM   1100  CA  ASN    68      51.840 -27.648  89.747                       C
ATOM   1101  HA  ASN    68      52.078 -28.001  90.730                       H
ATOM   1102  CB  ASN    68      51.611 -26.125  89.787                       C
ATOM   1103  HB2 ASN    68      51.356 -25.778  88.807                       H
ATOM   1104  HB3 ASN    68      50.812 -25.902  90.463                       H
ATOM   1105  CG  ASN    68      52.897 -25.421  90.258                       C
ATOM   1106  OD1 ASN    68      54.019 -25.931  90.004                       O
ATOM   1107  ND2 ASN    68      52.824 -24.269  90.933                       N
ATOM   1108 HD21 ASN    68      53.661 -23.808  91.227                       H
ATOM   1109 HD22 ASN    68      51.936 -23.867  91.145                       H
ATOM   1110  C   ASN    68      50.568 -28.360  89.259                       C
ATOM   1111  O   ASN    68      49.712 -28.734  90.103                       O
ATOM   1112  N   ALA    69      50.355 -28.607  87.961                       N
ATOM   1113  H   ALA    69      50.965 -28.245  87.256                       H
ATOM   1114  CA  ALA    69      49.200 -29.438  87.613                       C
ATOM   1115  HA  ALA    69      48.450 -29.319  88.365                       H
ATOM   1116  CB  ALA    69      48.624 -29.028  86.244                       C
ATOM   1117  HB1 ALA    69      47.783 -29.649  86.010                       H
ATOM   1118  HB2 ALA    69      48.314 -28.006  86.279                       H
ATOM   1119  HB3 ALA    69      49.375 -29.148  85.490                       H
ATOM   1120  C   ALA    69      49.650 -30.910  87.553                       C
ATOM   1121  O   ALA    69      48.884 -31.816  87.976                       O
ATOM   1122  N   GLU    70      50.847 -31.236  87.043                       N
ATOM   1123  H   GLU    70      51.426 -30.536  86.622                       H
ATOM   1124  CA  GLU    70      51.288 -32.635  87.094                       C
ATOM   1125  HA  GLU    70      50.835 -33.174  86.289                       H
ATOM   1126  CB  GLU    70      52.819 -32.715  86.963                       C
ATOM   1127  HB2 GLU    70      53.276 -32.173  87.765                       H
ATOM   1128  HB3 GLU    70      53.130 -33.738  87.002                       H
ATOM   1129  CG  GLU    70      53.245 -32.098  85.618                       C
ATOM   1130  HG2 GLU    70      52.791 -32.642  84.816                       H
ATOM   1131  HG3 GLU    70      52.931 -31.077  85.579                       H
ATOM   1132  CD  GLU    70      54.777 -32.169  85.483                       C
ATOM   1133  OE1 GLU    70      55.524 -32.126  86.547                       O
ATOM   1134  OE2 GLU    70      55.323 -32.272  84.308                       O
ATOM   1135  C   GLU    70      50.868 -33.232  88.446                       C
ATOM   1136  O   GLU    70      50.469 -34.423  88.528                       O
ATOM   1137  N   CYX    71      50.949 -32.454  89.538                       N
ATOM   1138  H   CYX    71      51.355 -31.544  89.465                       H
ATOM   1139  CA  CYX    71      50.459 -32.926  90.839                       C
ATOM   1140  HA  CYX    71      50.452 -33.996  90.854                       H
ATOM   1141  CB  CYX    71      51.392 -32.413  91.964                       C
ATOM   1142  HB2 CYX    71      52.356 -32.864  91.844                       H
ATOM   1143  HB3 CYX    71      51.486 -31.349  91.908                       H
ATOM   1144  SG  CYX    71      50.699 -32.843  93.547                       S
ATOM   1145  C   CYX    71      49.021 -32.415  91.062                       C
ATOM   1146  O   CYX    71      48.211 -33.146  91.685                       O
ATOM   1147  N   LYS    72      48.599 -31.219  90.621                       N
ATOM   1148  H   LYS    72      49.225 -30.572  90.185                       H
ATOM   1149  CA  LYS    72      47.177 -30.902  90.811                       C
ATOM   1150  HA  LYS    72      47.029 -30.501  91.792                       H
ATOM   1151  CB  LYS    72      46.684 -29.873  89.777                       C
ATOM   1152  HB2 LYS    72      47.234 -28.961  89.881                       H
ATOM   1153  HB3 LYS    72      46.820 -30.257  88.789                       H
ATOM   1154  CG  LYS    72      45.185 -29.611  90.034                       C
ATOM   1155  HG2 LYS    72      44.645 -30.529  89.934                       H
ATOM   1156  HG3 LYS    72      45.059 -29.228  91.026                       H
ATOM   1157  CD  LYS    72      44.637 -28.588  89.023                       C
ATOM   1158  HD2 LYS    72      45.170 -27.666  89.120                       H
ATOM   1159  HD3 LYS    72      44.758 -28.965  88.029                       H
ATOM   1160  CE  LYS    72      43.141 -28.355  89.312                       C
ATOM   1161  HE2 LYS    72      42.613 -29.281  89.217                       H
ATOM   1162  HE3 LYS    72      43.026 -27.980  90.307                       H
ATOM   1163  NZ  LYS    72      42.594 -27.381  88.357                       N
ATOM   1164  HZ1 LYS    72      42.698 -27.731  87.426                       H
ATOM   1165  HZ2 LYS    72      41.623 -27.235  88.552                       H
ATOM   1166  HZ3 LYS    72      43.086 -26.515  88.445                       H
ATOM   1167  C   LYS    72      46.385 -32.207  90.633                       C
ATOM   1168  O   LYS    72      46.172 -32.965  91.614                       O
ATOM   1169  N   ALA    73      45.935 -32.529  89.412                       N
ATOM   1170  H   ALA    73      46.033 -31.876  88.660                       H
ATOM   1171  CA  ALA    73      45.307 -33.833  89.168                       C
ATOM   1172  HA  ALA    73      44.841 -34.180  90.066                       H
ATOM   1173  CB  ALA    73      44.247 -33.704  88.058                       C
ATOM   1174  HB1 ALA    73      43.798 -34.660  87.883                       H
ATOM   1175  HB2 ALA    73      43.494 -33.007  88.362                       H
ATOM   1176  HB3 ALA    73      44.712 -33.359  87.158                       H
ATOM   1177  C   ALA    73      46.394 -34.831  88.723                       C
ATOM   1178  O   ALA    73      46.099 -35.778  87.948                       O
HETATM 1179  N   NHE    74      47.611 -34.694  89.144                       N
HETATM 1180  HN1 NHE    74      47.845 -33.945  89.763                       H
HETATM 1181  HN2 NHE    74      48.317 -35.337  88.850                       H
HETATM 1182  NF  PZ4    75      58.213 -24.293  98.633                       N
HETATM 1183  NB  PZ4    75      59.489 -24.372  98.923                       N
HETATM 1184  NG  PZ4    75      60.093 -23.305  98.521                       N
HETATM 1185  CD  PZ4    75      61.523 -23.020  98.639                       C
HETATM 1186  HD1 PZ4    75      61.662 -21.967  98.780                       H
HETATM 1187  HD2 PZ4    75      61.956 -23.541  99.474                       H
HETATM 1188  CE  PZ4    75      62.172 -23.458  97.331                       C
HETATM 1189  HE2 PZ4    75      61.656 -22.976  96.528                       H
HETATM 1190  HE3 PZ4    75      62.098 -24.523  97.221                       H
HETATM 1191  OZ  PZ4    75      63.531 -23.060  97.284                       O
HETATM 1192  CH  PZ4    75      63.804 -23.232  95.907                       C
HETATM 1193  HH2 PZ4    75      63.002 -22.784  95.359                       H
HETATM 1194  HH3 PZ4    75      63.860 -24.276  95.682                       H
HETATM 1195  CQ  PZ4    75      65.098 -22.548  95.486                       C
HETATM 1196  HQ2 PZ4    75      65.946 -23.001  95.954                       H
HETATM 1197  HQ3 PZ4    75      65.076 -21.510  95.750                       H
HETATM 1198  OI  PZ4    75      65.128 -22.690  94.078                       O
HETATM 1199  CK  PZ4    75      66.208 -22.091  93.385                       C
HETATM 1200  HK2 PZ4    75      66.339 -21.072  93.685                       H
HETATM 1201  HK3 PZ4    75      67.118 -22.627  93.572                       H
HETATM 1202  CV  PZ4    75      65.804 -22.161  91.906                       C
HETATM 1203  HV2 PZ4    75      65.619 -23.181  91.648                       H
HETATM 1204  HV3 PZ4    75      64.915 -21.586  91.778                       H
HETATM 1205  OM  PZ4    75      66.801 -21.667  91.038                       O
HETATM 1206  CN  PZ4    75      66.169 -21.613  89.757                       C
HETATM 1207  HN2 PZ4    75      65.538 -20.748  89.714                       H
HETATM 1208  HN3 PZ4    75      65.578 -22.499  89.609                       H
HETATM 1209  CX  PZ4    75      67.232 -21.561  88.675                       C
HETATM 1210  HX2 PZ4    75      67.866 -20.709  88.822                       H
HETATM 1211  HX3 PZ4    75      67.815 -22.456  88.740                       H
HETATM 1212  NO  PZ4    75      66.600 -21.478  87.344                       N
HETATM 1213  NP  PZ4    75      67.028 -22.134  86.327                       N
HETATM 1214  NR  PZ4    75      66.304 -21.884  85.284                       N
END
CONECT    1    2
CONECT    2    1    5    3    4
CONECT    3    2
CONECT    4    2
CONECT    5    2    7    6
CONECT    6    5
CONECT    7    5
CONECT  432  434
CONECT  434  432  435  436
CONECT  435  434
CONECT  436  438  434  437  444
CONECT  437  436
CONECT  438  439  440  441  436
CONECT  439  438
CONECT  440  438
CONECT  441  438  442 1182
CONECT  442  441  443 1184
CONECT  443  442
CONECT  444  436  446  445
CONECT  445  444
CONECT  446  444
CONECT  529 1144
CONECT  555  557
CONECT  557  555  559  558
CONECT  558  557
CONECT  559  557
CONECT  560  561
CONECT  561  560  562  563  564
CONECT  562  561
CONECT  563  561
CONECT  564  561  565  566
CONECT  565  564
CONECT  566  564
CONECT  813  888
CONECT  865  946  948
CONECT  866  946
CONECT  888  813
CONECT  946  865  866
CONECT  948  865
CONECT  949  951
CONECT  951  949  953  952
CONECT  952  951
CONECT  953  955  951  961  954
CONECT  954  953
CONECT  955  956  957  958  953
CONECT  956  955
CONECT  957  955
CONECT  958 1214  955  959
CONECT  959 1212  958  960
CONECT  960  959
CONECT  961  953  962  963
CONECT  962  961
CONECT  963  961
CONECT 1006 1094
CONECT 1094 1006
CONECT 1144  529
CONECT 1177 1179
CONECT 1179 1177 1180 1181
CONECT 1180 1179
CONECT 1181 1179
CONECT 1182  441 1183
CONECT 1183 1182 1184
CONECT 1184  442 1183 1185
CONECT 1185 1184 1186 1187 1188
CONECT 1186 1185
CONECT 1187 1185
CONECT 1188 1185 1189 1190 1191
CONECT 1189 1188
CONECT 1190 1188
CONECT 1191 1188 1192
CONECT 1192 1191 1193 1194 1195
CONECT 1193 1192
CONECT 1194 1192
CONECT 1195 1192 1196 1197 1198
CONECT 1196 1195
CONECT 1197 1195
CONECT 1198 1195 1199
CONECT 1199 1198 1200 1201 1202
CONECT 1200 1199
CONECT 1201 1199
CONECT 1202 1199 1203 1204 1205
CONECT 1203 1202
CONECT 1204 1202
CONECT 1205 1202 1206
CONECT 1206 1205 1207 1208 1209
CONECT 1207 1206
CONECT 1208 1206
CONECT 1209 1206 1210 1211 1212
CONECT 1210 1209
CONECT 1211 1209
CONECT 1212 1209 1213  959
CONECT 1213 1212 1214
CONECT 1214 1213  958
