# Supplementary material for: Folded-state compatibility and unfolded-state constraint govern staple-based stabilization: guidelines from a coiled-coil model
Source: RSC Chem Biol. 2026 Feb 24;7(4):737–50. doi: 10.1039/d5cb00326a (PMC12980645; doi:10.1039/d5cb00326a)
Supplement: CB-007-D5CB00326A-s044 [file CB-007-D5CB00326A-s044.txt]

%VERSION  VERSION_STAMP = V0001.000  DATE = 11/21/24  16:35:58                  
%FLAG TITLE                                                                     
%FORMAT(20a4)                                                                   
default_name                                                                    
%FLAG POINTERS                                                                  
%FORMAT(10I8)                                                                   
    1212      24     617     602    1430     801    2725    2431       0       0
    6715      74     602     801    2431      75     157     162      47       0
       0       0       0       0       0       0       0       0      43       0
       0
%FLAG ATOM_NAME                                                                 
%FORMAT(20a4)                                                                   
H1  CH3 H2  H3  C   O   N   H   CA  HA  CB  HB2 HB3 CG  HG2 HG3 CD  OE1 OE2 C   
O   N   H   CA  HA  CB  HB  CG1 HG11HG12HG13CG2 HG21HG22HG23C   O   N   H   CA  
HA  CB  HB2 HB3 CG  HG2 HG3 CD  HD2 HD3 CE  HE2 HE3 NZ  HZ1 HZ2 HZ3 C   O   N   
H   CA  HA  CB  HB2 HB3 CG  HG2 HG3 CD  OE1 NE2 HE21HE22C   O   N   H   CA  HA  
CB  HB2 HB3 CG  HG  CD1 HD11HD12HD13CD2 HD21HD22HD23C   O   N   H   CA  HA  CB  
HB2 HB3 CG  HG2 HG3 CD  OE1 OE2 C   O   N   H   CA  HA  CB  HB1 HB2 HB3 C   O   
N   H   CA  HA  CB  HB2 HB3 CG  HG2 HG3 CD  OE1 OE2 C   O   N   H   CA  HA  CB  
HB  CG1 HG11HG12HG13CG2 HG21HG22HG23C   O   N   H   CA  HA  CB  HB2 HB3 CG  HG2 
HG3 CD  OE1 OE2 C   O   N   H   CA  HA  CB  HB2 HB3 CG  HG2 HG3 CD  OE1 OE2 C   
O   N   H   CA  HA  CB  HB2 HB3 CG  HG  CD1 HD11HD12HD13CD2 HD21HD22HD23C   O   
N   H   CA  HA  CB  HB2 HB3 CG  HG2 HG3 CD  OE1 OE2 C   O   N   H   CA  HA  CB  
HB2 HB3 OG  HG  C   O   N   H   CA  HA  CB  HB2 HB3 CG  HG2 HG3 CD  OE1 OE2 C   
O   N   H   CA  HA  CB  HB2 HB3 CG  HG  CD1 HD11HD12HD13CD2 HD21HD22HD23C   O   
N   H   CA  HA  CB  HB2 HB3 CG  CD1 HD1 NE1 HE1 CE2 CZ2 HZ2 CH2 HH2 CZ3 HZ3 CE3 
HE3 CD2 C   O   N   H   CA  HA  CB  HB2 HB3 CG  ND1 HD1 CE1 HE1 NE2 CD2 HD2 C   
O   N   H   CA  HA  CB  HB2 HB3 CG  HG  CD1 HD11HD12HD13CD2 HD21HD22HD23C   O   
N   H   CA  HA  CB  HB2 HB3 CG  HG2 HG3 CD  OE1 OE2 C   O   N   H   CA  HA  CB  
HB2 HB3 CG  OD1 ND2 HD21HD22C   O   N   H   CA  HA  CB  HB2 HB3 CG  HG2 HG3 CD  
OE1 OE2 C   O   N   H   CA  HA  CB  HB  CG1 HG11HG12HG13CG2 HG21HG22HG23C   O   
N   H   CA  HA  CB  HB1 HB2 HB3 C   O   N   H   CA  HA  CB  HB2 HB3 CG  HG2 HG3 
CD  HD2 HD3 NE  HE  CZ  NH1 HH11HH12NH2 HH21HH22C   O   N   H   CA  HA  CB  HB2 
HB3 CG  HG  CD1 HD11HD12HD13CD2 HD21HD22HD23C   O   N   H   C   O   CA  HA  CB  
HB2 HB3 CG  OD1 ND2 HD22CE  HE2 HE3 CZ  HZ2 HZ3 OH  CQ  HQ2 HQ3 CI  HI2 HI3 OK  
CV  HV2 HV3 CM  HM2 HM3 ON  CX  HX2 HX3 CW  HW2 HW3 NP  NR  NS  N   H   CA  HA  
CB  HB2 HB3 CG  HG2 HG3 CD  HD2 HD3 CE  HE2 HE3 NZ  HZ1 HZ2 HZ3 C   O   N   H   
CA  HA  CB  HB2 HB3 CG  HG2 HG3 CD  OE1 OE2 C   O   N   H   CA  HA  CB  HB2 HB3 
CG  OD1 ND2 HD21HD22C   O   N   H   CA  HA  CB  HB1 HB2 HB3 C   O   N   H   CA  
HA  CB  HB2 HB3 CG  HG2 HG3 CD  OE1 OE2 C   O   N   H   CA  HA  CB  HB2 HB3 SG  
C   O   N   H   CA  HA  CB  HB2 HB3 CG  HG2 HG3 CD  OE1 OE2 C   O   N   H   CA  
HA  CB  HB1 HB2 HB3 C   O   N   HN1 HN2 H1  CH3 H2  H3  C   O   N   H   CA  HA  
CB  HB2 HB3 CG  HG2 HG3 CD  HD2 HD3 CE  HE2 HE3 NZ  HZ1 HZ2 HZ3 C   O   N   H   
CA  HA  CB  HB  CG1 HG11HG12HG13CG2 HG21HG22HG23C   O   N   H   CA  HA  CB  HB2 
HB3 CG  HG2 HG3 CD  HD2 HD3 CE  HE2 HE3 NZ  HZ1 HZ2 HZ3 C   O   N   H   CA  HA  
CB  HB2 HB3 CG  HG2 HG3 CD  OE1 NE2 HE21HE22C   O   N   H   CA  HA  CB  HB2 HB3 
CG  HG  CD1 HD11HD12HD13CD2 HD21HD22HD23C   O   N   H   CA  HA  CB  HB2 HB3 CG  
HG2 HG3 CD  HD2 HD3 CE  HE2 HE3 NZ  HZ1 HZ2 HZ3 C   O   N   H   CA  HA  CB  HB1 
HB2 HB3 C   O   N   H   CA  HA  CB  HB2 HB3 CG  HG2 HG3 CD  HD2 HD3 CE  HE2 HE3 
NZ  HZ1 HZ2 HZ3 C   O   N   H   CA  HA  CB  HB  CG1 HG11HG12HG13CG2 HG21HG22HG23
C   O   N   H   CA  HA  CB  HB2 HB3 CG  HG2 HG3 CD  OE1 OE2 C   O   N   H   CA  
HA  CB  HB2 HB3 CG  HG2 HG3 CD  OE1 OE2 C   O   N   H   CA  HA  CB  HB2 HB3 CG  
HG  CD1 HD11HD12HD13CD2 HD21HD22HD23C   O   N   H   CA  HA  CB  HB2 HB3 CG  HG2 
HG3 CD  HD2 HD3 CE  HE2 HE3 NZ  HZ1 HZ2 HZ3 C   O   N   H   CA  HA  CB  HB2 HB3 
OG  HG  C   O   N   H   CA  HA  CB  HB2 HB3 CG  HG2 HG3 CD  HD2 HD3 CE  HE2 HE3 
NZ  HZ1 HZ2 HZ3 C   O   N   H   CA  HA  CB  HB2 HB3 CG  HG  CD1 HD11HD12HD13CD2 
HD21HD22HD23C   O   N   H   CA  HA  CB  HB2 HB3 CG  CD1 HD1 NE1 HE1 CE2 CZ2 HZ2 
CH2 HH2 CZ3 HZ3 CE3 HE3 CD2 C   O   N   H   CA  HA  CB  HB2 HB3 CG  ND1 HD1 CE1 
HE1 NE2 CD2 HD2 C   O   N   H   CA  HA  CB  HB2 HB3 CG  HG  CD1 HD11HD12HD13CD2 
HD21HD22HD23C   O   N   H   CA  HA  CB  HB2 HB3 CG  HG2 HG3 CD  HD2 HD3 CE  HE2 
HE3 NZ  HZ1 HZ2 HZ3 C   O   N   H   CA  HA  CB  HB2 HB3 CG  OD1 ND2 HD21HD22C   
O   N   H   C   O   CA  HA  CB  HB2 HB3 CG  CD  HD1 N   H   CA  HA  CB  HB  CG1 
HG11HG12HG13CG2 HG21HG22HG23C   O   N   H   CA  HA  CB  HB1 HB2 HB3 C   O   N   
H   CA  HA  CB  HB2 HB3 CG  HG2 HG3 CD  HD2 HD3 NE  HE  CZ  NH1 HH11HH12NH2 HH21
HH22C   O   N   H   CA  HA  CB  HB2 HB3 CG  HG  CD1 HD11HD12HD13CD2 HD21HD22HD23
C   O   N   H   CA  HA  CB  HB2 HB3 CG  HG2 HG3 CD  HD2 HD3 CE  HE2 HE3 NZ  HZ1 
HZ2 HZ3 C   O   N   H   CA  HA  CB  HB2 HB3 CG  HG2 HG3 CD  HD2 HD3 CE  HE2 HE3 
NZ  HZ1 HZ2 HZ3 C   O   N   H   CA  HA  CB  HB2 HB3 CG  HG2 HG3 CD  HD2 HD3 CE  
HE2 HE3 NZ  HZ1 HZ2 HZ3 C   O   N   H   CA  HA  CB  HB2 HB3 CG  OD1 ND2 HD21HD22
C   O   N   H   CA  HA  CB  HB1 HB2 HB3 C   O   N   H   CA  HA  CB  HB2 HB3 CG  
HG2 HG3 CD  OE1 OE2 C   O   N   H   CA  HA  CB  HB2 HB3 SG  C   O   N   H   CA  
HA  CB  HB2 HB3 CG  HG2 HG3 CD  HD2 HD3 CE  HE2 HE3 NZ  HZ1 HZ2 HZ3 C   O   N   
H   CA  HA  CB  HB1 HB2 HB3 C   O   N   HN1 HN2 
%FLAG CHARGE                                                                    
%FORMAT(5E16.8)                                                                 
  2.04636429E+00 -6.67300626E+00  2.04636429E+00  2.04636429E+00  1.08823576E+01
 -1.03484442E+01 -9.40817349E+00  5.35006728E+00  7.23425310E-01  2.01356415E+00
  1.02044880E+00 -3.15245790E-01 -3.15245790E-01  2.47823280E-01 -7.74447750E-01
 -7.74447750E-01  1.46762404E+01 -1.49204192E+01 -1.49204192E+01  9.77808618E+00
 -1.06035564E+01 -7.57501011E+00  4.95464337E+00 -1.59445125E+00  1.76574087E+00
  5.43935655E+00 -5.41202310E-01 -5.81655816E+00  1.44138393E+00  1.44138393E+00
  1.44138393E+00 -5.81655816E+00  1.44138393E+00  1.44138393E+00  1.44138393E+00
  1.08841798E+01 -1.03484442E+01 -6.33953817E+00  5.00566581E+00 -4.37335200E+00
  2.59849998E+00 -1.71289620E-01  6.59647260E-01  6.59647260E-01  3.40757010E-01
  1.87689690E-01  1.87689690E-01 -8.72848170E-01  1.13160483E+00  1.13160483E+00
 -2.60578890E-01  2.06823105E+00  2.06823105E+00 -7.02287442E+00  6.19558200E+00
  6.19558200E+00  6.19558200E+00  1.33769904E+01 -1.07402236E+01 -7.57501011E+00
  4.95464337E+00 -5.64891300E-02  1.54889550E+00 -6.56002800E-02  3.11601330E-01
  3.11601330E-01 -1.17533835E+00  6.41424960E-01  6.41424960E-01  1.26663207E+01
 -1.10900918E+01 -1.71417176E+01  7.74629973E+00  7.74629973E+00  1.08841798E+01
 -1.03484442E+01 -7.57501011E+00  4.95464337E+00 -9.43915140E-01  1.68009606E+00
 -2.00809746E+00  8.32759110E-01  8.32759110E-01  6.43429413E+00 -6.57825030E-01
 -7.50940983E+00  1.82223000E+00  1.82223000E+00  1.82223000E+00 -7.50940983E+00
  1.82223000E+00  1.82223000E+00  1.82223000E+00  1.08841798E+01 -1.03484442E+01
 -9.40817349E+00  5.35006728E+00  7.23425310E-01  2.01356415E+00  1.02044880E+00
 -3.15245790E-01 -3.15245790E-01  2.47823280E-01 -7.74447750E-01 -7.74447750E-01
  1.46762404E+01 -1.49204192E+01 -1.49204192E+01  9.77808618E+00 -1.06035564E+01
 -7.57501011E+00  4.95464337E+00  6.14091510E-01  1.49969529E+00 -3.32556975E+00
  1.09880469E+00  1.09880469E+00  1.09880469E+00  1.08841798E+01 -1.03484442E+01
 -9.40817349E+00  5.35006728E+00  7.23425310E-01  2.01356415E+00  1.02044880E+00
 -3.15245790E-01 -3.15245790E-01  2.47823280E-01 -7.74447750E-01 -7.74447750E-01
  1.46762404E+01 -1.49204192E+01 -1.49204192E+01  9.77808618E+00 -1.06035564E+01
 -7.57501011E+00  4.95464337E+00 -1.59445125E+00  1.76574087E+00  5.43935655E+00
 -5.41202310E-01 -5.81655816E+00  1.44138393E+00  1.44138393E+00  1.44138393E+00
 -5.81655816E+00  1.44138393E+00  1.44138393E+00  1.44138393E+00  1.08841798E+01
 -1.03484442E+01 -9.40817349E+00  5.35006728E+00  7.23425310E-01  2.01356415E+00
  1.02044880E+00 -3.15245790E-01 -3.15245790E-01  2.47823280E-01 -7.74447750E-01
 -7.74447750E-01  1.46762404E+01 -1.49204192E+01 -1.49204192E+01  9.77808618E+00
 -1.06035564E+01 -9.40817349E+00  5.35006728E+00  7.23425310E-01  2.01356415E+00
  1.02044880E+00 -3.15245790E-01 -3.15245790E-01  2.47823280E-01 -7.74447750E-01
 -7.74447750E-01  1.46762404E+01 -1.49204192E+01 -1.49204192E+01  9.77808618E+00
 -1.06035564E+01 -7.57501011E+00  4.95464337E+00 -9.43915140E-01  1.68009606E+00
 -2.00809746E+00  8.32759110E-01  8.32759110E-01  6.43429413E+00 -6.57825030E-01
 -7.50940983E+00  1.82223000E+00  1.82223000E+00  1.82223000E+00 -7.50940983E+00
  1.82223000E+00  1.82223000E+00  1.82223000E+00  1.08841798E+01 -1.03484442E+01
 -9.40817349E+00  5.35006728E+00  7.23425310E-01  2.01356415E+00  1.02044880E+00
 -3.15245790E-01 -3.15245790E-01  2.47823280E-01 -7.74447750E-01 -7.74447750E-01
  1.46762404E+01 -1.49204192E+01 -1.49204192E+01  9.77808618E+00 -1.06035564E+01
 -7.57501011E+00  4.95464337E+00 -4.53735270E-01  1.53613989E+00  3.85766091E+00
  6.41424960E-01  6.41424960E-01 -1.19283176E+01  7.79003325E+00  1.08841798E+01
 -1.03484442E+01 -9.40817349E+00  5.35006728E+00  7.23425310E-01  2.01356415E+00
  1.02044880E+00 -3.15245790E-01 -3.15245790E-01  2.47823280E-01 -7.74447750E-01
 -7.74447750E-01  1.46762404E+01 -1.49204192E+01 -1.49204192E+01  9.77808618E+00
 -1.06035564E+01 -7.57501011E+00  4.95464337E+00 -9.43915140E-01  1.68009606E+00
 -2.00809746E+00  8.32759110E-01  8.32759110E-01  6.43429413E+00 -6.57825030E-01
 -7.50940983E+00  1.82223000E+00  1.82223000E+00  1.82223000E+00 -7.50940983E+00
  1.82223000E+00  1.82223000E+00  1.82223000E+00  1.08841798E+01 -1.03484442E+01
 -7.57501011E+00  4.95464337E+00 -5.01113250E-01  2.04636429E+00 -9.11115000E-02
  6.17735970E-01  6.17735970E-01 -2.57845545E+00 -2.98481274E+00  3.75743826E+00
 -6.22838214E+00  6.21744876E+00  2.51467740E+00 -4.73962023E+00  2.86454556E+00
 -2.06640882E+00  2.58209991E+00 -3.59343756E+00  2.63676681E+00 -4.34966301E+00
  3.09779100E+00  2.26503189E+00  1.08841798E+01 -1.03484442E+01 -7.57501011E+00
  4.95464337E+00  3.42579240E-01  1.60538463E+00 -8.41870260E-01  7.32536460E-01
  7.32536460E-01 -4.84713180E-01 -6.94451853E+00  6.64931727E+00  3.74832711E+00
  2.53654416E+00 -1.04359112E+01  2.35432116E+00  2.09009781E+00  1.08841798E+01
 -1.03484442E+01 -7.57501011E+00  4.95464337E+00 -9.43915140E-01  1.68009606E+00
 -2.00809746E+00  8.32759110E-01  8.32759110E-01  6.43429413E+00 -6.57825030E-01
 -7.50940983E+00  1.82223000E+00  1.82223000E+00  1.82223000E+00 -7.50940983E+00
  1.82223000E+00  1.82223000E+00  1.82223000E+00  1.08841798E+01 -1.03484442E+01
 -9.40817349E+00  5.35006728E+00  7.23425310E-01  2.01356415E+00  1.02044880E+00
 -3.15245790E-01 -3.15245790E-01  2.47823280E-01 -7.74447750E-01 -7.74447750E-01
  1.46762404E+01 -1.49204192E+01 -1.49204192E+01  9.77808618E+00 -1.06035564E+01
 -7.57501011E+00  4.95464337E+00  2.60578890E-01  1.90969704E+00 -3.71917143E+00
  1.45231731E+00  1.45231731E+00  1.29924999E+01 -1.08076461E+01 -1.67481159E+01
  7.64607708E+00  7.64607708E+00  1.08841798E+01 -1.03484442E+01 -9.40817349E+00
  5.35006728E+00  7.23425310E-01  2.01356415E+00  1.02044880E+00 -3.15245790E-01
 -3.15245790E-01  2.47823280E-01 -7.74447750E-01 -7.74447750E-01  1.46762404E+01
 -1.49204192E+01 -1.49204192E+01  9.77808618E+00 -1.06035564E+01 -7.57501011E+00
  4.95464337E+00 -1.59445125E+00  1.76574087E+00  5.43935655E+00 -5.41202310E-01
 -5.81655816E+00  1.44138393E+00  1.44138393E+00  1.44138393E+00 -5.81655816E+00
  1.44138393E+00  1.44138393E+00  1.44138393E+00  1.08841798E+01 -1.03484442E+01
 -7.57501011E+00  4.95464337E+00  6.14091510E-01  1.49969529E+00 -3.32556975E+00
  1.09880469E+00  1.09880469E+00  1.09880469E+00  1.08841798E+01 -1.03484442E+01
 -6.33953817E+00  5.00566581E+00 -4.80522051E+00  2.84267880E+00 -1.27556100E-02
  5.95869210E-01  5.95869210E-01  7.10669700E-01  5.19335550E-01  5.19335550E-01
  8.85603780E-01  1.25187201E+00  1.25187201E+00 -9.64870785E+00  6.29762688E+00
  1.47163295E+01 -1.57203782E+01  8.15994594E+00  8.15994594E+00 -1.57203782E+01
  8.15994594E+00  8.15994594E+00  1.33769904E+01 -1.07402236E+01 -7.57501011E+00
  4.95464337E+00 -9.43915140E-01  1.68009606E+00 -2.00809746E+00  8.32759110E-01
  8.32759110E-01  6.43429413E+00 -6.57825030E-01 -7.50940983E+00  1.82223000E+00
  1.82223000E+00  1.82223000E+00 -7.50940983E+00  1.82223000E+00  1.82223000E+00
  1.82223000E+00  1.08841798E+01 -1.03484442E+01 -7.57501011E+00  4.95464337E+00
  1.08841798E+01 -1.03484442E+01  2.49645510E-01  1.63454031E+00 -9.14759460E-01
  6.43247190E-01  6.43247190E-01  1.00568874E+01 -9.87830883E+00 -1.03557331E+01
  6.38873838E+00 -2.18667600E-01  1.84774122E+00  1.84774122E+00  2.34885447E+00
  9.51204060E-01  9.51204060E-01 -8.46061389E+00  3.84854976E+00  3.84490530E-01
  3.84490530E-01  2.65681134E+00  6.74225100E-01  6.74225100E-01 -8.24376852E+00
  2.75156730E+00  7.10669700E-01  7.10669700E-01  1.88783028E+00  9.22048380E-01
  9.22048380E-01 -7.35998697E+00  3.46952592E+00  5.48491230E-01  5.48491230E-01
 -2.99574612E+00  1.72565181E+00  1.72565181E+00  6.96091860E+00 -4.66126434E+00
 -6.16278186E+00 -6.33953817E+00  5.00566581E+00 -4.37335200E+00  2.59849998E+00
 -1.71289620E-01  6.59647260E-01  6.59647260E-01  3.40757010E-01  1.87689690E-01
  1.87689690E-01 -8.72848170E-01  1.13160483E+00  1.13160483E+00 -2.60578890E-01
  2.06823105E+00  2.06823105E+00 -7.02287442E+00  6.19558200E+00  6.19558200E+00
  6.19558200E+00  1.33769904E+01 -1.07402236E+01 -9.40817349E+00  5.35006728E+00
  7.23425310E-01  2.01356415E+00  1.02044880E+00 -3.15245790E-01 -3.15245790E-01
  2.47823280E-01 -7.74447750E-01 -7.74447750E-01  1.46762404E+01 -1.49204192E+01
 -1.49204192E+01  9.77808618E+00 -1.06035564E+01 -7.57501011E+00  4.95464337E+00
  2.60578890E-01  1.90969704E+00 -3.71917143E+00  1.45231731E+00  1.45231731E+00
  1.29924999E+01 -1.08076461E+01 -1.67481159E+01  7.64607708E+00  7.64607708E+00
  1.08841798E+01 -1.03484442E+01 -7.57501011E+00  4.95464337E+00  6.14091510E-01
  1.49969529E+00 -3.32556975E+00  1.09880469E+00  1.09880469E+00  1.09880469E+00
  1.08841798E+01 -1.03484442E+01 -9.40817349E+00  5.35006728E+00  7.23425310E-01
  2.01356415E+00  1.02044880E+00 -3.15245790E-01 -3.15245790E-01  2.47823280E-01
 -7.74447750E-01 -7.74447750E-01  1.46762404E+01 -1.49204192E+01 -1.49204192E+01
  9.77808618E+00 -1.06035564E+01 -7.57501011E+00  4.95464337E+00  7.81736670E-01
  1.39582818E+00 -1.43956170E+00  1.65822930E+00  1.65822930E+00 -1.96983063E+00
  1.08841798E+01 -1.03484442E+01 -9.40817349E+00  5.35006728E+00  7.23425310E-01
  2.01356415E+00  1.02044880E+00 -3.15245790E-01 -3.15245790E-01  2.47823280E-01
 -7.74447750E-01 -7.74447750E-01  1.46762404E+01 -1.49204192E+01 -1.49204192E+01
  9.77808618E+00 -1.06035564E+01 -7.57501011E+00  4.95464337E+00  6.14091510E-01
  1.49969529E+00 -3.32556975E+00  1.09880469E+00  1.09880469E+00  1.09880469E+00
  1.08841798E+01 -1.03484442E+01 -8.43692490E+00  4.21846245E+00  4.21846245E+00
  2.04636429E+00 -6.67300626E+00  2.04636429E+00  2.04636429E+00  1.08823576E+01
 -1.03484442E+01 -6.33953817E+00  5.00566581E+00 -4.37335200E+00  2.59849998E+00
 -1.71289620E-01  6.59647260E-01  6.59647260E-01  3.40757010E-01  1.87689690E-01
  1.87689690E-01 -8.72848170E-01  1.13160483E+00  1.13160483E+00 -2.60578890E-01
  2.06823105E+00  2.06823105E+00 -7.02287442E+00  6.19558200E+00  6.19558200E+00
  6.19558200E+00  1.33769904E+01 -1.07402236E+01 -7.57501011E+00  4.95464337E+00
 -1.59445125E+00  1.76574087E+00  5.43935655E+00 -5.41202310E-01 -5.81655816E+00
  1.44138393E+00  1.44138393E+00  1.44138393E+00 -5.81655816E+00  1.44138393E+00
  1.44138393E+00  1.44138393E+00  1.08841798E+01 -1.03484442E+01 -6.33953817E+00
  5.00566581E+00 -4.37335200E+00  2.59849998E+00 -1.71289620E-01  6.59647260E-01
  6.59647260E-01  3.40757010E-01  1.87689690E-01  1.87689690E-01 -8.72848170E-01
  1.13160483E+00  1.13160483E+00 -2.60578890E-01  2.06823105E+00  2.06823105E+00
 -7.02287442E+00  6.19558200E+00  6.19558200E+00  6.19558200E+00  1.33769904E+01
 -1.07402236E+01 -7.57501011E+00  4.95464337E+00 -5.64891300E-02  1.54889550E+00
 -6.56002800E-02  3.11601330E-01  3.11601330E-01 -1.17533835E+00  6.41424960E-01
  6.41424960E-01  1.26663207E+01 -1.10900918E+01 -1.71417176E+01  7.74629973E+00
  7.74629973E+00  1.08841798E+01 -1.03484442E+01 -7.57501011E+00  4.95464337E+00
 -9.43915140E-01  1.68009606E+00 -2.00809746E+00  8.32759110E-01  8.32759110E-01
  6.43429413E+00 -6.57825030E-01 -7.50940983E+00  1.82223000E+00  1.82223000E+00
  1.82223000E+00 -7.50940983E+00  1.82223000E+00  1.82223000E+00  1.82223000E+00
  1.08841798E+01 -1.03484442E+01 -6.33953817E+00  5.00566581E+00 -4.37335200E+00
  2.59849998E+00 -1.71289620E-01  6.59647260E-01  6.59647260E-01  3.40757010E-01
  1.87689690E-01  1.87689690E-01 -8.72848170E-01  1.13160483E+00  1.13160483E+00
 -2.60578890E-01  2.06823105E+00  2.06823105E+00 -7.02287442E+00  6.19558200E+00
  6.19558200E+00  6.19558200E+00  1.33769904E+01 -1.07402236E+01 -7.57501011E+00
  4.95464337E+00  6.14091510E-01  1.49969529E+00 -3.32556975E+00  1.09880469E+00
  1.09880469E+00  1.09880469E+00  1.08841798E+01 -1.03484442E+01 -6.33953817E+00
  5.00566581E+00 -4.37335200E+00  2.59849998E+00 -1.71289620E-01  6.59647260E-01
  6.59647260E-01  3.40757010E-01  1.87689690E-01  1.87689690E-01 -8.72848170E-01
  1.13160483E+00  1.13160483E+00 -2.60578890E-01  2.06823105E+00  2.06823105E+00
 -7.02287442E+00  6.19558200E+00  6.19558200E+00  6.19558200E+00  1.33769904E+01
 -1.07402236E+01 -7.57501011E+00  4.95464337E+00 -1.59445125E+00  1.76574087E+00
  5.43935655E+00 -5.41202310E-01 -5.81655816E+00  1.44138393E+00  1.44138393E+00
  1.44138393E+00 -5.81655816E+00  1.44138393E+00  1.44138393E+00  1.44138393E+00
  1.08841798E+01 -1.03484442E+01 -9.40817349E+00  5.35006728E+00  7.23425310E-01
  2.01356415E+00  1.02044880E+00 -3.15245790E-01 -3.15245790E-01  2.47823280E-01
 -7.74447750E-01 -7.74447750E-01  1.46762404E+01 -1.49204192E+01 -1.49204192E+01
  9.77808618E+00 -1.06035564E+01 -9.40817349E+00  5.35006728E+00  7.23425310E-01
  2.01356415E+00  1.02044880E+00 -3.15245790E-01 -3.15245790E-01  2.47823280E-01
 -7.74447750E-01 -7.74447750E-01  1.46762404E+01 -1.49204192E+01 -1.49204192E+01
  9.77808618E+00 -1.06035564E+01 -7.57501011E+00  4.95464337E+00 -9.43915140E-01
  1.68009606E+00 -2.00809746E+00  8.32759110E-01  8.32759110E-01  6.43429413E+00
 -6.57825030E-01 -7.50940983E+00  1.82223000E+00  1.82223000E+00  1.82223000E+00
 -7.50940983E+00  1.82223000E+00  1.82223000E+00  1.82223000E+00  1.08841798E+01
 -1.03484442E+01 -6.33953817E+00  5.00566581E+00 -4.37335200E+00  2.59849998E+00
 -1.71289620E-01  6.59647260E-01  6.59647260E-01  3.40757010E-01  1.87689690E-01
  1.87689690E-01 -8.72848170E-01  1.13160483E+00  1.13160483E+00 -2.60578890E-01
  2.06823105E+00  2.06823105E+00 -7.02287442E+00  6.19558200E+00  6.19558200E+00
  6.19558200E+00  1.33769904E+01 -1.07402236E+01 -7.57501011E+00  4.95464337E+00
 -4.53735270E-01  1.53613989E+00  3.85766091E+00  6.41424960E-01  6.41424960E-01
 -1.19283176E+01  7.79003325E+00  1.08841798E+01 -1.03484442E+01 -6.33953817E+00
  5.00566581E+00 -4.37335200E+00  2.59849998E+00 -1.71289620E-01  6.59647260E-01
  6.59647260E-01  3.40757010E-01  1.87689690E-01  1.87689690E-01 -8.72848170E-01
  1.13160483E+00  1.13160483E+00 -2.60578890E-01  2.06823105E+00  2.06823105E+00
 -7.02287442E+00  6.19558200E+00  6.19558200E+00  6.19558200E+00  1.33769904E+01
 -1.07402236E+01 -7.57501011E+00  4.95464337E+00 -9.43915140E-01  1.68009606E+00
 -2.00809746E+00  8.32759110E-01  8.32759110E-01  6.43429413E+00 -6.57825030E-01
 -7.50940983E+00  1.82223000E+00  1.82223000E+00  1.82223000E+00 -7.50940983E+00
  1.82223000E+00  1.82223000E+00  1.82223000E+00  1.08841798E+01 -1.03484442E+01
 -7.57501011E+00  4.95464337E+00 -5.01113250E-01  2.04636429E+00 -9.11115000E-02
  6.17735970E-01  6.17735970E-01 -2.57845545E+00 -2.98481274E+00  3.75743826E+00
 -6.22838214E+00  6.21744876E+00  2.51467740E+00 -4.73962023E+00  2.86454556E+00
 -2.06640882E+00  2.58209991E+00 -3.59343756E+00  2.63676681E+00 -4.34966301E+00
  3.09779100E+00  2.26503189E+00  1.08841798E+01 -1.03484442E+01 -7.57501011E+00
  4.95464337E+00  3.42579240E-01  1.60538463E+00 -8.41870260E-01  7.32536460E-01
  7.32536460E-01 -4.84713180E-01 -6.94451853E+00  6.64931727E+00  3.74832711E+00
  2.53654416E+00 -1.04359112E+01  2.35432116E+00  2.09009781E+00  1.08841798E+01
 -1.03484442E+01 -7.57501011E+00  4.95464337E+00 -9.43915140E-01  1.68009606E+00
 -2.00809746E+00  8.32759110E-01  8.32759110E-01  6.43429413E+00 -6.57825030E-01
 -7.50940983E+00  1.82223000E+00  1.82223000E+00  1.82223000E+00 -7.50940983E+00
  1.82223000E+00  1.82223000E+00  1.82223000E+00  1.08841798E+01 -1.03484442E+01
 -6.33953817E+00  5.00566581E+00 -4.37335200E+00  2.59849998E+00 -1.71289620E-01
  6.59647260E-01  6.59647260E-01  3.40757010E-01  1.87689690E-01  1.87689690E-01
 -8.72848170E-01  1.13160483E+00  1.13160483E+00 -2.60578890E-01  2.06823105E+00
  2.06823105E+00 -7.02287442E+00  6.19558200E+00  6.19558200E+00  6.19558200E+00
  1.33769904E+01 -1.07402236E+01 -7.57501011E+00  4.95464337E+00  2.60578890E-01
  1.90969704E+00 -3.71917143E+00  1.45231731E+00  1.45231731E+00  1.29924999E+01
 -1.08076461E+01 -1.67481159E+01  7.64607708E+00  7.64607708E+00  1.08841798E+01
 -1.03484442E+01 -7.57501011E+00  4.95464337E+00  1.08841798E+01 -1.03484442E+01
 -6.08624820E-01  2.85907887E+00 -3.95423910E+00  1.50333975E+00  1.50333975E+00
  6.21562653E+00 -6.99736320E+00  3.83032746E+00 -7.57501011E+00  4.95464337E+00
 -1.59445125E+00  1.76574087E+00  5.43935655E+00 -5.41202310E-01 -5.81655816E+00
  1.44138393E+00  1.44138393E+00  1.44138393E+00 -5.81655816E+00  1.44138393E+00
  1.44138393E+00  1.44138393E+00  1.08841798E+01 -1.03484442E+01 -7.57501011E+00
  4.95464337E+00  6.14091510E-01  1.49969529E+00 -3.32556975E+00  1.09880469E+00
  1.09880469E+00  1.09880469E+00  1.08841798E+01 -1.03484442E+01 -6.33953817E+00
  5.00566581E+00 -4.80522051E+00  2.84267880E+00 -1.27556100E-02  5.95869210E-01
  5.95869210E-01  7.10669700E-01  5.19335550E-01  5.19335550E-01  8.85603780E-01
  1.25187201E+00  1.25187201E+00 -9.64870785E+00  6.29762688E+00  1.47163295E+01
 -1.57203782E+01  8.15994594E+00  8.15994594E+00 -1.57203782E+01  8.15994594E+00
  8.15994594E+00  1.33769904E+01 -1.07402236E+01 -7.57501011E+00  4.95464337E+00
 -9.43915140E-01  1.68009606E+00 -2.00809746E+00  8.32759110E-01  8.32759110E-01
  6.43429413E+00 -6.57825030E-01 -7.50940983E+00  1.82223000E+00  1.82223000E+00
  1.82223000E+00 -7.50940983E+00  1.82223000E+00  1.82223000E+00  1.82223000E+00
  1.08841798E+01 -1.03484442E+01 -6.33953817E+00  5.00566581E+00 -4.37335200E+00
  2.59849998E+00 -1.71289620E-01  6.59647260E-01  6.59647260E-01  3.40757010E-01
  1.87689690E-01  1.87689690E-01 -8.72848170E-01  1.13160483E+00  1.13160483E+00
 -2.60578890E-01  2.06823105E+00  2.06823105E+00 -7.02287442E+00  6.19558200E+00
  6.19558200E+00  6.19558200E+00  1.33769904E+01 -1.07402236E+01 -6.33953817E+00
  5.00566581E+00 -4.37335200E+00  2.59849998E+00 -1.71289620E-01  6.59647260E-01
  6.59647260E-01  3.40757010E-01  1.87689690E-01  1.87689690E-01 -8.72848170E-01
  1.13160483E+00  1.13160483E+00 -2.60578890E-01  2.06823105E+00  2.06823105E+00
 -7.02287442E+00  6.19558200E+00  6.19558200E+00  6.19558200E+00  1.33769904E+01
 -1.07402236E+01 -6.33953817E+00  5.00566581E+00 -4.37335200E+00  2.59849998E+00
 -1.71289620E-01  6.59647260E-01  6.59647260E-01  3.40757010E-01  1.87689690E-01
  1.87689690E-01 -8.72848170E-01  1.13160483E+00  1.13160483E+00 -2.60578890E-01
  2.06823105E+00  2.06823105E+00 -7.02287442E+00  6.19558200E+00  6.19558200E+00
  6.19558200E+00  1.33769904E+01 -1.07402236E+01 -7.57501011E+00  4.95464337E+00
  2.60578890E-01  1.90969704E+00 -3.71917143E+00  1.45231731E+00  1.45231731E+00
  1.29924999E+01 -1.08076461E+01 -1.67481159E+01  7.64607708E+00  7.64607708E+00
  1.08841798E+01 -1.03484442E+01 -7.57501011E+00  4.95464337E+00  6.14091510E-01
  1.49969529E+00 -3.32556975E+00  1.09880469E+00  1.09880469E+00  1.09880469E+00
  1.08841798E+01 -1.03484442E+01 -9.40817349E+00  5.35006728E+00  7.23425310E-01
  2.01356415E+00  1.02044880E+00 -3.15245790E-01 -3.15245790E-01  2.47823280E-01
 -7.74447750E-01 -7.74447750E-01  1.46762404E+01 -1.49204192E+01 -1.49204192E+01
  9.77808618E+00 -1.06035564E+01 -7.57501011E+00  4.95464337E+00  7.81736670E-01
  1.39582818E+00 -1.43956170E+00  1.65822930E+00  1.65822930E+00 -1.96983063E+00
  1.08841798E+01 -1.03484442E+01 -6.33953817E+00  5.00566581E+00 -4.37335200E+00
  2.59849998E+00 -1.71289620E-01  6.59647260E-01  6.59647260E-01  3.40757010E-01
  1.87689690E-01  1.87689690E-01 -8.72848170E-01  1.13160483E+00  1.13160483E+00
 -2.60578890E-01  2.06823105E+00  2.06823105E+00 -7.02287442E+00  6.19558200E+00
  6.19558200E+00  6.19558200E+00  1.33769904E+01 -1.07402236E+01 -7.57501011E+00
  4.95464337E+00  6.14091510E-01  1.49969529E+00 -3.32556975E+00  1.09880469E+00
  1.09880469E+00  1.09880469E+00  1.08841798E+01 -1.03484442E+01 -8.43692490E+00
  4.21846245E+00  4.21846245E+00
%FLAG ATOMIC_NUMBER                                                             
%FORMAT(10I8)                                                                   
       1       6       1       1       6       8       7       1       6       1
       6       1       1       6       1       1       6       8       8       6
       8       7       1       6       1       6       1       6       1       1
       1       6       1       1       1       6       8       7       1       6
       1       6       1       1       6       1       1       6       1       1
       6       1       1       7       1       1       1       6       8       7
       1       6       1       6       1       1       6       1       1       6
       8       7       1       1       6       8       7       1       6       1
       6       1       1       6       1       6       1       1       1       6
       1       1       1       6       8       7       1       6       1       6
       1       1       6       1       1       6       8       8       6       8
       7       1       6       1       6       1       1       1       6       8
       7       1       6       1       6       1       1       6       1       1
       6       8       8       6       8       7       1       6       1       6
       1       6       1       1       1       6       1       1       1       6
       8       7       1       6       1       6       1       1       6       1
       1       6       8       8       6       8       7       1       6       1
       6       1       1       6       1       1       6       8       8       6
       8       7       1       6       1       6       1       1       6       1
       6       1       1       1       6       1       1       1       6       8
       7       1       6       1       6       1       1       6       1       1
       6       8       8       6       8       7       1       6       1       6
       1       1       8       1       6       8       7       1       6       1
       6       1       1       6       1       1       6       8       8       6
       8       7       1       6       1       6       1       1       6       1
       6       1       1       1       6       1       1       1       6       8
       7       1       6       1       6       1       1       6       6       1
       7       1       6       6       1       6       1       6       1       6
       1       6       6       8       7       1       6       1       6       1
       1       6       7       1       6       1       7       6       1       6
       8       7       1       6       1       6       1       1       6       1
       6       1       1       1       6       1       1       1       6       8
       7       1       6       1       6       1       1       6       1       1
       6       8       8       6       8       7       1       6       1       6
       1       1       6       8       7       1       1       6       8       7
       1       6       1       6       1       1       6       1       1       6
       8       8       6       8       7       1       6       1       6       1
       6       1       1       1       6       1       1       1       6       8
       7       1       6       1       6       1       1       1       6       8
       7       1       6       1       6       1       1       6       1       1
       6       1       1       7       1       6       7       1       1       7
       1       1       6       8       7       1       6       1       6       1
       1       6       1       6       1       1       1       6       1       1
       1       6       8       7       1       6       8       6       1       6
       1       1       6       8       7       1       6       1       1       6
       1       1       8       6       1       1       6       1       1       8
       6       1       1       6       1       1       8       6       1       1
       6       1       1       7       7       7       7       1       6       1
       6       1       1       6       1       1       6       1       1       6
       1       1       7       1       1       1       6       8       7       1
       6       1       6       1       1       6       1       1       6       8
       8       6       8       7       1       6       1       6       1       1
       6       8       7       1       1       6       8       7       1       6
       1       6       1       1       1       6       8       7       1       6
       1       6       1       1       6       1       1       6       8       8
       6       8       7       1       6       1       6       1       1      16
       6       8       7       1       6       1       6       1       1       6
       1       1       6       8       8       6       8       7       1       6
       1       6       1       1       1       6       8       7       1       1
       1       6       1       1       6       8       7       1       6       1
       6       1       1       6       1       1       6       1       1       6
       1       1       7       1       1       1       6       8       7       1
       6       1       6       1       6       1       1       1       6       1
       1       1       6       8       7       1       6       1       6       1
       1       6       1       1       6       1       1       6       1       1
       7       1       1       1       6       8       7       1       6       1
       6       1       1       6       1       1       6       8       7       1
       1       6       8       7       1       6       1       6       1       1
       6       1       6       1       1       1       6       1       1       1
       6       8       7       1       6       1       6       1       1       6
       1       1       6       1       1       6       1       1       7       1
       1       1       6       8       7       1       6       1       6       1
       1       1       6       8       7       1       6       1       6       1
       1       6       1       1       6       1       1       6       1       1
       7       1       1       1       6       8       7       1       6       1
       6       1       6       1       1       1       6       1       1       1
       6       8       7       1       6       1       6       1       1       6
       1       1       6       8       8       6       8       7       1       6
       1       6       1       1       6       1       1       6       8       8
       6       8       7       1       6       1       6       1       1       6
       1       6       1       1       1       6       1       1       1       6
       8       7       1       6       1       6       1       1       6       1
       1       6       1       1       6       1       1       7       1       1
       1       6       8       7       1       6       1       6       1       1
       8       1       6       8       7       1       6       1       6       1
       1       6       1       1       6       1       1       6       1       1
       7       1       1       1       6       8       7       1       6       1
       6       1       1       6       1       6       1       1       1       6
       1       1       1       6       8       7       1       6       1       6
       1       1       6       6       1       7       1       6       6       1
       6       1       6       1       6       1       6       6       8       7
       1       6       1       6       1       1       6       7       1       6
       1       7       6       1       6       8       7       1       6       1
       6       1       1       6       1       6       1       1       1       6
       1       1       1       6       8       7       1       6       1       6
       1       1       6       1       1       6       1       1       6       1
       1       7       1       1       1       6       8       7       1       6
       1       6       1       1       6       8       7       1       1       6
       8       7       1       6       8       6       1       6       1       1
       6       6       1       7       1       6       1       6       1       6
       1       1       1       6       1       1       1       6       8       7
       1       6       1       6       1       1       1       6       8       7
       1       6       1       6       1       1       6       1       1       6
       1       1       7       1       6       7       1       1       7       1
       1       6       8       7       1       6       1       6       1       1
       6       1       6       1       1       1       6       1       1       1
       6       8       7       1       6       1       6       1       1       6
       1       1       6       1       1       6       1       1       7       1
       1       1       6       8       7       1       6       1       6       1
       1       6       1       1       6       1       1       6       1       1
       7       1       1       1       6       8       7       1       6       1
       6       1       1       6       1       1       6       1       1       6
       1       1       7       1       1       1       6       8       7       1
       6       1       6       1       1       6       8       7       1       1
       6       8       7       1       6       1       6       1       1       1
       6       8       7       1       6       1       6       1       1       6
       1       1       6       8       8       6       8       7       1       6
       1       6       1       1      16       6       8       7       1       6
       1       6       1       1       6       1       1       6       1       1
       6       1       1       7       1       1       1       6       8       7
       1       6       1       6       1       1       1       6       8       7
       1       1
%FLAG MASS                                                                      
%FORMAT(5E16.8)                                                                 
  1.00800000E+00  1.20100000E+01  1.00800000E+00  1.00800000E+00  1.20100000E+01
  1.60000000E+01  1.40100000E+01  1.00800000E+00  1.20100000E+01  1.00800000E+00
  1.20100000E+01  1.00800000E+00  1.00800000E+00  1.20100000E+01  1.00800000E+00
  1.00800000E+00  1.20100000E+01  1.60000000E+01  1.60000000E+01  1.20100000E+01
  1.60000000E+01  1.40100000E+01  1.00800000E+00  1.20100000E+01  1.00800000E+00
  1.20100000E+01  1.00800000E+00  1.20100000E+01  1.00800000E+00  1.00800000E+00
  1.00800000E+00  1.20100000E+01  1.00800000E+00  1.00800000E+00  1.00800000E+00
  1.20100000E+01  1.60000000E+01  1.40100000E+01  1.00800000E+00  1.20100000E+01
  1.00800000E+00  1.20100000E+01  1.00800000E+00  1.00800000E+00  1.20100000E+01
  1.00800000E+00  1.00800000E+00  1.20100000E+01  1.00800000E+00  1.00800000E+00
  1.20100000E+01  1.00800000E+00  1.00800000E+00  1.40100000E+01  1.00800000E+00
  1.00800000E+00  1.00800000E+00  1.20100000E+01  1.60000000E+01  1.40100000E+01
  1.00800000E+00  1.20100000E+01  1.00800000E+00  1.20100000E+01  1.00800000E+00
  1.00800000E+00  1.20100000E+01  1.00800000E+00  1.00800000E+00  1.20100000E+01
  1.60000000E+01  1.40100000E+01  1.00800000E+00  1.00800000E+00  1.20100000E+01
  1.60000000E+01  1.40100000E+01  1.00800000E+00  1.20100000E+01  1.00800000E+00
  1.20100000E+01  1.00800000E+00  1.00800000E+00  1.20100000E+01  1.00800000E+00
  1.20100000E+01  1.00800000E+00  1.00800000E+00  1.00800000E+00  1.20100000E+01
  1.00800000E+00  1.00800000E+00  1.00800000E+00  1.20100000E+01  1.60000000E+01
  1.40100000E+01  1.00800000E+00  1.20100000E+01  1.00800000E+00  1.20100000E+01
  1.00800000E+00  1.00800000E+00  1.20100000E+01  1.00800000E+00  1.00800000E+00
  1.20100000E+01  1.60000000E+01  1.60000000E+01  1.20100000E+01  1.60000000E+01
  1.40100000E+01  1.00800000E+00  1.20100000E+01  1.00800000E+00  1.20100000E+01
  1.00800000E+00  1.00800000E+00  1.00800000E+00  1.20100000E+01  1.60000000E+01
  1.40100000E+01  1.00800000E+00  1.20100000E+01  1.00800000E+00  1.20100000E+01
  1.00800000E+00  1.00800000E+00  1.20100000E+01  1.00800000E+00  1.00800000E+00
  1.20100000E+01  1.60000000E+01  1.60000000E+01  1.20100000E+01  1.60000000E+01
  1.40100000E+01  1.00800000E+00  1.20100000E+01  1.00800000E+00  1.20100000E+01
  1.00800000E+00  1.20100000E+01  1.00800000E+00  1.00800000E+00  1.00800000E+00
  1.20100000E+01  1.00800000E+00  1.00800000E+00  1.00800000E+00  1.20100000E+01
  1.60000000E+01  1.40100000E+01  1.00800000E+00  1.20100000E+01  1.00800000E+00
  1.20100000E+01  1.00800000E+00  1.00800000E+00  1.20100000E+01  1.00800000E+00
  1.00800000E+00  1.20100000E+01  1.60000000E+01  1.60000000E+01  1.20100000E+01
  1.60000000E+01  1.40100000E+01  1.00800000E+00  1.20100000E+01  1.00800000E+00
  1.20100000E+01  1.00800000E+00  1.00800000E+00  1.20100000E+01  1.00800000E+00
  1.00800000E+00  1.20100000E+01  1.60000000E+01  1.60000000E+01  1.20100000E+01
  1.60000000E+01  1.40100000E+01  1.00800000E+00  1.20100000E+01  1.00800000E+00
  1.20100000E+01  1.00800000E+00  1.00800000E+00  1.20100000E+01  1.00800000E+00
  1.20100000E+01  1.00800000E+00  1.00800000E+00  1.00800000E+00  1.20100000E+01
  1.00800000E+00  1.00800000E+00  1.00800000E+00  1.20100000E+01  1.60000000E+01
  1.40100000E+01  1.00800000E+00  1.20100000E+01  1.00800000E+00  1.20100000E+01
  1.00800000E+00  1.00800000E+00  1.20100000E+01  1.00800000E+00  1.00800000E+00
  1.20100000E+01  1.60000000E+01  1.60000000E+01  1.20100000E+01  1.60000000E+01
  1.40100000E+01  1.00800000E+00  1.20100000E+01  1.00800000E+00  1.20100000E+01
  1.00800000E+00  1.00800000E+00  1.60000000E+01  1.00800000E+00  1.20100000E+01
  1.60000000E+01  1.40100000E+01  1.00800000E+00  1.20100000E+01  1.00800000E+00
  1.20100000E+01  1.00800000E+00  1.00800000E+00  1.20100000E+01  1.00800000E+00
  1.00800000E+00  1.20100000E+01  1.60000000E+01  1.60000000E+01  1.20100000E+01
  1.60000000E+01  1.40100000E+01  1.00800000E+00  1.20100000E+01  1.00800000E+00
  1.20100000E+01  1.00800000E+00  1.00800000E+00  1.20100000E+01  1.00800000E+00
  1.20100000E+01  1.00800000E+00  1.00800000E+00  1.00800000E+00  1.20100000E+01
  1.00800000E+00  1.00800000E+00  1.00800000E+00  1.20100000E+01  1.60000000E+01
  1.40100000E+01  1.00800000E+00  1.20100000E+01  1.00800000E+00  1.20100000E+01
  1.00800000E+00  1.00800000E+00  1.20100000E+01  1.20100000E+01  1.00800000E+00
  1.40100000E+01  1.00800000E+00  1.20100000E+01  1.20100000E+01  1.00800000E+00
  1.20100000E+01  1.00800000E+00  1.20100000E+01  1.00800000E+00  1.20100000E+01
  1.00800000E+00  1.20100000E+01  1.20100000E+01  1.60000000E+01  1.40100000E+01
  1.00800000E+00  1.20100000E+01  1.00800000E+00  1.20100000E+01  1.00800000E+00
  1.00800000E+00  1.20100000E+01  1.40100000E+01  1.00800000E+00  1.20100000E+01
  1.00800000E+00  1.40100000E+01  1.20100000E+01  1.00800000E+00  1.20100000E+01
  1.60000000E+01  1.40100000E+01  1.00800000E+00  1.20100000E+01  1.00800000E+00
  1.20100000E+01  1.00800000E+00  1.00800000E+00  1.20100000E+01  1.00800000E+00
  1.20100000E+01  1.00800000E+00  1.00800000E+00  1.00800000E+00  1.20100000E+01
  1.00800000E+00  1.00800000E+00  1.00800000E+00  1.20100000E+01  1.60000000E+01
  1.40100000E+01  1.00800000E+00  1.20100000E+01  1.00800000E+00  1.20100000E+01
  1.00800000E+00  1.00800000E+00  1.20100000E+01  1.00800000E+00  1.00800000E+00
  1.20100000E+01  1.60000000E+01  1.60000000E+01  1.20100000E+01  1.60000000E+01
  1.40100000E+01  1.00800000E+00  1.20100000E+01  1.00800000E+00  1.20100000E+01
  1.00800000E+00  1.00800000E+00  1.20100000E+01  1.60000000E+01  1.40100000E+01
  1.00800000E+00  1.00800000E+00  1.20100000E+01  1.60000000E+01  1.40100000E+01
  1.00800000E+00  1.20100000E+01  1.00800000E+00  1.20100000E+01  1.00800000E+00
  1.00800000E+00  1.20100000E+01  1.00800000E+00  1.00800000E+00  1.20100000E+01
  1.60000000E+01  1.60000000E+01  1.20100000E+01  1.60000000E+01  1.40100000E+01
  1.00800000E+00  1.20100000E+01  1.00800000E+00  1.20100000E+01  1.00800000E+00
  1.20100000E+01  1.00800000E+00  1.00800000E+00  1.00800000E+00  1.20100000E+01
  1.00800000E+00  1.00800000E+00  1.00800000E+00  1.20100000E+01  1.60000000E+01
  1.40100000E+01  1.00800000E+00  1.20100000E+01  1.00800000E+00  1.20100000E+01
  1.00800000E+00  1.00800000E+00  1.00800000E+00  1.20100000E+01  1.60000000E+01
  1.40100000E+01  1.00800000E+00  1.20100000E+01  1.00800000E+00  1.20100000E+01
  1.00800000E+00  1.00800000E+00  1.20100000E+01  1.00800000E+00  1.00800000E+00
  1.20100000E+01  1.00800000E+00  1.00800000E+00  1.40100000E+01  1.00800000E+00
  1.20100000E+01  1.40100000E+01  1.00800000E+00  1.00800000E+00  1.40100000E+01
  1.00800000E+00  1.00800000E+00  1.20100000E+01  1.60000000E+01  1.40100000E+01
  1.00800000E+00  1.20100000E+01  1.00800000E+00  1.20100000E+01  1.00800000E+00
  1.00800000E+00  1.20100000E+01  1.00800000E+00  1.20100000E+01  1.00800000E+00
  1.00800000E+00  1.00800000E+00  1.20100000E+01  1.00800000E+00  1.00800000E+00
  1.00800000E+00  1.20100000E+01  1.60000000E+01  1.40100000E+01  1.00800000E+00
  1.20100000E+01  1.60000000E+01  1.20100000E+01  1.00800000E+00  1.20100000E+01
  1.00800000E+00  1.00800000E+00  1.20100000E+01  1.60000000E+01  1.40100000E+01
  1.00800000E+00  1.20100000E+01  1.00800000E+00  1.00800000E+00  1.20100000E+01
  1.00800000E+00  1.00800000E+00  1.60000000E+01  1.20100000E+01  1.00800000E+00
  1.00800000E+00  1.20100000E+01  1.00800000E+00  1.00800000E+00  1.60000000E+01
  1.20100000E+01  1.00800000E+00  1.00800000E+00  1.20100000E+01  1.00800000E+00
  1.00800000E+00  1.60000000E+01  1.20100000E+01  1.00800000E+00  1.00800000E+00
  1.20100000E+01  1.00800000E+00  1.00800000E+00  1.40100000E+01  1.40100000E+01
  1.40100000E+01  1.40100000E+01  1.00800000E+00  1.20100000E+01  1.00800000E+00
  1.20100000E+01  1.00800000E+00  1.00800000E+00  1.20100000E+01  1.00800000E+00
  1.00800000E+00  1.20100000E+01  1.00800000E+00  1.00800000E+00  1.20100000E+01
  1.00800000E+00  1.00800000E+00  1.40100000E+01  1.00800000E+00  1.00800000E+00
  1.00800000E+00  1.20100000E+01  1.60000000E+01  1.40100000E+01  1.00800000E+00
  1.20100000E+01  1.00800000E+00  1.20100000E+01  1.00800000E+00  1.00800000E+00
  1.20100000E+01  1.00800000E+00  1.00800000E+00  1.20100000E+01  1.60000000E+01
  1.60000000E+01  1.20100000E+01  1.60000000E+01  1.40100000E+01  1.00800000E+00
  1.20100000E+01  1.00800000E+00  1.20100000E+01  1.00800000E+00  1.00800000E+00
  1.20100000E+01  1.60000000E+01  1.40100000E+01  1.00800000E+00  1.00800000E+00
  1.20100000E+01  1.60000000E+01  1.40100000E+01  1.00800000E+00  1.20100000E+01
  1.00800000E+00  1.20100000E+01  1.00800000E+00  1.00800000E+00  1.00800000E+00
  1.20100000E+01  1.60000000E+01  1.40100000E+01  1.00800000E+00  1.20100000E+01
  1.00800000E+00  1.20100000E+01  1.00800000E+00  1.00800000E+00  1.20100000E+01
  1.00800000E+00  1.00800000E+00  1.20100000E+01  1.60000000E+01  1.60000000E+01
  1.20100000E+01  1.60000000E+01  1.40100000E+01  1.00800000E+00  1.20100000E+01
  1.00800000E+00  1.20100000E+01  1.00800000E+00  1.00800000E+00  3.20600000E+01
  1.20100000E+01  1.60000000E+01  1.40100000E+01  1.00800000E+00  1.20100000E+01
  1.00800000E+00  1.20100000E+01  1.00800000E+00  1.00800000E+00  1.20100000E+01
  1.00800000E+00  1.00800000E+00  1.20100000E+01  1.60000000E+01  1.60000000E+01
  1.20100000E+01  1.60000000E+01  1.40100000E+01  1.00800000E+00  1.20100000E+01
  1.00800000E+00  1.20100000E+01  1.00800000E+00  1.00800000E+00  1.00800000E+00
  1.20100000E+01  1.60000000E+01  1.40100000E+01  1.00800000E+00  1.00800000E+00
  1.00800000E+00  1.20100000E+01  1.00800000E+00  1.00800000E+00  1.20100000E+01
  1.60000000E+01  1.40100000E+01  1.00800000E+00  1.20100000E+01  1.00800000E+00
  1.20100000E+01  1.00800000E+00  1.00800000E+00  1.20100000E+01  1.00800000E+00
  1.00800000E+00  1.20100000E+01  1.00800000E+00  1.00800000E+00  1.20100000E+01
  1.00800000E+00  1.00800000E+00  1.40100000E+01  1.00800000E+00  1.00800000E+00
  1.00800000E+00  1.20100000E+01  1.60000000E+01  1.40100000E+01  1.00800000E+00
  1.20100000E+01  1.00800000E+00  1.20100000E+01  1.00800000E+00  1.20100000E+01
  1.00800000E+00  1.00800000E+00  1.00800000E+00  1.20100000E+01  1.00800000E+00
  1.00800000E+00  1.00800000E+00  1.20100000E+01  1.60000000E+01  1.40100000E+01
  1.00800000E+00  1.20100000E+01  1.00800000E+00  1.20100000E+01  1.00800000E+00
  1.00800000E+00  1.20100000E+01  1.00800000E+00  1.00800000E+00  1.20100000E+01
  1.00800000E+00  1.00800000E+00  1.20100000E+01  1.00800000E+00  1.00800000E+00
  1.40100000E+01  1.00800000E+00  1.00800000E+00  1.00800000E+00  1.20100000E+01
  1.60000000E+01  1.40100000E+01  1.00800000E+00  1.20100000E+01  1.00800000E+00
  1.20100000E+01  1.00800000E+00  1.00800000E+00  1.20100000E+01  1.00800000E+00
  1.00800000E+00  1.20100000E+01  1.60000000E+01  1.40100000E+01  1.00800000E+00
  1.00800000E+00  1.20100000E+01  1.60000000E+01  1.40100000E+01  1.00800000E+00
  1.20100000E+01  1.00800000E+00  1.20100000E+01  1.00800000E+00  1.00800000E+00
  1.20100000E+01  1.00800000E+00  1.20100000E+01  1.00800000E+00  1.00800000E+00
  1.00800000E+00  1.20100000E+01  1.00800000E+00  1.00800000E+00  1.00800000E+00
  1.20100000E+01  1.60000000E+01  1.40100000E+01  1.00800000E+00  1.20100000E+01
  1.00800000E+00  1.20100000E+01  1.00800000E+00  1.00800000E+00  1.20100000E+01
  1.00800000E+00  1.00800000E+00  1.20100000E+01  1.00800000E+00  1.00800000E+00
  1.20100000E+01  1.00800000E+00  1.00800000E+00  1.40100000E+01  1.00800000E+00
  1.00800000E+00  1.00800000E+00  1.20100000E+01  1.60000000E+01  1.40100000E+01
  1.00800000E+00  1.20100000E+01  1.00800000E+00  1.20100000E+01  1.00800000E+00
  1.00800000E+00  1.00800000E+00  1.20100000E+01  1.60000000E+01  1.40100000E+01
  1.00800000E+00  1.20100000E+01  1.00800000E+00  1.20100000E+01  1.00800000E+00
  1.00800000E+00  1.20100000E+01  1.00800000E+00  1.00800000E+00  1.20100000E+01
  1.00800000E+00  1.00800000E+00  1.20100000E+01  1.00800000E+00  1.00800000E+00
  1.40100000E+01  1.00800000E+00  1.00800000E+00  1.00800000E+00  1.20100000E+01
  1.60000000E+01  1.40100000E+01  1.00800000E+00  1.20100000E+01  1.00800000E+00
  1.20100000E+01  1.00800000E+00  1.20100000E+01  1.00800000E+00  1.00800000E+00
  1.00800000E+00  1.20100000E+01  1.00800000E+00  1.00800000E+00  1.00800000E+00
  1.20100000E+01  1.60000000E+01  1.40100000E+01  1.00800000E+00  1.20100000E+01
  1.00800000E+00  1.20100000E+01  1.00800000E+00  1.00800000E+00  1.20100000E+01
  1.00800000E+00  1.00800000E+00  1.20100000E+01  1.60000000E+01  1.60000000E+01
  1.20100000E+01  1.60000000E+01  1.40100000E+01  1.00800000E+00  1.20100000E+01
  1.00800000E+00  1.20100000E+01  1.00800000E+00  1.00800000E+00  1.20100000E+01
  1.00800000E+00  1.00800000E+00  1.20100000E+01  1.60000000E+01  1.60000000E+01
  1.20100000E+01  1.60000000E+01  1.40100000E+01  1.00800000E+00  1.20100000E+01
  1.00800000E+00  1.20100000E+01  1.00800000E+00  1.00800000E+00  1.20100000E+01
  1.00800000E+00  1.20100000E+01  1.00800000E+00  1.00800000E+00  1.00800000E+00
  1.20100000E+01  1.00800000E+00  1.00800000E+00  1.00800000E+00  1.20100000E+01
  1.60000000E+01  1.40100000E+01  1.00800000E+00  1.20100000E+01  1.00800000E+00
  1.20100000E+01  1.00800000E+00  1.00800000E+00  1.20100000E+01  1.00800000E+00
  1.00800000E+00  1.20100000E+01  1.00800000E+00  1.00800000E+00  1.20100000E+01
  1.00800000E+00  1.00800000E+00  1.40100000E+01  1.00800000E+00  1.00800000E+00
  1.00800000E+00  1.20100000E+01  1.60000000E+01  1.40100000E+01  1.00800000E+00
  1.20100000E+01  1.00800000E+00  1.20100000E+01  1.00800000E+00  1.00800000E+00
  1.60000000E+01  1.00800000E+00  1.20100000E+01  1.60000000E+01  1.40100000E+01
  1.00800000E+00  1.20100000E+01  1.00800000E+00  1.20100000E+01  1.00800000E+00
  1.00800000E+00  1.20100000E+01  1.00800000E+00  1.00800000E+00  1.20100000E+01
  1.00800000E+00  1.00800000E+00  1.20100000E+01  1.00800000E+00  1.00800000E+00
  1.40100000E+01  1.00800000E+00  1.00800000E+00  1.00800000E+00  1.20100000E+01
  1.60000000E+01  1.40100000E+01  1.00800000E+00  1.20100000E+01  1.00800000E+00
  1.20100000E+01  1.00800000E+00  1.00800000E+00  1.20100000E+01  1.00800000E+00
  1.20100000E+01  1.00800000E+00  1.00800000E+00  1.00800000E+00  1.20100000E+01
  1.00800000E+00  1.00800000E+00  1.00800000E+00  1.20100000E+01  1.60000000E+01
  1.40100000E+01  1.00800000E+00  1.20100000E+01  1.00800000E+00  1.20100000E+01
  1.00800000E+00  1.00800000E+00  1.20100000E+01  1.20100000E+01  1.00800000E+00
  1.40100000E+01  1.00800000E+00  1.20100000E+01  1.20100000E+01  1.00800000E+00
  1.20100000E+01  1.00800000E+00  1.20100000E+01  1.00800000E+00  1.20100000E+01
  1.00800000E+00  1.20100000E+01  1.20100000E+01  1.60000000E+01  1.40100000E+01
  1.00800000E+00  1.20100000E+01  1.00800000E+00  1.20100000E+01  1.00800000E+00
  1.00800000E+00  1.20100000E+01  1.40100000E+01  1.00800000E+00  1.20100000E+01
  1.00800000E+00  1.40100000E+01  1.20100000E+01  1.00800000E+00  1.20100000E+01
  1.60000000E+01  1.40100000E+01  1.00800000E+00  1.20100000E+01  1.00800000E+00
  1.20100000E+01  1.00800000E+00  1.00800000E+00  1.20100000E+01  1.00800000E+00
  1.20100000E+01  1.00800000E+00  1.00800000E+00  1.00800000E+00  1.20100000E+01
  1.00800000E+00  1.00800000E+00  1.00800000E+00  1.20100000E+01  1.60000000E+01
  1.40100000E+01  1.00800000E+00  1.20100000E+01  1.00800000E+00  1.20100000E+01
  1.00800000E+00  1.00800000E+00  1.20100000E+01  1.00800000E+00  1.00800000E+00
  1.20100000E+01  1.00800000E+00  1.00800000E+00  1.20100000E+01  1.00800000E+00
  1.00800000E+00  1.40100000E+01  1.00800000E+00  1.00800000E+00  1.00800000E+00
  1.20100000E+01  1.60000000E+01  1.40100000E+01  1.00800000E+00  1.20100000E+01
  1.00800000E+00  1.20100000E+01  1.00800000E+00  1.00800000E+00  1.20100000E+01
  1.60000000E+01  1.40100000E+01  1.00800000E+00  1.00800000E+00  1.20100000E+01
  1.60000000E+01  1.40100000E+01  1.00800000E+00  1.20100000E+01  1.60000000E+01
  1.20100000E+01  1.00800000E+00  1.20100000E+01  1.00800000E+00  1.00800000E+00
  1.20100000E+01  1.20100000E+01  1.00800000E+00  1.40100000E+01  1.00800000E+00
  1.20100000E+01  1.00800000E+00  1.20100000E+01  1.00800000E+00  1.20100000E+01
  1.00800000E+00  1.00800000E+00  1.00800000E+00  1.20100000E+01  1.00800000E+00
  1.00800000E+00  1.00800000E+00  1.20100000E+01  1.60000000E+01  1.40100000E+01
  1.00800000E+00  1.20100000E+01  1.00800000E+00  1.20100000E+01  1.00800000E+00
  1.00800000E+00  1.00800000E+00  1.20100000E+01  1.60000000E+01  1.40100000E+01
  1.00800000E+00  1.20100000E+01  1.00800000E+00  1.20100000E+01  1.00800000E+00
  1.00800000E+00  1.20100000E+01  1.00800000E+00  1.00800000E+00  1.20100000E+01
  1.00800000E+00  1.00800000E+00  1.40100000E+01  1.00800000E+00  1.20100000E+01
  1.40100000E+01  1.00800000E+00  1.00800000E+00  1.40100000E+01  1.00800000E+00
  1.00800000E+00  1.20100000E+01  1.60000000E+01  1.40100000E+01  1.00800000E+00
  1.20100000E+01  1.00800000E+00  1.20100000E+01  1.00800000E+00  1.00800000E+00
  1.20100000E+01  1.00800000E+00  1.20100000E+01  1.00800000E+00  1.00800000E+00
  1.00800000E+00  1.20100000E+01  1.00800000E+00  1.00800000E+00  1.00800000E+00
  1.20100000E+01  1.60000000E+01  1.40100000E+01  1.00800000E+00  1.20100000E+01
  1.00800000E+00  1.20100000E+01  1.00800000E+00  1.00800000E+00  1.20100000E+01
  1.00800000E+00  1.00800000E+00  1.20100000E+01  1.00800000E+00  1.00800000E+00
  1.20100000E+01  1.00800000E+00  1.00800000E+00  1.40100000E+01  1.00800000E+00
  1.00800000E+00  1.00800000E+00  1.20100000E+01  1.60000000E+01  1.40100000E+01
  1.00800000E+00  1.20100000E+01  1.00800000E+00  1.20100000E+01  1.00800000E+00
  1.00800000E+00  1.20100000E+01  1.00800000E+00  1.00800000E+00  1.20100000E+01
  1.00800000E+00  1.00800000E+00  1.20100000E+01  1.00800000E+00  1.00800000E+00
  1.40100000E+01  1.00800000E+00  1.00800000E+00  1.00800000E+00  1.20100000E+01
  1.60000000E+01  1.40100000E+01  1.00800000E+00  1.20100000E+01  1.00800000E+00
  1.20100000E+01  1.00800000E+00  1.00800000E+00  1.20100000E+01  1.00800000E+00
  1.00800000E+00  1.20100000E+01  1.00800000E+00  1.00800000E+00  1.20100000E+01
  1.00800000E+00  1.00800000E+00  1.40100000E+01  1.00800000E+00  1.00800000E+00
  1.00800000E+00  1.20100000E+01  1.60000000E+01  1.40100000E+01  1.00800000E+00
  1.20100000E+01  1.00800000E+00  1.20100000E+01  1.00800000E+00  1.00800000E+00
  1.20100000E+01  1.60000000E+01  1.40100000E+01  1.00800000E+00  1.00800000E+00
  1.20100000E+01  1.60000000E+01  1.40100000E+01  1.00800000E+00  1.20100000E+01
  1.00800000E+00  1.20100000E+01  1.00800000E+00  1.00800000E+00  1.00800000E+00
  1.20100000E+01  1.60000000E+01  1.40100000E+01  1.00800000E+00  1.20100000E+01
  1.00800000E+00  1.20100000E+01  1.00800000E+00  1.00800000E+00  1.20100000E+01
  1.00800000E+00  1.00800000E+00  1.20100000E+01  1.60000000E+01  1.60000000E+01
  1.20100000E+01  1.60000000E+01  1.40100000E+01  1.00800000E+00  1.20100000E+01
  1.00800000E+00  1.20100000E+01  1.00800000E+00  1.00800000E+00  3.20600000E+01
  1.20100000E+01  1.60000000E+01  1.40100000E+01  1.00800000E+00  1.20100000E+01
  1.00800000E+00  1.20100000E+01  1.00800000E+00  1.00800000E+00  1.20100000E+01
  1.00800000E+00  1.00800000E+00  1.20100000E+01  1.00800000E+00  1.00800000E+00
  1.20100000E+01  1.00800000E+00  1.00800000E+00  1.40100000E+01  1.00800000E+00
  1.00800000E+00  1.00800000E+00  1.20100000E+01  1.60000000E+01  1.40100000E+01
  1.00800000E+00  1.20100000E+01  1.00800000E+00  1.20100000E+01  1.00800000E+00
  1.00800000E+00  1.00800000E+00  1.20100000E+01  1.60000000E+01  1.40100000E+01
  1.00800000E+00  1.00800000E+00
%FLAG ATOM_TYPE_INDEX                                                           
%FORMAT(10I8)                                                                   
       1       2       1       1       3       4       5       6       2       7
       2       1       1       2       1       1       8       9       9       3
       4       5       6       2       7       2       1       2       1       1
       1       2       1       1       1       3       4       5       6       2
       7       2       1       1       2       1       1       2       1       1
       2      10      10      11       6       6       6       3       4       5
       6       2       7       2       1       1       2       1       1       3
       4       5       6       6       3       4       5       6       2       7
       2       1       1       2       1       2       1       1       1       2
       1       1       1       3       4       5       6       2       7       2
       1       1       2       1       1       8       9       9       3       4
       5       6       2       7       2       1       1       1       3       4
       5       6       2       7       2       1       1       2       1       1
       8       9       9       3       4       5       6       2       7       2
       1       2       1       1       1       2       1       1       1       3
       4       5       6       2       7       2       1       1       2       1
       1       8       9       9       3       4       5       6       2       7
       2       1       1       2       1       1       8       9       9       3
       4       5       6       2       7       2       1       1       2       1
       2       1       1       1       2       1       1       1       3       4
       5       6       2       7       2       1       1       2       1       1
       8       9       9       3       4       5       6       2       7       2
       7       7      12      13       3       4       5       6       2       7
       2       1       1       2       1       1       8       9       9       3
       4       5       6       2       7       2       1       1       2       1
       2       1       1       1       2       1       1       1       3       4
       5       6       2       7       2       1       1       8       8      14
      11       6       8       8      15       8      15       8      15       8
      15       8       3       4       5       6       2       7       2       1
       1       8      11       6       8      16      11       8      14       3
       4       5       6       2       7       2       1       1       2       1
       2       1       1       1       2       1       1       1       3       4
       5       6       2       7       2       1       1       2       1       1
       8       9       9       3       4       5       6       2       7       2
       1       1       3       4       5       6       6       3       4       5
       6       2       7       2       1       1       2       1       1       8
       9       9       3       4       5       6       2       7       2       1
       2       1       1       1       2       1       1       1       3       4
       5       6       2       7       2       1       1       1       3       4
       5       6       2       7       2       1       1       2       1       1
       2       7       7      11       6       8      11       6       6      11
       6       6       3       4       5       6       2       7       2       1
       1       2       1       2       1       1       1       2       1       1
       1       3       4       5       6       3       4      17       1      17
       1       1       3       4      18       6      17      19      19      17
      19      19      20      17      19      19      17      19      19      20
      17      19      19      17      19      19      20      17      19      19
      17      19      19      21      22      22       5       6       2       7
       2       1       1       2       1       1       2       1       1       2
      10      10      11       6       6       6       3       4       5       6
       2       7       2       1       1       2       1       1       8       9
       9       3       4       5       6       2       7       2       1       1
       3       4       5       6       6       3       4       5       6       2
       7       2       1       1       1       3       4       5       6       2
       7       2       1       1       2       1       1       8       9       9
       3       4       5       6       2       7       2       7       7      23
       3       4       5       6       2       7       2       1       1       2
       1       1       8       9       9       3       4       5       6       2
       7       2       1       1       1       3       4       5       6       6
       1       2       1       1       3       4       5       6       2       7
       2       1       1       2       1       1       2       1       1       2
      10      10      11       6       6       6       3       4       5       6
       2       7       2       1       2       1       1       1       2       1
       1       1       3       4       5       6       2       7       2       1
       1       2       1       1       2       1       1       2      10      10
      11       6       6       6       3       4       5       6       2       7
       2       1       1       2       1       1       3       4       5       6
       6       3       4       5       6       2       7       2       1       1
       2       1       2       1       1       1       2       1       1       1
       3       4       5       6       2       7       2       1       1       2
       1       1       2       1       1       2      10      10      11       6
       6       6       3       4       5       6       2       7       2       1
       1       1       3       4       5       6       2       7       2       1
       1       2       1       1       2       1       1       2      10      10
      11       6       6       6       3       4       5       6       2       7
       2       1       2       1       1       1       2       1       1       1
       3       4       5       6       2       7       2       1       1       2
       1       1       8       9       9       3       4       5       6       2
       7       2       1       1       2       1       1       8       9       9
       3       4       5       6       2       7       2       1       1       2
       1       2       1       1       1       2       1       1       1       3
       4       5       6       2       7       2       1       1       2       1
       1       2       1       1       2      10      10      11       6       6
       6       3       4       5       6       2       7       2       7       7
      12      13       3       4       5       6       2       7       2       1
       1       2       1       1       2       1       1       2      10      10
      11       6       6       6       3       4       5       6       2       7
       2       1       1       2       1       2       1       1       1       2
       1       1       1       3       4       5       6       2       7       2
       1       1       8       8      14      11       6       8       8      15
       8      15       8      15       8      15       8       3       4       5
       6       2       7       2       1       1       8      11       6       8
      16      11       8      14       3       4       5       6       2       7
       2       1       1       2       1       2       1       1       1       2
       1       1       1       3       4       5       6       2       7       2
       1       1       2       1       1       2       1       1       2      10
      10      11       6       6       6       3       4       5       6       2
       7       2       1       1       3       4       5       6       6       3
       4       5       6       3       4      17       1      17       1       1
       3       3      24       5       6       2       7       2       1       2
       1       1       1       2       1       1       1       3       4       5
       6       2       7       2       1       1       1       3       4       5
       6       2       7       2       1       1       2       1       1       2
       7       7      11       6       8      11       6       6      11       6
       6       3       4       5       6       2       7       2       1       1
       2       1       2       1       1       1       2       1       1       1
       3       4       5       6       2       7       2       1       1       2
       1       1       2       1       1       2      10      10      11       6
       6       6       3       4       5       6       2       7       2       1
       1       2       1       1       2       1       1       2      10      10
      11       6       6       6       3       4       5       6       2       7
       2       1       1       2       1       1       2       1       1       2
      10      10      11       6       6       6       3       4       5       6
       2       7       2       1       1       3       4       5       6       6
       3       4       5       6       2       7       2       1       1       1
       3       4       5       6       2       7       2       1       1       2
       1       1       8       9       9       3       4       5       6       2
       7       2       7       7      23       3       4       5       6       2
       7       2       1       1       2       1       1       2       1       1
       2      10      10      11       6       6       6       3       4       5
       6       2       7       2       1       1       1       3       4       5
       6       6
%FLAG NUMBER_EXCLUDED_ATOMS                                                     
%FORMAT(10I8)                                                                   
       6       7       4       3       7       3      10       4      13       7
      11       6       5       6       4       3       2       1       1       7
       3      10       4      16       7      12       9       8       3       2
       1       4       2       1       1       7       3      10       4      13
       7      12       6       5      10       5       4       9       5       4
       6       5       4       3       2       1       1       7       3      10
       4      13       7      11       6       5       8       4       3       4
       3       2       1       1       7       3      10       4      13       7
      15       6       5      10       8       7       3       2       1       3
       2       1       1       7       3      10       4      13       7      11
       6       5       6       4       3       2       1       1       7       3
      10       4      10       7       6       3       2       1       7       3
      10       4      13       7      11       6       5       6       4       3
       2       1       1       7       3      10       4      16       7      12
       9       8       3       2       1       4       2       1       1       7
       3      10       4      13       7      11       6       5       6       4
       3       2       1       1       7       3      10       4      13       7
      11       6       5       6       4       3       2       1       1       7
       3      10       4      13       7      15       6       5      10       8
       7       3       2       1       3       2       1       1       7       3
      10       4      13       7      11       6       5       6       4       3
       2       1       1       7       3      10       4      11       7       7
       4       3       2       1       7       3      10       4      13       7
      11       6       5       6       4       3       2       1       1       7
       3      10       4      13       7      15       6       5      10       8
       7       3       2       1       3       2       1       1       7       3
      10       4      12       7      12       5       4      11       7       4
       7       3       8       7       4       6       3       4       3       2
       1       1       7       3      10       4      12       7      12       5
       4       8       6       4       4       2       2       1       1       7
       3      10       4      13       7      15       6       5      10       8
       7       3       2       1       3       2       1       1       7       3
      10       4      13       7      11       6       5       6       4       3
       2       1       1       7       3      10       4      12       7      10
       5       4       5       3       2       1       1       7       3      10
       4      13       7      11       6       5       6       4       3       2
       1       1       7       3      10       4      16       7      12       9
       8       3       2       1       4       2       1       1       7       3
      10       4      10       7       6       3       2       1       7       3
      10       4      13       7      12       6       5       9       5       4
       7       4       3       8       3       6       5       2       1       2
       1       1       7       3      10       4      13       7      15       6
       5      10       8       7       3       2       1       3       2       1
       1       7       3      10       4      13       6      10       5       8
       4       3       7       3       8       4       7       5       4       7
       3       2       7       7       5       4       7       3       2       7
       7       5       4       7       3       2       7       8       5       4
       8       4       3       6       5       7      10       4      13       7
      12       6       5      10       5       4       9       5       4       6
       5       4       3       2       1       1       7       3      10       4
      13       7      11       6       5       6       4       3       2       1
       1       7       3      10       4      12       7      10       5       4
       5       3       2       1       1       7       3      10       4      10
       7       6       3       2       1       7       3      10       4      13
       7      11       6       5       6       4       3       2       1       1
       7       3      10       4      11       7       8       4       3       6
       7       3      10       4      13       7      11       6       5       6
       4       3       2       1       1       7       3      10       4      10
       7       6       3       2       1       4       3       2       1       1
       6       7       4       3       7       3      10       4      13       7
      12       6       5      10       5       4       9       5       4       6
       5       4       3       2       1       1       7       3      10       4
      16       7      12       9       8       3       2       1       4       2
       1       1       7       3      10       4      13       7      12       6
       5      10       5       4       9       5       4       6       5       4
       3       2       1       1       7       3      10       4      13       7
      11       6       5       8       4       3       4       3       2       1
       1       7       3      10       4      13       7      15       6       5
      10       8       7       3       2       1       3       2       1       1
       7       3      10       4      13       7      12       6       5      10
       5       4       9       5       4       6       5       4       3       2
       1       1       7       3      10       4      10       7       6       3
       2       1       7       3      10       4      13       7      12       6
       5      10       5       4       9       5       4       6       5       4
       3       2       1       1       7       3      10       4      16       7
      12       9       8       3       2       1       4       2       1       1
       7       3      10       4      13       7      11       6       5       6
       4       3       2       1       1       7       3      10       4      13
       7      11       6       5       6       4       3       2       1       1
       7       3      10       4      13       7      15       6       5      10
       8       7       3       2       1       3       2       1       1       7
       3      10       4      13       7      12       6       5      10       5
       4       9       5       4       6       5       4       3       2       1
       1       7       3      10       4      11       7       7       4       3
       2       1       7       3      10       4      13       7      12       6
       5      10       5       4       9       5       4       6       5       4
       3       2       1       1       7       3      10       4      13       7
      15       6       5      10       8       7       3       2       1       3
       2       1       1       7       3      10       4      12       7      12
       5       4      11       7       4       7       3       8       7       4
       6       3       4       3       2       1       1       7       3      10
       4      12       7      12       5       4       8       6       4       4
       2       2       1       1       7       3      10       4      13       7
      15       6       5      10       8       7       3       2       1       3
       2       1       1       7       3      10       4      13       7      12
       6       5      10       5       4       9       5       4       6       5
       4       3       2       1       1       7       3      10       4      12
       7      10       5       4       5       3       2       1       1       7
       3      10       4      13       6       9       5       6       3       2
       2       1       1      10       4      16       7      12       9       8
       3       2       1       4       2       1       1       7       3      10
       4      10       7       6       3       2       1       7       3      10
       4      13       7      12       6       5       9       5       4       7
       4       3       8       3       6       5       2       1       2       1
       1       7       3      10       4      13       7      15       6       5
      10       8       7       3       2       1       3       2       1       1
       7       3      10       4      13       7      12       6       5      10
       5       4       9       5       4       6       5       4       3       2
       1       1       7       3      10       4      13       7      12       6
       5      10       5       4       9       5       4       6       5       4
       3       2       1       1       7       3      10       4      13       7
      12       6       5      10       5       4       9       5       4       6
       5       4       3       2       1       1       7       3      10       4
      12       7      10       5       4       5       3       2       1       1
       7       3      10       4      10       7       6       3       2       1
       7       3      10       4      13       7      11       6       5       6
       4       3       2       1       1       7       3      10       4      10
       7       6       3       2       1       7       3      10       4      13
       7      12       6       5      10       5       4       9       5       4
       6       5       4       3       2       1       1       7       3      10
       4      10       7       6       3       2       1       4       3       2
       1       1
%FLAG NONBONDED_PARM_INDEX                                                      
%FORMAT(10I8)                                                                   
       1       2       4       7      11      16      22      29      37      46
      56      67      79      92     106     121     137     154     172     191
     211     232     254     277       2       3       5       8      12      17
      23      30      38      47      57      68      80      93     107     122
     138     155     173     192     212     233     255     278       4       5
       6       9      13      18      24      31      39      48      58      69
      81      94     108     123     139     156     174     193     213     234
     256     279       7       8       9      10      14      19      25      32
      40      49      59      70      82      95     109     124     140     157
     175     194     214     235     257     280      11      12      13      14
      15      20      26      33      41      50      60      71      83      96
     110     125     141     158     176     195     215     236     258     281
      16      17      18      19      20      21      27      34      42      51
      61      72      84      97     111     126     142     159     177     196
     216     237     259     282      22      23      24      25      26      27
      28      35      43      52      62      73      85      98     112     127
     143     160     178     197     217     238     260     283      29      30
      31      32      33      34      35      36      44      53      63      74
      86      99     113     128     144     161     179     198     218     239
     261     284      37      38      39      40      41      42      43      44
      45      54      64      75      87     100     114     129     145     162
     180     199     219     240     262     285      46      47      48      49
      50      51      52      53      54      55      65      76      88     101
     115     130     146     163     181     200     220     241     263     286
      56      57      58      59      60      61      62      63      64      65
      66      77      89     102     116     131     147     164     182     201
     221     242     264     287      67      68      69      70      71      72
      73      74      75      76      77      78      90     103     117     132
     148     165     183     202     222     243     265     288      79      80
      81      82      83      84      85      86      87      88      89      90
      91     104     118     133     149     166     184     203     223     244
     266     289      92      93      94      95      96      97      98      99
     100     101     102     103     104     105     119     134     150     167
     185     204     224     245     267     290     106     107     108     109
     110     111     112     113     114     115     116     117     118     119
     120     135     151     168     186     205     225     246     268     291
     121     122     123     124     125     126     127     128     129     130
     131     132     133     134     135     136     152     169     187     206
     226     247     269     292     137     138     139     140     141     142
     143     144     145     146     147     148     149     150     151     152
     153     170     188     207     227     248     270     293     154     155
     156     157     158     159     160     161     162     163     164     165
     166     167     168     169     170     171     189     208     228     249
     271     294     172     173     174     175     176     177     178     179
     180     181     182     183     184     185     186     187     188     189
     190     209     229     250     272     295     191     192     193     194
     195     196     197     198     199     200     201     202     203     204
     205     206     207     208     209     210     230     251     273     296
     211     212     213     214     215     216     217     218     219     220
     221     222     223     224     225     226     227     228     229     230
     231     252     274     297     232     233     234     235     236     237
     238     239     240     241     242     243     244     245     246     247
     248     249     250     251     252     253     275     298     254     255
     256     257     258     259     260     261     262     263     264     265
     266     267     268     269     270     271     272     273     274     275
     276     299     277     278     279     280     281     282     283     284
     285     286     287     288     289     290     291     292     293     294
     295     296     297     298     299     300
%FLAG RESIDUE_LABEL                                                             
%FORMAT(20a4)                                                                   
ACE GLU VAL LYS GLN LEU GLU ALA GLU VAL GLU GLU LEU GLU SER GLU LEU TRP HID LEU 
GLU ASN GLU VAL ALA ARG LEU AZX LYS GLU ASN ALA GLU CYX GLU ALA NHE ACE LYS VAL 
LYS GLN LEU LYS ALA LYS VAL GLU GLU LEU LYS SER LYS LEU TRP HID LEU LYS ASN PRX 
VAL ALA ARG LEU LYS LYS LYS ASN ALA GLU CYX LYS ALA NHE 
%FLAG RESIDUE_POINTER                                                           
%FORMAT(10I8)                                                                   
       1       7      22      38      60      77      96     111     121     136
     152     167     182     201     216     227     242     261     285     302
     321     336     350     365     381     391     415     434     477     499
     514     528     538     553     563     578     588     591     597     619
     635     657     674     693     715     725     747     763     778     793
     812     834     845     867     886     910     927     946     968     982
     994    1010    1020    1044    1063    1085    1107    1129    1143    1153
    1168    1178    1200    1210
%FLAG BOND_FORCE_CONSTANT                                                       
%FORMAT(5E16.8)                                                                 
  6.52600000E+02  4.90000000E+02  3.40000000E+02  3.17000000E+02  6.56000000E+02
  3.40000000E+02  3.17000000E+02  3.10000000E+02  3.40000000E+02  3.10000000E+02
  3.17000000E+02  5.27300000E+02  3.37000000E+02  3.40000000E+02  3.10000000E+02
  3.10000000E+02  4.34000000E+02  3.40000000E+02  3.67000000E+02  3.40000000E+02
  3.10000000E+02  3.10000000E+02  3.17000000E+02  3.10000000E+02  3.10000000E+02
  5.53000000E+02  3.40000000E+02  3.20000000E+02  3.67000000E+02  4.69000000E+02
  4.69000000E+02  4.69000000E+02  4.47000000E+02  4.34000000E+02  4.28000000E+02
  3.67000000E+02  4.27000000E+02  5.46000000E+02  3.88000000E+02  3.17000000E+02
  3.67000000E+02  4.10000000E+02  3.67000000E+02  4.88000000E+02  4.77000000E+02
  4.22000000E+02  5.12000000E+02  3.17000000E+02  4.34000000E+02  4.81000000E+02
  3.40000000E+02  3.37000000E+02  3.69100000E+02  3.74700000E+02  3.00500000E+02
  3.54500000E+02  3.75900000E+02  2.62900000E+02  2.32500000E+02  2.84800000E+02
  5.27300000E+02  2.63800000E+02  6.52600000E+02  3.56200000E+02  3.75900000E+02
  2.43200000E+02  3.75900000E+02  2.32500000E+02  2.43200000E+02  2.63800000E+02
  1.66000000E+02  2.27000000E+02  4.03900000E+02  4.16100000E+02  2.62600000E+02
%FLAG BOND_EQUIL_VALUE                                                          
%FORMAT(5E16.8)                                                                 
  1.21800000E+00  1.33500000E+00  1.09000000E+00  1.52200000E+00  1.25000000E+00
  1.09000000E+00  1.52200000E+00  1.52600000E+00  1.09000000E+00  1.52600000E+00
  1.52200000E+00  1.01300000E+00  1.44900000E+00  1.09000000E+00  1.52600000E+00
  1.52600000E+00  1.01000000E+00  1.09000000E+00  1.47100000E+00  1.09000000E+00
  1.52600000E+00  1.52600000E+00  1.52200000E+00  1.52600000E+00  1.52600000E+00
  9.60000000E-01  1.09000000E+00  1.41000000E+00  1.08000000E+00  1.40400000E+00
  1.40000000E+00  1.40000000E+00  1.41900000E+00  1.01000000E+00  1.38000000E+00
  1.08000000E+00  1.38100000E+00  1.35200000E+00  1.45900000E+00  1.49500000E+00
  1.08000000E+00  1.39400000E+00  1.08000000E+00  1.33500000E+00  1.34300000E+00
  1.38500000E+00  1.37500000E+00  1.50400000E+00  1.01000000E+00  1.34000000E+00
  1.09000000E+00  1.46300000E+00  1.36900000E+00  1.29900000E+00  1.35600000E+00
  1.38000000E+00  1.09700000E+00  1.46300000E+00  1.53800000E+00  1.43200000E+00
  1.01300000E+00  1.46200000E+00  1.21800000E+00  1.37900000E+00  1.09700000E+00
  1.52400000E+00  1.09700000E+00  1.53800000E+00  1.52400000E+00  1.46200000E+00
  2.03800000E+00  1.81000000E+00  1.08200000E+00  1.37300000E+00  1.50200000E+00
%FLAG ANGLE_FORCE_CONSTANT                                                      
%FORMAT(5E16.8)                                                                 
  8.00000000E+01  5.00000000E+01  5.00000000E+01  5.00000000E+01  3.50000000E+01
  8.00000000E+01  7.00000000E+01  8.00000000E+01  5.00000000E+01  3.50000000E+01
  7.00000000E+01  5.00000000E+01  6.30000000E+01  6.30000000E+01  5.00000000E+01
  5.00000000E+01  5.00000000E+01  4.00000000E+01  8.00000000E+01  7.00000000E+01
  5.00000000E+01  5.00000000E+01  8.00000000E+01  6.30000000E+01  4.00000000E+01
  5.00000000E+01  6.30000000E+01  5.00000000E+01  5.00000000E+01  5.00000000E+01
  4.00000000E+01  8.00000000E+01  3.50000000E+01  5.00000000E+01  3.50000000E+01
  5.00000000E+01  5.00000000E+01  3.50000000E+01  5.00000000E+01  8.00000000E+01
  4.00000000E+01  6.30000000E+01  5.00000000E+01  5.00000000E+01  4.00000000E+01
  8.00000000E+01  3.50000000E+01  5.00000000E+01  8.00000000E+01  7.00000000E+01
  6.30000000E+01  5.00000000E+01  5.00000000E+01  4.00000000E+01  4.00000000E+01
  6.30000000E+01  5.00000000E+01  5.00000000E+01  8.00000000E+01  5.00000000E+01
  3.50000000E+01  5.50000000E+01  5.00000000E+01  5.00000000E+01  5.00000000E+01
  5.00000000E+01  6.30000000E+01  6.30000000E+01  6.30000000E+01  5.00000000E+01
  6.30000000E+01  6.30000000E+01  5.00000000E+01  7.00000000E+01  7.00000000E+01
  5.00000000E+01  6.30000000E+01  5.00000000E+01  7.00000000E+01  5.00000000E+01
  7.00000000E+01  6.30000000E+01  6.30000000E+01  5.00000000E+01  7.00000000E+01
  7.00000000E+01  6.30000000E+01  5.00000000E+01  5.00000000E+01  7.00000000E+01
  5.00000000E+01  7.00000000E+01  5.00000000E+01  7.00000000E+01  5.00000000E+01
  7.00000000E+01  7.00000000E+01  5.00000000E+01  5.00000000E+01  7.00000000E+01
  7.00000000E+01  6.30000000E+01  6.30000000E+01  3.50000000E+01  7.00000000E+01
  5.00000000E+01  5.00000000E+01  3.50000000E+01  5.00000000E+01  5.00000000E+01
  5.00000000E+01  8.00000000E+01  5.00000000E+01  8.32000000E+01  9.11000000E+01
  8.81000000E+01  9.17000000E+01  1.16800000E+02  9.27000000E+01  6.15000000E+01
  6.15000000E+01  3.88000000E+01  8.24000000E+01  6.37000000E+01  4.69000000E+01
  8.27000000E+01  6.24000000E+01  8.53000000E+01  6.63000000E+01  4.61000000E+01
  6.15000000E+01  8.32000000E+01  1.13800000E+02  4.87000000E+01  6.53000000E+01
  4.74000000E+01  3.90000000E+01  8.46000000E+01  8.43000000E+01  4.68000000E+01
  7.00000000E+01  4.68000000E+01  6.53000000E+01  8.46000000E+01  4.74000000E+01
  6.53000000E+01  4.61000000E+01  8.45000000E+01  6.14000000E+01  8.32000000E+01
  6.80000000E+01  5.00000000E+01  5.00000000E+01  4.78000000E+01  4.77000000E+01
  6.68000000E+01  6.55000000E+01
%FLAG ANGLE_EQUIL_VALUE                                                         
%FORMAT(5E16.8)                                                                 
  2.14501057E+00  2.09439600E+00  2.12755727E+00  1.91113635E+00  1.91113635E+00
  2.10137732E+00  2.03505478E+00  2.19911580E+00  1.91113635E+00  1.91113635E+00
  2.04203610E+00  1.91113635E+00  1.93906163E+00  1.93906163E+00  1.91113635E+00
  1.91113635E+00  1.91113635E+00  1.91113635E+00  2.10137732E+00  2.03505478E+00
  2.06018753E+00  1.91113635E+00  1.91462701E+00  1.92160833E+00  1.91113635E+00
  1.91113635E+00  1.93906163E+00  1.91113635E+00  1.91113635E+00  1.91113635E+00
  1.91113635E+00  1.91462701E+00  1.91113635E+00  1.91113635E+00  1.91113635E+00
  1.91113635E+00  1.91113635E+00  1.91113635E+00  1.91113635E+00  1.94080696E+00
  1.91113635E+00  1.93906163E+00  1.91113635E+00  1.91113635E+00  1.91113635E+00
  1.91462701E+00  2.09439600E+00  1.91113635E+00  2.10137732E+00  2.03505478E+00
  1.93906163E+00  1.91113635E+00  1.91113635E+00  1.91113635E+00  1.91113635E+00
  1.93906163E+00  1.91113635E+00  1.91113635E+00  1.91462701E+00  1.91113635E+00
  1.91113635E+00  1.89368305E+00  1.91113635E+00  1.91113635E+00  2.09439600E+00
  2.09439600E+00  2.09439600E+00  2.09439600E+00  2.14151991E+00  2.09439600E+00
  2.09439600E+00  2.02807346E+00  2.14850123E+00  2.31779824E+00  1.82212452E+00
  2.09439600E+00  1.85703112E+00  2.09439600E+00  1.94778828E+00  2.09439600E+00
  1.89717371E+00  1.89891904E+00  2.35445017E+00  1.91113635E+00  2.18166250E+00
  2.24449438E+00  2.01760148E+00  2.09439600E+00  2.09439600E+00  2.04203610E+00
  2.09439600E+00  2.09439600E+00  2.09439600E+00  2.09439600E+00  2.09439600E+00
  2.09439600E+00  2.09439600E+00  2.09439600E+00  1.91113635E+00  2.09439600E+00
  2.09439600E+00  1.97396823E+00  1.93906163E+00  2.09439600E+00  2.09439600E+00
  2.09439600E+00  1.91113635E+00  1.91113635E+00  2.06647072E+00  2.15024656E+00
  1.91113635E+00  1.94080696E+00  2.12755727E+00  2.11097664E+00  1.94866095E+00
  1.96105279E+00  1.89577745E+00  1.85423859E+00  1.86732857E+00  2.10364625E+00
  1.89856997E+00  1.89298492E+00  2.09753759E+00  2.20714432E+00  1.91218355E+00
  1.97012850E+00  1.91602327E+00  1.88443280E+00  1.96314718E+00  2.05390434E+00
  1.90031530E+00  1.94796281E+00  2.14762857E+00  2.05163542E+00  2.10643878E+00
  1.89839544E+00  1.87762601E+00  2.15024656E+00  2.01027109E+00  1.91637234E+00
  2.03505478E+00  1.91637234E+00  1.93801443E+00  2.15024656E+00  1.89839544E+00
  1.93801443E+00  2.05390434E+00  1.90345690E+00  1.91113635E+00  1.94796281E+00
  1.80990721E+00  1.91113635E+00  2.00189351E+00  2.24239998E+00  1.92841512E+00
  2.08479669E+00  1.95354787E+00
%FLAG DIHEDRAL_FORCE_CONSTANT                                                   
%FORMAT(5E16.8)                                                                 
  2.00000000E+00  2.50000000E+00  0.00000000E+00  0.00000000E+00  0.00000000E+00
  0.00000000E+00  8.00000000E-01  8.00000000E-02  4.21000000E-01  3.93000000E-01
  1.44000000E-01  1.45000000E-01  1.55555556E-01  1.50000000E-01  3.90000000E-01
  6.40000000E-02  0.00000000E+00  1.60000000E-01  1.36700000E+00  2.22000000E-01
  6.08000000E-01  5.60000000E-02  1.00000000E-01  1.84000000E-01  7.80000000E-02
  0.00000000E+00  0.00000000E+00  4.06000000E-01  2.89000000E-01  1.48000000E-01
  1.12000000E-01  3.37000000E-01  2.16000000E-01  1.00000000E-03  2.00000000E-01
  2.50000000E-01  1.80000000E-01  6.09000000E-01  8.45000000E-01  8.50000000E-02
  4.20000000E-02  1.96000000E-01  8.30000000E-02  4.12000000E-01  1.38000000E-01
  7.06000000E-01  6.20000000E-01  1.90000000E-01  3.79000000E-01  2.70000000E-02
  1.42000000E-01  1.79000000E-01  9.80000000E-02  2.59000000E-01  7.30000000E-02
  6.61000000E-01  2.18000000E-01  4.01000000E-01  1.29000000E-01  1.66666667E-01
  2.50000000E-01  2.11000000E-01  4.44000000E-01  2.67000000E-01  7.00000000E-03
  6.66000000E-01  2.46000000E-01  1.60000000E-01  3.62500000E+00  3.00000000E+00
  3.50000000E+00  1.52500000E+00  6.52500000E+00  1.50000000E+00  1.67500000E+00
  1.70000000E-02  3.53000000E-01  2.34000000E-01  7.40000000E-02  3.65000000E-01
  4.08000000E-01  8.19000000E-01  9.50000000E-02  7.90000000E-02  3.13000000E-01
  3.10000000E-02  5.00000000E+00  1.40000000E+00  2.40000000E+00  2.32500000E+00
  5.15000000E+00  1.43000000E-01  2.44000000E-01  2.19000000E-01  2.50000000E-02
  1.60000000E-01  3.92000000E-01  6.86000000E-01  3.70000000E-02  6.74000000E-01
  7.50000000E-01  1.22000000E-01  1.00000000E-02  3.06000000E-01  2.21000000E-01
  8.90000000E-02  1.04600000E+00  3.03000000E-01  3.30000000E-02  1.07000000E-01
  8.28000000E-01  4.85000000E-01  3.01000000E-01  8.00000000E-03  6.88000000E-01
  2.97000000E-01  5.90000000E-02  2.70000000E-01  4.20000000E-01  4.80000000E+00
  4.00000000E+00  1.70000000E+00  4.75000000E+00  3.37000000E-01  1.60000000E-01
  2.40000000E-01  1.70000000E-01  1.02000000E+00  1.70000000E-01  1.00000000E-01
  8.30000000E-01  4.00000000E-02  5.00000000E-01  2.60000000E-01  1.20000000E-01
  2.70000000E-01  7.10000000E-01  0.00000000E+00  4.50000000E-01  1.58000000E+00
  5.50000000E-01  2.10000000E-01  6.02000000E-01  3.94000000E-01  3.23000000E-01
  2.78000000E-01  5.60000000E-02  6.66000000E-01  3.02000000E-01  1.35000000E-01
  3.33333333E-01  4.20000000E-01  4.48000000E+00  6.82000000E-01  3.79000000E-01
  4.69000000E-01  2.10000000E-02  1.57000000E-01  1.05000000E+01  1.10000000E+00
  1.00000000E+00  0.00000000E+00
%FLAG DIHEDRAL_PERIODICITY                                                      
%FORMAT(5E16.8)                                                                 
  1.00000000E+00  2.00000000E+00  2.00000000E+00  1.00000000E+00  3.00000000E+00
  4.00000000E+00  1.00000000E+00  3.00000000E+00  1.00000000E+00  2.00000000E+00
  3.00000000E+00  4.00000000E+00  3.00000000E+00  3.00000000E+00  2.00000000E+00
  4.00000000E+00  3.00000000E+00  3.00000000E+00  1.00000000E+00  2.00000000E+00
  3.00000000E+00  4.00000000E+00  1.00000000E+00  2.00000000E+00  4.00000000E+00
  1.00000000E+00  2.00000000E+00  1.00000000E+00  2.00000000E+00  3.00000000E+00
  4.00000000E+00  1.00000000E+00  2.00000000E+00  4.00000000E+00  1.00000000E+00
  2.00000000E+00  3.00000000E+00  1.00000000E+00  2.00000000E+00  3.00000000E+00
  4.00000000E+00  1.00000000E+00  2.00000000E+00  3.00000000E+00  4.00000000E+00
  1.00000000E+00  2.00000000E+00  4.00000000E+00  1.00000000E+00  2.00000000E+00
  3.00000000E+00  4.00000000E+00  1.00000000E+00  2.00000000E+00  4.00000000E+00
  1.00000000E+00  2.00000000E+00  3.00000000E+00  4.00000000E+00  3.00000000E+00
  1.00000000E+00  1.00000000E+00  2.00000000E+00  3.00000000E+00  4.00000000E+00
  1.00000000E+00  2.00000000E+00  4.00000000E+00  2.00000000E+00  2.00000000E+00
  2.00000000E+00  2.00000000E+00  2.00000000E+00  2.00000000E+00  2.00000000E+00
  1.00000000E+00  2.00000000E+00  3.00000000E+00  4.00000000E+00  1.00000000E+00
  2.00000000E+00  3.00000000E+00  4.00000000E+00  1.00000000E+00  2.00000000E+00
  4.00000000E+00  2.00000000E+00  2.00000000E+00  2.00000000E+00  2.00000000E+00
  2.00000000E+00  1.00000000E+00  2.00000000E+00  3.00000000E+00  4.00000000E+00
  1.00000000E+00  2.00000000E+00  3.00000000E+00  4.00000000E+00  1.00000000E+00
  2.00000000E+00  3.00000000E+00  4.00000000E+00  1.00000000E+00  2.00000000E+00
  4.00000000E+00  1.00000000E+00  2.00000000E+00  3.00000000E+00  4.00000000E+00
  1.00000000E+00  2.00000000E+00  3.00000000E+00  4.00000000E+00  1.00000000E+00
  2.00000000E+00  4.00000000E+00  2.00000000E+00  3.00000000E+00  2.00000000E+00
  2.00000000E+00  2.00000000E+00  2.00000000E+00  3.00000000E+00  2.00000000E+00
  3.00000000E+00  1.00000000E+00  1.00000000E+00  3.00000000E+00  4.00000000E+00
  1.00000000E+00  3.00000000E+00  1.00000000E+00  2.00000000E+00  3.00000000E+00
  2.00000000E+00  2.00000000E+00  4.00000000E+00  1.00000000E+00  2.00000000E+00
  3.00000000E+00  3.00000000E+00  1.00000000E+00  2.00000000E+00  3.00000000E+00
  4.00000000E+00  1.00000000E+00  2.00000000E+00  3.00000000E+00  4.00000000E+00
  3.00000000E+00  1.00000000E+00  2.00000000E+00  3.00000000E+00  4.00000000E+00
  1.00000000E+00  2.00000000E+00  3.00000000E+00  2.00000000E+00  2.00000000E+00
  2.00000000E+00  2.00000000E+00
%FLAG DIHEDRAL_PHASE                                                            
%FORMAT(5E16.8)                                                                 
  0.00000000E+00  3.14159400E+00  0.00000000E+00  0.00000000E+00  0.00000000E+00
  0.00000000E+00  0.00000000E+00  3.14159400E+00  3.14159400E+00  3.14159400E+00
  0.00000000E+00  0.00000000E+00  0.00000000E+00  0.00000000E+00  3.14159400E+00
  0.00000000E+00  3.14159400E+00  0.00000000E+00  3.14159400E+00  3.14159400E+00
  3.14159400E+00  3.14159400E+00  3.14159400E+00  3.14159400E+00  0.00000000E+00
  3.14159400E+00  3.14159400E+00  3.14159400E+00  3.14159400E+00  0.00000000E+00
  0.00000000E+00  0.00000000E+00  3.14159400E+00  3.14159400E+00  3.14159400E+00
  3.14159400E+00  0.00000000E+00  3.14159400E+00  3.14159400E+00  3.14159400E+00
  0.00000000E+00  3.14159400E+00  0.00000000E+00  3.14159400E+00  0.00000000E+00
  0.00000000E+00  3.14159400E+00  0.00000000E+00  0.00000000E+00  3.14159400E+00
  0.00000000E+00  0.00000000E+00  0.00000000E+00  3.14159400E+00  0.00000000E+00
  3.14159400E+00  3.14159400E+00  0.00000000E+00  0.00000000E+00  0.00000000E+00
  0.00000000E+00  0.00000000E+00  0.00000000E+00  0.00000000E+00  0.00000000E+00
  0.00000000E+00  3.14159400E+00  0.00000000E+00  3.14159400E+00  3.14159400E+00
  3.14159400E+00  3.14159400E+00  3.14159400E+00  3.14159400E+00  3.14159400E+00
  3.14159400E+00  3.14159400E+00  0.00000000E+00  0.00000000E+00  0.00000000E+00
  0.00000000E+00  0.00000000E+00  3.14159400E+00  0.00000000E+00  3.14159400E+00
  0.00000000E+00  3.14159400E+00  3.14159400E+00  3.14159400E+00  3.14159400E+00
  3.14159400E+00  3.14159400E+00  3.14159400E+00  0.00000000E+00  0.00000000E+00
  3.14159400E+00  3.14159400E+00  0.00000000E+00  3.14159400E+00  3.14159400E+00
  0.00000000E+00  3.14159400E+00  3.14159400E+00  3.14159400E+00  3.14159400E+00
  0.00000000E+00  0.00000000E+00  3.14159400E+00  0.00000000E+00  0.00000000E+00
  3.14159400E+00  3.14159400E+00  3.14159400E+00  0.00000000E+00  3.14159400E+00
  3.14159400E+00  0.00000000E+00  0.00000000E+00  0.00000000E+00  3.14159400E+00
  3.14159400E+00  3.14159400E+00  3.14159400E+00  0.00000000E+00  0.00000000E+00
  0.00000000E+00  3.14159400E+00  3.14159400E+00  0.00000000E+00  3.14159400E+00
  0.00000000E+00  3.14159400E+00  0.00000000E+00  3.14159400E+00  0.00000000E+00
  3.14159400E+00  3.14159400E+00  3.14159400E+00  3.14159400E+00  3.14159400E+00
  3.14159400E+00  0.00000000E+00  0.00000000E+00  3.14159400E+00  0.00000000E+00
  0.00000000E+00  0.00000000E+00  0.00000000E+00  0.00000000E+00  3.14159400E+00
  0.00000000E+00  0.00000000E+00  0.00000000E+00  0.00000000E+00  0.00000000E+00
  0.00000000E+00  3.14159400E+00  3.14159400E+00  3.14159400E+00  3.14159400E+00
  3.14159400E+00  3.14159400E+00
%FLAG SCEE_SCALE_FACTOR                                                         
%FORMAT(5E16.8)                                                                 
  1.20000000E+00  1.20000000E+00  1.20000000E+00  1.20000000E+00  1.20000000E+00
  1.20000000E+00  1.20000000E+00  1.20000000E+00  1.20000000E+00  1.20000000E+00
  1.20000000E+00  1.20000000E+00  1.20000000E+00  1.20000000E+00  1.20000000E+00
  1.20000000E+00  1.20000000E+00  1.20000000E+00  1.20000000E+00  1.20000000E+00
  1.20000000E+00  1.20000000E+00  1.20000000E+00  1.20000000E+00  1.20000000E+00
  1.20000000E+00  1.20000000E+00  1.20000000E+00  1.20000000E+00  1.20000000E+00
  1.20000000E+00  1.20000000E+00  1.20000000E+00  1.20000000E+00  1.20000000E+00
  1.20000000E+00  1.20000000E+00  1.20000000E+00  1.20000000E+00  1.20000000E+00
  1.20000000E+00  1.20000000E+00  1.20000000E+00  1.20000000E+00  1.20000000E+00
  1.20000000E+00  1.20000000E+00  1.20000000E+00  1.20000000E+00  1.20000000E+00
  1.20000000E+00  1.20000000E+00  1.20000000E+00  1.20000000E+00  1.20000000E+00
  1.20000000E+00  1.20000000E+00  1.20000000E+00  1.20000000E+00  1.20000000E+00
  1.20000000E+00  1.20000000E+00  1.20000000E+00  1.20000000E+00  1.20000000E+00
  1.20000000E+00  1.20000000E+00  1.20000000E+00  1.20000000E+00  1.20000000E+00
  1.20000000E+00  1.20000000E+00  1.20000000E+00  1.20000000E+00  1.20000000E+00
  1.20000000E+00  1.20000000E+00  1.20000000E+00  1.20000000E+00  1.20000000E+00
  1.20000000E+00  1.20000000E+00  1.20000000E+00  1.20000000E+00  1.20000000E+00
  1.20000000E+00  1.20000000E+00  1.20000000E+00  1.20000000E+00  1.20000000E+00
  1.20000000E+00  1.20000000E+00  1.20000000E+00  1.20000000E+00  1.20000000E+00
  1.20000000E+00  1.20000000E+00  1.20000000E+00  1.20000000E+00  1.20000000E+00
  1.20000000E+00  1.20000000E+00  1.20000000E+00  1.20000000E+00  1.20000000E+00
  1.20000000E+00  1.20000000E+00  1.20000000E+00  1.20000000E+00  1.20000000E+00
  1.20000000E+00  1.20000000E+00  1.20000000E+00  1.20000000E+00  1.20000000E+00
  1.20000000E+00  1.20000000E+00  1.20000000E+00  1.20000000E+00  1.20000000E+00
  1.20000000E+00  1.20000000E+00  1.20000000E+00  1.20000000E+00  1.20000000E+00
  1.20000000E+00  1.20000000E+00  1.20000000E+00  1.20000000E+00  1.20000000E+00
  1.20000000E+00  1.20000000E+00  1.20000000E+00  1.20000000E+00  1.20000000E+00
  1.20000000E+00  1.20000000E+00  1.20000000E+00  1.20000000E+00  1.20000000E+00
  1.20000000E+00  1.20000000E+00  1.20000000E+00  1.20000000E+00  1.20000000E+00
  1.20000000E+00  1.20000000E+00  1.20000000E+00  1.20000000E+00  1.20000000E+00
  1.20000000E+00  1.20000000E+00  1.20000000E+00  1.20000000E+00  1.20000000E+00
  1.20000000E+00  1.20000000E+00  1.20000000E+00  0.00000000E+00  0.00000000E+00
  0.00000000E+00  0.00000000E+00
%FLAG SCNB_SCALE_FACTOR                                                         
%FORMAT(5E16.8)                                                                 
  2.00000000E+00  2.00000000E+00  2.00000000E+00  2.00000000E+00  2.00000000E+00
  2.00000000E+00  2.00000000E+00  2.00000000E+00  2.00000000E+00  2.00000000E+00
  2.00000000E+00  2.00000000E+00  2.00000000E+00  2.00000000E+00  2.00000000E+00
  2.00000000E+00  2.00000000E+00  2.00000000E+00  2.00000000E+00  2.00000000E+00
  2.00000000E+00  2.00000000E+00  2.00000000E+00  2.00000000E+00  2.00000000E+00
  2.00000000E+00  2.00000000E+00  2.00000000E+00  2.00000000E+00  2.00000000E+00
  2.00000000E+00  2.00000000E+00  2.00000000E+00  2.00000000E+00  2.00000000E+00
  2.00000000E+00  2.00000000E+00  2.00000000E+00  2.00000000E+00  2.00000000E+00
  2.00000000E+00  2.00000000E+00  2.00000000E+00  2.00000000E+00  2.00000000E+00
  2.00000000E+00  2.00000000E+00  2.00000000E+00  2.00000000E+00  2.00000000E+00
  2.00000000E+00  2.00000000E+00  2.00000000E+00  2.00000000E+00  2.00000000E+00
  2.00000000E+00  2.00000000E+00  2.00000000E+00  2.00000000E+00  2.00000000E+00
  2.00000000E+00  2.00000000E+00  2.00000000E+00  2.00000000E+00  2.00000000E+00
  2.00000000E+00  2.00000000E+00  2.00000000E+00  2.00000000E+00  2.00000000E+00
  2.00000000E+00  2.00000000E+00  2.00000000E+00  2.00000000E+00  2.00000000E+00
  2.00000000E+00  2.00000000E+00  2.00000000E+00  2.00000000E+00  2.00000000E+00
  2.00000000E+00  2.00000000E+00  2.00000000E+00  2.00000000E+00  2.00000000E+00
  2.00000000E+00  2.00000000E+00  2.00000000E+00  2.00000000E+00  2.00000000E+00
  2.00000000E+00  2.00000000E+00  2.00000000E+00  2.00000000E+00  2.00000000E+00
  2.00000000E+00  2.00000000E+00  2.00000000E+00  2.00000000E+00  2.00000000E+00
  2.00000000E+00  2.00000000E+00  2.00000000E+00  2.00000000E+00  2.00000000E+00
  2.00000000E+00  2.00000000E+00  2.00000000E+00  2.00000000E+00  2.00000000E+00
  2.00000000E+00  2.00000000E+00  2.00000000E+00  2.00000000E+00  2.00000000E+00
  2.00000000E+00  2.00000000E+00  2.00000000E+00  2.00000000E+00  2.00000000E+00
  2.00000000E+00  2.00000000E+00  2.00000000E+00  2.00000000E+00  2.00000000E+00
  2.00000000E+00  2.00000000E+00  2.00000000E+00  2.00000000E+00  2.00000000E+00
  2.00000000E+00  2.00000000E+00  2.00000000E+00  2.00000000E+00  2.00000000E+00
  2.00000000E+00  2.00000000E+00  2.00000000E+00  2.00000000E+00  2.00000000E+00
  2.00000000E+00  2.00000000E+00  2.00000000E+00  2.00000000E+00  2.00000000E+00
  2.00000000E+00  2.00000000E+00  2.00000000E+00  2.00000000E+00  2.00000000E+00
  2.00000000E+00  2.00000000E+00  2.00000000E+00  2.00000000E+00  2.00000000E+00
  2.00000000E+00  2.00000000E+00  2.00000000E+00  0.00000000E+00  0.00000000E+00
  0.00000000E+00  0.00000000E+00
%FLAG SOLTY                                                                     
%FORMAT(5E16.8)                                                                 
  0.00000000E+00  0.00000000E+00  0.00000000E+00  0.00000000E+00  0.00000000E+00
  0.00000000E+00  0.00000000E+00  0.00000000E+00  0.00000000E+00  0.00000000E+00
  0.00000000E+00  0.00000000E+00  0.00000000E+00  0.00000000E+00  0.00000000E+00
  0.00000000E+00  0.00000000E+00  0.00000000E+00  0.00000000E+00  0.00000000E+00
  0.00000000E+00  0.00000000E+00  0.00000000E+00  0.00000000E+00  0.00000000E+00
  0.00000000E+00  0.00000000E+00  0.00000000E+00  0.00000000E+00  0.00000000E+00
  0.00000000E+00  0.00000000E+00  0.00000000E+00  0.00000000E+00  0.00000000E+00
  0.00000000E+00  0.00000000E+00  0.00000000E+00  0.00000000E+00  0.00000000E+00
  0.00000000E+00  0.00000000E+00  0.00000000E+00  0.00000000E+00  0.00000000E+00
  0.00000000E+00  0.00000000E+00
%FLAG LENNARD_JONES_ACOEF                                                       
%FORMAT(5E16.8)                                                                 
  7.94617769E+03  1.01372942E+05  1.04308023E+06  8.12662403E+04  8.53193737E+05
  6.96551276E+05  5.68021765E+04  6.37913494E+05  5.17507491E+05  3.76435470E+05
  7.93773615E+04  8.61458248E+05  7.01106848E+05  5.15491878E+05  7.02078680E+05
  9.47421632E+01  2.26409483E+03  1.71458823E+03  9.87857350E+02  1.52360475E+03
  1.34728399E-01  5.10916075E+03  6.78771368E+04  5.42099106E+04  3.74148715E+04
  5.26221036E+04  5.38411501E+01  3.25969625E+03  8.98799076E+04  9.24822270E+05
  7.56463928E+05  5.65590822E+05  7.63791460E+05  2.00740581E+03  6.01816484E+04
  8.19971662E+05  5.63419090E+04  6.47841731E+05  5.24402060E+05  3.78641356E+05
  5.20462539E+05  9.14858779E+02  3.69471530E+04  5.74393458E+05  3.79876399E+05
  1.42703904E+03  2.27401052E+04  1.78601506E+04  1.16505362E+04  1.68636880E+04
  8.45902425E+00  8.79040886E+02  2.01619733E+04  1.12780457E+04  2.01823541E+02
  9.33217616E+04  9.95480466E+05  8.11497350E+05  5.99897901E+05  8.14793385E+05
  1.88178855E+03  6.20665997E+04  8.82619071E+05  6.06829342E+05  2.01791425E+04
  9.44293233E+05  7.08225575E+04  7.91544157E+05  6.42430744E+05  4.68011805E+05
  6.40405042E+05  1.24900897E+03  4.66922514E+04  7.01803794E+05  4.71003287E+05
  1.45985502E+04  7.44975864E+05  5.81803229E+05  0.00000000E+00  0.00000000E+00
  0.00000000E+00  0.00000000E+00  0.00000000E+00  0.00000000E+00  0.00000000E+00
  0.00000000E+00  0.00000000E+00  0.00000000E+00  0.00000000E+00  0.00000000E+00
  0.00000000E+00  5.47737117E+03  7.18621074E+04  5.74592031E+04  3.98127143E+04
  5.58833643E+04  5.99788431E+01  3.50301067E+03  6.37148278E+04  3.93690817E+04
  9.55000044E+02  6.58473870E+04  4.96707306E+04  0.00000000E+00  3.76169105E+03
  6.73963720E+03  8.59947003E+04  6.89371259E+04  4.81820985E+04  6.73331169E+04
  8.03166617E+01  4.33325458E+03  7.62451550E+04  4.77908183E+04  1.21014911E+03
  7.91627154E+04  6.00750218E+04  0.00000000E+00  4.64559155E+03  5.71629601E+03
  4.43530964E+03  5.98885646E+04  4.77581094E+04  3.27958584E+04  4.62444096E+04
  4.44659845E+01  2.82099197E+03  5.30987710E+04  3.23283631E+04  7.50063100E+02
  5.46147253E+04  4.09427581E+04  0.00000000E+00  3.03448006E+03  3.76169105E+03
  2.43828624E+03  1.00235148E+05  1.03184851E+06  8.43969952E+05  6.30925504E+05
  8.52084164E+05  2.23577481E+03  6.71095195E+04  9.14863930E+05  6.40712560E+05
  2.24743442E+04  9.84684600E+05  7.82881336E+05  0.00000000E+00  7.10513128E+04
  8.50294791E+04  5.92092559E+04  1.02073671E+06  8.07866982E+04  8.57549298E+05
  6.99381362E+05  5.17814271E+05  7.02755693E+05  1.65195713E+03  5.37791327E+04
  7.60325682E+05  5.24079334E+05  1.75564320E+04  8.14127222E+05  6.42970500E+05
  0.00000000E+00  5.70388968E+04  6.85297634E+04  4.73396390E+04  8.48258258E+05
  7.01825028E+05  5.22955465E+03  7.06006146E+04  5.63013422E+04  3.86646725E+04
  5.45183252E+04  5.24570081E+01  3.32626784E+03  6.25963552E+04  3.81142515E+04
  8.84544347E+02  6.43853349E+04  4.82692694E+04  0.00000000E+00  3.57795711E+03
  4.43530964E+03  2.87505342E+03  6.97998263E+04  5.58085097E+04  3.39005767E+03
  5.02224902E+04  5.48478208E+05  4.46121722E+05  3.27367585E+05  4.46307018E+05
  9.46795083E+02  3.32551339E+04  4.86295154E+05  3.30296908E+05  1.06013455E+04
  5.18220260E+05  4.06752008E+05  0.00000000E+00  3.53289728E+04  4.26018274E+04
  2.92109361E+04  5.42502534E+05  4.47026838E+05  3.44374471E+04  2.83662575E+05
  9.33839501E+04  1.00713741E+06  8.20152428E+05  6.04208667E+05  8.22085792E+05
  1.82491629E+03  6.19803600E+04  8.92954421E+05  6.10454299E+05  1.99671374E+04
  9.53586341E+05  7.50514003E+05  0.00000000E+00  6.57976999E+04  7.92148074E+04
  5.44940453E+04  9.96191545E+05  8.22346035E+05  6.42436358E+04  5.22690526E+05
  9.62429652E+05  9.11435380E+04  9.41257953E+05  7.69642101E+05  5.74782316E+05
  7.76656876E+05  2.01475241E+03  6.09861363E+04  8.34543970E+05  5.83493927E+05
  2.03696482E+04  8.97750460E+05  7.13267446E+05  0.00000000E+00  6.45801516E+04
  7.73168790E+04  5.37939286E+04  9.31115275E+05  7.73425391E+05  6.34160397E+04
  4.94433451E+05  9.08092643E+05  8.49322032E+05  2.11783234E+05  2.11351845E+06
  1.73376823E+06  1.30884564E+06  1.75889445E+06  5.15374979E+03  1.42615819E+05
  1.87390085E+06  1.33368524E+06  4.90026081E+04  2.02752779E+06  1.62294350E+06
  0.00000000E+00  1.50723105E+05  1.79659945E+05  1.26117560E+05  2.09089895E+06
  1.74537186E+06  1.48672098E+05  1.12086734E+06  2.05449504E+06  1.90820499E+06
  4.26366419E+06  6.02863188E+03  7.84511674E+04  6.27751680E+04  4.36069364E+04
  6.11299385E+04  6.76796831E+01  3.86158714E+03  6.95568610E+04  4.31596374E+04
  1.06023582E+03  7.19825646E+04  5.43945007E+04  0.00000000E+00  4.14474284E+03
  5.11317150E+03  3.34719214E+03  7.75673747E+04  6.23418310E+04  3.94664935E+03
  3.86549715E+04  7.19580450E+04  7.05112106E+04  1.64354276E+05  4.56536476E+03
%FLAG LENNARD_JONES_BCOEF                                                       
%FORMAT(5E16.8)                                                                 
  2.57122925E+01  1.39078880E+02  6.75612247E+02  1.21392023E+02  5.95658566E+02
  5.24668528E+02  1.11953944E+02  5.68167388E+02  4.98871431E+02  4.69350655E+02
  1.36094315E+02  6.78964813E+02  5.97113873E+02  5.64804067E+02  6.77820248E+02
  2.33785449E+00  1.73073921E+01  1.46824710E+01  1.22938581E+01  1.57004457E+01
  7.34107347E-02  1.92174397E+01  1.06076943E+02  9.24130897E+01  8.46911674E+01
  1.03284425E+02  1.64271443E+00  1.43076527E+01  1.23310980E+02  5.99015525E+02
  5.28126496E+02  5.03752097E+02  6.01987997E+02  1.53451874E+01  9.40505980E+01
  5.31102864E+02  1.22044000E+02  6.26720080E+02  5.49675335E+02  5.15240418E+02
  6.21191325E+02  1.29497639E+01  9.21192136E+01  5.55666448E+02  5.64885984E+02
  1.01563736E+01  6.13981767E+01  5.30440533E+01  4.72594809E+01  5.84691813E+01
  6.51126010E-01  7.42992380E+00  5.44372326E+01  5.08951803E+01  3.56012899E+00
  1.48987394E+02  7.36907417E+02  6.48597119E+02  6.15165511E+02  7.37244936E+02
  1.76168249E+01  1.13252061E+02  6.53361429E+02  6.77220874E+02  6.45756063E+01
  8.01323529E+02  1.36896727E+02  6.93079947E+02  6.08686716E+02  5.73100668E+02
  6.89389438E+02  1.51381989E+01  1.03606917E+02  6.14502845E+02  6.29300710E+02
  5.79323581E+01  7.50714425E+02  6.99746810E+02  0.00000000E+00  0.00000000E+00
  0.00000000E+00  0.00000000E+00  0.00000000E+00  0.00000000E+00  0.00000000E+00
  0.00000000E+00  0.00000000E+00  0.00000000E+00  0.00000000E+00  0.00000000E+00
  0.00000000E+00  1.96722815E+01  1.07908863E+02  9.40636541E+01  8.63723599E+01
  1.05230082E+02  1.71416196E+00  1.46638650E+01  9.56748258E+01  9.40124296E+01
  7.65648470E+00  1.15327881E+02  1.05648788E+02  0.00000000E+00  1.50233639E+01
  2.18216157E+01  1.18043746E+02  1.03031170E+02  9.50181887E+01  1.15508247E+02
  1.98360701E+00  1.63092814E+01  1.04660679E+02  1.03580945E+02  8.61880722E+00
  1.26451907E+02  1.16187983E+02  0.00000000E+00  1.66953734E+01  1.85196588E+01
  1.77023375E+01  9.85097219E+01  8.57562161E+01  7.83922976E+01  9.57256348E+01
  1.47593342E+00  1.31591746E+01  8.73413012E+01  8.51921330E+01  6.78541827E+00
  1.05031585E+02  9.59185913E+01  0.00000000E+00  1.34932874E+01  1.50233639E+01
  1.20953369E+01  1.37787728E+02  6.69494459E+02  5.90251928E+02  5.62969425E+02
  6.72777963E+02  1.71355763E+01  1.05087646E+02  5.93591333E+02  6.20970728E+02
  6.08139360E+01  7.30206155E+02  6.86742760E+02  0.00000000E+00  1.06903901E+02
  1.16947855E+02  9.75893223E+01  6.63431737E+02  1.26366740E+02  6.23492018E+02
  5.48900066E+02  5.21008860E+02  6.24158704E+02  1.50468782E+01  9.61012043E+01
  5.52804364E+02  5.73720490E+02  5.49085611E+01  6.78274341E+02  6.35775777E+02
  0.00000000E+00  9.78487751E+01  1.07253000E+02  8.91419860E+01  6.17825399E+02
  5.74088001E+02  2.08590256E+01  1.16065835E+02  1.01040256E+02  9.23664132E+01
  1.12788003E+02  1.73959275E+00  1.55059847E+01  1.02907011E+02  1.00379343E+02
  7.99614292E+00  1.23751804E+02  1.13016701E+02  0.00000000E+00  1.58996004E+01
  1.77023375E+01  1.42525182E+01  1.14981426E+02  1.05029928E+02  1.67944276E+01
  8.83545880E+01  4.42179058E+02  3.88758656E+02  3.67361018E+02  4.41089616E+02
  1.01016461E+01  6.70144433E+01  3.92047541E+02  4.03897559E+02  3.78372494E+01
  4.79881022E+02  4.48425641E+02  0.00000000E+00  6.82892701E+01  7.49896074E+01
  6.20954392E+01  4.38146883E+02  4.06301077E+02  7.31636661E+01  2.87011518E+02
  1.56025608E+02  7.75965878E+02  6.82622272E+02  6.46321327E+02  7.75261695E+02
  1.81620725E+01  1.18480231E+02  6.87991684E+02  7.11091246E+02  6.72475934E+01
  8.43016687E+02  7.88832443E+02  0.00000000E+00  1.20690226E+02  1.32424984E+02
  1.09835130E+02  7.68900328E+02  7.13654906E+02  1.29412081E+02  5.04545572E+02
  8.86629877E+02  1.27000718E+02  6.18067719E+02  5.44830041E+02  5.19385932E+02
  6.20851625E+02  1.57231024E+01  9.68317709E+01  5.47995038E+02  5.72796552E+02
  5.59621097E+01  6.73934129E+02  6.33599808E+02  0.00000000E+00  9.85144068E+01
  1.07792209E+02  8.99118321E+01  6.12468585E+02  5.70234696E+02  1.05935811E+02
  4.04310927E+02  7.09588248E+02  5.65406768E+02  2.54804909E+02  1.21899948E+03
  1.07629402E+03  1.03157656E+03  1.22973599E+03  3.30984635E+01  1.94896900E+02
  1.08079689E+03  1.13979741E+03  1.14243284E+02  1.33303578E+03  1.25793819E+03
  0.00000000E+00  1.98088334E+02  2.16269171E+02  1.81199404E+02  1.20800124E+03
  1.12747567E+03  2.13489607E+02  8.01230425E+02  1.40479403E+03  1.11546536E+03
  2.19459223E+03  2.10068861E+01  1.14759990E+02  1.00073628E+02  9.20079458E+01
  1.12023534E+02  1.85338491E+00  1.56709129E+01  1.01749214E+02  1.00191339E+02
  8.21131314E+00  1.22733283E+02  1.12531834E+02  0.00000000E+00  1.60512210E+01
  1.78280753E+01  1.44244612E+01  1.13692208E+02  1.04122183E+02  1.69967767E+01
  7.27065100E+01  1.28466555E+02  1.04776275E+02  2.10544132E+02  1.71467049E+01
%FLAG BONDS_INC_HYDROGEN                                                        
%FORMAT(10I8)                                                                   
       3       6       3       3       9       3       0       3       3      39
      42       6      39      45       6      30      33       6      30      36
       6      24      27       9      18      21      12      93      96       3
      93      99       3      93     102       3      81      84       3      81
      87       3      81      90       3      75      78      14      69      72
       9      63      66      12     159     162      17     159     165      17
     159     168      17     150     153      18     150     156      18     141
     144      20     141     147      20     132     135      20     132     138
      20     123     126      20     123     129      20     117     120       9
     111     114      12     213     216      12     213     219      12     198
     201       6     198     204       6     189     192       6     189     195
       6     183     186       9     177     180      12     267     270       3
     267     273       3     267     276       3     255     258       3     255
     261       3     255     264       3     249     252      14     240     243
       6     240     246       6     234     237       9     228     231      12
     306     309       6     306     312       6     297     300       6     297
     303       6     291     294       9     285     288      12     342     345
       3     342     348       3     342     351       3     336     339       9
     330     333      12     381     384       6     381     387       6     372
     375       6     372     378       6     366     369       9     360     363
      12     435     438       3     435     441       3     435     444       3
     423     426       3     423     429       3     423     432       3     417
     420      14     411     414       9     405     408      12     474     477
       6     474     480       6     465     468       6     465     471       6
     459     462       9     453     456      12     519     522       6     519
     525       6     510     513       6     510     516       6     504     507
       9     498     501      12     582     585       3     582     588       3
     582     591       3     570     573       3     570     576       3     570
     579       3     564     567      14     555     558       6     555     561
       6     549     552       9     543     546      12     621     624       6
     621     627       6     612     615       6     612     618       6     606
     609       9     600     603      12     666     669      26     657     660
      27     657     663      27     651     654       9     645     648      12
     699     702       6     699     705       6     690     693       6     690
     696       6     684     687       9     678     681      12     762     765
       3     762     768       3     762     771       3     750     753       3
     750     756       3     750     759       3     744     747      14     735
     738       6     735     741       6     729     732       9     723     726
      12     837     840      29     831     834      29     825     828      29
     819     822      29     810     813      34     804     807      36     792
     795       3     792     798       3     786     789       9     780     783
      12     891     894      41     882     885      43     876     879      34
     864     867       3     864     870       3     858     861       9     852
     855      12     942     945       3     942     948       3     942     951
       3     930     933       3     930     936       3     930     939       3
     924     927      14     915     918       6     915     921       6     909
     912       9     903     906      12     981     984       6     981     987
       6     972     975       6     972     978       6     966     969       9
     960     963      12    1032    1035      12    1032    1038      12    1017
    1020       6    1017    1023       6    1011    1014       9    1005    1008
      12    1068    1071       6    1068    1074       6    1059    1062       6
    1059    1065       6    1053    1056       9    1047    1050      12    1122
    1125       3    1122    1128       3    1122    1131       3    1110    1113
       3    1110    1116       3    1110    1119       3    1104    1107      14
    1098    1101       9    1092    1095      12    1152    1155       3    1152
    1158       3    1152    1161       3    1146    1149       9    1140    1143
      12    1227    1230      49    1227    1233      49    1218    1221      49
    1218    1224      49    1209    1212      49    1200    1203      51    1200
    1206      51    1191    1194      20    1191    1197      20    1182    1185
      20    1182    1188      20    1176    1179       9    1170    1173      12
    1281    1284       3    1281    1287       3    1281    1290       3    1269
    1272       3    1269    1275       3    1269    1278       3    1263    1266
      14    1254    1257       6    1254    1260       6    1248    1251       9
    1242    1245      12    1410    1413      57    1410    1416      57    1401
    1404      57    1401    1407      57    1389    1392      57    1389    1395
      57    1380    1383      57    1380    1386      57    1368    1371      57
    1368    1374      57    1359    1362      57    1359    1365      57    1347
    1350      57    1347    1353      57    1338    1341      57    1338    1344
      57    1332    1335      61    1317    1320      65    1317    1323      65
    1311    1314      67    1299    1302      12    1476    1479      17    1476
    1482      17    1476    1485      17    1467    1470      18    1467    1473
      18    1458    1461      20    1458    1464      20    1449    1452      20
    1449    1455      20    1440    1443      20    1440    1446      20    1434
    1437       9    1428    1431      12    1515    1518       6    1515    1521
       6    1506    1509       6    1506    1512       6    1500    1503       9
    1494    1497      12    1566    1569      12    1566    1572      12    1551
    1554       6    1551    1557       6    1545    1548       9    1539    1542
      12    1593    1596       3    1593    1599       3    1593    1602       3
    1587    1590       9    1581    1584      12    1632    1635       6    1632
    1638       6    1623    1626       6    1623    1629       6    1617    1620
       9    1611    1614      12    1668    1671      27    1668    1674      27
    1662    1665       9    1656    1659      12    1707    1710       6    1707
    1713       6    1698    1701       6    1698    1704       6    1692    1695
       9    1686    1689      12    1743    1746       3    1743    1749       3
    1743    1752       3    1737    1740       9    1731    1734      12    1761
    1764      12    1761    1767      12    1773    1776       3    1773    1779
       3    1770    1773       3    1836    1839      17    1836    1842      17
    1836    1845      17    1827    1830      18    1827    1833      18    1818
    1821      20    1818    1824      20    1809    1812      20    1809    1815
      20    1800    1803      20    1800    1806      20    1794    1797       9
    1788    1791      12    1884    1887       3    1884    1890       3    1884
    1893       3    1872    1875       3    1872    1878       3    1872    1881
       3    1866    1869      14    1860    1863       9    1854    1857      12
    1950    1953      17    1950    1956      17    1950    1959      17    1941
    1944      18    1941    1947      18    1932    1935      20    1932    1938
      20    1923    1926      20    1923    1929      20    1914    1917      20
    1914    1920      20    1908    1911       9    1902    1905      12    2004
    2007      12    2004    2010      12    1989    1992       6    1989    1995
       6    1980    1983       6    1980    1986       6    1974    1977       9
    1968    1971      12    2058    2061       3    2058    2064       3    2058
    2067       3    2046    2049       3    2046    2052       3    2046    2055
       3    2040    2043      14    2031    2034       6    2031    2037       6
    2025    2028       9    2019    2022      12    2124    2127      17    2124
    2130      17    2124    2133      17    2115    2118      18    2115    2121
      18    2106    2109      20    2106    2112      20    2097    2100      20
    2097    2103      20    2088    2091      20    2088    2094      20    2082
    2085       9    2076    2079      12    2154    2157       3    2154    2160
       3    2154    2163       3    2148    2151       9    2142    2145      12
    2220    2223      17    2220    2226      17    2220    2229      17    2211
    2214      18    2211    2217      18    2202    2205      20    2202    2208
      20    2193    2196      20    2193    2199      20    2184    2187      20
    2184    2190      20    2178    2181       9    2172    2175      12    2268
    2271       3    2268    2274       3    2268    2277       3    2256    2259
       3    2256    2262       3    2256    2265       3    2250    2253      14
    2244    2247       9    2238    2241      12    2307    2310       6    2307
    2313       6    2298    2301       6    2298    2304       6    2292    2295
       9    2286    2289      12    2352    2355       6    2352    2358       6
    2343    2346       6    2343    2349       6    2337    2340       9    2331
    2334      12    2415    2418       3    2415    2421       3    2415    2424
       3    2403    2406       3    2403    2409       3    2403    2412       3
    2397    2400      14    2388    2391       6    2388    2394       6    2382
    2385       9    2376    2379      12    2481    2484      17    2481    2487
      17    2481    2490      17    2472    2475      18    2472    2478      18
    2463    2466      20    2463    2469      20    2454    2457      20    2454
    2460      20    2445    2448      20    2445    2451      20    2439    2442
       9    2433    2436      12    2520    2523      26    2511    2514      27
    2511    2517      27    2505    2508       9    2499    2502      12    2580
    2583      17    2580    2586      17    2580    2589      17    2571    2574
      18    2571    2577      18    2562    2565      20    2562    2568      20
    2553    2556      20    2553    2559      20    2544    2547      20    2544
    2550      20    2538    2541       9    2532    2535      12    2637    2640
       3    2637    2643       3    2637    2646       3    2625    2628       3
    2625    2631       3    2625    2634       3    2619    2622      14    2610
    2613       6    2610    2616       6    2604    2607       9    2598    2601
      12    2712    2715      29    2706    2709      29    2700    2703      29
    2694    2697      29    2685    2688      34    2679    2682      36    2667
    2670       3    2667    2673       3    2661    2664       9    2655    2658
      12    2766    2769      41    2757    2760      43    2751    2754      34
    2739    2742       3    2739    2745       3    2733    2736       9    2727
    2730      12    2817    2820       3    2817    2823       3    2817    2826
       3    2805    2808       3    2805    2811       3    2805    2814       3
    2799    2802      14    2790    2793       6    2790    2796       6    2784
    2787       9    2778    2781      12    2883    2886      17    2883    2889
      17    2883    2892      17    2874    2877      18    2874    2880      18
    2865    2868      20    2865    2871      20    2856    2859      20    2856
    2862      20    2847    2850      20    2847    2853      20    2841    2844
       9    2835    2838      12    2928    2931      12    2928    2934      12
    2913    2916       6    2913    2919       6    2907    2910       9    2901
    2904      12    2973    2976      73    2961    2964      65    2961    2967
      65    2955    2958      67    2943    2946      12    3009    3012       3
    3009    3015       3    3009    3018       3    2997    3000       3    2997
    3003       3    2997    3006       3    2991    2994      14    2985    2988
       9    2979    2982      12    3039    3042       3    3039    3045       3
    3039    3048       3    3033    3036       9    3027    3030      12    3114
    3117      49    3114    3120      49    3105    3108      49    3105    3111
      49    3096    3099      49    3087    3090      51    3087    3093      51
    3078    3081      20    3078    3084      20    3069    3072      20    3069
    3075      20    3063    3066       9    3057    3060      12    3168    3171
       3    3168    3174       3    3168    3177       3    3156    3159       3
    3156    3162       3    3156    3165       3    3150    3153      14    3141
    3144       6    3141    3147       6    3135    3138       9    3129    3132
      12    3234    3237      17    3234    3240      17    3234    3243      17
    3225    3228      18    3225    3231      18    3216    3219      20    3216
    3222      20    3207    3210      20    3207    3213      20    3198    3201
      20    3198    3204      20    3192    3195       9    3186    3189      12
    3300    3303      17    3300    3306      17    3300    3309      17    3291
    3294      18    3291    3297      18    3282    3285      20    3282    3288
      20    3273    3276      20    3273    3279      20    3264    3267      20
    3264    3270      20    3258    3261       9    3252    3255      12    3366
    3369      17    3366    3372      17    3366    3375      17    3357    3360
      18    3357    3363      18    3348    3351      20    3348    3354      20
    3339    3342      20    3339    3345      20    3330    3333      20    3330
    3336      20    3324    3327       9    3318    3321      12    3411    3414
      12    3411    3417      12    3396    3399       6    3396    3402       6
    3390    3393       9    3384    3387      12    3438    3441       3    3438
    3444       3    3438    3447       3    3432    3435       9    3426    3429
      12    3477    3480       6    3477    3483       6    3468    3471       6
    3468    3474       6    3462    3465       9    3456    3459      12    3513
    3516      27    3513    3519      27    3507    3510       9    3501    3504
      12    3579    3582      17    3579    3585      17    3579    3588      17
    3570    3573      18    3570    3576      18    3561    3564      20    3561
    3567      20    3552    3555      20    3552    3558      20    3543    3546
      20    3543    3549      20    3537    3540       9    3531    3534      12
    3609    3612       3    3609    3615       3    3609    3618       3    3603
    3606       9    3597    3600      12    3627    3630      12    3627    3633
      12
%FLAG BONDS_WITHOUT_HYDROGEN                                                    
%FORMAT(10I8)                                                                   
      12      15       1      12      18       2       3      12       4      57
      60       1      57      63       2      48      51       5      48      54
       5      39      48       7      30      39       8      24      30      10
      24      57      11      18      24      13     105     108       1     105
     111       2      75      81      15      75      93      15      69      75
      16      69     105      11      63      69      13     171     174       1
     171     177       2     150     159      19     141     150      21     132
     141      21     123     132      21     117     123      22     117     171
      11     111     117      13     222     225       1     222     228       2
     207     210       1     207     213       2     198     207      23     189
     198       8     183     189      10     183     222      11     177     183
      13     279     282       1     279     285       2     249     255      15
     249     267      15     240     249      24     234     240      10     234
     279      11     228     234      13     324     327       1     324     330
       2     315     318       5     315     321       5     306     315       7
     297     306       8     291     297      10     291     324      11     285
     291      13     354     357       1     354     360       2     336     342
      25     336     354      11     330     336      13     399     402       1
     399     405       2     390     393       5     390     396       5     381
     390       7     372     381       8     366     372      10     366     399
      11     360     366      13     447     450       1     447     453       2
     417     423      15     417     435      15     411     417      16     411
     447      11     405     411      13     492     495       1     492     498
       2     483     486       5     483     489       5     474     483       7
     465     474       8     459     465      10     459     492      11     453
     459      13     537     540       1     537     543       2     528     531
       5     528     534       5     519     528       7     510     519       8
     504     510      10     504     537      11     498     504      13     594
     597       1     594     600       2     564     570      15     564     582
      15     555     564      24     549     555      10     549     594      11
     543     549      13     639     642       1     639     645       2     630
     633       5     630     636       5     621     630       7     612     621
       8     606     612      10     606     639      11     600     606      13
     672     675       1     672     678       2     657     666      28     651
     657      10     651     672      11     645     651      13     717     720
       1     717     723       2     708     711       5     708     714       5
     699     708       7     690     699       8     684     690      10     684
     717      11     678     684      13     774     777       1     774     780
       2     744     750      15     744     762      15     735     744      24
     729     735      10     729     774      11     723     729      13     846
     849       1     846     852       2     837     843      30     831     837
      31     825     831      31     819     825      31     816     819      32
     816     843      33     810     816      35     804     810      37     801
     804      38     801     843      39     792     801      40     786     792
      25     786     846      11     780     786      13     897     900       1
     897     903       2     888     891      42     882     888      44     876
     882      45     873     876      46     873     891      47     864     873
      48     858     864      25     858     897      11     852     858      13
     954     957       1     954     960       2     924     930      15     924
     942      15     915     924      24     909     915      10     909     954
      11     903     909      13     999    1002       1     999    1005       2
     990     993       5     990     996       5     981     990       7     972
     981       8     966     972      10     966     999      11     960     966
      13    1041    1044       1    1041    1047       2    1026    1029       1
    1026    1032       2    1017    1026      23    1011    1017      10    1011
    1041      11    1005    1011      13    1086    1089       1    1086    1092
       2    1077    1080       5    1077    1083       5    1068    1077       7
    1059    1068       8    1053    1059      10    1053    1086      11    1047
    1053      13    1134    1137       1    1134    1140       2    1104    1110
      15    1104    1122      15    1098    1104      16    1098    1134      11
    1092    1098      13    1164    1167       1    1164    1170       2    1146
    1152      25    1146    1164      11    1140    1146      13    1236    1239
       1    1236    1242       2    1215    1218      50    1215    1227      50
    1209    1215      50    1200    1209      52    1191    1200      21    1182
    1191      21    1176    1182      22    1176    1236      11    1170    1176
      13    1293    1296       1    1293    1299       2    1263    1269      15
    1263    1281      15    1254    1263      24    1248    1254      10    1248
    1293      11    1242    1248      13    1425    2970      53    1422    1425
      54    1419    1422      55    1419    2973      56    1410    1419      58
    1401    1410      59    1398    1401      60    1389    1398      60    1380
    1389      59    1377    1380      60    1368    1377      60    1359    1368
      59    1356    1359      60    1347    1356      60    1338    1347      59
    1332    1338      62    1326    1329      63    1326    1332      64    1317
    1326      66    1311    1317      68    1305    1308       1    1305    1311
      69    1305    1428       2    1299    1311      70    1488    1491       1
    1488    1494       2    1467    1476      19    1458    1467      21    1449
    1458      21    1440    1449      21    1434    1440      22    1434    1488
      11    1428    1434      13    1533    1536       1    1533    1539       2
    1524    1527       5    1524    1530       5    1515    1524       7    1506
    1515       8    1500    1506      10    1500    1533      11    1494    1500
      13    1575    1578       1    1575    1581       2    1560    1563       1
    1560    1566       2    1551    1560      23    1545    1551      10    1545
    1575      11    1539    1545      13    1605    1608       1    1605    1611
       2    1587    1593      25    1587    1605      11    1581    1587      13
    1650    1653       1    1650    1656       2    1641    1644       5    1641
    1647       5    1632    1641       7    1623    1632       8    1617    1623
      10    1617    1650      11    1611    1617      13    1680    1683       1
    1680    1686       2    1677    3522      71    1668    1677      72    1662
    1668      10    1662    1680      11    1656    1662      13    1725    1728
       1    1725    1731       2    1716    1719       5    1716    1722       5
    1707    1716       7    1698    1707       8    1692    1698      10    1692
    1725      11    1686    1692      13    1755    1758       1    1755    1761
       2    1737    1743      25    1737    1755      11    1731    1737      13
    1782    1785       1    1782    1788       2    1773    1782       4    1848
    1851       1    1848    1854       2    1827    1836      19    1818    1827
      21    1809    1818      21    1800    1809      21    1794    1800      22
    1794    1848      11    1788    1794      13    1896    1899       1    1896
    1902       2    1866    1872      15    1866    1884      15    1860    1866
      16    1860    1896      11    1854    1860      13    1962    1965       1
    1962    1968       2    1941    1950      19    1932    1941      21    1923
    1932      21    1914    1923      21    1908    1914      22    1908    1962
      11    1902    1908      13    2013    2016       1    2013    2019       2
    1998    2001       1    1998    2004       2    1989    1998      23    1980
    1989       8    1974    1980      10    1974    2013      11    1968    1974
      13    2070    2073       1    2070    2076       2    2040    2046      15
    2040    2058      15    2031    2040      24    2025    2031      10    2025
    2070      11    2019    2025      13    2136    2139       1    2136    2142
       2    2115    2124      19    2106    2115      21    2097    2106      21
    2088    2097      21    2082    2088      22    2082    2136      11    2076
    2082      13    2166    2169       1    2166    2172       2    2148    2154
      25    2148    2166      11    2142    2148      13    2232    2235       1
    2232    2238       2    2211    2220      19    2202    2211      21    2193
    2202      21    2184    2193      21    2178    2184      22    2178    2232
      11    2172    2178      13    2280    2283       1    2280    2286       2
    2250    2256      15    2250    2268      15    2244    2250      16    2244
    2280      11    2238    2244      13    2325    2328       1    2325    2331
       2    2316    2319       5    2316    2322       5    2307    2316       7
    2298    2307       8    2292    2298      10    2292    2325      11    2286
    2292      13    2370    2373       1    2370    2376       2    2361    2364
       5    2361    2367       5    2352    2361       7    2343    2352       8
    2337    2343      10    2337    2370      11    2331    2337      13    2427
    2430       1    2427    2433       2    2397    2403      15    2397    2415
      15    2388    2397      24    2382    2388      10    2382    2427      11
    2376    2382      13    2493    2496       1    2493    2499       2    2472
    2481      19    2463    2472      21    2454    2463      21    2445    2454
      21    2439    2445      22    2439    2493      11    2433    2439      13
    2526    2529       1    2526    2532       2    2511    2520      28    2505
    2511      10    2505    2526      11    2499    2505      13    2592    2595
       1    2592    2598       2    2571    2580      19    2562    2571      21
    2553    2562      21    2544    2553      21    2538    2544      22    2538
    2592      11    2532    2538      13    2649    2652       1    2649    2655
       2    2619    2625      15    2619    2637      15    2610    2619      24
    2604    2610      10    2604    2649      11    2598    2604      13    2721
    2724       1    2721    2727       2    2712    2718      30    2706    2712
      31    2700    2706      31    2694    2700      31    2691    2694      32
    2691    2718      33    2685    2691      35    2679    2685      37    2676
    2679      38    2676    2718      39    2667    2676      40    2661    2667
      25    2661    2721      11    2655    2661      13    2772    2775       1
    2772    2778       2    2763    2766      42    2757    2763      44    2751
    2757      45    2748    2751      46    2748    2766      47    2739    2748
      48    2733    2739      25    2733    2772      11    2727    2733      13
    2829    2832       1    2829    2835       2    2799    2805      15    2799
    2817      15    2790    2799      24    2784    2790      10    2784    2829
      11    2778    2784      13    2895    2898       1    2895    2901       2
    2874    2883      19    2865    2874      21    2856    2865      21    2847
    2856      21    2841    2847      22    2841    2895      11    2835    2841
      13    2937    2940       1    2937    2943       2    2922    2925       1
    2922    2928       2    2913    2922      23    2907    2913      10    2907
    2937      11    2901    2907      13    2970    2973      74    2961    2970
      75    2955    2961      68    2949    2952       1    2949    2955      69
    2949    2979       2    2943    2955      70    3021    3024       1    3021
    3027       2    2991    2997      15    2991    3009      15    2985    2991
      16    2985    3021      11    2979    2985      13    3051    3054       1
    3051    3057       2    3033    3039      25    3033    3051      11    3027
    3033      13    3123    3126       1    3123    3129       2    3102    3105
      50    3102    3114      50    3096    3102      50    3087    3096      52
    3078    3087      21    3069    3078      21    3063    3069      22    3063
    3123      11    3057    3063      13    3180    3183       1    3180    3186
       2    3150    3156      15    3150    3168      15    3141    3150      24
    3135    3141      10    3135    3180      11    3129    3135      13    3246
    3249       1    3246    3252       2    3225    3234      19    3216    3225
      21    3207    3216      21    3198    3207      21    3192    3198      22
    3192    3246      11    3186    3192      13    3312    3315       1    3312
    3318       2    3291    3300      19    3282    3291      21    3273    3282
      21    3264    3273      21    3258    3264      22    3258    3312      11
    3252    3258      13    3378    3381       1    3378    3384       2    3357
    3366      19    3348    3357      21    3339    3348      21    3330    3339
      21    3324    3330      22    3324    3378      11    3318    3324      13
    3420    3423       1    3420    3426       2    3405    3408       1    3405
    3411       2    3396    3405      23    3390    3396      10    3390    3420
      11    3384    3390      13    3450    3453       1    3450    3456       2
    3432    3438      25    3432    3450      11    3426    3432      13    3495
    3498       1    3495    3501       2    3486    3489       5    3486    3492
       5    3477    3486       7    3468    3477       8    3462    3468      10
    3462    3495      11    3456    3462      13    3525    3528       1    3525
    3531       2    3513    3522      72    3507    3513      10    3507    3525
      11    3501    3507      13    3591    3594       1    3591    3597       2
    3570    3579      19    3561    3570      21    3552    3561      21    3543
    3552      21    3537    3543      22    3537    3591      11    3531    3537
      13    3621    3624       1    3621    3627       2    3603    3609      25
    3603    3621      11    3597    3603      13
%FLAG ANGLES_INC_HYDROGEN                                                       
%FORMAT(10I8)                                                                   
      12      18      21       2       9       3      12       4       6       3
       9       5       6       3      12       4       0       3       6       5
       0       3       9       5       0       3      12       4      57      63
      66       2      45      39      48       9      42      39      45      10
      42      39      48       9      36      30      39      12      33      30
      36      10      33      30      39      12      30      39      42      12
      30      39      45      12      27      24      30      15      27      24
      57      16      24      30      33      17      24      30      36      17
      21      18      24      21      18      24      27      22     105     111
     114       2      99      93     102       5      96      93      99       5
      96      93     102       5      87      81      90       5      84      81
      87       5      84      81      90       5      78      75      81      26
      78      75      93      26      75      81      84      28      75      81
      87      28      75      81      90      28      75      93      96      28
      75      93      99      28      75      93     102      28      72      69
      75      29      72      69     105      16      69      75      78      30
      66      63      69      21      63      69      72      22     171     177
     180       2     165     159     168      33     162     159     165      33
     162     159     168      33     156     150     159      34     153     150
     156      35     153     150     159      34     150     159     162      36
     150     159     165      36     150     159     168      36     147     141
     150      37     144     141     147      38     144     141     150      37
     141     150     153      39     141     150     156      39     138     132
     141      37     135     132     138      38     135     132     141      37
     132     141     144      37     132     141     147      37     129     123
     132      37     126     123     129      38     126     123     132      37
     123     132     135      37     123     132     138      37     120     117
     123      43     120     117     171      16     117     123     126      44
     117     123     129      44     114     111     117      21     111     117
     120      22     222     228     231       2     216     213     219      47
     207     213     216       2     207     213     219       2     204     198
     207      48     201     198     204      10     201     198     207      48
     195     189     198      12     192     189     195      10     192     189
     198      12     189     198     201      12     189     198     204      12
     186     183     189      15     186     183     222      16     183     189
     192      17     183     189     195      17     180     177     183      21
     177     183     186      22     279     285     288       2     273     267
     276       5     270     267     273       5     270     267     276       5
     261     255     264       5     258     255     261       5     258     255
     264       5     252     249     255      26     252     249     267      26
     249     255     258      28     249     255     261      28     249     255
     264      28     249     267     270      28     249     267     273      28
     249     267     276      28     246     240     249      52     243     240
     246      10     243     240     249      52     240     249     252      53
     237     234     240      15     237     234     279      16     234     240
     243      17     234     240     246      17     231     228     234      21
     228     234     237      22     324     330     333       2     312     306
     315       9     309     306     312      10     309     306     315       9
     303     297     306      12     300     297     303      10     300     297
     306      12     297     306     309      12     297     306     312      12
     294     291     297      15     294     291     324      16     291     297
     300      17     291     297     303      17     288     285     291      21
     285     291     294      22     354     360     363       2     348     342
     351       5     345     342     348       5     345     342     351       5
     339     336     342      57     339     336     354      16     336     342
     345      58     336     342     348      58     336     342     351      58
     333     330     336      21     330     336     339      22     399     405
     408       2     387     381     390       9     384     381     387      10
     384     381     390       9     378     372     381      12     375     372
     378      10     375     372     381      12     372     381     384      12
     372     381     387      12     369     366     372      15     369     366
     399      16     366     372     375      17     366     372     378      17
     363     360     366      21     360     366     369      22     447     453
     456       2     441     435     444       5     438     435     441       5
     438     435     444       5     429     423     432       5     426     423
     429       5     426     423     432       5     420     417     423      26
     420     417     435      26     417     423     426      28     417     423
     429      28     417     423     432      28     417     435     438      28
     417     435     441      28     417     435     444      28     414     411
     417      29     414     411     447      16     411     417     420      30
     408     405     411      21     405     411     414      22     492     498
     501       2     480     474     483       9     477     474     480      10
     477     474     483       9     471     465     474      12     468     465
     471      10     468     465     474      12     465     474     477      12
     465     474     480      12     462     459     465      15     462     459
     492      16     459     465     468      17     459     465     471      17
     456     453     459      21     453     459     462      22     537     543
     546       2     525     519     528       9     522     519     525      10
     522     519     528       9     516     510     519      12     513     510
     516      10     513     510     519      12     510     519     522      12
     510     519     525      12     507     504     510      15     507     504
     537      16     504     510     513      17     504     510     516      17
     501     498     504      21     498     504     507      22     594     600
     603       2     588     582     591       5     585     582     588       5
     585     582     591       5     576     570     579       5     573     570
     576       5     573     570     579       5     567     564     570      26
     567     564     582      26     564     570     573      28     564     570
     576      28     564     570     579      28     564     582     585      28
     564     582     588      28     564     582     591      28     561     555
     564      52     558     555     561      10     558     555     564      52
     555     564     567      53     552     549     555      15     552     549
     594      16     549     555     558      17     549     555     561      17
     546     543     549      21     543     549     552      22     639     645
     648       2     627     621     630       9     624     621     627      10
     624     621     630       9     618     612     621      12     615     612
     618      10     615     612     621      12     612     621     624      12
     612     621     627      12     609     606     612      15     609     606
     639      16     606     612     615      17     606     612     618      17
     603     600     606      21     600     606     609      22     672     678
     681       2     663     657     666      60     660     657     663      61
     660     657     666      60     657     666     669      62     654     651
     657      15     654     651     672      16     651     657     660      63
     651     657     663      63     648     645     651      21     645     651
     654      22     717     723     726       2     705     699     708       9
     702     699     705      10     702     699     708       9     696     690
     699      12     693     690     696      10     693     690     699      12
     690     699     702      12     690     699     705      12     687     684
     690      15     687     684     717      16     684     690     693      17
     684     690     696      17     681     678     684      21     678     684
     687      22     774     780     783       2     768     762     771       5
     765     762     768       5     765     762     771       5     756     750
     759       5     753     750     756       5     753     750     759       5
     747     744     750      26     747     744     762      26     744     750
     753      28     744     750     756      28     744     750     759      28
     744     762     765      28     744     762     768      28     744     762
     771      28     741     735     744      52     738     735     741      10
     738     735     744      52     735     744     747      53     732     729
     735      15     732     729     774      16     729     735     738      17
     729     735     741      17     726     723     729      21     723     729
     732      22     846     852     855       2     840     837     843      65
     834     831     837      66     831     837     840      66     828     825
     831      66     825     831     834      66     822     819     825      66
     819     825     828      66     816     819     822      70     813     810
     816      73     807     804     810      76     804     810     813      78
     801     804     807      80     798     792     801      84     795     792
     798       5     795     792     801      84     789     786     792      57
     789     786     846      16     786     792     795      58     786     792
     798      58     783     780     786      21     780     786     789      22
     897     903     906       2     888     891     894      88     885     882
     888      89     879     876     882      91     876     882     885      93
     873     876     879      95     873     891     894      98     870     864
     873      99     867     864     870       5     867     864     873      99
     861     858     864      57     861     858     897      16     858     864
     867      58     858     864     870      58     855     852     858      21
     852     858     861      22     954     960     963       2     948     942
     951       5     945     942     948       5     945     942     951       5
     936     930     939       5     933     930     936       5     933     930
     939       5     927     924     930      26     927     924     942      26
     924     930     933      28     924     930     936      28     924     930
     939      28     924     942     945      28     924     942     948      28
     924     942     951      28     921     915     924      52     918     915
     921      10     918     915     924      52     915     924     927      53
     912     909     915      15     912     909     954      16     909     915
     918      17     909     915     921      17     906     903     909      21
     903     909     912      22     999    1005    1008       2     987     981
     990       9     984     981     987      10     984     981     990       9
     978     972     981      12     975     972     978      10     975     972
     981      12     972     981     984      12     972     981     987      12
     969     966     972      15     969     966     999      16     966     972
     975      17     966     972     978      17     963     960     966      21
     960     966     969      22    1041    1047    1050       2    1035    1032
    1038      47    1026    1032    1035       2    1026    1032    1038       2
    1023    1017    1026      48    1020    1017    1023      10    1020    1017
    1026      48    1014    1011    1017      15    1014    1011    1041      16
    1011    1017    1020      17    1011    1017    1023      17    1008    1005
    1011      21    1005    1011    1014      22    1086    1092    1095       2
    1074    1068    1077       9    1071    1068    1074      10    1071    1068
    1077       9    1065    1059    1068      12    1062    1059    1065      10
    1062    1059    1068      12    1059    1068    1071      12    1059    1068
    1074      12    1056    1053    1059      15    1056    1053    1086      16
    1053    1059    1062      17    1053    1059    1065      17    1050    1047
    1053      21    1047    1053    1056      22    1134    1140    1143       2
    1128    1122    1131       5    1125    1122    1128       5    1125    1122
    1131       5    1116    1110    1119       5    1113    1110    1116       5
    1113    1110    1119       5    1107    1104    1110      26    1107    1104
    1122      26    1104    1110    1113      28    1104    1110    1116      28
    1104    1110    1119      28    1104    1122    1125      28    1104    1122
    1128      28    1104    1122    1131      28    1101    1098    1104      29
    1101    1098    1134      16    1098    1104    1107      30    1095    1092
    1098      21    1092    1098    1101      22    1164    1170    1173       2
    1158    1152    1161       5    1155    1152    1158       5    1155    1152
    1161       5    1149    1146    1152      57    1149    1146    1164      16
    1146    1152    1155      58    1146    1152    1158      58    1146    1152
    1161      58    1143    1140    1146      21    1140    1146    1149      22
    1236    1242    1245       2    1230    1227    1233     104    1221    1218
    1224     104    1215    1218    1221     106    1215    1218    1224     106
    1215    1227    1230     106    1215    1227    1233     106    1212    1209
    1215     106    1206    1200    1209     107    1203    1200    1206     108
    1203    1200    1209     107    1200    1209    1212     109    1197    1191
    1200      37    1194    1191    1197      38    1194    1191    1200      37
    1191    1200    1203     111    1191    1200    1206     111    1188    1182
    1191      37    1185    1182    1188      38    1185    1182    1191      37
    1182    1191    1194      37    1182    1191    1197      37    1179    1176
    1182      43    1179    1176    1236      16    1176    1182    1185      44
    1176    1182    1188      44    1173    1170    1176      21    1170    1176
    1179      22    1293    1299    1302       2    1287    1281    1290       5
    1284    1281    1287       5    1284    1281    1290       5    1275    1269
    1278       5    1272    1269    1275       5    1272    1269    1278       5
    1266    1263    1269      26    1266    1263    1281      26    1263    1269
    1272      28    1263    1269    1275      28    1263    1269    1278      28
    1263    1281    1284      28    1263    1281    1287      28    1263    1281
    1290      28    1260    1254    1263      52    1257    1254    1260      10
    1257    1254    1263      52    1254    1263    1266      53    1251    1248
    1254      15    1251    1248    1293      16    1248    1254    1257      17
    1248    1254    1260      17    1245    1242    1248      21    1242    1248
    1251      22    1419    2973    2976     120    1416    1410    1419     121
    1413    1410    1416     122    1413    1410    1419     121    1407    1401
    1410     125    1404    1401    1407     122    1404    1401    1410     125
    1401    1410    1413     125    1401    1410    1416     125    1398    1401
    1404     127    1398    1401    1407     127    1395    1389    1398     127
    1392    1389    1395     122    1392    1389    1398     127    1386    1380
    1389     125    1383    1380    1386     122    1383    1380    1389     125
    1380    1389    1392     125    1380    1389    1395     125    1377    1380
    1383     127    1377    1380    1386     127    1374    1368    1377     127
    1371    1368    1374     122    1371    1368    1377     127    1365    1359
    1368     125    1362    1359    1365     122    1362    1359    1368     125
    1359    1368    1371     125    1359    1368    1374     125    1356    1359
    1362     127    1356    1359    1365     127    1353    1347    1356     127
    1350    1347    1353     122    1350    1347    1356     127    1344    1338
    1347     125    1341    1338    1344     122    1341    1338    1347     125
    1338    1347    1350     125    1338    1347    1353     125    1335    1332
    1338     130    1332    1338    1341     131    1332    1338    1344     131
    1326    1332    1335     134    1323    1317    1326     136    1320    1317
    1323     137    1320    1317    1326     136    1314    1311    1317     140
    1311    1317    1320     142    1311    1317    1323     142    1305    1311
    1314     145    1305    1428    1431       2    1302    1299    1311     147
    1299    1311    1314     149    1488    1494    1497       2    1482    1476
    1485      33    1479    1476    1482      33    1479    1476    1485      33
    1473    1467    1476      34    1470    1467    1473      35    1470    1467
    1476      34    1467    1476    1479      36    1467    1476    1482      36
    1467    1476    1485      36    1464    1458    1467      37    1461    1458
    1464      38    1461    1458    1467      37    1458    1467    1470      39
    1458    1467    1473      39    1455    1449    1458      37    1452    1449
    1455      38    1452    1449    1458      37    1449    1458    1461      37
    1449    1458    1464      37    1446    1440    1449      37    1443    1440
    1446      38    1443    1440    1449      37    1440    1449    1452      37
    1440    1449    1455      37    1437    1434    1440      43    1437    1434
    1488      16    1434    1440    1443      44    1434    1440    1446      44
    1431    1428    1434      21    1428    1434    1437      22    1533    1539
    1542       2    1521    1515    1524       9    1518    1515    1521      10
    1518    1515    1524       9    1512    1506    1515      12    1509    1506
    1512      10    1509    1506    1515      12    1506    1515    1518      12
    1506    1515    1521      12    1503    1500    1506      15    1503    1500
    1533      16    1500    1506    1509      17    1500    1506    1512      17
    1497    1494    1500      21    1494    1500    1503      22    1575    1581
    1584       2    1569    1566    1572      47    1560    1566    1569       2
    1560    1566    1572       2    1557    1551    1560      48    1554    1551
    1557      10    1554    1551    1560      48    1548    1545    1551      15
    1548    1545    1575      16    1545    1551    1554      17    1545    1551
    1557      17    1542    1539    1545      21    1539    1545    1548      22
    1605    1611    1614       2    1599    1593    1602       5    1596    1593
    1599       5    1596    1593    1602       5    1590    1587    1593      57
    1590    1587    1605      16    1587    1593    1596      58    1587    1593
    1599      58    1587    1593    1602      58    1584    1581    1587      21
    1581    1587    1590      22    1650    1656    1659       2    1638    1632
    1641       9    1635    1632    1638      10    1635    1632    1641       9
    1629    1623    1632      12    1626    1623    1629      10    1626    1623
    1632      12    1623    1632    1635      12    1623    1632    1638      12
    1620    1617    1623      15    1620    1617    1650      16    1617    1623
    1626      17    1617    1623    1629      17    1614    1611    1617      21
    1611    1617    1620      22    1680    1686    1689       2    1674    1668
    1677     152    1671    1668    1674      61    1671    1668    1677     152
    1665    1662    1668      15    1665    1662    1680      16    1662    1668
    1671      63    1662    1668    1674      63    1659    1656    1662      21
    1656    1662    1665      22    1725    1731    1734       2    1713    1707
    1716       9    1710    1707    1713      10    1710    1707    1716       9
    1704    1698    1707      12    1701    1698    1704      10    1701    1698
    1707      12    1698    1707    1710      12    1698    1707    1713      12
    1695    1692    1698      15    1695    1692    1725      16    1692    1698
    1701      17    1692    1698    1704      17    1689    1686    1692      21
    1686    1692    1695      22    1755    1761    1764       2    1755    1761
    1767       2    1749    1743    1752       5    1746    1743    1749       5
    1746    1743    1752       5    1740    1737    1743      57    1740    1737
    1755      16    1737    1743    1746      58    1737    1743    1749      58
    1737    1743    1752      58    1734    1731    1737      21    1731    1737
    1740      22    1764    1761    1767      47    1782    1788    1791       2
    1779    1773    1782       4    1776    1773    1779       5    1776    1773
    1782       4    1770    1773    1776       5    1770    1773    1779       5
    1770    1773    1782       4    1848    1854    1857       2    1842    1836
    1845      33    1839    1836    1842      33    1839    1836    1845      33
    1833    1827    1836      34    1830    1827    1833      35    1830    1827
    1836      34    1827    1836    1839      36    1827    1836    1842      36
    1827    1836    1845      36    1824    1818    1827      37    1821    1818
    1824      38    1821    1818    1827      37    1818    1827    1830      39
    1818    1827    1833      39    1815    1809    1818      37    1812    1809
    1815      38    1812    1809    1818      37    1809    1818    1821      37
    1809    1818    1824      37    1806    1800    1809      37    1803    1800
    1806      38    1803    1800    1809      37    1800    1809    1812      37
    1800    1809    1815      37    1797    1794    1800      43    1797    1794
    1848      16    1794    1800    1803      44    1794    1800    1806      44
    1791    1788    1794      21    1788    1794    1797      22    1896    1902
    1905       2    1890    1884    1893       5    1887    1884    1890       5
    1887    1884    1893       5    1878    1872    1881       5    1875    1872
    1878       5    1875    1872    1881       5    1869    1866    1872      26
    1869    1866    1884      26    1866    1872    1875      28    1866    1872
    1878      28    1866    1872    1881      28    1866    1884    1887      28
    1866    1884    1890      28    1866    1884    1893      28    1863    1860
    1866      29    1863    1860    1896      16    1860    1866    1869      30
    1857    1854    1860      21    1854    1860    1863      22    1962    1968
    1971       2    1956    1950    1959      33    1953    1950    1956      33
    1953    1950    1959      33    1947    1941    1950      34    1944    1941
    1947      35    1944    1941    1950      34    1941    1950    1953      36
    1941    1950    1956      36    1941    1950    1959      36    1938    1932
    1941      37    1935    1932    1938      38    1935    1932    1941      37
    1932    1941    1944      39    1932    1941    1947      39    1929    1923
    1932      37    1926    1923    1929      38    1926    1923    1932      37
    1923    1932    1935      37    1923    1932    1938      37    1920    1914
    1923      37    1917    1914    1920      38    1917    1914    1923      37
    1914    1923    1926      37    1914    1923    1929      37    1911    1908
    1914      43    1911    1908    1962      16    1908    1914    1917      44
    1908    1914    1920      44    1905    1902    1908      21    1902    1908
    1911      22    2013    2019    2022       2    2007    2004    2010      47
    1998    2004    2007       2    1998    2004    2010       2    1995    1989
    1998      48    1992    1989    1995      10    1992    1989    1998      48
    1986    1980    1989      12    1983    1980    1986      10    1983    1980
    1989      12    1980    1989    1992      12    1980    1989    1995      12
    1977    1974    1980      15    1977    1974    2013      16    1974    1980
    1983      17    1974    1980    1986      17    1971    1968    1974      21
    1968    1974    1977      22    2070    2076    2079       2    2064    2058
    2067       5    2061    2058    2064       5    2061    2058    2067       5
    2052    2046    2055       5    2049    2046    2052       5    2049    2046
    2055       5    2043    2040    2046      26    2043    2040    2058      26
    2040    2046    2049      28    2040    2046    2052      28    2040    2046
    2055      28    2040    2058    2061      28    2040    2058    2064      28
    2040    2058    2067      28    2037    2031    2040      52    2034    2031
    2037      10    2034    2031    2040      52    2031    2040    2043      53
    2028    2025    2031      15    2028    2025    2070      16    2025    2031
    2034      17    2025    2031    2037      17    2022    2019    2025      21
    2019    2025    2028      22    2136    2142    2145       2    2130    2124
    2133      33    2127    2124    2130      33    2127    2124    2133      33
    2121    2115    2124      34    2118    2115    2121      35    2118    2115
    2124      34    2115    2124    2127      36    2115    2124    2130      36
    2115    2124    2133      36    2112    2106    2115      37    2109    2106
    2112      38    2109    2106    2115      37    2106    2115    2118      39
    2106    2115    2121      39    2103    2097    2106      37    2100    2097
    2103      38    2100    2097    2106      37    2097    2106    2109      37
    2097    2106    2112      37    2094    2088    2097      37    2091    2088
    2094      38    2091    2088    2097      37    2088    2097    2100      37
    2088    2097    2103      37    2085    2082    2088      43    2085    2082
    2136      16    2082    2088    2091      44    2082    2088    2094      44
    2079    2076    2082      21    2076    2082    2085      22    2166    2172
    2175       2    2160    2154    2163       5    2157    2154    2160       5
    2157    2154    2163       5    2151    2148    2154      57    2151    2148
    2166      16    2148    2154    2157      58    2148    2154    2160      58
    2148    2154    2163      58    2145    2142    2148      21    2142    2148
    2151      22    2232    2238    2241       2    2226    2220    2229      33
    2223    2220    2226      33    2223    2220    2229      33    2217    2211
    2220      34    2214    2211    2217      35    2214    2211    2220      34
    2211    2220    2223      36    2211    2220    2226      36    2211    2220
    2229      36    2208    2202    2211      37    2205    2202    2208      38
    2205    2202    2211      37    2202    2211    2214      39    2202    2211
    2217      39    2199    2193    2202      37    2196    2193    2199      38
    2196    2193    2202      37    2193    2202    2205      37    2193    2202
    2208      37    2190    2184    2193      37    2187    2184    2190      38
    2187    2184    2193      37    2184    2193    2196      37    2184    2193
    2199      37    2181    2178    2184      43    2181    2178    2232      16
    2178    2184    2187      44    2178    2184    2190      44    2175    2172
    2178      21    2172    2178    2181      22    2280    2286    2289       2
    2274    2268    2277       5    2271    2268    2274       5    2271    2268
    2277       5    2262    2256    2265       5    2259    2256    2262       5
    2259    2256    2265       5    2253    2250    2256      26    2253    2250
    2268      26    2250    2256    2259      28    2250    2256    2262      28
    2250    2256    2265      28    2250    2268    2271      28    2250    2268
    2274      28    2250    2268    2277      28    2247    2244    2250      29
    2247    2244    2280      16    2244    2250    2253      30    2241    2238
    2244      21    2238    2244    2247      22    2325    2331    2334       2
    2313    2307    2316       9    2310    2307    2313      10    2310    2307
    2316       9    2304    2298    2307      12    2301    2298    2304      10
    2301    2298    2307      12    2298    2307    2310      12    2298    2307
    2313      12    2295    2292    2298      15    2295    2292    2325      16
    2292    2298    2301      17    2292    2298    2304      17    2289    2286
    2292      21    2286    2292    2295      22    2370    2376    2379       2
    2358    2352    2361       9    2355    2352    2358      10    2355    2352
    2361       9    2349    2343    2352      12    2346    2343    2349      10
    2346    2343    2352      12    2343    2352    2355      12    2343    2352
    2358      12    2340    2337    2343      15    2340    2337    2370      16
    2337    2343    2346      17    2337    2343    2349      17    2334    2331
    2337      21    2331    2337    2340      22    2427    2433    2436       2
    2421    2415    2424       5    2418    2415    2421       5    2418    2415
    2424       5    2409    2403    2412       5    2406    2403    2409       5
    2406    2403    2412       5    2400    2397    2403      26    2400    2397
    2415      26    2397    2403    2406      28    2397    2403    2409      28
    2397    2403    2412      28    2397    2415    2418      28    2397    2415
    2421      28    2397    2415    2424      28    2394    2388    2397      52
    2391    2388    2394      10    2391    2388    2397      52    2388    2397
    2400      53    2385    2382    2388      15    2385    2382    2427      16
    2382    2388    2391      17    2382    2388    2394      17    2379    2376
    2382      21    2376    2382    2385      22    2493    2499    2502       2
    2487    2481    2490      33    2484    2481    2487      33    2484    2481
    2490      33    2478    2472    2481      34    2475    2472    2478      35
    2475    2472    2481      34    2472    2481    2484      36    2472    2481
    2487      36    2472    2481    2490      36    2469    2463    2472      37
    2466    2463    2469      38    2466    2463    2472      37    2463    2472
    2475      39    2463    2472    2478      39    2460    2454    2463      37
    2457    2454    2460      38    2457    2454    2463      37    2454    2463
    2466      37    2454    2463    2469      37    2451    2445    2454      37
    2448    2445    2451      38    2448    2445    2454      37    2445    2454
    2457      37    2445    2454    2460      37    2442    2439    2445      43
    2442    2439    2493      16    2439    2445    2448      44    2439    2445
    2451      44    2436    2433    2439      21    2433    2439    2442      22
    2526    2532    2535       2    2517    2511    2520      60    2514    2511
    2517      61    2514    2511    2520      60    2511    2520    2523      62
    2508    2505    2511      15    2508    2505    2526      16    2505    2511
    2514      63    2505    2511    2517      63    2502    2499    2505      21
    2499    2505    2508      22    2592    2598    2601       2    2586    2580
    2589      33    2583    2580    2586      33    2583    2580    2589      33
    2577    2571    2580      34    2574    2571    2577      35    2574    2571
    2580      34    2571    2580    2583      36    2571    2580    2586      36
    2571    2580    2589      36    2568    2562    2571      37    2565    2562
    2568      38    2565    2562    2571      37    2562    2571    2574      39
    2562    2571    2577      39    2559    2553    2562      37    2556    2553
    2559      38    2556    2553    2562      37    2553    2562    2565      37
    2553    2562    2568      37    2550    2544    2553      37    2547    2544
    2550      38    2547    2544    2553      37    2544    2553    2556      37
    2544    2553    2559      37    2541    2538    2544      43    2541    2538
    2592      16    2538    2544    2547      44    2538    2544    2550      44
    2535    2532    2538      21    2532    2538    2541      22    2649    2655
    2658       2    2643    2637    2646       5    2640    2637    2643       5
    2640    2637    2646       5    2631    2625    2634       5    2628    2625
    2631       5    2628    2625    2634       5    2622    2619    2625      26
    2622    2619    2637      26    2619    2625    2628      28    2619    2625
    2631      28    2619    2625    2634      28    2619    2637    2640      28
    2619    2637    2643      28    2619    2637    2646      28    2616    2610
    2619      52    2613    2610    2616      10    2613    2610    2619      52
    2610    2619    2622      53    2607    2604    2610      15    2607    2604
    2649      16    2604    2610    2613      17    2604    2610    2616      17
    2601    2598    2604      21    2598    2604    2607      22    2721    2727
    2730       2    2715    2712    2718      65    2709    2706    2712      66
    2706    2712    2715      66    2703    2700    2706      66    2700    2706
    2709      66    2697    2694    2700      66    2694    2700    2703      66
    2691    2694    2697      70    2688    2685    2691      73    2682    2679
    2685      76    2679    2685    2688      78    2676    2679    2682      80
    2673    2667    2676      84    2670    2667    2673       5    2670    2667
    2676      84    2664    2661    2667      57    2664    2661    2721      16
    2661    2667    2670      58    2661    2667    2673      58    2658    2655
    2661      21    2655    2661    2664      22    2772    2778    2781       2
    2763    2766    2769      88    2760    2757    2763      89    2754    2751
    2757      91    2751    2757    2760      93    2748    2751    2754      95
    2748    2766    2769      98    2745    2739    2748      99    2742    2739
    2745       5    2742    2739    2748      99    2736    2733    2739      57
    2736    2733    2772      16    2733    2739    2742      58    2733    2739
    2745      58    2730    2727    2733      21    2727    2733    2736      22
    2829    2835    2838       2    2823    2817    2826       5    2820    2817
    2823       5    2820    2817    2826       5    2811    2805    2814       5
    2808    2805    2811       5    2808    2805    2814       5    2802    2799
    2805      26    2802    2799    2817      26    2799    2805    2808      28
    2799    2805    2811      28    2799    2805    2814      28    2799    2817
    2820      28    2799    2817    2823      28    2799    2817    2826      28
    2796    2790    2799      52    2793    2790    2796      10    2793    2790
    2799      52    2790    2799    2802      53    2787    2784    2790      15
    2787    2784    2829      16    2784    2790    2793      17    2784    2790
    2796      17    2781    2778    2784      21    2778    2784    2787      22
    2895    2901    2904       2    2889    2883    2892      33    2886    2883
    2889      33    2886    2883    2892      33    2880    2874    2883      34
    2877    2874    2880      35    2877    2874    2883      34    2874    2883
    2886      36    2874    2883    2889      36    2874    2883    2892      36
    2871    2865    2874      37    2868    2865    2871      38    2868    2865
    2874      37    2865    2874    2877      39    2865    2874    2880      39
    2862    2856    2865      37    2859    2856    2862      38    2859    2856
    2865      37    2856    2865    2868      37    2856    2865    2871      37
    2853    2847    2856      37    2850    2847    2853      38    2850    2847
    2856      37    2847    2856    2859      37    2847    2856    2862      37
    2844    2841    2847      43    2844    2841    2895      16    2841    2847
    2850      44    2841    2847    2853      44    2838    2835    2841      21
    2835    2841    2844      22    2937    2943    2946       2    2931    2928
    2934      47    2922    2928    2931       2    2922    2928    2934       2
    2919    2913    2922      48    2916    2913    2919      10    2916    2913
    2922      48    2910    2907    2913      15    2910    2907    2937      16
    2907    2913    2916      17    2907    2913    2919      17    2904    2901
    2907      21    2901    2907    2910      22    2970    2973    2976     154
    2967    2961    2970     155    2964    2961    2967     137    2964    2961
    2970     155    2958    2955    2961     140    2955    2961    2964     142
    2955    2961    2967     142    2949    2955    2958     145    2949    2979
    2982       2    2946    2943    2955     147    2943    2955    2958     149
    3021    3027    3030       2    3015    3009    3018       5    3012    3009
    3015       5    3012    3009    3018       5    3003    2997    3006       5
    3000    2997    3003       5    3000    2997    3006       5    2994    2991
    2997      26    2994    2991    3009      26    2991    2997    3000      28
    2991    2997    3003      28    2991    2997    3006      28    2991    3009
    3012      28    2991    3009    3015      28    2991    3009    3018      28
    2988    2985    2991      29    2988    2985    3021      16    2985    2991
    2994      30    2982    2979    2985      21    2979    2985    2988      22
    3051    3057    3060       2    3045    3039    3048       5    3042    3039
    3045       5    3042    3039    3048       5    3036    3033    3039      57
    3036    3033    3051      16    3033    3039    3042      58    3033    3039
    3045      58    3033    3039    3048      58    3030    3027    3033      21
    3027    3033    3036      22    3123    3129    3132       2    3117    3114
    3120     104    3108    3105    3111     104    3102    3105    3108     106
    3102    3105    3111     106    3102    3114    3117     106    3102    3114
    3120     106    3099    3096    3102     106    3093    3087    3096     107
    3090    3087    3093     108    3090    3087    3096     107    3087    3096
    3099     109    3084    3078    3087      37    3081    3078    3084      38
    3081    3078    3087      37    3078    3087    3090     111    3078    3087
    3093     111    3075    3069    3078      37    3072    3069    3075      38
    3072    3069    3078      37    3069    3078    3081      37    3069    3078
    3084      37    3066    3063    3069      43    3066    3063    3123      16
    3063    3069    3072      44    3063    3069    3075      44    3060    3057
    3063      21    3057    3063    3066      22    3180    3186    3189       2
    3174    3168    3177       5    3171    3168    3174       5    3171    3168
    3177       5    3162    3156    3165       5    3159    3156    3162       5
    3159    3156    3165       5    3153    3150    3156      26    3153    3150
    3168      26    3150    3156    3159      28    3150    3156    3162      28
    3150    3156    3165      28    3150    3168    3171      28    3150    3168
    3174      28    3150    3168    3177      28    3147    3141    3150      52
    3144    3141    3147      10    3144    3141    3150      52    3141    3150
    3153      53    3138    3135    3141      15    3138    3135    3180      16
    3135    3141    3144      17    3135    3141    3147      17    3132    3129
    3135      21    3129    3135    3138      22    3246    3252    3255       2
    3240    3234    3243      33    3237    3234    3240      33    3237    3234
    3243      33    3231    3225    3234      34    3228    3225    3231      35
    3228    3225    3234      34    3225    3234    3237      36    3225    3234
    3240      36    3225    3234    3243      36    3222    3216    3225      37
    3219    3216    3222      38    3219    3216    3225      37    3216    3225
    3228      39    3216    3225    3231      39    3213    3207    3216      37
    3210    3207    3213      38    3210    3207    3216      37    3207    3216
    3219      37    3207    3216    3222      37    3204    3198    3207      37
    3201    3198    3204      38    3201    3198    3207      37    3198    3207
    3210      37    3198    3207    3213      37    3195    3192    3198      43
    3195    3192    3246      16    3192    3198    3201      44    3192    3198
    3204      44    3189    3186    3192      21    3186    3192    3195      22
    3312    3318    3321       2    3306    3300    3309      33    3303    3300
    3306      33    3303    3300    3309      33    3297    3291    3300      34
    3294    3291    3297      35    3294    3291    3300      34    3291    3300
    3303      36    3291    3300    3306      36    3291    3300    3309      36
    3288    3282    3291      37    3285    3282    3288      38    3285    3282
    3291      37    3282    3291    3294      39    3282    3291    3297      39
    3279    3273    3282      37    3276    3273    3279      38    3276    3273
    3282      37    3273    3282    3285      37    3273    3282    3288      37
    3270    3264    3273      37    3267    3264    3270      38    3267    3264
    3273      37    3264    3273    3276      37    3264    3273    3279      37
    3261    3258    3264      43    3261    3258    3312      16    3258    3264
    3267      44    3258    3264    3270      44    3255    3252    3258      21
    3252    3258    3261      22    3378    3384    3387       2    3372    3366
    3375      33    3369    3366    3372      33    3369    3366    3375      33
    3363    3357    3366      34    3360    3357    3363      35    3360    3357
    3366      34    3357    3366    3369      36    3357    3366    3372      36
    3357    3366    3375      36    3354    3348    3357      37    3351    3348
    3354      38    3351    3348    3357      37    3348    3357    3360      39
    3348    3357    3363      39    3345    3339    3348      37    3342    3339
    3345      38    3342    3339    3348      37    3339    3348    3351      37
    3339    3348    3354      37    3336    3330    3339      37    3333    3330
    3336      38    3333    3330    3339      37    3330    3339    3342      37
    3330    3339    3345      37    3327    3324    3330      43    3327    3324
    3378      16    3324    3330    3333      44    3324    3330    3336      44
    3321    3318    3324      21    3318    3324    3327      22    3420    3426
    3429       2    3414    3411    3417      47    3405    3411    3414       2
    3405    3411    3417       2    3402    3396    3405      48    3399    3396
    3402      10    3399    3396    3405      48    3393    3390    3396      15
    3393    3390    3420      16    3390    3396    3399      17    3390    3396
    3402      17    3387    3384    3390      21    3384    3390    3393      22
    3450    3456    3459       2    3444    3438    3447       5    3441    3438
    3444       5    3441    3438    3447       5    3435    3432    3438      57
    3435    3432    3450      16    3432    3438    3441      58    3432    3438
    3444      58    3432    3438    3447      58    3429    3426    3432      21
    3426    3432    3435      22    3495    3501    3504       2    3483    3477
    3486       9    3480    3477    3483      10    3480    3477    3486       9
    3474    3468    3477      12    3471    3468    3474      10    3471    3468
    3477      12    3468    3477    3480      12    3468    3477    3483      12
    3465    3462    3468      15    3465    3462    3495      16    3462    3468
    3471      17    3462    3468    3474      17    3459    3456    3462      21
    3456    3462    3465      22    3525    3531    3534       2    3519    3513
    3522     152    3516    3513    3519      61    3516    3513    3522     152
    3510    3507    3513      15    3510    3507    3525      16    3507    3513
    3516      63    3507    3513    3519      63    3504    3501    3507      21
    3501    3507    3510      22    3591    3597    3600       2    3585    3579
    3588      33    3582    3579    3585      33    3582    3579    3588      33
    3576    3570    3579      34    3573    3570    3576      35    3573    3570
    3579      34    3570    3579    3582      36    3570    3579    3585      36
    3570    3579    3588      36    3567    3561    3570      37    3564    3561
    3567      38    3564    3561    3570      37    3561    3570    3573      39
    3561    3570    3576      39    3558    3552    3561      37    3555    3552
    3558      38    3555    3552    3561      37    3552    3561    3564      37
    3552    3561    3567      37    3549    3543    3552      37    3546    3543
    3549      38    3546    3543    3552      37    3543    3552    3555      37
    3543    3552    3558      37    3540    3537    3543      43    3540    3537
    3591      16    3537    3543    3546      44    3537    3543    3549      44
    3534    3531    3537      21    3531    3537    3540      22    3621    3627
    3630       2    3621    3627    3633       2    3615    3609    3618       5
    3612    3609    3615       5    3612    3609    3618       5    3606    3603
    3609      57    3606    3603    3621      16    3603    3609    3612      58
    3603    3609    3615      58    3603    3609    3618      58    3600    3597
    3603      21    3597    3603    3606      22    3630    3627    3633      47
%FLAG ANGLES_WITHOUT_HYDROGEN                                                   
%FORMAT(10I8)                                                                   
      15      12      18       1      12      18      24       3       3      12
      15       6       3      12      18       7      60      57      63       1
      57      63      69       3      51      48      54       8      39      48
      51      11      39      48      54      11      30      24      57      13
      30      39      48      14      24      30      39      18      24      57
      60      19      24      57      63      20      18      24      30      23
      18      24      57      24     108     105     111       1     105     111
     117       3      81      75      93      25      75      69     105      27
      69      75      81      31      69      75      93      31      69     105
     108      19      69     105     111      20      63      69      75      32
      63      69     105      24     174     171     177       1     171     177
     183       3     141     150     159      40     132     141     150      41
     123     117     171      42     123     132     141      41     117     123
     132      45     117     171     174      19     117     171     177      20
     111     117     123      46     111     117     171      24     225     222
     228       1     222     228     234       3     210     207     213       1
     198     207     210      49     198     207     213      50     189     183
     222      13     189     198     207      51     183     189     198      18
     183     222     225      19     183     222     228      20     177     183
     189      23     177     183     222      24     282     279     285       1
     279     285     291       3     255     249     267      25     240     234
     279      13     240     249     255      54     240     249     267      54
     234     240     249      55     234     279     282      19     234     279
     285      20     228     234     240      23     228     234     279      24
     327     324     330       1     324     330     336       3     318     315
     321       8     306     315     318      11     306     315     321      11
     297     291     324      13     297     306     315      14     291     297
     306      18     291     324     327      19     291     324     330      20
     285     291     297      23     285     291     324      24     357     354
     360       1     354     360     366       3     342     336     354      56
     336     354     357      19     336     354     360      20     330     336
     342      59     330     336     354      24     402     399     405       1
     399     405     411       3     393     390     396       8     381     390
     393      11     381     390     396      11     372     366     399      13
     372     381     390      14     366     372     381      18     366     399
     402      19     366     399     405      20     360     366     372      23
     360     366     399      24     450     447     453       1     447     453
     459       3     423     417     435      25     417     411     447      27
     411     417     423      31     411     417     435      31     411     447
     450      19     411     447     453      20     405     411     417      32
     405     411     447      24     495     492     498       1     492     498
     504       3     486     483     489       8     474     483     486      11
     474     483     489      11     465     459     492      13     465     474
     483      14     459     465     474      18     459     492     495      19
     459     492     498      20     453     459     465      23     453     459
     492      24     540     537     543       1     537     543     549       3
     531     528     534       8     519     528     531      11     519     528
     534      11     510     504     537      13     510     519     528      14
     504     510     519      18     504     537     540      19     504     537
     543      20     498     504     510      23     498     504     537      24
     597     594     600       1     594     600     606       3     570     564
     582      25     555     549     594      13     555     564     570      54
     555     564     582      54     549     555     564      55     549     594
     597      19     549     594     600      20     543     549     555      23
     543     549     594      24     642     639     645       1     639     645
     651       3     633     630     636       8     621     630     633      11
     621     630     636      11     612     606     639      13     612     621
     630      14     606     612     621      18     606     639     642      19
     606     639     645      20     600     606     612      23     600     606
     639      24     675     672     678       1     672     678     684       3
     657     651     672      13     651     657     666      64     651     672
     675      19     651     672     678      20     645     651     657      23
     645     651     672      24     720     717     723       1     717     723
     729       3     711     708     714       8     699     708     711      11
     699     708     714      11     690     684     717      13     690     699
     708      14     684     690     699      18     684     717     720      19
     684     717     723      20     678     684     690      23     678     684
     717      24     777     774     780       1     774     780     786       3
     750     744     762      25     735     729     774      13     735     744
     750      54     735     744     762      54     729     735     744      55
     729     774     777      19     729     774     780      20     723     729
     735      23     723     729     774      24     849     846     852       1
     846     852     858       3     831     837     843      67     825     831
     837      68     819     816     843      69     819     825     831      68
     816     819     825      71     816     843     837      72     810     816
     819      74     810     816     843      75     804     801     843      77
     804     810     816      79     801     804     810      81     801     843
     816      82     801     843     837      83     792     786     846      56
     792     801     804      85     792     801     843      86     786     792
     801      87     786     846     849      19     786     846     852      20
     780     786     792      59     780     786     846      24     900     897
     903       1     897     903     909       3     882     888     891      90
     876     873     891      92     876     882     888      94     873     876
     882      96     873     891     888      97     864     858     897      56
     864     873     876     100     864     873     891     101     858     864
     873     102     858     897     900      19     858     897     903      20
     852     858     864      59     852     858     897      24     957     954
     960       1     954     960     966       3     930     924     942      25
     915     909     954      13     915     924     930      54     915     924
     942      54     909     915     924      55     909     954     957      19
     909     954     960      20     903     909     915      23     903     909
     954      24    1002     999    1005       1     999    1005    1011       3
     993     990     996       8     981     990     993      11     981     990
     996      11     972     966     999      13     972     981     990      14
     966     972     981      18     966     999    1002      19     966     999
    1005      20     960     966     972      23     960     966     999      24
    1044    1041    1047       1    1041    1047    1053       3    1029    1026
    1032       1    1017    1011    1041      13    1017    1026    1029      49
    1017    1026    1032      50    1011    1017    1026     103    1011    1041
    1044      19    1011    1041    1047      20    1005    1011    1017      23
    1005    1011    1041      24    1089    1086    1092       1    1086    1092
    1098       3    1080    1077    1083       8    1068    1077    1080      11
    1068    1077    1083      11    1059    1053    1086      13    1059    1068
    1077      14    1053    1059    1068      18    1053    1086    1089      19
    1053    1086    1092      20    1047    1053    1059      23    1047    1053
    1086      24    1137    1134    1140       1    1134    1140    1146       3
    1110    1104    1122      25    1104    1098    1134      27    1098    1104
    1110      31    1098    1104    1122      31    1098    1134    1137      19
    1098    1134    1140      20    1092    1098    1104      32    1092    1098
    1134      24    1167    1164    1170       1    1164    1170    1176       3
    1152    1146    1164      56    1146    1164    1167      19    1146    1164
    1170      20    1140    1146    1152      59    1140    1146    1164      24
    1239    1236    1242       1    1236    1242    1248       3    1218    1215
    1227     105    1209    1215    1218     105    1209    1215    1227     105
    1200    1209    1215     110    1191    1200    1209     112    1182    1176
    1236      42    1182    1191    1200      41    1176    1182    1191      45
    1176    1236    1239      19    1176    1236    1242      20    1170    1176
    1182      46    1170    1176    1236      24    1296    1293    1299       1
    1293    1299    1311     113    1269    1263    1281      25    1254    1248
    1293      13    1254    1263    1269      54    1254    1263    1281      54
    1248    1254    1263      55    1248    1293    1296      19    1248    1293
    1299      20    1242    1248    1254      23    1242    1248    1293      24
    1425    2970    2961     114    1425    2970    2973     115    1422    1419
    2973     116    1422    1425    2970     117    1419    1422    1425     118
    1419    2973    2970     119    1410    1419    1422     123    1410    1419
    2973     124    1401    1410    1419     126    1398    1401    1410     128
    1389    1398    1401     129    1380    1389    1398     128    1377    1380
    1389     128    1368    1377    1380     129    1359    1368    1377     128
    1356    1359    1368     128    1347    1356    1359     129    1338    1347
    1356     128    1332    1338    1347     132    1329    1326    1332     133
    1326    1332    1338     135    1317    1326    1329     138    1317    1326
    1332     139    1311    1305    1428     141    1311    1317    1326     143
    1308    1305    1311     144    1308    1305    1428       1    1305    1311
    1317     146    1305    1428    1434       3    1299    1311    1305     148
    1299    1311    1317     150    1491    1488    1494       1    1488    1494
    1500       3    1458    1467    1476      40    1449    1458    1467      41
    1440    1434    1488      42    1440    1449    1458      41    1434    1440
    1449      45    1434    1488    1491      19    1434    1488    1494      20
    1428    1434    1440      46    1428    1434    1488      24    1536    1533
    1539       1    1533    1539    1545       3    1527    1524    1530       8
    1515    1524    1527      11    1515    1524    1530      11    1506    1500
    1533      13    1506    1515    1524      14    1500    1506    1515      18
    1500    1533    1536      19    1500    1533    1539      20    1494    1500
    1506      23    1494    1500    1533      24    1578    1575    1581       1
    1575    1581    1587       3    1563    1560    1566       1    1551    1545
    1575      13    1551    1560    1563      49    1551    1560    1566      50
    1545    1551    1560     103    1545    1575    1578      19    1545    1575
    1581      20    1539    1545    1551      23    1539    1545    1575      24
    1608    1605    1611       1    1605    1611    1617       3    1593    1587
    1605      56    1587    1605    1608      19    1587    1605    1611      20
    1581    1587    1593      59    1581    1587    1605      24    1653    1650
    1656       1    1650    1656    1662       3    1644    1641    1647       8
    1632    1641    1644      11    1632    1641    1647      11    1623    1617
    1650      13    1623    1632    1641      14    1617    1623    1632      18
    1617    1650    1653      19    1617    1650    1656      20    1611    1617
    1623      23    1611    1617    1650      24    1683    1680    1686       1
    1680    1686    1692       3    1677    3522    3513     151    1668    1662
    1680      13    1668    1677    3522     151    1662    1668    1677     153
    1662    1680    1683      19    1662    1680    1686      20    1656    1662
    1668      23    1656    1662    1680      24    1728    1725    1731       1
    1725    1731    1737       3    1719    1716    1722       8    1707    1716
    1719      11    1707    1716    1722      11    1698    1692    1725      13
    1698    1707    1716      14    1692    1698    1707      18    1692    1725
    1728      19    1692    1725    1731      20    1686    1692    1698      23
    1686    1692    1725      24    1758    1755    1761       1    1743    1737
    1755      56    1737    1755    1758      19    1737    1755    1761      20
    1731    1737    1743      59    1731    1737    1755      24    1785    1782
    1788       1    1782    1788    1794       3    1773    1782    1785       6
    1773    1782    1788       7    1851    1848    1854       1    1848    1854
    1860       3    1818    1827    1836      40    1809    1818    1827      41
    1800    1794    1848      42    1800    1809    1818      41    1794    1800
    1809      45    1794    1848    1851      19    1794    1848    1854      20
    1788    1794    1800      46    1788    1794    1848      24    1899    1896
    1902       1    1896    1902    1908       3    1872    1866    1884      25
    1866    1860    1896      27    1860    1866    1872      31    1860    1866
    1884      31    1860    1896    1899      19    1860    1896    1902      20
    1854    1860    1866      32    1854    1860    1896      24    1965    1962
    1968       1    1962    1968    1974       3    1932    1941    1950      40
    1923    1932    1941      41    1914    1908    1962      42    1914    1923
    1932      41    1908    1914    1923      45    1908    1962    1965      19
    1908    1962    1968      20    1902    1908    1914      46    1902    1908
    1962      24    2016    2013    2019       1    2013    2019    2025       3
    2001    1998    2004       1    1989    1998    2001      49    1989    1998
    2004      50    1980    1974    2013      13    1980    1989    1998      51
    1974    1980    1989      18    1974    2013    2016      19    1974    2013
    2019      20    1968    1974    1980      23    1968    1974    2013      24
    2073    2070    2076       1    2070    2076    2082       3    2046    2040
    2058      25    2031    2025    2070      13    2031    2040    2046      54
    2031    2040    2058      54    2025    2031    2040      55    2025    2070
    2073      19    2025    2070    2076      20    2019    2025    2031      23
    2019    2025    2070      24    2139    2136    2142       1    2136    2142
    2148       3    2106    2115    2124      40    2097    2106    2115      41
    2088    2082    2136      42    2088    2097    2106      41    2082    2088
    2097      45    2082    2136    2139      19    2082    2136    2142      20
    2076    2082    2088      46    2076    2082    2136      24    2169    2166
    2172       1    2166    2172    2178       3    2154    2148    2166      56
    2148    2166    2169      19    2148    2166    2172      20    2142    2148
    2154      59    2142    2148    2166      24    2235    2232    2238       1
    2232    2238    2244       3    2202    2211    2220      40    2193    2202
    2211      41    2184    2178    2232      42    2184    2193    2202      41
    2178    2184    2193      45    2178    2232    2235      19    2178    2232
    2238      20    2172    2178    2184      46    2172    2178    2232      24
    2283    2280    2286       1    2280    2286    2292       3    2256    2250
    2268      25    2250    2244    2280      27    2244    2250    2256      31
    2244    2250    2268      31    2244    2280    2283      19    2244    2280
    2286      20    2238    2244    2250      32    2238    2244    2280      24
    2328    2325    2331       1    2325    2331    2337       3    2319    2316
    2322       8    2307    2316    2319      11    2307    2316    2322      11
    2298    2292    2325      13    2298    2307    2316      14    2292    2298
    2307      18    2292    2325    2328      19    2292    2325    2331      20
    2286    2292    2298      23    2286    2292    2325      24    2373    2370
    2376       1    2370    2376    2382       3    2364    2361    2367       8
    2352    2361    2364      11    2352    2361    2367      11    2343    2337
    2370      13    2343    2352    2361      14    2337    2343    2352      18
    2337    2370    2373      19    2337    2370    2376      20    2331    2337
    2343      23    2331    2337    2370      24    2430    2427    2433       1
    2427    2433    2439       3    2403    2397    2415      25    2388    2382
    2427      13    2388    2397    2403      54    2388    2397    2415      54
    2382    2388    2397      55    2382    2427    2430      19    2382    2427
    2433      20    2376    2382    2388      23    2376    2382    2427      24
    2496    2493    2499       1    2493    2499    2505       3    2463    2472
    2481      40    2454    2463    2472      41    2445    2439    2493      42
    2445    2454    2463      41    2439    2445    2454      45    2439    2493
    2496      19    2439    2493    2499      20    2433    2439    2445      46
    2433    2439    2493      24    2529    2526    2532       1    2526    2532
    2538       3    2511    2505    2526      13    2505    2511    2520      64
    2505    2526    2529      19    2505    2526    2532      20    2499    2505
    2511      23    2499    2505    2526      24    2595    2592    2598       1
    2592    2598    2604       3    2562    2571    2580      40    2553    2562
    2571      41    2544    2538    2592      42    2544    2553    2562      41
    2538    2544    2553      45    2538    2592    2595      19    2538    2592
    2598      20    2532    2538    2544      46    2532    2538    2592      24
    2652    2649    2655       1    2649    2655    2661       3    2625    2619
    2637      25    2610    2604    2649      13    2610    2619    2625      54
    2610    2619    2637      54    2604    2610    2619      55    2604    2649
    2652      19    2604    2649    2655      20    2598    2604    2610      23
    2598    2604    2649      24    2724    2721    2727       1    2721    2727
    2733       3    2706    2712    2718      67    2700    2706    2712      68
    2694    2691    2718      69    2694    2700    2706      68    2691    2694
    2700      71    2691    2718    2712      72    2685    2691    2694      74
    2685    2691    2718      75    2679    2676    2718      77    2679    2685
    2691      79    2676    2679    2685      81    2676    2718    2691      82
    2676    2718    2712      83    2667    2661    2721      56    2667    2676
    2679      85    2667    2676    2718      86    2661    2667    2676      87
    2661    2721    2724      19    2661    2721    2727      20    2655    2661
    2667      59    2655    2661    2721      24    2775    2772    2778       1
    2772    2778    2784       3    2757    2763    2766      90    2751    2748
    2766      92    2751    2757    2763      94    2748    2751    2757      96
    2748    2766    2763      97    2739    2733    2772      56    2739    2748
    2751     100    2739    2748    2766     101    2733    2739    2748     102
    2733    2772    2775      19    2733    2772    2778      20    2727    2733
    2739      59    2727    2733    2772      24    2832    2829    2835       1
    2829    2835    2841       3    2805    2799    2817      25    2790    2784
    2829      13    2790    2799    2805      54    2790    2799    2817      54
    2784    2790    2799      55    2784    2829    2832      19    2784    2829
    2835      20    2778    2784    2790      23    2778    2784    2829      24
    2898    2895    2901       1    2895    2901    2907       3    2865    2874
    2883      40    2856    2865    2874      41    2847    2841    2895      42
    2847    2856    2865      41    2841    2847    2856      45    2841    2895
    2898      19    2841    2895    2901      20    2835    2841    2847      46
    2835    2841    2895      24    2940    2937    2943       1    2937    2943
    2955     113    2925    2922    2928       1    2913    2907    2937      13
    2913    2922    2925      49    2913    2922    2928      50    2907    2913
    2922     103    2907    2937    2940      19    2907    2937    2943      20
    2901    2907    2913      23    2901    2907    2937      24    2961    2970
    2973     156    2955    2949    2979     141    2955    2961    2970     157
    2952    2949    2955     144    2952    2949    2979       1    2949    2955
    2961     146    2949    2979    2985       3    2943    2955    2949     148
    2943    2955    2961     150    3024    3021    3027       1    3021    3027
    3033       3    2997    2991    3009      25    2991    2985    3021      27
    2985    2991    2997      31    2985    2991    3009      31    2985    3021
    3024      19    2985    3021    3027      20    2979    2985    2991      32
    2979    2985    3021      24    3054    3051    3057       1    3051    3057
    3063       3    3039    3033    3051      56    3033    3051    3054      19
    3033    3051    3057      20    3027    3033    3039      59    3027    3033
    3051      24    3126    3123    3129       1    3123    3129    3135       3
    3105    3102    3114     105    3096    3102    3105     105    3096    3102
    3114     105    3087    3096    3102     110    3078    3087    3096     112
    3069    3063    3123      42    3069    3078    3087      41    3063    3069
    3078      45    3063    3123    3126      19    3063    3123    3129      20
    3057    3063    3069      46    3057    3063    3123      24    3183    3180
    3186       1    3180    3186    3192       3    3156    3150    3168      25
    3141    3135    3180      13    3141    3150    3156      54    3141    3150
    3168      54    3135    3141    3150      55    3135    3180    3183      19
    3135    3180    3186      20    3129    3135    3141      23    3129    3135
    3180      24    3249    3246    3252       1    3246    3252    3258       3
    3216    3225    3234      40    3207    3216    3225      41    3198    3192
    3246      42    3198    3207    3216      41    3192    3198    3207      45
    3192    3246    3249      19    3192    3246    3252      20    3186    3192
    3198      46    3186    3192    3246      24    3315    3312    3318       1
    3312    3318    3324       3    3282    3291    3300      40    3273    3282
    3291      41    3264    3258    3312      42    3264    3273    3282      41
    3258    3264    3273      45    3258    3312    3315      19    3258    3312
    3318      20    3252    3258    3264      46    3252    3258    3312      24
    3381    3378    3384       1    3378    3384    3390       3    3348    3357
    3366      40    3339    3348    3357      41    3330    3324    3378      42
    3330    3339    3348      41    3324    3330    3339      45    3324    3378
    3381      19    3324    3378    3384      20    3318    3324    3330      46
    3318    3324    3378      24    3423    3420    3426       1    3420    3426
    3432       3    3408    3405    3411       1    3396    3390    3420      13
    3396    3405    3408      49    3396    3405    3411      50    3390    3396
    3405     103    3390    3420    3423      19    3390    3420    3426      20
    3384    3390    3396      23    3384    3390    3420      24    3453    3450
    3456       1    3450    3456    3462       3    3438    3432    3450      56
    3432    3450    3453      19    3432    3450    3456      20    3426    3432
    3438      59    3426    3432    3450      24    3498    3495    3501       1
    3495    3501    3507       3    3489    3486    3492       8    3477    3486
    3489      11    3477    3486    3492      11    3468    3462    3495      13
    3468    3477    3486      14    3462    3468    3477      18    3462    3495
    3498      19    3462    3495    3501      20    3456    3462    3468      23
    3456    3462    3495      24    3528    3525    3531       1    3525    3531
    3537       3    3513    3507    3525      13    3507    3513    3522     153
    3507    3525    3528      19    3507    3525    3531      20    3501    3507
    3513      23    3501    3507    3525      24    3594    3591    3597       1
    3591    3597    3603       3    3561    3570    3579      40    3552    3561
    3570      41    3543    3537    3591      42    3543    3552    3561      41
    3537    3543    3552      45    3537    3591    3594      19    3537    3591
    3597      20    3531    3537    3543      46    3531    3537    3591      24
    3624    3621    3627       1    3609    3603    3621      56    3603    3621
    3624      19    3603    3621    3627      20    3597    3603    3609      59
    3597    3603    3621      24
%FLAG DIHEDRALS_INC_HYDROGEN                                                    
%FORMAT(10I8)                                                                   
      15      12      18      21       1      15      12     -18      21       2
      12      18      24      27       3       9       3      12      15       7
       9       3     -12      15       3       9       3     -12      15       8
       9       3      12      18       3       6       3      12      15       7
       6       3     -12      15       3       6       3     -12      15       8
       6       3      12      18       3       3      12      18      21       2
       0       3      12      15       7       0       3     -12      15       3
       0       3     -12      15       8       0       3      12      18       3
      60      57      63      66       1      60      57     -63      66       2
      57      63      69      72       3      45      39      48      51       3
      45      39      48      54       3      42      39      48      51       3
      42      39      48      54       3      36      30      24      57      13
      36      30      39      42      14      36      30      39      45      14
      36      30      39      48      13      33      30      24      57      13
      33      30      39      42      14      33      30      39      45      14
      33      30      39      48      13      27      24      30      33      13
      27      24      30      36      13      27      24      30      39      13
      27      24      57      60       4      27      24     -57      60       3
      27      24     -57      60      17      27      24      57      63       3
      24      30      39      42      18      24      30      39      45      18
      24      57      63      66       2      21      18      24      27       3
      21      18      24      30       3      21      18      24      57       3
      18      24      30      33      13      18      24      30      36      13
     108     105     111     114       1     108     105    -111     114       2
     105     111     117     120       3      90      81      75      93      18
      87      81      75      93      18      84      81      75      93      18
      81      75      93      96      18      81      75      93      99      18
      81      75      93     102      18      78      75      69     105      13
      78      75      81      84      14      78      75      81      87      14
      78      75      81      90      14      78      75      93      96      14
      78      75      93      99      14      78      75      93     102      14
      72      69      75      78      13      72      69      75      81      13
      72      69      75      93      13      72      69     105     108       4
      72      69    -105     108       3      72      69    -105     108      17
      72      69     105     111       3      69      75      81      84      18
      69      75      81      87      18      69      75      81      90      18
      69      75      93      96      18      69      75      93      99      18
      69      75      93     102      18      69     105     111     114       2
      66      63      69      72       3      66      63      69      75       3
      66      63      69     105       3      63      69      75      78      13
     174     171     177     180       1     174     171    -177     180       2
     171     177     183     186       3     156     150     159     162      13
     156     150     159     165      13     156     150     159     168      13
     153     150     159     162      13     153     150     159     165      13
     153     150     159     168      13     147     141     150     153      13
     147     141     150     156      13     147     141     150     159      13
     144     141     150     153      13     144     141     150     156      13
     144     141     150     159      13     141     150     159     162      13
     141     150     159     165      13     141     150     159     168      13
     138     132     141     144      14     138     132     141     147      14
     138     132     141     150      18     135     132     141     144      14
     135     132     141     147      14     135     132     141     150      18
     132     141     150     153      13     132     141     150     156      13
     129     123     117     171      13     129     123     132     135      14
     129     123     132     138      14     129     123     132     141      18
     126     123     117     171      13     126     123     132     135      14
     126     123     132     138      14     126     123     132     141      18
     123     132     141     144      18     123     132     141     147      18
     120     117     123     126      13     120     117     123     129      13
     120     117     123     132      13     120     117     171     174       4
     120     117    -171     174       3     120     117    -171     174      17
     120     117     171     177       3     117     123     132     135      18
     117     123     132     138      18     117     171     177     180       2
     114     111     117     120       3     114     111     117     123       3
     114     111     117     171       3     111     117     123     126      13
     111     117     123     129      13     225     222     228     231       1
     225     222    -228     231       2     222     228     234     237       3
     210     207     213     216       1     210     207    -213     216       2
     210     207     213     219       1     210     207    -213     219       2
     204     198     207     210       7     204     198    -207     210       3
     204     198    -207     210       8     204     198     207     213       3
     201     198     207     210       7     201     198    -207     210       3
     201     198    -207     210       8     201     198     207     213       3
     198     207     213     216       2     198     207     213     219       2
     195     189     183     222      13     195     189     198     201      14
     195     189     198     204      14     195     189     198     207      13
     192     189     183     222      13     192     189     198     201      14
     192     189     198     204      14     192     189     198     207      13
     186     183     189     192      13     186     183     189     195      13
     186     183     189     198      13     186     183     222     225       4
     186     183    -222     225       3     186     183    -222     225      17
     186     183     222     228       3     183     189     198     201      18
     183     189     198     204      18     183     222     228     231       2
     180     177     183     186       3     180     177     183     189       3
     180     177     183     222       3     177     183     189     192      13
     177     183     189     195      13     282     279     285     288       1
     282     279    -285     288       2     279     285     291     294       3
     264     255     249     267      18     261     255     249     267      18
     258     255     249     267      18     255     249     267     270      18
     255     249     267     273      18     255     249     267     276      18
     252     249     255     258      14     252     249     255     261      14
     252     249     255     264      14     252     249     267     270      14
     252     249     267     273      14     252     249     267     276      14
     246     240     234     279      13     246     240     249     252      14
     246     240     249     255      18     246     240     249     267      18
     243     240     234     279      13     243     240     249     252      14
     243     240     249     255      18     243     240     249     267      18
     240     249     255     258      18     240     249     255     261      18
     240     249     255     264      18     240     249     267     270      18
     240     249     267     273      18     240     249     267     276      18
     237     234     240     243      13     237     234     240     246      13
     237     234     240     249      13     237     234     279     282       4
     237     234    -279     282       3     237     234    -279     282      17
     237     234     279     285       3     234     240     249     252      18
     234     279     285     288       2     231     228     234     237       3
     231     228     234     240       3     231     228     234     279       3
     228     234     240     243      13     228     234     240     246      13
     327     324     330     333       1     327     324    -330     333       2
     324     330     336     339       3     312     306     315     318       3
     312     306     315     321       3     309     306     315     318       3
     309     306     315     321       3     303     297     291     324      13
     303     297     306     309      14     303     297     306     312      14
     303     297     306     315      13     300     297     291     324      13
     300     297     306     309      14     300     297     306     312      14
     300     297     306     315      13     294     291     297     300      13
     294     291     297     303      13     294     291     297     306      13
     294     291     324     327       4     294     291    -324     327       3
     294     291    -324     327      17     294     291     324     330       3
     291     297     306     309      18     291     297     306     312      18
     291     324     330     333       2     288     285     291     294       3
     288     285     291     297       3     288     285     291     324       3
     285     291     297     300      13     285     291     297     303      13
     357     354     360     363       1     357     354    -360     363       2
     354     360     366     369       3     351     342     336     354      13
     348     342     336     354      13     345     342     336     354      13
     339     336     342     345      13     339     336     342     348      13
     339     336     342     351      13     339     336     354     357       4
     339     336    -354     357       3     339     336    -354     357      17
     339     336     354     360       3     336     354     360     363       2
     333     330     336     339       3     333     330     336     342       3
     333     330     336     354       3     330     336     342     345      13
     330     336     342     348      13     330     336     342     351      13
     402     399     405     408       1     402     399    -405     408       2
     399     405     411     414       3     387     381     390     393       3
     387     381     390     396       3     384     381     390     393       3
     384     381     390     396       3     378     372     366     399      13
     378     372     381     384      14     378     372     381     387      14
     378     372     381     390      13     375     372     366     399      13
     375     372     381     384      14     375     372     381     387      14
     375     372     381     390      13     369     366     372     375      13
     369     366     372     378      13     369     366     372     381      13
     369     366     399     402       4     369     366    -399     402       3
     369     366    -399     402      17     369     366     399     405       3
     366     372     381     384      18     366     372     381     387      18
     366     399     405     408       2     363     360     366     369       3
     363     360     366     372       3     363     360     366     399       3
     360     366     372     375      13     360     366     372     378      13
     450     447     453     456       1     450     447    -453     456       2
     447     453     459     462       3     432     423     417     435      18
     429     423     417     435      18     426     423     417     435      18
     423     417     435     438      18     423     417     435     441      18
     423     417     435     444      18     420     417     411     447      13
     420     417     423     426      14     420     417     423     429      14
     420     417     423     432      14     420     417     435     438      14
     420     417     435     441      14     420     417     435     444      14
     414     411     417     420      13     414     411     417     423      13
     414     411     417     435      13     414     411     447     450       4
     414     411    -447     450       3     414     411    -447     450      17
     414     411     447     453       3     411     417     423     426      18
     411     417     423     429      18     411     417     423     432      18
     411     417     435     438      18     411     417     435     441      18
     411     417     435     444      18     411     447     453     456       2
     408     405     411     414       3     408     405     411     417       3
     408     405     411     447       3     405     411     417     420      13
     495     492     498     501       1     495     492    -498     501       2
     492     498     504     507       3     480     474     483     486       3
     480     474     483     489       3     477     474     483     486       3
     477     474     483     489       3     471     465     459     492      13
     471     465     474     477      14     471     465     474     480      14
     471     465     474     483      13     468     465     459     492      13
     468     465     474     477      14     468     465     474     480      14
     468     465     474     483      13     462     459     465     468      13
     462     459     465     471      13     462     459     465     474      13
     462     459     492     495       4     462     459    -492     495       3
     462     459    -492     495      17     462     459     492     498       3
     459     465     474     477      18     459     465     474     480      18
     459     492     498     501       2     456     453     459     462       3
     456     453     459     465       3     456     453     459     492       3
     453     459     465     468      13     453     459     465     471      13
     540     537     543     546       1     540     537    -543     546       2
     537     543     549     552       3     525     519     528     531       3
     525     519     528     534       3     522     519     528     531       3
     522     519     528     534       3     516     510     504     537      13
     516     510     519     522      14     516     510     519     525      14
     516     510     519     528      13     513     510     504     537      13
     513     510     519     522      14     513     510     519     525      14
     513     510     519     528      13     507     504     510     513      13
     507     504     510     516      13     507     504     510     519      13
     507     504     537     540       4     507     504    -537     540       3
     507     504    -537     540      17     507     504     537     543       3
     504     510     519     522      18     504     510     519     525      18
     504     537     543     546       2     501     498     504     507       3
     501     498     504     510       3     501     498     504     537       3
     498     504     510     513      13     498     504     510     516      13
     597     594     600     603       1     597     594    -600     603       2
     594     600     606     609       3     579     570     564     582      18
     576     570     564     582      18     573     570     564     582      18
     570     564     582     585      18     570     564     582     588      18
     570     564     582     591      18     567     564     570     573      14
     567     564     570     576      14     567     564     570     579      14
     567     564     582     585      14     567     564     582     588      14
     567     564     582     591      14     561     555     549     594      13
     561     555     564     567      14     561     555     564     570      18
     561     555     564     582      18     558     555     549     594      13
     558     555     564     567      14     558     555     564     570      18
     558     555     564     582      18     555     564     570     573      18
     555     564     570     576      18     555     564     570     579      18
     555     564     582     585      18     555     564     582     588      18
     555     564     582     591      18     552     549     555     558      13
     552     549     555     561      13     552     549     555     564      13
     552     549     594     597       4     552     549    -594     597       3
     552     549    -594     597      17     552     549     594     600       3
     549     555     564     567      18     549     594     600     603       2
     546     543     549     552       3     546     543     549     555       3
     546     543     549     594       3     543     549     555     558      13
     543     549     555     561      13     642     639     645     648       1
     642     639    -645     648       2     639     645     651     654       3
     627     621     630     633       3     627     621     630     636       3
     624     621     630     633       3     624     621     630     636       3
     618     612     606     639      13     618     612     621     624      14
     618     612     621     627      14     618     612     621     630      13
     615     612     606     639      13     615     612     621     624      14
     615     612     621     627      14     615     612     621     630      13
     609     606     612     615      13     609     606     612     618      13
     609     606     612     621      13     609     606     639     642       4
     609     606    -639     642       3     609     606    -639     642      17
     609     606     639     645       3     606     612     621     624      18
     606     612     621     627      18     606     639     645     648       2
     603     600     606     609       3     603     600     606     612       3
     603     600     606     639       3     600     606     612     615      13
     600     606     612     618      13     675     672     678     681       1
     675     672    -678     681       2     672     678     684     687       3
     663     657     651     672      13     663     657     666     669      60
     660     657     651     672      13     660     657     666     669      60
     654     651     657     660      13     654     651     657     663      13
     654     651     657     666      61     654     651    -657     666       5
     654     651     672     675       4     654     651    -672     675       3
     654     651    -672     675      17     654     651     672     678       3
     651     657     666     669      62     651     657    -666     669      63
     651     657    -666     669      64     651     657    -666     669      65
     651     672     678     681       2     648     645     651     654       3
     648     645     651     657       3     648     645     651     672       3
     645     651     657     660      13     645     651     657     663      13
     720     717     723     726       1     720     717    -723     726       2
     717     723     729     732       3     705     699     708     711       3
     705     699     708     714       3     702     699     708     711       3
     702     699     708     714       3     696     690     684     717      13
     696     690     699     702      14     696     690     699     705      14
     696     690     699     708      13     693     690     684     717      13
     693     690     699     702      14     693     690     699     705      14
     693     690     699     708      13     687     684     690     693      13
     687     684     690     696      13     687     684     690     699      13
     687     684     717     720       4     687     684    -717     720       3
     687     684    -717     720      17     687     684     717     723       3
     684     690     699     702      18     684     690     699     705      18
     684     717     723     726       2     681     678     684     687       3
     681     678     684     690       3     681     678     684     717       3
     678     684     690     693      13     678     684     690     696      13
     777     774     780     783       1     777     774    -780     783       2
     774     780     786     789       3     759     750     744     762      18
     756     750     744     762      18     753     750     744     762      18
     750     744     762     765      18     750     744     762     768      18
     750     744     762     771      18     747     744     750     753      14
     747     744     750     756      14     747     744     750     759      14
     747     744     762     765      14     747     744     762     768      14
     747     744     762     771      14     741     735     729     774      13
     741     735     744     747      14     741     735     744     750      18
     741     735     744     762      18     738     735     729     774      13
     738     735     744     747      14     738     735     744     750      18
     738     735     744     762      18     735     744     750     753      18
     735     744     750     756      18     735     744     750     759      18
     735     744     762     765      18     735     744     762     768      18
     735     744     762     771      18     732     729     735     738      13
     732     729     735     741      13     732     729     735     744      13
     732     729     774     777       4     732     729    -774     777       3
     732     729    -774     777      17     732     729     774     780       3
     729     735     744     747      18     729     774     780     783       2
     726     723     729     732       3     726     723     729     735       3
     726     723     729     774       3     723     729     735     738      13
     723     729     735     741      13     849     846     852     855       1
     849     846    -852     855       2     846     852     858     861       3
     834     831     837     840      69     834     831     837     843      69
     828     825     831     834      69     828     825     831     837      69
     825     831     837     840      69     822     819     816     843      69
     822     819     825     828      69     822     819     825     831      69
     819     825     831     834      69     816     819     825     828      69
     816     843     837     840      71     813     810     816     819      72
     813     810     816     843      72     810     816     819     822      69
     807     804     801     843      73     807     804     810     813      74
     807     804     810     816      74     801     804     810     813      74
     801     843     837     840      71     798     792     786     846      13
     798     792     801     804       3     798     792     801     843       3
     795     792     786     846      13     795     792     801     804       3
     795     792     801     843       3     792     801     804     807      73
     789     786     792     795      13     789     786     792     798      13
     789     786     792     801      13     789     786     846     849       4
     789     786    -846     849       3     789     786    -846     849      17
     789     786     846     852       3     786     846     852     855       2
     783     780     786     789       3     783     780     786     792       3
     783     780     786     846       3     780     786     792     795      13
     780     786     792     798      13     900     897     903     906       1
     900     897    -903     906       2     897     903     909     912       3
     885     882     888     891      87     882     888     891     894      89
     879     876     873     891      88     879     876     882     885      90
     879     876     882     888      90     876     873     891     894      91
     873     876     882     885      90     870     864     858     897      13
     870     864     873     876       3     870     864     873     891       3
     867     864     858     897      13     867     864     873     876       3
     867     864     873     891       3     864     873     876     879      88
     864     873     891     894      91     861     858     864     867      13
     861     858     864     870      13     861     858     864     873      13
     861     858     897     900       4     861     858    -897     900       3
     861     858    -897     900      17     861     858     897     903       3
     858     897     903     906       2     855     852     858     861       3
     855     852     858     864       3     855     852     858     897       3
     852     858     864     867      13     852     858     864     870      13
     957     954     960     963       1     957     954    -960     963       2
     954     960     966     969       3     939     930     924     942      18
     936     930     924     942      18     933     930     924     942      18
     930     924     942     945      18     930     924     942     948      18
     930     924     942     951      18     927     924     930     933      14
     927     924     930     936      14     927     924     930     939      14
     927     924     942     945      14     927     924     942     948      14
     927     924     942     951      14     921     915     909     954      13
     921     915     924     927      14     921     915     924     930      18
     921     915     924     942      18     918     915     909     954      13
     918     915     924     927      14     918     915     924     930      18
     918     915     924     942      18     915     924     930     933      18
     915     924     930     936      18     915     924     930     939      18
     915     924     942     945      18     915     924     942     948      18
     915     924     942     951      18     912     909     915     918      13
     912     909     915     921      13     912     909     915     924      13
     912     909     954     957       4     912     909    -954     957       3
     912     909    -954     957      17     912     909     954     960       3
     909     915     924     927      18     909     954     960     963       2
     906     903     909     912       3     906     903     909     915       3
     906     903     909     954       3     903     909     915     918      13
     903     909     915     921      13    1002     999    1005    1008       1
    1002     999   -1005    1008       2     999    1005    1011    1014       3
     987     981     990     993       3     987     981     990     996       3
     984     981     990     993       3     984     981     990     996       3
     978     972     966     999      13     978     972     981     984      14
     978     972     981     987      14     978     972     981     990      13
     975     972     966     999      13     975     972     981     984      14
     975     972     981     987      14     975     972     981     990      13
     969     966     972     975      13     969     966     972     978      13
     969     966     972     981      13     969     966     999    1002       4
     969     966    -999    1002       3     969     966    -999    1002      17
     969     966     999    1005       3     966     972     981     984      18
     966     972     981     987      18     966     999    1005    1008       2
     963     960     966     969       3     963     960     966     972       3
     963     960     966     999       3     960     966     972     975      13
     960     966     972     978      13    1044    1041    1047    1050       1
    1044    1041   -1047    1050       2    1041    1047    1053    1056       3
    1029    1026    1032    1035       1    1029    1026   -1032    1035       2
    1029    1026    1032    1038       1    1029    1026   -1032    1038       2
    1023    1017    1011    1041      13    1023    1017    1026    1029       7
    1023    1017   -1026    1029       3    1023    1017   -1026    1029       8
    1023    1017    1026    1032       3    1020    1017    1011    1041      13
    1020    1017    1026    1029       7    1020    1017   -1026    1029       3
    1020    1017   -1026    1029       8    1020    1017    1026    1032       3
    1017    1026    1032    1035       2    1017    1026    1032    1038       2
    1014    1011    1017    1020      13    1014    1011    1017    1023      13
    1014    1011    1017    1026      13    1014    1011    1041    1044       4
    1014    1011   -1041    1044       3    1014    1011   -1041    1044      17
    1014    1011    1041    1047       3    1011    1041    1047    1050       2
    1008    1005    1011    1014       3    1008    1005    1011    1017       3
    1008    1005    1011    1041       3    1005    1011    1017    1020      13
    1005    1011    1017    1023      13    1089    1086    1092    1095       1
    1089    1086   -1092    1095       2    1086    1092    1098    1101       3
    1074    1068    1077    1080       3    1074    1068    1077    1083       3
    1071    1068    1077    1080       3    1071    1068    1077    1083       3
    1065    1059    1053    1086      13    1065    1059    1068    1071      14
    1065    1059    1068    1074      14    1065    1059    1068    1077      13
    1062    1059    1053    1086      13    1062    1059    1068    1071      14
    1062    1059    1068    1074      14    1062    1059    1068    1077      13
    1056    1053    1059    1062      13    1056    1053    1059    1065      13
    1056    1053    1059    1068      13    1056    1053    1086    1089       4
    1056    1053   -1086    1089       3    1056    1053   -1086    1089      17
    1056    1053    1086    1092       3    1053    1059    1068    1071      18
    1053    1059    1068    1074      18    1053    1086    1092    1095       2
    1050    1047    1053    1056       3    1050    1047    1053    1059       3
    1050    1047    1053    1086       3    1047    1053    1059    1062      13
    1047    1053    1059    1065      13    1137    1134    1140    1143       1
    1137    1134   -1140    1143       2    1134    1140    1146    1149       3
    1119    1110    1104    1122      18    1116    1110    1104    1122      18
    1113    1110    1104    1122      18    1110    1104    1122    1125      18
    1110    1104    1122    1128      18    1110    1104    1122    1131      18
    1107    1104    1098    1134      13    1107    1104    1110    1113      14
    1107    1104    1110    1116      14    1107    1104    1110    1119      14
    1107    1104    1122    1125      14    1107    1104    1122    1128      14
    1107    1104    1122    1131      14    1101    1098    1104    1107      13
    1101    1098    1104    1110      13    1101    1098    1104    1122      13
    1101    1098    1134    1137       4    1101    1098   -1134    1137       3
    1101    1098   -1134    1137      17    1101    1098    1134    1140       3
    1098    1104    1110    1113      18    1098    1104    1110    1116      18
    1098    1104    1110    1119      18    1098    1104    1122    1125      18
    1098    1104    1122    1128      18    1098    1104    1122    1131      18
    1098    1134    1140    1143       2    1095    1092    1098    1101       3
    1095    1092    1098    1104       3    1095    1092    1098    1134       3
    1092    1098    1104    1107      13    1167    1164    1170    1173       1
    1167    1164   -1170    1173       2    1164    1170    1176    1179       3
    1161    1152    1146    1164      13    1158    1152    1146    1164      13
    1155    1152    1146    1164      13    1149    1146    1152    1155      13
    1149    1146    1152    1158      13    1149    1146    1152    1161      13
    1149    1146    1164    1167       4    1149    1146   -1164    1167       3
    1149    1146   -1164    1167      17    1149    1146    1164    1170       3
    1146    1164    1170    1173       2    1143    1140    1146    1149       3
    1143    1140    1146    1152       3    1143    1140    1146    1164       3
    1140    1146    1152    1155      13    1140    1146    1152    1158      13
    1140    1146    1152    1161      13    1239    1236    1242    1245       1
    1239    1236   -1242    1245       2    1236    1242    1248    1251       3
    1224    1218    1215    1227      89    1224    1218   -1215    1227       6
    1221    1218    1215    1227      89    1221    1218   -1215    1227       6
    1218    1215    1227    1230      89    1218    1215   -1227    1230       6
    1218    1215    1227    1233      89    1218    1215   -1227    1233       6
    1212    1209    1215    1218      89    1212    1209   -1215    1218       6
    1212    1209    1215    1227      89    1212    1209   -1215    1227       6
    1209    1215    1218    1221      89    1209    1215   -1218    1221       6
    1209    1215    1218    1224      89    1209    1215   -1218    1224       6
    1209    1215    1227    1230      89    1209    1215   -1227    1230       6
    1209    1215    1227    1233      89    1209    1215   -1227    1233       6
    1206    1200    1209    1212       5    1206    1200    1209    1215       5
    1203    1200    1209    1212       5    1203    1200    1209    1215       5
    1197    1191    1200    1203      13    1197    1191    1200    1206      13
    1197    1191    1200    1209      13    1194    1191    1200    1203      13
    1194    1191    1200    1206      13    1194    1191    1200    1209      13
    1191    1200    1209    1212       5    1188    1182    1176    1236      13
    1188    1182    1191    1194      14    1188    1182    1191    1197      14
    1188    1182    1191    1200      18    1185    1182    1176    1236      13
    1185    1182    1191    1194      14    1185    1182    1191    1197      14
    1185    1182    1191    1200      18    1182    1191    1200    1203      13
    1182    1191    1200    1206      13    1179    1176    1182    1185      13
    1179    1176    1182    1188      13    1179    1176    1182    1191      13
    1179    1176    1236    1239       4    1179    1176   -1236    1239       3
    1179    1176   -1236    1239      17    1179    1176    1236    1242       3
    1176    1182    1191    1194      18    1176    1182    1191    1197      18
    1176    1236    1242    1245       2    1173    1170    1176    1179       3
    1173    1170    1176    1182       3    1173    1170    1176    1236       3
    1170    1176    1182    1185      13    1170    1176    1182    1188      13
    1296    1293    1299    1302       1    1296    1293   -1299    1302       2
    1293    1299    1311    1314       3    1278    1269    1263    1281      18
    1275    1269    1263    1281      18    1272    1269    1263    1281      18
    1269    1263    1281    1284      18    1269    1263    1281    1287      18
    1269    1263    1281    1290      18    1266    1263    1269    1272      14
    1266    1263    1269    1275      14    1266    1263    1269    1278      14
    1266    1263    1281    1284      14    1266    1263    1281    1287      14
    1266    1263    1281    1290      14    1260    1254    1248    1293      13
    1260    1254    1263    1266      14    1260    1254    1263    1269      18
    1260    1254    1263    1281      18    1257    1254    1248    1293      13
    1257    1254    1263    1266      14    1257    1254    1263    1269      18
    1257    1254    1263    1281      18    1254    1263    1269    1272      18
    1254    1263    1269    1275      18    1254    1263    1269    1278      18
    1254    1263    1281    1284      18    1254    1263    1281    1287      18
    1254    1263    1281    1290      18    1251    1248    1254    1257      13
    1251    1248    1254    1260      13    1251    1248    1254    1263      13
    1251    1248    1293    1296       4    1251    1248   -1293    1296       3
    1251    1248   -1293    1296      17    1251    1248    1293    1299       3
    1248    1254    1263    1266      18    1248    1293    1299    1302       2
    1245    1242    1248    1251       3    1245    1242    1248    1254       3
    1245    1242    1248    1293       3    1242    1248    1254    1257      13
    1242    1248    1254    1260      13    1425    2970    2961    2964       5
    1425    2970    2961    2967       5    1425    2970    2973    2976     121
    1422    1419    2973    2976     122    1416    1410    1419    1422       3
    1416    1410    1419    2973      27    1413    1410    1419    1422       3
    1413    1410    1419    2973      27    1410    1419    2973    2976     122
    1407    1401    1410    1413      13    1407    1401    1410    1416      13
    1407    1401    1410    1419      13    1404    1401    1410    1413      13
    1404    1401    1410    1416      13    1404    1401    1410    1419      13
    1398    1401    1410    1413      61    1398    1401   -1410    1413       5
    1398    1401    1410    1416      61    1398    1401   -1410    1416       5
    1395    1389    1398    1401     124    1392    1389    1398    1401     124
    1389    1398    1401    1404     124    1389    1398    1401    1407     124
    1386    1380    1389    1392      13    1386    1380    1389    1395      13
    1386    1380    1389    1398      61    1386    1380   -1389    1398       5
    1383    1380    1389    1392      13    1383    1380    1389    1395      13
    1383    1380    1389    1398      61    1383    1380   -1389    1398       5
    1377    1380    1389    1392      61    1377    1380   -1389    1392       5
    1377    1380    1389    1395      61    1377    1380   -1389    1395       5
    1374    1368    1377    1380     124    1371    1368    1377    1380     124
    1368    1377    1380    1383     124    1368    1377    1380    1386     124
    1365    1359    1368    1371      13    1365    1359    1368    1374      13
    1365    1359    1368    1377      61    1365    1359   -1368    1377       5
    1362    1359    1368    1371      13    1362    1359    1368    1374      13
    1362    1359    1368    1377      61    1362    1359   -1368    1377       5
    1356    1359    1368    1371      61    1356    1359   -1368    1371       5
    1356    1359    1368    1374      61    1356    1359   -1368    1374       5
    1353    1347    1356    1359     124    1350    1347    1356    1359     124
    1347    1356    1359    1362     124    1347    1356    1359    1365     124
    1344    1338    1347    1350      13    1344    1338    1347    1353      13
    1344    1338    1347    1356      61    1344    1338   -1347    1356       5
    1341    1338    1347    1350      13    1341    1338    1347    1353      13
    1341    1338    1347    1356      61    1341    1338   -1347    1356       5
    1335    1332    1338    1341       3    1335    1332    1338    1344       3
    1335    1332    1338    1347       3    1332    1338    1347    1350      13
    1332    1338    1347    1353      13    1329    1326    1332    1335       1
    1329    1326   -1332    1335       2    1326    1332    1338    1341      27
    1326    1332    1338    1344      27    1323    1317    1326    1329     131
    1323    1317   -1326    1329     132    1323    1317    1326    1332      27
    1320    1317    1326    1329     131    1320    1317   -1326    1329     132
    1320    1317    1326    1332      27    1317    1326    1332    1335       2
    1314    1311    1305    1428       3    1314    1311    1317    1320     135
    1314    1311    1317    1323     135    1314    1311    1317    1326      13
    1311    1305    1428    1431       2    1308    1305    1311    1314     131
    1308    1305   -1311    1314     132    1308    1305    1428    1431       1
    1308    1305   -1428    1431       2    1305    1311    1317    1320      13
    1305    1311    1317    1323      13    1305    1428    1434    1437       3
    1302    1299    1311    1305       3    1302    1299    1311    1314       3
    1302    1299    1311    1317       3    1299    1311    1317    1320      13
    1299    1311    1317    1323      13    1491    1488    1494    1497       1
    1491    1488   -1494    1497       2    1488    1494    1500    1503       3
    1473    1467    1476    1479      13    1473    1467    1476    1482      13
    1473    1467    1476    1485      13    1470    1467    1476    1479      13
    1470    1467    1476    1482      13    1470    1467    1476    1485      13
    1464    1458    1467    1470      13    1464    1458    1467    1473      13
    1464    1458    1467    1476      13    1461    1458    1467    1470      13
    1461    1458    1467    1473      13    1461    1458    1467    1476      13
    1458    1467    1476    1479      13    1458    1467    1476    1482      13
    1458    1467    1476    1485      13    1455    1449    1458    1461      14
    1455    1449    1458    1464      14    1455    1449    1458    1467      18
    1452    1449    1458    1461      14    1452    1449    1458    1464      14
    1452    1449    1458    1467      18    1449    1458    1467    1470      13
    1449    1458    1467    1473      13    1446    1440    1434    1488      13
    1446    1440    1449    1452      14    1446    1440    1449    1455      14
    1446    1440    1449    1458      18    1443    1440    1434    1488      13
    1443    1440    1449    1452      14    1443    1440    1449    1455      14
    1443    1440    1449    1458      18    1440    1449    1458    1461      18
    1440    1449    1458    1464      18    1437    1434    1440    1443      13
    1437    1434    1440    1446      13    1437    1434    1440    1449      13
    1437    1434    1488    1491       4    1437    1434   -1488    1491       3
    1437    1434   -1488    1491      17    1437    1434    1488    1494       3
    1434    1440    1449    1452      18    1434    1440    1449    1455      18
    1434    1488    1494    1497       2    1431    1428    1434    1437       3
    1431    1428    1434    1440       3    1431    1428    1434    1488       3
    1428    1434    1440    1443      13    1428    1434    1440    1446      13
    1536    1533    1539    1542       1    1536    1533   -1539    1542       2
    1533    1539    1545    1548       3    1521    1515    1524    1527       3
    1521    1515    1524    1530       3    1518    1515    1524    1527       3
    1518    1515    1524    1530       3    1512    1506    1500    1533      13
    1512    1506    1515    1518      14    1512    1506    1515    1521      14
    1512    1506    1515    1524      13    1509    1506    1500    1533      13
    1509    1506    1515    1518      14    1509    1506    1515    1521      14
    1509    1506    1515    1524      13    1503    1500    1506    1509      13
    1503    1500    1506    1512      13    1503    1500    1506    1515      13
    1503    1500    1533    1536       4    1503    1500   -1533    1536       3
    1503    1500   -1533    1536      17    1503    1500    1533    1539       3
    1500    1506    1515    1518      18    1500    1506    1515    1521      18
    1500    1533    1539    1542       2    1497    1494    1500    1503       3
    1497    1494    1500    1506       3    1497    1494    1500    1533       3
    1494    1500    1506    1509      13    1494    1500    1506    1512      13
    1578    1575    1581    1584       1    1578    1575   -1581    1584       2
    1575    1581    1587    1590       3    1563    1560    1566    1569       1
    1563    1560   -1566    1569       2    1563    1560    1566    1572       1
    1563    1560   -1566    1572       2    1557    1551    1545    1575      13
    1557    1551    1560    1563       7    1557    1551   -1560    1563       3
    1557    1551   -1560    1563       8    1557    1551    1560    1566       3
    1554    1551    1545    1575      13    1554    1551    1560    1563       7
    1554    1551   -1560    1563       3    1554    1551   -1560    1563       8
    1554    1551    1560    1566       3    1551    1560    1566    1569       2
    1551    1560    1566    1572       2    1548    1545    1551    1554      13
    1548    1545    1551    1557      13    1548    1545    1551    1560      13
    1548    1545    1575    1578       4    1548    1545   -1575    1578       3
    1548    1545   -1575    1578      17    1548    1545    1575    1581       3
    1545    1575    1581    1584       2    1542    1539    1545    1548       3
    1542    1539    1545    1551       3    1542    1539    1545    1575       3
    1539    1545    1551    1554      13    1539    1545    1551    1557      13
    1608    1605    1611    1614       1    1608    1605   -1611    1614       2
    1605    1611    1617    1620       3    1602    1593    1587    1605      13
    1599    1593    1587    1605      13    1596    1593    1587    1605      13
    1590    1587    1593    1596      13    1590    1587    1593    1599      13
    1590    1587    1593    1602      13    1590    1587    1605    1608       4
    1590    1587   -1605    1608       3    1590    1587   -1605    1608      17
    1590    1587    1605    1611       3    1587    1605    1611    1614       2
    1584    1581    1587    1590       3    1584    1581    1587    1593       3
    1584    1581    1587    1605       3    1581    1587    1593    1596      13
    1581    1587    1593    1599      13    1581    1587    1593    1602      13
    1653    1650    1656    1659       1    1653    1650   -1656    1659       2
    1650    1656    1662    1665       3    1638    1632    1641    1644       3
    1638    1632    1641    1647       3    1635    1632    1641    1644       3
    1635    1632    1641    1647       3    1629    1623    1617    1650      13
    1629    1623    1632    1635      14    1629    1623    1632    1638      14
    1629    1623    1632    1641      13    1626    1623    1617    1650      13
    1626    1623    1632    1635      14    1626    1623    1632    1638      14
    1626    1623    1632    1641      13    1620    1617    1623    1626      13
    1620    1617    1623    1629      13    1620    1617    1623    1632      13
    1620    1617    1650    1653       4    1620    1617   -1650    1653       3
    1620    1617   -1650    1653      17    1620    1617    1650    1656       3
    1617    1623    1632    1635      18    1617    1623    1632    1638      18
    1617    1650    1656    1659       2    1614    1611    1617    1620       3
    1614    1611    1617    1623       3    1614    1611    1617    1650       3
    1611    1617    1623    1626      13    1611    1617    1623    1629      13
    1683    1680    1686    1689       1    1683    1680   -1686    1689       2
    1680    1686    1692    1695       3    1677    3522    3513    3516     151
    1677    3522    3513    3519     151    1674    1668    1662    1680      13
    1674    1668    1677    3522     151    1671    1668    1662    1680      13
    1671    1668    1677    3522     151    1665    1662    1668    1671      13
    1665    1662    1668    1674      13    1665    1662    1668    1677      13
    1665    1662    1680    1683       4    1665    1662   -1680    1683       3
    1665    1662   -1680    1683      17    1665    1662    1680    1686       3
    1662    1680    1686    1689       2    1659    1656    1662    1665       3
    1659    1656    1662    1668       3    1659    1656    1662    1680       3
    1656    1662    1668    1671      13    1656    1662    1668    1674      13
    1728    1725    1731    1734       1    1728    1725   -1731    1734       2
    1725    1731    1737    1740       3    1713    1707    1716    1719       3
    1713    1707    1716    1722       3    1710    1707    1716    1719       3
    1710    1707    1716    1722       3    1704    1698    1692    1725      13
    1704    1698    1707    1710      14    1704    1698    1707    1713      14
    1704    1698    1707    1716      13    1701    1698    1692    1725      13
    1701    1698    1707    1710      14    1701    1698    1707    1713      14
    1701    1698    1707    1716      13    1695    1692    1698    1701      13
    1695    1692    1698    1704      13    1695    1692    1698    1707      13
    1695    1692    1725    1728       4    1695    1692   -1725    1728       3
    1695    1692   -1725    1728      17    1695    1692    1725    1731       3
    1692    1698    1707    1710      18    1692    1698    1707    1713      18
    1692    1725    1731    1734       2    1689    1686    1692    1695       3
    1689    1686    1692    1698       3    1689    1686    1692    1725       3
    1686    1692    1698    1701      13    1686    1692    1698    1704      13
    1758    1755    1761    1764       1    1758    1755   -1761    1764       2
    1758    1755    1761    1767       1    1758    1755   -1761    1767       2
    1752    1743    1737    1755      13    1749    1743    1737    1755      13
    1746    1743    1737    1755      13    1740    1737    1743    1746      13
    1740    1737    1743    1749      13    1740    1737    1743    1752      13
    1740    1737    1755    1758       4    1740    1737   -1755    1758       3
    1740    1737   -1755    1758      17    1740    1737    1755    1761       3
    1737    1755    1761    1764       2    1737    1755    1761    1767       2
    1734    1731    1737    1740       3    1734    1731    1737    1743       3
    1734    1731    1737    1755       3    1731    1737    1743    1746      13
    1731    1737    1743    1749      13    1731    1737    1743    1752      13
    1785    1782    1788    1791       1    1785    1782   -1788    1791       2
    1782    1788    1794    1797       3    1779    1773    1782    1785       7
    1779    1773   -1782    1785       3    1779    1773   -1782    1785       8
    1779    1773    1782    1788       3    1776    1773    1782    1785       7
    1776    1773   -1782    1785       3    1776    1773   -1782    1785       8
    1776    1773    1782    1788       3    1773    1782    1788    1791       2
    1770    1773    1782    1785       7    1770    1773   -1782    1785       3
    1770    1773   -1782    1785       8    1770    1773    1782    1788       3
    1851    1848    1854    1857       1    1851    1848   -1854    1857       2
    1848    1854    1860    1863       3    1833    1827    1836    1839      13
    1833    1827    1836    1842      13    1833    1827    1836    1845      13
    1830    1827    1836    1839      13    1830    1827    1836    1842      13
    1830    1827    1836    1845      13    1824    1818    1827    1830      13
    1824    1818    1827    1833      13    1824    1818    1827    1836      13
    1821    1818    1827    1830      13    1821    1818    1827    1833      13
    1821    1818    1827    1836      13    1818    1827    1836    1839      13
    1818    1827    1836    1842      13    1818    1827    1836    1845      13
    1815    1809    1818    1821      14    1815    1809    1818    1824      14
    1815    1809    1818    1827      18    1812    1809    1818    1821      14
    1812    1809    1818    1824      14    1812    1809    1818    1827      18
    1809    1818    1827    1830      13    1809    1818    1827    1833      13
    1806    1800    1794    1848      13    1806    1800    1809    1812      14
    1806    1800    1809    1815      14    1806    1800    1809    1818      18
    1803    1800    1794    1848      13    1803    1800    1809    1812      14
    1803    1800    1809    1815      14    1803    1800    1809    1818      18
    1800    1809    1818    1821      18    1800    1809    1818    1824      18
    1797    1794    1800    1803      13    1797    1794    1800    1806      13
    1797    1794    1800    1809      13    1797    1794    1848    1851       4
    1797    1794   -1848    1851       3    1797    1794   -1848    1851      17
    1797    1794    1848    1854       3    1794    1800    1809    1812      18
    1794    1800    1809    1815      18    1794    1848    1854    1857       2
    1791    1788    1794    1797       3    1791    1788    1794    1800       3
    1791    1788    1794    1848       3    1788    1794    1800    1803      13
    1788    1794    1800    1806      13    1899    1896    1902    1905       1
    1899    1896   -1902    1905       2    1896    1902    1908    1911       3
    1881    1872    1866    1884      18    1878    1872    1866    1884      18
    1875    1872    1866    1884      18    1872    1866    1884    1887      18
    1872    1866    1884    1890      18    1872    1866    1884    1893      18
    1869    1866    1860    1896      13    1869    1866    1872    1875      14
    1869    1866    1872    1878      14    1869    1866    1872    1881      14
    1869    1866    1884    1887      14    1869    1866    1884    1890      14
    1869    1866    1884    1893      14    1863    1860    1866    1869      13
    1863    1860    1866    1872      13    1863    1860    1866    1884      13
    1863    1860    1896    1899       4    1863    1860   -1896    1899       3
    1863    1860   -1896    1899      17    1863    1860    1896    1902       3
    1860    1866    1872    1875      18    1860    1866    1872    1878      18
    1860    1866    1872    1881      18    1860    1866    1884    1887      18
    1860    1866    1884    1890      18    1860    1866    1884    1893      18
    1860    1896    1902    1905       2    1857    1854    1860    1863       3
    1857    1854    1860    1866       3    1857    1854    1860    1896       3
    1854    1860    1866    1869      13    1965    1962    1968    1971       1
    1965    1962   -1968    1971       2    1962    1968    1974    1977       3
    1947    1941    1950    1953      13    1947    1941    1950    1956      13
    1947    1941    1950    1959      13    1944    1941    1950    1953      13
    1944    1941    1950    1956      13    1944    1941    1950    1959      13
    1938    1932    1941    1944      13    1938    1932    1941    1947      13
    1938    1932    1941    1950      13    1935    1932    1941    1944      13
    1935    1932    1941    1947      13    1935    1932    1941    1950      13
    1932    1941    1950    1953      13    1932    1941    1950    1956      13
    1932    1941    1950    1959      13    1929    1923    1932    1935      14
    1929    1923    1932    1938      14    1929    1923    1932    1941      18
    1926    1923    1932    1935      14    1926    1923    1932    1938      14
    1926    1923    1932    1941      18    1923    1932    1941    1944      13
    1923    1932    1941    1947      13    1920    1914    1908    1962      13
    1920    1914    1923    1926      14    1920    1914    1923    1929      14
    1920    1914    1923    1932      18    1917    1914    1908    1962      13
    1917    1914    1923    1926      14    1917    1914    1923    1929      14
    1917    1914    1923    1932      18    1914    1923    1932    1935      18
    1914    1923    1932    1938      18    1911    1908    1914    1917      13
    1911    1908    1914    1920      13    1911    1908    1914    1923      13
    1911    1908    1962    1965       4    1911    1908   -1962    1965       3
    1911    1908   -1962    1965      17    1911    1908    1962    1968       3
    1908    1914    1923    1926      18    1908    1914    1923    1929      18
    1908    1962    1968    1971       2    1905    1902    1908    1911       3
    1905    1902    1908    1914       3    1905    1902    1908    1962       3
    1902    1908    1914    1917      13    1902    1908    1914    1920      13
    2016    2013    2019    2022       1    2016    2013   -2019    2022       2
    2013    2019    2025    2028       3    2001    1998    2004    2007       1
    2001    1998   -2004    2007       2    2001    1998    2004    2010       1
    2001    1998   -2004    2010       2    1995    1989    1998    2001       7
    1995    1989   -1998    2001       3    1995    1989   -1998    2001       8
    1995    1989    1998    2004       3    1992    1989    1998    2001       7
    1992    1989   -1998    2001       3    1992    1989   -1998    2001       8
    1992    1989    1998    2004       3    1989    1998    2004    2007       2
    1989    1998    2004    2010       2    1986    1980    1974    2013      13
    1986    1980    1989    1992      14    1986    1980    1989    1995      14
    1986    1980    1989    1998      13    1983    1980    1974    2013      13
    1983    1980    1989    1992      14    1983    1980    1989    1995      14
    1983    1980    1989    1998      13    1977    1974    1980    1983      13
    1977    1974    1980    1986      13    1977    1974    1980    1989      13
    1977    1974    2013    2016       4    1977    1974   -2013    2016       3
    1977    1974   -2013    2016      17    1977    1974    2013    2019       3
    1974    1980    1989    1992      18    1974    1980    1989    1995      18
    1974    2013    2019    2022       2    1971    1968    1974    1977       3
    1971    1968    1974    1980       3    1971    1968    1974    2013       3
    1968    1974    1980    1983      13    1968    1974    1980    1986      13
    2073    2070    2076    2079       1    2073    2070   -2076    2079       2
    2070    2076    2082    2085       3    2055    2046    2040    2058      18
    2052    2046    2040    2058      18    2049    2046    2040    2058      18
    2046    2040    2058    2061      18    2046    2040    2058    2064      18
    2046    2040    2058    2067      18    2043    2040    2046    2049      14
    2043    2040    2046    2052      14    2043    2040    2046    2055      14
    2043    2040    2058    2061      14    2043    2040    2058    2064      14
    2043    2040    2058    2067      14    2037    2031    2025    2070      13
    2037    2031    2040    2043      14    2037    2031    2040    2046      18
    2037    2031    2040    2058      18    2034    2031    2025    2070      13
    2034    2031    2040    2043      14    2034    2031    2040    2046      18
    2034    2031    2040    2058      18    2031    2040    2046    2049      18
    2031    2040    2046    2052      18    2031    2040    2046    2055      18
    2031    2040    2058    2061      18    2031    2040    2058    2064      18
    2031    2040    2058    2067      18    2028    2025    2031    2034      13
    2028    2025    2031    2037      13    2028    2025    2031    2040      13
    2028    2025    2070    2073       4    2028    2025   -2070    2073       3
    2028    2025   -2070    2073      17    2028    2025    2070    2076       3
    2025    2031    2040    2043      18    2025    2070    2076    2079       2
    2022    2019    2025    2028       3    2022    2019    2025    2031       3
    2022    2019    2025    2070       3    2019    2025    2031    2034      13
    2019    2025    2031    2037      13    2139    2136    2142    2145       1
    2139    2136   -2142    2145       2    2136    2142    2148    2151       3
    2121    2115    2124    2127      13    2121    2115    2124    2130      13
    2121    2115    2124    2133      13    2118    2115    2124    2127      13
    2118    2115    2124    2130      13    2118    2115    2124    2133      13
    2112    2106    2115    2118      13    2112    2106    2115    2121      13
    2112    2106    2115    2124      13    2109    2106    2115    2118      13
    2109    2106    2115    2121      13    2109    2106    2115    2124      13
    2106    2115    2124    2127      13    2106    2115    2124    2130      13
    2106    2115    2124    2133      13    2103    2097    2106    2109      14
    2103    2097    2106    2112      14    2103    2097    2106    2115      18
    2100    2097    2106    2109      14    2100    2097    2106    2112      14
    2100    2097    2106    2115      18    2097    2106    2115    2118      13
    2097    2106    2115    2121      13    2094    2088    2082    2136      13
    2094    2088    2097    2100      14    2094    2088    2097    2103      14
    2094    2088    2097    2106      18    2091    2088    2082    2136      13
    2091    2088    2097    2100      14    2091    2088    2097    2103      14
    2091    2088    2097    2106      18    2088    2097    2106    2109      18
    2088    2097    2106    2112      18    2085    2082    2088    2091      13
    2085    2082    2088    2094      13    2085    2082    2088    2097      13
    2085    2082    2136    2139       4    2085    2082   -2136    2139       3
    2085    2082   -2136    2139      17    2085    2082    2136    2142       3
    2082    2088    2097    2100      18    2082    2088    2097    2103      18
    2082    2136    2142    2145       2    2079    2076    2082    2085       3
    2079    2076    2082    2088       3    2079    2076    2082    2136       3
    2076    2082    2088    2091      13    2076    2082    2088    2094      13
    2169    2166    2172    2175       1    2169    2166   -2172    2175       2
    2166    2172    2178    2181       3    2163    2154    2148    2166      13
    2160    2154    2148    2166      13    2157    2154    2148    2166      13
    2151    2148    2154    2157      13    2151    2148    2154    2160      13
    2151    2148    2154    2163      13    2151    2148    2166    2169       4
    2151    2148   -2166    2169       3    2151    2148   -2166    2169      17
    2151    2148    2166    2172       3    2148    2166    2172    2175       2
    2145    2142    2148    2151       3    2145    2142    2148    2154       3
    2145    2142    2148    2166       3    2142    2148    2154    2157      13
    2142    2148    2154    2160      13    2142    2148    2154    2163      13
    2235    2232    2238    2241       1    2235    2232   -2238    2241       2
    2232    2238    2244    2247       3    2217    2211    2220    2223      13
    2217    2211    2220    2226      13    2217    2211    2220    2229      13
    2214    2211    2220    2223      13    2214    2211    2220    2226      13
    2214    2211    2220    2229      13    2208    2202    2211    2214      13
    2208    2202    2211    2217      13    2208    2202    2211    2220      13
    2205    2202    2211    2214      13    2205    2202    2211    2217      13
    2205    2202    2211    2220      13    2202    2211    2220    2223      13
    2202    2211    2220    2226      13    2202    2211    2220    2229      13
    2199    2193    2202    2205      14    2199    2193    2202    2208      14
    2199    2193    2202    2211      18    2196    2193    2202    2205      14
    2196    2193    2202    2208      14    2196    2193    2202    2211      18
    2193    2202    2211    2214      13    2193    2202    2211    2217      13
    2190    2184    2178    2232      13    2190    2184    2193    2196      14
    2190    2184    2193    2199      14    2190    2184    2193    2202      18
    2187    2184    2178    2232      13    2187    2184    2193    2196      14
    2187    2184    2193    2199      14    2187    2184    2193    2202      18
    2184    2193    2202    2205      18    2184    2193    2202    2208      18
    2181    2178    2184    2187      13    2181    2178    2184    2190      13
    2181    2178    2184    2193      13    2181    2178    2232    2235       4
    2181    2178   -2232    2235       3    2181    2178   -2232    2235      17
    2181    2178    2232    2238       3    2178    2184    2193    2196      18
    2178    2184    2193    2199      18    2178    2232    2238    2241       2
    2175    2172    2178    2181       3    2175    2172    2178    2184       3
    2175    2172    2178    2232       3    2172    2178    2184    2187      13
    2172    2178    2184    2190      13    2283    2280    2286    2289       1
    2283    2280   -2286    2289       2    2280    2286    2292    2295       3
    2265    2256    2250    2268      18    2262    2256    2250    2268      18
    2259    2256    2250    2268      18    2256    2250    2268    2271      18
    2256    2250    2268    2274      18    2256    2250    2268    2277      18
    2253    2250    2244    2280      13    2253    2250    2256    2259      14
    2253    2250    2256    2262      14    2253    2250    2256    2265      14
    2253    2250    2268    2271      14    2253    2250    2268    2274      14
    2253    2250    2268    2277      14    2247    2244    2250    2253      13
    2247    2244    2250    2256      13    2247    2244    2250    2268      13
    2247    2244    2280    2283       4    2247    2244   -2280    2283       3
    2247    2244   -2280    2283      17    2247    2244    2280    2286       3
    2244    2250    2256    2259      18    2244    2250    2256    2262      18
    2244    2250    2256    2265      18    2244    2250    2268    2271      18
    2244    2250    2268    2274      18    2244    2250    2268    2277      18
    2244    2280    2286    2289       2    2241    2238    2244    2247       3
    2241    2238    2244    2250       3    2241    2238    2244    2280       3
    2238    2244    2250    2253      13    2328    2325    2331    2334       1
    2328    2325   -2331    2334       2    2325    2331    2337    2340       3
    2313    2307    2316    2319       3    2313    2307    2316    2322       3
    2310    2307    2316    2319       3    2310    2307    2316    2322       3
    2304    2298    2292    2325      13    2304    2298    2307    2310      14
    2304    2298    2307    2313      14    2304    2298    2307    2316      13
    2301    2298    2292    2325      13    2301    2298    2307    2310      14
    2301    2298    2307    2313      14    2301    2298    2307    2316      13
    2295    2292    2298    2301      13    2295    2292    2298    2304      13
    2295    2292    2298    2307      13    2295    2292    2325    2328       4
    2295    2292   -2325    2328       3    2295    2292   -2325    2328      17
    2295    2292    2325    2331       3    2292    2298    2307    2310      18
    2292    2298    2307    2313      18    2292    2325    2331    2334       2
    2289    2286    2292    2295       3    2289    2286    2292    2298       3
    2289    2286    2292    2325       3    2286    2292    2298    2301      13
    2286    2292    2298    2304      13    2373    2370    2376    2379       1
    2373    2370   -2376    2379       2    2370    2376    2382    2385       3
    2358    2352    2361    2364       3    2358    2352    2361    2367       3
    2355    2352    2361    2364       3    2355    2352    2361    2367       3
    2349    2343    2337    2370      13    2349    2343    2352    2355      14
    2349    2343    2352    2358      14    2349    2343    2352    2361      13
    2346    2343    2337    2370      13    2346    2343    2352    2355      14
    2346    2343    2352    2358      14    2346    2343    2352    2361      13
    2340    2337    2343    2346      13    2340    2337    2343    2349      13
    2340    2337    2343    2352      13    2340    2337    2370    2373       4
    2340    2337   -2370    2373       3    2340    2337   -2370    2373      17
    2340    2337    2370    2376       3    2337    2343    2352    2355      18
    2337    2343    2352    2358      18    2337    2370    2376    2379       2
    2334    2331    2337    2340       3    2334    2331    2337    2343       3
    2334    2331    2337    2370       3    2331    2337    2343    2346      13
    2331    2337    2343    2349      13    2430    2427    2433    2436       1
    2430    2427   -2433    2436       2    2427    2433    2439    2442       3
    2412    2403    2397    2415      18    2409    2403    2397    2415      18
    2406    2403    2397    2415      18    2403    2397    2415    2418      18
    2403    2397    2415    2421      18    2403    2397    2415    2424      18
    2400    2397    2403    2406      14    2400    2397    2403    2409      14
    2400    2397    2403    2412      14    2400    2397    2415    2418      14
    2400    2397    2415    2421      14    2400    2397    2415    2424      14
    2394    2388    2382    2427      13    2394    2388    2397    2400      14
    2394    2388    2397    2403      18    2394    2388    2397    2415      18
    2391    2388    2382    2427      13    2391    2388    2397    2400      14
    2391    2388    2397    2403      18    2391    2388    2397    2415      18
    2388    2397    2403    2406      18    2388    2397    2403    2409      18
    2388    2397    2403    2412      18    2388    2397    2415    2418      18
    2388    2397    2415    2421      18    2388    2397    2415    2424      18
    2385    2382    2388    2391      13    2385    2382    2388    2394      13
    2385    2382    2388    2397      13    2385    2382    2427    2430       4
    2385    2382   -2427    2430       3    2385    2382   -2427    2430      17
    2385    2382    2427    2433       3    2382    2388    2397    2400      18
    2382    2427    2433    2436       2    2379    2376    2382    2385       3
    2379    2376    2382    2388       3    2379    2376    2382    2427       3
    2376    2382    2388    2391      13    2376    2382    2388    2394      13
    2496    2493    2499    2502       1    2496    2493   -2499    2502       2
    2493    2499    2505    2508       3    2478    2472    2481    2484      13
    2478    2472    2481    2487      13    2478    2472    2481    2490      13
    2475    2472    2481    2484      13    2475    2472    2481    2487      13
    2475    2472    2481    2490      13    2469    2463    2472    2475      13
    2469    2463    2472    2478      13    2469    2463    2472    2481      13
    2466    2463    2472    2475      13    2466    2463    2472    2478      13
    2466    2463    2472    2481      13    2463    2472    2481    2484      13
    2463    2472    2481    2487      13    2463    2472    2481    2490      13
    2460    2454    2463    2466      14    2460    2454    2463    2469      14
    2460    2454    2463    2472      18    2457    2454    2463    2466      14
    2457    2454    2463    2469      14    2457    2454    2463    2472      18
    2454    2463    2472    2475      13    2454    2463    2472    2478      13
    2451    2445    2439    2493      13    2451    2445    2454    2457      14
    2451    2445    2454    2460      14    2451    2445    2454    2463      18
    2448    2445    2439    2493      13    2448    2445    2454    2457      14
    2448    2445    2454    2460      14    2448    2445    2454    2463      18
    2445    2454    2463    2466      18    2445    2454    2463    2469      18
    2442    2439    2445    2448      13    2442    2439    2445    2451      13
    2442    2439    2445    2454      13    2442    2439    2493    2496       4
    2442    2439   -2493    2496       3    2442    2439   -2493    2496      17
    2442    2439    2493    2499       3    2439    2445    2454    2457      18
    2439    2445    2454    2460      18    2439    2493    2499    2502       2
    2436    2433    2439    2442       3    2436    2433    2439    2445       3
    2436    2433    2439    2493       3    2433    2439    2445    2448      13
    2433    2439    2445    2451      13    2529    2526    2532    2535       1
    2529    2526   -2532    2535       2    2526    2532    2538    2541       3
    2517    2511    2505    2526      13    2517    2511    2520    2523      60
    2514    2511    2505    2526      13    2514    2511    2520    2523      60
    2508    2505    2511    2514      13    2508    2505    2511    2517      13
    2508    2505    2511    2520      61    2508    2505   -2511    2520       5
    2508    2505    2526    2529       4    2508    2505   -2526    2529       3
    2508    2505   -2526    2529      17    2508    2505    2526    2532       3
    2505    2511    2520    2523      62    2505    2511   -2520    2523      63
    2505    2511   -2520    2523      64    2505    2511   -2520    2523      65
    2505    2526    2532    2535       2    2502    2499    2505    2508       3
    2502    2499    2505    2511       3    2502    2499    2505    2526       3
    2499    2505    2511    2514      13    2499    2505    2511    2517      13
    2595    2592    2598    2601       1    2595    2592   -2598    2601       2
    2592    2598    2604    2607       3    2577    2571    2580    2583      13
    2577    2571    2580    2586      13    2577    2571    2580    2589      13
    2574    2571    2580    2583      13    2574    2571    2580    2586      13
    2574    2571    2580    2589      13    2568    2562    2571    2574      13
    2568    2562    2571    2577      13    2568    2562    2571    2580      13
    2565    2562    2571    2574      13    2565    2562    2571    2577      13
    2565    2562    2571    2580      13    2562    2571    2580    2583      13
    2562    2571    2580    2586      13    2562    2571    2580    2589      13
    2559    2553    2562    2565      14    2559    2553    2562    2568      14
    2559    2553    2562    2571      18    2556    2553    2562    2565      14
    2556    2553    2562    2568      14    2556    2553    2562    2571      18
    2553    2562    2571    2574      13    2553    2562    2571    2577      13
    2550    2544    2538    2592      13    2550    2544    2553    2556      14
    2550    2544    2553    2559      14    2550    2544    2553    2562      18
    2547    2544    2538    2592      13    2547    2544    2553    2556      14
    2547    2544    2553    2559      14    2547    2544    2553    2562      18
    2544    2553    2562    2565      18    2544    2553    2562    2568      18
    2541    2538    2544    2547      13    2541    2538    2544    2550      13
    2541    2538    2544    2553      13    2541    2538    2592    2595       4
    2541    2538   -2592    2595       3    2541    2538   -2592    2595      17
    2541    2538    2592    2598       3    2538    2544    2553    2556      18
    2538    2544    2553    2559      18    2538    2592    2598    2601       2
    2535    2532    2538    2541       3    2535    2532    2538    2544       3
    2535    2532    2538    2592       3    2532    2538    2544    2547      13
    2532    2538    2544    2550      13    2652    2649    2655    2658       1
    2652    2649   -2655    2658       2    2649    2655    2661    2664       3
    2634    2625    2619    2637      18    2631    2625    2619    2637      18
    2628    2625    2619    2637      18    2625    2619    2637    2640      18
    2625    2619    2637    2643      18    2625    2619    2637    2646      18
    2622    2619    2625    2628      14    2622    2619    2625    2631      14
    2622    2619    2625    2634      14    2622    2619    2637    2640      14
    2622    2619    2637    2643      14    2622    2619    2637    2646      14
    2616    2610    2604    2649      13    2616    2610    2619    2622      14
    2616    2610    2619    2625      18    2616    2610    2619    2637      18
    2613    2610    2604    2649      13    2613    2610    2619    2622      14
    2613    2610    2619    2625      18    2613    2610    2619    2637      18
    2610    2619    2625    2628      18    2610    2619    2625    2631      18
    2610    2619    2625    2634      18    2610    2619    2637    2640      18
    2610    2619    2637    2643      18    2610    2619    2637    2646      18
    2607    2604    2610    2613      13    2607    2604    2610    2616      13
    2607    2604    2610    2619      13    2607    2604    2649    2652       4
    2607    2604   -2649    2652       3    2607    2604   -2649    2652      17
    2607    2604    2649    2655       3    2604    2610    2619    2622      18
    2604    2649    2655    2658       2    2601    2598    2604    2607       3
    2601    2598    2604    2610       3    2601    2598    2604    2649       3
    2598    2604    2610    2613      13    2598    2604    2610    2616      13
    2724    2721    2727    2730       1    2724    2721   -2727    2730       2
    2721    2727    2733    2736       3    2709    2706    2712    2715      69
    2709    2706    2712    2718      69    2703    2700    2706    2709      69
    2703    2700    2706    2712      69    2700    2706    2712    2715      69
    2697    2694    2691    2718      69    2697    2694    2700    2703      69
    2697    2694    2700    2706      69    2694    2700    2706    2709      69
    2691    2694    2700    2703      69    2691    2718    2712    2715      71
    2688    2685    2691    2694      72    2688    2685    2691    2718      72
    2685    2691    2694    2697      69    2682    2679    2676    2718      73
    2682    2679    2685    2688      74    2682    2679    2685    2691      74
    2676    2679    2685    2688      74    2676    2718    2712    2715      71
    2673    2667    2661    2721      13    2673    2667    2676    2679       3
    2673    2667    2676    2718       3    2670    2667    2661    2721      13
    2670    2667    2676    2679       3    2670    2667    2676    2718       3
    2667    2676    2679    2682      73    2664    2661    2667    2670      13
    2664    2661    2667    2673      13    2664    2661    2667    2676      13
    2664    2661    2721    2724       4    2664    2661   -2721    2724       3
    2664    2661   -2721    2724      17    2664    2661    2721    2727       3
    2661    2721    2727    2730       2    2658    2655    2661    2664       3
    2658    2655    2661    2667       3    2658    2655    2661    2721       3
    2655    2661    2667    2670      13    2655    2661    2667    2673      13
    2775    2772    2778    2781       1    2775    2772   -2778    2781       2
    2772    2778    2784    2787       3    2760    2757    2763    2766      87
    2757    2763    2766    2769      89    2754    2751    2748    2766      88
    2754    2751    2757    2760      90    2754    2751    2757    2763      90
    2751    2748    2766    2769      91    2748    2751    2757    2760      90
    2745    2739    2733    2772      13    2745    2739    2748    2751       3
    2745    2739    2748    2766       3    2742    2739    2733    2772      13
    2742    2739    2748    2751       3    2742    2739    2748    2766       3
    2739    2748    2751    2754      88    2739    2748    2766    2769      91
    2736    2733    2739    2742      13    2736    2733    2739    2745      13
    2736    2733    2739    2748      13    2736    2733    2772    2775       4
    2736    2733   -2772    2775       3    2736    2733   -2772    2775      17
    2736    2733    2772    2778       3    2733    2772    2778    2781       2
    2730    2727    2733    2736       3    2730    2727    2733    2739       3
    2730    2727    2733    2772       3    2727    2733    2739    2742      13
    2727    2733    2739    2745      13    2832    2829    2835    2838       1
    2832    2829   -2835    2838       2    2829    2835    2841    2844       3
    2814    2805    2799    2817      18    2811    2805    2799    2817      18
    2808    2805    2799    2817      18    2805    2799    2817    2820      18
    2805    2799    2817    2823      18    2805    2799    2817    2826      18
    2802    2799    2805    2808      14    2802    2799    2805    2811      14
    2802    2799    2805    2814      14    2802    2799    2817    2820      14
    2802    2799    2817    2823      14    2802    2799    2817    2826      14
    2796    2790    2784    2829      13    2796    2790    2799    2802      14
    2796    2790    2799    2805      18    2796    2790    2799    2817      18
    2793    2790    2784    2829      13    2793    2790    2799    2802      14
    2793    2790    2799    2805      18    2793    2790    2799    2817      18
    2790    2799    2805    2808      18    2790    2799    2805    2811      18
    2790    2799    2805    2814      18    2790    2799    2817    2820      18
    2790    2799    2817    2823      18    2790    2799    2817    2826      18
    2787    2784    2790    2793      13    2787    2784    2790    2796      13
    2787    2784    2790    2799      13    2787    2784    2829    2832       4
    2787    2784   -2829    2832       3    2787    2784   -2829    2832      17
    2787    2784    2829    2835       3    2784    2790    2799    2802      18
    2784    2829    2835    2838       2    2781    2778    2784    2787       3
    2781    2778    2784    2790       3    2781    2778    2784    2829       3
    2778    2784    2790    2793      13    2778    2784    2790    2796      13
    2898    2895    2901    2904       1    2898    2895   -2901    2904       2
    2895    2901    2907    2910       3    2880    2874    2883    2886      13
    2880    2874    2883    2889      13    2880    2874    2883    2892      13
    2877    2874    2883    2886      13    2877    2874    2883    2889      13
    2877    2874    2883    2892      13    2871    2865    2874    2877      13
    2871    2865    2874    2880      13    2871    2865    2874    2883      13
    2868    2865    2874    2877      13    2868    2865    2874    2880      13
    2868    2865    2874    2883      13    2865    2874    2883    2886      13
    2865    2874    2883    2889      13    2865    2874    2883    2892      13
    2862    2856    2865    2868      14    2862    2856    2865    2871      14
    2862    2856    2865    2874      18    2859    2856    2865    2868      14
    2859    2856    2865    2871      14    2859    2856    2865    2874      18
    2856    2865    2874    2877      13    2856    2865    2874    2880      13
    2853    2847    2841    2895      13    2853    2847    2856    2859      14
    2853    2847    2856    2862      14    2853    2847    2856    2865      18
    2850    2847    2841    2895      13    2850    2847    2856    2859      14
    2850    2847    2856    2862      14    2850    2847    2856    2865      18
    2847    2856    2865    2868      18    2847    2856    2865    2871      18
    2844    2841    2847    2850      13    2844    2841    2847    2853      13
    2844    2841    2847    2856      13    2844    2841    2895    2898       4
    2844    2841   -2895    2898       3    2844    2841   -2895    2898      17
    2844    2841    2895    2901       3    2841    2847    2856    2859      18
    2841    2847    2856    2862      18    2841    2895    2901    2904       2
    2838    2835    2841    2844       3    2838    2835    2841    2847       3
    2838    2835    2841    2895       3    2835    2841    2847    2850      13
    2835    2841    2847    2853      13    2940    2937    2943    2946       1
    2940    2937   -2943    2946       2    2937    2943    2955    2958       3
    2925    2922    2928    2931       1    2925    2922   -2928    2931       2
    2925    2922    2928    2934       1    2925    2922   -2928    2934       2
    2919    2913    2907    2937      13    2919    2913    2922    2925       7
    2919    2913   -2922    2925       3    2919    2913   -2922    2925       8
    2919    2913    2922    2928       3    2916    2913    2907    2937      13
    2916    2913    2922    2925       7    2916    2913   -2922    2925       3
    2916    2913   -2922    2925       8    2916    2913    2922    2928       3
    2913    2922    2928    2931       2    2913    2922    2928    2934       2
    2910    2907    2913    2916      13    2910    2907    2913    2919      13
    2910    2907    2913    2922      13    2910    2907    2937    2940       4
    2910    2907   -2937    2940       3    2910    2907   -2937    2940      17
    2910    2907    2937    2943       3    2907    2937    2943    2946       2
    2904    2901    2907    2910       3    2904    2901    2907    2913       3
    2904    2901    2907    2937       3    2901    2907    2913    2916      13
    2901    2907    2913    2919      13    2967    2961    2970    2973       5
    2964    2961    2970    2973       5    2961    2970    2973    2976     121
    2958    2955    2949    2979       3    2958    2955    2961    2964     135
    2958    2955    2961    2967     135    2958    2955    2961    2970      13
    2955    2949    2979    2982       2    2952    2949    2955    2958     131
    2952    2949   -2955    2958     132    2952    2949    2979    2982       1
    2952    2949   -2979    2982       2    2949    2955    2961    2964      13
    2949    2955    2961    2967      13    2949    2979    2985    2988       3
    2946    2943    2955    2949       3    2946    2943    2955    2958       3
    2946    2943    2955    2961       3    2943    2955    2961    2964      13
    2943    2955    2961    2967      13    3024    3021    3027    3030       1
    3024    3021   -3027    3030       2    3021    3027    3033    3036       3
    3006    2997    2991    3009      18    3003    2997    2991    3009      18
    3000    2997    2991    3009      18    2997    2991    3009    3012      18
    2997    2991    3009    3015      18    2997    2991    3009    3018      18
    2994    2991    2985    3021      13    2994    2991    2997    3000      14
    2994    2991    2997    3003      14    2994    2991    2997    3006      14
    2994    2991    3009    3012      14    2994    2991    3009    3015      14
    2994    2991    3009    3018      14    2988    2985    2991    2994      13
    2988    2985    2991    2997      13    2988    2985    2991    3009      13
    2988    2985    3021    3024       4    2988    2985   -3021    3024       3
    2988    2985   -3021    3024      17    2988    2985    3021    3027       3
    2985    2991    2997    3000      18    2985    2991    2997    3003      18
    2985    2991    2997    3006      18    2985    2991    3009    3012      18
    2985    2991    3009    3015      18    2985    2991    3009    3018      18
    2985    3021    3027    3030       2    2982    2979    2985    2988       3
    2982    2979    2985    2991       3    2982    2979    2985    3021       3
    2979    2985    2991    2994      13    3054    3051    3057    3060       1
    3054    3051   -3057    3060       2    3051    3057    3063    3066       3
    3048    3039    3033    3051      13    3045    3039    3033    3051      13
    3042    3039    3033    3051      13    3036    3033    3039    3042      13
    3036    3033    3039    3045      13    3036    3033    3039    3048      13
    3036    3033    3051    3054       4    3036    3033   -3051    3054       3
    3036    3033   -3051    3054      17    3036    3033    3051    3057       3
    3033    3051    3057    3060       2    3030    3027    3033    3036       3
    3030    3027    3033    3039       3    3030    3027    3033    3051       3
    3027    3033    3039    3042      13    3027    3033    3039    3045      13
    3027    3033    3039    3048      13    3126    3123    3129    3132       1
    3126    3123   -3129    3132       2    3123    3129    3135    3138       3
    3111    3105    3102    3114      89    3111    3105   -3102    3114       6
    3108    3105    3102    3114      89    3108    3105   -3102    3114       6
    3105    3102    3114    3117      89    3105    3102   -3114    3117       6
    3105    3102    3114    3120      89    3105    3102   -3114    3120       6
    3099    3096    3102    3105      89    3099    3096   -3102    3105       6
    3099    3096    3102    3114      89    3099    3096   -3102    3114       6
    3096    3102    3105    3108      89    3096    3102   -3105    3108       6
    3096    3102    3105    3111      89    3096    3102   -3105    3111       6
    3096    3102    3114    3117      89    3096    3102   -3114    3117       6
    3096    3102    3114    3120      89    3096    3102   -3114    3120       6
    3093    3087    3096    3099       5    3093    3087    3096    3102       5
    3090    3087    3096    3099       5    3090    3087    3096    3102       5
    3084    3078    3087    3090      13    3084    3078    3087    3093      13
    3084    3078    3087    3096      13    3081    3078    3087    3090      13
    3081    3078    3087    3093      13    3081    3078    3087    3096      13
    3078    3087    3096    3099       5    3075    3069    3063    3123      13
    3075    3069    3078    3081      14    3075    3069    3078    3084      14
    3075    3069    3078    3087      18    3072    3069    3063    3123      13
    3072    3069    3078    3081      14    3072    3069    3078    3084      14
    3072    3069    3078    3087      18    3069    3078    3087    3090      13
    3069    3078    3087    3093      13    3066    3063    3069    3072      13
    3066    3063    3069    3075      13    3066    3063    3069    3078      13
    3066    3063    3123    3126       4    3066    3063   -3123    3126       3
    3066    3063   -3123    3126      17    3066    3063    3123    3129       3
    3063    3069    3078    3081      18    3063    3069    3078    3084      18
    3063    3123    3129    3132       2    3060    3057    3063    3066       3
    3060    3057    3063    3069       3    3060    3057    3063    3123       3
    3057    3063    3069    3072      13    3057    3063    3069    3075      13
    3183    3180    3186    3189       1    3183    3180   -3186    3189       2
    3180    3186    3192    3195       3    3165    3156    3150    3168      18
    3162    3156    3150    3168      18    3159    3156    3150    3168      18
    3156    3150    3168    3171      18    3156    3150    3168    3174      18
    3156    3150    3168    3177      18    3153    3150    3156    3159      14
    3153    3150    3156    3162      14    3153    3150    3156    3165      14
    3153    3150    3168    3171      14    3153    3150    3168    3174      14
    3153    3150    3168    3177      14    3147    3141    3135    3180      13
    3147    3141    3150    3153      14    3147    3141    3150    3156      18
    3147    3141    3150    3168      18    3144    3141    3135    3180      13
    3144    3141    3150    3153      14    3144    3141    3150    3156      18
    3144    3141    3150    3168      18    3141    3150    3156    3159      18
    3141    3150    3156    3162      18    3141    3150    3156    3165      18
    3141    3150    3168    3171      18    3141    3150    3168    3174      18
    3141    3150    3168    3177      18    3138    3135    3141    3144      13
    3138    3135    3141    3147      13    3138    3135    3141    3150      13
    3138    3135    3180    3183       4    3138    3135   -3180    3183       3
    3138    3135   -3180    3183      17    3138    3135    3180    3186       3
    3135    3141    3150    3153      18    3135    3180    3186    3189       2
    3132    3129    3135    3138       3    3132    3129    3135    3141       3
    3132    3129    3135    3180       3    3129    3135    3141    3144      13
    3129    3135    3141    3147      13    3249    3246    3252    3255       1
    3249    3246   -3252    3255       2    3246    3252    3258    3261       3
    3231    3225    3234    3237      13    3231    3225    3234    3240      13
    3231    3225    3234    3243      13    3228    3225    3234    3237      13
    3228    3225    3234    3240      13    3228    3225    3234    3243      13
    3222    3216    3225    3228      13    3222    3216    3225    3231      13
    3222    3216    3225    3234      13    3219    3216    3225    3228      13
    3219    3216    3225    3231      13    3219    3216    3225    3234      13
    3216    3225    3234    3237      13    3216    3225    3234    3240      13
    3216    3225    3234    3243      13    3213    3207    3216    3219      14
    3213    3207    3216    3222      14    3213    3207    3216    3225      18
    3210    3207    3216    3219      14    3210    3207    3216    3222      14
    3210    3207    3216    3225      18    3207    3216    3225    3228      13
    3207    3216    3225    3231      13    3204    3198    3192    3246      13
    3204    3198    3207    3210      14    3204    3198    3207    3213      14
    3204    3198    3207    3216      18    3201    3198    3192    3246      13
    3201    3198    3207    3210      14    3201    3198    3207    3213      14
    3201    3198    3207    3216      18    3198    3207    3216    3219      18
    3198    3207    3216    3222      18    3195    3192    3198    3201      13
    3195    3192    3198    3204      13    3195    3192    3198    3207      13
    3195    3192    3246    3249       4    3195    3192   -3246    3249       3
    3195    3192   -3246    3249      17    3195    3192    3246    3252       3
    3192    3198    3207    3210      18    3192    3198    3207    3213      18
    3192    3246    3252    3255       2    3189    3186    3192    3195       3
    3189    3186    3192    3198       3    3189    3186    3192    3246       3
    3186    3192    3198    3201      13    3186    3192    3198    3204      13
    3315    3312    3318    3321       1    3315    3312   -3318    3321       2
    3312    3318    3324    3327       3    3297    3291    3300    3303      13
    3297    3291    3300    3306      13    3297    3291    3300    3309      13
    3294    3291    3300    3303      13    3294    3291    3300    3306      13
    3294    3291    3300    3309      13    3288    3282    3291    3294      13
    3288    3282    3291    3297      13    3288    3282    3291    3300      13
    3285    3282    3291    3294      13    3285    3282    3291    3297      13
    3285    3282    3291    3300      13    3282    3291    3300    3303      13
    3282    3291    3300    3306      13    3282    3291    3300    3309      13
    3279    3273    3282    3285      14    3279    3273    3282    3288      14
    3279    3273    3282    3291      18    3276    3273    3282    3285      14
    3276    3273    3282    3288      14    3276    3273    3282    3291      18
    3273    3282    3291    3294      13    3273    3282    3291    3297      13
    3270    3264    3258    3312      13    3270    3264    3273    3276      14
    3270    3264    3273    3279      14    3270    3264    3273    3282      18
    3267    3264    3258    3312      13    3267    3264    3273    3276      14
    3267    3264    3273    3279      14    3267    3264    3273    3282      18
    3264    3273    3282    3285      18    3264    3273    3282    3288      18
    3261    3258    3264    3267      13    3261    3258    3264    3270      13
    3261    3258    3264    3273      13    3261    3258    3312    3315       4
    3261    3258   -3312    3315       3    3261    3258   -3312    3315      17
    3261    3258    3312    3318       3    3258    3264    3273    3276      18
    3258    3264    3273    3279      18    3258    3312    3318    3321       2
    3255    3252    3258    3261       3    3255    3252    3258    3264       3
    3255    3252    3258    3312       3    3252    3258    3264    3267      13
    3252    3258    3264    3270      13    3381    3378    3384    3387       1
    3381    3378   -3384    3387       2    3378    3384    3390    3393       3
    3363    3357    3366    3369      13    3363    3357    3366    3372      13
    3363    3357    3366    3375      13    3360    3357    3366    3369      13
    3360    3357    3366    3372      13    3360    3357    3366    3375      13
    3354    3348    3357    3360      13    3354    3348    3357    3363      13
    3354    3348    3357    3366      13    3351    3348    3357    3360      13
    3351    3348    3357    3363      13    3351    3348    3357    3366      13
    3348    3357    3366    3369      13    3348    3357    3366    3372      13
    3348    3357    3366    3375      13    3345    3339    3348    3351      14
    3345    3339    3348    3354      14    3345    3339    3348    3357      18
    3342    3339    3348    3351      14    3342    3339    3348    3354      14
    3342    3339    3348    3357      18    3339    3348    3357    3360      13
    3339    3348    3357    3363      13    3336    3330    3324    3378      13
    3336    3330    3339    3342      14    3336    3330    3339    3345      14
    3336    3330    3339    3348      18    3333    3330    3324    3378      13
    3333    3330    3339    3342      14    3333    3330    3339    3345      14
    3333    3330    3339    3348      18    3330    3339    3348    3351      18
    3330    3339    3348    3354      18    3327    3324    3330    3333      13
    3327    3324    3330    3336      13    3327    3324    3330    3339      13
    3327    3324    3378    3381       4    3327    3324   -3378    3381       3
    3327    3324   -3378    3381      17    3327    3324    3378    3384       3
    3324    3330    3339    3342      18    3324    3330    3339    3345      18
    3324    3378    3384    3387       2    3321    3318    3324    3327       3
    3321    3318    3324    3330       3    3321    3318    3324    3378       3
    3318    3324    3330    3333      13    3318    3324    3330    3336      13
    3423    3420    3426    3429       1    3423    3420   -3426    3429       2
    3420    3426    3432    3435       3    3408    3405    3411    3414       1
    3408    3405   -3411    3414       2    3408    3405    3411    3417       1
    3408    3405   -3411    3417       2    3402    3396    3390    3420      13
    3402    3396    3405    3408       7    3402    3396   -3405    3408       3
    3402    3396   -3405    3408       8    3402    3396    3405    3411       3
    3399    3396    3390    3420      13    3399    3396    3405    3408       7
    3399    3396   -3405    3408       3    3399    3396   -3405    3408       8
    3399    3396    3405    3411       3    3396    3405    3411    3414       2
    3396    3405    3411    3417       2    3393    3390    3396    3399      13
    3393    3390    3396    3402      13    3393    3390    3396    3405      13
    3393    3390    3420    3423       4    3393    3390   -3420    3423       3
    3393    3390   -3420    3423      17    3393    3390    3420    3426       3
    3390    3420    3426    3429       2    3387    3384    3390    3393       3
    3387    3384    3390    3396       3    3387    3384    3390    3420       3
    3384    3390    3396    3399      13    3384    3390    3396    3402      13
    3453    3450    3456    3459       1    3453    3450   -3456    3459       2
    3450    3456    3462    3465       3    3447    3438    3432    3450      13
    3444    3438    3432    3450      13    3441    3438    3432    3450      13
    3435    3432    3438    3441      13    3435    3432    3438    3444      13
    3435    3432    3438    3447      13    3435    3432    3450    3453       4
    3435    3432   -3450    3453       3    3435    3432   -3450    3453      17
    3435    3432    3450    3456       3    3432    3450    3456    3459       2
    3429    3426    3432    3435       3    3429    3426    3432    3438       3
    3429    3426    3432    3450       3    3426    3432    3438    3441      13
    3426    3432    3438    3444      13    3426    3432    3438    3447      13
    3498    3495    3501    3504       1    3498    3495   -3501    3504       2
    3495    3501    3507    3510       3    3483    3477    3486    3489       3
    3483    3477    3486    3492       3    3480    3477    3486    3489       3
    3480    3477    3486    3492       3    3474    3468    3462    3495      13
    3474    3468    3477    3480      14    3474    3468    3477    3483      14
    3474    3468    3477    3486      13    3471    3468    3462    3495      13
    3471    3468    3477    3480      14    3471    3468    3477    3483      14
    3471    3468    3477    3486      13    3465    3462    3468    3471      13
    3465    3462    3468    3474      13    3465    3462    3468    3477      13
    3465    3462    3495    3498       4    3465    3462   -3495    3498       3
    3465    3462   -3495    3498      17    3465    3462    3495    3501       3
    3462    3468    3477    3480      18    3462    3468    3477    3483      18
    3462    3495    3501    3504       2    3459    3456    3462    3465       3
    3459    3456    3462    3468       3    3459    3456    3462    3495       3
    3456    3462    3468    3471      13    3456    3462    3468    3474      13
    3528    3525    3531    3534       1    3528    3525   -3531    3534       2
    3525    3531    3537    3540       3    3519    3513    3507    3525      13
    3516    3513    3507    3525      13    3510    3507    3513    3516      13
    3510    3507    3513    3519      13    3510    3507    3513    3522      13
    3510    3507    3525    3528       4    3510    3507   -3525    3528       3
    3510    3507   -3525    3528      17    3510    3507    3525    3531       3
    3507    3525    3531    3534       2    3504    3501    3507    3510       3
    3504    3501    3507    3513       3    3504    3501    3507    3525       3
    3501    3507    3513    3516      13    3501    3507    3513    3519      13
    3594    3591    3597    3600       1    3594    3591   -3597    3600       2
    3591    3597    3603    3606       3    3576    3570    3579    3582      13
    3576    3570    3579    3585      13    3576    3570    3579    3588      13
    3573    3570    3579    3582      13    3573    3570    3579    3585      13
    3573    3570    3579    3588      13    3567    3561    3570    3573      13
    3567    3561    3570    3576      13    3567    3561    3570    3579      13
    3564    3561    3570    3573      13    3564    3561    3570    3576      13
    3564    3561    3570    3579      13    3561    3570    3579    3582      13
    3561    3570    3579    3585      13    3561    3570    3579    3588      13
    3558    3552    3561    3564      14    3558    3552    3561    3567      14
    3558    3552    3561    3570      18    3555    3552    3561    3564      14
    3555    3552    3561    3567      14    3555    3552    3561    3570      18
    3552    3561    3570    3573      13    3552    3561    3570    3576      13
    3549    3543    3537    3591      13    3549    3543    3552    3555      14
    3549    3543    3552    3558      14    3549    3543    3552    3561      18
    3546    3543    3537    3591      13    3546    3543    3552    3555      14
    3546    3543    3552    3558      14    3546    3543    3552    3561      18
    3543    3552    3561    3564      18    3543    3552    3561    3567      18
    3540    3537    3543    3546      13    3540    3537    3543    3549      13
    3540    3537    3543    3552      13    3540    3537    3591    3594       4
    3540    3537   -3591    3594       3    3540    3537   -3591    3594      17
    3540    3537    3591    3597       3    3537    3543    3552    3555      18
    3537    3543    3552    3558      18    3537    3591    3597    3600       2
    3534    3531    3537    3540       3    3534    3531    3537    3543       3
    3534    3531    3537    3591       3    3531    3537    3543    3546      13
    3531    3537    3543    3549      13    3624    3621    3627    3630       1
    3624    3621   -3627    3630       2    3624    3621    3627    3633       1
    3624    3621   -3627    3633       2    3618    3609    3603    3621      13
    3615    3609    3603    3621      13    3612    3609    3603    3621      13
    3606    3603    3609    3612      13    3606    3603    3609    3615      13
    3606    3603    3609    3618      13    3606    3603    3621    3624       4
    3606    3603   -3621    3624       3    3606    3603   -3621    3624      17
    3606    3603    3621    3627       3    3603    3621    3627    3630       2
    3603    3621    3627    3633       2    3600    3597    3603    3606       3
    3600    3597    3603    3609       3    3600    3597    3603    3621       3
    3597    3603    3609    3612      13    3597    3603    3609    3615      13
    3597    3603    3609    3618      13      12      24     -18     -21     160
      57      66     -63     -69     160     105     114    -111    -117     160
     207     216    -213    -219     161     171     180    -177    -183     160
     222     231    -228    -234     160     279     288    -285    -291     160
     324     333    -330    -336     160     354     363    -360    -366     160
     399     408    -405    -411     160     447     456    -453    -459     160
     492     501    -498    -504     160     537     546    -543    -549     160
     594     603    -600    -606     160     639     648    -645    -651     160
     672     681    -678    -684     160     717     726    -723    -729     160
     831     843    -837    -840     160     825     837    -831    -834     160
     819     831    -825    -828     160     816     825    -819    -822     160
     804     816    -810    -813     161     801     810    -804    -807     160
     774     783    -780    -786     160     873     888    -891    -894     160
     876     888    -882    -885     160     873     882    -876    -879     161
     846     855    -852    -858     160     897     906    -903    -909     160
     954     963    -960    -966     160    1026    1035   -1032   -1038     161
     999    1008   -1005   -1011     160    1041    1050   -1047   -1053     160
    1086    1095   -1092   -1098     160    1134    1143   -1140   -1146     160
    1215    1230   -1227   -1233     161    1215    1221   -1218   -1224     161
    1200    1215   -1209   -1212     161    1164    1173   -1170   -1176     160
    1236    1245   -1242   -1248     160    1326    1338   -1332   -1335     160
    1293    1311   -1299   -1302     160    1305    1431   -1428   -1434     160
    1488    1497   -1494   -1500     160    1560    1569   -1566   -1572     161
    1533    1542   -1539   -1545     160    1575    1584   -1581   -1587     160
    1605    1614   -1611   -1617     160    1650    1659   -1656   -1662     160
    1680    1689   -1686   -1692     160    1725    1734   -1731   -1737     160
    1755    1764   -1761   -1767     161    1782    1791   -1788   -1794     160
    1848    1857   -1854   -1860     160    1896    1905   -1902   -1908     160
    1998    2007   -2004   -2010     161    1962    1971   -1968   -1974     160
    2013    2022   -2019   -2025     160    2070    2079   -2076   -2082     160
    2136    2145   -2142   -2148     160    2166    2175   -2172   -2178     160
    2232    2241   -2238   -2244     160    2280    2289   -2286   -2292     160
    2325    2334   -2331   -2337     160    2370    2379   -2376   -2382     160
    2427    2436   -2433   -2439     160    2493    2502   -2499   -2505     160
    2526    2535   -2532   -2538     160    2592    2601   -2598   -2604     160
    2706    2718   -2712   -2715     160    2700    2712   -2706   -2709     160
    2694    2706   -2700   -2703     160    2691    2700   -2694   -2697     160
    2679    2691   -2685   -2688     161    2676    2685   -2679   -2682     160
    2649    2658   -2655   -2661     160    2748    2763   -2766   -2769     160
    2751    2763   -2757   -2760     160    2748    2757   -2751   -2754     161
    2721    2730   -2727   -2733     160    2772    2781   -2778   -2784     160
    2829    2838   -2835   -2841     160    2922    2931   -2928   -2934     161
    2895    2904   -2901   -2907     160    2970    2976   -2973   -1419     160
    2937    2955   -2943   -2946     160    2949    2982   -2979   -2985     160
    3021    3030   -3027   -3033     160    3102    3117   -3114   -3120     161
    3102    3108   -3105   -3111     161    3087    3102   -3096   -3099     161
    3051    3060   -3057   -3063     160    3123    3132   -3129   -3135     160
    3180    3189   -3186   -3192     160    3246    3255   -3252   -3258     160
    3312    3321   -3318   -3324     160    3405    3414   -3411   -3417     161
    3378    3387   -3384   -3390     160    3420    3429   -3426   -3432     160
    3450    3459   -3456   -3462     160    3495    3504   -3501   -3507     160
    3525    3534   -3531   -3537     160    3591    3600   -3597   -3603     160
    3621    3630   -3627   -3633     161
%FLAG DIHEDRALS_WITHOUT_HYDROGEN                                                
%FORMAT(10I8)                                                                   
      15      12      18      24       2      12      18      24      30       4
      12      18     -24      30       3      12      18     -24      30       5
      12      18     -24      30       6      12      18      24      57       4
      12      18     -24      57       3      12      18     -24      57       5
      12      18     -24      57       6       3      12      18      24       2
      60      57      63      69       2      57      63      69      75       4
      57      63     -69      75       3      57      63     -69      75       5
      57      63     -69      75       6      57      63      69     105       4
      57      63     -69     105       3      57      63     -69     105       5
      57      63     -69     105       6      39      30      24      57       9
      39      30     -24      57      10      39      30     -24      57      11
      39      30     -24      57      12      30      24      57      60       3
      30      24      57      63       4      30      24     -57      63       3
      30      24     -57      63       5      30      24     -57      63       6
      30      39      48      51      15      30      39     -48      51      16
      30      39      48      54      15      30      39     -48      54      16
      24      30      39      48      19      24      30     -39      48      20
      24      30     -39      48      21      24      30     -39      48      22
      24      57      63      69       2      18      24      30      39      23
      18      24     -30      39      24      18      24     -30      39      11
      18      24     -30      39      25      18      24      57      60       3
      18      24      57      63      26      18      24     -57      63      27
      18      24     -57      63      17      18      24     -57      63       6
     108     105     111     117       2     105     111     117     123       4
     105     111    -117     123       3     105     111    -117     123       5
     105     111    -117     123       6     105     111     117     171       4
     105     111    -117     171       3     105     111    -117     171       5
     105     111    -117     171       6      93      75      69     105      28
      93      75     -69     105      29      93      75     -69     105      30
      93      75     -69     105      31      81      75      69     105      28
      81      75     -69     105      29      81      75     -69     105      30
      81      75     -69     105      31      75      69     105     108       3
      75      69     105     111       4      75      69    -105     111       3
      75      69    -105     111       5      75      69    -105     111       6
      69     105     111     117       2      63      69      75      81      32
      63      69     -75      81      33      63      69     -75      81      30
      63      69     -75      81      34      63      69      75      93      32
      63      69     -75      93      33      63      69     -75      93      30
      63      69     -75      93      34      63      69     105     108       3
      63      69     105     111      26      63      69    -105     111      27
      63      69    -105     111      17      63      69    -105     111       6
     174     171     177     183       2     171     177     183     189       4
     171     177    -183     189       3     171     177    -183     189       5
     171     177    -183     189       6     171     177     183     222       4
     171     177    -183     222       3     171     177    -183     222       5
     171     177    -183     222       6     132     123     117     171      13
     132     141     150     159      13     123     117     171     174       3
     123     117     171     177       4     123     117    -171     177       3
     123     117    -171     177       5     123     117    -171     177       6
     123     132     141     150      35     123     132    -141     150      36
     123     132    -141     150      37     117     123     132     141      35
     117     123    -132     141      36     117     123    -132     141      37
     117     171     177     183       2     111     117     123     132      13
     111     117     171     174       3     111     117     171     177      26
     111     117    -171     177      27     111     117    -171     177      17
     111     117    -171     177       6     225     222     228     234       2
     222     228     234     240       4     222     228    -234     240       3
     222     228    -234     240       5     222     228    -234     240       6
     222     228     234     279       4     222     228    -234     279       3
     222     228    -234     279       5     222     228    -234     279       6
     198     189     183     222       9     198     189    -183     222      10
     198     189    -183     222      11     198     189    -183     222      12
     189     183     222     225       3     189     183     222     228       4
     189     183    -222     228       3     189     183    -222     228       5
     189     183    -222     228       6     189     198     207     210       4
     189     198     207     213      38     189     198    -207     213      39
     189     198    -207     213      40     189     198    -207     213      41
     183     189     198     207      42     183     189    -198     207      43
     183     189    -198     207      44     183     189    -198     207      45
     183     222     228     234       2     177     183     189     198      23
     177     183    -189     198      24     177     183    -189     198      11
     177     183    -189     198      25     177     183     222     225       3
     177     183     222     228      26     177     183    -222     228      27
     177     183    -222     228      17     177     183    -222     228       6
     282     279     285     291       2     279     285     291     297       4
     279     285    -291     297       3     279     285    -291     297       5
     279     285    -291     297       6     279     285     291     324       4
     279     285    -291     324       3     279     285    -291     324       5
     279     285    -291     324       6     249     240     234     279      46
     249     240    -234     279      47     249     240    -234     279      11
     249     240    -234     279      48     240     234     279     282       3
     240     234     279     285       4     240     234    -279     285       3
     240     234    -279     285       5     240     234    -279     285       6
     234     240     249     255      49     234     240    -249     255      50
     234     240    -249     255      51     234     240    -249     255      52
     234     240     249     267      49     234     240    -249     267      50
     234     240    -249     267      51     234     240    -249     267      52
     234     279     285     291       2     228     234     240     249      53
     228     234    -240     249      54     228     234    -240     249      11
     228     234    -240     249      55     228     234     279     282       3
     228     234     279     285      26     228     234    -279     285      27
     228     234    -279     285      17     228     234    -279     285       6
     327     324     330     336       2     324     330     336     342       4
     324     330    -336     342       3     324     330    -336     342       5
     324     330    -336     342       6     324     330     336     354       4
     324     330    -336     354       3     324     330    -336     354       5
     324     330    -336     354       6     306     297     291     324       9
     306     297    -291     324      10     306     297    -291     324      11
     306     297    -291     324      12     297     291     324     327       3
     297     291     324     330       4     297     291    -324     330       3
     297     291    -324     330       5     297     291    -324     330       6
     297     306     315     318      15     297     306    -315     318      16
     297     306     315     321      15     297     306    -315     321      16
     291     297     306     315      19     291     297    -306     315      20
     291     297    -306     315      21     291     297    -306     315      22
     291     324     330     336       2     285     291     297     306      23
     285     291    -297     306      24     285     291    -297     306      11
     285     291    -297     306      25     285     291     324     327       3
     285     291     324     330      26     285     291    -324     330      27
     285     291    -324     330      17     285     291    -324     330       6
     357     354     360     366       2     354     360     366     372       4
     354     360    -366     372       3     354     360    -366     372       5
     354     360    -366     372       6     354     360     366     399       4
     354     360    -366     399       3     354     360    -366     399       5
     354     360    -366     399       6     342     336     354     357       3
     342     336     354     360       4     342     336    -354     360       3
     342     336    -354     360       5     342     336    -354     360       6
     336     354     360     366       2     330     336     354     357       3
     330     336     354     360      26     330     336    -354     360      27
     330     336    -354     360      17     330     336    -354     360       6
     402     399     405     411       2     399     405     411     417       4
     399     405    -411     417       3     399     405    -411     417       5
     399     405    -411     417       6     399     405     411     447       4
     399     405    -411     447       3     399     405    -411     447       5
     399     405    -411     447       6     381     372     366     399       9
     381     372    -366     399      10     381     372    -366     399      11
     381     372    -366     399      12     372     366     399     402       3
     372     366     399     405       4     372     366    -399     405       3
     372     366    -399     405       5     372     366    -399     405       6
     372     381     390     393      15     372     381    -390     393      16
     372     381     390     396      15     372     381    -390     396      16
     366     372     381     390      19     366     372    -381     390      20
     366     372    -381     390      21     366     372    -381     390      22
     366     399     405     411       2     360     366     372     381      23
     360     366    -372     381      24     360     366    -372     381      11
     360     366    -372     381      25     360     366     399     402       3
     360     366     399     405      26     360     366    -399     405      27
     360     366    -399     405      17     360     366    -399     405       6
     450     447     453     459       2     447     453     459     465       4
     447     453    -459     465       3     447     453    -459     465       5
     447     453    -459     465       6     447     453     459     492       4
     447     453    -459     492       3     447     453    -459     492       5
     447     453    -459     492       6     435     417     411     447      28
     435     417    -411     447      29     435     417    -411     447      30
     435     417    -411     447      31     423     417     411     447      28
     423     417    -411     447      29     423     417    -411     447      30
     423     417    -411     447      31     417     411     447     450       3
     417     411     447     453       4     417     411    -447     453       3
     417     411    -447     453       5     417     411    -447     453       6
     411     447     453     459       2     405     411     417     423      32
     405     411    -417     423      33     405     411    -417     423      30
     405     411    -417     423      34     405     411     417     435      32
     405     411    -417     435      33     405     411    -417     435      30
     405     411    -417     435      34     405     411     447     450       3
     405     411     447     453      26     405     411    -447     453      27
     405     411    -447     453      17     405     411    -447     453       6
     495     492     498     504       2     492     498     504     510       4
     492     498    -504     510       3     492     498    -504     510       5
     492     498    -504     510       6     492     498     504     537       4
     492     498    -504     537       3     492     498    -504     537       5
     492     498    -504     537       6     474     465     459     492       9
     474     465    -459     492      10     474     465    -459     492      11
     474     465    -459     492      12     465     459     492     495       3
     465     459     492     498       4     465     459    -492     498       3
     465     459    -492     498       5     465     459    -492     498       6
     465     474     483     486      15     465     474    -483     486      16
     465     474     483     489      15     465     474    -483     489      16
     459     465     474     483      19     459     465    -474     483      20
     459     465    -474     483      21     459     465    -474     483      22
     459     492     498     504       2     453     459     465     474      23
     453     459    -465     474      24     453     459    -465     474      11
     453     459    -465     474      25     453     459     492     495       3
     453     459     492     498      26     453     459    -492     498      27
     453     459    -492     498      17     453     459    -492     498       6
     540     537     543     549       2     537     543     549     555       4
     537     543    -549     555       3     537     543    -549     555       5
     537     543    -549     555       6     537     543     549     594       4
     537     543    -549     594       3     537     543    -549     594       5
     537     543    -549     594       6     519     510     504     537       9
     519     510    -504     537      10     519     510    -504     537      11
     519     510    -504     537      12     510     504     537     540       3
     510     504     537     543       4     510     504    -537     543       3
     510     504    -537     543       5     510     504    -537     543       6
     510     519     528     531      15     510     519    -528     531      16
     510     519     528     534      15     510     519    -528     534      16
     504     510     519     528      19     504     510    -519     528      20
     504     510    -519     528      21     504     510    -519     528      22
     504     537     543     549       2     498     504     510     519      23
     498     504    -510     519      24     498     504    -510     519      11
     498     504    -510     519      25     498     504     537     540       3
     498     504     537     543      26     498     504    -537     543      27
     498     504    -537     543      17     498     504    -537     543       6
     597     594     600     606       2     594     600     606     612       4
     594     600    -606     612       3     594     600    -606     612       5
     594     600    -606     612       6     594     600     606     639       4
     594     600    -606     639       3     594     600    -606     639       5
     594     600    -606     639       6     564     555     549     594      46
     564     555    -549     594      47     564     555    -549     594      11
     564     555    -549     594      48     555     549     594     597       3
     555     549     594     600       4     555     549    -594     600       3
     555     549    -594     600       5     555     549    -594     600       6
     549     555     564     570      49     549     555    -564     570      50
     549     555    -564     570      51     549     555    -564     570      52
     549     555     564     582      49     549     555    -564     582      50
     549     555    -564     582      51     549     555    -564     582      52
     549     594     600     606       2     543     549     555     564      53
     543     549    -555     564      54     543     549    -555     564      11
     543     549    -555     564      55     543     549     594     597       3
     543     549     594     600      26     543     549    -594     600      27
     543     549    -594     600      17     543     549    -594     600       6
     642     639     645     651       2     639     645     651     657       4
     639     645    -651     657       3     639     645    -651     657       5
     639     645    -651     657       6     639     645     651     672       4
     639     645    -651     672       3     639     645    -651     672       5
     639     645    -651     672       6     621     612     606     639       9
     621     612    -606     639      10     621     612    -606     639      11
     621     612    -606     639      12     612     606     639     642       3
     612     606     639     645       4     612     606    -639     645       3
     612     606    -639     645       5     612     606    -639     645       6
     612     621     630     633      15     612     621    -630     633      16
     612     621     630     636      15     612     621    -630     636      16
     606     612     621     630      19     606     612    -621     630      20
     606     612    -621     630      21     606     612    -621     630      22
     606     639     645     651       2     600     606     612     621      23
     600     606    -612     621      24     600     606    -612     621      11
     600     606    -612     621      25     600     606     639     642       3
     600     606     639     645      26     600     606    -639     645      27
     600     606    -639     645      17     600     606    -639     645       6
     675     672     678     684       2     672     678     684     690       4
     672     678    -684     690       3     672     678    -684     690       5
     672     678    -684     690       6     672     678     684     717       4
     672     678    -684     717       3     672     678    -684     717       5
     672     678    -684     717       6     666     657     651     672      56
     666     657    -651     672      57     666     657    -651     672      58
     666     657    -651     672      59     657     651     672     675       3
     657     651     672     678       4     657     651    -672     678       3
     657     651    -672     678       5     657     651    -672     678       6
     651     672     678     684       2     645     651     657     666      66
     645     651    -657     666      67     645     651    -657     666      58
     645     651    -657     666      68     645     651     672     675       3
     645     651     672     678      26     645     651    -672     678      27
     645     651    -672     678      17     645     651    -672     678       6
     720     717     723     729       2     717     723     729     735       4
     717     723    -729     735       3     717     723    -729     735       5
     717     723    -729     735       6     717     723     729     774       4
     717     723    -729     774       3     717     723    -729     774       5
     717     723    -729     774       6     699     690     684     717       9
     699     690    -684     717      10     699     690    -684     717      11
     699     690    -684     717      12     690     684     717     720       3
     690     684     717     723       4     690     684    -717     723       3
     690     684    -717     723       5     690     684    -717     723       6
     690     699     708     711      15     690     699    -708     711      16
     690     699     708     714      15     690     699    -708     714      16
     684     690     699     708      19     684     690    -699     708      20
     684     690    -699     708      21     684     690    -699     708      22
     684     717     723     729       2     678     684     690     699      23
     678     684    -690     699      24     678     684    -690     699      11
     678     684    -690     699      25     678     684     717     720       3
     678     684     717     723      26     678     684    -717     723      27
     678     684    -717     723      17     678     684    -717     723       6
     777     774     780     786       2     774     780     786     792       4
     774     780    -786     792       3     774     780    -786     792       5
     774     780    -786     792       6     774     780     786     846       4
     774     780    -786     846       3     774     780    -786     846       5
     774     780    -786     846       6     744     735     729     774      46
     744     735    -729     774      47     744     735    -729     774      11
     744     735    -729     774      48     735     729     774     777       3
     735     729     774     780       4     735     729    -774     780       3
     735     729    -774     780       5     735     729    -774     780       6
     729     735     744     750      49     729     735    -744     750      50
     729     735    -744     750      51     729     735    -744     750      52
     729     735     744     762      49     729     735    -744     762      50
     729     735    -744     762      51     729     735    -744     762      52
     729     774     780     786       2     723     729     735     744      53
     723     729    -735     744      54     723     729    -735     744      11
     723     729    -735     744      55     723     729     774     777       3
     723     729     774     780      26     723     729    -774     780      27
     723     729    -774     780      17     723     729    -774     780       6
     849     846     852     858       2     846     852     858     864       4
     846     852    -858     864       3     846     852    -858     864       5
     846     852    -858     864       6     846     852     858     897       4
     846     852    -858     897       3     846     852    -858     897       5
     846     852    -858     897       6     825     819     816     843      69
     825     831    -837     843      69     819     816     843     837      70
     819     825    -831     837      69     816     819     825     831      69
     816     843    -837     831      71     810     804    -801     843      73
     810     816     819     825      69     810     816     843     837      70
     804     801    -843     816      75     804     801     843     837      75
     804     810     816     819      72     804     810    -816     843      72
     801     792     786     846      76     801     792    -786     846      77
     801     792    -786     846      78     801     792    -786     846      79
     801     804    -810     816      74     801     843    -816     810      70
     801     843     816     819      70     801     843     837     831      71
     792     786     846     849       3     792     786     846     852       4
     792     786    -846     852       3     792     786    -846     852       5
     792     786    -846     852       6     792     801     804     810      73
     792     801     843     816      75     792     801     843     837      75
     786     792     801     804       4     786     792    -801     804       3
     786     792    -801     804       5     786     792    -801     804       6
     786     792     801     843      80     786     792    -801     843      81
     786     792    -801     843      82     786     792    -801     843      83
     786     846     852     858       2     780     786     792     801      84
     780     786    -792     801      85     780     786    -792     801      78
     780     786    -792     801      86     780     786     846     849       3
     780     786     846     852      26     780     786    -846     852      27
     780     786    -846     852      17     780     786    -846     852       6
     900     897     903     909       2     897     903     909     915       4
     897     903    -909     915       3     897     903    -909     915       5
     897     903    -909     915       6     897     903     909     954       4
     897     903    -909     954       3     897     903    -909     954       5
     897     903    -909     954       6     882     876    -873     891      88
     876     873    -891     888      91     876     882    -888     891      87
     873     864     858     897      92     873     864    -858     897      93
     873     864    -858     897      94     873     864    -858     897      95
     873     876    -882     888      90     873     891    -888     882      89
     864     858     897     900       3     864     858     897     903       4
     864     858    -897     903       3     864     858    -897     903       5
     864     858    -897     903       6     864     873     876     882      88
     864     873     891     888      91     858     864     873     876      96
     858     864    -873     876      97     858     864    -873     876      98
     858     864    -873     876      99     858     864     873     891     100
     858     864    -873     891     101     858     864    -873     891     102
     858     864    -873     891     103     858     897     903     909       2
     852     858     864     873     104     852     858    -864     873     105
     852     858    -864     873      94     852     858    -864     873     106
     852     858     897     900       3     852     858     897     903      26
     852     858    -897     903      27     852     858    -897     903      17
     852     858    -897     903       6     957     954     960     966       2
     954     960     966     972       4     954     960    -966     972       3
     954     960    -966     972       5     954     960    -966     972       6
     954     960     966     999       4     954     960    -966     999       3
     954     960    -966     999       5     954     960    -966     999       6
     924     915     909     954      46     924     915    -909     954      47
     924     915    -909     954      11     924     915    -909     954      48
     915     909     954     957       3     915     909     954     960       4
     915     909    -954     960       3     915     909    -954     960       5
     915     909    -954     960       6     909     915     924     930      49
     909     915    -924     930      50     909     915    -924     930      51
     909     915    -924     930      52     909     915     924     942      49
     909     915    -924     942      50     909     915    -924     942      51
     909     915    -924     942      52     909     954     960     966       2
     903     909     915     924      53     903     909    -915     924      54
     903     909    -915     924      11     903     909    -915     924      55
     903     909     954     957       3     903     909     954     960      26
     903     909    -954     960      27     903     909    -954     960      17
     903     909    -954     960       6    1002     999    1005    1011       2
     999    1005    1011    1017       4     999    1005   -1011    1017       3
     999    1005   -1011    1017       5     999    1005   -1011    1017       6
     999    1005    1011    1041       4     999    1005   -1011    1041       3
     999    1005   -1011    1041       5     999    1005   -1011    1041       6
     981     972     966     999       9     981     972    -966     999      10
     981     972    -966     999      11     981     972    -966     999      12
     972     966     999    1002       3     972     966     999    1005       4
     972     966    -999    1005       3     972     966    -999    1005       5
     972     966    -999    1005       6     972     981     990     993      15
     972     981    -990     993      16     972     981     990     996      15
     972     981    -990     996      16     966     972     981     990      19
     966     972    -981     990      20     966     972    -981     990      21
     966     972    -981     990      22     966     999    1005    1011       2
     960     966     972     981      23     960     966    -972     981      24
     960     966    -972     981      11     960     966    -972     981      25
     960     966     999    1002       3     960     966     999    1005      26
     960     966    -999    1005      27     960     966    -999    1005      17
     960     966    -999    1005       6    1044    1041    1047    1053       2
    1041    1047    1053    1059       4    1041    1047   -1053    1059       3
    1041    1047   -1053    1059       5    1041    1047   -1053    1059       6
    1041    1047    1053    1086       4    1041    1047   -1053    1086       3
    1041    1047   -1053    1086       5    1041    1047   -1053    1086       6
    1026    1017    1011    1041     107    1026    1017   -1011    1041     108
    1026    1017   -1011    1041     109    1026    1017   -1011    1041     110
    1017    1011    1041    1044       3    1017    1011    1041    1047       4
    1017    1011   -1041    1047       3    1017    1011   -1041    1047       5
    1017    1011   -1041    1047       6    1011    1017    1026    1029       4
    1011    1017    1026    1032     111    1011    1017   -1026    1032     112
    1011    1017   -1026    1032     113    1011    1017   -1026    1032     114
    1011    1041    1047    1053       2    1005    1011    1017    1026     115
    1005    1011   -1017    1026     116    1005    1011   -1017    1026     109
    1005    1011   -1017    1026     117    1005    1011    1041    1044       3
    1005    1011    1041    1047      26    1005    1011   -1041    1047      27
    1005    1011   -1041    1047      17    1005    1011   -1041    1047       6
    1089    1086    1092    1098       2    1086    1092    1098    1104       4
    1086    1092   -1098    1104       3    1086    1092   -1098    1104       5
    1086    1092   -1098    1104       6    1086    1092    1098    1134       4
    1086    1092   -1098    1134       3    1086    1092   -1098    1134       5
    1086    1092   -1098    1134       6    1068    1059    1053    1086       9
    1068    1059   -1053    1086      10    1068    1059   -1053    1086      11
    1068    1059   -1053    1086      12    1059    1053    1086    1089       3
    1059    1053    1086    1092       4    1059    1053   -1086    1092       3
    1059    1053   -1086    1092       5    1059    1053   -1086    1092       6
    1059    1068    1077    1080      15    1059    1068   -1077    1080      16
    1059    1068    1077    1083      15    1059    1068   -1077    1083      16
    1053    1059    1068    1077      19    1053    1059   -1068    1077      20
    1053    1059   -1068    1077      21    1053    1059   -1068    1077      22
    1053    1086    1092    1098       2    1047    1053    1059    1068      23
    1047    1053   -1059    1068      24    1047    1053   -1059    1068      11
    1047    1053   -1059    1068      25    1047    1053    1086    1089       3
    1047    1053    1086    1092      26    1047    1053   -1086    1092      27
    1047    1053   -1086    1092      17    1047    1053   -1086    1092       6
    1137    1134    1140    1146       2    1134    1140    1146    1152       4
    1134    1140   -1146    1152       3    1134    1140   -1146    1152       5
    1134    1140   -1146    1152       6    1134    1140    1146    1164       4
    1134    1140   -1146    1164       3    1134    1140   -1146    1164       5
    1134    1140   -1146    1164       6    1122    1104    1098    1134      28
    1122    1104   -1098    1134      29    1122    1104   -1098    1134      30
    1122    1104   -1098    1134      31    1110    1104    1098    1134      28
    1110    1104   -1098    1134      29    1110    1104   -1098    1134      30
    1110    1104   -1098    1134      31    1104    1098    1134    1137       3
    1104    1098    1134    1140       4    1104    1098   -1134    1140       3
    1104    1098   -1134    1140       5    1104    1098   -1134    1140       6
    1098    1134    1140    1146       2    1092    1098    1104    1110      32
    1092    1098   -1104    1110      33    1092    1098   -1104    1110      30
    1092    1098   -1104    1110      34    1092    1098    1104    1122      32
    1092    1098   -1104    1122      33    1092    1098   -1104    1122      30
    1092    1098   -1104    1122      34    1092    1098    1134    1137       3
    1092    1098    1134    1140      26    1092    1098   -1134    1140      27
    1092    1098   -1134    1140      17    1092    1098   -1134    1140       6
    1167    1164    1170    1176       2    1164    1170    1176    1182       4
    1164    1170   -1176    1182       3    1164    1170   -1176    1182       5
    1164    1170   -1176    1182       6    1164    1170    1176    1236       4
    1164    1170   -1176    1236       3    1164    1170   -1176    1236       5
    1164    1170   -1176    1236       6    1152    1146    1164    1167       3
    1152    1146    1164    1170       4    1152    1146   -1164    1170       3
    1152    1146   -1164    1170       5    1152    1146   -1164    1170       6
    1146    1164    1170    1176       2    1140    1146    1164    1167       3
    1140    1146    1164    1170      26    1140    1146   -1164    1170      27
    1140    1146   -1164    1170      17    1140    1146   -1164    1170       6
    1239    1236    1242    1248       2    1236    1242    1248    1254       4
    1236    1242   -1248    1254       3    1236    1242   -1248    1254       5
    1236    1242   -1248    1254       6    1236    1242    1248    1293       4
    1236    1242   -1248    1293       3    1236    1242   -1248    1293       5
    1236    1242   -1248    1293       6    1200    1209    1215    1218      89
    1200    1209   -1215    1218       6    1200    1209    1215    1227      89
    1200    1209   -1215    1227       6    1191    1182    1176    1236      13
    1191    1200    1209    1215       4    1191    1200   -1209    1215       5
    1182    1176    1236    1239       3    1182    1176    1236    1242       4
    1182    1176   -1236    1242       3    1182    1176   -1236    1242       5
    1182    1176   -1236    1242       6    1182    1191    1200    1209      13
    1176    1182    1191    1200      35    1176    1182   -1191    1200      36
    1176    1182   -1191    1200      37    1176    1236    1242    1248       2
    1170    1176    1182    1191      13    1170    1176    1236    1239       3
    1170    1176    1236    1242      26    1170    1176   -1236    1242      27
    1170    1176   -1236    1242      17    1170    1176   -1236    1242       6
    1296    1293    1299    1311       2    1293    1299    1311    1305       4
    1293    1299   -1311    1305     118    1293    1299   -1311    1305     119
    1293    1299   -1311    1305       6    1293    1299    1311    1317       3
    1263    1254    1248    1293      46    1263    1254   -1248    1293      47
    1263    1254   -1248    1293      11    1263    1254   -1248    1293      48
    1254    1248    1293    1296       3    1254    1248    1293    1299       4
    1254    1248   -1293    1299       3    1254    1248   -1293    1299       5
    1254    1248   -1293    1299       6    1248    1254    1263    1269      49
    1248    1254   -1263    1269      50    1248    1254   -1263    1269      51
    1248    1254   -1263    1269      52    1248    1254    1263    1281      49
    1248    1254   -1263    1281      50    1248    1254   -1263    1281      51
    1248    1254   -1263    1281      52    1248    1293    1299    1311       2
    1242    1248    1254    1263      53    1242    1248   -1254    1263      54
    1242    1248   -1254    1263      11    1242    1248   -1254    1263      55
    1242    1248    1293    1296       3    1242    1248    1293    1299      26
    1242    1248   -1293    1299      27    1242    1248   -1293    1299      17
    1242    1248   -1293    1299       6    1425    1422   -1419    2973     120
    1425    2970    2961    2955       5    1422    1419   -2973    2970     122
    1422    1425    2970    2961     123    1422    1425   -2970    2973     123
    1419    1422   -1425    2970     121    1419    2973    2970    2961     121
    1419    2973   -2970    1425     121    1410    1419    1422    1425     120
    1410    1419    2973    2970     122    1401    1410    1419    1422       3
    1401    1410    1419    2973       3    1398    1401    1410    1419      13
    1389    1398    1401    1410       4    1389    1398   -1401    1410     125
    1389    1398   -1401    1410     126    1380    1389    1398    1401       4
    1380    1389   -1398    1401     125    1380    1389   -1398    1401     126
    1377    1380    1389    1398     127    1377    1380   -1389    1398      27
    1377    1380   -1389    1398       5    1368    1377    1380    1389       4
    1368    1377   -1380    1389     125    1368    1377   -1380    1389     126
    1359    1368    1377    1380       4    1359    1368   -1377    1380     125
    1359    1368   -1377    1380     126    1356    1359    1368    1377     127
    1356    1359   -1368    1377      27    1356    1359   -1368    1377       5
    1347    1356    1359    1368       4    1347    1356   -1359    1368     125
    1347    1356   -1359    1368     126    1338    1347    1356    1359       4
    1338    1347   -1356    1359     125    1338    1347   -1356    1359     126
    1332    1338    1347    1356      13    1329    1326    1332    1338       2
    1326    1332    1338    1347     128    1326    1332   -1338    1347     129
    1326    1332   -1338    1347     130    1317    1311    1305    1428       3
    1317    1326    1332    1338     133    1317    1326   -1332    1338     134
    1311    1305    1428    1434       2    1311    1317    1326    1329     136
    1311    1317    1326    1332     137    1311    1317   -1326    1332     138
    1308    1305    1311    1317     136    1308    1305    1428    1434       2
    1305    1311    1317    1326      13    1305    1428    1434    1440       4
    1305    1428   -1434    1440       3    1305    1428   -1434    1440       5
    1305    1428   -1434    1440       6    1305    1428    1434    1488       4
    1305    1428   -1434    1488       3    1305    1428   -1434    1488       5
    1305    1428   -1434    1488       6    1299    1311    1305    1308      27
    1299    1311    1305    1428     139    1299    1311   -1305    1428     140
    1299    1311   -1305    1428     141    1299    1311   -1305    1428       6
    1299    1311    1317    1326     142    1491    1488    1494    1500       2
    1488    1494    1500    1506       4    1488    1494   -1500    1506       3
    1488    1494   -1500    1506       5    1488    1494   -1500    1506       6
    1488    1494    1500    1533       4    1488    1494   -1500    1533       3
    1488    1494   -1500    1533       5    1488    1494   -1500    1533       6
    1449    1440    1434    1488      13    1449    1458    1467    1476      13
    1440    1434    1488    1491       3    1440    1434    1488    1494       4
    1440    1434   -1488    1494       3    1440    1434   -1488    1494       5
    1440    1434   -1488    1494       6    1440    1449    1458    1467      35
    1440    1449   -1458    1467      36    1440    1449   -1458    1467      37
    1434    1440    1449    1458      35    1434    1440   -1449    1458      36
    1434    1440   -1449    1458      37    1434    1488    1494    1500       2
    1428    1434    1440    1449      13    1428    1434    1488    1491       3
    1428    1434    1488    1494      26    1428    1434   -1488    1494      27
    1428    1434   -1488    1494      17    1428    1434   -1488    1494       6
    1536    1533    1539    1545       2    1533    1539    1545    1551       4
    1533    1539   -1545    1551       3    1533    1539   -1545    1551       5
    1533    1539   -1545    1551       6    1533    1539    1545    1575       4
    1533    1539   -1545    1575       3    1533    1539   -1545    1575       5
    1533    1539   -1545    1575       6    1515    1506    1500    1533       9
    1515    1506   -1500    1533      10    1515    1506   -1500    1533      11
    1515    1506   -1500    1533      12    1506    1500    1533    1536       3
    1506    1500    1533    1539       4    1506    1500   -1533    1539       3
    1506    1500   -1533    1539       5    1506    1500   -1533    1539       6
    1506    1515    1524    1527      15    1506    1515   -1524    1527      16
    1506    1515    1524    1530      15    1506    1515   -1524    1530      16
    1500    1506    1515    1524      19    1500    1506   -1515    1524      20
    1500    1506   -1515    1524      21    1500    1506   -1515    1524      22
    1500    1533    1539    1545       2    1494    1500    1506    1515      23
    1494    1500   -1506    1515      24    1494    1500   -1506    1515      11
    1494    1500   -1506    1515      25    1494    1500    1533    1536       3
    1494    1500    1533    1539      26    1494    1500   -1533    1539      27
    1494    1500   -1533    1539      17    1494    1500   -1533    1539       6
    1578    1575    1581    1587       2    1575    1581    1587    1593       4
    1575    1581   -1587    1593       3    1575    1581   -1587    1593       5
    1575    1581   -1587    1593       6    1575    1581    1587    1605       4
    1575    1581   -1587    1605       3    1575    1581   -1587    1605       5
    1575    1581   -1587    1605       6    1560    1551    1545    1575     107
    1560    1551   -1545    1575     108    1560    1551   -1545    1575     109
    1560    1551   -1545    1575     110    1551    1545    1575    1578       3
    1551    1545    1575    1581       4    1551    1545   -1575    1581       3
    1551    1545   -1575    1581       5    1551    1545   -1575    1581       6
    1545    1551    1560    1563       4    1545    1551    1560    1566     111
    1545    1551   -1560    1566     112    1545    1551   -1560    1566     113
    1545    1551   -1560    1566     114    1545    1575    1581    1587       2
    1539    1545    1551    1560     115    1539    1545   -1551    1560     116
    1539    1545   -1551    1560     109    1539    1545   -1551    1560     117
    1539    1545    1575    1578       3    1539    1545    1575    1581      26
    1539    1545   -1575    1581      27    1539    1545   -1575    1581      17
    1539    1545   -1575    1581       6    1608    1605    1611    1617       2
    1605    1611    1617    1623       4    1605    1611   -1617    1623       3
    1605    1611   -1617    1623       5    1605    1611   -1617    1623       6
    1605    1611    1617    1650       4    1605    1611   -1617    1650       3
    1605    1611   -1617    1650       5    1605    1611   -1617    1650       6
    1593    1587    1605    1608       3    1593    1587    1605    1611       4
    1593    1587   -1605    1611       3    1593    1587   -1605    1611       5
    1593    1587   -1605    1611       6    1587    1605    1611    1617       2
    1581    1587    1605    1608       3    1581    1587    1605    1611      26
    1581    1587   -1605    1611      27    1581    1587   -1605    1611      17
    1581    1587   -1605    1611       6    1653    1650    1656    1662       2
    1650    1656    1662    1668       4    1650    1656   -1662    1668       3
    1650    1656   -1662    1668       5    1650    1656   -1662    1668       6
    1650    1656    1662    1680       4    1650    1656   -1662    1680       3
    1650    1656   -1662    1680       5    1650    1656   -1662    1680       6
    1632    1623    1617    1650       9    1632    1623   -1617    1650      10
    1632    1623   -1617    1650      11    1632    1623   -1617    1650      12
    1623    1617    1650    1653       3    1623    1617    1650    1656       4
    1623    1617   -1650    1656       3    1623    1617   -1650    1656       5
    1623    1617   -1650    1656       6    1623    1632    1641    1644      15
    1623    1632   -1641    1644      16    1623    1632    1641    1647      15
    1623    1632   -1641    1647      16    1617    1623    1632    1641      19
    1617    1623   -1632    1641      20    1617    1623   -1632    1641      21
    1617    1623   -1632    1641      22    1617    1650    1656    1662       2
    1611    1617    1623    1632      23    1611    1617   -1623    1632      24
    1611    1617   -1623    1632      11    1611    1617   -1623    1632      25
    1611    1617    1650    1653       3    1611    1617    1650    1656      26
    1611    1617   -1650    1656      27    1611    1617   -1650    1656      17
    1611    1617   -1650    1656       6    1683    1680    1686    1692       2
    1680    1686    1692    1698       4    1680    1686   -1692    1698       3
    1680    1686   -1692    1698       5    1680    1686   -1692    1698       6
    1680    1686    1692    1725       4    1680    1686   -1692    1725       3
    1680    1686   -1692    1725       5    1680    1686   -1692    1725       6
    1677    1668    1662    1680     143    1677    1668   -1662    1680     144
    1677    1668   -1662    1680     145    1677    1668   -1662    1680     146
    1677    3522    3513    3507     147    1677    3522   -3513    3507     148
    1677    3522   -3513    3507     149    1677    3522   -3513    3507     150
    1668    1662    1680    1683       3    1668    1662    1680    1686       4
    1668    1662   -1680    1686       3    1668    1662   -1680    1686       5
    1668    1662   -1680    1686       6    1668    1677    3522    3513     152
    1668    1677   -3522    3513     153    1668    1677   -3522    3513     154
    1668    1677   -3522    3513     155    1662    1668    1677    3522     147
    1662    1668   -1677    3522     148    1662    1668   -1677    3522     149
    1662    1668   -1677    3522     150    1662    1680    1686    1692       2
    1656    1662    1668    1677     156    1656    1662   -1668    1677     157
    1656    1662   -1668    1677     145    1656    1662   -1668    1677      16
    1656    1662    1680    1683       3    1656    1662    1680    1686      26
    1656    1662   -1680    1686      27    1656    1662   -1680    1686      17
    1656    1662   -1680    1686       6    1728    1725    1731    1737       2
    1725    1731    1737    1743       4    1725    1731   -1737    1743       3
    1725    1731   -1737    1743       5    1725    1731   -1737    1743       6
    1725    1731    1737    1755       4    1725    1731   -1737    1755       3
    1725    1731   -1737    1755       5    1725    1731   -1737    1755       6
    1707    1698    1692    1725       9    1707    1698   -1692    1725      10
    1707    1698   -1692    1725      11    1707    1698   -1692    1725      12
    1698    1692    1725    1728       3    1698    1692    1725    1731       4
    1698    1692   -1725    1731       3    1698    1692   -1725    1731       5
    1698    1692   -1725    1731       6    1698    1707    1716    1719      15
    1698    1707   -1716    1719      16    1698    1707    1716    1722      15
    1698    1707   -1716    1722      16    1692    1698    1707    1716      19
    1692    1698   -1707    1716      20    1692    1698   -1707    1716      21
    1692    1698   -1707    1716      22    1692    1725    1731    1737       2
    1686    1692    1698    1707      23    1686    1692   -1698    1707      24
    1686    1692   -1698    1707      11    1686    1692   -1698    1707      25
    1686    1692    1725    1728       3    1686    1692    1725    1731      26
    1686    1692   -1725    1731      27    1686    1692   -1725    1731      17
    1686    1692   -1725    1731       6    1743    1737    1755    1758       3
    1743    1737    1755    1761       4    1743    1737   -1755    1761       3
    1743    1737   -1755    1761       5    1743    1737   -1755    1761       6
    1731    1737    1755    1758       3    1731    1737    1755    1761      26
    1731    1737   -1755    1761      27    1731    1737   -1755    1761      17
    1731    1737   -1755    1761       6    1785    1782    1788    1794       2
    1782    1788    1794    1800       4    1782    1788   -1794    1800       3
    1782    1788   -1794    1800       5    1782    1788   -1794    1800       6
    1782    1788    1794    1848       4    1782    1788   -1794    1848       3
    1782    1788   -1794    1848       5    1782    1788   -1794    1848       6
    1773    1782    1788    1794       2    1851    1848    1854    1860       2
    1848    1854    1860    1866       4    1848    1854   -1860    1866       3
    1848    1854   -1860    1866       5    1848    1854   -1860    1866       6
    1848    1854    1860    1896       4    1848    1854   -1860    1896       3
    1848    1854   -1860    1896       5    1848    1854   -1860    1896       6
    1809    1800    1794    1848      13    1809    1818    1827    1836      13
    1800    1794    1848    1851       3    1800    1794    1848    1854       4
    1800    1794   -1848    1854       3    1800    1794   -1848    1854       5
    1800    1794   -1848    1854       6    1800    1809    1818    1827      35
    1800    1809   -1818    1827      36    1800    1809   -1818    1827      37
    1794    1800    1809    1818      35    1794    1800   -1809    1818      36
    1794    1800   -1809    1818      37    1794    1848    1854    1860       2
    1788    1794    1800    1809      13    1788    1794    1848    1851       3
    1788    1794    1848    1854      26    1788    1794   -1848    1854      27
    1788    1794   -1848    1854      17    1788    1794   -1848    1854       6
    1899    1896    1902    1908       2    1896    1902    1908    1914       4
    1896    1902   -1908    1914       3    1896    1902   -1908    1914       5
    1896    1902   -1908    1914       6    1896    1902    1908    1962       4
    1896    1902   -1908    1962       3    1896    1902   -1908    1962       5
    1896    1902   -1908    1962       6    1884    1866    1860    1896      28
    1884    1866   -1860    1896      29    1884    1866   -1860    1896      30
    1884    1866   -1860    1896      31    1872    1866    1860    1896      28
    1872    1866   -1860    1896      29    1872    1866   -1860    1896      30
    1872    1866   -1860    1896      31    1866    1860    1896    1899       3
    1866    1860    1896    1902       4    1866    1860   -1896    1902       3
    1866    1860   -1896    1902       5    1866    1860   -1896    1902       6
    1860    1896    1902    1908       2    1854    1860    1866    1872      32
    1854    1860   -1866    1872      33    1854    1860   -1866    1872      30
    1854    1860   -1866    1872      34    1854    1860    1866    1884      32
    1854    1860   -1866    1884      33    1854    1860   -1866    1884      30
    1854    1860   -1866    1884      34    1854    1860    1896    1899       3
    1854    1860    1896    1902      26    1854    1860   -1896    1902      27
    1854    1860   -1896    1902      17    1854    1860   -1896    1902       6
    1965    1962    1968    1974       2    1962    1968    1974    1980       4
    1962    1968   -1974    1980       3    1962    1968   -1974    1980       5
    1962    1968   -1974    1980       6    1962    1968    1974    2013       4
    1962    1968   -1974    2013       3    1962    1968   -1974    2013       5
    1962    1968   -1974    2013       6    1923    1914    1908    1962      13
    1923    1932    1941    1950      13    1914    1908    1962    1965       3
    1914    1908    1962    1968       4    1914    1908   -1962    1968       3
    1914    1908   -1962    1968       5    1914    1908   -1962    1968       6
    1914    1923    1932    1941      35    1914    1923   -1932    1941      36
    1914    1923   -1932    1941      37    1908    1914    1923    1932      35
    1908    1914   -1923    1932      36    1908    1914   -1923    1932      37
    1908    1962    1968    1974       2    1902    1908    1914    1923      13
    1902    1908    1962    1965       3    1902    1908    1962    1968      26
    1902    1908   -1962    1968      27    1902    1908   -1962    1968      17
    1902    1908   -1962    1968       6    2016    2013    2019    2025       2
    2013    2019    2025    2031       4    2013    2019   -2025    2031       3
    2013    2019   -2025    2031       5    2013    2019   -2025    2031       6
    2013    2019    2025    2070       4    2013    2019   -2025    2070       3
    2013    2019   -2025    2070       5    2013    2019   -2025    2070       6
    1989    1980    1974    2013       9    1989    1980   -1974    2013      10
    1989    1980   -1974    2013      11    1989    1980   -1974    2013      12
    1980    1974    2013    2016       3    1980    1974    2013    2019       4
    1980    1974   -2013    2019       3    1980    1974   -2013    2019       5
    1980    1974   -2013    2019       6    1980    1989    1998    2001       4
    1980    1989    1998    2004      38    1980    1989   -1998    2004      39
    1980    1989   -1998    2004      40    1980    1989   -1998    2004      41
    1974    1980    1989    1998      42    1974    1980   -1989    1998      43
    1974    1980   -1989    1998      44    1974    1980   -1989    1998      45
    1974    2013    2019    2025       2    1968    1974    1980    1989      23
    1968    1974   -1980    1989      24    1968    1974   -1980    1989      11
    1968    1974   -1980    1989      25    1968    1974    2013    2016       3
    1968    1974    2013    2019      26    1968    1974   -2013    2019      27
    1968    1974   -2013    2019      17    1968    1974   -2013    2019       6
    2073    2070    2076    2082       2    2070    2076    2082    2088       4
    2070    2076   -2082    2088       3    2070    2076   -2082    2088       5
    2070    2076   -2082    2088       6    2070    2076    2082    2136       4
    2070    2076   -2082    2136       3    2070    2076   -2082    2136       5
    2070    2076   -2082    2136       6    2040    2031    2025    2070      46
    2040    2031   -2025    2070      47    2040    2031   -2025    2070      11
    2040    2031   -2025    2070      48    2031    2025    2070    2073       3
    2031    2025    2070    2076       4    2031    2025   -2070    2076       3
    2031    2025   -2070    2076       5    2031    2025   -2070    2076       6
    2025    2031    2040    2046      49    2025    2031   -2040    2046      50
    2025    2031   -2040    2046      51    2025    2031   -2040    2046      52
    2025    2031    2040    2058      49    2025    2031   -2040    2058      50
    2025    2031   -2040    2058      51    2025    2031   -2040    2058      52
    2025    2070    2076    2082       2    2019    2025    2031    2040      53
    2019    2025   -2031    2040      54    2019    2025   -2031    2040      11
    2019    2025   -2031    2040      55    2019    2025    2070    2073       3
    2019    2025    2070    2076      26    2019    2025   -2070    2076      27
    2019    2025   -2070    2076      17    2019    2025   -2070    2076       6
    2139    2136    2142    2148       2    2136    2142    2148    2154       4
    2136    2142   -2148    2154       3    2136    2142   -2148    2154       5
    2136    2142   -2148    2154       6    2136    2142    2148    2166       4
    2136    2142   -2148    2166       3    2136    2142   -2148    2166       5
    2136    2142   -2148    2166       6    2097    2088    2082    2136      13
    2097    2106    2115    2124      13    2088    2082    2136    2139       3
    2088    2082    2136    2142       4    2088    2082   -2136    2142       3
    2088    2082   -2136    2142       5    2088    2082   -2136    2142       6
    2088    2097    2106    2115      35    2088    2097   -2106    2115      36
    2088    2097   -2106    2115      37    2082    2088    2097    2106      35
    2082    2088   -2097    2106      36    2082    2088   -2097    2106      37
    2082    2136    2142    2148       2    2076    2082    2088    2097      13
    2076    2082    2136    2139       3    2076    2082    2136    2142      26
    2076    2082   -2136    2142      27    2076    2082   -2136    2142      17
    2076    2082   -2136    2142       6    2169    2166    2172    2178       2
    2166    2172    2178    2184       4    2166    2172   -2178    2184       3
    2166    2172   -2178    2184       5    2166    2172   -2178    2184       6
    2166    2172    2178    2232       4    2166    2172   -2178    2232       3
    2166    2172   -2178    2232       5    2166    2172   -2178    2232       6
    2154    2148    2166    2169       3    2154    2148    2166    2172       4
    2154    2148   -2166    2172       3    2154    2148   -2166    2172       5
    2154    2148   -2166    2172       6    2148    2166    2172    2178       2
    2142    2148    2166    2169       3    2142    2148    2166    2172      26
    2142    2148   -2166    2172      27    2142    2148   -2166    2172      17
    2142    2148   -2166    2172       6    2235    2232    2238    2244       2
    2232    2238    2244    2250       4    2232    2238   -2244    2250       3
    2232    2238   -2244    2250       5    2232    2238   -2244    2250       6
    2232    2238    2244    2280       4    2232    2238   -2244    2280       3
    2232    2238   -2244    2280       5    2232    2238   -2244    2280       6
    2193    2184    2178    2232      13    2193    2202    2211    2220      13
    2184    2178    2232    2235       3    2184    2178    2232    2238       4
    2184    2178   -2232    2238       3    2184    2178   -2232    2238       5
    2184    2178   -2232    2238       6    2184    2193    2202    2211      35
    2184    2193   -2202    2211      36    2184    2193   -2202    2211      37
    2178    2184    2193    2202      35    2178    2184   -2193    2202      36
    2178    2184   -2193    2202      37    2178    2232    2238    2244       2
    2172    2178    2184    2193      13    2172    2178    2232    2235       3
    2172    2178    2232    2238      26    2172    2178   -2232    2238      27
    2172    2178   -2232    2238      17    2172    2178   -2232    2238       6
    2283    2280    2286    2292       2    2280    2286    2292    2298       4
    2280    2286   -2292    2298       3    2280    2286   -2292    2298       5
    2280    2286   -2292    2298       6    2280    2286    2292    2325       4
    2280    2286   -2292    2325       3    2280    2286   -2292    2325       5
    2280    2286   -2292    2325       6    2268    2250    2244    2280      28
    2268    2250   -2244    2280      29    2268    2250   -2244    2280      30
    2268    2250   -2244    2280      31    2256    2250    2244    2280      28
    2256    2250   -2244    2280      29    2256    2250   -2244    2280      30
    2256    2250   -2244    2280      31    2250    2244    2280    2283       3
    2250    2244    2280    2286       4    2250    2244   -2280    2286       3
    2250    2244   -2280    2286       5    2250    2244   -2280    2286       6
    2244    2280    2286    2292       2    2238    2244    2250    2256      32
    2238    2244   -2250    2256      33    2238    2244   -2250    2256      30
    2238    2244   -2250    2256      34    2238    2244    2250    2268      32
    2238    2244   -2250    2268      33    2238    2244   -2250    2268      30
    2238    2244   -2250    2268      34    2238    2244    2280    2283       3
    2238    2244    2280    2286      26    2238    2244   -2280    2286      27
    2238    2244   -2280    2286      17    2238    2244   -2280    2286       6
    2328    2325    2331    2337       2    2325    2331    2337    2343       4
    2325    2331   -2337    2343       3    2325    2331   -2337    2343       5
    2325    2331   -2337    2343       6    2325    2331    2337    2370       4
    2325    2331   -2337    2370       3    2325    2331   -2337    2370       5
    2325    2331   -2337    2370       6    2307    2298    2292    2325       9
    2307    2298   -2292    2325      10    2307    2298   -2292    2325      11
    2307    2298   -2292    2325      12    2298    2292    2325    2328       3
    2298    2292    2325    2331       4    2298    2292   -2325    2331       3
    2298    2292   -2325    2331       5    2298    2292   -2325    2331       6
    2298    2307    2316    2319      15    2298    2307   -2316    2319      16
    2298    2307    2316    2322      15    2298    2307   -2316    2322      16
    2292    2298    2307    2316      19    2292    2298   -2307    2316      20
    2292    2298   -2307    2316      21    2292    2298   -2307    2316      22
    2292    2325    2331    2337       2    2286    2292    2298    2307      23
    2286    2292   -2298    2307      24    2286    2292   -2298    2307      11
    2286    2292   -2298    2307      25    2286    2292    2325    2328       3
    2286    2292    2325    2331      26    2286    2292   -2325    2331      27
    2286    2292   -2325    2331      17    2286    2292   -2325    2331       6
    2373    2370    2376    2382       2    2370    2376    2382    2388       4
    2370    2376   -2382    2388       3    2370    2376   -2382    2388       5
    2370    2376   -2382    2388       6    2370    2376    2382    2427       4
    2370    2376   -2382    2427       3    2370    2376   -2382    2427       5
    2370    2376   -2382    2427       6    2352    2343    2337    2370       9
    2352    2343   -2337    2370      10    2352    2343   -2337    2370      11
    2352    2343   -2337    2370      12    2343    2337    2370    2373       3
    2343    2337    2370    2376       4    2343    2337   -2370    2376       3
    2343    2337   -2370    2376       5    2343    2337   -2370    2376       6
    2343    2352    2361    2364      15    2343    2352   -2361    2364      16
    2343    2352    2361    2367      15    2343    2352   -2361    2367      16
    2337    2343    2352    2361      19    2337    2343   -2352    2361      20
    2337    2343   -2352    2361      21    2337    2343   -2352    2361      22
    2337    2370    2376    2382       2    2331    2337    2343    2352      23
    2331    2337   -2343    2352      24    2331    2337   -2343    2352      11
    2331    2337   -2343    2352      25    2331    2337    2370    2373       3
    2331    2337    2370    2376      26    2331    2337   -2370    2376      27
    2331    2337   -2370    2376      17    2331    2337   -2370    2376       6
    2430    2427    2433    2439       2    2427    2433    2439    2445       4
    2427    2433   -2439    2445       3    2427    2433   -2439    2445       5
    2427    2433   -2439    2445       6    2427    2433    2439    2493       4
    2427    2433   -2439    2493       3    2427    2433   -2439    2493       5
    2427    2433   -2439    2493       6    2397    2388    2382    2427      46
    2397    2388   -2382    2427      47    2397    2388   -2382    2427      11
    2397    2388   -2382    2427      48    2388    2382    2427    2430       3
    2388    2382    2427    2433       4    2388    2382   -2427    2433       3
    2388    2382   -2427    2433       5    2388    2382   -2427    2433       6
    2382    2388    2397    2403      49    2382    2388   -2397    2403      50
    2382    2388   -2397    2403      51    2382    2388   -2397    2403      52
    2382    2388    2397    2415      49    2382    2388   -2397    2415      50
    2382    2388   -2397    2415      51    2382    2388   -2397    2415      52
    2382    2427    2433    2439       2    2376    2382    2388    2397      53
    2376    2382   -2388    2397      54    2376    2382   -2388    2397      11
    2376    2382   -2388    2397      55    2376    2382    2427    2430       3
    2376    2382    2427    2433      26    2376    2382   -2427    2433      27
    2376    2382   -2427    2433      17    2376    2382   -2427    2433       6
    2496    2493    2499    2505       2    2493    2499    2505    2511       4
    2493    2499   -2505    2511       3    2493    2499   -2505    2511       5
    2493    2499   -2505    2511       6    2493    2499    2505    2526       4
    2493    2499   -2505    2526       3    2493    2499   -2505    2526       5
    2493    2499   -2505    2526       6    2454    2445    2439    2493      13
    2454    2463    2472    2481      13    2445    2439    2493    2496       3
    2445    2439    2493    2499       4    2445    2439   -2493    2499       3
    2445    2439   -2493    2499       5    2445    2439   -2493    2499       6
    2445    2454    2463    2472      35    2445    2454   -2463    2472      36
    2445    2454   -2463    2472      37    2439    2445    2454    2463      35
    2439    2445   -2454    2463      36    2439    2445   -2454    2463      37
    2439    2493    2499    2505       2    2433    2439    2445    2454      13
    2433    2439    2493    2496       3    2433    2439    2493    2499      26
    2433    2439   -2493    2499      27    2433    2439   -2493    2499      17
    2433    2439   -2493    2499       6    2529    2526    2532    2538       2
    2526    2532    2538    2544       4    2526    2532   -2538    2544       3
    2526    2532   -2538    2544       5    2526    2532   -2538    2544       6
    2526    2532    2538    2592       4    2526    2532   -2538    2592       3
    2526    2532   -2538    2592       5    2526    2532   -2538    2592       6
    2520    2511    2505    2526      56    2520    2511   -2505    2526      57
    2520    2511   -2505    2526      58    2520    2511   -2505    2526      59
    2511    2505    2526    2529       3    2511    2505    2526    2532       4
    2511    2505   -2526    2532       3    2511    2505   -2526    2532       5
    2511    2505   -2526    2532       6    2505    2526    2532    2538       2
    2499    2505    2511    2520      66    2499    2505   -2511    2520      67
    2499    2505   -2511    2520      58    2499    2505   -2511    2520      68
    2499    2505    2526    2529       3    2499    2505    2526    2532      26
    2499    2505   -2526    2532      27    2499    2505   -2526    2532      17
    2499    2505   -2526    2532       6    2595    2592    2598    2604       2
    2592    2598    2604    2610       4    2592    2598   -2604    2610       3
    2592    2598   -2604    2610       5    2592    2598   -2604    2610       6
    2592    2598    2604    2649       4    2592    2598   -2604    2649       3
    2592    2598   -2604    2649       5    2592    2598   -2604    2649       6
    2553    2544    2538    2592      13    2553    2562    2571    2580      13
    2544    2538    2592    2595       3    2544    2538    2592    2598       4
    2544    2538   -2592    2598       3    2544    2538   -2592    2598       5
    2544    2538   -2592    2598       6    2544    2553    2562    2571      35
    2544    2553   -2562    2571      36    2544    2553   -2562    2571      37
    2538    2544    2553    2562      35    2538    2544   -2553    2562      36
    2538    2544   -2553    2562      37    2538    2592    2598    2604       2
    2532    2538    2544    2553      13    2532    2538    2592    2595       3
    2532    2538    2592    2598      26    2532    2538   -2592    2598      27
    2532    2538   -2592    2598      17    2532    2538   -2592    2598       6
    2652    2649    2655    2661       2    2649    2655    2661    2667       4
    2649    2655   -2661    2667       3    2649    2655   -2661    2667       5
    2649    2655   -2661    2667       6    2649    2655    2661    2721       4
    2649    2655   -2661    2721       3    2649    2655   -2661    2721       5
    2649    2655   -2661    2721       6    2619    2610    2604    2649      46
    2619    2610   -2604    2649      47    2619    2610   -2604    2649      11
    2619    2610   -2604    2649      48    2610    2604    2649    2652       3
    2610    2604    2649    2655       4    2610    2604   -2649    2655       3
    2610    2604   -2649    2655       5    2610    2604   -2649    2655       6
    2604    2610    2619    2625      49    2604    2610   -2619    2625      50
    2604    2610   -2619    2625      51    2604    2610   -2619    2625      52
    2604    2610    2619    2637      49    2604    2610   -2619    2637      50
    2604    2610   -2619    2637      51    2604    2610   -2619    2637      52
    2604    2649    2655    2661       2    2598    2604    2610    2619      53
    2598    2604   -2610    2619      54    2598    2604   -2610    2619      11
    2598    2604   -2610    2619      55    2598    2604    2649    2652       3
    2598    2604    2649    2655      26    2598    2604   -2649    2655      27
    2598    2604   -2649    2655      17    2598    2604   -2649    2655       6
    2724    2721    2727    2733       2    2721    2727    2733    2739       4
    2721    2727   -2733    2739       3    2721    2727   -2733    2739       5
    2721    2727   -2733    2739       6    2721    2727    2733    2772       4
    2721    2727   -2733    2772       3    2721    2727   -2733    2772       5
    2721    2727   -2733    2772       6    2700    2694    2691    2718      69
    2700    2706   -2712    2718      69    2694    2691    2718    2712      70
    2694    2700   -2706    2712      69    2691    2694    2700    2706      69
    2691    2718   -2712    2706      71    2685    2679   -2676    2718      73
    2685    2691    2694    2700      69    2685    2691    2718    2712      70
    2679    2676   -2718    2691      75    2679    2676    2718    2712      75
    2679    2685    2691    2694      72    2679    2685   -2691    2718      72
    2676    2667    2661    2721      76    2676    2667   -2661    2721      77
    2676    2667   -2661    2721      78    2676    2667   -2661    2721      79
    2676    2679   -2685    2691      74    2676    2718   -2691    2685      70
    2676    2718    2691    2694      70    2676    2718    2712    2706      71
    2667    2661    2721    2724       3    2667    2661    2721    2727       4
    2667    2661   -2721    2727       3    2667    2661   -2721    2727       5
    2667    2661   -2721    2727       6    2667    2676    2679    2685      73
    2667    2676    2718    2691      75    2667    2676    2718    2712      75
    2661    2667    2676    2679       4    2661    2667   -2676    2679       3
[truncated: 204,785 more chars]
