# Supplementary material for: Folded-state compatibility and unfolded-state constraint govern staple-based stabilization: guidelines from a coiled-coil model
Source: RSC Chem Biol. 2026 Feb 24;7(4):737–50. doi: 10.1039/d5cb00326a (PMC12980645; doi:10.1039/d5cb00326a)
Supplement: CB-007-D5CB00326A-s047 [file CB-007-D5CB00326A-s047.pdb]

ATOM      1  H1  ACE     1      67.470  10.242  71.879  1.00  0.00
ATOM      2  CH3 ACE     1      66.629   9.783  72.358  1.00  0.00
ATOM      3  H2  ACE     1      65.930   9.454  71.615  1.00  0.00
ATOM      4  H3  ACE     1      66.155  10.493  73.005  1.00  0.00
ATOM      5  C   ACE     1      67.105   8.573  73.185  1.00  0.00
ATOM      6  O   ACE     1      66.484   8.241  74.228  1.00  0.00
ATOM      7  N   GLU     2      68.180   7.878  72.795  1.00  0.00
ATOM      8  H   GLU     2      68.666   8.137  71.960  1.00  0.00
ATOM      9  CA  GLU     2      68.650   6.731  73.592  1.00  0.00
ATOM     10  HA  GLU     2      68.166   5.840  73.253  1.00  0.00
ATOM     11  CB  GLU     2      70.174   6.581  73.432  1.00  0.00
ATOM     12  HB2 GLU     2      70.659   7.476  73.768  1.00  0.00
ATOM     13  HB3 GLU     2      70.511   5.750  74.016  1.00  0.00
ATOM     14  CG  GLU     2      70.520   6.335  71.952  1.00  0.00
ATOM     15  HG2 GLU     2      70.034   5.443  71.615  1.00  0.00
ATOM     16  HG3 GLU     2      70.188   7.164  71.366  1.00  0.00
ATOM     17  CD  GLU     2      72.045   6.177  71.804  1.00  0.00
ATOM     18  OE1 GLU     2      72.588   4.998  71.903  1.00  0.00
ATOM     19  OE2 GLU     2      72.789   7.220  71.580  1.00  0.00
ATOM     20  C   GLU     2      68.320   6.965  75.077  1.00  0.00
ATOM     21  O   GLU     2      67.241   6.539  75.564  1.00  0.00
ATOM     22  N   VAL     3      69.194   7.624  75.845  1.00  0.00
ATOM     23  H   VAL     3      70.030   7.992  75.437  1.00  0.00
ATOM     24  CA  VAL     3      68.939   7.818  77.280  1.00  0.00
ATOM     25  HA  VAL     3      69.388   7.020  77.833  1.00  0.00
ATOM     26  CB  VAL     3      69.554   9.162  77.721  1.00  0.00
ATOM     27  HB  VAL     3      69.111   9.958  77.159  1.00  0.00
ATOM     28  CG1 VAL     3      69.289   9.385  79.221  1.00  0.00
ATOM     29 HG11 VAL     3      69.719  10.318  79.523  1.00  0.00
ATOM     30 HG12 VAL     3      68.233   9.404  79.397  1.00  0.00
ATOM     31 HG13 VAL     3      69.731   8.589  79.784  1.00  0.00
ATOM     32  CG2 VAL     3      71.074   9.137  77.467  1.00  0.00
ATOM     33 HG21 VAL     3      71.502  10.070  77.773  1.00  0.00
ATOM     34 HG22 VAL     3      71.517   8.340  78.029  1.00  0.00
ATOM     35 HG23 VAL     3      71.259   8.984  76.423  1.00  0.00
ATOM     36  C   VAL     3      67.420   7.823  77.549  1.00  0.00
ATOM     37  O   VAL     3      66.986   7.423  78.660  1.00  0.00
ATOM     38  N   LYS     4      66.559   8.242  76.615  1.00  0.00
ATOM     39  H   LYS     4      66.895   8.571  75.732  1.00  0.00
ATOM     40  CA  LYS     4      65.112   8.216  76.893  1.00  0.00
ATOM     41  HA  LYS     4      64.947   8.358  77.940  1.00  0.00
ATOM     42  CB  LYS     4      64.408   9.344  76.115  1.00  0.00
ATOM     43  HB2 LYS     4      64.817  10.290  76.405  1.00  0.00
ATOM     44  HB3 LYS     4      64.554   9.202  75.064  1.00  0.00
ATOM     45  CG  LYS     4      62.903   9.312  76.442  1.00  0.00
ATOM     46  HG2 LYS     4      62.496   8.366  76.152  1.00  0.00
ATOM     47  HG3 LYS     4      62.768   9.451  77.494  1.00  0.00
ATOM     48  CD  LYS     4      62.174  10.435  75.683  1.00  0.00
ATOM     49  HD2 LYS     4      62.579  11.383  75.969  1.00  0.00
ATOM     50  HD3 LYS     4      62.302  10.297  74.630  1.00  0.00
ATOM     51  CE  LYS     4      60.674  10.390  76.032  1.00  0.00
ATOM     52  HE2 LYS     4      60.271   9.441  75.750  1.00  0.00
ATOM     53  HE3 LYS     4      60.548  10.532  77.084  1.00  0.00
ATOM     54  NZ  LYS     4      59.968  11.455  75.306  1.00  0.00
ATOM     55  HZ1 LYS     4      60.084  11.321  74.322  1.00  0.00
ATOM     56  HZ2 LYS     4      58.994  11.425  75.534  1.00  0.00
ATOM     57  HZ3 LYS     4      60.344  12.344  75.568  1.00  0.00
ATOM     58  C   LYS     4      64.535   6.853  76.458  1.00  0.00
ATOM     59  O   LYS     4      63.514   6.386  77.027  1.00  0.00
ATOM     60  N   GLN     5      65.133   6.171  75.475  1.00  0.00
ATOM     61  H   GLN     5      65.954   6.547  75.046  1.00  0.00
ATOM     62  CA  GLN     5      64.607   4.873  75.018  1.00  0.00
ATOM     63  HA  GLN     5      63.540   4.859  75.103  1.00  0.00
ATOM     64  CB  GLN     5      65.010   4.667  73.547  1.00  0.00
ATOM     65  HB2 GLN     5      64.599   5.456  72.951  1.00  0.00
ATOM     66  HB3 GLN     5      66.076   4.677  73.467  1.00  0.00
ATOM     67  CG  GLN     5      64.472   3.317  73.042  1.00  0.00
ATOM     68  HG2 GLN     5      64.876   2.525  73.634  1.00  0.00
ATOM     69  HG3 GLN     5      63.406   3.307  73.117  1.00  0.00
ATOM     70  CD  GLN     5      64.887   3.124  71.571  1.00  0.00
ATOM     71  OE1 GLN     5      65.961   3.630  71.150  1.00  0.00
ATOM     72  NE2 GLN     5      64.109   2.422  70.742  1.00  0.00
ATOM     73 HE21 GLN     5      64.382   2.296  69.786  1.00  0.00
ATOM     74 HE22 GLN     5      63.254   2.022  71.077  1.00  0.00
ATOM     75  C   GLN     5      65.202   3.753  75.894  1.00  0.00
ATOM     76  O   GLN     5      64.576   2.674  76.066  1.00  0.00
ATOM     77  N   LEU     6      66.388   3.949  76.476  1.00  0.00
ATOM     78  H   LEU     6      66.874   4.807  76.316  1.00  0.00
ATOM     79  CA  LEU     6      66.990   2.936  77.358  1.00  0.00
ATOM     80  HA  LEU     6      66.719   1.953  77.032  1.00  0.00
ATOM     81  CB  LEU     6      68.520   3.081  77.323  1.00  0.00
ATOM     82  HB2 LEU     6      68.791   4.071  77.628  1.00  0.00
ATOM     83  HB3 LEU     6      68.963   2.370  77.988  1.00  0.00
ATOM     84  CG  LEU     6      69.023   2.820  75.894  1.00  0.00
ATOM     85  HG  LEU     6      68.574   3.522  75.223  1.00  0.00
ATOM     86  CD1 LEU     6      70.553   2.977  75.849  1.00  0.00
ATOM     87 HD11 LEU     6      70.902   2.792  74.854  1.00  0.00
ATOM     88 HD12 LEU     6      70.819   3.972  76.142  1.00  0.00
ATOM     89 HD13 LEU     6      71.002   2.275  76.522  1.00  0.00
ATOM     90  CD2 LEU     6      68.641   1.388  75.476  1.00  0.00
ATOM     91 HD21 LEU     6      68.989   1.201  74.481  1.00  0.00
ATOM     92 HD22 LEU     6      69.094   0.688  76.150  1.00  0.00
ATOM     93 HD23 LEU     6      67.577   1.277  75.509  1.00  0.00
ATOM     94  C   LEU     6      66.481   3.150  78.794  1.00  0.00
ATOM     95  O   LEU     6      66.482   2.190  79.607  1.00  0.00
ATOM     96  N   GLU     7      66.030   4.347  79.181  1.00  0.00
ATOM     97  H   GLU     7      65.966   5.099  78.525  1.00  0.00
ATOM     98  CA  GLU     7      65.613   4.540  80.573  1.00  0.00
ATOM     99  HA  GLU     7      66.254   3.973  81.216  1.00  0.00
ATOM    100  CB  GLU     7      65.696   6.030  80.948  1.00  0.00
ATOM    101  HB2 GLU     7      66.702   6.374  80.838  1.00  0.00
ATOM    102  HB3 GLU     7      65.055   6.596  80.306  1.00  0.00
ATOM    103  CG  GLU     7      65.244   6.205  82.412  1.00  0.00
ATOM    104  HG2 GLU     7      64.238   5.856  82.517  1.00  0.00
ATOM    105  HG3 GLU     7      65.886   5.638  83.052  1.00  0.00
ATOM    106  CD  GLU     7      65.313   7.693  82.801  1.00  0.00
ATOM    107  OE1 GLU     7      64.278   8.461  82.620  1.00  0.00
ATOM    108  OE2 GLU     7      66.406   8.181  83.312  1.00  0.00
ATOM    109  C   GLU     7      64.172   4.049  80.746  1.00  0.00
ATOM    110  O   GLU     7      63.806   3.606  81.866  1.00  0.00
ATOM    111  N   ALA     8      63.295   4.071  79.738  1.00  0.00
ATOM    112  H   ALA     8      63.537   4.439  78.841  1.00  0.00
ATOM    113  CA  ALA     8      61.968   3.521  80.007  1.00  0.00
ATOM    114  HA  ALA     8      61.737   3.677  81.040  1.00  0.00
ATOM    115  CB  ALA     8      60.905   4.213  79.132  1.00  0.00
ATOM    116  HB1 ALA     8      59.940   3.799  79.346  1.00  0.00
ATOM    117  HB2 ALA     8      60.898   5.263  79.343  1.00  0.00
ATOM    118  HB3 ALA     8      61.138   4.058  78.098  1.00  0.00
ATOM    119  C   ALA     8      61.980   2.013  79.709  1.00  0.00
ATOM    120  O   ALA     8      61.361   1.231  80.478  1.00  0.00
ATOM    121  N   GLU     9      62.624   1.508  78.645  1.00  0.00
ATOM    122  H   GLU     9      63.008   2.105  77.942  1.00  0.00
ATOM    123  CA  GLU     9      62.724   0.048  78.538  1.00  0.00
ATOM    124  HA  GLU     9      61.785  -0.337  78.198  1.00  0.00
ATOM    125  CB  GLU     9      63.836  -0.354  77.550  1.00  0.00
ATOM    126  HB2 GLU     9      63.608   0.034  76.578  1.00  0.00
ATOM    127  HB3 GLU     9      64.769   0.050  77.885  1.00  0.00
ATOM    128  CG  GLU     9      63.943  -1.888  77.478  1.00  0.00
ATOM    129  HG2 GLU     9      64.168  -2.274  78.450  1.00  0.00
ATOM    130  HG3 GLU     9      63.013  -2.295  77.138  1.00  0.00
ATOM    131  CD  GLU     9      65.067  -2.278  76.499  1.00  0.00
ATOM    132  OE1 GLU     9      66.092  -1.490  76.338  1.00  0.00
ATOM    133  OE2 GLU     9      64.993  -3.394  75.834  1.00  0.00
ATOM    134  C   GLU     9      63.080  -0.515  79.925  1.00  0.00
ATOM    135  O   GLU     9      62.505  -1.534  80.389  1.00  0.00
ATOM    136  N   VAL    10      64.053   0.111  80.606  1.00  0.00
ATOM    137  H   VAL    10      64.560   0.842  80.151  1.00  0.00
ATOM    138  CA  VAL    10      64.423  -0.251  81.982  1.00  0.00
ATOM    139  HA  VAL    10      65.016  -1.141  81.963  1.00  0.00
ATOM    140  CB  VAL    10      65.237   0.900  82.597  1.00  0.00
ATOM    141  HB  VAL    10      64.636   1.784  82.631  1.00  0.00
ATOM    142  CG1 VAL    10      65.673   0.518  84.022  1.00  0.00
ATOM    143 HG11 VAL    10      66.240   1.320  84.448  1.00  0.00
ATOM    144 HG12 VAL    10      64.807   0.332  84.623  1.00  0.00
ATOM    145 HG13 VAL    10      66.278  -0.366  83.984  1.00  0.00
ATOM    146  CG2 VAL    10      66.483   1.163  81.730  1.00  0.00
ATOM    147 HG21 VAL    10      67.050   1.966  82.155  1.00  0.00
ATOM    148 HG22 VAL    10      67.086   0.280  81.693  1.00  0.00
ATOM    149 HG23 VAL    10      66.177   1.429  80.738  1.00  0.00
ATOM    150  C   VAL    10      63.163  -0.457  82.838  1.00  0.00
ATOM    151  O   VAL    10      63.136  -1.301  83.771  1.00  0.00
ATOM    152  N   GLU    11      62.107   0.312  82.566  1.00  0.00
ATOM    153  H   GLU    11      62.137   0.907  81.763  1.00  0.00
ATOM    154  CA  GLU    11      60.909   0.331  83.417  1.00  0.00
ATOM    155  HA  GLU    11      61.169   0.099  84.428  1.00  0.00
ATOM    156  CB  GLU    11      60.310   1.745  83.358  1.00  0.00
ATOM    157  HB2 GLU    11      60.043   1.982  82.348  1.00  0.00
ATOM    158  HB3 GLU    11      59.440   1.796  83.978  1.00  0.00
ATOM    159  CG  GLU    11      61.371   2.746  83.863  1.00  0.00
ATOM    160  HG2 GLU    11      61.637   2.504  84.871  1.00  0.00
ATOM    161  HG3 GLU    11      62.238   2.686  83.240  1.00  0.00
ATOM    162  CD  GLU    11      60.805   4.177  83.812  1.00  0.00
ATOM    163  OE1 GLU    11      60.180   4.666  84.843  1.00  0.00
ATOM    164  OE2 GLU    11      60.956   4.898  82.737  1.00  0.00
ATOM    165  C   GLU    11      59.903  -0.707  82.902  1.00  0.00
ATOM    166  O   GLU    11      59.049  -1.215  83.674  1.00  0.00
ATOM    167  N   GLU    12      59.967  -1.068  81.622  1.00  0.00
ATOM    168  H   GLU    12      60.647  -0.644  81.026  1.00  0.00
ATOM    169  CA  GLU    12      59.070  -2.090  81.078  1.00  0.00
ATOM    170  HA  GLU    12      58.104  -2.025  81.532  1.00  0.00
ATOM    171  CB  GLU    12      58.937  -1.878  79.559  1.00  0.00
ATOM    172  HB2 GLU    12      58.526  -0.909  79.371  1.00  0.00
ATOM    173  HB3 GLU    12      59.901  -1.952  79.103  1.00  0.00
ATOM    174  CG  GLU    12      58.006  -2.949  78.965  1.00  0.00
ATOM    175  HG2 GLU    12      58.415  -3.920  79.149  1.00  0.00
ATOM    176  HG3 GLU    12      57.042  -2.877  79.420  1.00  0.00
ATOM    177  CD  GLU    12      57.878  -2.724  77.447  1.00  0.00
ATOM    178  OE1 GLU    12      58.710  -3.302  76.630  1.00  0.00
ATOM    179  OE2 GLU    12      56.937  -1.953  76.982  1.00  0.00
ATOM    180  C   GLU    12      59.685  -3.466  81.386  1.00  0.00
ATOM    181  O   GLU    12      58.963  -4.494  81.463  1.00  0.00
ATOM    182  N   LEU    13      61.004  -3.536  81.587  1.00  0.00
ATOM    183  H   LEU    13      61.557  -2.708  81.501  1.00  0.00
ATOM    184  CA  LEU    13      61.655  -4.801  81.947  1.00  0.00
ATOM    185  HA  LEU    13      61.153  -5.619  81.475  1.00  0.00
ATOM    186  CB  LEU    13      63.123  -4.755  81.480  1.00  0.00
ATOM    187  HB2 LEU    13      63.625  -3.946  81.968  1.00  0.00
ATOM    188  HB3 LEU    13      63.607  -5.677  81.728  1.00  0.00
ATOM    189  CG  LEU    13      63.170  -4.538  79.954  1.00  0.00
ATOM    190  HG  LEU    13      62.681  -3.618  79.711  1.00  0.00
ATOM    191  CD1 LEU    13      64.638  -4.475  79.490  1.00  0.00
ATOM    192 HD11 LEU    13      64.670  -4.322  78.430  1.00  0.00
ATOM    193 HD12 LEU    13      65.134  -3.665  79.983  1.00  0.00
ATOM    194 HD13 LEU    13      65.129  -5.395  79.733  1.00  0.00
ATOM    195  CD2 LEU    13      62.457  -5.702  79.243  1.00  0.00
ATOM    196 HD21 LEU    13      62.491  -5.547  78.184  1.00  0.00
ATOM    197 HD22 LEU    13      62.947  -6.622  79.485  1.00  0.00
ATOM    198 HD23 LEU    13      61.436  -5.745  79.565  1.00  0.00
ATOM    199  C   LEU    13      61.593  -4.975  83.482  1.00  0.00
ATOM    200  O   LEU    13      61.597  -6.125  83.993  1.00  0.00
ATOM    201  N   GLU    14      61.524  -3.885  84.262  1.00  0.00
ATOM    202  H   GLU    14      61.529  -2.980  83.837  1.00  0.00
ATOM    203  CA  GLU    14      61.433  -3.991  85.732  1.00  0.00
ATOM    204  HA  GLU    14      61.965  -4.857  86.068  1.00  0.00
ATOM    205  CB  GLU    14      62.044  -2.734  86.372  1.00  0.00
ATOM    206  HB2 GLU    14      61.512  -1.868  86.036  1.00  0.00
ATOM    207  HB3 GLU    14      61.972  -2.806  87.437  1.00  0.00
ATOM    208  CG  GLU    14      63.524  -2.618  85.967  1.00  0.00
ATOM    209  HG2 GLU    14      64.054  -3.485  86.302  1.00  0.00
ATOM    210  HG3 GLU    14      63.597  -2.545  84.903  1.00  0.00
ATOM    211  CD  GLU    14      64.132  -1.360  86.614  1.00  0.00
ATOM    212  OE1 GLU    14      63.381  -0.323  86.850  1.00  0.00
ATOM    213  OE2 GLU    14      65.396  -1.335  86.924  1.00  0.00
ATOM    214  C   GLU    14      59.953  -4.107  86.144  1.00  0.00
ATOM    215  O   GLU    14      59.634  -4.682  87.217  1.00  0.00
ATOM    216  N   SER    15      59.013  -3.603  85.342  1.00  0.00
ATOM    217  H   SER    15      59.282  -3.148  84.494  1.00  0.00
ATOM    218  CA  SER    15      57.587  -3.726  85.677  1.00  0.00
ATOM    219  HA  SER    15      57.439  -3.638  86.733  1.00  0.00
ATOM    220  CB  SER    15      56.794  -2.616  84.964  1.00  0.00
ATOM    221  HB2 SER    15      57.142  -1.660  85.293  1.00  0.00
ATOM    222  HB3 SER    15      56.932  -2.701  83.907  1.00  0.00
ATOM    223  OG  SER    15      55.404  -2.751  85.277  1.00  0.00
ATOM    224  HG  SER    15      54.906  -2.060  84.833  1.00  0.00
ATOM    225  C   SER    15      57.117  -5.108  85.211  1.00  0.00
ATOM    226  O   SER    15      56.105  -5.655  85.722  1.00  0.00
ATOM    227  N   GLU    16      57.825  -5.727  84.265  1.00  0.00
ATOM    228  H   GLU    16      58.621  -5.270  83.867  1.00  0.00
ATOM    229  CA  GLU    16      57.466  -7.073  83.819  1.00  0.00
ATOM    230  HA  GLU    16      56.401  -7.183  83.810  1.00  0.00
ATOM    231  CB  GLU    16      58.018  -7.312  82.401  1.00  0.00
ATOM    232  HB2 GLU    16      57.592  -6.600  81.725  1.00  0.00
ATOM    233  HB3 GLU    16      59.083  -7.201  82.409  1.00  0.00
ATOM    234  CG  GLU    16      57.654  -8.738  81.947  1.00  0.00
ATOM    235  HG2 GLU    16      58.081  -9.447  82.626  1.00  0.00
ATOM    236  HG3 GLU    16      56.590  -8.849  81.939  1.00  0.00
ATOM    237  CD  GLU    16      58.207  -8.988  80.532  1.00  0.00
ATOM    238  OE1 GLU    16      58.329  -7.996  79.697  1.00  0.00
ATOM    239  OE2 GLU    16      58.553 -10.189  80.171  1.00  0.00
ATOM    240  C   GLU    16      58.072  -8.097  84.793  1.00  0.00
ATOM    241  O   GLU    16      57.534  -9.228  84.914  1.00  0.00
ATOM    242  N   LEU    17      59.162  -7.807  85.523  1.00  0.00
ATOM    243  H   LEU    17      59.591  -6.905  85.474  1.00  0.00
ATOM    244  CA  LEU    17      59.698  -8.854  86.401  1.00  0.00
ATOM    245  HA  LEU    17      59.522  -9.803  85.939  1.00  0.00
ATOM    246  CB  LEU    17      61.211  -8.641  86.619  1.00  0.00
ATOM    247  HB2 LEU    17      61.365  -7.703  87.111  1.00  0.00
ATOM    248  HB3 LEU    17      61.598  -9.432  87.225  1.00  0.00
ATOM    249  CG  LEU    17      61.941  -8.621  85.263  1.00  0.00
ATOM    250  HG  LEU    17      61.547  -7.830  84.659  1.00  0.00
ATOM    251  CD1 LEU    17      63.445  -8.384  85.500  1.00  0.00
ATOM    252 HD11 LEU    17      63.956  -8.363  84.560  1.00  0.00
ATOM    253 HD12 LEU    17      63.583  -7.449  86.004  1.00  0.00
ATOM    254 HD13 LEU    17      63.840  -9.176  86.103  1.00  0.00
ATOM    255  CD2 LEU    17      61.740  -9.963  84.540  1.00  0.00
ATOM    256 HD21 LEU    17      62.250  -9.941  83.598  1.00  0.00
ATOM    257 HD22 LEU    17      62.135 -10.755  85.142  1.00  0.00
ATOM    258 HD23 LEU    17      60.695 -10.127  84.376  1.00  0.00
ATOM    259  C   LEU    17      58.979  -8.805  87.767  1.00  0.00
ATOM    260  O   LEU    17      58.663  -9.877  88.345  1.00  0.00
ATOM    261  N   TRP    18      58.695  -7.628  88.346  1.00  0.00
ATOM    262  H   TRP    18      59.077  -6.783  87.971  1.00  0.00
ATOM    263  CA  TRP    18      57.832  -7.579  89.540  1.00  0.00
ATOM    264  HA  TRP    18      58.405  -7.828  90.409  1.00  0.00
ATOM    265  CB  TRP    18      57.260  -6.161  89.710  1.00  0.00
ATOM    266  HB2 TRP    18      56.718  -5.880  88.832  1.00  0.00
ATOM    267  HB3 TRP    18      56.603  -6.142  90.556  1.00  0.00
ATOM    268  CG  TRP    18      58.421  -5.175  89.952  1.00  0.00
ATOM    269  CD1 TRP    18      59.654  -5.476  90.554  1.00  0.00
ATOM    270  HD1 TRP    18      59.953  -6.435  90.925  1.00  0.00
ATOM    271  NE1 TRP    18      60.399  -4.349  90.594  1.00  0.00
ATOM    272  HE1 TRP    18      61.323  -4.273  90.972  1.00  0.00
ATOM    273  CE2 TRP    18      59.694  -3.347  90.040  1.00  0.00
ATOM    274  CZ2 TRP    18      60.056  -2.015  89.866  1.00  0.00
ATOM    275  HZ2 TRP    18      61.010  -1.653  90.192  1.00  0.00
ATOM    276  CH2 TRP    18      59.121  -1.156  89.251  1.00  0.00
ATOM    277  HH2 TRP    18      59.364  -0.125  89.103  1.00  0.00
ATOM    278  CZ3 TRP    18      57.861  -1.655  88.822  1.00  0.00
ATOM    279  HZ3 TRP    18      57.159  -0.996  88.356  1.00  0.00
ATOM    280  CE3 TRP    18      57.527  -3.012  89.016  1.00  0.00
ATOM    281  HE3 TRP    18      56.585  -3.403  88.698  1.00  0.00
ATOM    282  CD2 TRP    18      58.474  -3.824  89.627  1.00  0.00
ATOM    283  C   TRP    18      56.673  -8.580  89.366  1.00  0.00
ATOM    284  O   TRP    18      56.154  -9.135  90.368  1.00  0.00
ATOM    285  N   HID    19      56.224  -8.847  88.134  1.00  0.00
ATOM    286  H   HID    19      56.671  -8.423  87.346  1.00  0.00
ATOM    287  CA  HID    19      55.084  -9.751  87.918  1.00  0.00
ATOM    288  HA  HID    19      54.406  -9.686  88.743  1.00  0.00
ATOM    289  CB  HID    19      54.356  -9.345  86.624  1.00  0.00
ATOM    290  HB2 HID    19      55.036  -9.409  85.799  1.00  0.00
ATOM    291  HB3 HID    19      53.529 -10.002  86.458  1.00  0.00
ATOM    292  CG  HID    19      53.847  -7.895  86.760  1.00  0.00
ATOM    293  ND1 HID    19      53.692  -7.020  85.780  1.00  0.00
ATOM    294  HD1 HID    19      53.890  -7.181  84.810  1.00  0.00
ATOM    295  CE1 HID    19      53.230  -5.878  86.311  1.00  0.00
ATOM    296  HE1 HID    19      53.011  -4.993  85.754  1.00  0.00
ATOM    297  NE2 HID    19      53.076  -6.007  87.649  1.00  0.00
ATOM    298  CD2 HID    19      53.457  -7.263  87.939  1.00  0.00
ATOM    299  HD2 HID    19      53.465  -7.705  88.912  1.00  0.00
ATOM    300  C   HID    19      55.602 -11.194  87.797  1.00  0.00
ATOM    301  O   HID    19      54.867 -12.163  88.117  1.00  0.00
ATOM    302  N   LEU    20      56.845 -11.401  87.359  1.00  0.00
ATOM    303  H   LEU    20      57.411 -10.622  87.091  1.00  0.00
ATOM    304  CA  LEU    20      57.396 -12.758  87.283  1.00  0.00
ATOM    305  HA  LEU    20      56.624 -13.457  87.032  1.00  0.00
ATOM    306  CB  LEU    20      58.491 -12.811  86.205  1.00  0.00
ATOM    307  HB2 LEU    20      59.278 -12.133  86.458  1.00  0.00
ATOM    308  HB3 LEU    20      58.882 -13.806  86.147  1.00  0.00
ATOM    309  CG  LEU    20      57.889 -12.411  84.845  1.00  0.00
ATOM    310  HG  LEU    20      57.516 -11.409  84.902  1.00  0.00
ATOM    311  CD1 LEU    20      58.980 -12.495  83.762  1.00  0.00
ATOM    312 HD11 LEU    20      58.566 -12.212  82.816  1.00  0.00
ATOM    313 HD12 LEU    20      59.784 -11.832  84.013  1.00  0.00
ATOM    314 HD13 LEU    20      59.350 -13.498  83.706  1.00  0.00
ATOM    315  CD2 LEU    20      56.735 -13.365  84.486  1.00  0.00
ATOM    316 HD21 LEU    20      56.321 -13.081  83.540  1.00  0.00
ATOM    317 HD22 LEU    20      57.105 -14.367  84.429  1.00  0.00
ATOM    318 HD23 LEU    20      55.977 -13.305  85.240  1.00  0.00
ATOM    319  C   LEU    20      57.984 -13.107  88.657  1.00  0.00
ATOM    320  O   LEU    20      58.091 -14.306  89.029  1.00  0.00
ATOM    321  N   GLU    21      58.359 -12.104  89.453  1.00  0.00
ATOM    322  H   GLU    21      58.287 -11.163  89.126  1.00  0.00
ATOM    323  CA  GLU    21      58.847 -12.361  90.809  1.00  0.00
ATOM    324  HA  GLU    21      59.425 -13.263  90.830  1.00  0.00
ATOM    325  CB  GLU    21      59.721 -11.183  91.276  1.00  0.00
ATOM    326  HB2 GLU    21      59.142 -10.285  91.263  1.00  0.00
ATOM    327  HB3 GLU    21      60.068 -11.371  92.272  1.00  0.00
ATOM    328  CG  GLU    21      60.928 -11.026  90.336  1.00  0.00
ATOM    329  HG2 GLU    21      61.509 -11.925  90.347  1.00  0.00
ATOM    330  HG3 GLU    21      60.583 -10.838  89.342  1.00  0.00
ATOM    331  CD  GLU    21      61.794  -9.846  90.814  1.00  0.00
ATOM    332  OE1 GLU    21      61.241  -8.841  91.430  1.00  0.00
ATOM    333  OE2 GLU    21      63.078  -9.854  90.601  1.00  0.00
ATOM    334  C   GLU    21      57.630 -12.509  91.730  1.00  0.00
ATOM    335  O   GLU    21      57.705 -13.195  92.784  1.00  0.00
ATOM    336  N   ASN    22      56.486 -11.914  91.388  1.00  0.00
ATOM    337  H   ASN    22      56.440 -11.344  90.568  1.00  0.00
ATOM    338  CA  ASN    22      55.291 -12.111  92.209  1.00  0.00
ATOM    339  HA  ASN    22      55.574 -12.210  93.238  1.00  0.00
ATOM    340  CB  ASN    22      54.338 -10.912  92.058  1.00  0.00
ATOM    341  HB2 ASN    22      54.058 -10.806  91.033  1.00  0.00
ATOM    342  HB3 ASN    22      53.462 -11.078  92.654  1.00  0.00
ATOM    343  CG  ASN    22      55.040  -9.629  92.535  1.00  0.00
ATOM    344  OD1 ASN    22      55.922  -9.690  93.432  1.00  0.00
ATOM    345  ND2 ASN    22      54.710  -8.451  91.999  1.00  0.00
ATOM    346 HD21 ASN    22      55.164  -7.614  92.311  1.00  0.00
ATOM    347 HD22 ASN    22      54.007  -8.407  91.285  1.00  0.00
ATOM    348  C   ASN    22      54.585 -13.391  91.748  1.00  0.00
ATOM    349  O   ASN    22      53.921 -14.063  92.578  1.00  0.00
ATOM    350  N   GLU    23      54.664 -13.810  90.477  1.00  0.00
ATOM    351  H   GLU    23      55.155 -13.281  89.782  1.00  0.00
ATOM    352  CA  GLU    23      54.011 -15.076  90.149  1.00  0.00
ATOM    353  HA  GLU    23      53.176 -15.199  90.803  1.00  0.00
ATOM    354  CB  GLU    23      53.534 -15.102  88.686  1.00  0.00
ATOM    355  HB2 GLU    23      52.824 -14.322  88.521  1.00  0.00
ATOM    356  HB3 GLU    23      54.373 -14.965  88.034  1.00  0.00
ATOM    357  CG  GLU    23      52.884 -16.472  88.396  1.00  0.00
ATOM    358  HG2 GLU    23      53.600 -17.249  88.572  1.00  0.00
ATOM    359  HG3 GLU    23      52.043 -16.611  89.042  1.00  0.00
ATOM    360  CD  GLU    23      52.421 -16.530  86.928  1.00  0.00
ATOM    361  OE1 GLU    23      53.057 -15.846  86.020  1.00  0.00
ATOM    362  OE2 GLU    23      51.399 -17.264  86.598  1.00  0.00
ATOM    363  C   GLU    23      54.995 -16.231  90.353  1.00  0.00
ATOM    364  O   GLU    23      54.567 -17.297  90.868  1.00  0.00
ATOM    365  N   VAL    24      56.290 -16.176  89.990  1.00  0.00
ATOM    366  H   VAL    24      56.680 -15.398  89.501  1.00  0.00
ATOM    367  CA  VAL    24      57.066 -17.355  90.352  1.00  0.00
ATOM    368  HA  VAL    24      56.853 -18.132  89.647  1.00  0.00
ATOM    369  CB  VAL    24      58.586 -17.087  90.367  1.00  0.00
ATOM    370  HB  VAL    24      58.801 -16.309  91.070  1.00  0.00
ATOM    371  CG1 VAL    24      59.330 -18.374  90.779  1.00  0.00
ATOM    372 HG11 VAL    24      60.385 -18.187  90.793  1.00  0.00
ATOM    373 HG12 VAL    24      59.009 -18.677  91.756  1.00  0.00
ATOM    374 HG13 VAL    24      59.114 -19.152  90.076  1.00  0.00
ATOM    375  CG2 VAL    24      59.055 -16.658  88.967  1.00  0.00
ATOM    376 HG21 VAL    24      60.111 -16.475  88.986  1.00  0.00
ATOM    377 HG22 VAL    24      58.841 -17.437  88.264  1.00  0.00
ATOM    378 HG23 VAL    24      58.543 -15.764  88.676  1.00  0.00
ATOM    379  C   VAL    24      56.618 -17.739  91.759  1.00  0.00
ATOM    380  O   VAL    24      56.339 -18.930  92.067  1.00  0.00
ATOM    381  N   ALA    25      56.553 -16.751  92.667  1.00  0.00
ATOM    382  H   ALA    25      56.948 -15.861  92.442  1.00  0.00
ATOM    383  CA  ALA    25      55.954 -16.956  93.984  1.00  0.00
ATOM    384  HA  ALA    25      56.605 -17.585  94.551  1.00  0.00
ATOM    385  CB  ALA    25      55.785 -15.610  94.700  1.00  0.00
ATOM    386  HB1 ALA    25      55.355 -15.774  95.667  1.00  0.00
ATOM    387  HB2 ALA    25      56.742 -15.140  94.812  1.00  0.00
ATOM    388  HB3 ALA    25      55.143 -14.976  94.126  1.00  0.00
ATOM    389  C   ALA    25      54.554 -17.578  93.854  1.00  0.00
ATOM    390  O   ALA    25      54.184 -18.448  94.682  1.00  0.00
ATOM    391  N   ARG    26      53.699 -17.176  92.877  1.00  0.00
ATOM    392  H   ARG    26      53.982 -16.527  92.170  1.00  0.00
ATOM    393  CA  ARG    26      52.333 -17.717  92.924  1.00  0.00
ATOM    394  HA  ARG    26      52.137 -17.994  93.936  1.00  0.00
ATOM    395  CB  ARG    26      51.252 -16.697  92.496  1.00  0.00
ATOM    396  HB2 ARG    26      51.692 -15.941  91.880  1.00  0.00
ATOM    397  HB3 ARG    26      50.468 -17.178  91.944  1.00  0.00
ATOM    398  CG  ARG    26      50.698 -16.069  93.799  1.00  0.00
ATOM    399  HG2 ARG    26      50.219 -16.835  94.372  1.00  0.00
ATOM    400  HG3 ARG    26      51.515 -15.660  94.351  1.00  0.00
ATOM    401  CD  ARG    26      49.693 -14.938  93.520  1.00  0.00
ATOM    402  HD2 ARG    26      50.170 -14.172  92.947  1.00  0.00
ATOM    403  HD3 ARG    26      48.850 -15.309  92.978  1.00  0.00
ATOM    404  NE  ARG    26      49.255 -14.382  94.815  1.00  0.00
ATOM    405  HE  ARG    26      49.852 -14.461  95.615  1.00  0.00
ATOM    406  CZ  ARG    26      48.073 -13.769  94.934  1.00  0.00
ATOM    407  NH1 ARG    26      47.284 -13.629  93.865  1.00  0.00
ATOM    408 HH11 ARG    26      47.581 -13.990  92.978  1.00  0.00
ATOM    409 HH12 ARG    26      46.402 -13.165  93.948  1.00  0.00
ATOM    410  NH2 ARG    26      47.688 -13.295  96.128  1.00  0.00
ATOM    411 HH21 ARG    26      48.284 -13.408  96.926  1.00  0.00
ATOM    412 HH22 ARG    26      46.807 -12.828  96.222  1.00  0.00
ATOM    413  C   ARG    26      52.231 -18.946  92.019  1.00  0.00
ATOM    414  O   ARG    26      51.503 -19.893  92.418  1.00  0.00
ATOM    415  N   LEU    27      52.873 -19.093  90.836  1.00  0.00
ATOM    416  H   LEU    27      53.366 -18.359  90.382  1.00  0.00
ATOM    417  CA  LEU    27      52.770 -20.450  90.321  1.00  0.00
ATOM    418  HA  LEU    27      51.917 -20.558  89.679  1.00  0.00
ATOM    419  CB  LEU    27      54.003 -20.926  89.504  1.00  0.00
ATOM    420  HB2 LEU    27      54.886 -20.849  90.097  1.00  0.00
ATOM    421  HB3 LEU    27      53.833 -21.944  89.224  1.00  0.00
ATOM    422  CG  LEU    27      54.180 -20.080  88.218  1.00  0.00
ATOM    423  HG  LEU    27      54.444 -19.074  88.482  1.00  0.00
ATOM    424  CD1 LEU    27      55.283 -20.707  87.329  1.00  0.00
ATOM    425 HD11 LEU    27      55.391 -20.122  86.435  1.00  0.00
ATOM    426 HD12 LEU    27      56.214 -20.729  87.853  1.00  0.00
ATOM    427 HD13 LEU    27      54.998 -21.708  87.063  1.00  0.00
ATOM    428  CD2 LEU    27      52.861 -20.081  87.427  1.00  0.00
ATOM    429 HD21 LEU    27      52.984 -19.512  86.527  1.00  0.00
ATOM    430 HD22 LEU    27      52.596 -21.086  87.182  1.00  0.00
ATOM    431 HD23 LEU    27      52.089 -19.636  88.026  1.00  0.00
ATOM    432  C   LEU    27      52.610 -21.243  91.612  1.00  0.00
ATOM    433  O   LEU    27      53.178 -22.351  91.813  1.00  0.00
ATOM    434  N   GLU    28      51.804 -20.632  92.516  1.00  0.00
ATOM    435  H   GLU    28      51.208 -19.904  92.185  1.00  0.00
ATOM    436  CA  GLU    28      51.755 -21.002  93.936  1.00  0.00
ATOM    437  HA  GLU    28      52.175 -21.969  94.054  1.00  0.00
ATOM    438  CB  GLU    28      52.554 -19.994  94.811  1.00  0.00
ATOM    439  HB2 GLU    28      52.086 -19.034  94.783  1.00  0.00
ATOM    440  HB3 GLU    28      52.568 -20.346  95.820  1.00  0.00
ATOM    441  CG  GLU    28      53.978 -19.873  94.268  1.00  0.00
ATOM    442  HG2 GLU    28      54.452 -20.827  94.279  1.00  0.00
ATOM    443  HG3 GLU    28      53.935 -19.500  93.273  1.00  0.00
ATOM    444  CD  GLU    28      54.775 -18.883  95.144  1.00  0.00
ATOM    445  OE1 GLU    28      54.152 -17.927  95.766  1.00  0.00
ATOM    446  OE2 GLU    28      56.072 -18.999  95.262  1.00  0.00
ATOM    447  C   GLU    28      50.289 -21.008  94.384  1.00  0.00
ATOM    448  O   GLU    28      49.942 -21.807  95.288  1.00  0.00
ATOM    449  N   PRB    29      49.342 -20.218  93.843  1.00  0.00
ATOM    450  H   PRB    29      49.538 -19.537  93.138  1.00  0.00
ATOM    451  C   PRB    29      47.481 -21.713  93.637  1.00  0.00
ATOM    452  O   PRB    29      46.761 -21.723  92.612  1.00  0.00
ATOM    453  CA  PRB    29      48.005 -20.454  94.364  1.00  0.00
ATOM    454  HA  PRB    29      48.081 -20.702  95.393  1.00  0.00
ATOM    455  CB  PRB    29      47.114 -19.167  94.263  1.00  0.00
ATOM    456  HB2 PRB    29      46.165 -19.391  94.700  1.00  0.00
ATOM    457  HB3 PRB    29      47.614 -18.417  94.824  1.00  0.00
ATOM    458  CG  PRB    29      46.846 -18.575  92.848  1.00  0.00
ATOM    459  CD  PRB    29      45.682 -18.722  92.109  1.00  0.00
ATOM    460  HD1 PRB    29      44.854 -19.357  92.354  1.00  0.00
ATOM    461  N   GLU    30      47.916 -22.827  94.227  1.00  0.00
ATOM    462  H   GLU    30      48.463 -22.710  95.057  1.00  0.00
ATOM    463  CA  GLU    30      47.665 -24.197  93.740  1.00  0.00
ATOM    464  HA  GLU    30      46.812 -24.610  94.242  1.00  0.00
ATOM    465  CB  GLU    30      47.454 -24.218  92.226  1.00  0.00
ATOM    466  HB2 GLU    30      46.555 -23.700  91.963  1.00  0.00
ATOM    467  HB3 GLU    30      48.289 -23.742  91.758  1.00  0.00
ATOM    468  CG  GLU    30      47.376 -25.693  91.788  1.00  0.00
ATOM    469  HG2 GLU    30      48.255 -26.197  92.133  1.00  0.00
ATOM    470  HG3 GLU    30      46.508 -26.138  92.220  1.00  0.00
ATOM    471  CD  GLU    30      47.317 -25.818  90.256  1.00  0.00
ATOM    472  OE1 GLU    30      48.424 -25.916  89.577  1.00  0.00
ATOM    473  OE2 GLU    30      46.175 -25.838  89.638  1.00  0.00
ATOM    474  C   GLU    30      48.911 -25.072  93.989  1.00  0.00
ATOM    475  O   GLU    30      48.773 -26.289  94.297  1.00  0.00
ATOM    476  N   ASN    31      50.134 -24.535  93.821  1.00  0.00
ATOM    477  H   ASN    31      50.251 -23.543  93.745  1.00  0.00
ATOM    478  CA  ASN    31      51.294 -25.433  93.716  1.00  0.00
ATOM    479  HA  ASN    31      50.936 -26.387  93.393  1.00  0.00
ATOM    480  CB  ASN    31      52.262 -24.844  92.675  1.00  0.00
ATOM    481  HB2 ASN    31      51.768 -24.762  91.729  1.00  0.00
ATOM    482  HB3 ASN    31      52.573 -23.869  92.999  1.00  0.00
ATOM    483  CG  ASN    31      53.503 -25.743  92.524  1.00  0.00
ATOM    484  OD1 ASN    31      54.504 -25.563  93.266  1.00  0.00
ATOM    485  ND2 ASN    31      53.520 -26.715  91.607  1.00  0.00
ATOM    486 HD21 ASN    31      54.330 -27.292  91.510  1.00  0.00
ATOM    487 HD22 ASN    31      52.726 -26.858  91.020  1.00  0.00
ATOM    488  C   ASN    31      52.063 -25.601  95.044  1.00  0.00
ATOM    489  O   ASN    31      52.446 -26.753  95.381  1.00  0.00
ATOM    490  N   ALA    32      52.376 -24.553  95.830  1.00  0.00
ATOM    491  H   ALA    32      52.068 -23.630  95.589  1.00  0.00
ATOM    492  CA  ALA    32      53.200 -24.773  97.037  1.00  0.00
ATOM    493  HA  ALA    32      54.232 -24.807  96.748  1.00  0.00
ATOM    494  CB  ALA    32      52.994 -23.621  98.047  1.00  0.00
ATOM    495  HB1 ALA    32      53.595 -23.798  98.916  1.00  0.00
ATOM    496  HB2 ALA    32      53.285 -22.694  97.597  1.00  0.00
ATOM    497  HB3 ALA    32      51.964 -23.572  98.330  1.00  0.00
ATOM    498  C   ALA    32      52.799 -26.100  97.711  1.00  0.00
ATOM    499  O   ALA    32      53.664 -26.806  98.294  1.00  0.00
ATOM    500  N   GLU    33      51.512 -26.470  97.694  1.00  0.00
ATOM    501  H   GLU    33      50.854 -25.936  97.163  1.00  0.00
ATOM    502  CA  GLU    33      51.056 -27.623  98.483  1.00  0.00
ATOM    503  HA  GLU    33      51.790 -27.823  99.236  1.00  0.00
ATOM    504  CB  GLU    33      49.706 -27.247  99.107  1.00  0.00
ATOM    505  HB2 GLU    33      48.994 -27.080  98.327  1.00  0.00
ATOM    506  HB3 GLU    33      49.367 -28.039  99.740  1.00  0.00
ATOM    507  CG  GLU    33      49.867 -25.950  99.925  1.00  0.00
ATOM    508  HG2 GLU    33      50.571 -26.110 100.716  1.00  0.00
ATOM    509  HG3 GLU    33      50.224 -25.170  99.285  1.00  0.00
ATOM    510  CD  GLU    33      48.505 -25.543 100.515  1.00  0.00
ATOM    511  OE1 GLU    33      47.407 -25.856  99.887  1.00  0.00
ATOM    512  OE2 GLU    33      48.450 -24.887 101.637  1.00  0.00
ATOM    513  C   GLU    33      50.829 -28.895  97.625  1.00  0.00
ATOM    514  O   GLU    33      51.129 -30.029  98.088  1.00  0.00
ATOM    515  N   CYX    34      50.264 -28.800  96.412  1.00  0.00
ATOM    516  H   CYX    34      50.118 -27.902  95.999  1.00  0.00
ATOM    517  CA  CYX    34      49.831 -30.025  95.706  1.00  0.00
ATOM    518  HA  CYX    34      48.865 -30.314  96.066  1.00  0.00
ATOM    519  CB  CYX    34      49.687 -29.735  94.190  1.00  0.00
ATOM    520  HB2 CYX    34      48.979 -28.937  94.078  1.00  0.00
ATOM    521  HB3 CYX    34      50.624 -29.442  93.768  1.00  0.00
ATOM    522  SG  CYX    34      49.060 -31.187  93.334  1.00  0.00
ATOM    523  C   CYX    34      50.832 -31.163  95.999  1.00  0.00
ATOM    524  O   CYX    34      50.435 -32.357  95.972  1.00  0.00
ATOM    525  N   GLU    35      52.114 -30.898  96.309  1.00  0.00
ATOM    526  H   GLU    35      52.449 -29.955  96.301  1.00  0.00
ATOM    527  CA  GLU    35      53.020 -32.011  96.657  1.00  0.00
ATOM    528  HA  GLU    35      52.728 -32.882  96.108  1.00  0.00
ATOM    529  CB  GLU    35      54.487 -31.653  96.334  1.00  0.00
ATOM    530  HB2 GLU    35      54.769 -30.784  96.893  1.00  0.00
ATOM    531  HB3 GLU    35      55.113 -32.477  96.607  1.00  0.00
ATOM    532  CG  GLU    35      54.670 -31.366  94.834  1.00  0.00
ATOM    533  HG2 GLU    35      54.390 -32.227  94.266  1.00  0.00
ATOM    534  HG3 GLU    35      54.058 -30.536  94.550  1.00  0.00
ATOM    535  CD  GLU    35      56.153 -31.032  94.574  1.00  0.00
ATOM    536  OE1 GLU    35      57.077 -31.562  95.327  1.00  0.00
ATOM    537  OE2 GLU    35      56.484 -30.225  93.611  1.00  0.00
ATOM    538  C   GLU    35      52.938 -32.299  98.173  1.00  0.00
ATOM    539  O   GLU    35      53.125 -33.470  98.593  1.00  0.00
ATOM    540  N   ALA    36      52.683 -31.318  99.049  1.00  0.00
ATOM    541  H   ALA    36      52.445 -30.402  98.724  1.00  0.00
ATOM    542  CA  ALA    36      52.770 -31.594 100.494  1.00  0.00
ATOM    543  HA  ALA    36      53.497 -32.361 100.660  1.00  0.00
ATOM    544  CB  ALA    36      53.199 -30.308 101.227  1.00  0.00
ATOM    545  HB1 ALA    36      53.276 -30.504 102.276  1.00  0.00
ATOM    546  HB2 ALA    36      54.150 -29.985 100.853  1.00  0.00
ATOM    547  HB3 ALA    36      52.471 -29.542 101.058  1.00  0.00
ATOM    548  C   ALA    36      51.406 -32.062 101.039  1.00  0.00
ATOM    549  O   ALA    36      51.368 -32.863 102.011  1.00  0.00
ATOM    550  N   NHE    37      50.267 -31.626 100.494  1.00  0.00
ATOM    551  HN1 NHE    37      50.292 -30.991  99.724  1.00  0.00
ATOM    552  HN2 NHE    37      49.389 -31.935 100.860  1.00  0.00
TER   
ATOM    553  H1  ACE    38      75.999   8.031  77.429  1.00  0.00
ATOM    554  CH3 ACE    38      76.465   8.512  78.266  1.00  0.00
ATOM    555  H2  ACE    38      75.733   8.692  79.028  1.00  0.00
ATOM    556  H3  ACE    38      76.890   9.443  77.952  1.00  0.00
ATOM    557  C   ACE    38      77.576   7.604  78.827  1.00  0.00
ATOM    558  O   ACE    38      78.753   7.707  78.393  1.00  0.00
ATOM    559  N   LYS    39      77.284   6.709  79.777  1.00  0.00
ATOM    560  H   LYS    39      77.999   6.119  80.153  1.00  0.00
ATOM    561  CA  LYS    39      75.901   6.601  80.261  1.00  0.00
ATOM    562  HA  LYS    39      75.900   6.292  81.285  1.00  0.00
ATOM    563  CB  LYS    39      75.216   7.975  80.138  1.00  0.00
ATOM    564  HB2 LYS    39      75.767   8.701  80.698  1.00  0.00
ATOM    565  HB3 LYS    39      75.187   8.264  79.109  1.00  0.00
ATOM    566  CG  LYS    39      73.782   7.894  80.697  1.00  0.00
ATOM    567  HG2 LYS    39      73.306   8.846  80.592  1.00  0.00
ATOM    568  HG3 LYS    39      73.226   7.157  80.157  1.00  0.00
ATOM    569  CD  LYS    39      73.841   7.513  82.190  1.00  0.00
ATOM    570  HD2 LYS    39      74.307   6.555  82.297  1.00  0.00
ATOM    571  HD3 LYS    39      74.410   8.248  82.721  1.00  0.00
ATOM    572  CE  LYS    39      72.414   7.459  82.771  1.00  0.00
ATOM    573  HE2 LYS    39      71.949   8.416  82.661  1.00  0.00
ATOM    574  HE3 LYS    39      71.843   6.723  82.246  1.00  0.00
ATOM    575  NZ  LYS    39      72.479   7.107  84.198  1.00  0.00
ATOM    576  HZ1 LYS    39      71.552   7.074  84.576  1.00  0.00
ATOM    577  HZ2 LYS    39      72.913   6.212  84.302  1.00  0.00
ATOM    578  HZ3 LYS    39      73.014   7.797  84.688  1.00  0.00
ATOM    579  C   LYS    39      75.151   5.565  79.401  1.00  0.00
ATOM    580  O   LYS    39      75.105   4.359  79.756  1.00  0.00
ATOM    581  N   VAL    40      74.556   5.960  78.268  1.00  0.00
ATOM    582  H   VAL    40      74.582   6.924  78.006  1.00  0.00
ATOM    583  CA  VAL    40      73.875   4.989  77.397  1.00  0.00
ATOM    584  HA  VAL    40      72.840   4.932  77.665  1.00  0.00
ATOM    585  CB  VAL    40      74.001   5.444  75.931  1.00  0.00
ATOM    586  HB  VAL    40      75.035   5.503  75.663  1.00  0.00
ATOM    587  CG1 VAL    40      73.291   4.427  75.014  1.00  0.00
ATOM    588 HG11 VAL    40      73.380   4.743  73.995  1.00  0.00
ATOM    589 HG12 VAL    40      73.746   3.464  75.130  1.00  0.00
ATOM    590 HG13 VAL    40      72.256   4.367  75.281  1.00  0.00
ATOM    591  CG2 VAL    40      73.346   6.828  75.765  1.00  0.00
ATOM    592 HG21 VAL    40      73.434   7.144  74.745  1.00  0.00
ATOM    593 HG22 VAL    40      72.311   6.767  76.032  1.00  0.00
ATOM    594 HG23 VAL    40      73.839   7.533  76.402  1.00  0.00
ATOM    595  C   VAL    40      74.517   3.601  77.559  1.00  0.00
ATOM    596  O   VAL    40      73.826   2.572  77.339  1.00  0.00
ATOM    597  N   LYS    41      75.796   3.464  77.935  1.00  0.00
ATOM    598  H   LYS    41      76.360   4.266  78.135  1.00  0.00
ATOM    599  CA  LYS    41      76.344   2.107  78.059  1.00  0.00
ATOM    600  HA  LYS    41      75.892   1.482  77.319  1.00  0.00
ATOM    601  CB  LYS    41      77.873   2.137  77.880  1.00  0.00
ATOM    602  HB2 LYS    41      78.117   2.482  76.898  1.00  0.00
ATOM    603  HB3 LYS    41      78.292   2.802  78.607  1.00  0.00
ATOM    604  CG  LYS    41      78.458   0.729  78.102  1.00  0.00
ATOM    605  HG2 LYS    41      78.183   0.381  79.075  1.00  0.00
ATOM    606  HG3 LYS    41      78.077   0.056  77.364  1.00  0.00
ATOM    607  CD  LYS    41      79.995   0.804  78.007  1.00  0.00
ATOM    608  HD2 LYS    41      80.278   1.136  77.031  1.00  0.00
ATOM    609  HD3 LYS    41      80.358   1.496  78.738  1.00  0.00
ATOM    610  CE  LYS    41      80.605  -0.583  78.280  1.00  0.00
ATOM    611  HE2 LYS    41      80.311  -0.916  79.253  1.00  0.00
ATOM    612  HE3 LYS    41      80.258  -1.278  77.546  1.00  0.00
ATOM    613  NZ  LYS    41      82.072  -0.489  78.219  1.00  0.00
ATOM    614  HZ1 LYS    41      82.393   0.163  78.908  1.00  0.00
ATOM    615  HZ2 LYS    41      82.472  -1.388  78.401  1.00  0.00
ATOM    616  HZ3 LYS    41      82.350  -0.178  77.311  1.00  0.00
ATOM    617  C   LYS    41      76.021   1.557  79.450  1.00  0.00
ATOM    618  O   LYS    41      75.672   0.355  79.579  1.00  0.00
ATOM    619  N   GLN    42      76.122   2.333  80.529  1.00  0.00
ATOM    620  H   GLN    42      76.528   3.244  80.468  1.00  0.00
ATOM    621  CA  GLN    42      75.635   1.815  81.803  1.00  0.00
ATOM    622  HA  GLN    42      76.364   1.146  82.213  1.00  0.00
ATOM    623  CB  GLN    42      75.401   2.966  82.799  1.00  0.00
ATOM    624  HB2 GLN    42      76.321   3.486  82.962  1.00  0.00
ATOM    625  HB3 GLN    42      74.674   3.643  82.403  1.00  0.00
ATOM    626  CG  GLN    42      74.896   2.385  84.135  1.00  0.00
ATOM    627  HG2 GLN    42      73.970   1.875  83.976  1.00  0.00
ATOM    628  HG3 GLN    42      75.619   1.698  84.520  1.00  0.00
ATOM    629  CD  GLN    42      74.690   3.527  85.148  1.00  0.00
ATOM    630  OE1 GLN    42      75.400   4.563  85.080  1.00  0.00
ATOM    631  NE2 GLN    42      73.758   3.416  86.102  1.00  0.00
ATOM    632 HE21 GLN    42      73.629   4.157  86.763  1.00  0.00
ATOM    633 HE22 GLN    42      73.191   2.592  86.154  1.00  0.00
ATOM    634  C   GLN    42      74.301   1.089  81.563  1.00  0.00
ATOM    635  O   GLN    42      73.983   0.094  82.265  1.00  0.00
ATOM    636  N   LEU    43      73.466   1.541  80.604  1.00  0.00
ATOM    637  H   LEU    43      73.755   2.264  79.978  1.00  0.00
ATOM    638  CA  LEU    43      72.112   0.977  80.520  1.00  0.00
ATOM    639  HA  LEU    43      71.848   0.618  81.493  1.00  0.00
ATOM    640  CB  LEU    43      71.137   2.078  80.066  1.00  0.00
ATOM    641  HB2 LEU    43      71.407   2.403  79.083  1.00  0.00
ATOM    642  HB3 LEU    43      70.139   1.694  80.054  1.00  0.00
ATOM    643  CG  LEU    43      71.225   3.274  81.035  1.00  0.00
ATOM    644  HG  LEU    43      72.230   3.640  81.053  1.00  0.00
ATOM    645  CD1 LEU    43      70.283   4.393  80.554  1.00  0.00
ATOM    646 HD11 LEU    43      70.350   5.227  81.222  1.00  0.00
ATOM    647 HD12 LEU    43      70.571   4.701  79.569  1.00  0.00
ATOM    648 HD13 LEU    43      69.277   4.029  80.535  1.00  0.00
ATOM    649  CD2 LEU    43      70.815   2.830  82.450  1.00  0.00
ATOM    650 HD21 LEU    43      70.882   3.665  83.118  1.00  0.00
ATOM    651 HD22 LEU    43      69.808   2.467  82.432  1.00  0.00
ATOM    652 HD23 LEU    43      71.470   2.052  82.784  1.00  0.00
ATOM    653  C   LEU    43      72.042  -0.188  79.509  1.00  0.00
ATOM    654  O   LEU    43      71.405  -1.227  79.821  1.00  0.00
ATOM    655  N   LYS    44      72.617  -0.120  78.294  1.00  0.00
ATOM    656  H   LYS    44      72.999   0.738  77.953  1.00  0.00
ATOM    657  CA  LYS    44      72.655  -1.344  77.476  1.00  0.00
ATOM    658  HA  LYS    44      71.700  -1.507  77.019  1.00  0.00
ATOM    659  CB  LYS    44      73.706  -1.238  76.358  1.00  0.00
ATOM    660  HB2 LYS    44      74.671  -1.039  76.777  1.00  0.00
ATOM    661  HB3 LYS    44      73.737  -2.162  75.818  1.00  0.00
ATOM    662  CG  LYS    44      73.304  -0.105  75.395  1.00  0.00
ATOM    663  HG2 LYS    44      72.325  -0.300  75.010  1.00  0.00
ATOM    664  HG3 LYS    44      73.301   0.827  75.919  1.00  0.00
ATOM    665  CD  LYS    44      74.300  -0.044  74.223  1.00  0.00
ATOM    666  HD2 LYS    44      75.282   0.159  74.595  1.00  0.00
ATOM    667  HD3 LYS    44      74.302  -0.984  73.710  1.00  0.00
ATOM    668  CE  LYS    44      73.874   1.069  73.249  1.00  0.00
ATOM    669  HE2 LYS    44      72.888   0.866  72.886  1.00  0.00
ATOM    670  HE3 LYS    44      73.879   2.010  73.757  1.00  0.00
ATOM    671  NZ  LYS    44      74.809   1.115  72.116  1.00  0.00
ATOM    672  HZ1 LYS    44      74.800   0.236  71.640  1.00  0.00
ATOM    673  HZ2 LYS    44      74.532   1.839  71.484  1.00  0.00
ATOM    674  HZ3 LYS    44      75.732   1.302  72.453  1.00  0.00
ATOM    675  C   LYS    44      73.018  -2.502  78.404  1.00  0.00
ATOM    676  O   LYS    44      72.632  -3.676  78.168  1.00  0.00
ATOM    677  N   ALA    45      73.757  -2.217  79.477  1.00  0.00
ATOM    678  H   ALA    45      74.005  -1.267  79.665  1.00  0.00
ATOM    679  CA  ALA    45      74.210  -3.270  80.382  1.00  0.00
ATOM    680  HA  ALA    45      74.403  -4.167  79.832  1.00  0.00
ATOM    681  CB  ALA    45      75.500  -2.814  81.087  1.00  0.00
ATOM    682  HB1 ALA    45      75.831  -3.581  81.756  1.00  0.00
ATOM    683  HB2 ALA    45      76.259  -2.626  80.355  1.00  0.00
ATOM    684  HB3 ALA    45      75.307  -1.917  81.639  1.00  0.00
ATOM    685  C   ALA    45      73.111  -3.538  81.415  1.00  0.00
ATOM    686  O   ALA    45      73.017  -4.678  81.939  1.00  0.00
ATOM    687  N   LYS    46      72.244  -2.578  81.757  1.00  0.00
ATOM    688  H   LYS    46      72.314  -1.656  81.377  1.00  0.00
ATOM    689  CA  LYS    46      71.185  -2.932  82.698  1.00  0.00
ATOM    690  HA  LYS    46      71.554  -3.682  83.365  1.00  0.00
ATOM    691  CB  LYS    46      70.754  -1.680  83.499  1.00  0.00
ATOM    692  HB2 LYS    46      71.604  -1.265  83.998  1.00  0.00
ATOM    693  HB3 LYS    46      70.349  -0.960  82.818  1.00  0.00
ATOM    694  CG  LYS    46      69.693  -2.043  84.555  1.00  0.00
ATOM    695  HG2 LYS    46      69.380  -1.153  85.062  1.00  0.00
ATOM    696  HG3 LYS    46      68.850  -2.498  84.080  1.00  0.00
ATOM    697  CD  LYS    46      70.312  -3.014  85.579  1.00  0.00
ATOM    698  HD2 LYS    46      70.617  -3.911  85.083  1.00  0.00
ATOM    699  HD3 LYS    46      71.162  -2.550  86.037  1.00  0.00
ATOM    700  CE  LYS    46      69.275  -3.353  86.667  1.00  0.00
ATOM    701  HE2 LYS    46      69.715  -4.017  87.382  1.00  0.00
ATOM    702  HE3 LYS    46      68.967  -2.454  87.159  1.00  0.00
ATOM    703  NZ  LYS    46      68.110  -4.000  86.053  1.00  0.00
ATOM    704  HZ1 LYS    46      67.440  -4.221  86.761  1.00  0.00
ATOM    705  HZ2 LYS    46      67.698  -3.380  85.385  1.00  0.00
ATOM    706  HZ3 LYS    46      68.400  -4.841  85.594  1.00  0.00
ATOM    707  C   LYS    46      69.993  -3.490  81.889  1.00  0.00
ATOM    708  O   LYS    46      69.366  -4.504  82.292  1.00  0.00
ATOM    709  N   VAL    47      69.627  -2.870  80.751  1.00  0.00
ATOM    710  H   VAL    47      70.000  -1.964  80.554  1.00  0.00
ATOM    711  CA  VAL    47      68.676  -3.476  79.796  1.00  0.00
ATOM    712  HA  VAL    47      67.686  -3.390  80.193  1.00  0.00
ATOM    713  CB  VAL    47      68.757  -2.737  78.450  1.00  0.00
ATOM    714  HB  VAL    47      69.747  -2.823  78.054  1.00  0.00
ATOM    715  CG1 VAL    47      67.752  -3.365  77.466  1.00  0.00
ATOM    716 HG11 VAL    47      67.806  -2.854  76.526  1.00  0.00
ATOM    717 HG12 VAL    47      67.990  -4.399  77.325  1.00  0.00
ATOM    718 HG13 VAL    47      66.761  -3.277  77.864  1.00  0.00
ATOM    719  CG2 VAL    47      68.415  -1.250  78.655  1.00  0.00
ATOM    720 HG21 VAL    47      68.470  -0.738  77.716  1.00  0.00
ATOM    721 HG22 VAL    47      67.424  -1.163  79.053  1.00  0.00
ATOM    722 HG23 VAL    47      69.114  -0.815  79.341  1.00  0.00
ATOM    723  C   VAL    47      69.034  -4.955  79.531  1.00  0.00
ATOM    724  O   VAL    47      68.132  -5.802  79.301  1.00  0.00
ATOM    725  N   GLU    48      70.326  -5.313  79.527  1.00  0.00
ATOM    726  H   GLU    48      71.017  -4.645  79.804  1.00  0.00
ATOM    727  CA  GLU    48      70.759  -6.662  79.112  1.00  0.00
ATOM    728  HA  GLU    48      70.090  -7.055  78.374  1.00  0.00
ATOM    729  CB  GLU    48      72.174  -6.579  78.513  1.00  0.00
ATOM    730  HB2 GLU    48      72.854  -6.192  79.244  1.00  0.00
ATOM    731  HB3 GLU    48      72.493  -7.555  78.213  1.00  0.00
ATOM    732  CG  GLU    48      72.148  -5.647  77.287  1.00  0.00
ATOM    733  HG2 GLU    48      71.835  -4.670  77.590  1.00  0.00
ATOM    734  HG3 GLU    48      73.127  -5.590  76.859  1.00  0.00
ATOM    735  CD  GLU    48      71.160  -6.200  76.241  1.00  0.00
ATOM    736  OE1 GLU    48      70.960  -7.483  76.149  1.00  0.00
ATOM    737  OE2 GLU    48      70.525  -5.383  75.451  1.00  0.00
ATOM    738  C   GLU    48      70.761  -7.579  80.334  1.00  0.00
ATOM    739  O   GLU    48      70.655  -8.827  80.206  1.00  0.00
ATOM    740  N   GLU    49      70.855  -7.026  81.535  1.00  0.00
ATOM    741  H   GLU    49      70.937  -6.033  81.620  1.00  0.00
ATOM    742  CA  GLU    49      70.812  -7.855  82.731  1.00  0.00
ATOM    743  HA  GLU    49      71.345  -8.770  82.575  1.00  0.00
ATOM    744  CB  GLU    49      71.451  -7.090  83.907  1.00  0.00
ATOM    745  HB2 GLU    49      72.474  -6.875  83.677  1.00  0.00
ATOM    746  HB3 GLU    49      70.920  -6.175  84.066  1.00  0.00
ATOM    747  CG  GLU    49      71.382  -7.950  85.183  1.00  0.00
ATOM    748  HG2 GLU    49      70.359  -8.164  85.414  1.00  0.00
ATOM    749  HG3 GLU    49      71.910  -8.867  85.025  1.00  0.00
ATOM    750  CD  GLU    49      72.024  -7.183  86.355  1.00  0.00
ATOM    751  OE1 GLU    49      71.602  -7.380  87.571  1.00  0.00
ATOM    752  OE2 GLU    49      72.988  -6.338  86.128  1.00  0.00
ATOM    753  C   GLU    49      69.342  -8.177  83.019  1.00  0.00
ATOM    754  O   GLU    49      69.042  -9.204  83.682  1.00  0.00
ATOM    755  N   LEU    50      68.371  -7.377  82.552  1.00  0.00
ATOM    756  H   LEU    50      68.588  -6.558  82.022  1.00  0.00
ATOM    757  CA  LEU    50      66.985  -7.747  82.835  1.00  0.00
ATOM    758  HA  LEU    50      66.957  -8.241  83.784  1.00  0.00
ATOM    759  CB  LEU    50      66.105  -6.479  82.865  1.00  0.00
ATOM    760  HB2 LEU    50      66.126  -6.017  81.899  1.00  0.00
ATOM    761  HB3 LEU    50      65.100  -6.745  83.113  1.00  0.00
ATOM    762  CG  LEU    50      66.654  -5.485  83.908  1.00  0.00
ATOM    763  HG  LEU    50      67.664  -5.233  83.660  1.00  0.00
ATOM    764  CD1 LEU    50      65.792  -4.208  83.897  1.00  0.00
ATOM    765 HD11 LEU    50      66.175  -3.514  84.619  1.00  0.00
ATOM    766 HD12 LEU    50      65.824  -3.763  82.923  1.00  0.00
ATOM    767 HD13 LEU    50      64.781  -4.457  84.143  1.00  0.00
ATOM    768  CD2 LEU    50      66.613  -6.123  85.307  1.00  0.00
ATOM    769 HD21 LEU    50      66.996  -5.427  86.026  1.00  0.00
ATOM    770 HD22 LEU    50      65.602  -6.373  85.554  1.00  0.00
ATOM    771 HD23 LEU    50      67.213  -7.009  85.312  1.00  0.00
ATOM    772  C   LEU    50      66.459  -8.707  81.739  1.00  0.00
ATOM    773  O   LEU    50      65.772  -9.707  82.071  1.00  0.00
ATOM    774  N   LYS    51      66.709  -8.482  80.435  1.00  0.00
ATOM    775  H   LYS    51      67.111  -7.612  80.148  1.00  0.00
ATOM    776  CA  LYS    51      66.371  -9.506  79.421  1.00  0.00
ATOM    777  HA  LYS    51      65.315  -9.492  79.249  1.00  0.00
ATOM    778  CB  LYS    51      67.097  -9.214  78.093  1.00  0.00
ATOM    779  HB2 LYS    51      68.154  -9.196  78.254  1.00  0.00
ATOM    780  HB3 LYS    51      66.856  -9.982  77.387  1.00  0.00
ATOM    781  CG  LYS    51      66.628  -7.854  77.534  1.00  0.00
ATOM    782  HG2 LYS    51      65.568  -7.875  77.393  1.00  0.00
ATOM    783  HG3 LYS    51      66.881  -7.077  78.225  1.00  0.00
ATOM    784  CD  LYS    51      67.318  -7.588  76.181  1.00  0.00
ATOM    785  HD2 LYS    51      68.377  -7.558  76.319  1.00  0.00
ATOM    786  HD3 LYS    51      67.069  -8.373  75.496  1.00  0.00
ATOM    787  CE  LYS    51      66.835  -6.241  75.606  1.00  0.00
ATOM    788  HE2 LYS    51      67.080  -5.454  76.288  1.00  0.00
ATOM    789  HE3 LYS    51      67.314  -6.062  74.667  1.00  0.00
ATOM    790  NZ  LYS    51      65.377  -6.283  75.409  1.00  0.00
ATOM    791  HZ1 LYS    51      65.066  -5.408  75.035  1.00  0.00
ATOM    792  HZ2 LYS    51      65.148  -7.019  74.771  1.00  0.00
ATOM    793  HZ3 LYS    51      64.926  -6.449  76.287  1.00  0.00
ATOM    794  C   LYS    51      66.818 -10.900  79.917  1.00  0.00
ATOM    795  O   LYS    51      66.181 -11.928  79.570  1.00  0.00
ATOM    796  N   SER    52      67.900 -11.008  80.704  1.00  0.00
ATOM    797  H   SER    52      68.335 -10.181  81.059  1.00  0.00
ATOM    798  CA  SER    52      68.461 -12.331  81.046  1.00  0.00
ATOM    799  HA  SER    52      68.299 -13.009  80.234  1.00  0.00
ATOM    800  CB  SER    52      69.973 -12.187  81.301  1.00  0.00
ATOM    801  HB2 SER    52      70.449 -11.807  80.421  1.00  0.00
ATOM    802  HB3 SER    52      70.135 -11.510  82.113  1.00  0.00
ATOM    803  OG  SER    52      70.526 -13.464  81.627  1.00  0.00
ATOM    804  HG  SER    52      71.469 -13.375  81.785  1.00  0.00
ATOM    805  C   SER    52      67.774 -12.879  82.305  1.00  0.00
ATOM    806  O   SER    52      67.673 -14.120  82.487  1.00  0.00
ATOM    807  N   LYS    53      67.280 -12.026  83.197  1.00  0.00
ATOM    808  H   LYS    53      67.401 -11.043  83.059  1.00  0.00
ATOM    809  CA  LYS    53      66.543 -12.507  84.369  1.00  0.00
ATOM    810  HA  LYS    53      66.937 -13.443  84.708  1.00  0.00
ATOM    811  CB  LYS    53      66.674 -11.478  85.507  1.00  0.00
ATOM    812  HB2 LYS    53      67.707 -11.355  85.753  1.00  0.00
ATOM    813  HB3 LYS    53      66.268 -10.538  85.195  1.00  0.00
ATOM    814  CG  LYS    53      65.913 -11.988  86.745  1.00  0.00
ATOM    815  HG2 LYS    53      64.875 -12.092  86.510  1.00  0.00
ATOM    816  HG3 LYS    53      66.309 -12.938  87.037  1.00  0.00
ATOM    817  CD  LYS    53      66.087 -10.990  87.904  1.00  0.00
ATOM    818  HD2 LYS    53      67.127 -10.889  88.132  1.00  0.00
ATOM    819  HD3 LYS    53      65.689 -10.038  87.620  1.00  0.00
ATOM    820  CE  LYS    53      65.339 -11.513  89.145  1.00  0.00
ATOM    821  HE2 LYS    53      64.298 -11.608  88.920  1.00  0.00
ATOM    822  HE3 LYS    53      65.733 -12.468  89.422  1.00  0.00
ATOM    823  NZ  LYS    53      65.518 -10.569  90.257  1.00  0.00
ATOM    824  HZ1 LYS    53      65.031 -10.908  91.063  1.00  0.00
ATOM    825  HZ2 LYS    53      66.493 -10.484  90.468  1.00  0.00
ATOM    826  HZ3 LYS    53      65.153  -9.674  89.998  1.00  0.00
ATOM    827  C   LYS    53      65.075 -12.690  83.947  1.00  0.00
ATOM    828  O   LYS    53      64.296 -13.435  84.596  1.00  0.00
ATOM    829  N   LEU    54      64.665 -12.047  82.848  1.00  0.00
ATOM    830  H   LEU    54      65.327 -11.500  82.336  1.00  0.00
ATOM    831  CA  LEU    54      63.284 -12.133  82.356  1.00  0.00
ATOM    832  HA  LEU    54      62.598 -12.152  83.177  1.00  0.00
ATOM    833  CB  LEU    54      63.008 -10.899  81.476  1.00  0.00
ATOM    834  HB2 LEU    54      63.117 -10.012  82.067  1.00  0.00
ATOM    835  HB3 LEU    54      63.705 -10.876  80.665  1.00  0.00
ATOM    836  CG  LEU    54      61.578 -10.968  80.913  1.00  0.00
ATOM    837  HG  LEU    54      61.474 -11.848  80.311  1.00  0.00
ATOM    838  CD1 LEU    54      60.568 -11.021  82.073  1.00  0.00
ATOM    839 HD11 LEU    54      59.574 -11.067  81.677  1.00  0.00
ATOM    840 HD12 LEU    54      60.757 -11.889  82.670  1.00  0.00
ATOM    841 HD13 LEU    54      60.672 -10.143  82.677  1.00  0.00
ATOM    842  CD2 LEU    54      61.311  -9.720  80.051  1.00  0.00
ATOM    843 HD21 LEU    54      60.317  -9.765  79.656  1.00  0.00
ATOM    844 HD22 LEU    54      61.416  -8.841  80.654  1.00  0.00
ATOM    845 HD23 LEU    54      62.015  -9.686  79.244  1.00  0.00
ATOM    846  C   LEU    54      63.106 -13.431  81.537  1.00  0.00
ATOM    847  O   LEU    54      61.961 -13.940  81.422  1.00  0.00
ATOM    848  N   TRP    55      64.155 -14.033  80.962  1.00  0.00
ATOM    849  H   TRP    55      65.067 -13.630  81.035  1.00  0.00
ATOM    850  CA  TRP    55      63.961 -15.304  80.240  1.00  0.00
ATOM    851  HA  TRP    55      63.007 -15.301  79.756  1.00  0.00
ATOM    852  CB  TRP    55      65.061 -15.491  79.178  1.00  0.00
ATOM    853  HB2 TRP    55      65.021 -14.687  78.471  1.00  0.00
ATOM    854  HB3 TRP    55      66.023 -15.504  79.646  1.00  0.00
ATOM    855  CG  TRP    55      64.811 -16.831  78.458  1.00  0.00
ATOM    856  CD1 TRP    55      63.562 -17.445  78.273  1.00  0.00
ATOM    857  HD1 TRP    55      62.620 -17.056  78.600  1.00  0.00
ATOM    858  NE1 TRP    55      63.747 -18.610  77.617  1.00  0.00
ATOM    859  HE1 TRP    55      63.026 -19.253  77.355  1.00  0.00
ATOM    860  CE2 TRP    55      65.058 -18.758  77.365  1.00  0.00
ATOM    861  CZ2 TRP    55      65.707 -19.804  76.717  1.00  0.00
ATOM    862  HZ2 TRP    55      65.161 -20.642  76.331  1.00  0.00
ATOM    863  CH2 TRP    55      67.108 -19.722  76.580  1.00  0.00
ATOM    864  HH2 TRP    55      67.640 -20.507  76.085  1.00  0.00
ATOM    865  CZ3 TRP    55      67.817 -18.602  77.095  1.00  0.00
ATOM    866  HZ3 TRP    55      68.879 -18.550  76.987  1.00  0.00
ATOM    867  CE3 TRP    55      67.125 -17.560  77.753  1.00  0.00
ATOM    868  HE3 TRP    55      67.643 -16.712  78.146  1.00  0.00
ATOM    869  CD2 TRP    55      65.745 -17.680  77.871  1.00  0.00
ATOM    870  C   TRP    55      64.015 -16.469  81.252  1.00  0.00
ATOM    871  O   TRP    55      63.444 -17.559  80.988  1.00  0.00
ATOM    872  N   HID    56      64.659 -16.314  82.414  1.00  0.00
ATOM    873  H   HID    56      65.082 -15.434  82.631  1.00  0.00
ATOM    874  CA  HID    56      64.738 -17.418  83.387  1.00  0.00
ATOM    875  HA  HID    56      64.820 -18.353  82.872  1.00  0.00
ATOM    876  CB  HID    56      65.974 -17.220  84.280  1.00  0.00
ATOM    877  HB2 HID    56      65.887 -16.296  84.812  1.00  0.00
ATOM    878  HB3 HID    56      66.041 -18.027  84.979  1.00  0.00
ATOM    879  CG  HID    56      67.235 -17.186  83.400  1.00  0.00
ATOM    880  ND1 HID    56      67.789 -16.107  82.870  1.00  0.00
ATOM    881  HD1 HID    56      67.457 -15.169  82.969  1.00  0.00
ATOM    882  CE1 HID    56      68.867 -16.492  82.174  1.00  0.00
ATOM    883  HE1 HID    56      69.513 -15.833  81.637  1.00  0.00
ATOM    884  NE2 HID    56      69.024 -17.832  82.251  1.00  0.00
ATOM    885  CD2 HID    56      68.010 -18.276  83.016  1.00  0.00
ATOM    886  HD2 HID    56      67.825 -19.298  83.283  1.00  0.00
ATOM    887  C   HID    56      63.462 -17.426  84.250  1.00  0.00
ATOM    888  O   HID    56      63.079 -18.488  84.809  1.00  0.00
ATOM    889  N   LEU    57      62.757 -16.301  84.387  1.00  0.00
ATOM    890  H   LEU    57      63.063 -15.468  83.928  1.00  0.00
ATOM    891  CA  LEU    57      61.523 -16.275  85.188  1.00  0.00
ATOM    892  HA  LEU    57      61.623 -16.910  86.044  1.00  0.00
ATOM    893  CB  LEU    57      61.255 -14.832  85.655  1.00  0.00
ATOM    894  HB2 LEU    57      61.145 -14.196  84.802  1.00  0.00
ATOM    895  HB3 LEU    57      60.358 -14.807  86.237  1.00  0.00
ATOM    896  CG  LEU    57      62.440 -14.342  86.512  1.00  0.00
ATOM    897  HG  LEU    57      63.335 -14.370  85.929  1.00  0.00
ATOM    898  CD1 LEU    57      62.176 -12.897  86.977  1.00  0.00
ATOM    899 HD11 LEU    57      63.001 -12.557  87.570  1.00  0.00
ATOM    900 HD12 LEU    57      62.064 -12.262  86.122  1.00  0.00
ATOM    901 HD13 LEU    57      61.280 -12.869  87.563  1.00  0.00
ATOM    902  CD2 LEU    57      62.601 -15.253  87.744  1.00  0.00
ATOM    903 HD21 LEU    57      63.426 -14.910  88.335  1.00  0.00
ATOM    904 HD22 LEU    57      61.705 -15.222  88.330  1.00  0.00
ATOM    905 HD23 LEU    57      62.785 -16.258  87.424  1.00  0.00
ATOM    906  C   LEU    57      60.366 -16.793  84.311  1.00  0.00
ATOM    907  O   LEU    57      59.340 -17.293  84.840  1.00  0.00
ATOM    908  N   LYS    58      60.474 -16.727  82.977  1.00  0.00
ATOM    909  H   LYS    58      61.275 -16.294  82.566  1.00  0.00
ATOM    910  CA  LYS    58      59.437 -17.312  82.111  1.00  0.00
ATOM    911  HA  LYS    58      58.472 -17.184  82.559  1.00  0.00
ATOM    912  CB  LYS    58      59.456 -16.621  80.734  1.00  0.00
ATOM    913  HB2 LYS    58      60.421 -16.746  80.289  1.00  0.00
ATOM    914  HB3 LYS    58      58.712 -17.066  80.107  1.00  0.00
ATOM    915  CG  LYS    58      59.155 -15.119  80.889  1.00  0.00
ATOM    916  HG2 LYS    58      58.189 -14.992  81.333  1.00  0.00
ATOM    917  HG3 LYS    58      59.895 -14.665  81.514  1.00  0.00
ATOM    918  CD  LYS    58      59.176 -14.458  79.497  1.00  0.00
ATOM    919  HD2 LYS    58      60.145 -14.582  79.061  1.00  0.00
ATOM    920  HD3 LYS    58      58.440 -14.922  78.873  1.00  0.00
ATOM    921  CE  LYS    58      58.860 -12.957  79.624  1.00  0.00
ATOM    922  HE2 LYS    58      57.889 -12.832  80.056  1.00  0.00
ATOM    923  HE3 LYS    58      59.590 -12.489  80.251  1.00  0.00
ATOM    924  NZ  LYS    58      58.889 -12.339  78.290  1.00  0.00
ATOM    925  HZ1 LYS    58      58.681 -11.363  78.369  1.00  0.00
ATOM    926  HZ2 LYS    58      59.798 -12.455  77.888  1.00  0.00
ATOM    927  HZ3 LYS    58      58.206 -12.778  77.704  1.00  0.00
ATOM    928  C   LYS    58      59.728 -18.817  81.945  1.00  0.00
ATOM    929  O   LYS    58      58.792 -19.620  81.695  1.00  0.00
ATOM    930  N   ASN    59      60.982 -19.267  82.082  1.00  0.00
ATOM    931  H   ASN    59      61.722 -18.620  82.266  1.00  0.00
ATOM    932  CA  ASN    59      61.280 -20.706  81.985  1.00  0.00
ATOM    933  HA  ASN    59      60.633 -21.167  81.268  1.00  0.00
ATOM    934  CB  ASN    59      62.744 -20.903  81.550  1.00  0.00
ATOM    935  HB2 ASN    59      63.395 -20.452  82.270  1.00  0.00
ATOM    936  HB3 ASN    59      62.956 -21.949  81.483  1.00  0.00
ATOM    937  CG  ASN    59      62.970 -20.247  80.175  1.00  0.00
ATOM    938  OD1 ASN    59      62.022 -20.159  79.353  1.00  0.00
ATOM    939  ND2 ASN    59      64.179 -19.770  79.857  1.00  0.00
ATOM    940 HD21 ASN    59      64.329 -19.336  78.966  1.00  0.00
ATOM    941 HD22 ASN    59      64.935 -19.847  80.510  1.00  0.00
ATOM    942  C   ASN    59      61.053 -21.347  83.369  1.00  0.00
ATOM    943  O   ASN    59      60.763 -22.568  83.468  1.00  0.00
ATOM    944  N   LYS    60      61.155 -20.580  84.458  1.00  0.00
ATOM    945  H   LYS    60      61.397 -19.616  84.356  1.00  0.00
ATOM    946  CA  LYS    60      60.898 -21.120  85.802  1.00  0.00
ATOM    947  HA  LYS    60      61.226 -22.136  85.866  1.00  0.00
ATOM    948  CB  LYS    60      61.663 -20.273  86.840  1.00  0.00
ATOM    949  HB2 LYS    60      62.711 -20.317  86.629  1.00  0.00
ATOM    950  HB3 LYS    60      61.329 -19.258  86.786  1.00  0.00
ATOM    951  CG  LYS    60      61.406 -20.823  88.258  1.00  0.00
ATOM    952  HG2 LYS    60      60.359 -20.779  88.475  1.00  0.00
ATOM    953  HG3 LYS    60      61.737 -21.839  88.311  1.00  0.00
ATOM    954  CD  LYS    60      62.182 -19.975  89.285  1.00  0.00
ATOM    955  HD2 LYS    60      63.228 -20.019  89.065  1.00  0.00
ATOM    956  HD3 LYS    60      61.849 -18.960  89.232  1.00  0.00
ATOM    957  CE  LYS    60      61.934 -20.522  90.705  1.00  0.00
ATOM    958  HE2 LYS    60      60.889 -20.480  90.926  1.00  0.00
ATOM    959  HE3 LYS    60      62.270 -21.537  90.760  1.00  0.00
ATOM    960  NZ  LYS    60      62.675 -19.706  91.680  1.00  0.00
ATOM    961  HZ1 LYS    60      62.514 -20.061  92.602  1.00  0.00
ATOM    962  HZ2 LYS    60      63.653 -19.745  91.473  1.00  0.00
ATOM    963  HZ3 LYS    60      62.360 -18.758  91.628  1.00  0.00
ATOM    964  C   LYS    60      59.381 -21.057  86.062  1.00  0.00
ATOM    965  O   LYS    60      58.837 -21.829  86.895  1.00  0.00
ATOM    966  N   VAL    61      58.651 -20.174  85.369  1.00  0.00
ATOM    967  H   VAL    61      59.107 -19.576  84.711  1.00  0.00
ATOM    968  CA  VAL    61      57.193 -20.074  85.540  1.00  0.00
ATOM    969  HA  VAL    61      56.929 -20.263  86.560  1.00  0.00
ATOM    970  CB  VAL    61      56.745 -18.655  85.145  1.00  0.00
ATOM    971  HB  VAL    61      57.003 -18.472  84.123  1.00  0.00
ATOM    972  CG1 VAL    61      55.222 -18.528  85.321  1.00  0.00
ATOM    973 HG11 VAL    61      54.913 -17.541  85.044  1.00  0.00
ATOM    974 HG12 VAL    61      54.729 -19.245  84.697  1.00  0.00
ATOM    975 HG13 VAL    61      54.964 -18.708  86.345  1.00  0.00
ATOM    976  CG2 VAL    61      57.456 -17.626  86.044  1.00  0.00
ATOM    977 HG21 VAL    61      57.148 -16.638  85.767  1.00  0.00
ATOM    978 HG22 VAL    61      57.198 -17.807  87.067  1.00  0.00
ATOM    979 HG23 VAL    61      58.516 -17.717  85.920  1.00  0.00
ATOM    980  C   VAL    61      56.505 -21.118  84.635  1.00  0.00
ATOM    981  O   VAL    61      55.368 -21.565  84.931  1.00  0.00
ATOM    982  N   ALA    62      57.137 -21.555  83.536  1.00  0.00
ATOM    983  H   ALA    62      58.040 -21.184  83.310  1.00  0.00
ATOM    984  CA  ALA    62      56.538 -22.583  82.664  1.00  0.00
ATOM    985  HA  ALA    62      55.476 -22.463  82.625  1.00  0.00
ATOM    986  CB  ALA    62      57.117 -22.451  81.245  1.00  0.00
ATOM    987  HB1 ALA    62      56.691 -23.207  80.616  1.00  0.00
ATOM    988  HB2 ALA    62      56.880 -21.484  80.852  1.00  0.00
ATOM    989  HB3 ALA    62      58.180 -22.573  81.279  1.00  0.00
ATOM    990  C   ALA    62      56.874 -23.965  83.248  1.00  0.00
ATOM    991  O   ALA    62      56.149 -24.963  82.999  1.00  0.00
ATOM    992  N   ARG    63      57.935 -24.077  84.045  1.00  0.00
ATOM    993  H   ARG    63      58.512 -23.279  84.209  1.00  0.00
ATOM    994  CA  ARG    63      58.250 -25.344  84.710  1.00  0.00
ATOM    995  HA  ARG    63      58.039 -26.176  84.071  1.00  0.00
ATOM    996  CB  ARG    63      59.753 -25.351  85.070  1.00  0.00
ATOM    997  HB2 ARG    63      60.325 -25.296  84.167  1.00  0.00
ATOM    998  HB3 ARG    63      59.977 -24.508  85.689  1.00  0.00
ATOM    999  CG  ARG    63      60.118 -26.640  85.830  1.00  0.00
ATOM   1000  HG2 ARG    63      59.574 -26.675  86.749  1.00  0.00
ATOM   1001  HG3 ARG    63      59.869 -27.495  85.235  1.00  0.00
ATOM   1002  CD  ARG    63      61.636 -26.647  86.117  1.00  0.00
ATOM   1003  HD2 ARG    63      61.891 -27.526  86.671  1.00  0.00
ATOM   1004  HD3 ARG    63      62.169 -26.641  85.189  1.00  0.00
ATOM   1005  NE  ARG    63      62.005 -25.450  86.890  1.00  0.00
ATOM   1006  HE  ARG    63      62.254 -24.609  86.407  1.00  0.00
ATOM   1007  CZ  ARG    63      62.019 -25.472  88.228  1.00  0.00
ATOM   1008  NH1 ARG    63      61.702 -26.590  88.889  1.00  0.00
ATOM   1009 HH11 ARG    63      61.452 -27.416  88.384  1.00  0.00
ATOM   1010 HH12 ARG    63      61.713 -26.599  89.887  1.00  0.00
ATOM   1011  NH2 ARG    63      62.355 -24.366  88.904  1.00  0.00
ATOM   1012 HH21 ARG    63      62.593 -23.531  88.409  1.00  0.00
ATOM   1013 HH22 ARG    63      62.367 -24.375  89.902  1.00  0.00
ATOM   1014  C   ARG    63      57.353 -25.444  85.963  1.00  0.00
ATOM   1015  O   ARG    63      57.069 -26.570  86.455  1.00  0.00
ATOM   1016  N   LEU    64      56.863 -24.319  86.504  1.00  0.00
ATOM   1017  H   LEU    64      57.142 -23.437  86.130  1.00  0.00
ATOM   1018  CA  LEU    64      55.909 -24.358  87.633  1.00  0.00
ATOM   1019  HA  LEU    64      56.115 -25.212  88.246  1.00  0.00
ATOM   1020  CB  LEU    64      56.061 -23.078  88.467  1.00  0.00
ATOM   1021  HB2 LEU    64      55.864 -22.226  87.852  1.00  0.00
ATOM   1022  HB3 LEU    64      55.367 -23.101  89.280  1.00  0.00
ATOM   1023  CG  LEU    64      57.492 -22.992  89.021  1.00  0.00
ATOM   1024  HG  LEU    64      58.191 -22.961  88.213  1.00  0.00
ATOM   1025  CD1 LEU    64      57.627 -21.714  89.868  1.00  0.00
ATOM   1026 HD11 LEU    64      58.620 -21.649  90.262  1.00  0.00
ATOM   1027 HD12 LEU    64      57.428 -20.858  89.256  1.00  0.00
ATOM   1028 HD13 LEU    64      56.924 -21.746  90.676  1.00  0.00
ATOM   1029  CD2 LEU    64      57.777 -24.225  89.898  1.00  0.00
ATOM   1030 HD21 LEU    64      58.771 -24.162  90.291  1.00  0.00
ATOM   1031 HD22 LEU    64      57.074 -24.259  90.706  1.00  0.00
ATOM   1032 HD23 LEU    64      57.682 -25.113  89.306  1.00  0.00
ATOM   1033  C   LEU    64      54.458 -24.448  87.097  1.00  0.00
ATOM   1034  O   LEU    64      53.566 -24.983  87.799  1.00  0.00
ATOM   1035  N   LYS    65      54.153 -23.965  85.881  1.00  0.00
ATOM   1036  H   LYS    65      54.866 -23.537  85.326  1.00  0.00
ATOM   1037  CA  LYS    65      52.780 -24.076  85.344  1.00  0.00
ATOM   1038  HA  LYS    65      52.059 -23.966  86.132  1.00  0.00
ATOM   1039  CB  LYS    65      52.517 -22.973  84.290  1.00  0.00
ATOM   1040  HB2 LYS    65      53.248 -23.029  83.511  1.00  0.00
ATOM   1041  HB3 LYS    65      51.540 -23.120  83.875  1.00  0.00
ATOM   1042  CG  LYS    65      52.562 -21.582  84.967  1.00  0.00
ATOM   1043  HG2 LYS    65      51.850 -21.564  85.764  1.00  0.00
ATOM   1044  HG3 LYS    65      53.542 -21.399  85.357  1.00  0.00
ATOM   1045  CD  LYS    65      52.190 -20.482  83.944  1.00  0.00
ATOM   1046  HD2 LYS    65      52.916 -20.455  83.158  1.00  0.00
ATOM   1047  HD3 LYS    65      51.227 -20.697  83.531  1.00  0.00
ATOM   1048  CE  LYS    65      52.135 -19.112  84.659  1.00  0.00
ATOM   1049  HE2 LYS    65      51.422 -19.162  85.457  1.00  0.00
ATOM   1050  HE3 LYS    65      53.099 -18.875  85.055  1.00  0.00
ATOM   1051  NZ  LYS    65      51.720 -18.066  83.708  1.00  0.00
ATOM   1052  HZ1 LYS    65      51.673 -17.185  84.182  1.00  0.00
ATOM   1053  HZ2 LYS    65      52.381 -18.009  82.962  1.00  0.00
ATOM   1054  HZ3 LYS    65      50.817 -18.292  83.338  1.00  0.00
ATOM   1055  C   LYS    65      52.621 -25.477  84.721  1.00  0.00
ATOM   1056  O   LYS    65      51.468 -25.963  84.552  1.00  0.00
ATOM   1057  N   LYS    66      53.697 -26.196  84.395  1.00  0.00
ATOM   1058  H   LYS    66      54.610 -25.811  84.531  1.00  0.00
ATOM   1059  CA  LYS    66      53.538 -27.567  83.876  1.00  0.00
ATOM   1060  HA  LYS    66      52.727 -27.613  83.185  1.00  0.00
ATOM   1061  CB  LYS    66      54.841 -28.013  83.187  1.00  0.00
ATOM   1062  HB2 LYS    66      55.027 -27.387  82.343  1.00  0.00
ATOM   1063  HB3 LYS    66      55.651 -27.932  83.882  1.00  0.00
ATOM   1064  CG  LYS    66      54.720 -29.485  82.734  1.00  0.00
ATOM   1065  HG2 LYS    66      55.637 -29.784  82.274  1.00  0.00
ATOM   1066  HG3 LYS    66      54.527 -30.103  83.588  1.00  0.00
ATOM   1067  CD  LYS    66      53.573 -29.651  81.718  1.00  0.00
ATOM   1068  HD2 LYS    66      52.641 -29.372  82.172  1.00  0.00
ATOM   1069  HD3 LYS    66      53.754 -29.028  80.871  1.00  0.00
ATOM   1070  CE  LYS    66      53.514 -31.129  81.273  1.00  0.00
ATOM   1071  HE2 LYS    66      54.453 -31.405  80.844  1.00  0.00
ATOM   1072  HE3 LYS    66      53.312 -31.750  82.123  1.00  0.00
ATOM   1073  NZ  LYS    66      52.452 -31.311  80.270  1.00  0.00
ATOM   1074  HZ1 LYS    66      52.428 -32.272  79.983  1.00  0.00
ATOM   1075  HZ2 LYS    66      51.568 -31.063  80.667  1.00  0.00
ATOM   1076  HZ3 LYS    66      52.639 -30.731  79.478  1.00  0.00
ATOM   1077  C   LYS    66      53.228 -28.484  85.062  1.00  0.00
ATOM   1078  O   LYS    66      52.578 -29.548  84.901  1.00  0.00
ATOM   1079  N   LYS    67      53.632 -28.121  86.274  1.00  0.00
ATOM   1080  H   LYS    67      54.222 -27.321  86.389  1.00  0.00
ATOM   1081  CA  LYS    67      53.210 -28.882  87.446  1.00  0.00
ATOM   1082  HA  LYS    67      53.094 -29.915  87.192  1.00  0.00
ATOM   1083  CB  LYS    67      54.267 -28.746  88.548  1.00  0.00
ATOM   1084  HB2 LYS    67      54.371 -27.717  88.820  1.00  0.00
ATOM   1085  HB3 LYS    67      53.966 -29.315  89.402  1.00  0.00
ATOM   1086  CG  LYS    67      55.612 -29.276  88.028  1.00  0.00
ATOM   1087  HG2 LYS    67      55.509 -30.302  87.746  1.00  0.00
ATOM   1088  HG3 LYS    67      55.913 -28.701  87.177  1.00  0.00
ATOM   1089  CD  LYS    67      56.675 -29.155  89.124  1.00  0.00
ATOM   1090  HD2 LYS    67      56.785 -28.128  89.405  1.00  0.00
ATOM   1091  HD3 LYS    67      56.378 -29.725  89.981  1.00  0.00
ATOM   1092  CE  LYS    67      58.005 -29.689  88.575  1.00  0.00
ATOM   1093  HE2 LYS    67      57.887 -30.719  88.306  1.00  0.00
ATOM   1094  HE3 LYS    67      58.287 -29.124  87.714  1.00  0.00
ATOM   1095  NZ  LYS    67      59.042 -29.565  89.602  1.00  0.00
ATOM   1096  HZ1 LYS    67      59.907 -29.918  89.245  1.00  0.00
ATOM   1097  HZ2 LYS    67      59.147 -28.603  89.852  1.00  0.00
ATOM   1098  HZ3 LYS    67      58.775 -30.092  90.411  1.00  0.00
ATOM   1099  C   LYS    67      51.871 -28.315  87.943  1.00  0.00
ATOM   1100  O   LYS    67      51.625 -28.288  89.177  1.00  0.00
ATOM   1101  N   ASN    68      50.952 -27.860  87.075  1.00  0.00
ATOM   1102  H   ASN    68      51.096 -27.944  86.090  1.00  0.00
ATOM   1103  CA  ASN    68      49.734 -27.244  87.608  1.00  0.00
ATOM   1104  HA  ASN    68      49.578 -27.583  88.612  1.00  0.00
ATOM   1105  CB  ASN    68      49.894 -25.715  87.616  1.00  0.00
ATOM   1106  HB2 ASN    68      50.016 -25.358  86.619  1.00  0.00
ATOM   1107  HB3 ASN    68      49.027 -25.264  88.054  1.00  0.00
ATOM   1108  CG  ASN    68      51.150 -25.357  88.449  1.00  0.00
ATOM   1109  OD1 ASN    68      52.106 -26.172  88.503  1.00  0.00
ATOM   1110  ND2 ASN    68      51.235 -24.197  89.122  1.00  0.00
ATOM   1111 HD21 ASN    68      52.058 -23.988  89.659  1.00  0.00
ATOM   1112 HD22 ASN    68      50.482 -23.534  89.087  1.00  0.00
ATOM   1113  C   ASN    68      48.522 -27.704  86.768  1.00  0.00
ATOM   1114  O   ASN    68      47.410 -27.799  87.345  1.00  0.00
ATOM   1115  N   PRB    69      48.595 -28.051  85.469  1.00  0.00
ATOM   1116  H   PRB    69      49.328 -27.752  84.857  1.00  0.00
ATOM   1117  C   PRB    69      48.063 -30.356  85.414  1.00  0.00
ATOM   1118  O   PRB    69      47.520 -31.412  84.977  1.00  0.00
ATOM   1119  CA  PRB    69      47.525 -28.972  85.070  1.00  0.00
ATOM   1120  HA  PRB    69      46.641 -28.709  85.631  1.00  0.00
ATOM   1121  CB  PRB    69      47.212 -29.026  83.556  1.00  0.00
ATOM   1122  HB2 PRB    69      48.092 -29.306  83.054  1.00  0.00
ATOM   1123  HB3 PRB    69      46.460 -29.767  83.418  1.00  0.00
ATOM   1124  CG  PRB    69      46.697 -27.725  82.902  1.00  0.00
ATOM   1125  CD  PRB    69      45.368 -27.349  82.818  1.00  0.00
ATOM   1126  HD1 PRB    69      44.539 -27.864  83.265  1.00  0.00
ATOM   1127  N   GLU    70      49.175 -30.367  86.154  1.00  0.00
ATOM   1128  H   GLU    70      49.495 -29.506  86.555  1.00  0.00
ATOM   1129  CA  GLU    70      49.976 -31.583  86.363  1.00  0.00
ATOM   1130  HA  GLU    70      49.737 -32.324  85.638  1.00  0.00
ATOM   1131  CB  GLU    70      51.455 -31.172  86.155  1.00  0.00
ATOM   1132  HB2 GLU    70      51.738 -30.425  86.867  1.00  0.00
ATOM   1133  HB3 GLU    70      52.105 -32.015  86.269  1.00  0.00
ATOM   1134  CG  GLU    70      51.534 -30.596  84.711  1.00  0.00
ATOM   1135  HG2 GLU    70      51.258 -31.366  84.018  1.00  0.00
ATOM   1136  HG3 GLU    70      50.855 -29.774  84.621  1.00  0.00
ATOM   1137  CD  GLU    70      52.962 -30.100  84.379  1.00  0.00
ATOM   1138  OE1 GLU    70      53.723 -29.634  85.325  1.00  0.00
ATOM   1139  OE2 GLU    70      53.404 -30.139  83.151  1.00  0.00
ATOM   1140  C   GLU    70      49.690 -32.155  87.762  1.00  0.00
ATOM   1141  O   GLU    70      48.853 -33.086  87.893  1.00  0.00
ATOM   1142  N   CYX    71      50.296 -31.670  88.855  1.00  0.00
ATOM   1143  H   CYX    71      50.953 -30.917  88.792  1.00  0.00
ATOM   1144  CA  CYX    71      49.938 -32.258  90.155  1.00  0.00
ATOM   1145  HA  CYX    71      49.833 -33.317  90.058  1.00  0.00
ATOM   1146  CB  CYX    71      51.048 -31.959  91.206  1.00  0.00
ATOM   1147  HB2 CYX    71      51.944 -32.474  90.922  1.00  0.00
ATOM   1148  HB3 CYX    71      51.239 -30.909  91.245  1.00  0.00
ATOM   1149  SG  CYX    71      50.512 -32.494  92.823  1.00  0.00
ATOM   1150  C   CYX    71      48.561 -31.699  90.586  1.00  0.00
ATOM   1151  O   CYX    71      47.820 -32.455  91.269  1.00  0.00
ATOM   1152  N   LYS    72      48.084 -30.483  90.270  1.00  0.00
ATOM   1153  H   LYS    72      48.653 -29.773  89.847  1.00  0.00
ATOM   1154  CA  LYS    72      46.653 -30.271  90.580  1.00  0.00
ATOM   1155  HA  LYS    72      46.547 -29.909  91.580  1.00  0.00
ATOM   1156  CB  LYS    72      45.984 -29.257  89.626  1.00  0.00
ATOM   1157  HB2 LYS    72      46.446 -28.297  89.727  1.00  0.00
ATOM   1158  HB3 LYS    72      46.079 -29.585  88.611  1.00  0.00
ATOM   1159  CG  LYS    72      44.487 -29.173  90.015  1.00  0.00
ATOM   1160  HG2 LYS    72      44.044 -30.140  89.898  1.00  0.00
ATOM   1161  HG3 LYS    72      44.408 -28.859  91.033  1.00  0.00
ATOM   1162  CD  LYS    72      43.726 -28.165  89.124  1.00  0.00
ATOM   1163  HD2 LYS    72      44.151 -27.189  89.241  1.00  0.00
ATOM   1164  HD3 LYS    72      43.795 -28.460  88.099  1.00  0.00
ATOM   1165  CE  LYS    72      42.240 -28.142  89.561  1.00  0.00
ATOM   1166  HE2 LYS    72      41.820 -29.118  89.437  1.00  0.00
ATOM   1167  HE3 LYS    72      42.179 -27.854  90.590  1.00  0.00
ATOM   1168  NZ  LYS    72      41.477 -27.180  88.746  1.00  0.00
ATOM   1169  HZ1 LYS    72      41.525 -27.443  87.783  1.00  0.00
ATOM   1170  HZ2 LYS    72      40.520 -27.179  89.043  1.00  0.00
ATOM   1171  HZ3 LYS    72      41.862 -26.264  88.862  1.00  0.00
ATOM   1172  C   LYS    72      45.970 -31.638  90.419  1.00  0.00
ATOM   1173  O   LYS    72      45.828 -32.397  91.413  1.00  0.00
ATOM   1174  N   ALA    73      45.550 -32.028  89.206  1.00  0.00
ATOM   1175  H   ALA    73      45.584 -31.394  88.434  1.00  0.00
ATOM   1176  CA  ALA    73      45.066 -33.403  89.011  1.00  0.00
ATOM   1177  HA  ALA    73      44.563 -33.736  89.894  1.00  0.00
ATOM   1178  CB  ALA    73      44.096 -33.462  87.813  1.00  0.00
ATOM   1179  HB1 ALA    73      43.764 -34.470  87.673  1.00  0.00
ATOM   1180  HB2 ALA    73      43.251 -32.831  88.004  1.00  0.00
ATOM   1181  HB3 ALA    73      44.600 -33.125  86.929  1.00  0.00
ATOM   1182  C   ALA    73      46.284 -34.303  88.738  1.00  0.00
ATOM   1183  O   ALA    73      46.169 -35.334  88.025  1.00  0.00
ATOM   1184  N   NHE    74      47.470 -33.974  89.265  1.00  0.00
ATOM   1185  HN1 NHE    74      47.553 -33.150  89.828  1.00  0.00
ATOM   1186  HN2 NHE    74      48.271 -34.549  89.097  1.00  0.00
TER   
ATOM   1187  NF  PZ4    75      47.652 -17.776  92.142  1.00  0.00
ATOM   1188  NB  PZ4    75      46.915 -17.349  91.003  1.00  0.00
ATOM   1189  NG  PZ4    75      45.757 -17.885  91.048  1.00  0.00
ATOM   1190  CD  PZ4    75      44.664 -17.603  90.058  1.00  0.00
ATOM   1191  HD2 PZ4    75      43.710 -17.694  90.541  1.00  0.00
ATOM   1192  HD3 PZ4    75      44.769 -16.607  89.677  1.00  0.00
ATOM   1193  CE  PZ4    75      44.753 -18.621  88.909  1.00  0.00
ATOM   1194  HE2 PZ4    75      44.716 -19.601  89.333  1.00  0.00
ATOM   1195  HE3 PZ4    75      45.673 -18.479  88.395  1.00  0.00
ATOM   1196  OZ  PZ4    75      43.657 -18.505  87.967  1.00  0.00
ATOM   1197  CH  PZ4    75      43.885 -19.613  87.081  1.00  0.00
ATOM   1198  HH2 PZ4    75      44.026 -20.477  87.687  1.00  0.00
ATOM   1199  HH3 PZ4    75      44.765 -19.407  86.515  1.00  0.00
ATOM   1200  CQ  PZ4    75      42.725 -19.923  86.082  1.00  0.00
ATOM   1201  HQ2 PZ4    75      42.555 -19.097  85.408  1.00  0.00
ATOM   1202  HQ3 PZ4    75      41.816 -20.129  86.600  1.00  0.00
ATOM   1203  OI  PZ4    75      43.173 -21.079  85.377  1.00  0.00
ATOM   1204  CK  PZ4    75      42.391 -21.684  84.335  1.00  0.00
ATOM   1205  HK2 PZ4    75      41.458 -22.052  84.706  1.00  0.00
ATOM   1206  HK3 PZ4    75      42.186 -20.989  83.546  1.00  0.00
ATOM   1207  CV  PZ4    75      43.300 -22.831  83.860  1.00  0.00
ATOM   1208  HV2 PZ4    75      44.223 -22.394  83.554  1.00  0.00
ATOM   1209  HV3 PZ4    75      43.444 -23.490  84.693  1.00  0.00
ATOM   1210  OM  PZ4    75      42.830 -23.617  82.781  1.00  0.00
ATOM   1211  CN  PZ4    75      43.959 -24.490  82.837  1.00  0.00
ATOM   1212  HN2 PZ4    75      43.911 -25.017  83.764  1.00  0.00
ATOM   1213  HN3 PZ4    75      44.836 -23.883  82.793  1.00  0.00
ATOM   1214  CX  PZ4    75      44.076 -25.521  81.732  1.00  0.00
ATOM   1215  HX2 PZ4    75      43.231 -26.179  81.704  1.00  0.00
ATOM   1216  HX3 PZ4    75      44.166 -25.054  80.774  1.00  0.00
ATOM   1217  NO  PZ4    75      45.301 -26.248  82.073  1.00  0.00
ATOM   1218  NP  PZ4    75      46.485 -25.881  81.719  1.00  0.00
ATOM   1219  NR  PZ4    75      47.428 -26.782  82.292  1.00  0.00
TER   
END   
