# Supplementary material for: Folded-state compatibility and unfolded-state constraint govern staple-based stabilization: guidelines from a coiled-coil model
Source: RSC Chem Biol. 2026 Feb 24;7(4):737–50. doi: 10.1039/d5cb00326a (PMC12980645; doi:10.1039/d5cb00326a)
Supplement: CB-007-D5CB00326A-s048 [file CB-007-D5CB00326A-s048.txt]

%VERSION  VERSION_STAMP = V0001.000  DATE = 10/22/24  16:20:35                  
%FLAG TITLE                                                                     
%FORMAT(20a4)                                                                   
default_name                                                                    
%FLAG POINTERS                                                                  
%FORMAT(10I8)                                                                   
    1219      23     618     609    1434     811    2733    2453       0       0
    6757      75     609     811    2453      72     153     154      43       0
       0       0       0       0       0       0       0       0      33       0
       0
%FLAG ATOM_NAME                                                                 
%FORMAT(20a4)                                                                   
H1  CH3 H2  H3  C   O   N   H   CA  HA  CB  HB2 HB3 CG  HG2 HG3 CD  OE1 OE2 C   
O   N   H   CA  HA  CB  HB  CG1 HG11HG12HG13CG2 HG21HG22HG23C   O   N   H   CA  
HA  CB  HB2 HB3 CG  HG2 HG3 CD  HD2 HD3 CE  HE2 HE3 NZ  HZ1 HZ2 HZ3 C   O   N   
H   CA  HA  CB  HB2 HB3 CG  HG2 HG3 CD  OE1 NE2 HE21HE22C   O   N   H   CA  HA  
CB  HB2 HB3 CG  HG  CD1 HD11HD12HD13CD2 HD21HD22HD23C   O   N   H   CA  HA  CB  
HB2 HB3 CG  HG2 HG3 CD  OE1 OE2 C   O   N   H   CA  HA  CB  HB1 HB2 HB3 C   O   
N   H   CA  HA  CB  HB2 HB3 CG  HG2 HG3 CD  OE1 OE2 C   O   N   H   CA  HA  CB  
HB  CG1 HG11HG12HG13CG2 HG21HG22HG23C   O   N   H   CA  HA  CB  HB2 HB3 CG  HG2 
HG3 CD  OE1 OE2 C   O   N   H   CA  HA  CB  HB2 HB3 CG  HG2 HG3 CD  OE1 OE2 C   
O   N   H   CA  HA  CB  HB2 HB3 CG  HG  CD1 HD11HD12HD13CD2 HD21HD22HD23C   O   
N   H   CA  HA  CB  HB2 HB3 CG  HG2 HG3 CD  OE1 OE2 C   O   N   H   CA  HA  CB  
HB2 HB3 OG  HG  C   O   N   H   CA  HA  CB  HB2 HB3 CG  HG2 HG3 CD  OE1 OE2 C   
O   N   H   CA  HA  CB  HB2 HB3 CG  HG  CD1 HD11HD12HD13CD2 HD21HD22HD23C   O   
N   H   CA  HA  CB  HB2 HB3 CG  CD1 HD1 NE1 HE1 CE2 CZ2 HZ2 CH2 HH2 CZ3 HZ3 CE3 
HE3 CD2 C   O   N   H   CA  HA  CB  HB2 HB3 CG  ND1 HD1 CE1 HE1 NE2 CD2 HD2 C   
O   N   H   CA  HA  CB  HB2 HB3 CG  HG  CD1 HD11HD12HD13CD2 HD21HD22HD23C   O   
N   H   CA  HA  CB  HB2 HB3 CG  HG2 HG3 CD  OE1 OE2 C   O   N   H   CA  HA  CB  
HB2 HB3 CG  OD1 ND2 HD21HD22C   O   N   H   CA  HA  CB  HB2 HB3 CG  HG2 HG3 CD  
OE1 OE2 C   O   N   H   CA  HA  CB  HB  CG1 HG11HG12HG13CG2 HG21HG22HG23C   O   
N   H   CA  HA  CB  HB1 HB2 HB3 C   O   N   H   CA  HA  CB  HB2 HB3 CG  HG2 HG3 
CD  HD2 HD3 NE  HE  CZ  NH1 HH11HH12NH2 HH21HH22C   O   N   H   CA  HA  CB  HB2 
HB3 CG  HG  CD1 HD11HD12HD13CD2 HD21HD22HD23C   O   N   H   CA  HA  CB  HB2 HB3 
CG  HG2 HG3 CD  OE1 OE2 C   O   N   H   C   O   CA  HA  CB  HB2 HB3 CG  CD  HD1 
N   H   CA  HA  CB  HB2 HB3 CG  HG2 HG3 CD  OE1 OE2 C   O   N   H   CA  HA  CB  
HB2 HB3 CG  OD1 ND2 HD21HD22C   O   N   H   CA  HA  CB  HB1 HB2 HB3 C   O   N   
H   CA  HA  CB  HB2 HB3 CG  HG2 HG3 CD  OE1 OE2 C   O   N   H   CA  HA  CB  HB2 
HB3 SG  C   O   N   H   CA  HA  CB  HB2 HB3 CG  HG2 HG3 CD  OE1 OE2 C   O   N   
H   CA  HA  CB  HB1 HB2 HB3 C   O   N   HN1 HN2 H1  CH3 H2  H3  C   O   N   H   
CA  HA  CB  HB2 HB3 CG  HG2 HG3 CD  HD2 HD3 CE  HE2 HE3 NZ  HZ1 HZ2 HZ3 C   O   
N   H   CA  HA  CB  HB  CG1 HG11HG12HG13CG2 HG21HG22HG23C   O   N   H   CA  HA  
CB  HB2 HB3 CG  HG2 HG3 CD  HD2 HD3 CE  HE2 HE3 NZ  HZ1 HZ2 HZ3 C   O   N   H   
CA  HA  CB  HB2 HB3 CG  HG2 HG3 CD  OE1 NE2 HE21HE22C   O   N   H   CA  HA  CB  
HB2 HB3 CG  HG  CD1 HD11HD12HD13CD2 HD21HD22HD23C   O   N   H   CA  HA  CB  HB2 
HB3 CG  HG2 HG3 CD  HD2 HD3 CE  HE2 HE3 NZ  HZ1 HZ2 HZ3 C   O   N   H   CA  HA  
CB  HB1 HB2 HB3 C   O   N   H   CA  HA  CB  HB2 HB3 CG  HG2 HG3 CD  HD2 HD3 CE  
HE2 HE3 NZ  HZ1 HZ2 HZ3 C   O   N   H   CA  HA  CB  HB  CG1 HG11HG12HG13CG2 HG21
HG22HG23C   O   N   H   CA  HA  CB  HB2 HB3 CG  HG2 HG3 CD  OE1 OE2 C   O   N   
H   CA  HA  CB  HB2 HB3 CG  HG2 HG3 CD  OE1 OE2 C   O   N   H   CA  HA  CB  HB2 
HB3 CG  HG  CD1 HD11HD12HD13CD2 HD21HD22HD23C   O   N   H   CA  HA  CB  HB2 HB3 
CG  HG2 HG3 CD  HD2 HD3 CE  HE2 HE3 NZ  HZ1 HZ2 HZ3 C   O   N   H   CA  HA  CB  
HB2 HB3 OG  HG  C   O   N   H   CA  HA  CB  HB2 HB3 CG  HG2 HG3 CD  HD2 HD3 CE  
HE2 HE3 NZ  HZ1 HZ2 HZ3 C   O   N   H   CA  HA  CB  HB2 HB3 CG  HG  CD1 HD11HD12
HD13CD2 HD21HD22HD23C   O   N   H   CA  HA  CB  HB2 HB3 CG  CD1 HD1 NE1 HE1 CE2 
CZ2 HZ2 CH2 HH2 CZ3 HZ3 CE3 HE3 CD2 C   O   N   H   CA  HA  CB  HB2 HB3 CG  ND1 
HD1 CE1 HE1 NE2 CD2 HD2 C   O   N   H   CA  HA  CB  HB2 HB3 CG  HG  CD1 HD11HD12
HD13CD2 HD21HD22HD23C   O   N   H   CA  HA  CB  HB2 HB3 CG  HG2 HG3 CD  HD2 HD3 
CE  HE2 HE3 NZ  HZ1 HZ2 HZ3 C   O   N   H   CA  HA  CB  HB2 HB3 CG  OD1 ND2 HD21
HD22C   O   N   H   CA  HA  CB  HB2 HB3 CG  HG2 HG3 CD  HD2 HD3 CE  HE2 HE3 NZ  
HZ1 HZ2 HZ3 C   O   N   H   CA  HA  CB  HB  CG1 HG11HG12HG13CG2 HG21HG22HG23C   
O   N   H   CA  HA  CB  HB1 HB2 HB3 C   O   N   H   CA  HA  CB  HB2 HB3 CG  HG2 
HG3 CD  HD2 HD3 NE  HE  CZ  NH1 HH11HH12NH2 HH21HH22C   O   N   H   CA  HA  CB  
HB2 HB3 CG  HG  CD1 HD11HD12HD13CD2 HD21HD22HD23C   O   N   H   CA  HA  CB  HB2 
HB3 CG  HG2 HG3 CD  HD2 HD3 CE  HE2 HE3 NZ  HZ1 HZ2 HZ3 C   O   N   H   CA  HA  
CB  HB2 HB3 CG  HG2 HG3 CD  HD2 HD3 CE  HE2 HE3 NZ  HZ1 HZ2 HZ3 C   O   N   H   
CA  HA  CB  HB2 HB3 CG  HG2 HG3 CD  HD2 HD3 CE  HE2 HE3 NZ  HZ1 HZ2 HZ3 C   O   
N   H   CA  HA  CB  HB2 HB3 CG  OD1 ND2 HD21HD22C   O   N   H   C   O   CA  HA  
CB  HB2 HB3 CG  CD  HD1 N   H   CA  HA  CB  HB2 HB3 CG  HG2 HG3 CD  OE1 OE2 C   
O   N   H   CA  HA  CB  HB2 HB3 SG  C   O   N   H   CA  HA  CB  HB2 HB3 CG  HG2 
HG3 CD  HD2 HD3 CE  HE2 HE3 NZ  HZ1 HZ2 HZ3 C   O   N   H   CA  HA  CB  HB1 HB2 
HB3 C   O   N   HN1 HN2 NF  NB  NG  CD  HD2 HD3 CE  HE2 HE3 OZ  CH  HH2 HH3 CQ  
HQ2 HQ3 OI  CK  HK2 HK3 CV  HV2 HV3 OM  CN  HN2 HN3 CX  HX2 HX3 NO  NP  NR  
%FLAG CHARGE                                                                    
%FORMAT(5E16.8)                                                                 
  2.04636429E+00 -6.67300626E+00  2.04636429E+00  2.04636429E+00  1.08823576E+01
 -1.03484442E+01 -9.40817349E+00  5.35006728E+00  7.23425310E-01  2.01356415E+00
  1.02044880E+00 -3.15245790E-01 -3.15245790E-01  2.47823280E-01 -7.74447750E-01
 -7.74447750E-01  1.46762404E+01 -1.49204192E+01 -1.49204192E+01  9.77808618E+00
 -1.06035564E+01 -7.57501011E+00  4.95464337E+00 -1.59445125E+00  1.76574087E+00
  5.43935655E+00 -5.41202310E-01 -5.81655816E+00  1.44138393E+00  1.44138393E+00
  1.44138393E+00 -5.81655816E+00  1.44138393E+00  1.44138393E+00  1.44138393E+00
  1.08841798E+01 -1.03484442E+01 -6.33953817E+00  5.00566581E+00 -4.37335200E+00
  2.59849998E+00 -1.71289620E-01  6.59647260E-01  6.59647260E-01  3.40757010E-01
  1.87689690E-01  1.87689690E-01 -8.72848170E-01  1.13160483E+00  1.13160483E+00
 -2.60578890E-01  2.06823105E+00  2.06823105E+00 -7.02287442E+00  6.19558200E+00
  6.19558200E+00  6.19558200E+00  1.33769904E+01 -1.07402236E+01 -7.57501011E+00
  4.95464337E+00 -5.64891300E-02  1.54889550E+00 -6.56002800E-02  3.11601330E-01
  3.11601330E-01 -1.17533835E+00  6.41424960E-01  6.41424960E-01  1.26663207E+01
 -1.10900918E+01 -1.71417176E+01  7.74629973E+00  7.74629973E+00  1.08841798E+01
 -1.03484442E+01 -7.57501011E+00  4.95464337E+00 -9.43915140E-01  1.68009606E+00
 -2.00809746E+00  8.32759110E-01  8.32759110E-01  6.43429413E+00 -6.57825030E-01
 -7.50940983E+00  1.82223000E+00  1.82223000E+00  1.82223000E+00 -7.50940983E+00
  1.82223000E+00  1.82223000E+00  1.82223000E+00  1.08841798E+01 -1.03484442E+01
 -9.40817349E+00  5.35006728E+00  7.23425310E-01  2.01356415E+00  1.02044880E+00
 -3.15245790E-01 -3.15245790E-01  2.47823280E-01 -7.74447750E-01 -7.74447750E-01
  1.46762404E+01 -1.49204192E+01 -1.49204192E+01  9.77808618E+00 -1.06035564E+01
 -7.57501011E+00  4.95464337E+00  6.14091510E-01  1.49969529E+00 -3.32556975E+00
  1.09880469E+00  1.09880469E+00  1.09880469E+00  1.08841798E+01 -1.03484442E+01
 -9.40817349E+00  5.35006728E+00  7.23425310E-01  2.01356415E+00  1.02044880E+00
 -3.15245790E-01 -3.15245790E-01  2.47823280E-01 -7.74447750E-01 -7.74447750E-01
  1.46762404E+01 -1.49204192E+01 -1.49204192E+01  9.77808618E+00 -1.06035564E+01
 -7.57501011E+00  4.95464337E+00 -1.59445125E+00  1.76574087E+00  5.43935655E+00
 -5.41202310E-01 -5.81655816E+00  1.44138393E+00  1.44138393E+00  1.44138393E+00
 -5.81655816E+00  1.44138393E+00  1.44138393E+00  1.44138393E+00  1.08841798E+01
 -1.03484442E+01 -9.40817349E+00  5.35006728E+00  7.23425310E-01  2.01356415E+00
  1.02044880E+00 -3.15245790E-01 -3.15245790E-01  2.47823280E-01 -7.74447750E-01
 -7.74447750E-01  1.46762404E+01 -1.49204192E+01 -1.49204192E+01  9.77808618E+00
 -1.06035564E+01 -9.40817349E+00  5.35006728E+00  7.23425310E-01  2.01356415E+00
  1.02044880E+00 -3.15245790E-01 -3.15245790E-01  2.47823280E-01 -7.74447750E-01
 -7.74447750E-01  1.46762404E+01 -1.49204192E+01 -1.49204192E+01  9.77808618E+00
 -1.06035564E+01 -7.57501011E+00  4.95464337E+00 -9.43915140E-01  1.68009606E+00
 -2.00809746E+00  8.32759110E-01  8.32759110E-01  6.43429413E+00 -6.57825030E-01
 -7.50940983E+00  1.82223000E+00  1.82223000E+00  1.82223000E+00 -7.50940983E+00
  1.82223000E+00  1.82223000E+00  1.82223000E+00  1.08841798E+01 -1.03484442E+01
 -9.40817349E+00  5.35006728E+00  7.23425310E-01  2.01356415E+00  1.02044880E+00
 -3.15245790E-01 -3.15245790E-01  2.47823280E-01 -7.74447750E-01 -7.74447750E-01
  1.46762404E+01 -1.49204192E+01 -1.49204192E+01  9.77808618E+00 -1.06035564E+01
 -7.57501011E+00  4.95464337E+00 -4.53735270E-01  1.53613989E+00  3.85766091E+00
  6.41424960E-01  6.41424960E-01 -1.19283176E+01  7.79003325E+00  1.08841798E+01
 -1.03484442E+01 -9.40817349E+00  5.35006728E+00  7.23425310E-01  2.01356415E+00
  1.02044880E+00 -3.15245790E-01 -3.15245790E-01  2.47823280E-01 -7.74447750E-01
 -7.74447750E-01  1.46762404E+01 -1.49204192E+01 -1.49204192E+01  9.77808618E+00
 -1.06035564E+01 -7.57501011E+00  4.95464337E+00 -9.43915140E-01  1.68009606E+00
 -2.00809746E+00  8.32759110E-01  8.32759110E-01  6.43429413E+00 -6.57825030E-01
 -7.50940983E+00  1.82223000E+00  1.82223000E+00  1.82223000E+00 -7.50940983E+00
  1.82223000E+00  1.82223000E+00  1.82223000E+00  1.08841798E+01 -1.03484442E+01
 -7.57501011E+00  4.95464337E+00 -5.01113250E-01  2.04636429E+00 -9.11115000E-02
  6.17735970E-01  6.17735970E-01 -2.57845545E+00 -2.98481274E+00  3.75743826E+00
 -6.22838214E+00  6.21744876E+00  2.51467740E+00 -4.73962023E+00  2.86454556E+00
 -2.06640882E+00  2.58209991E+00 -3.59343756E+00  2.63676681E+00 -4.34966301E+00
  3.09779100E+00  2.26503189E+00  1.08841798E+01 -1.03484442E+01 -7.57501011E+00
  4.95464337E+00  3.42579240E-01  1.60538463E+00 -8.41870260E-01  7.32536460E-01
  7.32536460E-01 -4.84713180E-01 -6.94451853E+00  6.64931727E+00  3.74832711E+00
  2.53654416E+00 -1.04359112E+01  2.35432116E+00  2.09009781E+00  1.08841798E+01
 -1.03484442E+01 -7.57501011E+00  4.95464337E+00 -9.43915140E-01  1.68009606E+00
 -2.00809746E+00  8.32759110E-01  8.32759110E-01  6.43429413E+00 -6.57825030E-01
 -7.50940983E+00  1.82223000E+00  1.82223000E+00  1.82223000E+00 -7.50940983E+00
  1.82223000E+00  1.82223000E+00  1.82223000E+00  1.08841798E+01 -1.03484442E+01
 -9.40817349E+00  5.35006728E+00  7.23425310E-01  2.01356415E+00  1.02044880E+00
 -3.15245790E-01 -3.15245790E-01  2.47823280E-01 -7.74447750E-01 -7.74447750E-01
  1.46762404E+01 -1.49204192E+01 -1.49204192E+01  9.77808618E+00 -1.06035564E+01
 -7.57501011E+00  4.95464337E+00  2.60578890E-01  1.90969704E+00 -3.71917143E+00
  1.45231731E+00  1.45231731E+00  1.29924999E+01 -1.08076461E+01 -1.67481159E+01
  7.64607708E+00  7.64607708E+00  1.08841798E+01 -1.03484442E+01 -9.40817349E+00
  5.35006728E+00  7.23425310E-01  2.01356415E+00  1.02044880E+00 -3.15245790E-01
 -3.15245790E-01  2.47823280E-01 -7.74447750E-01 -7.74447750E-01  1.46762404E+01
 -1.49204192E+01 -1.49204192E+01  9.77808618E+00 -1.06035564E+01 -7.57501011E+00
  4.95464337E+00 -1.59445125E+00  1.76574087E+00  5.43935655E+00 -5.41202310E-01
 -5.81655816E+00  1.44138393E+00  1.44138393E+00  1.44138393E+00 -5.81655816E+00
  1.44138393E+00  1.44138393E+00  1.44138393E+00  1.08841798E+01 -1.03484442E+01
 -7.57501011E+00  4.95464337E+00  6.14091510E-01  1.49969529E+00 -3.32556975E+00
  1.09880469E+00  1.09880469E+00  1.09880469E+00  1.08841798E+01 -1.03484442E+01
 -6.33953817E+00  5.00566581E+00 -4.80522051E+00  2.84267880E+00 -1.27556100E-02
  5.95869210E-01  5.95869210E-01  7.10669700E-01  5.19335550E-01  5.19335550E-01
  8.85603780E-01  1.25187201E+00  1.25187201E+00 -9.64870785E+00  6.29762688E+00
  1.47163295E+01 -1.57203782E+01  8.15994594E+00  8.15994594E+00 -1.57203782E+01
  8.15994594E+00  8.15994594E+00  1.33769904E+01 -1.07402236E+01 -7.57501011E+00
  4.95464337E+00 -9.43915140E-01  1.68009606E+00 -2.00809746E+00  8.32759110E-01
  8.32759110E-01  6.43429413E+00 -6.57825030E-01 -7.50940983E+00  1.82223000E+00
  1.82223000E+00  1.82223000E+00 -7.50940983E+00  1.82223000E+00  1.82223000E+00
  1.82223000E+00  1.08841798E+01 -1.03484442E+01 -9.40817349E+00  5.35006728E+00
  7.23425310E-01  2.01356415E+00  1.02044880E+00 -3.15245790E-01 -3.15245790E-01
  2.47823280E-01 -7.74447750E-01 -7.74447750E-01  1.46762404E+01 -1.49204192E+01
 -1.49204192E+01  9.77808618E+00 -1.06035564E+01 -7.57501011E+00  4.95464337E+00
  1.08841798E+01 -1.03484442E+01 -3.46223700E-02  2.55294423E+00 -5.92953642E+00
  2.19032046E+00  2.19032046E+00  6.19558200E+00 -6.48531657E+00  3.75014934E+00
 -9.40817349E+00  5.35006728E+00  7.23425310E-01  2.01356415E+00  1.02044880E+00
 -3.15245790E-01 -3.15245790E-01  2.47823280E-01 -7.74447750E-01 -7.74447750E-01
  1.46762404E+01 -1.49204192E+01 -1.49204192E+01  9.77808618E+00 -1.06035564E+01
 -7.57501011E+00  4.95464337E+00  2.60578890E-01  1.90969704E+00 -3.71917143E+00
  1.45231731E+00  1.45231731E+00  1.29924999E+01 -1.08076461E+01 -1.67481159E+01
  7.64607708E+00  7.64607708E+00  1.08841798E+01 -1.03484442E+01 -7.57501011E+00
  4.95464337E+00  6.14091510E-01  1.49969529E+00 -3.32556975E+00  1.09880469E+00
  1.09880469E+00  1.09880469E+00  1.08841798E+01 -1.03484442E+01 -9.40817349E+00
  5.35006728E+00  7.23425310E-01  2.01356415E+00  1.02044880E+00 -3.15245790E-01
 -3.15245790E-01  2.47823280E-01 -7.74447750E-01 -7.74447750E-01  1.46762404E+01
 -1.49204192E+01 -1.49204192E+01  9.77808618E+00 -1.06035564E+01 -7.57501011E+00
  4.95464337E+00  7.81736670E-01  1.39582818E+00 -1.43956170E+00  1.65822930E+00
  1.65822930E+00 -1.96983063E+00  1.08841798E+01 -1.03484442E+01 -9.40817349E+00
  5.35006728E+00  7.23425310E-01  2.01356415E+00  1.02044880E+00 -3.15245790E-01
 -3.15245790E-01  2.47823280E-01 -7.74447750E-01 -7.74447750E-01  1.46762404E+01
 -1.49204192E+01 -1.49204192E+01  9.77808618E+00 -1.06035564E+01 -7.57501011E+00
  4.95464337E+00  6.14091510E-01  1.49969529E+00 -3.32556975E+00  1.09880469E+00
  1.09880469E+00  1.09880469E+00  1.08841798E+01 -1.03484442E+01 -8.43692490E+00
  4.21846245E+00  4.21846245E+00  2.04636429E+00 -6.67300626E+00  2.04636429E+00
  2.04636429E+00  1.08823576E+01 -1.03484442E+01 -6.33953817E+00  5.00566581E+00
 -4.37335200E+00  2.59849998E+00 -1.71289620E-01  6.59647260E-01  6.59647260E-01
  3.40757010E-01  1.87689690E-01  1.87689690E-01 -8.72848170E-01  1.13160483E+00
  1.13160483E+00 -2.60578890E-01  2.06823105E+00  2.06823105E+00 -7.02287442E+00
  6.19558200E+00  6.19558200E+00  6.19558200E+00  1.33769904E+01 -1.07402236E+01
 -7.57501011E+00  4.95464337E+00 -1.59445125E+00  1.76574087E+00  5.43935655E+00
 -5.41202310E-01 -5.81655816E+00  1.44138393E+00  1.44138393E+00  1.44138393E+00
 -5.81655816E+00  1.44138393E+00  1.44138393E+00  1.44138393E+00  1.08841798E+01
 -1.03484442E+01 -6.33953817E+00  5.00566581E+00 -4.37335200E+00  2.59849998E+00
 -1.71289620E-01  6.59647260E-01  6.59647260E-01  3.40757010E-01  1.87689690E-01
  1.87689690E-01 -8.72848170E-01  1.13160483E+00  1.13160483E+00 -2.60578890E-01
  2.06823105E+00  2.06823105E+00 -7.02287442E+00  6.19558200E+00  6.19558200E+00
  6.19558200E+00  1.33769904E+01 -1.07402236E+01 -7.57501011E+00  4.95464337E+00
 -5.64891300E-02  1.54889550E+00 -6.56002800E-02  3.11601330E-01  3.11601330E-01
 -1.17533835E+00  6.41424960E-01  6.41424960E-01  1.26663207E+01 -1.10900918E+01
 -1.71417176E+01  7.74629973E+00  7.74629973E+00  1.08841798E+01 -1.03484442E+01
 -7.57501011E+00  4.95464337E+00 -9.43915140E-01  1.68009606E+00 -2.00809746E+00
  8.32759110E-01  8.32759110E-01  6.43429413E+00 -6.57825030E-01 -7.50940983E+00
  1.82223000E+00  1.82223000E+00  1.82223000E+00 -7.50940983E+00  1.82223000E+00
  1.82223000E+00  1.82223000E+00  1.08841798E+01 -1.03484442E+01 -6.33953817E+00
  5.00566581E+00 -4.37335200E+00  2.59849998E+00 -1.71289620E-01  6.59647260E-01
  6.59647260E-01  3.40757010E-01  1.87689690E-01  1.87689690E-01 -8.72848170E-01
  1.13160483E+00  1.13160483E+00 -2.60578890E-01  2.06823105E+00  2.06823105E+00
 -7.02287442E+00  6.19558200E+00  6.19558200E+00  6.19558200E+00  1.33769904E+01
 -1.07402236E+01 -7.57501011E+00  4.95464337E+00  6.14091510E-01  1.49969529E+00
 -3.32556975E+00  1.09880469E+00  1.09880469E+00  1.09880469E+00  1.08841798E+01
 -1.03484442E+01 -6.33953817E+00  5.00566581E+00 -4.37335200E+00  2.59849998E+00
 -1.71289620E-01  6.59647260E-01  6.59647260E-01  3.40757010E-01  1.87689690E-01
  1.87689690E-01 -8.72848170E-01  1.13160483E+00  1.13160483E+00 -2.60578890E-01
  2.06823105E+00  2.06823105E+00 -7.02287442E+00  6.19558200E+00  6.19558200E+00
  6.19558200E+00  1.33769904E+01 -1.07402236E+01 -7.57501011E+00  4.95464337E+00
 -1.59445125E+00  1.76574087E+00  5.43935655E+00 -5.41202310E-01 -5.81655816E+00
  1.44138393E+00  1.44138393E+00  1.44138393E+00 -5.81655816E+00  1.44138393E+00
  1.44138393E+00  1.44138393E+00  1.08841798E+01 -1.03484442E+01 -9.40817349E+00
  5.35006728E+00  7.23425310E-01  2.01356415E+00  1.02044880E+00 -3.15245790E-01
 -3.15245790E-01  2.47823280E-01 -7.74447750E-01 -7.74447750E-01  1.46762404E+01
 -1.49204192E+01 -1.49204192E+01  9.77808618E+00 -1.06035564E+01 -9.40817349E+00
  5.35006728E+00  7.23425310E-01  2.01356415E+00  1.02044880E+00 -3.15245790E-01
 -3.15245790E-01  2.47823280E-01 -7.74447750E-01 -7.74447750E-01  1.46762404E+01
 -1.49204192E+01 -1.49204192E+01  9.77808618E+00 -1.06035564E+01 -7.57501011E+00
  4.95464337E+00 -9.43915140E-01  1.68009606E+00 -2.00809746E+00  8.32759110E-01
  8.32759110E-01  6.43429413E+00 -6.57825030E-01 -7.50940983E+00  1.82223000E+00
  1.82223000E+00  1.82223000E+00 -7.50940983E+00  1.82223000E+00  1.82223000E+00
  1.82223000E+00  1.08841798E+01 -1.03484442E+01 -6.33953817E+00  5.00566581E+00
 -4.37335200E+00  2.59849998E+00 -1.71289620E-01  6.59647260E-01  6.59647260E-01
  3.40757010E-01  1.87689690E-01  1.87689690E-01 -8.72848170E-01  1.13160483E+00
  1.13160483E+00 -2.60578890E-01  2.06823105E+00  2.06823105E+00 -7.02287442E+00
  6.19558200E+00  6.19558200E+00  6.19558200E+00  1.33769904E+01 -1.07402236E+01
 -7.57501011E+00  4.95464337E+00 -4.53735270E-01  1.53613989E+00  3.85766091E+00
  6.41424960E-01  6.41424960E-01 -1.19283176E+01  7.79003325E+00  1.08841798E+01
 -1.03484442E+01 -6.33953817E+00  5.00566581E+00 -4.37335200E+00  2.59849998E+00
 -1.71289620E-01  6.59647260E-01  6.59647260E-01  3.40757010E-01  1.87689690E-01
  1.87689690E-01 -8.72848170E-01  1.13160483E+00  1.13160483E+00 -2.60578890E-01
  2.06823105E+00  2.06823105E+00 -7.02287442E+00  6.19558200E+00  6.19558200E+00
  6.19558200E+00  1.33769904E+01 -1.07402236E+01 -7.57501011E+00  4.95464337E+00
 -9.43915140E-01  1.68009606E+00 -2.00809746E+00  8.32759110E-01  8.32759110E-01
  6.43429413E+00 -6.57825030E-01 -7.50940983E+00  1.82223000E+00  1.82223000E+00
  1.82223000E+00 -7.50940983E+00  1.82223000E+00  1.82223000E+00  1.82223000E+00
  1.08841798E+01 -1.03484442E+01 -7.57501011E+00  4.95464337E+00 -5.01113250E-01
  2.04636429E+00 -9.11115000E-02  6.17735970E-01  6.17735970E-01 -2.57845545E+00
 -2.98481274E+00  3.75743826E+00 -6.22838214E+00  6.21744876E+00  2.51467740E+00
 -4.73962023E+00  2.86454556E+00 -2.06640882E+00  2.58209991E+00 -3.59343756E+00
  2.63676681E+00 -4.34966301E+00  3.09779100E+00  2.26503189E+00  1.08841798E+01
 -1.03484442E+01 -7.57501011E+00  4.95464337E+00  3.42579240E-01  1.60538463E+00
 -8.41870260E-01  7.32536460E-01  7.32536460E-01 -4.84713180E-01 -6.94451853E+00
  6.64931727E+00  3.74832711E+00  2.53654416E+00 -1.04359112E+01  2.35432116E+00
  2.09009781E+00  1.08841798E+01 -1.03484442E+01 -7.57501011E+00  4.95464337E+00
 -9.43915140E-01  1.68009606E+00 -2.00809746E+00  8.32759110E-01  8.32759110E-01
  6.43429413E+00 -6.57825030E-01 -7.50940983E+00  1.82223000E+00  1.82223000E+00
  1.82223000E+00 -7.50940983E+00  1.82223000E+00  1.82223000E+00  1.82223000E+00
  1.08841798E+01 -1.03484442E+01 -6.33953817E+00  5.00566581E+00 -4.37335200E+00
  2.59849998E+00 -1.71289620E-01  6.59647260E-01  6.59647260E-01  3.40757010E-01
  1.87689690E-01  1.87689690E-01 -8.72848170E-01  1.13160483E+00  1.13160483E+00
 -2.60578890E-01  2.06823105E+00  2.06823105E+00 -7.02287442E+00  6.19558200E+00
  6.19558200E+00  6.19558200E+00  1.33769904E+01 -1.07402236E+01 -7.57501011E+00
  4.95464337E+00  2.60578890E-01  1.90969704E+00 -3.71917143E+00  1.45231731E+00
  1.45231731E+00  1.29924999E+01 -1.08076461E+01 -1.67481159E+01  7.64607708E+00
  7.64607708E+00  1.08841798E+01 -1.03484442E+01 -6.33953817E+00  5.00566581E+00
 -4.37335200E+00  2.59849998E+00 -1.71289620E-01  6.59647260E-01  6.59647260E-01
  3.40757010E-01  1.87689690E-01  1.87689690E-01 -8.72848170E-01  1.13160483E+00
  1.13160483E+00 -2.60578890E-01  2.06823105E+00  2.06823105E+00 -7.02287442E+00
  6.19558200E+00  6.19558200E+00  6.19558200E+00  1.33769904E+01 -1.07402236E+01
 -7.57501011E+00  4.95464337E+00 -1.59445125E+00  1.76574087E+00  5.43935655E+00
 -5.41202310E-01 -5.81655816E+00  1.44138393E+00  1.44138393E+00  1.44138393E+00
 -5.81655816E+00  1.44138393E+00  1.44138393E+00  1.44138393E+00  1.08841798E+01
 -1.03484442E+01 -7.57501011E+00  4.95464337E+00  6.14091510E-01  1.49969529E+00
 -3.32556975E+00  1.09880469E+00  1.09880469E+00  1.09880469E+00  1.08841798E+01
 -1.03484442E+01 -6.33953817E+00  5.00566581E+00 -4.80522051E+00  2.84267880E+00
 -1.27556100E-02  5.95869210E-01  5.95869210E-01  7.10669700E-01  5.19335550E-01
  5.19335550E-01  8.85603780E-01  1.25187201E+00  1.25187201E+00 -9.64870785E+00
  6.29762688E+00  1.47163295E+01 -1.57203782E+01  8.15994594E+00  8.15994594E+00
 -1.57203782E+01  8.15994594E+00  8.15994594E+00  1.33769904E+01 -1.07402236E+01
 -7.57501011E+00  4.95464337E+00 -9.43915140E-01  1.68009606E+00 -2.00809746E+00
  8.32759110E-01  8.32759110E-01  6.43429413E+00 -6.57825030E-01 -7.50940983E+00
  1.82223000E+00  1.82223000E+00  1.82223000E+00 -7.50940983E+00  1.82223000E+00
  1.82223000E+00  1.82223000E+00  1.08841798E+01 -1.03484442E+01 -6.33953817E+00
  5.00566581E+00 -4.37335200E+00  2.59849998E+00 -1.71289620E-01  6.59647260E-01
  6.59647260E-01  3.40757010E-01  1.87689690E-01  1.87689690E-01 -8.72848170E-01
  1.13160483E+00  1.13160483E+00 -2.60578890E-01  2.06823105E+00  2.06823105E+00
 -7.02287442E+00  6.19558200E+00  6.19558200E+00  6.19558200E+00  1.33769904E+01
 -1.07402236E+01 -6.33953817E+00  5.00566581E+00 -4.37335200E+00  2.59849998E+00
 -1.71289620E-01  6.59647260E-01  6.59647260E-01  3.40757010E-01  1.87689690E-01
  1.87689690E-01 -8.72848170E-01  1.13160483E+00  1.13160483E+00 -2.60578890E-01
  2.06823105E+00  2.06823105E+00 -7.02287442E+00  6.19558200E+00  6.19558200E+00
  6.19558200E+00  1.33769904E+01 -1.07402236E+01 -6.33953817E+00  5.00566581E+00
 -4.37335200E+00  2.59849998E+00 -1.71289620E-01  6.59647260E-01  6.59647260E-01
  3.40757010E-01  1.87689690E-01  1.87689690E-01 -8.72848170E-01  1.13160483E+00
  1.13160483E+00 -2.60578890E-01  2.06823105E+00  2.06823105E+00 -7.02287442E+00
  6.19558200E+00  6.19558200E+00  6.19558200E+00  1.33769904E+01 -1.07402236E+01
 -7.57501011E+00  4.95464337E+00  2.60578890E-01  1.90969704E+00 -3.71917143E+00
  1.45231731E+00  1.45231731E+00  1.29924999E+01 -1.08076461E+01 -1.67481159E+01
  7.64607708E+00  7.64607708E+00  1.08841798E+01 -1.03484442E+01 -7.57501011E+00
  4.95464337E+00  1.08841798E+01 -1.03484442E+01 -3.46223700E-02  2.55294423E+00
 -5.92953642E+00  2.19032046E+00  2.19032046E+00  6.19558200E+00 -6.48531657E+00
  3.75014934E+00 -9.40817349E+00  5.35006728E+00  7.23425310E-01  2.01356415E+00
  1.02044880E+00 -3.15245790E-01 -3.15245790E-01  2.47823280E-01 -7.74447750E-01
 -7.74447750E-01  1.46762404E+01 -1.49204192E+01 -1.49204192E+01  9.77808618E+00
 -1.06035564E+01 -7.57501011E+00  4.95464337E+00  7.81736670E-01  1.39582818E+00
 -1.43956170E+00  1.65822930E+00  1.65822930E+00 -1.96983063E+00  1.08841798E+01
 -1.03484442E+01 -6.33953817E+00  5.00566581E+00 -4.37335200E+00  2.59849998E+00
 -1.71289620E-01  6.59647260E-01  6.59647260E-01  3.40757010E-01  1.87689690E-01
  1.87689690E-01 -8.72848170E-01  1.13160483E+00  1.13160483E+00 -2.60578890E-01
  2.06823105E+00  2.06823105E+00 -7.02287442E+00  6.19558200E+00  6.19558200E+00
  6.19558200E+00  1.33769904E+01 -1.07402236E+01 -7.57501011E+00  4.95464337E+00
  6.14091510E-01  1.49969529E+00 -3.32556975E+00  1.09880469E+00  1.09880469E+00
  1.09880469E+00  1.08841798E+01 -1.03484442E+01 -8.43692490E+00  4.21846245E+00
  4.21846245E+00 -5.96962548E+00 -4.85624295E+00  6.69669525E+00 -2.61307782E+00
  1.72382958E+00  1.72382958E+00  3.19072473E+00  6.17735970E-01  6.17735970E-01
 -7.47843192E+00  2.08280889E+00  8.87426010E-01  8.87426010E-01  2.78983413E+00
  7.23425310E-01  7.23425310E-01 -8.18545716E+00  2.78983413E+00  7.23425310E-01
  7.23425310E-01  2.08280889E+00  8.87426010E-01  8.87426010E-01 -7.47843192E+00
  3.19072473E+00  6.17735970E-01  6.17735970E-01 -2.61307782E+00  1.72382958E+00
  1.72382958E+00  6.69669525E+00 -4.85624295E+00 -5.96962548E+00
%FLAG ATOMIC_NUMBER                                                             
%FORMAT(10I8)                                                                   
       1       6       1       1       6       8       7       1       6       1
       6       1       1       6       1       1       6       8       8       6
       8       7       1       6       1       6       1       6       1       1
       1       6       1       1       1       6       8       7       1       6
       1       6       1       1       6       1       1       6       1       1
       6       1       1       7       1       1       1       6       8       7
       1       6       1       6       1       1       6       1       1       6
       8       7       1       1       6       8       7       1       6       1
       6       1       1       6       1       6       1       1       1       6
       1       1       1       6       8       7       1       6       1       6
       1       1       6       1       1       6       8       8       6       8
       7       1       6       1       6       1       1       1       6       8
       7       1       6       1       6       1       1       6       1       1
       6       8       8       6       8       7       1       6       1       6
       1       6       1       1       1       6       1       1       1       6
       8       7       1       6       1       6       1       1       6       1
       1       6       8       8       6       8       7       1       6       1
       6       1       1       6       1       1       6       8       8       6
       8       7       1       6       1       6       1       1       6       1
       6       1       1       1       6       1       1       1       6       8
       7       1       6       1       6       1       1       6       1       1
       6       8       8       6       8       7       1       6       1       6
       1       1       8       1       6       8       7       1       6       1
       6       1       1       6       1       1       6       8       8       6
       8       7       1       6       1       6       1       1       6       1
       6       1       1       1       6       1       1       1       6       8
       7       1       6       1       6       1       1       6       6       1
       7       1       6       6       1       6       1       6       1       6
       1       6       6       8       7       1       6       1       6       1
       1       6       7       1       6       1       7       6       1       6
       8       7       1       6       1       6       1       1       6       1
       6       1       1       1       6       1       1       1       6       8
       7       1       6       1       6       1       1       6       1       1
       6       8       8       6       8       7       1       6       1       6
       1       1       6       8       7       1       1       6       8       7
       1       6       1       6       1       1       6       1       1       6
       8       8       6       8       7       1       6       1       6       1
       6       1       1       1       6       1       1       1       6       8
       7       1       6       1       6       1       1       1       6       8
       7       1       6       1       6       1       1       6       1       1
       6       1       1       7       1       6       7       1       1       7
       1       1       6       8       7       1       6       1       6       1
       1       6       1       6       1       1       1       6       1       1
       1       6       8       7       1       6       1       6       1       1
       6       1       1       6       8       8       6       8       7       1
       6       8       6       1       6       1       1       6       6       1
       7       1       6       1       6       1       1       6       1       1
       6       8       8       6       8       7       1       6       1       6
       1       1       6       8       7       1       1       6       8       7
       1       6       1       6       1       1       1       6       8       7
       1       6       1       6       1       1       6       1       1       6
       8       8       6       8       7       1       6       1       6       1
       1      16       6       8       7       1       6       1       6       1
       1       6       1       1       6       8       8       6       8       7
       1       6       1       6       1       1       1       6       8       7
       1       1       1       6       1       1       6       8       7       1
       6       1       6       1       1       6       1       1       6       1
       1       6       1       1       7       1       1       1       6       8
       7       1       6       1       6       1       6       1       1       1
       6       1       1       1       6       8       7       1       6       1
       6       1       1       6       1       1       6       1       1       6
       1       1       7       1       1       1       6       8       7       1
       6       1       6       1       1       6       1       1       6       8
       7       1       1       6       8       7       1       6       1       6
       1       1       6       1       6       1       1       1       6       1
       1       1       6       8       7       1       6       1       6       1
       1       6       1       1       6       1       1       6       1       1
       7       1       1       1       6       8       7       1       6       1
       6       1       1       1       6       8       7       1       6       1
       6       1       1       6       1       1       6       1       1       6
       1       1       7       1       1       1       6       8       7       1
       6       1       6       1       6       1       1       1       6       1
       1       1       6       8       7       1       6       1       6       1
       1       6       1       1       6       8       8       6       8       7
       1       6       1       6       1       1       6       1       1       6
       8       8       6       8       7       1       6       1       6       1
       1       6       1       6       1       1       1       6       1       1
       1       6       8       7       1       6       1       6       1       1
       6       1       1       6       1       1       6       1       1       7
       1       1       1       6       8       7       1       6       1       6
       1       1       8       1       6       8       7       1       6       1
       6       1       1       6       1       1       6       1       1       6
       1       1       7       1       1       1       6       8       7       1
       6       1       6       1       1       6       1       6       1       1
       1       6       1       1       1       6       8       7       1       6
       1       6       1       1       6       6       1       7       1       6
       6       1       6       1       6       1       6       1       6       6
       8       7       1       6       1       6       1       1       6       7
       1       6       1       7       6       1       6       8       7       1
       6       1       6       1       1       6       1       6       1       1
       1       6       1       1       1       6       8       7       1       6
       1       6       1       1       6       1       1       6       1       1
       6       1       1       7       1       1       1       6       8       7
       1       6       1       6       1       1       6       8       7       1
       1       6       8       7       1       6       1       6       1       1
       6       1       1       6       1       1       6       1       1       7
       1       1       1       6       8       7       1       6       1       6
       1       6       1       1       1       6       1       1       1       6
       8       7       1       6       1       6       1       1       1       6
       8       7       1       6       1       6       1       1       6       1
       1       6       1       1       7       1       6       7       1       1
       7       1       1       6       8       7       1       6       1       6
       1       1       6       1       6       1       1       1       6       1
       1       1       6       8       7       1       6       1       6       1
       1       6       1       1       6       1       1       6       1       1
       7       1       1       1       6       8       7       1       6       1
       6       1       1       6       1       1       6       1       1       6
       1       1       7       1       1       1       6       8       7       1
       6       1       6       1       1       6       1       1       6       1
       1       6       1       1       7       1       1       1       6       8
       7       1       6       1       6       1       1       6       8       7
       1       1       6       8       7       1       6       8       6       1
       6       1       1       6       6       1       7       1       6       1
       6       1       1       6       1       1       6       8       8       6
       8       7       1       6       1       6       1       1      16       6
       8       7       1       6       1       6       1       1       6       1
       1       6       1       1       6       1       1       7       1       1
       1       6       8       7       1       6       1       6       1       1
       1       6       8       7       1       1       7       7       7       6
       1       1       6       1       1       8       6       1       1       6
       1       1       8       6       1       1       6       1       1       8
       6       1       1       6       1       1       7       7       7
%FLAG MASS                                                                      
%FORMAT(5E16.8)                                                                 
  1.00800000E+00  1.20100000E+01  1.00800000E+00  1.00800000E+00  1.20100000E+01
  1.60000000E+01  1.40100000E+01  1.00800000E+00  1.20100000E+01  1.00800000E+00
  1.20100000E+01  1.00800000E+00  1.00800000E+00  1.20100000E+01  1.00800000E+00
  1.00800000E+00  1.20100000E+01  1.60000000E+01  1.60000000E+01  1.20100000E+01
  1.60000000E+01  1.40100000E+01  1.00800000E+00  1.20100000E+01  1.00800000E+00
  1.20100000E+01  1.00800000E+00  1.20100000E+01  1.00800000E+00  1.00800000E+00
  1.00800000E+00  1.20100000E+01  1.00800000E+00  1.00800000E+00  1.00800000E+00
  1.20100000E+01  1.60000000E+01  1.40100000E+01  1.00800000E+00  1.20100000E+01
  1.00800000E+00  1.20100000E+01  1.00800000E+00  1.00800000E+00  1.20100000E+01
  1.00800000E+00  1.00800000E+00  1.20100000E+01  1.00800000E+00  1.00800000E+00
  1.20100000E+01  1.00800000E+00  1.00800000E+00  1.40100000E+01  1.00800000E+00
  1.00800000E+00  1.00800000E+00  1.20100000E+01  1.60000000E+01  1.40100000E+01
  1.00800000E+00  1.20100000E+01  1.00800000E+00  1.20100000E+01  1.00800000E+00
  1.00800000E+00  1.20100000E+01  1.00800000E+00  1.00800000E+00  1.20100000E+01
  1.60000000E+01  1.40100000E+01  1.00800000E+00  1.00800000E+00  1.20100000E+01
  1.60000000E+01  1.40100000E+01  1.00800000E+00  1.20100000E+01  1.00800000E+00
  1.20100000E+01  1.00800000E+00  1.00800000E+00  1.20100000E+01  1.00800000E+00
  1.20100000E+01  1.00800000E+00  1.00800000E+00  1.00800000E+00  1.20100000E+01
  1.00800000E+00  1.00800000E+00  1.00800000E+00  1.20100000E+01  1.60000000E+01
  1.40100000E+01  1.00800000E+00  1.20100000E+01  1.00800000E+00  1.20100000E+01
  1.00800000E+00  1.00800000E+00  1.20100000E+01  1.00800000E+00  1.00800000E+00
  1.20100000E+01  1.60000000E+01  1.60000000E+01  1.20100000E+01  1.60000000E+01
  1.40100000E+01  1.00800000E+00  1.20100000E+01  1.00800000E+00  1.20100000E+01
  1.00800000E+00  1.00800000E+00  1.00800000E+00  1.20100000E+01  1.60000000E+01
  1.40100000E+01  1.00800000E+00  1.20100000E+01  1.00800000E+00  1.20100000E+01
  1.00800000E+00  1.00800000E+00  1.20100000E+01  1.00800000E+00  1.00800000E+00
  1.20100000E+01  1.60000000E+01  1.60000000E+01  1.20100000E+01  1.60000000E+01
  1.40100000E+01  1.00800000E+00  1.20100000E+01  1.00800000E+00  1.20100000E+01
  1.00800000E+00  1.20100000E+01  1.00800000E+00  1.00800000E+00  1.00800000E+00
  1.20100000E+01  1.00800000E+00  1.00800000E+00  1.00800000E+00  1.20100000E+01
  1.60000000E+01  1.40100000E+01  1.00800000E+00  1.20100000E+01  1.00800000E+00
  1.20100000E+01  1.00800000E+00  1.00800000E+00  1.20100000E+01  1.00800000E+00
  1.00800000E+00  1.20100000E+01  1.60000000E+01  1.60000000E+01  1.20100000E+01
  1.60000000E+01  1.40100000E+01  1.00800000E+00  1.20100000E+01  1.00800000E+00
  1.20100000E+01  1.00800000E+00  1.00800000E+00  1.20100000E+01  1.00800000E+00
  1.00800000E+00  1.20100000E+01  1.60000000E+01  1.60000000E+01  1.20100000E+01
  1.60000000E+01  1.40100000E+01  1.00800000E+00  1.20100000E+01  1.00800000E+00
  1.20100000E+01  1.00800000E+00  1.00800000E+00  1.20100000E+01  1.00800000E+00
  1.20100000E+01  1.00800000E+00  1.00800000E+00  1.00800000E+00  1.20100000E+01
  1.00800000E+00  1.00800000E+00  1.00800000E+00  1.20100000E+01  1.60000000E+01
  1.40100000E+01  1.00800000E+00  1.20100000E+01  1.00800000E+00  1.20100000E+01
  1.00800000E+00  1.00800000E+00  1.20100000E+01  1.00800000E+00  1.00800000E+00
  1.20100000E+01  1.60000000E+01  1.60000000E+01  1.20100000E+01  1.60000000E+01
  1.40100000E+01  1.00800000E+00  1.20100000E+01  1.00800000E+00  1.20100000E+01
  1.00800000E+00  1.00800000E+00  1.60000000E+01  1.00800000E+00  1.20100000E+01
  1.60000000E+01  1.40100000E+01  1.00800000E+00  1.20100000E+01  1.00800000E+00
  1.20100000E+01  1.00800000E+00  1.00800000E+00  1.20100000E+01  1.00800000E+00
  1.00800000E+00  1.20100000E+01  1.60000000E+01  1.60000000E+01  1.20100000E+01
  1.60000000E+01  1.40100000E+01  1.00800000E+00  1.20100000E+01  1.00800000E+00
  1.20100000E+01  1.00800000E+00  1.00800000E+00  1.20100000E+01  1.00800000E+00
  1.20100000E+01  1.00800000E+00  1.00800000E+00  1.00800000E+00  1.20100000E+01
  1.00800000E+00  1.00800000E+00  1.00800000E+00  1.20100000E+01  1.60000000E+01
  1.40100000E+01  1.00800000E+00  1.20100000E+01  1.00800000E+00  1.20100000E+01
  1.00800000E+00  1.00800000E+00  1.20100000E+01  1.20100000E+01  1.00800000E+00
  1.40100000E+01  1.00800000E+00  1.20100000E+01  1.20100000E+01  1.00800000E+00
  1.20100000E+01  1.00800000E+00  1.20100000E+01  1.00800000E+00  1.20100000E+01
  1.00800000E+00  1.20100000E+01  1.20100000E+01  1.60000000E+01  1.40100000E+01
  1.00800000E+00  1.20100000E+01  1.00800000E+00  1.20100000E+01  1.00800000E+00
  1.00800000E+00  1.20100000E+01  1.40100000E+01  1.00800000E+00  1.20100000E+01
  1.00800000E+00  1.40100000E+01  1.20100000E+01  1.00800000E+00  1.20100000E+01
  1.60000000E+01  1.40100000E+01  1.00800000E+00  1.20100000E+01  1.00800000E+00
  1.20100000E+01  1.00800000E+00  1.00800000E+00  1.20100000E+01  1.00800000E+00
  1.20100000E+01  1.00800000E+00  1.00800000E+00  1.00800000E+00  1.20100000E+01
  1.00800000E+00  1.00800000E+00  1.00800000E+00  1.20100000E+01  1.60000000E+01
  1.40100000E+01  1.00800000E+00  1.20100000E+01  1.00800000E+00  1.20100000E+01
  1.00800000E+00  1.00800000E+00  1.20100000E+01  1.00800000E+00  1.00800000E+00
  1.20100000E+01  1.60000000E+01  1.60000000E+01  1.20100000E+01  1.60000000E+01
  1.40100000E+01  1.00800000E+00  1.20100000E+01  1.00800000E+00  1.20100000E+01
  1.00800000E+00  1.00800000E+00  1.20100000E+01  1.60000000E+01  1.40100000E+01
  1.00800000E+00  1.00800000E+00  1.20100000E+01  1.60000000E+01  1.40100000E+01
  1.00800000E+00  1.20100000E+01  1.00800000E+00  1.20100000E+01  1.00800000E+00
  1.00800000E+00  1.20100000E+01  1.00800000E+00  1.00800000E+00  1.20100000E+01
  1.60000000E+01  1.60000000E+01  1.20100000E+01  1.60000000E+01  1.40100000E+01
  1.00800000E+00  1.20100000E+01  1.00800000E+00  1.20100000E+01  1.00800000E+00
  1.20100000E+01  1.00800000E+00  1.00800000E+00  1.00800000E+00  1.20100000E+01
  1.00800000E+00  1.00800000E+00  1.00800000E+00  1.20100000E+01  1.60000000E+01
  1.40100000E+01  1.00800000E+00  1.20100000E+01  1.00800000E+00  1.20100000E+01
  1.00800000E+00  1.00800000E+00  1.00800000E+00  1.20100000E+01  1.60000000E+01
  1.40100000E+01  1.00800000E+00  1.20100000E+01  1.00800000E+00  1.20100000E+01
  1.00800000E+00  1.00800000E+00  1.20100000E+01  1.00800000E+00  1.00800000E+00
  1.20100000E+01  1.00800000E+00  1.00800000E+00  1.40100000E+01  1.00800000E+00
  1.20100000E+01  1.40100000E+01  1.00800000E+00  1.00800000E+00  1.40100000E+01
  1.00800000E+00  1.00800000E+00  1.20100000E+01  1.60000000E+01  1.40100000E+01
  1.00800000E+00  1.20100000E+01  1.00800000E+00  1.20100000E+01  1.00800000E+00
  1.00800000E+00  1.20100000E+01  1.00800000E+00  1.20100000E+01  1.00800000E+00
  1.00800000E+00  1.00800000E+00  1.20100000E+01  1.00800000E+00  1.00800000E+00
  1.00800000E+00  1.20100000E+01  1.60000000E+01  1.40100000E+01  1.00800000E+00
  1.20100000E+01  1.00800000E+00  1.20100000E+01  1.00800000E+00  1.00800000E+00
  1.20100000E+01  1.00800000E+00  1.00800000E+00  1.20100000E+01  1.60000000E+01
  1.60000000E+01  1.20100000E+01  1.60000000E+01  1.40100000E+01  1.00800000E+00
  1.20100000E+01  1.60000000E+01  1.20100000E+01  1.00800000E+00  1.20100000E+01
  1.00800000E+00  1.00800000E+00  1.20100000E+01  1.20100000E+01  1.00800000E+00
  1.40100000E+01  1.00800000E+00  1.20100000E+01  1.00800000E+00  1.20100000E+01
  1.00800000E+00  1.00800000E+00  1.20100000E+01  1.00800000E+00  1.00800000E+00
  1.20100000E+01  1.60000000E+01  1.60000000E+01  1.20100000E+01  1.60000000E+01
  1.40100000E+01  1.00800000E+00  1.20100000E+01  1.00800000E+00  1.20100000E+01
  1.00800000E+00  1.00800000E+00  1.20100000E+01  1.60000000E+01  1.40100000E+01
  1.00800000E+00  1.00800000E+00  1.20100000E+01  1.60000000E+01  1.40100000E+01
  1.00800000E+00  1.20100000E+01  1.00800000E+00  1.20100000E+01  1.00800000E+00
  1.00800000E+00  1.00800000E+00  1.20100000E+01  1.60000000E+01  1.40100000E+01
  1.00800000E+00  1.20100000E+01  1.00800000E+00  1.20100000E+01  1.00800000E+00
  1.00800000E+00  1.20100000E+01  1.00800000E+00  1.00800000E+00  1.20100000E+01
  1.60000000E+01  1.60000000E+01  1.20100000E+01  1.60000000E+01  1.40100000E+01
  1.00800000E+00  1.20100000E+01  1.00800000E+00  1.20100000E+01  1.00800000E+00
  1.00800000E+00  3.20600000E+01  1.20100000E+01  1.60000000E+01  1.40100000E+01
  1.00800000E+00  1.20100000E+01  1.00800000E+00  1.20100000E+01  1.00800000E+00
  1.00800000E+00  1.20100000E+01  1.00800000E+00  1.00800000E+00  1.20100000E+01
  1.60000000E+01  1.60000000E+01  1.20100000E+01  1.60000000E+01  1.40100000E+01
  1.00800000E+00  1.20100000E+01  1.00800000E+00  1.20100000E+01  1.00800000E+00
  1.00800000E+00  1.00800000E+00  1.20100000E+01  1.60000000E+01  1.40100000E+01
  1.00800000E+00  1.00800000E+00  1.00800000E+00  1.20100000E+01  1.00800000E+00
  1.00800000E+00  1.20100000E+01  1.60000000E+01  1.40100000E+01  1.00800000E+00
  1.20100000E+01  1.00800000E+00  1.20100000E+01  1.00800000E+00  1.00800000E+00
  1.20100000E+01  1.00800000E+00  1.00800000E+00  1.20100000E+01  1.00800000E+00
  1.00800000E+00  1.20100000E+01  1.00800000E+00  1.00800000E+00  1.40100000E+01
  1.00800000E+00  1.00800000E+00  1.00800000E+00  1.20100000E+01  1.60000000E+01
  1.40100000E+01  1.00800000E+00  1.20100000E+01  1.00800000E+00  1.20100000E+01
  1.00800000E+00  1.20100000E+01  1.00800000E+00  1.00800000E+00  1.00800000E+00
  1.20100000E+01  1.00800000E+00  1.00800000E+00  1.00800000E+00  1.20100000E+01
  1.60000000E+01  1.40100000E+01  1.00800000E+00  1.20100000E+01  1.00800000E+00
  1.20100000E+01  1.00800000E+00  1.00800000E+00  1.20100000E+01  1.00800000E+00
  1.00800000E+00  1.20100000E+01  1.00800000E+00  1.00800000E+00  1.20100000E+01
  1.00800000E+00  1.00800000E+00  1.40100000E+01  1.00800000E+00  1.00800000E+00
  1.00800000E+00  1.20100000E+01  1.60000000E+01  1.40100000E+01  1.00800000E+00
  1.20100000E+01  1.00800000E+00  1.20100000E+01  1.00800000E+00  1.00800000E+00
  1.20100000E+01  1.00800000E+00  1.00800000E+00  1.20100000E+01  1.60000000E+01
  1.40100000E+01  1.00800000E+00  1.00800000E+00  1.20100000E+01  1.60000000E+01
  1.40100000E+01  1.00800000E+00  1.20100000E+01  1.00800000E+00  1.20100000E+01
  1.00800000E+00  1.00800000E+00  1.20100000E+01  1.00800000E+00  1.20100000E+01
  1.00800000E+00  1.00800000E+00  1.00800000E+00  1.20100000E+01  1.00800000E+00
  1.00800000E+00  1.00800000E+00  1.20100000E+01  1.60000000E+01  1.40100000E+01
  1.00800000E+00  1.20100000E+01  1.00800000E+00  1.20100000E+01  1.00800000E+00
  1.00800000E+00  1.20100000E+01  1.00800000E+00  1.00800000E+00  1.20100000E+01
  1.00800000E+00  1.00800000E+00  1.20100000E+01  1.00800000E+00  1.00800000E+00
  1.40100000E+01  1.00800000E+00  1.00800000E+00  1.00800000E+00  1.20100000E+01
  1.60000000E+01  1.40100000E+01  1.00800000E+00  1.20100000E+01  1.00800000E+00
  1.20100000E+01  1.00800000E+00  1.00800000E+00  1.00800000E+00  1.20100000E+01
  1.60000000E+01  1.40100000E+01  1.00800000E+00  1.20100000E+01  1.00800000E+00
  1.20100000E+01  1.00800000E+00  1.00800000E+00  1.20100000E+01  1.00800000E+00
  1.00800000E+00  1.20100000E+01  1.00800000E+00  1.00800000E+00  1.20100000E+01
  1.00800000E+00  1.00800000E+00  1.40100000E+01  1.00800000E+00  1.00800000E+00
  1.00800000E+00  1.20100000E+01  1.60000000E+01  1.40100000E+01  1.00800000E+00
  1.20100000E+01  1.00800000E+00  1.20100000E+01  1.00800000E+00  1.20100000E+01
  1.00800000E+00  1.00800000E+00  1.00800000E+00  1.20100000E+01  1.00800000E+00
  1.00800000E+00  1.00800000E+00  1.20100000E+01  1.60000000E+01  1.40100000E+01
  1.00800000E+00  1.20100000E+01  1.00800000E+00  1.20100000E+01  1.00800000E+00
  1.00800000E+00  1.20100000E+01  1.00800000E+00  1.00800000E+00  1.20100000E+01
  1.60000000E+01  1.60000000E+01  1.20100000E+01  1.60000000E+01  1.40100000E+01
  1.00800000E+00  1.20100000E+01  1.00800000E+00  1.20100000E+01  1.00800000E+00
  1.00800000E+00  1.20100000E+01  1.00800000E+00  1.00800000E+00  1.20100000E+01
  1.60000000E+01  1.60000000E+01  1.20100000E+01  1.60000000E+01  1.40100000E+01
  1.00800000E+00  1.20100000E+01  1.00800000E+00  1.20100000E+01  1.00800000E+00
  1.00800000E+00  1.20100000E+01  1.00800000E+00  1.20100000E+01  1.00800000E+00
  1.00800000E+00  1.00800000E+00  1.20100000E+01  1.00800000E+00  1.00800000E+00
  1.00800000E+00  1.20100000E+01  1.60000000E+01  1.40100000E+01  1.00800000E+00
  1.20100000E+01  1.00800000E+00  1.20100000E+01  1.00800000E+00  1.00800000E+00
  1.20100000E+01  1.00800000E+00  1.00800000E+00  1.20100000E+01  1.00800000E+00
  1.00800000E+00  1.20100000E+01  1.00800000E+00  1.00800000E+00  1.40100000E+01
  1.00800000E+00  1.00800000E+00  1.00800000E+00  1.20100000E+01  1.60000000E+01
  1.40100000E+01  1.00800000E+00  1.20100000E+01  1.00800000E+00  1.20100000E+01
  1.00800000E+00  1.00800000E+00  1.60000000E+01  1.00800000E+00  1.20100000E+01
  1.60000000E+01  1.40100000E+01  1.00800000E+00  1.20100000E+01  1.00800000E+00
  1.20100000E+01  1.00800000E+00  1.00800000E+00  1.20100000E+01  1.00800000E+00
  1.00800000E+00  1.20100000E+01  1.00800000E+00  1.00800000E+00  1.20100000E+01
  1.00800000E+00  1.00800000E+00  1.40100000E+01  1.00800000E+00  1.00800000E+00
  1.00800000E+00  1.20100000E+01  1.60000000E+01  1.40100000E+01  1.00800000E+00
  1.20100000E+01  1.00800000E+00  1.20100000E+01  1.00800000E+00  1.00800000E+00
  1.20100000E+01  1.00800000E+00  1.20100000E+01  1.00800000E+00  1.00800000E+00
  1.00800000E+00  1.20100000E+01  1.00800000E+00  1.00800000E+00  1.00800000E+00
  1.20100000E+01  1.60000000E+01  1.40100000E+01  1.00800000E+00  1.20100000E+01
  1.00800000E+00  1.20100000E+01  1.00800000E+00  1.00800000E+00  1.20100000E+01
  1.20100000E+01  1.00800000E+00  1.40100000E+01  1.00800000E+00  1.20100000E+01
  1.20100000E+01  1.00800000E+00  1.20100000E+01  1.00800000E+00  1.20100000E+01
  1.00800000E+00  1.20100000E+01  1.00800000E+00  1.20100000E+01  1.20100000E+01
  1.60000000E+01  1.40100000E+01  1.00800000E+00  1.20100000E+01  1.00800000E+00
  1.20100000E+01  1.00800000E+00  1.00800000E+00  1.20100000E+01  1.40100000E+01
  1.00800000E+00  1.20100000E+01  1.00800000E+00  1.40100000E+01  1.20100000E+01
  1.00800000E+00  1.20100000E+01  1.60000000E+01  1.40100000E+01  1.00800000E+00
  1.20100000E+01  1.00800000E+00  1.20100000E+01  1.00800000E+00  1.00800000E+00
  1.20100000E+01  1.00800000E+00  1.20100000E+01  1.00800000E+00  1.00800000E+00
  1.00800000E+00  1.20100000E+01  1.00800000E+00  1.00800000E+00  1.00800000E+00
  1.20100000E+01  1.60000000E+01  1.40100000E+01  1.00800000E+00  1.20100000E+01
  1.00800000E+00  1.20100000E+01  1.00800000E+00  1.00800000E+00  1.20100000E+01
  1.00800000E+00  1.00800000E+00  1.20100000E+01  1.00800000E+00  1.00800000E+00
  1.20100000E+01  1.00800000E+00  1.00800000E+00  1.40100000E+01  1.00800000E+00
  1.00800000E+00  1.00800000E+00  1.20100000E+01  1.60000000E+01  1.40100000E+01
  1.00800000E+00  1.20100000E+01  1.00800000E+00  1.20100000E+01  1.00800000E+00
  1.00800000E+00  1.20100000E+01  1.60000000E+01  1.40100000E+01  1.00800000E+00
  1.00800000E+00  1.20100000E+01  1.60000000E+01  1.40100000E+01  1.00800000E+00
  1.20100000E+01  1.00800000E+00  1.20100000E+01  1.00800000E+00  1.00800000E+00
  1.20100000E+01  1.00800000E+00  1.00800000E+00  1.20100000E+01  1.00800000E+00
  1.00800000E+00  1.20100000E+01  1.00800000E+00  1.00800000E+00  1.40100000E+01
  1.00800000E+00  1.00800000E+00  1.00800000E+00  1.20100000E+01  1.60000000E+01
  1.40100000E+01  1.00800000E+00  1.20100000E+01  1.00800000E+00  1.20100000E+01
  1.00800000E+00  1.20100000E+01  1.00800000E+00  1.00800000E+00  1.00800000E+00
  1.20100000E+01  1.00800000E+00  1.00800000E+00  1.00800000E+00  1.20100000E+01
  1.60000000E+01  1.40100000E+01  1.00800000E+00  1.20100000E+01  1.00800000E+00
  1.20100000E+01  1.00800000E+00  1.00800000E+00  1.00800000E+00  1.20100000E+01
  1.60000000E+01  1.40100000E+01  1.00800000E+00  1.20100000E+01  1.00800000E+00
  1.20100000E+01  1.00800000E+00  1.00800000E+00  1.20100000E+01  1.00800000E+00
  1.00800000E+00  1.20100000E+01  1.00800000E+00  1.00800000E+00  1.40100000E+01
  1.00800000E+00  1.20100000E+01  1.40100000E+01  1.00800000E+00  1.00800000E+00
  1.40100000E+01  1.00800000E+00  1.00800000E+00  1.20100000E+01  1.60000000E+01
  1.40100000E+01  1.00800000E+00  1.20100000E+01  1.00800000E+00  1.20100000E+01
  1.00800000E+00  1.00800000E+00  1.20100000E+01  1.00800000E+00  1.20100000E+01
  1.00800000E+00  1.00800000E+00  1.00800000E+00  1.20100000E+01  1.00800000E+00
  1.00800000E+00  1.00800000E+00  1.20100000E+01  1.60000000E+01  1.40100000E+01
  1.00800000E+00  1.20100000E+01  1.00800000E+00  1.20100000E+01  1.00800000E+00
  1.00800000E+00  1.20100000E+01  1.00800000E+00  1.00800000E+00  1.20100000E+01
  1.00800000E+00  1.00800000E+00  1.20100000E+01  1.00800000E+00  1.00800000E+00
  1.40100000E+01  1.00800000E+00  1.00800000E+00  1.00800000E+00  1.20100000E+01
  1.60000000E+01  1.40100000E+01  1.00800000E+00  1.20100000E+01  1.00800000E+00
  1.20100000E+01  1.00800000E+00  1.00800000E+00  1.20100000E+01  1.00800000E+00
  1.00800000E+00  1.20100000E+01  1.00800000E+00  1.00800000E+00  1.20100000E+01
  1.00800000E+00  1.00800000E+00  1.40100000E+01  1.00800000E+00  1.00800000E+00
  1.00800000E+00  1.20100000E+01  1.60000000E+01  1.40100000E+01  1.00800000E+00
  1.20100000E+01  1.00800000E+00  1.20100000E+01  1.00800000E+00  1.00800000E+00
  1.20100000E+01  1.00800000E+00  1.00800000E+00  1.20100000E+01  1.00800000E+00
  1.00800000E+00  1.20100000E+01  1.00800000E+00  1.00800000E+00  1.40100000E+01
  1.00800000E+00  1.00800000E+00  1.00800000E+00  1.20100000E+01  1.60000000E+01
  1.40100000E+01  1.00800000E+00  1.20100000E+01  1.00800000E+00  1.20100000E+01
  1.00800000E+00  1.00800000E+00  1.20100000E+01  1.60000000E+01  1.40100000E+01
  1.00800000E+00  1.00800000E+00  1.20100000E+01  1.60000000E+01  1.40100000E+01
  1.00800000E+00  1.20100000E+01  1.60000000E+01  1.20100000E+01  1.00800000E+00
  1.20100000E+01  1.00800000E+00  1.00800000E+00  1.20100000E+01  1.20100000E+01
  1.00800000E+00  1.40100000E+01  1.00800000E+00  1.20100000E+01  1.00800000E+00
  1.20100000E+01  1.00800000E+00  1.00800000E+00  1.20100000E+01  1.00800000E+00
  1.00800000E+00  1.20100000E+01  1.60000000E+01  1.60000000E+01  1.20100000E+01
  1.60000000E+01  1.40100000E+01  1.00800000E+00  1.20100000E+01  1.00800000E+00
  1.20100000E+01  1.00800000E+00  1.00800000E+00  3.20600000E+01  1.20100000E+01
  1.60000000E+01  1.40100000E+01  1.00800000E+00  1.20100000E+01  1.00800000E+00
  1.20100000E+01  1.00800000E+00  1.00800000E+00  1.20100000E+01  1.00800000E+00
  1.00800000E+00  1.20100000E+01  1.00800000E+00  1.00800000E+00  1.20100000E+01
  1.00800000E+00  1.00800000E+00  1.40100000E+01  1.00800000E+00  1.00800000E+00
  1.00800000E+00  1.20100000E+01  1.60000000E+01  1.40100000E+01  1.00800000E+00
  1.20100000E+01  1.00800000E+00  1.20100000E+01  1.00800000E+00  1.00800000E+00
  1.00800000E+00  1.20100000E+01  1.60000000E+01  1.40100000E+01  1.00800000E+00
  1.00800000E+00  1.40100000E+01  1.40100000E+01  1.40100000E+01  1.20100000E+01
  1.00800000E+00  1.00800000E+00  1.20100000E+01  1.00800000E+00  1.00800000E+00
  1.60000000E+01  1.20100000E+01  1.00800000E+00  1.00800000E+00  1.20100000E+01
  1.00800000E+00  1.00800000E+00  1.60000000E+01  1.20100000E+01  1.00800000E+00
  1.00800000E+00  1.20100000E+01  1.00800000E+00  1.00800000E+00  1.60000000E+01
  1.20100000E+01  1.00800000E+00  1.00800000E+00  1.20100000E+01  1.00800000E+00
  1.00800000E+00  1.40100000E+01  1.40100000E+01  1.40100000E+01
%FLAG ATOM_TYPE_INDEX                                                           
%FORMAT(10I8)                                                                   
       1       2       1       1       3       4       5       6       2       7
       2       1       1       2       1       1       8       9       9       3
       4       5       6       2       7       2       1       2       1       1
       1       2       1       1       1       3       4       5       6       2
       7       2       1       1       2       1       1       2       1       1
       2      10      10      11       6       6       6       3       4       5
       6       2       7       2       1       1       2       1       1       3
       4       5       6       6       3       4       5       6       2       7
       2       1       1       2       1       2       1       1       1       2
       1       1       1       3       4       5       6       2       7       2
       1       1       2       1       1       8       9       9       3       4
       5       6       2       7       2       1       1       1       3       4
       5       6       2       7       2       1       1       2       1       1
       8       9       9       3       4       5       6       2       7       2
       1       2       1       1       1       2       1       1       1       3
       4       5       6       2       7       2       1       1       2       1
       1       8       9       9       3       4       5       6       2       7
       2       1       1       2       1       1       8       9       9       3
       4       5       6       2       7       2       1       1       2       1
       2       1       1       1       2       1       1       1       3       4
       5       6       2       7       2       1       1       2       1       1
       8       9       9       3       4       5       6       2       7       2
       7       7      12      13       3       4       5       6       2       7
       2       1       1       2       1       1       8       9       9       3
       4       5       6       2       7       2       1       1       2       1
       2       1       1       1       2       1       1       1       3       4
       5       6       2       7       2       1       1       8       8      14
      11       6       8       8      15       8      15       8      15       8
      15       8       3       4       5       6       2       7       2       1
       1       8      11       6       8      16      11       8      14       3
       4       5       6       2       7       2       1       1       2       1
       2       1       1       1       2       1       1       1       3       4
       5       6       2       7       2       1       1       2       1       1
       8       9       9       3       4       5       6       2       7       2
       1       1       3       4       5       6       6       3       4       5
       6       2       7       2       1       1       2       1       1       8
       9       9       3       4       5       6       2       7       2       1
       2       1       1       1       2       1       1       1       3       4
       5       6       2       7       2       1       1       1       3       4
       5       6       2       7       2       1       1       2       1       1
       2       7       7      11       6       8      11       6       6      11
       6       6       3       4       5       6       2       7       2       1
       1       2       1       2       1       1       1       2       1       1
       1       3       4       5       6       2       7       2       1       1
       2       1       1       8       9       9       3       4       5       6
       3       4      17       1      17       1       1       3       3      18
       5       6       2       7       2       1       1       2       1       1
       8       9       9       3       4       5       6       2       7       2
       1       1       3       4       5       6       6       3       4       5
       6       2       7       2       1       1       1       3       4       5
       6       2       7       2       1       1       2       1       1       8
       9       9       3       4       5       6       2       7       2       7
       7      19       3       4       5       6       2       7       2       1
       1       2       1       1       8       9       9       3       4       5
       6       2       7       2       1       1       1       3       4       5
       6       6       1       2       1       1       3       4       5       6
       2       7       2       1       1       2       1       1       2       1
       1       2      10      10      11       6       6       6       3       4
       5       6       2       7       2       1       2       1       1       1
       2       1       1       1       3       4       5       6       2       7
       2       1       1       2       1       1       2       1       1       2
      10      10      11       6       6       6       3       4       5       6
       2       7       2       1       1       2       1       1       3       4
       5       6       6       3       4       5       6       2       7       2
       1       1       2       1       2       1       1       1       2       1
       1       1       3       4       5       6       2       7       2       1
       1       2       1       1       2       1       1       2      10      10
      11       6       6       6       3       4       5       6       2       7
       2       1       1       1       3       4       5       6       2       7
       2       1       1       2       1       1       2       1       1       2
      10      10      11       6       6       6       3       4       5       6
       2       7       2       1       2       1       1       1       2       1
       1       1       3       4       5       6       2       7       2       1
       1       2       1       1       8       9       9       3       4       5
       6       2       7       2       1       1       2       1       1       8
       9       9       3       4       5       6       2       7       2       1
       1       2       1       2       1       1       1       2       1       1
       1       3       4       5       6       2       7       2       1       1
       2       1       1       2       1       1       2      10      10      11
       6       6       6       3       4       5       6       2       7       2
       7       7      12      13       3       4       5       6       2       7
       2       1       1       2       1       1       2       1       1       2
      10      10      11       6       6       6       3       4       5       6
       2       7       2       1       1       2       1       2       1       1
       1       2       1       1       1       3       4       5       6       2
       7       2       1       1       8       8      14      11       6       8
       8      15       8      15       8      15       8      15       8       3
       4       5       6       2       7       2       1       1       8      11
       6       8      16      11       8      14       3       4       5       6
       2       7       2       1       1       2       1       2       1       1
       1       2       1       1       1       3       4       5       6       2
       7       2       1       1       2       1       1       2       1       1
       2      10      10      11       6       6       6       3       4       5
       6       2       7       2       1       1       3       4       5       6
       6       3       4       5       6       2       7       2       1       1
       2       1       1       2       1       1       2      10      10      11
       6       6       6       3       4       5       6       2       7       2
       1       2       1       1       1       2       1       1       1       3
       4       5       6       2       7       2       1       1       1       3
       4       5       6       2       7       2       1       1       2       1
       1       2       7       7      11       6       8      11       6       6
      11       6       6       3       4       5       6       2       7       2
       1       1       2       1       2       1       1       1       2       1
       1       1       3       4       5       6       2       7       2       1
       1       2       1       1       2       1       1       2      10      10
      11       6       6       6       3       4       5       6       2       7
       2       1       1       2       1       1       2       1       1       2
      10      10      11       6       6       6       3       4       5       6
       2       7       2       1       1       2       1       1       2       1
       1       2      10      10      11       6       6       6       3       4
       5       6       2       7       2       1       1       3       4       5
       6       6       3       4       5       6       3       4      17       1
      17       1       1       3       3      18       5       6       2       7
       2       1       1       2       1       1       8       9       9       3
       4       5       6       2       7       2       7       7      19       3
       4       5       6       2       7       2       1       1       2       1
       1       2       1       1       2      10      10      11       6       6
       6       3       4       5       6       2       7       2       1       1
       1       3       4       5       6       6      20      20      21      17
      22      22      17      22      22      23      17      22      22      17
      22      22      23      17      22      22      17      22      22      23
      17      22      22      17      22      22      21      20      20
%FLAG NUMBER_EXCLUDED_ATOMS                                                     
%FORMAT(10I8)                                                                   
       6       7       4       3       7       3      10       4      13       7
      11       6       5       6       4       3       2       1       1       7
       3      10       4      16       7      12       9       8       3       2
       1       4       2       1       1       7       3      10       4      13
       7      12       6       5      10       5       4       9       5       4
       6       5       4       3       2       1       1       7       3      10
       4      13       7      11       6       5       8       4       3       4
       3       2       1       1       7       3      10       4      13       7
      15       6       5      10       8       7       3       2       1       3
       2       1       1       7       3      10       4      13       7      11
       6       5       6       4       3       2       1       1       7       3
      10       4      10       7       6       3       2       1       7       3
      10       4      13       7      11       6       5       6       4       3
       2       1       1       7       3      10       4      16       7      12
       9       8       3       2       1       4       2       1       1       7
       3      10       4      13       7      11       6       5       6       4
       3       2       1       1       7       3      10       4      13       7
      11       6       5       6       4       3       2       1       1       7
       3      10       4      13       7      15       6       5      10       8
       7       3       2       1       3       2       1       1       7       3
      10       4      13       7      11       6       5       6       4       3
       2       1       1       7       3      10       4      11       7       7
       4       3       2       1       7       3      10       4      13       7
      11       6       5       6       4       3       2       1       1       7
       3      10       4      13       7      15       6       5      10       8
       7       3       2       1       3       2       1       1       7       3
      10       4      12       7      12       5       4      11       7       4
       7       3       8       7       4       6       3       4       3       2
       1       1       7       3      10       4      12       7      12       5
       4       8       6       4       4       2       2       1       1       7
       3      10       4      13       7      15       6       5      10       8
       7       3       2       1       3       2       1       1       7       3
      10       4      13       7      11       6       5       6       4       3
       2       1       1       7       3      10       4      12       7      10
       5       4       5       3       2       1       1       7       3      10
       4      13       7      11       6       5       6       4       3       2
       1       1       7       3      10       4      16       7      12       9
       8       3       2       1       4       2       1       1       7       3
      10       4      10       7       6       3       2       1       7       3
      10       4      13       7      12       6       5       9       5       4
       7       4       3       8       3       6       5       2       1       2
       1       1       7       3      10       4      13       7      15       6
       5      10       8       7       3       2       1       3       2       1
       1       7       3      10       4      13       7      11       6       5
       6       4       3       2       1       1       7       3      10       4
      13       6      10       5       9       4       3       6       8       4
      10       4      13       7      11       6       5       6       4       3
       2       1       1       7       3      10       4      12       7      10
       5       4       5       3       2       1       1       7       3      10
       4      10       7       6       3       2       1       7       3      10
       4      13       7      11       6       5       6       4       3       2
       1       1       7       3      10       4      11       7       8       4
       3       6       7       3      10       4      13       7      11       6
       5       6       4       3       2       1       1       7       3      10
       4      10       7       6       3       2       1       4       3       2
       1       1       6       7       4       3       7       3      10       4
      13       7      12       6       5      10       5       4       9       5
       4       6       5       4       3       2       1       1       7       3
      10       4      16       7      12       9       8       3       2       1
       4       2       1       1       7       3      10       4      13       7
      12       6       5      10       5       4       9       5       4       6
       5       4       3       2       1       1       7       3      10       4
      13       7      11       6       5       8       4       3       4       3
       2       1       1       7       3      10       4      13       7      15
       6       5      10       8       7       3       2       1       3       2
       1       1       7       3      10       4      13       7      12       6
       5      10       5       4       9       5       4       6       5       4
       3       2       1       1       7       3      10       4      10       7
       6       3       2       1       7       3      10       4      13       7
      12       6       5      10       5       4       9       5       4       6
       5       4       3       2       1       1       7       3      10       4
      16       7      12       9       8       3       2       1       4       2
       1       1       7       3      10       4      13       7      11       6
       5       6       4       3       2       1       1       7       3      10
       4      13       7      11       6       5       6       4       3       2
       1       1       7       3      10       4      13       7      15       6
       5      10       8       7       3       2       1       3       2       1
       1       7       3      10       4      13       7      12       6       5
      10       5       4       9       5       4       6       5       4       3
       2       1       1       7       3      10       4      11       7       7
       4       3       2       1       7       3      10       4      13       7
      12       6       5      10       5       4       9       5       4       6
       5       4       3       2       1       1       7       3      10       4
      13       7      15       6       5      10       8       7       3       2
       1       3       2       1       1       7       3      10       4      12
       7      12       5       4      11       7       4       7       3       8
       7       4       6       3       4       3       2       1       1       7
       3      10       4      12       7      12       5       4       8       6
       4       4       2       2       1       1       7       3      10       4
      13       7      15       6       5      10       8       7       3       2
       1       3       2       1       1       7       3      10       4      13
       7      12       6       5      10       5       4       9       5       4
       6       5       4       3       2       1       1       7       3      10
       4      12       7      10       5       4       5       3       2       1
       1       7       3      10       4      13       7      12       6       5
      10       5       4       9       5       4       6       5       4       3
       2       1       1       7       3      10       4      16       7      12
       9       8       3       2       1       4       2       1       1       7
       3      10       4      10       7       6       3       2       1       7
       3      10       4      13       7      12       6       5       9       5
       4       7       4       3       8       3       6       5       2       1
       2       1       1       7       3      10       4      13       7      15
       6       5      10       8       7       3       2       1       3       2
       1       1       7       3      10       4      13       7      12       6
       5      10       5       4       9       5       4       6       5       4
       3       2       1       1       7       3      10       4      13       7
      12       6       5      10       5       4       9       5       4       6
       5       4       3       2       1       1       7       3      10       4
      13       7      12       6       5      10       5       4       9       5
       4       6       5       4       3       2       1       1       7       3
      10       4      12       7      10       5       4       5       3       2
       1       1       7       3      10       4      13       6      10       5
       9       4       3       6       8       4      10       4      13       7
      11       6       5       6       4       3       2       1       1       7
       3      10       4      10       7       6       3       2       1       7
       3      10       4      13       7      12       6       5      10       5
       4       9       5       4       6       5       4       3       2       1
       1       7       3      10       4      10       7       6       3       2
       1       4       3       2       1       1       3       5       7       7
       5       4       7       3       2       7       7       5       4       7
       3       2       7       7       5       4       7       3       2       7
       7       5       4       5       3       2       2       1       1
%FLAG NONBONDED_PARM_INDEX                                                      
%FORMAT(10I8)                                                                   
       1       2       4       7      11      16      22      29      37      46
      56      67      79      92     106     121     137     154     172     191
     211     232     254       2       3       5       8      12      17      23
      30      38      47      57      68      80      93     107     122     138
     155     173     192     212     233     255       4       5       6       9
      13      18      24      31      39      48      58      69      81      94
     108     123     139     156     174     193     213     234     256       7
       8       9      10      14      19      25      32      40      49      59
      70      82      95     109     124     140     157     175     194     214
     235     257      11      12      13      14      15      20      26      33
      41      50      60      71      83      96     110     125     141     158
     176     195     215     236     258      16      17      18      19      20
      21      27      34      42      51      61      72      84      97     111
     126     142     159     177     196     216     237     259      22      23
      24      25      26      27      28      35      43      52      62      73
      85      98     112     127     143     160     178     197     217     238
     260      29      30      31      32      33      34      35      36      44
      53      63      74      86      99     113     128     144     161     179
     198     218     239     261      37      38      39      40      41      42
      43      44      45      54      64      75      87     100     114     129
     145     162     180     199     219     240     262      46      47      48
      49      50      51      52      53      54      55      65      76      88
     101     115     130     146     163     181     200     220     241     263
      56      57      58      59      60      61      62      63      64      65
      66      77      89     102     116     131     147     164     182     201
     221     242     264      67      68      69      70      71      72      73
      74      75      76      77      78      90     103     117     132     148
     165     183     202     222     243     265      79      80      81      82
      83      84      85      86      87      88      89      90      91     104
     118     133     149     166     184     203     223     244     266      92
      93      94      95      96      97      98      99     100     101     102
     103     104     105     119     134     150     167     185     204     224
     245     267     106     107     108     109     110     111     112     113
     114     115     116     117     118     119     120     135     151     168
     186     205     225     246     268     121     122     123     124     125
     126     127     128     129     130     131     132     133     134     135
     136     152     169     187     206     226     247     269     137     138
     139     140     141     142     143     144     145     146     147     148
     149     150     151     152     153     170     188     207     227     248
     270     154     155     156     157     158     159     160     161     162
     163     164     165     166     167     168     169     170     171     189
     208     228     249     271     172     173     174     175     176     177
     178     179     180     181     182     183     184     185     186     187
     188     189     190     209     229     250     272     191     192     193
     194     195     196     197     198     199     200     201     202     203
     204     205     206     207     208     209     210     230     251     273
     211     212     213     214     215     216     217     218     219     220
     221     222     223     224     225     226     227     228     229     230
     231     252     274     232     233     234     235     236     237     238
     239     240     241     242     243     244     245     246     247     248
     249     250     251     252     253     275     254     255     256     257
     258     259     260     261     262     263     264     265     266     267
     268     269     270     271     272     273     274     275     276
%FLAG RESIDUE_LABEL                                                             
%FORMAT(20a4)                                                                   
ACE GLU VAL LYS GLN LEU GLU ALA GLU VAL GLU GLU LEU GLU SER GLU LEU TRP HID LEU 
GLU ASN GLU VAL ALA ARG LEU GLU PRB GLU ASN ALA GLU CYX GLU ALA NHE ACE LYS VAL 
LYS GLN LEU LYS ALA LYS VAL GLU GLU LEU LYS SER LYS LEU TRP HID LEU LYS ASN LYS 
VAL ALA ARG LEU LYS LYS LYS ASN PRB GLU CYX LYS ALA NHE PZ4 
%FLAG RESIDUE_POINTER                                                           
%FORMAT(10I8)                                                                   
       1       7      22      38      60      77      96     111     121     136
     152     167     182     201     216     227     242     261     285     302
     321     336     350     365     381     391     415     434     449     461
     476     490     500     515     525     540     550     553     559     581
     597     619     636     655     677     687     709     725     740     755
     774     796     807     829     848     872     889     908     930     944
     966     982     992    1016    1035    1057    1079    1101    1115    1127
    1142    1152    1174    1184    1187
%FLAG BOND_FORCE_CONSTANT                                                       
%FORMAT(5E16.8)                                                                 
  6.52600000E+02  4.90000000E+02  3.40000000E+02  3.17000000E+02  6.56000000E+02
  3.40000000E+02  3.17000000E+02  3.10000000E+02  3.40000000E+02  3.10000000E+02
  3.17000000E+02  5.27300000E+02  3.37000000E+02  3.40000000E+02  3.10000000E+02
  3.10000000E+02  4.34000000E+02  3.40000000E+02  3.67000000E+02  3.40000000E+02
  3.10000000E+02  3.10000000E+02  3.17000000E+02  3.10000000E+02  3.10000000E+02
  5.53000000E+02  3.40000000E+02  3.20000000E+02  3.67000000E+02  4.69000000E+02
  4.69000000E+02  4.69000000E+02  4.47000000E+02  4.34000000E+02  4.28000000E+02
  3.67000000E+02  4.27000000E+02  5.46000000E+02  3.88000000E+02  3.17000000E+02
  3.67000000E+02  4.10000000E+02  3.67000000E+02  4.88000000E+02  4.77000000E+02
  4.22000000E+02  5.12000000E+02  3.17000000E+02  4.34000000E+02  4.81000000E+02
  3.40000000E+02  3.37000000E+02  4.03900000E+02  3.54500000E+02  4.16100000E+02
  3.69100000E+02  3.75900000E+02  2.62600000E+02  3.75900000E+02  2.32500000E+02
  2.43200000E+02  2.63800000E+02  1.66000000E+02  2.27000000E+02  4.50700000E+02
  3.74700000E+02  3.00500000E+02  3.75900000E+02  2.62900000E+02  2.32500000E+02
  2.84800000E+02  3.02400000E+02
%FLAG BOND_EQUIL_VALUE                                                          
%FORMAT(5E16.8)                                                                 
  1.21800000E+00  1.33500000E+00  1.09000000E+00  1.52200000E+00  1.25000000E+00
  1.09000000E+00  1.52200000E+00  1.52600000E+00  1.09000000E+00  1.52600000E+00
  1.52200000E+00  1.01300000E+00  1.44900000E+00  1.09000000E+00  1.52600000E+00
  1.52600000E+00  1.01000000E+00  1.09000000E+00  1.47100000E+00  1.09000000E+00
  1.52600000E+00  1.52600000E+00  1.52200000E+00  1.52600000E+00  1.52600000E+00
  9.60000000E-01  1.09000000E+00  1.41000000E+00  1.08000000E+00  1.40400000E+00
  1.40000000E+00  1.40000000E+00  1.41900000E+00  1.01000000E+00  1.38000000E+00
  1.08000000E+00  1.38100000E+00  1.35200000E+00  1.45900000E+00  1.49500000E+00
  1.08000000E+00  1.39400000E+00  1.08000000E+00  1.33500000E+00  1.34300000E+00
  1.38500000E+00  1.37500000E+00  1.50400000E+00  1.01000000E+00  1.34000000E+00
  1.09000000E+00  1.46300000E+00  1.08200000E+00  1.38000000E+00  1.37300000E+00
  1.36900000E+00  1.09700000E+00  1.50200000E+00  1.09700000E+00  1.53800000E+00
  1.52400000E+00  1.46200000E+00  2.03800000E+00  1.81000000E+00  1.31700000E+00
  1.29900000E+00  1.35600000E+00  1.09700000E+00  1.46300000E+00  1.53800000E+00
  1.43200000E+00  1.35400000E+00
%FLAG ANGLE_FORCE_CONSTANT                                                      
%FORMAT(5E16.8)                                                                 
  8.00000000E+01  5.00000000E+01  5.00000000E+01  5.00000000E+01  3.50000000E+01
  8.00000000E+01  7.00000000E+01  8.00000000E+01  5.00000000E+01  3.50000000E+01
  7.00000000E+01  5.00000000E+01  6.30000000E+01  6.30000000E+01  5.00000000E+01
  5.00000000E+01  5.00000000E+01  4.00000000E+01  8.00000000E+01  7.00000000E+01
  5.00000000E+01  5.00000000E+01  8.00000000E+01  6.30000000E+01  4.00000000E+01
  5.00000000E+01  6.30000000E+01  5.00000000E+01  5.00000000E+01  5.00000000E+01
  4.00000000E+01  8.00000000E+01  3.50000000E+01  5.00000000E+01  3.50000000E+01
  5.00000000E+01  5.00000000E+01  3.50000000E+01  5.00000000E+01  8.00000000E+01
  4.00000000E+01  6.30000000E+01  5.00000000E+01  5.00000000E+01  4.00000000E+01
  8.00000000E+01  3.50000000E+01  5.00000000E+01  8.00000000E+01  7.00000000E+01
  6.30000000E+01  5.00000000E+01  5.00000000E+01  4.00000000E+01  4.00000000E+01
  6.30000000E+01  5.00000000E+01  5.00000000E+01  8.00000000E+01  5.00000000E+01
  3.50000000E+01  5.50000000E+01  5.00000000E+01  5.00000000E+01  5.00000000E+01
  5.00000000E+01  6.30000000E+01  6.30000000E+01  6.30000000E+01  5.00000000E+01
  6.30000000E+01  6.30000000E+01  5.00000000E+01  7.00000000E+01  7.00000000E+01
  5.00000000E+01  6.30000000E+01  5.00000000E+01  7.00000000E+01  5.00000000E+01
  7.00000000E+01  6.30000000E+01  6.30000000E+01  5.00000000E+01  7.00000000E+01
  7.00000000E+01  6.30000000E+01  5.00000000E+01  5.00000000E+01  7.00000000E+01
  5.00000000E+01  7.00000000E+01  5.00000000E+01  7.00000000E+01  5.00000000E+01
  7.00000000E+01  7.00000000E+01  5.00000000E+01  5.00000000E+01  7.00000000E+01
  7.00000000E+01  6.30000000E+01  6.30000000E+01  3.50000000E+01  7.00000000E+01
  5.00000000E+01  5.00000000E+01  3.50000000E+01  5.00000000E+01  5.00000000E+01
  5.00000000E+01  8.00000000E+01  5.00000000E+01  6.15000000E+01  9.11000000E+01
  8.81000000E+01  6.37000000E+01  4.78000000E+01  9.27000000E+01  9.17000000E+01
  4.77000000E+01  3.90000000E+01  6.68000000E+01  8.32000000E+01  4.68000000E+01
  7.00000000E+01  4.68000000E+01  6.55000000E+01  8.46000000E+01  4.74000000E+01
  6.53000000E+01  4.61000000E+01  8.45000000E+01  6.14000000E+01  8.32000000E+01
  6.80000000E+01  5.00000000E+01  5.00000000E+01  8.81000000E+01  8.31000000E+01
  9.17000000E+01  8.39000000E+01  1.16800000E+02  6.15000000E+01  3.88000000E+01
  8.24000000E+01  4.69000000E+01  8.27000000E+01  6.24000000E+01  8.53000000E+01
  6.63000000E+01  8.25000000E+01  1.16900000E+02
%FLAG ANGLE_EQUIL_VALUE                                                         
%FORMAT(5E16.8)                                                                 
  2.14501057E+00  2.09439600E+00  2.12755727E+00  1.91113635E+00  1.91113635E+00
  2.10137732E+00  2.03505478E+00  2.19911580E+00  1.91113635E+00  1.91113635E+00
  2.04203610E+00  1.91113635E+00  1.93906163E+00  1.93906163E+00  1.91113635E+00
  1.91113635E+00  1.91113635E+00  1.91113635E+00  2.10137732E+00  2.03505478E+00
  2.06018753E+00  1.91113635E+00  1.91462701E+00  1.92160833E+00  1.91113635E+00
  1.91113635E+00  1.93906163E+00  1.91113635E+00  1.91113635E+00  1.91113635E+00
  1.91113635E+00  1.91462701E+00  1.91113635E+00  1.91113635E+00  1.91113635E+00
  1.91113635E+00  1.91113635E+00  1.91113635E+00  1.91113635E+00  1.94080696E+00
  1.91113635E+00  1.93906163E+00  1.91113635E+00  1.91113635E+00  1.91113635E+00
  1.91462701E+00  2.09439600E+00  1.91113635E+00  2.10137732E+00  2.03505478E+00
  1.93906163E+00  1.91113635E+00  1.91113635E+00  1.91113635E+00  1.91113635E+00
  1.93906163E+00  1.91113635E+00  1.91113635E+00  1.91462701E+00  1.91113635E+00
  1.91113635E+00  1.89368305E+00  1.91113635E+00  1.91113635E+00  2.09439600E+00
  2.09439600E+00  2.09439600E+00  2.09439600E+00  2.14151991E+00  2.09439600E+00
  2.09439600E+00  2.02807346E+00  2.14850123E+00  2.31779824E+00  1.82212452E+00
  2.09439600E+00  1.85703112E+00  2.09439600E+00  1.94778828E+00  2.09439600E+00
  1.89717371E+00  1.89891904E+00  2.35445017E+00  1.91113635E+00  2.18166250E+00
  2.24449438E+00  2.01760148E+00  2.09439600E+00  2.09439600E+00  2.04203610E+00
  2.09439600E+00  2.09439600E+00  2.09439600E+00  2.09439600E+00  2.09439600E+00
  2.09439600E+00  2.09439600E+00  2.09439600E+00  1.91113635E+00  2.09439600E+00
  2.09439600E+00  1.97396823E+00  1.93906163E+00  2.09439600E+00  2.09439600E+00
  2.09439600E+00  1.91113635E+00  1.91113635E+00  2.06647072E+00  2.15024656E+00
  1.91113635E+00  1.94080696E+00  2.12755727E+00  2.10364625E+00  1.94866095E+00
  1.96105279E+00  2.20714432E+00  2.24239998E+00  1.86732857E+00  1.89577745E+00
  1.92841512E+00  1.87762601E+00  2.08479669E+00  2.11097664E+00  1.91637234E+00
  2.03505478E+00  1.91637234E+00  1.95354787E+00  2.15024656E+00  1.89839544E+00
  1.93801443E+00  2.05390434E+00  1.90345690E+00  1.91113635E+00  1.94796281E+00
  1.80990721E+00  1.91113635E+00  2.00189351E+00  2.16106761E+00  2.20313006E+00
  1.89577745E+00  2.13645845E+00  1.85423859E+00  1.89856997E+00  1.89298492E+00
  2.09753759E+00  1.91218355E+00  1.97012850E+00  1.91602327E+00  1.88443280E+00
  1.96314718E+00  2.09753759E+00  1.85423859E+00
%FLAG DIHEDRAL_FORCE_CONSTANT                                                   
%FORMAT(5E16.8)                                                                 
  2.00000000E+00  2.50000000E+00  0.00000000E+00  0.00000000E+00  0.00000000E+00
  0.00000000E+00  8.00000000E-01  8.00000000E-02  4.21000000E-01  3.93000000E-01
  1.44000000E-01  1.45000000E-01  1.55555556E-01  1.50000000E-01  3.90000000E-01
  6.40000000E-02  0.00000000E+00  1.60000000E-01  1.36700000E+00  2.22000000E-01
  6.08000000E-01  5.60000000E-02  1.00000000E-01  1.84000000E-01  7.80000000E-02
  0.00000000E+00  0.00000000E+00  4.06000000E-01  2.89000000E-01  1.48000000E-01
  1.12000000E-01  3.37000000E-01  2.16000000E-01  1.00000000E-03  2.00000000E-01
  2.50000000E-01  1.80000000E-01  6.09000000E-01  8.45000000E-01  8.50000000E-02
  4.20000000E-02  1.96000000E-01  8.30000000E-02  4.12000000E-01  1.38000000E-01
  7.06000000E-01  6.20000000E-01  1.90000000E-01  3.79000000E-01  2.70000000E-02
  1.42000000E-01  1.79000000E-01  9.80000000E-02  2.59000000E-01  7.30000000E-02
  6.61000000E-01  2.18000000E-01  4.01000000E-01  1.29000000E-01  1.66666667E-01
  2.50000000E-01  2.11000000E-01  4.44000000E-01  2.67000000E-01  7.00000000E-03
  6.66000000E-01  2.46000000E-01  1.60000000E-01  3.62500000E+00  3.00000000E+00
  3.50000000E+00  1.52500000E+00  6.52500000E+00  1.50000000E+00  1.67500000E+00
  1.70000000E-02  3.53000000E-01  2.34000000E-01  7.40000000E-02  3.65000000E-01
  4.08000000E-01  8.19000000E-01  9.50000000E-02  7.90000000E-02  3.13000000E-01
  3.10000000E-02  5.00000000E+00  1.40000000E+00  2.40000000E+00  2.32500000E+00
  5.15000000E+00  1.43000000E-01  2.44000000E-01  2.19000000E-01  2.50000000E-02
  1.60000000E-01  3.92000000E-01  6.86000000E-01  3.70000000E-02  6.74000000E-01
  7.50000000E-01  1.22000000E-01  1.00000000E-02  3.06000000E-01  2.21000000E-01
  8.90000000E-02  1.04600000E+00  3.03000000E-01  3.30000000E-02  1.07000000E-01
  8.28000000E-01  4.85000000E-01  3.01000000E-01  8.00000000E-03  6.88000000E-01
  2.97000000E-01  5.90000000E-02  2.70000000E-01  4.20000000E-01  4.00000000E+00
  1.70000000E+00  4.75000000E+00  4.80000000E+00  1.20000000E-01  1.57000000E-01
  8.30000000E-01  4.00000000E-02  2.70000000E-01  4.50000000E-01  1.58000000E+00
  5.50000000E-01  6.02000000E-01  3.94000000E-01  3.23000000E-01  2.78000000E-01
  5.60000000E-02  6.66000000E-01  3.02000000E-01  1.35000000E-01  3.33333333E-01
  4.20000000E-01  4.48000000E+00  6.82000000E-01  3.79000000E-01  4.69000000E-01
  2.10000000E-02  3.37000000E-01  1.60000000E-01  2.40000000E-01  1.70000000E-01
  1.05000000E+01  1.10000000E+00  1.00000000E+00  0.00000000E+00
%FLAG DIHEDRAL_PERIODICITY                                                      
%FORMAT(5E16.8)                                                                 
  1.00000000E+00  2.00000000E+00  2.00000000E+00  1.00000000E+00  3.00000000E+00
  4.00000000E+00  1.00000000E+00  3.00000000E+00  1.00000000E+00  2.00000000E+00
  3.00000000E+00  4.00000000E+00  3.00000000E+00  3.00000000E+00  2.00000000E+00
  4.00000000E+00  3.00000000E+00  3.00000000E+00  1.00000000E+00  2.00000000E+00
  3.00000000E+00  4.00000000E+00  1.00000000E+00  2.00000000E+00  4.00000000E+00
  1.00000000E+00  2.00000000E+00  1.00000000E+00  2.00000000E+00  3.00000000E+00
  4.00000000E+00  1.00000000E+00  2.00000000E+00  4.00000000E+00  1.00000000E+00
  2.00000000E+00  3.00000000E+00  1.00000000E+00  2.00000000E+00  3.00000000E+00
  4.00000000E+00  1.00000000E+00  2.00000000E+00  3.00000000E+00  4.00000000E+00
  1.00000000E+00  2.00000000E+00  4.00000000E+00  1.00000000E+00  2.00000000E+00
  3.00000000E+00  4.00000000E+00  1.00000000E+00  2.00000000E+00  4.00000000E+00
  1.00000000E+00  2.00000000E+00  3.00000000E+00  4.00000000E+00  3.00000000E+00
  1.00000000E+00  1.00000000E+00  2.00000000E+00  3.00000000E+00  4.00000000E+00
  1.00000000E+00  2.00000000E+00  4.00000000E+00  2.00000000E+00  2.00000000E+00
  2.00000000E+00  2.00000000E+00  2.00000000E+00  2.00000000E+00  2.00000000E+00
  1.00000000E+00  2.00000000E+00  3.00000000E+00  4.00000000E+00  1.00000000E+00
  2.00000000E+00  3.00000000E+00  4.00000000E+00  1.00000000E+00  2.00000000E+00
  4.00000000E+00  2.00000000E+00  2.00000000E+00  2.00000000E+00  2.00000000E+00
  2.00000000E+00  1.00000000E+00  2.00000000E+00  3.00000000E+00  4.00000000E+00
  1.00000000E+00  2.00000000E+00  3.00000000E+00  4.00000000E+00  1.00000000E+00
  2.00000000E+00  3.00000000E+00  4.00000000E+00  1.00000000E+00  2.00000000E+00
  4.00000000E+00  1.00000000E+00  2.00000000E+00  3.00000000E+00  4.00000000E+00
  1.00000000E+00  2.00000000E+00  3.00000000E+00  4.00000000E+00  1.00000000E+00
  2.00000000E+00  4.00000000E+00  2.00000000E+00  3.00000000E+00  2.00000000E+00
  2.00000000E+00  2.00000000E+00  2.00000000E+00  3.00000000E+00  3.00000000E+00
  1.00000000E+00  3.00000000E+00  2.00000000E+00  1.00000000E+00  2.00000000E+00
  3.00000000E+00  1.00000000E+00  2.00000000E+00  3.00000000E+00  4.00000000E+00
  1.00000000E+00  2.00000000E+00  3.00000000E+00  4.00000000E+00  3.00000000E+00
  1.00000000E+00  2.00000000E+00  3.00000000E+00  4.00000000E+00  1.00000000E+00
  2.00000000E+00  3.00000000E+00  2.00000000E+00  3.00000000E+00  1.00000000E+00
  2.00000000E+00  2.00000000E+00  2.00000000E+00  2.00000000E+00
%FLAG DIHEDRAL_PHASE                                                            
%FORMAT(5E16.8)                                                                 
  0.00000000E+00  3.14159400E+00  0.00000000E+00  0.00000000E+00  0.00000000E+00
  0.00000000E+00  0.00000000E+00  3.14159400E+00  3.14159400E+00  3.14159400E+00
  0.00000000E+00  0.00000000E+00  0.00000000E+00  0.00000000E+00  3.14159400E+00
  0.00000000E+00  3.14159400E+00  0.00000000E+00  3.14159400E+00  3.14159400E+00
  3.14159400E+00  3.14159400E+00  3.14159400E+00  3.14159400E+00  0.00000000E+00
  3.14159400E+00  3.14159400E+00  3.14159400E+00  3.14159400E+00  0.00000000E+00
  0.00000000E+00  0.00000000E+00  3.14159400E+00  3.14159400E+00  3.14159400E+00
  3.14159400E+00  0.00000000E+00  3.14159400E+00  3.14159400E+00  3.14159400E+00
  0.00000000E+00  3.14159400E+00  0.00000000E+00  3.14159400E+00  0.00000000E+00
  0.00000000E+00  3.14159400E+00  0.00000000E+00  0.00000000E+00  3.14159400E+00
  0.00000000E+00  0.00000000E+00  0.00000000E+00  3.14159400E+00  0.00000000E+00
  3.14159400E+00  3.14159400E+00  0.00000000E+00  0.00000000E+00  0.00000000E+00
  0.00000000E+00  0.00000000E+00  0.00000000E+00  0.00000000E+00  0.00000000E+00
  0.00000000E+00  3.14159400E+00  0.00000000E+00  3.14159400E+00  3.14159400E+00
  3.14159400E+00  3.14159400E+00  3.14159400E+00  3.14159400E+00  3.14159400E+00
  3.14159400E+00  3.14159400E+00  0.00000000E+00  0.00000000E+00  0.00000000E+00
  0.00000000E+00  0.00000000E+00  3.14159400E+00  0.00000000E+00  3.14159400E+00
  0.00000000E+00  3.14159400E+00  3.14159400E+00  3.14159400E+00  3.14159400E+00
  3.14159400E+00  3.14159400E+00  3.14159400E+00  0.00000000E+00  0.00000000E+00
  3.14159400E+00  3.14159400E+00  0.00000000E+00  3.14159400E+00  3.14159400E+00
  0.00000000E+00  3.14159400E+00  3.14159400E+00  3.14159400E+00  3.14159400E+00
  0.00000000E+00  0.00000000E+00  3.14159400E+00  0.00000000E+00  0.00000000E+00
  3.14159400E+00  3.14159400E+00  3.14159400E+00  0.00000000E+00  3.14159400E+00
  3.14159400E+00  0.00000000E+00  0.00000000E+00  0.00000000E+00  3.14159400E+00
  3.14159400E+00  3.14159400E+00  3.14159400E+00  0.00000000E+00  3.14159400E+00
  0.00000000E+00  3.14159400E+00  3.14159400E+00  3.14159400E+00  3.14159400E+00
  3.14159400E+00  0.00000000E+00  3.14159400E+00  0.00000000E+00  0.00000000E+00
  0.00000000E+00  0.00000000E+00  0.00000000E+00  3.14159400E+00  0.00000000E+00
  0.00000000E+00  0.00000000E+00  0.00000000E+00  0.00000000E+00  0.00000000E+00
  3.14159400E+00  0.00000000E+00  0.00000000E+00  0.00000000E+00  3.14159400E+00
  3.14159400E+00  3.14159400E+00  3.14159400E+00  3.14159400E+00
%FLAG SCEE_SCALE_FACTOR                                                         
%FORMAT(5E16.8)                                                                 
  1.20000000E+00  1.20000000E+00  1.20000000E+00  1.20000000E+00  1.20000000E+00
  1.20000000E+00  1.20000000E+00  1.20000000E+00  1.20000000E+00  1.20000000E+00
  1.20000000E+00  1.20000000E+00  1.20000000E+00  1.20000000E+00  1.20000000E+00
  1.20000000E+00  1.20000000E+00  1.20000000E+00  1.20000000E+00  1.20000000E+00
  1.20000000E+00  1.20000000E+00  1.20000000E+00  1.20000000E+00  1.20000000E+00
  1.20000000E+00  1.20000000E+00  1.20000000E+00  1.20000000E+00  1.20000000E+00
  1.20000000E+00  1.20000000E+00  1.20000000E+00  1.20000000E+00  1.20000000E+00
  1.20000000E+00  1.20000000E+00  1.20000000E+00  1.20000000E+00  1.20000000E+00
  1.20000000E+00  1.20000000E+00  1.20000000E+00  1.20000000E+00  1.20000000E+00
  1.20000000E+00  1.20000000E+00  1.20000000E+00  1.20000000E+00  1.20000000E+00
  1.20000000E+00  1.20000000E+00  1.20000000E+00  1.20000000E+00  1.20000000E+00
  1.20000000E+00  1.20000000E+00  1.20000000E+00  1.20000000E+00  1.20000000E+00
  1.20000000E+00  1.20000000E+00  1.20000000E+00  1.20000000E+00  1.20000000E+00
  1.20000000E+00  1.20000000E+00  1.20000000E+00  1.20000000E+00  1.20000000E+00
  1.20000000E+00  1.20000000E+00  1.20000000E+00  1.20000000E+00  1.20000000E+00
  1.20000000E+00  1.20000000E+00  1.20000000E+00  1.20000000E+00  1.20000000E+00
  1.20000000E+00  1.20000000E+00  1.20000000E+00  1.20000000E+00  1.20000000E+00
  1.20000000E+00  1.20000000E+00  1.20000000E+00  1.20000000E+00  1.20000000E+00
  1.20000000E+00  1.20000000E+00  1.20000000E+00  1.20000000E+00  1.20000000E+00
  1.20000000E+00  1.20000000E+00  1.20000000E+00  1.20000000E+00  1.20000000E+00
  1.20000000E+00  1.20000000E+00  1.20000000E+00  1.20000000E+00  1.20000000E+00
  1.20000000E+00  1.20000000E+00  1.20000000E+00  1.20000000E+00  1.20000000E+00
  1.20000000E+00  1.20000000E+00  1.20000000E+00  1.20000000E+00  1.20000000E+00
  1.20000000E+00  1.20000000E+00  1.20000000E+00  1.20000000E+00  1.20000000E+00
  1.20000000E+00  1.20000000E+00  1.20000000E+00  1.20000000E+00  1.20000000E+00
  1.20000000E+00  1.20000000E+00  1.20000000E+00  1.20000000E+00  1.20000000E+00
  1.20000000E+00  1.20000000E+00  1.20000000E+00  1.20000000E+00  1.20000000E+00
  1.20000000E+00  1.20000000E+00  1.20000000E+00  1.20000000E+00  1.20000000E+00
  1.20000000E+00  1.20000000E+00  1.20000000E+00  1.20000000E+00  1.20000000E+00
  1.20000000E+00  1.20000000E+00  1.20000000E+00  1.20000000E+00  1.20000000E+00
  0.00000000E+00  0.00000000E+00  0.00000000E+00  0.00000000E+00
%FLAG SCNB_SCALE_FACTOR                                                         
%FORMAT(5E16.8)                                                                 
  2.00000000E+00  2.00000000E+00  2.00000000E+00  2.00000000E+00  2.00000000E+00
  2.00000000E+00  2.00000000E+00  2.00000000E+00  2.00000000E+00  2.00000000E+00
  2.00000000E+00  2.00000000E+00  2.00000000E+00  2.00000000E+00  2.00000000E+00
  2.00000000E+00  2.00000000E+00  2.00000000E+00  2.00000000E+00  2.00000000E+00
  2.00000000E+00  2.00000000E+00  2.00000000E+00  2.00000000E+00  2.00000000E+00
  2.00000000E+00  2.00000000E+00  2.00000000E+00  2.00000000E+00  2.00000000E+00
  2.00000000E+00  2.00000000E+00  2.00000000E+00  2.00000000E+00  2.00000000E+00
  2.00000000E+00  2.00000000E+00  2.00000000E+00  2.00000000E+00  2.00000000E+00
  2.00000000E+00  2.00000000E+00  2.00000000E+00  2.00000000E+00  2.00000000E+00
  2.00000000E+00  2.00000000E+00  2.00000000E+00  2.00000000E+00  2.00000000E+00
  2.00000000E+00  2.00000000E+00  2.00000000E+00  2.00000000E+00  2.00000000E+00
  2.00000000E+00  2.00000000E+00  2.00000000E+00  2.00000000E+00  2.00000000E+00
  2.00000000E+00  2.00000000E+00  2.00000000E+00  2.00000000E+00  2.00000000E+00
  2.00000000E+00  2.00000000E+00  2.00000000E+00  2.00000000E+00  2.00000000E+00
  2.00000000E+00  2.00000000E+00  2.00000000E+00  2.00000000E+00  2.00000000E+00
  2.00000000E+00  2.00000000E+00  2.00000000E+00  2.00000000E+00  2.00000000E+00
  2.00000000E+00  2.00000000E+00  2.00000000E+00  2.00000000E+00  2.00000000E+00
  2.00000000E+00  2.00000000E+00  2.00000000E+00  2.00000000E+00  2.00000000E+00
  2.00000000E+00  2.00000000E+00  2.00000000E+00  2.00000000E+00  2.00000000E+00
  2.00000000E+00  2.00000000E+00  2.00000000E+00  2.00000000E+00  2.00000000E+00
  2.00000000E+00  2.00000000E+00  2.00000000E+00  2.00000000E+00  2.00000000E+00
  2.00000000E+00  2.00000000E+00  2.00000000E+00  2.00000000E+00  2.00000000E+00
  2.00000000E+00  2.00000000E+00  2.00000000E+00  2.00000000E+00  2.00000000E+00
  2.00000000E+00  2.00000000E+00  2.00000000E+00  2.00000000E+00  2.00000000E+00
  2.00000000E+00  2.00000000E+00  2.00000000E+00  2.00000000E+00  2.00000000E+00
  2.00000000E+00  2.00000000E+00  2.00000000E+00  2.00000000E+00  2.00000000E+00
  2.00000000E+00  2.00000000E+00  2.00000000E+00  2.00000000E+00  2.00000000E+00
  2.00000000E+00  2.00000000E+00  2.00000000E+00  2.00000000E+00  2.00000000E+00
  2.00000000E+00  2.00000000E+00  2.00000000E+00  2.00000000E+00  2.00000000E+00
  2.00000000E+00  2.00000000E+00  2.00000000E+00  2.00000000E+00  2.00000000E+00
  0.00000000E+00  0.00000000E+00  0.00000000E+00  0.00000000E+00
%FLAG SOLTY                                                                     
%FORMAT(5E16.8)                                                                 
  0.00000000E+00  0.00000000E+00  0.00000000E+00  0.00000000E+00  0.00000000E+00
  0.00000000E+00  0.00000000E+00  0.00000000E+00  0.00000000E+00  0.00000000E+00
  0.00000000E+00  0.00000000E+00  0.00000000E+00  0.00000000E+00  0.00000000E+00
  0.00000000E+00  0.00000000E+00  0.00000000E+00  0.00000000E+00  0.00000000E+00
  0.00000000E+00  0.00000000E+00  0.00000000E+00  0.00000000E+00  0.00000000E+00
  0.00000000E+00  0.00000000E+00  0.00000000E+00  0.00000000E+00  0.00000000E+00
  0.00000000E+00  0.00000000E+00  0.00000000E+00  0.00000000E+00  0.00000000E+00
  0.00000000E+00  0.00000000E+00  0.00000000E+00  0.00000000E+00  0.00000000E+00
  0.00000000E+00  0.00000000E+00  0.00000000E+00
%FLAG LENNARD_JONES_ACOEF                                                       
%FORMAT(5E16.8)                                                                 
  7.94617769E+03  1.01372942E+05  1.04308023E+06  8.12662403E+04  8.53193737E+05
  6.96551276E+05  5.68021765E+04  6.37913494E+05  5.17507491E+05  3.76435470E+05
  7.93773615E+04  8.61458248E+05  7.01106848E+05  5.15491878E+05  7.02078680E+05
  9.47421632E+01  2.26409483E+03  1.71458823E+03  9.87857350E+02  1.52360475E+03
  1.34728399E-01  5.10916075E+03  6.78771368E+04  5.42099106E+04  3.74148715E+04
  5.26221036E+04  5.38411501E+01  3.25969625E+03  8.98799076E+04  9.24822270E+05
  7.56463928E+05  5.65590822E+05  7.63791460E+05  2.00740581E+03  6.01816484E+04
  8.19971662E+05  5.63419090E+04  6.47841731E+05  5.24402060E+05  3.78641356E+05
  5.20462539E+05  9.14858779E+02  3.69471530E+04  5.74393458E+05  3.79876399E+05
  1.42703904E+03  2.27401052E+04  1.78601506E+04  1.16505362E+04  1.68636880E+04
  8.45902425E+00  8.79040886E+02  2.01619733E+04  1.12780457E+04  2.01823541E+02
  9.33217616E+04  9.95480466E+05  8.11497350E+05  5.99897901E+05  8.14793385E+05
  1.88178855E+03  6.20665997E+04  8.82619071E+05  6.06829342E+05  2.01791425E+04
  9.44293233E+05  7.08225575E+04  7.91544157E+05  6.42430744E+05  4.68011805E+05
  6.40405042E+05  1.24900897E+03  4.66922514E+04  7.01803794E+05  4.71003287E+05
  1.45985502E+04  7.44975864E+05  5.81803229E+05  0.00000000E+00  0.00000000E+00
  0.00000000E+00  0.00000000E+00  0.00000000E+00  0.00000000E+00  0.00000000E+00
  0.00000000E+00  0.00000000E+00  0.00000000E+00  0.00000000E+00  0.00000000E+00
  0.00000000E+00  5.47737117E+03  7.18621074E+04  5.74592031E+04  3.98127143E+04
  5.58833643E+04  5.99788431E+01  3.50301067E+03  6.37148278E+04  3.93690817E+04
  9.55000044E+02  6.58473870E+04  4.96707306E+04  0.00000000E+00  3.76169105E+03
  6.73963720E+03  8.59947003E+04  6.89371259E+04  4.81820985E+04  6.73331169E+04
  8.03166617E+01  4.33325458E+03  7.62451550E+04  4.77908183E+04  1.21014911E+03
  7.91627154E+04  6.00750218E+04  0.00000000E+00  4.64559155E+03  5.71629601E+03
  4.43530964E+03  5.98885646E+04  4.77581094E+04  3.27958584E+04  4.62444096E+04
  4.44659845E+01  2.82099197E+03  5.30987710E+04  3.23283631E+04  7.50063100E+02
  5.46147253E+04  4.09427581E+04  0.00000000E+00  3.03448006E+03  3.76169105E+03
  2.43828624E+03  1.00235148E+05  1.03184851E+06  8.43969952E+05  6.30925504E+05
  8.52084164E+05  2.23577481E+03  6.71095195E+04  9.14863930E+05  6.40712560E+05
  2.24743442E+04  9.84684600E+05  7.82881336E+05  0.00000000E+00  7.10513128E+04
  8.50294791E+04  5.92092559E+04  1.02073671E+06  6.02863188E+03  7.84511674E+04
  6.27751680E+04  4.36069364E+04  6.11299385E+04  6.76796831E+01  3.86158714E+03
  6.95568610E+04  4.31596374E+04  1.06023582E+03  7.19825646E+04  5.43945007E+04
  0.00000000E+00  4.14474284E+03  5.11317150E+03  3.34719214E+03  7.75673747E+04
  4.56536476E+03  2.11783234E+05  2.11351845E+06  1.73376823E+06  1.30884564E+06
  1.75889445E+06  5.15374979E+03  1.42615819E+05  1.87390085E+06  1.33368524E+06
  4.90026081E+04  2.02752779E+06  1.62294350E+06  0.00000000E+00  1.50723105E+05
  1.79659945E+05  1.26117560E+05  2.09089895E+06  1.64354276E+05  4.26366419E+06
  9.11435380E+04  9.41257953E+05  7.69642101E+05  5.74782316E+05  7.76656876E+05
  2.01475241E+03  6.09861363E+04  8.34543970E+05  5.83493927E+05  2.03696482E+04
  8.97750460E+05  7.13267446E+05  0.00000000E+00  6.45801516E+04  7.73168790E+04
  5.37939286E+04  9.31115275E+05  7.05112106E+04  1.90820499E+06  8.49322032E+05
  9.33839501E+04  1.00713741E+06  8.20152428E+05  6.04208667E+05  8.22085792E+05
  1.82491629E+03  6.19803600E+04  8.92954421E+05  6.10454299E+05  1.99671374E+04
  9.53586341E+05  7.50514003E+05  0.00000000E+00  6.57976999E+04  7.92148074E+04
  5.44940453E+04  9.96191545E+05  7.19580450E+04  2.05449504E+06  9.08092643E+05
  9.62429652E+05  5.22955465E+03  7.06006146E+04  5.63013422E+04  3.86646725E+04
  5.45183252E+04  5.24570081E+01  3.32626784E+03  6.25963552E+04  3.81142515E+04
  8.84544347E+02  6.43853349E+04  4.82692694E+04  0.00000000E+00  3.57795711E+03
  4.43530964E+03  2.87505342E+03  6.97998263E+04  3.94664935E+03  1.48672098E+05
  6.34160397E+04  6.42436358E+04  3.39005767E+03  5.02224902E+04  5.48478208E+05
  4.46121722E+05  3.27367585E+05  4.46307018E+05  9.46795083E+02  3.32551339E+04
  4.86295154E+05  3.30296908E+05  1.06013455E+04  5.18220260E+05  4.06752008E+05
  0.00000000E+00  3.53289728E+04  4.26018274E+04  2.92109361E+04  5.42502534E+05
  3.86549715E+04  1.12086734E+06  4.94433451E+05  5.22690526E+05  3.44374471E+04
  2.83662575E+05
%FLAG LENNARD_JONES_BCOEF                                                       
%FORMAT(5E16.8)                                                                 
  2.57122925E+01  1.39078880E+02  6.75612247E+02  1.21392023E+02  5.95658566E+02
  5.24668528E+02  1.11953944E+02  5.68167388E+02  4.98871431E+02  4.69350655E+02
  1.36094315E+02  6.78964813E+02  5.97113873E+02  5.64804067E+02  6.77820248E+02
  2.33785449E+00  1.73073921E+01  1.46824710E+01  1.22938581E+01  1.57004457E+01
  7.34107347E-02  1.92174397E+01  1.06076943E+02  9.24130897E+01  8.46911674E+01
  1.03284425E+02  1.64271443E+00  1.43076527E+01  1.23310980E+02  5.99015525E+02
  5.28126496E+02  5.03752097E+02  6.01987997E+02  1.53451874E+01  9.40505980E+01
  5.31102864E+02  1.22044000E+02  6.26720080E+02  5.49675335E+02  5.15240418E+02
  6.21191325E+02  1.29497639E+01  9.21192136E+01  5.55666448E+02  5.64885984E+02
  1.01563736E+01  6.13981767E+01  5.30440533E+01  4.72594809E+01  5.84691813E+01
  6.51126010E-01  7.42992380E+00  5.44372326E+01  5.08951803E+01  3.56012899E+00
  1.48987394E+02  7.36907417E+02  6.48597119E+02  6.15165511E+02  7.37244936E+02
  1.76168249E+01  1.13252061E+02  6.53361429E+02  6.77220874E+02  6.45756063E+01
  8.01323529E+02  1.36896727E+02  6.93079947E+02  6.08686716E+02  5.73100668E+02
  6.89389438E+02  1.51381989E+01  1.03606917E+02  6.14502845E+02  6.29300710E+02
  5.79323581E+01  7.50714425E+02  6.99746810E+02  0.00000000E+00  0.00000000E+00
  0.00000000E+00  0.00000000E+00  0.00000000E+00  0.00000000E+00  0.00000000E+00
  0.00000000E+00  0.00000000E+00  0.00000000E+00  0.00000000E+00  0.00000000E+00
  0.00000000E+00  1.96722815E+01  1.07908863E+02  9.40636541E+01  8.63723599E+01
  1.05230082E+02  1.71416196E+00  1.46638650E+01  9.56748258E+01  9.40124296E+01
  7.65648470E+00  1.15327881E+02  1.05648788E+02  0.00000000E+00  1.50233639E+01
  2.18216157E+01  1.18043746E+02  1.03031170E+02  9.50181887E+01  1.15508247E+02
  1.98360701E+00  1.63092814E+01  1.04660679E+02  1.03580945E+02  8.61880722E+00
  1.26451907E+02  1.16187983E+02  0.00000000E+00  1.66953734E+01  1.85196588E+01
  1.77023375E+01  9.85097219E+01  8.57562161E+01  7.83922976E+01  9.57256348E+01
  1.47593342E+00  1.31591746E+01  8.73413012E+01  8.51921330E+01  6.78541827E+00
  1.05031585E+02  9.59185913E+01  0.00000000E+00  1.34932874E+01  1.50233639E+01
  1.20953369E+01  1.37787728E+02  6.69494459E+02  5.90251928E+02  5.62969425E+02
  6.72777963E+02  1.71355763E+01  1.05087646E+02  5.93591333E+02  6.20970728E+02
  6.08139360E+01  7.30206155E+02  6.86742760E+02  0.00000000E+00  1.06903901E+02
  1.16947855E+02  9.75893223E+01  6.63431737E+02  2.10068861E+01  1.14759990E+02
  1.00073628E+02  9.20079458E+01  1.12023534E+02  1.85338491E+00  1.56709129E+01
  1.01749214E+02  1.00191339E+02  8.21131314E+00  1.22733283E+02  1.12531834E+02
  0.00000000E+00  1.60512210E+01  1.78280753E+01  1.44244612E+01  1.13692208E+02
  1.71467049E+01  2.54804909E+02  1.21899948E+03  1.07629402E+03  1.03157656E+03
  1.22973599E+03  3.30984635E+01  1.94896900E+02  1.08079689E+03  1.13979741E+03
  1.14243284E+02  1.33303578E+03  1.25793819E+03  0.00000000E+00  1.98088334E+02
  2.16269171E+02  1.81199404E+02  1.20800124E+03  2.10544132E+02  2.19459223E+03
  1.27000718E+02  6.18067719E+02  5.44830041E+02  5.19385932E+02  6.20851625E+02
  1.57231024E+01  9.68317709E+01  5.47995038E+02  5.72796552E+02  5.59621097E+01
  6.73934129E+02  6.33599808E+02  0.00000000E+00  9.85144068E+01  1.07792209E+02
  8.99118321E+01  6.12468585E+02  1.04776275E+02  1.11546536E+03  5.65406768E+02
  1.56025608E+02  7.75965878E+02  6.82622272E+02  6.46321327E+02  7.75261695E+02
  1.81620725E+01  1.18480231E+02  6.87991684E+02  7.11091246E+02  6.72475934E+01
  8.43016687E+02  7.88832443E+02  0.00000000E+00  1.20690226E+02  1.32424984E+02
  1.09835130E+02  7.68900328E+02  1.28466555E+02  1.40479403E+03  7.09588248E+02
  8.86629877E+02  2.08590256E+01  1.16065835E+02  1.01040256E+02  9.23664132E+01
  1.12788003E+02  1.73959275E+00  1.55059847E+01  1.02907011E+02  1.00379343E+02
  7.99614292E+00  1.23751804E+02  1.13016701E+02  0.00000000E+00  1.58996004E+01
  1.77023375E+01  1.42525182E+01  1.14981426E+02  1.69967767E+01  2.13489607E+02
  1.05935811E+02  1.29412081E+02  1.67944276E+01  8.83545880E+01  4.42179058E+02
  3.88758656E+02  3.67361018E+02  4.41089616E+02  1.01016461E+01  6.70144433E+01
  3.92047541E+02  4.03897559E+02  3.78372494E+01  4.79881022E+02  4.48425641E+02
  0.00000000E+00  6.82892701E+01  7.49896074E+01  6.20954392E+01  4.38146883E+02
  7.27065100E+01  8.01230425E+02  4.04310927E+02  5.04545572E+02  7.31636661E+01
  2.87011518E+02
%FLAG BONDS_INC_HYDROGEN                                                        
%FORMAT(10I8)                                                                   
       3       6       3       3       9       3       0       3       3      39
      42       6      39      45       6      30      33       6      30      36
       6      24      27       9      18      21      12      93      96       3
      93      99       3      93     102       3      81      84       3      81
      87       3      81      90       3      75      78      14      69      72
       9      63      66      12     159     162      17     159     165      17
     159     168      17     150     153      18     150     156      18     141
     144      20     141     147      20     132     135      20     132     138
      20     123     126      20     123     129      20     117     120       9
     111     114      12     213     216      12     213     219      12     198
     201       6     198     204       6     189     192       6     189     195
       6     183     186       9     177     180      12     267     270       3
     267     273       3     267     276       3     255     258       3     255
     261       3     255     264       3     249     252      14     240     243
       6     240     246       6     234     237       9     228     231      12
     306     309       6     306     312       6     297     300       6     297
     303       6     291     294       9     285     288      12     342     345
       3     342     348       3     342     351       3     336     339       9
     330     333      12     381     384       6     381     387       6     372
     375       6     372     378       6     366     369       9     360     363
      12     435     438       3     435     441       3     435     444       3
     423     426       3     423     429       3     423     432       3     417
     420      14     411     414       9     405     408      12     474     477
       6     474     480       6     465     468       6     465     471       6
     459     462       9     453     456      12     519     522       6     519
     525       6     510     513       6     510     516       6     504     507
       9     498     501      12     582     585       3     582     588       3
     582     591       3     570     573       3     570     576       3     570
     579       3     564     567      14     555     558       6     555     561
       6     549     552       9     543     546      12     621     624       6
     621     627       6     612     615       6     612     618       6     606
     609       9     600     603      12     666     669      26     657     660
      27     657     663      27     651     654       9     645     648      12
     699     702       6     699     705       6     690     693       6     690
     696       6     684     687       9     678     681      12     762     765
       3     762     768       3     762     771       3     750     753       3
     750     756       3     750     759       3     744     747      14     735
     738       6     735     741       6     729     732       9     723     726
      12     837     840      29     831     834      29     825     828      29
     819     822      29     810     813      34     804     807      36     792
     795       3     792     798       3     786     789       9     780     783
      12     891     894      41     882     885      43     876     879      34
     864     867       3     864     870       3     858     861       9     852
     855      12     942     945       3     942     948       3     942     951
       3     930     933       3     930     936       3     930     939       3
     924     927      14     915     918       6     915     921       6     909
     912       9     903     906      12     981     984       6     981     987
       6     972     975       6     972     978       6     966     969       9
     960     963      12    1032    1035      12    1032    1038      12    1017
    1020       6    1017    1023       6    1011    1014       9    1005    1008
      12    1068    1071       6    1068    1074       6    1059    1062       6
    1059    1065       6    1053    1056       9    1047    1050      12    1122
    1125       3    1122    1128       3    1122    1131       3    1110    1113
       3    1110    1116       3    1110    1119       3    1104    1107      14
    1098    1101       9    1092    1095      12    1152    1155       3    1152
    1158       3    1152    1161       3    1146    1149       9    1140    1143
      12    1227    1230      49    1227    1233      49    1218    1221      49
    1218    1224      49    1209    1212      49    1200    1203      51    1200
    1206      51    1191    1194      20    1191    1197      20    1182    1185
      20    1182    1188      20    1176    1179       9    1170    1173      12
    1281    1284       3    1281    1287       3    1281    1290       3    1269
    1272       3    1269    1275       3    1269    1278       3    1263    1266
      14    1254    1257       6    1254    1260       6    1248    1251       9
    1242    1245      12    1320    1323       6    1320    1326       6    1311
    1314       6    1311    1317       6    1305    1308       9    1299    1302
      12    1374    1377      53    1362    1365      57    1362    1368      57
    1356    1359      59    1344    1347      12    1401    1404       6    1401
    1407       6    1392    1395       6    1392    1398       6    1386    1389
       9    1380    1383      12    1452    1455      12    1452    1458      12
    1437    1440       6    1437    1443       6    1431    1434       9    1425
    1428      12    1479    1482       3    1479    1485       3    1479    1488
       3    1473    1476       9    1467    1470      12    1518    1521       6
    1518    1524       6    1509    1512       6    1509    1515       6    1503
    1506       9    1497    1500      12    1554    1557      27    1554    1560
      27    1548    1551       9    1542    1545      12    1593    1596       6
    1593    1599       6    1584    1587       6    1584    1590       6    1578
    1581       9    1572    1575      12    1629    1632       3    1629    1635
       3    1629    1638       3    1623    1626       9    1617    1620      12
    1647    1650      12    1647    1653      12    1659    1662       3    1659
    1665       3    1656    1659       3    1722    1725      17    1722    1728
      17    1722    1731      17    1713    1716      18    1713    1719      18
    1704    1707      20    1704    1710      20    1695    1698      20    1695
    1701      20    1686    1689      20    1686    1692      20    1680    1683
       9    1674    1677      12    1770    1773       3    1770    1776       3
    1770    1779       3    1758    1761       3    1758    1764       3    1758
    1767       3    1752    1755      14    1746    1749       9    1740    1743
      12    1836    1839      17    1836    1842      17    1836    1845      17
    1827    1830      18    1827    1833      18    1818    1821      20    1818
    1824      20    1809    1812      20    1809    1815      20    1800    1803
      20    1800    1806      20    1794    1797       9    1788    1791      12
    1890    1893      12    1890    1896      12    1875    1878       6    1875
    1881       6    1866    1869       6    1866    1872       6    1860    1863
       9    1854    1857      12    1944    1947       3    1944    1950       3
    1944    1953       3    1932    1935       3    1932    1938       3    1932
    1941       3    1926    1929      14    1917    1920       6    1917    1923
       6    1911    1914       9    1905    1908      12    2010    2013      17
    2010    2016      17    2010    2019      17    2001    2004      18    2001
    2007      18    1992    1995      20    1992    1998      20    1983    1986
      20    1983    1989      20    1974    1977      20    1974    1980      20
    1968    1971       9    1962    1965      12    2040    2043       3    2040
    2046       3    2040    2049       3    2034    2037       9    2028    2031
      12    2106    2109      17    2106    2112      17    2106    2115      17
    2097    2100      18    2097    2103      18    2088    2091      20    2088
    2094      20    2079    2082      20    2079    2085      20    2070    2073
      20    2070    2076      20    2064    2067       9    2058    2061      12
    2154    2157       3    2154    2160       3    2154    2163       3    2142
    2145       3    2142    2148       3    2142    2151       3    2136    2139
      14    2130    2133       9    2124    2127      12    2193    2196       6
    2193    2199       6    2184    2187       6    2184    2190       6    2178
    2181       9    2172    2175      12    2238    2241       6    2238    2244
       6    2229    2232       6    2229    2235       6    2223    2226       9
    2217    2220      12    2301    2304       3    2301    2307       3    2301
    2310       3    2289    2292       3    2289    2295       3    2289    2298
       3    2283    2286      14    2274    2277       6    2274    2280       6
    2268    2271       9    2262    2265      12    2367    2370      17    2367
    2373      17    2367    2376      17    2358    2361      18    2358    2364
      18    2349    2352      20    2349    2355      20    2340    2343      20
    2340    2346      20    2331    2334      20    2331    2337      20    2325
    2328       9    2319    2322      12    2406    2409      26    2397    2400
      27    2397    2403      27    2391    2394       9    2385    2388      12
    2466    2469      17    2466    2472      17    2466    2475      17    2457
    2460      18    2457    2463      18    2448    2451      20    2448    2454
      20    2439    2442      20    2439    2445      20    2430    2433      20
    2430    2436      20    2424    2427       9    2418    2421      12    2523
    2526       3    2523    2529       3    2523    2532       3    2511    2514
       3    2511    2517       3    2511    2520       3    2505    2508      14
    2496    2499       6    2496    2502       6    2490    2493       9    2484
    2487      12    2598    2601      29    2592    2595      29    2586    2589
      29    2580    2583      29    2571    2574      34    2565    2568      36
    2553    2556       3    2553    2559       3    2547    2550       9    2541
    2544      12    2652    2655      41    2643    2646      43    2637    2640
      34    2625    2628       3    2625    2631       3    2619    2622       9
    2613    2616      12    2703    2706       3    2703    2709       3    2703
    2712       3    2691    2694       3    2691    2697       3    2691    2700
       3    2685    2688      14    2676    2679       6    2676    2682       6
    2670    2673       9    2664    2667      12    2769    2772      17    2769
    2775      17    2769    2778      17    2760    2763      18    2760    2766
      18    2751    2754      20    2751    2757      20    2742    2745      20
    2742    2748      20    2733    2736      20    2733    2739      20    2727
    2730       9    2721    2724      12    2814    2817      12    2814    2820
      12    2799    2802       6    2799    2805       6    2793    2796       9
    2787    2790      12    2877    2880      17    2877    2883      17    2877
    2886      17    2868    2871      18    2868    2874      18    2859    2862
      20    2859    2865      20    2850    2853      20    2850    2856      20
    2841    2844      20    2841    2847      20    2835    2838       9    2829
    2832      12    2925    2928       3    2925    2931       3    2925    2934
       3    2913    2916       3    2913    2919       3    2913    2922       3
    2907    2910      14    2901    2904       9    2895    2898      12    2955
    2958       3    2955    2961       3    2955    2964       3    2949    2952
       9    2943    2946      12    3030    3033      49    3030    3036      49
    3021    3024      49    3021    3027      49    3012    3015      49    3003
    3006      51    3003    3009      51    2994    2997      20    2994    3000
      20    2985    2988      20    2985    2991      20    2979    2982       9
    2973    2976      12    3084    3087       3    3084    3090       3    3084
    3093       3    3072    3075       3    3072    3078       3    3072    3081
       3    3066    3069      14    3057    3060       6    3057    3063       6
    3051    3054       9    3045    3048      12    3150    3153      17    3150
    3156      17    3150    3159      17    3141    3144      18    3141    3147
      18    3132    3135      20    3132    3138      20    3123    3126      20
    3123    3129      20    3114    3117      20    3114    3120      20    3108
    3111       9    3102    3105      12    3216    3219      17    3216    3222
      17    3216    3225      17    3207    3210      18    3207    3213      18
    3198    3201      20    3198    3204      20    3189    3192      20    3189
    3195      20    3180    3183      20    3180    3186      20    3174    3177
       9    3168    3171      12    3282    3285      17    3282    3288      17
    3282    3291      17    3273    3276      18    3273    3279      18    3264
    3267      20    3264    3270      20    3255    3258      20    3255    3261
      20    3246    3249      20    3246    3252      20    3240    3243       9
    3234    3237      12    3327    3330      12    3327    3333      12    3312
    3315       6    3312    3318       6    3306    3309       9    3300    3303
      12    3372    3375      53    3360    3363      57    3360    3366      57
    3354    3357      59    3342    3345      12    3399    3402       6    3399
    3405       6    3390    3393       6    3390    3396       6    3384    3387
       9    3378    3381      12    3435    3438      27    3435    3441      27
    3429    3432       9    3423    3426      12    3501    3504      17    3501
    3507      17    3501    3510      17    3492    3495      18    3492    3498
      18    3483    3486      20    3483    3489      20    3474    3477      20
    3474    3480      20    3465    3468      20    3465    3471      20    3459
    3462       9    3453    3456      12    3531    3534       3    3531    3537
       3    3531    3540       3    3525    3528       9    3519    3522      12
    3549    3552      12    3549    3555      12    3639    3642      68    3639
    3645      68    3630    3633      68    3630    3636      68    3618    3621
      68    3618    3624      68    3609    3612      68    3609    3615      68
    3597    3600      68    3597    3603      68    3588    3591      68    3588
    3594      68    3576    3579      68    3576    3582      68    3567    3570
      68    3567    3573      68
%FLAG BONDS_WITHOUT_HYDROGEN                                                    
%FORMAT(10I8)                                                                   
      12      15       1      12      18       2       3      12       4      57
      60       1      57      63       2      48      51       5      48      54
       5      39      48       7      30      39       8      24      30      10
      24      57      11      18      24      13     105     108       1     105
     111       2      75      81      15      75      93      15      69      75
      16      69     105      11      63      69      13     171     174       1
     171     177       2     150     159      19     141     150      21     132
     141      21     123     132      21     117     123      22     117     171
      11     111     117      13     222     225       1     222     228       2
     207     210       1     207     213       2     198     207      23     189
     198       8     183     189      10     183     222      11     177     183
      13     279     282       1     279     285       2     249     255      15
     249     267      15     240     249      24     234     240      10     234
     279      11     228     234      13     324     327       1     324     330
       2     315     318       5     315     321       5     306     315       7
     297     306       8     291     297      10     291     324      11     285
     291      13     354     357       1     354     360       2     336     342
      25     336     354      11     330     336      13     399     402       1
     399     405       2     390     393       5     390     396       5     381
     390       7     372     381       8     366     372      10     366     399
      11     360     366      13     447     450       1     447     453       2
     417     423      15     417     435      15     411     417      16     411
     447      11     405     411      13     492     495       1     492     498
       2     483     486       5     483     489       5     474     483       7
     465     474       8     459     465      10     459     492      11     453
     459      13     537     540       1     537     543       2     528     531
       5     528     534       5     519     528       7     510     519       8
     504     510      10     504     537      11     498     504      13     594
     597       1     594     600       2     564     570      15     564     582
      15     555     564      24     549     555      10     549     594      11
     543     549      13     639     642       1     639     645       2     630
     633       5     630     636       5     621     630       7     612     621
       8     606     612      10     606     639      11     600     606      13
     672     675       1     672     678       2     657     666      28     651
     657      10     651     672      11     645     651      13     717     720
       1     717     723       2     708     711       5     708     714       5
     699     708       7     690     699       8     684     690      10     684
     717      11     678     684      13     774     777       1     774     780
       2     744     750      15     744     762      15     735     744      24
     729     735      10     729     774      11     723     729      13     846
     849       1     846     852       2     837     843      30     831     837
      31     825     831      31     819     825      31     816     819      32
     816     843      33     810     816      35     804     810      37     801
     804      38     801     843      39     792     801      40     786     792
      25     786     846      11     780     786      13     897     900       1
     897     903       2     888     891      42     882     888      44     876
     882      45     873     876      46     873     891      47     864     873
      48     858     864      25     858     897      11     852     858      13
     954     957       1     954     960       2     924     930      15     924
     942      15     915     924      24     909     915      10     909     954
      11     903     909      13     999    1002       1     999    1005       2
     990     993       5     990     996       5     981     990       7     972
     981       8     966     972      10     966     999      11     960     966
      13    1041    1044       1    1041    1047       2    1026    1029       1
    1026    1032       2    1017    1026      23    1011    1017      10    1011
    1041      11    1005    1011      13    1086    1089       1    1086    1092
       2    1077    1080       5    1077    1083       5    1068    1077       7
    1059    1068       8    1053    1059      10    1053    1086      11    1047
    1053      13    1134    1137       1    1134    1140       2    1104    1110
      15    1104    1122      15    1098    1104      16    1098    1134      11
    1092    1098      13    1164    1167       1    1164    1170       2    1146
    1152      25    1146    1164      11    1140    1146      13    1236    1239
       1    1236    1242       2    1215    1218      50    1215    1227      50
    1209    1215      50    1200    1209      52    1191    1200      21    1182
    1191      21    1176    1182      22    1176    1236      11    1170    1176
      13    1293    1296       1    1293    1299       2    1263    1269      15
    1263    1281      15    1254    1263      24    1248    1254      10    1248
    1293      11    1242    1248      13    1338    1341       1    1338    1344
       2    1329    1332       5    1329    1335       5    1320    1329       7
    1311    1320       8    1305    1311      10    1305    1338      11    1299
    1305      13    1374    3564      54    1371    1374      55    1371    3558
      56    1362    1371      58    1356    1362      60    1350    1353       1
    1350    1356      61    1350    1380       2    1344    1356      62    1419
    1422       1    1419    1425       2    1410    1413       5    1410    1416
       5    1401    1410       7    1392    1401       8    1386    1392      10
    1386    1419      11    1380    1386      13    1461    1464       1    1461
    1467       2    1446    1449       1    1446    1452       2    1437    1446
      23    1431    1437      10    1431    1461      11    1425    1431      13
    1491    1494       1    1491    1497       2    1473    1479      25    1473
    1491      11    1467    1473      13    1536    1539       1    1536    1542
       2    1527    1530       5    1527    1533       5    1518    1527       7
    1509    1518       8    1503    1509      10    1503    1536      11    1497
    1503      13    1566    1569       1    1566    1572       2    1563    3444
      63    1554    1563      64    1548    1554      10    1548    1566      11
    1542    1548      13    1611    1614       1    1611    1617       2    1602
    1605       5    1602    1608       5    1593    1602       7    1584    1593
       8    1578    1584      10    1578    1611      11    1572    1578      13
    1641    1644       1    1641    1647       2    1623    1629      25    1623
    1641      11    1617    1623      13    1668    1671       1    1668    1674
       2    1659    1668       4    1734    1737       1    1734    1740       2
    1713    1722      19    1704    1713      21    1695    1704      21    1686
    1695      21    1680    1686      22    1680    1734      11    1674    1680
      13    1782    1785       1    1782    1788       2    1752    1758      15
    1752    1770      15    1746    1752      16    1746    1782      11    1740
    1746      13    1848    1851       1    1848    1854       2    1827    1836
      19    1818    1827      21    1809    1818      21    1800    1809      21
    1794    1800      22    1794    1848      11    1788    1794      13    1899
    1902       1    1899    1905       2    1884    1887       1    1884    1890
       2    1875    1884      23    1866    1875       8    1860    1866      10
    1860    1899      11    1854    1860      13    1956    1959       1    1956
    1962       2    1926    1932      15    1926    1944      15    1917    1926
      24    1911    1917      10    1911    1956      11    1905    1911      13
    2022    2025       1    2022    2028       2    2001    2010      19    1992
    2001      21    1983    1992      21    1974    1983      21    1968    1974
      22    1968    2022      11    1962    1968      13    2052    2055       1
    2052    2058       2    2034    2040      25    2034    2052      11    2028
    2034      13    2118    2121       1    2118    2124       2    2097    2106
      19    2088    2097      21    2079    2088      21    2070    2079      21
    2064    2070      22    2064    2118      11    2058    2064      13    2166
    2169       1    2166    2172       2    2136    2142      15    2136    2154
      15    2130    2136      16    2130    2166      11    2124    2130      13
    2211    2214       1    2211    2217       2    2202    2205       5    2202
    2208       5    2193    2202       7    2184    2193       8    2178    2184
      10    2178    2211      11    2172    2178      13    2256    2259       1
    2256    2262       2    2247    2250       5    2247    2253       5    2238
    2247       7    2229    2238       8    2223    2229      10    2223    2256
      11    2217    2223      13    2313    2316       1    2313    2319       2
    2283    2289      15    2283    2301      15    2274    2283      24    2268
    2274      10    2268    2313      11    2262    2268      13    2379    2382
       1    2379    2385       2    2358    2367      19    2349    2358      21
    2340    2349      21    2331    2340      21    2325    2331      22    2325
    2379      11    2319    2325      13    2412    2415       1    2412    2418
       2    2397    2406      28    2391    2397      10    2391    2412      11
    2385    2391      13    2478    2481       1    2478    2484       2    2457
    2466      19    2448    2457      21    2439    2448      21    2430    2439
      21    2424    2430      22    2424    2478      11    2418    2424      13
    2535    2538       1    2535    2541       2    2505    2511      15    2505
    2523      15    2496    2505      24    2490    2496      10    2490    2535
      11    2484    2490      13    2607    2610       1    2607    2613       2
    2598    2604      30    2592    2598      31    2586    2592      31    2580
    2586      31    2577    2580      32    2577    2604      33    2571    2577
      35    2565    2571      37    2562    2565      38    2562    2604      39
    2553    2562      40    2547    2553      25    2547    2607      11    2541
    2547      13    2658    2661       1    2658    2664       2    2649    2652
      42    2643    2649      44    2637    2643      45    2634    2637      46
    2634    2652      47    2625    2634      48    2619    2625      25    2619
    2658      11    2613    2619      13    2715    2718       1    2715    2721
       2    2685    2691      15    2685    2703      15    2676    2685      24
    2670    2676      10    2670    2715      11    2664    2670      13    2781
    2784       1    2781    2787       2    2760    2769      19    2751    2760
      21    2742    2751      21    2733    2742      21    2727    2733      22
    2727    2781      11    2721    2727      13    2823    2826       1    2823
    2829       2    2808    2811       1    2808    2814       2    2799    2808
      23    2793    2799      10    2793    2823      11    2787    2793      13
    2889    2892       1    2889    2895       2    2868    2877      19    2859
    2868      21    2850    2859      21    2841    2850      21    2835    2841
      22    2835    2889      11    2829    2835      13    2937    2940       1
    2937    2943       2    2907    2913      15    2907    2925      15    2901
    2907      16    2901    2937      11    2895    2901      13    2967    2970
       1    2967    2973       2    2949    2955      25    2949    2967      11
    2943    2949      13    3039    3042       1    3039    3045       2    3018
    3021      50    3018    3030      50    3012    3018      50    3003    3012
      52    2994    3003      21    2985    2994      21    2979    2985      22
    2979    3039      11    2973    2979      13    3096    3099       1    3096
    3102       2    3066    3072      15    3066    3084      15    3057    3066
      24    3051    3057      10    3051    3096      11    3045    3051      13
    3162    3165       1    3162    3168       2    3141    3150      19    3132
    3141      21    3123    3132      21    3114    3123      21    3108    3114
      22    3108    3162      11    3102    3108      13    3228    3231       1
    3228    3234       2    3207    3216      19    3198    3207      21    3189
    3198      21    3180    3189      21    3174    3180      22    3174    3228
      11    3168    3174      13    3294    3297       1    3294    3300       2
    3273    3282      19    3264    3273      21    3255    3264      21    3246
    3255      21    3240    3246      22    3240    3294      11    3234    3240
      13    3336    3339       1    3336    3342       2    3321    3324       1
    3321    3327       2    3312    3321      23    3306    3312      10    3306
    3336      11    3300    3306      13    3372    3648      54    3369    3372
      55    3369    3654      65    3360    3369      58    3354    3360      60
    3348    3351       1    3348    3354      61    3348    3378       2    3342
    3354      62    3417    3420       1    3417    3423       2    3408    3411
       5    3408    3414       5    3399    3408       7    3390    3399       8
    3384    3390      10    3384    3417      11    3378    3384      13    3447
    3450       1    3447    3453       2    3435    3444      64    3429    3435
      10    3429    3447      11    3423    3429      13    3513    3516       1
    3513    3519       2    3492    3501      19    3483    3492      21    3474
    3483      21    3465    3474      21    3459    3465      22    3459    3513
      11    3453    3459      13    3543    3546       1    3543    3549       2
    3525    3531      25    3525    3543      11    3519    3525      13    3651
    3654      66    3648    3651      67    3639    3648      69    3630    3639
      70    3627    3630      71    3618    3627      71    3609    3618      70
    3606    3609      71    3597    3606      71    3588    3597      70    3585
    3588      71    3576    3585      71    3567    3576      70    3564    3567
      69    3561    3564      72    3558    3561      66
%FLAG ANGLES_INC_HYDROGEN                                                       
%FORMAT(10I8)                                                                   
      12      18      21       2       9       3      12       4       6       3
       9       5       6       3      12       4       0       3       6       5
       0       3       9       5       0       3      12       4      57      63
      66       2      45      39      48       9      42      39      45      10
      42      39      48       9      36      30      39      12      33      30
      36      10      33      30      39      12      30      39      42      12
      30      39      45      12      27      24      30      15      27      24
      57      16      24      30      33      17      24      30      36      17
      21      18      24      21      18      24      27      22     105     111
     114       2      99      93     102       5      96      93      99       5
      96      93     102       5      87      81      90       5      84      81
      87       5      84      81      90       5      78      75      81      26
      78      75      93      26      75      81      84      28      75      81
      87      28      75      81      90      28      75      93      96      28
      75      93      99      28      75      93     102      28      72      69
      75      29      72      69     105      16      69      75      78      30
      66      63      69      21      63      69      72      22     171     177
     180       2     165     159     168      33     162     159     165      33
     162     159     168      33     156     150     159      34     153     150
     156      35     153     150     159      34     150     159     162      36
     150     159     165      36     150     159     168      36     147     141
     150      37     144     141     147      38     144     141     150      37
     141     150     153      39     141     150     156      39     138     132
     141      37     135     132     138      38     135     132     141      37
     132     141     144      37     132     141     147      37     129     123
     132      37     126     123     129      38     126     123     132      37
     123     132     135      37     123     132     138      37     120     117
     123      43     120     117     171      16     117     123     126      44
     117     123     129      44     114     111     117      21     111     117
     120      22     222     228     231       2     216     213     219      47
     207     213     216       2     207     213     219       2     204     198
     207      48     201     198     204      10     201     198     207      48
     195     189     198      12     192     189     195      10     192     189
     198      12     189     198     201      12     189     198     204      12
     186     183     189      15     186     183     222      16     183     189
     192      17     183     189     195      17     180     177     183      21
     177     183     186      22     279     285     288       2     273     267
     276       5     270     267     273       5     270     267     276       5
     261     255     264       5     258     255     261       5     258     255
     264       5     252     249     255      26     252     249     267      26
     249     255     258      28     249     255     261      28     249     255
     264      28     249     267     270      28     249     267     273      28
     249     267     276      28     246     240     249      52     243     240
     246      10     243     240     249      52     240     249     252      53
     237     234     240      15     237     234     279      16     234     240
     243      17     234     240     246      17     231     228     234      21
     228     234     237      22     324     330     333       2     312     306
     315       9     309     306     312      10     309     306     315       9
     303     297     306      12     300     297     303      10     300     297
     306      12     297     306     309      12     297     306     312      12
     294     291     297      15     294     291     324      16     291     297
     300      17     291     297     303      17     288     285     291      21
     285     291     294      22     354     360     363       2     348     342
     351       5     345     342     348       5     345     342     351       5
     339     336     342      57     339     336     354      16     336     342
     345      58     336     342     348      58     336     342     351      58
     333     330     336      21     330     336     339      22     399     405
     408       2     387     381     390       9     384     381     387      10
     384     381     390       9     378     372     381      12     375     372
     378      10     375     372     381      12     372     381     384      12
     372     381     387      12     369     366     372      15     369     366
     399      16     366     372     375      17     366     372     378      17
     363     360     366      21     360     366     369      22     447     453
     456       2     441     435     444       5     438     435     441       5
     438     435     444       5     429     423     432       5     426     423
     429       5     426     423     432       5     420     417     423      26
     420     417     435      26     417     423     426      28     417     423
     429      28     417     423     432      28     417     435     438      28
     417     435     441      28     417     435     444      28     414     411
     417      29     414     411     447      16     411     417     420      30
     408     405     411      21     405     411     414      22     492     498
     501       2     480     474     483       9     477     474     480      10
     477     474     483       9     471     465     474      12     468     465
     471      10     468     465     474      12     465     474     477      12
     465     474     480      12     462     459     465      15     462     459
     492      16     459     465     468      17     459     465     471      17
     456     453     459      21     453     459     462      22     537     543
     546       2     525     519     528       9     522     519     525      10
     522     519     528       9     516     510     519      12     513     510
     516      10     513     510     519      12     510     519     522      12
     510     519     525      12     507     504     510      15     507     504
     537      16     504     510     513      17     504     510     516      17
     501     498     504      21     498     504     507      22     594     600
     603       2     588     582     591       5     585     582     588       5
     585     582     591       5     576     570     579       5     573     570
     576       5     573     570     579       5     567     564     570      26
     567     564     582      26     564     570     573      28     564     570
     576      28     564     570     579      28     564     582     585      28
     564     582     588      28     564     582     591      28     561     555
     564      52     558     555     561      10     558     555     564      52
     555     564     567      53     552     549     555      15     552     549
     594      16     549     555     558      17     549     555     561      17
     546     543     549      21     543     549     552      22     639     645
     648       2     627     621     630       9     624     621     627      10
     624     621     630       9     618     612     621      12     615     612
     618      10     615     612     621      12     612     621     624      12
     612     621     627      12     609     606     612      15     609     606
     639      16     606     612     615      17     606     612     618      17
     603     600     606      21     600     606     609      22     672     678
     681       2     663     657     666      60     660     657     663      61
     660     657     666      60     657     666     669      62     654     651
     657      15     654     651     672      16     651     657     660      63
     651     657     663      63     648     645     651      21     645     651
     654      22     717     723     726       2     705     699     708       9
     702     699     705      10     702     699     708       9     696     690
     699      12     693     690     696      10     693     690     699      12
     690     699     702      12     690     699     705      12     687     684
     690      15     687     684     717      16     684     690     693      17
     684     690     696      17     681     678     684      21     678     684
     687      22     774     780     783       2     768     762     771       5
     765     762     768       5     765     762     771       5     756     750
     759       5     753     750     756       5     753     750     759       5
     747     744     750      26     747     744     762      26     744     750
     753      28     744     750     756      28     744     750     759      28
     744     762     765      28     744     762     768      28     744     762
     771      28     741     735     744      52     738     735     741      10
     738     735     744      52     735     744     747      53     732     729
     735      15     732     729     774      16     729     735     738      17
     729     735     741      17     726     723     729      21     723     729
     732      22     846     852     855       2     840     837     843      65
     834     831     837      66     831     837     840      66     828     825
     831      66     825     831     834      66     822     819     825      66
     819     825     828      66     816     819     822      70     813     810
     816      73     807     804     810      76     804     810     813      78
     801     804     807      80     798     792     801      84     795     792
     798       5     795     792     801      84     789     786     792      57
     789     786     846      16     786     792     795      58     786     792
     798      58     783     780     786      21     780     786     789      22
     897     903     906       2     888     891     894      88     885     882
     888      89     879     876     882      91     876     882     885      93
     873     876     879      95     873     891     894      98     870     864
     873      99     867     864     870       5     867     864     873      99
     861     858     864      57     861     858     897      16     858     864
     867      58     858     864     870      58     855     852     858      21
     852     858     861      22     954     960     963       2     948     942
     951       5     945     942     948       5     945     942     951       5
     936     930     939       5     933     930     936       5     933     930
     939       5     927     924     930      26     927     924     942      26
     924     930     933      28     924     930     936      28     924     930
     939      28     924     942     945      28     924     942     948      28
     924     942     951      28     921     915     924      52     918     915
     921      10     918     915     924      52     915     924     927      53
     912     909     915      15     912     909     954      16     909     915
     918      17     909     915     921      17     906     903     909      21
     903     909     912      22     999    1005    1008       2     987     981
     990       9     984     981     987      10     984     981     990       9
     978     972     981      12     975     972     978      10     975     972
     981      12     972     981     984      12     972     981     987      12
     969     966     972      15     969     966     999      16     966     972
     975      17     966     972     978      17     963     960     966      21
     960     966     969      22    1041    1047    1050       2    1035    1032
    1038      47    1026    1032    1035       2    1026    1032    1038       2
    1023    1017    1026      48    1020    1017    1023      10    1020    1017
    1026      48    1014    1011    1017      15    1014    1011    1041      16
    1011    1017    1020      17    1011    1017    1023      17    1008    1005
    1011      21    1005    1011    1014      22    1086    1092    1095       2
    1074    1068    1077       9    1071    1068    1074      10    1071    1068
    1077       9    1065    1059    1068      12    1062    1059    1065      10
    1062    1059    1068      12    1059    1068    1071      12    1059    1068
    1074      12    1056    1053    1059      15    1056    1053    1086      16
    1053    1059    1062      17    1053    1059    1065      17    1050    1047
    1053      21    1047    1053    1056      22    1134    1140    1143       2
    1128    1122    1131       5    1125    1122    1128       5    1125    1122
    1131       5    1116    1110    1119       5    1113    1110    1116       5
    1113    1110    1119       5    1107    1104    1110      26    1107    1104
    1122      26    1104    1110    1113      28    1104    1110    1116      28
    1104    1110    1119      28    1104    1122    1125      28    1104    1122
    1128      28    1104    1122    1131      28    1101    1098    1104      29
    1101    1098    1134      16    1098    1104    1107      30    1095    1092
    1098      21    1092    1098    1101      22    1164    1170    1173       2
    1158    1152    1161       5    1155    1152    1158       5    1155    1152
    1161       5    1149    1146    1152      57    1149    1146    1164      16
    1146    1152    1155      58    1146    1152    1158      58    1146    1152
    1161      58    1143    1140    1146      21    1140    1146    1149      22
    1236    1242    1245       2    1230    1227    1233     104    1221    1218
    1224     104    1215    1218    1221     106    1215    1218    1224     106
    1215    1227    1230     106    1215    1227    1233     106    1212    1209
    1215     106    1206    1200    1209     107    1203    1200    1206     108
    1203    1200    1209     107    1200    1209    1212     109    1197    1191
    1200      37    1194    1191    1197      38    1194    1191    1200      37
    1191    1200    1203     111    1191    1200    1206     111    1188    1182
    1191      37    1185    1182    1188      38    1185    1182    1191      37
    1182    1191    1194      37    1182    1191    1197      37    1179    1176
    1182      43    1179    1176    1236      16    1176    1182    1185      44
    1176    1182    1188      44    1173    1170    1176      21    1170    1176
    1179      22    1293    1299    1302       2    1287    1281    1290       5
    1284    1281    1287       5    1284    1281    1290       5    1275    1269
    1278       5    1272    1269    1275       5    1272    1269    1278       5
    1266    1263    1269      26    1266    1263    1281      26    1263    1269
    1272      28    1263    1269    1275      28    1263    1269    1278      28
    1263    1281    1284      28    1263    1281    1287      28    1263    1281
    1290      28    1260    1254    1263      52    1257    1254    1260      10
    1257    1254    1263      52    1254    1263    1266      53    1251    1248
    1254      15    1251    1248    1293      16    1248    1254    1257      17
    1248    1254    1260      17    1245    1242    1248      21    1242    1248
    1251      22    1338    1344    1347       2    1326    1320    1329       9
    1323    1320    1326      10    1323    1320    1329       9    1317    1311
    1320      12    1314    1311    1317      10    1314    1311    1320      12
    1311    1320    1323      12    1311    1320    1326      12    1308    1305
    1311      15    1308    1305    1338      16    1305    1311    1314      17
    1305    1311    1317      17    1302    1299    1305      21    1299    1305
    1308      22    1377    1374    3564     114    1371    1374    1377     118
    1368    1362    1371     121    1365    1362    1368     122    1365    1362
    1371     121    1359    1356    1362     125    1356    1362    1365     127
    1356    1362    1368     127    1350    1356    1359     130    1350    1380
    1383       2    1347    1344    1356     132    1344    1356    1359     134
    1419    1425    1428       2    1407    1401    1410       9    1404    1401
    1407      10    1404    1401    1410       9    1398    1392    1401      12
    1395    1392    1398      10    1395    1392    1401      12    1392    1401
    1404      12    1392    1401    1407      12    1389    1386    1392      15
    1389    1386    1419      16    1386    1392    1395      17    1386    1392
    1398      17    1383    1380    1386      21    1380    1386    1389      22
    1461    1467    1470       2    1455    1452    1458      47    1446    1452
    1455       2    1446    1452    1458       2    1443    1437    1446      48
    1440    1437    1443      10    1440    1437    1446      48    1434    1431
    1437      15    1434    1431    1461      16    1431    1437    1440      17
    1431    1437    1443      17    1428    1425    1431      21    1425    1431
    1434      22    1491    1497    1500       2    1485    1479    1488       5
    1482    1479    1485       5    1482    1479    1488       5    1476    1473
    1479      57    1476    1473    1491      16    1473    1479    1482      58
    1473    1479    1485      58    1473    1479    1488      58    1470    1467
    1473      21    1467    1473    1476      22    1536    1542    1545       2
    1524    1518    1527       9    1521    1518    1524      10    1521    1518
    1527       9    1515    1509    1518      12    1512    1509    1515      10
    1512    1509    1518      12    1509    1518    1521      12    1509    1518
    1524      12    1506    1503    1509      15    1506    1503    1536      16
    1503    1509    1512      17    1503    1509    1515      17    1500    1497
    1503      21    1497    1503    1506      22    1566    1572    1575       2
    1560    1554    1563     137    1557    1554    1560      61    1557    1554
    1563     137    1551    1548    1554      15    1551    1548    1566      16
    1548    1554    1557      63    1548    1554    1560      63    1545    1542
    1548      21    1542    1548    1551      22    1611    1617    1620       2
    1599    1593    1602       9    1596    1593    1599      10    1596    1593
    1602       9    1590    1584    1593      12    1587    1584    1590      10
    1587    1584    1593      12    1584    1593    1596      12    1584    1593
    1599      12    1581    1578    1584      15    1581    1578    1611      16
    1578    1584    1587      17    1578    1584    1590      17    1575    1572
    1578      21    1572    1578    1581      22    1641    1647    1650       2
    1641    1647    1653       2    1635    1629    1638       5    1632    1629
    1635       5    1632    1629    1638       5    1626    1623    1629      57
    1626    1623    1641      16    1623    1629    1632      58    1623    1629
    1635      58    1623    1629    1638      58    1620    1617    1623      21
    1617    1623    1626      22    1650    1647    1653      47    1668    1674
    1677       2    1665    1659    1668       4    1662    1659    1665       5
    1662    1659    1668       4    1656    1659    1662       5    1656    1659
    1665       5    1656    1659    1668       4    1734    1740    1743       2
    1728    1722    1731      33    1725    1722    1728      33    1725    1722
    1731      33    1719    1713    1722      34    1716    1713    1719      35
    1716    1713    1722      34    1713    1722    1725      36    1713    1722
    1728      36    1713    1722    1731      36    1710    1704    1713      37
    1707    1704    1710      38    1707    1704    1713      37    1704    1713
    1716      39    1704    1713    1719      39    1701    1695    1704      37
    1698    1695    1701      38    1698    1695    1704      37    1695    1704
    1707      37    1695    1704    1710      37    1692    1686    1695      37
    1689    1686    1692      38    1689    1686    1695      37    1686    1695
    1698      37    1686    1695    1701      37    1683    1680    1686      43
    1683    1680    1734      16    1680    1686    1689      44    1680    1686
    1692      44    1677    1674    1680      21    1674    1680    1683      22
    1782    1788    1791       2    1776    1770    1779       5    1773    1770
    1776       5    1773    1770    1779       5    1764    1758    1767       5
    1761    1758    1764       5    1761    1758    1767       5    1755    1752
    1758      26    1755    1752    1770      26    1752    1758    1761      28
    1752    1758    1764      28    1752    1758    1767      28    1752    1770
    1773      28    1752    1770    1776      28    1752    1770    1779      28
    1749    1746    1752      29    1749    1746    1782      16    1746    1752
    1755      30    1743    1740    1746      21    1740    1746    1749      22
    1848    1854    1857       2    1842    1836    1845      33    1839    1836
    1842      33    1839    1836    1845      33    1833    1827    1836      34
    1830    1827    1833      35    1830    1827    1836      34    1827    1836
    1839      36    1827    1836    1842      36    1827    1836    1845      36
    1824    1818    1827      37    1821    1818    1824      38    1821    1818
    1827      37    1818    1827    1830      39    1818    1827    1833      39
    1815    1809    1818      37    1812    1809    1815      38    1812    1809
    1818      37    1809    1818    1821      37    1809    1818    1824      37
    1806    1800    1809      37    1803    1800    1806      38    1803    1800
    1809      37    1800    1809    1812      37    1800    1809    1815      37
    1797    1794    1800      43    1797    1794    1848      16    1794    1800
    1803      44    1794    1800    1806      44    1791    1788    1794      21
    1788    1794    1797      22    1899    1905    1908       2    1893    1890
    1896      47    1884    1890    1893       2    1884    1890    1896       2
    1881    1875    1884      48    1878    1875    1881      10    1878    1875
    1884      48    1872    1866    1875      12    1869    1866    1872      10
    1869    1866    1875      12    1866    1875    1878      12    1866    1875
    1881      12    1863    1860    1866      15    1863    1860    1899      16
    1860    1866    1869      17    1860    1866    1872      17    1857    1854
    1860      21    1854    1860    1863      22    1956    1962    1965       2
    1950    1944    1953       5    1947    1944    1950       5    1947    1944
    1953       5    1938    1932    1941       5    1935    1932    1938       5
    1935    1932    1941       5    1929    1926    1932      26    1929    1926
    1944      26    1926    1932    1935      28    1926    1932    1938      28
    1926    1932    1941      28    1926    1944    1947      28    1926    1944
    1950      28    1926    1944    1953      28    1923    1917    1926      52
    1920    1917    1923      10    1920    1917    1926      52    1917    1926
    1929      53    1914    1911    1917      15    1914    1911    1956      16
    1911    1917    1920      17    1911    1917    1923      17    1908    1905
    1911      21    1905    1911    1914      22    2022    2028    2031       2
    2016    2010    2019      33    2013    2010    2016      33    2013    2010
    2019      33    2007    2001    2010      34    2004    2001    2007      35
    2004    2001    2010      34    2001    2010    2013      36    2001    2010
    2016      36    2001    2010    2019      36    1998    1992    2001      37
    1995    1992    1998      38    1995    1992    2001      37    1992    2001
    2004      39    1992    2001    2007      39    1989    1983    1992      37
    1986    1983    1989      38    1986    1983    1992      37    1983    1992
    1995      37    1983    1992    1998      37    1980    1974    1983      37
    1977    1974    1980      38    1977    1974    1983      37    1974    1983
    1986      37    1974    1983    1989      37    1971    1968    1974      43
    1971    1968    2022      16    1968    1974    1977      44    1968    1974
    1980      44    1965    1962    1968      21    1962    1968    1971      22
    2052    2058    2061       2    2046    2040    2049       5    2043    2040
    2046       5    2043    2040    2049       5    2037    2034    2040      57
    2037    2034    2052      16    2034    2040    2043      58    2034    2040
    2046      58    2034    2040    2049      58    2031    2028    2034      21
    2028    2034    2037      22    2118    2124    2127       2    2112    2106
    2115      33    2109    2106    2112      33    2109    2106    2115      33
    2103    2097    2106      34    2100    2097    2103      35    2100    2097
    2106      34    2097    2106    2109      36    2097    2106    2112      36
    2097    2106    2115      36    2094    2088    2097      37    2091    2088
    2094      38    2091    2088    2097      37    2088    2097    2100      39
    2088    2097    2103      39    2085    2079    2088      37    2082    2079
    2085      38    2082    2079    2088      37    2079    2088    2091      37
    2079    2088    2094      37    2076    2070    2079      37    2073    2070
    2076      38    2073    2070    2079      37    2070    2079    2082      37
    2070    2079    2085      37    2067    2064    2070      43    2067    2064
    2118      16    2064    2070    2073      44    2064    2070    2076      44
    2061    2058    2064      21    2058    2064    2067      22    2166    2172
    2175       2    2160    2154    2163       5    2157    2154    2160       5
    2157    2154    2163       5    2148    2142    2151       5    2145    2142
    2148       5    2145    2142    2151       5    2139    2136    2142      26
    2139    2136    2154      26    2136    2142    2145      28    2136    2142
    2148      28    2136    2142    2151      28    2136    2154    2157      28
    2136    2154    2160      28    2136    2154    2163      28    2133    2130
    2136      29    2133    2130    2166      16    2130    2136    2139      30
    2127    2124    2130      21    2124    2130    2133      22    2211    2217
    2220       2    2199    2193    2202       9    2196    2193    2199      10
    2196    2193    2202       9    2190    2184    2193      12    2187    2184
    2190      10    2187    2184    2193      12    2184    2193    2196      12
    2184    2193    2199      12    2181    2178    2184      15    2181    2178
    2211      16    2178    2184    2187      17    2178    2184    2190      17
    2175    2172    2178      21    2172    2178    2181      22    2256    2262
    2265       2    2244    2238    2247       9    2241    2238    2244      10
    2241    2238    2247       9    2235    2229    2238      12    2232    2229
    2235      10    2232    2229    2238      12    2229    2238    2241      12
    2229    2238    2244      12    2226    2223    2229      15    2226    2223
    2256      16    2223    2229    2232      17    2223    2229    2235      17
    2220    2217    2223      21    2217    2223    2226      22    2313    2319
    2322       2    2307    2301    2310       5    2304    2301    2307       5
    2304    2301    2310       5    2295    2289    2298       5    2292    2289
    2295       5    2292    2289    2298       5    2286    2283    2289      26
    2286    2283    2301      26    2283    2289    2292      28    2283    2289
    2295      28    2283    2289    2298      28    2283    2301    2304      28
    2283    2301    2307      28    2283    2301    2310      28    2280    2274
    2283      52    2277    2274    2280      10    2277    2274    2283      52
    2274    2283    2286      53    2271    2268    2274      15    2271    2268
    2313      16    2268    2274    2277      17    2268    2274    2280      17
    2265    2262    2268      21    2262    2268    2271      22    2379    2385
    2388       2    2373    2367    2376      33    2370    2367    2373      33
    2370    2367    2376      33    2364    2358    2367      34    2361    2358
    2364      35    2361    2358    2367      34    2358    2367    2370      36
    2358    2367    2373      36    2358    2367    2376      36    2355    2349
    2358      37    2352    2349    2355      38    2352    2349    2358      37
    2349    2358    2361      39    2349    2358    2364      39    2346    2340
    2349      37    2343    2340    2346      38    2343    2340    2349      37
    2340    2349    2352      37    2340    2349    2355      37    2337    2331
    2340      37    2334    2331    2337      38    2334    2331    2340      37
    2331    2340    2343      37    2331    2340    2346      37    2328    2325
    2331      43    2328    2325    2379      16    2325    2331    2334      44
    2325    2331    2337      44    2322    2319    2325      21    2319    2325
    2328      22    2412    2418    2421       2    2403    2397    2406      60
    2400    2397    2403      61    2400    2397    2406      60    2397    2406
    2409      62    2394    2391    2397      15    2394    2391    2412      16
    2391    2397    2400      63    2391    2397    2403      63    2388    2385
    2391      21    2385    2391    2394      22    2478    2484    2487       2
    2472    2466    2475      33    2469    2466    2472      33    2469    2466
    2475      33    2463    2457    2466      34    2460    2457    2463      35
    2460    2457    2466      34    2457    2466    2469      36    2457    2466
    2472      36    2457    2466    2475      36    2454    2448    2457      37
    2451    2448    2454      38    2451    2448    2457      37    2448    2457
    2460      39    2448    2457    2463      39    2445    2439    2448      37
    2442    2439    2445      38    2442    2439    2448      37    2439    2448
    2451      37    2439    2448    2454      37    2436    2430    2439      37
    2433    2430    2436      38    2433    2430    2439      37    2430    2439
    2442      37    2430    2439    2445      37    2427    2424    2430      43
    2427    2424    2478      16    2424    2430    2433      44    2424    2430
    2436      44    2421    2418    2424      21    2418    2424    2427      22
    2535    2541    2544       2    2529    2523    2532       5    2526    2523
    2529       5    2526    2523    2532       5    2517    2511    2520       5
    2514    2511    2517       5    2514    2511    2520       5    2508    2505
    2511      26    2508    2505    2523      26    2505    2511    2514      28
    2505    2511    2517      28    2505    2511    2520      28    2505    2523
    2526      28    2505    2523    2529      28    2505    2523    2532      28
    2502    2496    2505      52    2499    2496    2502      10    2499    2496
    2505      52    2496    2505    2508      53    2493    2490    2496      15
    2493    2490    2535      16    2490    2496    2499      17    2490    2496
    2502      17    2487    2484    2490      21    2484    2490    2493      22
    2607    2613    2616       2    2601    2598    2604      65    2595    2592
    2598      66    2592    2598    2601      66    2589    2586    2592      66
    2586    2592    2595      66    2583    2580    2586      66    2580    2586
    2589      66    2577    2580    2583      70    2574    2571    2577      73
    2568    2565    2571      76    2565    2571    2574      78    2562    2565
    2568      80    2559    2553    2562      84    2556    2553    2559       5
    2556    2553    2562      84    2550    2547    2553      57    2550    2547
    2607      16    2547    2553    2556      58    2547    2553    2559      58
    2544    2541    2547      21    2541    2547    2550      22    2658    2664
    2667       2    2649    2652    2655      88    2646    2643    2649      89
    2640    2637    2643      91    2637    2643    2646      93    2634    2637
    2640      95    2634    2652    2655      98    2631    2625    2634      99
    2628    2625    2631       5    2628    2625    2634      99    2622    2619
    2625      57    2622    2619    2658      16    2619    2625    2628      58
    2619    2625    2631      58    2616    2613    2619      21    2613    2619
    2622      22    2715    2721    2724       2    2709    2703    2712       5
    2706    2703    2709       5    2706    2703    2712       5    2697    2691
    2700       5    2694    2691    2697       5    2694    2691    2700       5
    2688    2685    2691      26    2688    2685    2703      26    2685    2691
    2694      28    2685    2691    2697      28    2685    2691    2700      28
    2685    2703    2706      28    2685    2703    2709      28    2685    2703
    2712      28    2682    2676    2685      52    2679    2676    2682      10
    2679    2676    2685      52    2676    2685    2688      53    2673    2670
    2676      15    2673    2670    2715      16    2670    2676    2679      17
    2670    2676    2682      17    2667    2664    2670      21    2664    2670
    2673      22    2781    2787    2790       2    2775    2769    2778      33
    2772    2769    2775      33    2772    2769    2778      33    2766    2760
    2769      34    2763    2760    2766      35    2763    2760    2769      34
    2760    2769    2772      36    2760    2769    2775      36    2760    2769
    2778      36    2757    2751    2760      37    2754    2751    2757      38
    2754    2751    2760      37    2751    2760    2763      39    2751    2760
    2766      39    2748    2742    2751      37    2745    2742    2748      38
    2745    2742    2751      37    2742    2751    2754      37    2742    2751
    2757      37    2739    2733    2742      37    2736    2733    2739      38
    2736    2733    2742      37    2733    2742    2745      37    2733    2742
    2748      37    2730    2727    2733      43    2730    2727    2781      16
    2727    2733    2736      44    2727    2733    2739      44    2724    2721
    2727      21    2721    2727    2730      22    2823    2829    2832       2
    2817    2814    2820      47    2808    2814    2817       2    2808    2814
    2820       2    2805    2799    2808      48    2802    2799    2805      10
    2802    2799    2808      48    2796    2793    2799      15    2796    2793
    2823      16    2793    2799    2802      17    2793    2799    2805      17
    2790    2787    2793      21    2787    2793    2796      22    2889    2895
    2898       2    2883    2877    2886      33    2880    2877    2883      33
    2880    2877    2886      33    2874    2868    2877      34    2871    2868
    2874      35    2871    2868    2877      34    2868    2877    2880      36
    2868    2877    2883      36    2868    2877    2886      36    2865    2859
    2868      37    2862    2859    2865      38    2862    2859    2868      37
    2859    2868    2871      39    2859    2868    2874      39    2856    2850
    2859      37    2853    2850    2856      38    2853    2850    2859      37
    2850    2859    2862      37    2850    2859    2865      37    2847    2841
    2850      37    2844    2841    2847      38    2844    2841    2850      37
    2841    2850    2853      37    2841    2850    2856      37    2838    2835
    2841      43    2838    2835    2889      16    2835    2841    2844      44
    2835    2841    2847      44    2832    2829    2835      21    2829    2835
    2838      22    2937    2943    2946       2    2931    2925    2934       5
    2928    2925    2931       5    2928    2925    2934       5    2919    2913
    2922       5    2916    2913    2919       5    2916    2913    2922       5
    2910    2907    2913      26    2910    2907    2925      26    2907    2913
    2916      28    2907    2913    2919      28    2907    2913    2922      28
    2907    2925    2928      28    2907    2925    2931      28    2907    2925
    2934      28    2904    2901    2907      29    2904    2901    2937      16
    2901    2907    2910      30    2898    2895    2901      21    2895    2901
    2904      22    2967    2973    2976       2    2961    2955    2964       5
    2958    2955    2961       5    2958    2955    2964       5    2952    2949
    2955      57    2952    2949    2967      16    2949    2955    2958      58
    2949    2955    2961      58    2949    2955    2964      58    2946    2943
    2949      21    2943    2949    2952      22    3039    3045    3048       2
    3033    3030    3036     104    3024    3021    3027     104    3018    3021
    3024     106    3018    3021    3027     106    3018    3030    3033     106
    3018    3030    3036     106    3015    3012    3018     106    3009    3003
    3012     107    3006    3003    3009     108    3006    3003    3012     107
    3003    3012    3015     109    3000    2994    3003      37    2997    2994
    3000      38    2997    2994    3003      37    2994    3003    3006     111
    2994    3003    3009     111    2991    2985    2994      37    2988    2985
    2991      38    2988    2985    2994      37    2985    2994    2997      37
    2985    2994    3000      37    2982    2979    2985      43    2982    2979
    3039      16    2979    2985    2988      44    2979    2985    2991      44
    2976    2973    2979      21    2973    2979    2982      22    3096    3102
    3105       2    3090    3084    3093       5    3087    3084    3090       5
    3087    3084    3093       5    3078    3072    3081       5    3075    3072
    3078       5    3075    3072    3081       5    3069    3066    3072      26
    3069    3066    3084      26    3066    3072    3075      28    3066    3072
    3078      28    3066    3072    3081      28    3066    3084    3087      28
    3066    3084    3090      28    3066    3084    3093      28    3063    3057
    3066      52    3060    3057    3063      10    3060    3057    3066      52
    3057    3066    3069      53    3054    3051    3057      15    3054    3051
    3096      16    3051    3057    3060      17    3051    3057    3063      17
    3048    3045    3051      21    3045    3051    3054      22    3162    3168
    3171       2    3156    3150    3159      33    3153    3150    3156      33
    3153    3150    3159      33    3147    3141    3150      34    3144    3141
    3147      35    3144    3141    3150      34    3141    3150    3153      36
    3141    3150    3156      36    3141    3150    3159      36    3138    3132
    3141      37    3135    3132    3138      38    3135    3132    3141      37
    3132    3141    3144      39    3132    3141    3147      39    3129    3123
    3132      37    3126    3123    3129      38    3126    3123    3132      37
    3123    3132    3135      37    3123    3132    3138      37    3120    3114
    3123      37    3117    3114    3120      38    3117    3114    3123      37
    3114    3123    3126      37    3114    3123    3129      37    3111    3108
    3114      43    3111    3108    3162      16    3108    3114    3117      44
    3108    3114    3120      44    3105    3102    3108      21    3102    3108
    3111      22    3228    3234    3237       2    3222    3216    3225      33
    3219    3216    3222      33    3219    3216    3225      33    3213    3207
    3216      34    3210    3207    3213      35    3210    3207    3216      34
    3207    3216    3219      36    3207    3216    3222      36    3207    3216
    3225      36    3204    3198    3207      37    3201    3198    3204      38
    3201    3198    3207      37    3198    3207    3210      39    3198    3207
    3213      39    3195    3189    3198      37    3192    3189    3195      38
    3192    3189    3198      37    3189    3198    3201      37    3189    3198
    3204      37    3186    3180    3189      37    3183    3180    3186      38
    3183    3180    3189      37    3180    3189    3192      37    3180    3189
    3195      37    3177    3174    3180      43    3177    3174    3228      16
    3174    3180    3183      44    3174    3180    3186      44    3171    3168
    3174      21    3168    3174    3177      22    3294    3300    3303       2
    3288    3282    3291      33    3285    3282    3288      33    3285    3282
    3291      33    3279    3273    3282      34    3276    3273    3279      35
    3276    3273    3282      34    3273    3282    3285      36    3273    3282
    3288      36    3273    3282    3291      36    3270    3264    3273      37
    3267    3264    3270      38    3267    3264    3273      37    3264    3273
    3276      39    3264    3273    3279      39    3261    3255    3264      37
    3258    3255    3261      38    3258    3255    3264      37    3255    3264
    3267      37    3255    3264    3270      37    3252    3246    3255      37
    3249    3246    3252      38    3249    3246    3255      37    3246    3255
    3258      37    3246    3255    3261      37    3243    3240    3246      43
    3243    3240    3294      16    3240    3246    3249      44    3240    3246
    3252      44    3237    3234    3240      21    3234    3240    3243      22
    3336    3342    3345       2    3330    3327    3333      47    3321    3327
    3330       2    3321    3327    3333       2    3318    3312    3321      48
    3315    3312    3318      10    3315    3312    3321      48    3309    3306
    3312      15    3309    3306    3336      16    3306    3312    3315      17
    3306    3312    3318      17    3303    3300    3306      21    3300    3306
    3309      22    3375    3372    3648     114    3369    3372    3375     118
    3366    3360    3369     121    3363    3360    3366     122    3363    3360
    3369     121    3357    3354    3360     125    3354    3360    3363     127
    3354    3360    3366     127    3348    3354    3357     130    3348    3378
    3381       2    3345    3342    3354     132    3342    3354    3357     134
    3417    3423    3426       2    3405    3399    3408       9    3402    3399
    3405      10    3402    3399    3408       9    3396    3390    3399      12
    3393    3390    3396      10    3393    3390    3399      12    3390    3399
    3402      12    3390    3399    3405      12    3387    3384    3390      15
    3387    3384    3417      16    3384    3390    3393      17    3384    3390
    3396      17    3381    3378    3384      21    3378    3384    3387      22
    3447    3453    3456       2    3441    3435    3444     137    3438    3435
    3441      61    3438    3435    3444     137    3432    3429    3435      15
    3432    3429    3447      16    3429    3435    3438      63    3429    3435
    3441      63    3426    3423    3429      21    3423    3429    3432      22
    3513    3519    3522       2    3507    3501    3510      33    3504    3501
    3507      33    3504    3501    3510      33    3498    3492    3501      34
    3495    3492    3498      35    3495    3492    3501      34    3492    3501
    3504      36    3492    3501    3507      36    3492    3501    3510      36
    3489    3483    3492      37    3486    3483    3489      38    3486    3483
    3492      37    3483    3492    3495      39    3483    3492    3498      39
    3480    3474    3483      37    3477    3474    3480      38    3477    3474
    3483      37    3474    3483    3486      37    3474    3483    3489      37
    3471    3465    3474      37    3468    3465    3471      38    3468    3465
    3474      37    3465    3474    3477      37    3465    3474    3480      37
    3462    3459    3465      43    3462    3459    3513      16    3459    3465
    3468      44    3459    3465    3471      44    3456    3453    3459      21
    3453    3459    3462      22    3543    3549    3552       2    3543    3549
    3555       2    3537    3531    3540       5    3534    3531    3537       5
    3534    3531    3540       5    3528    3525    3531      57    3528    3525
    3543      16    3525    3531    3534      58    3525    3531    3537      58
    3525    3531    3540      58    3522    3519    3525      21    3519    3525
    3528      22    3552    3549    3555      47    3645    3639    3648     144
    3642    3639    3645     145    3642    3639    3648     144    3636    3630
    3639     147    3633    3630    3636     145    3633    3630    3639     147
    3630    3639    3642     147    3630    3639    3645     147    3627    3630
    3633     149    3627    3630    3636     149    3624    3618    3627     149
    3621    3618    3624     145    3621    3618    3627     149    3615    3609
    3618     147    3612    3609    3615     145    3612    3609    3618     147
    3609    3618    3621     147    3609    3618    3624     147    3606    3609
    3612     149    3606    3609    3615     149    3603    3597    3606     149
    3600    3597    3603     145    3600    3597    3606     149    3594    3588
    3597     147    3591    3588    3594     145    3591    3588    3597     147
    3588    3597    3600     147    3588    3597    3603     147    3585    3588
    3591     149    3585    3588    3594     149    3582    3576    3585     149
    3579    3576    3582     145    3579    3576    3585     149    3573    3567
    3576     147    3570    3567    3573     145    3570    3567    3576     147
    3567    3576    3579     147    3567    3576    3582     147    3564    3567
    3570     144    3564    3567    3573     144
%FLAG ANGLES_WITHOUT_HYDROGEN                                                   
%FORMAT(10I8)                                                                   
      15      12      18       1      12      18      24       3       3      12
      15       6       3      12      18       7      60      57      63       1
      57      63      69       3      51      48      54       8      39      48
      51      11      39      48      54      11      30      24      57      13
      30      39      48      14      24      30      39      18      24      57
      60      19      24      57      63      20      18      24      30      23
      18      24      57      24     108     105     111       1     105     111
     117       3      81      75      93      25      75      69     105      27
      69      75      81      31      69      75      93      31      69     105
     108      19      69     105     111      20      63      69      75      32
      63      69     105      24     174     171     177       1     171     177
     183       3     141     150     159      40     132     141     150      41
     123     117     171      42     123     132     141      41     117     123
     132      45     117     171     174      19     117     171     177      20
     111     117     123      46     111     117     171      24     225     222
     228       1     222     228     234       3     210     207     213       1
     198     207     210      49     198     207     213      50     189     183
     222      13     189     198     207      51     183     189     198      18
     183     222     225      19     183     222     228      20     177     183
     189      23     177     183     222      24     282     279     285       1
     279     285     291       3     255     249     267      25     240     234
     279      13     240     249     255      54     240     249     267      54
     234     240     249      55     234     279     282      19     234     279
     285      20     228     234     240      23     228     234     279      24
     327     324     330       1     324     330     336       3     318     315
     321       8     306     315     318      11     306     315     321      11
     297     291     324      13     297     306     315      14     291     297
     306      18     291     324     327      19     291     324     330      20
     285     291     297      23     285     291     324      24     357     354
     360       1     354     360     366       3     342     336     354      56
     336     354     357      19     336     354     360      20     330     336
     342      59     330     336     354      24     402     399     405       1
     399     405     411       3     393     390     396       8     381     390
     393      11     381     390     396      11     372     366     399      13
     372     381     390      14     366     372     381      18     366     399
     402      19     366     399     405      20     360     366     372      23
     360     366     399      24     450     447     453       1     447     453
     459       3     423     417     435      25     417     411     447      27
     411     417     423      31     411     417     435      31     411     447
     450      19     411     447     453      20     405     411     417      32
     405     411     447      24     495     492     498       1     492     498
     504       3     486     483     489       8     474     483     486      11
     474     483     489      11     465     459     492      13     465     474
     483      14     459     465     474      18     459     492     495      19
     459     492     498      20     453     459     465      23     453     459
     492      24     540     537     543       1     537     543     549       3
     531     528     534       8     519     528     531      11     519     528
     534      11     510     504     537      13     510     519     528      14
     504     510     519      18     504     537     540      19     504     537
     543      20     498     504     510      23     498     504     537      24
     597     594     600       1     594     600     606       3     570     564
     582      25     555     549     594      13     555     564     570      54
     555     564     582      54     549     555     564      55     549     594
     597      19     549     594     600      20     543     549     555      23
     543     549     594      24     642     639     645       1     639     645
     651       3     633     630     636       8     621     630     633      11
     621     630     636      11     612     606     639      13     612     621
     630      14     606     612     621      18     606     639     642      19
     606     639     645      20     600     606     612      23     600     606
     639      24     675     672     678       1     672     678     684       3
     657     651     672      13     651     657     666      64     651     672
     675      19     651     672     678      20     645     651     657      23
     645     651     672      24     720     717     723       1     717     723
     729       3     711     708     714       8     699     708     711      11
     699     708     714      11     690     684     717      13     690     699
     708      14     684     690     699      18     684     717     720      19
     684     717     723      20     678     684     690      23     678     684
     717      24     777     774     780       1     774     780     786       3
     750     744     762      25     735     729     774      13     735     744
     750      54     735     744     762      54     729     735     744      55
     729     774     777      19     729     774     780      20     723     729
     735      23     723     729     774      24     849     846     852       1
     846     852     858       3     831     837     843      67     825     831
     837      68     819     816     843      69     819     825     831      68
     816     819     825      71     816     843     837      72     810     816
     819      74     810     816     843      75     804     801     843      77
     804     810     816      79     801     804     810      81     801     843
     816      82     801     843     837      83     792     786     846      56
     792     801     804      85     792     801     843      86     786     792
     801      87     786     846     849      19     786     846     852      20
     780     786     792      59     780     786     846      24     900     897
     903       1     897     903     909       3     882     888     891      90
     876     873     891      92     876     882     888      94     873     876
     882      96     873     891     888      97     864     858     897      56
     864     873     876     100     864     873     891     101     858     864
     873     102     858     897     900      19     858     897     903      20
     852     858     864      59     852     858     897      24     957     954
     960       1     954     960     966       3     930     924     942      25
     915     909     954      13     915     924     930      54     915     924
     942      54     909     915     924      55     909     954     957      19
     909     954     960      20     903     909     915      23     903     909
     954      24    1002     999    1005       1     999    1005    1011       3
     993     990     996       8     981     990     993      11     981     990
     996      11     972     966     999      13     972     981     990      14
     966     972     981      18     966     999    1002      19     966     999
    1005      20     960     966     972      23     960     966     999      24
    1044    1041    1047       1    1041    1047    1053       3    1029    1026
    1032       1    1017    1011    1041      13    1017    1026    1029      49
    1017    1026    1032      50    1011    1017    1026     103    1011    1041
    1044      19    1011    1041    1047      20    1005    1011    1017      23
    1005    1011    1041      24    1089    1086    1092       1    1086    1092
    1098       3    1080    1077    1083       8    1068    1077    1080      11
    1068    1077    1083      11    1059    1053    1086      13    1059    1068
    1077      14    1053    1059    1068      18    1053    1086    1089      19
    1053    1086    1092      20    1047    1053    1059      23    1047    1053
    1086      24    1137    1134    1140       1    1134    1140    1146       3
    1110    1104    1122      25    1104    1098    1134      27    1098    1104
    1110      31    1098    1104    1122      31    1098    1134    1137      19
    1098    1134    1140      20    1092    1098    1104      32    1092    1098
    1134      24    1167    1164    1170       1    1164    1170    1176       3
    1152    1146    1164      56    1146    1164    1167      19    1146    1164
    1170      20    1140    1146    1152      59    1140    1146    1164      24
    1239    1236    1242       1    1236    1242    1248       3    1218    1215
    1227     105    1209    1215    1218     105    1209    1215    1227     105
    1200    1209    1215     110    1191    1200    1209     112    1182    1176
    1236      42    1182    1191    1200      41    1176    1182    1191      45
    1176    1236    1239      19    1176    1236    1242      20    1170    1176
    1182      46    1170    1176    1236      24    1296    1293    1299       1
    1293    1299    1305       3    1269    1263    1281      25    1254    1248
    1293      13    1254    1263    1269      54    1254    1263    1281      54
    1248    1254    1263      55    1248    1293    1296      19    1248    1293
    1299      20    1242    1248    1254      23    1242    1248    1293      24
    1341    1338    1344       1    1338    1344    1356     113    1332    1329
    1335       8    1320    1329    1332      11    1320    1329    1335      11
    1311    1305    1338      13    1311    1320    1329      14    1305    1311
    1320      18    1305    1338    1341      19    1305    1338    1344      20
    1299    1305    1311      23    1299    1305    1338      24    1374    1371
    3558     115    1374    3564    3561     116    1374    3564    3567     117
    1371    1374    3564     119    1371    3558    3561     120    1362    1371
    1374     123    1362    1371    3558     124    1356    1350    1380     126
    1356    1362    1371     128    1353    1350    1356     129    1353    1350
    1380       1    1350    1356    1362     131    1350    1380    1386       3
    1344    1356    1350     133    1344    1356    1362     135    1422    1419
    1425       1    1419    1425    1431       3    1413    1410    1416       8
    1401    1410    1413      11    1401    1410    1416      11    1392    1386
    1419      13    1392    1401    1410      14    1386    1392    1401      18
    1386    1419    1422      19    1386    1419    1425      20    1380    1386
    1392      23    1380    1386    1419      24    1464    1461    1467       1
    1461    1467    1473       3    1449    1446    1452       1    1437    1431
    1461      13    1437    1446    1449      49    1437    1446    1452      50
    1431    1437    1446     103    1431    1461    1464      19    1431    1461
    1467      20    1425    1431    1437      23    1425    1431    1461      24
    1494    1491    1497       1    1491    1497    1503       3    1479    1473
    1491      56    1473    1491    1494      19    1473    1491    1497      20
    1467    1473    1479      59    1467    1473    1491      24    1539    1536
    1542       1    1536    1542    1548       3    1530    1527    1533       8
    1518    1527    1530      11    1518    1527    1533      11    1509    1503
    1536      13    1509    1518    1527      14    1503    1509    1518      18
    1503    1536    1539      19    1503    1536    1542      20    1497    1503
    1509      23    1497    1503    1536      24    1569    1566    1572       1
    1566    1572    1578       3    1563    3444    3435     136    1554    1548
    1566      13    1554    1563    3444     136    1548    1554    1563     138
    1548    1566    1569      19    1548    1566    1572      20    1542    1548
    1554      23    1542    1548    1566      24    1614    1611    1617       1
    1611    1617    1623       3    1605    1602    1608       8    1593    1602
    1605      11    1593    1602    1608      11    1584    1578    1611      13
    1584    1593    1602      14    1578    1584    1593      18    1578    1611
    1614      19    1578    1611    1617      20    1572    1578    1584      23
    1572    1578    1611      24    1644    1641    1647       1    1629    1623
    1641      56    1623    1641    1644      19    1623    1641    1647      20
    1617    1623    1629      59    1617    1623    1641      24    1671    1668
    1674       1    1668    1674    1680       3    1659    1668    1671       6
    1659    1668    1674       7    1737    1734    1740       1    1734    1740
    1746       3    1704    1713    1722      40    1695    1704    1713      41
    1686    1680    1734      42    1686    1695    1704      41    1680    1686
    1695      45    1680    1734    1737      19    1680    1734    1740      20
    1674    1680    1686      46    1674    1680    1734      24    1785    1782
    1788       1    1782    1788    1794       3    1758    1752    1770      25
    1752    1746    1782      27    1746    1752    1758      31    1746    1752
    1770      31    1746    1782    1785      19    1746    1782    1788      20
    1740    1746    1752      32    1740    1746    1782      24    1851    1848
    1854       1    1848    1854    1860       3    1818    1827    1836      40
    1809    1818    1827      41    1800    1794    1848      42    1800    1809
    1818      41    1794    1800    1809      45    1794    1848    1851      19
    1794    1848    1854      20    1788    1794    1800      46    1788    1794
    1848      24    1902    1899    1905       1    1899    1905    1911       3
    1887    1884    1890       1    1875    1884    1887      49    1875    1884
    1890      50    1866    1860    1899      13    1866    1875    1884      51
    1860    1866    1875      18    1860    1899    1902      19    1860    1899
    1905      20    1854    1860    1866      23    1854    1860    1899      24
    1959    1956    1962       1    1956    1962    1968       3    1932    1926
    1944      25    1917    1911    1956      13    1917    1926    1932      54
    1917    1926    1944      54    1911    1917    1926      55    1911    1956
    1959      19    1911    1956    1962      20    1905    1911    1917      23
    1905    1911    1956      24    2025    2022    2028       1    2022    2028
    2034       3    1992    2001    2010      40    1983    1992    2001      41
    1974    1968    2022      42    1974    1983    1992      41    1968    1974
    1983      45    1968    2022    2025      19    1968    2022    2028      20
    1962    1968    1974      46    1962    1968    2022      24    2055    2052
    2058       1    2052    2058    2064       3    2040    2034    2052      56
    2034    2052    2055      19    2034    2052    2058      20    2028    2034
    2040      59    2028    2034    2052      24    2121    2118    2124       1
    2118    2124    2130       3    2088    2097    2106      40    2079    2088
    2097      41    2070    2064    2118      42    2070    2079    2088      41
    2064    2070    2079      45    2064    2118    2121      19    2064    2118
    2124      20    2058    2064    2070      46    2058    2064    2118      24
    2169    2166    2172       1    2166    2172    2178       3    2142    2136
    2154      25    2136    2130    2166      27    2130    2136    2142      31
    2130    2136    2154      31    2130    2166    2169      19    2130    2166
    2172      20    2124    2130    2136      32    2124    2130    2166      24
    2214    2211    2217       1    2211    2217    2223       3    2205    2202
    2208       8    2193    2202    2205      11    2193    2202    2208      11
    2184    2178    2211      13    2184    2193    2202      14    2178    2184
    2193      18    2178    2211    2214      19    2178    2211    2217      20
    2172    2178    2184      23    2172    2178    2211      24    2259    2256
    2262       1    2256    2262    2268       3    2250    2247    2253       8
    2238    2247    2250      11    2238    2247    2253      11    2229    2223
    2256      13    2229    2238    2247      14    2223    2229    2238      18
    2223    2256    2259      19    2223    2256    2262      20    2217    2223
    2229      23    2217    2223    2256      24    2316    2313    2319       1
    2313    2319    2325       3    2289    2283    2301      25    2274    2268
    2313      13    2274    2283    2289      54    2274    2283    2301      54
    2268    2274    2283      55    2268    2313    2316      19    2268    2313
    2319      20    2262    2268    2274      23    2262    2268    2313      24
    2382    2379    2385       1    2379    2385    2391       3    2349    2358
    2367      40    2340    2349    2358      41    2331    2325    2379      42
    2331    2340    2349      41    2325    2331    2340      45    2325    2379
    2382      19    2325    2379    2385      20    2319    2325    2331      46
    2319    2325    2379      24    2415    2412    2418       1    2412    2418
    2424       3    2397    2391    2412      13    2391    2397    2406      64
    2391    2412    2415      19    2391    2412    2418      20    2385    2391
    2397      23    2385    2391    2412      24    2481    2478    2484       1
    2478    2484    2490       3    2448    2457    2466      40    2439    2448
    2457      41    2430    2424    2478      42    2430    2439    2448      41
    2424    2430    2439      45    2424    2478    2481      19    2424    2478
    2484      20    2418    2424    2430      46    2418    2424    2478      24
    2538    2535    2541       1    2535    2541    2547       3    2511    2505
    2523      25    2496    2490    2535      13    2496    2505    2511      54
    2496    2505    2523      54    2490    2496    2505      55    2490    2535
    2538      19    2490    2535    2541      20    2484    2490    2496      23
    2484    2490    2535      24    2610    2607    2613       1    2607    2613
    2619       3    2592    2598    2604      67    2586    2592    2598      68
    2580    2577    2604      69    2580    2586    2592      68    2577    2580
    2586      71    2577    2604    2598      72    2571    2577    2580      74
    2571    2577    2604      75    2565    2562    2604      77    2565    2571
    2577      79    2562    2565    2571      81    2562    2604    2577      82
    2562    2604    2598      83    2553    2547    2607      56    2553    2562
    2565      85    2553    2562    2604      86    2547    2553    2562      87
    2547    2607    2610      19    2547    2607    2613      20    2541    2547
    2553      59    2541    2547    2607      24    2661    2658    2664       1
    2658    2664    2670       3    2643    2649    2652      90    2637    2634
    2652      92    2637    2643    2649      94    2634    2637    2643      96
    2634    2652    2649      97    2625    2619    2658      56    2625    2634
    2637     100    2625    2634    2652     101    2619    2625    2634     102
    2619    2658    2661      19    2619    2658    2664      20    2613    2619
    2625      59    2613    2619    2658      24    2718    2715    2721       1
    2715    2721    2727       3    2691    2685    2703      25    2676    2670
    2715      13    2676    2685    2691      54    2676    2685    2703      54
    2670    2676    2685      55    2670    2715    2718      19    2670    2715
    2721      20    2664    2670    2676      23    2664    2670    2715      24
    2784    2781    2787       1    2781    2787    2793       3    2751    2760
    2769      40    2742    2751    2760      41    2733    2727    2781      42
    2733    2742    2751      41    2727    2733    2742      45    2727    2781
    2784      19    2727    2781    2787      20    2721    2727    2733      46
    2721    2727    2781      24    2826    2823    2829       1    2823    2829
    2835       3    2811    2808    2814       1    2799    2793    2823      13
    2799    2808    2811      49    2799    2808    2814      50    2793    2799
    2808     103    2793    2823    2826      19    2793    2823    2829      20
    2787    2793    2799      23    2787    2793    2823      24    2892    2889
    2895       1    2889    2895    2901       3    2859    2868    2877      40
    2850    2859    2868      41    2841    2835    2889      42    2841    2850
    2859      41    2835    2841    2850      45    2835    2889    2892      19
    2835    2889    2895      20    2829    2835    2841      46    2829    2835
    2889      24    2940    2937    2943       1    2937    2943    2949       3
    2913    2907    2925      25    2907    2901    2937      27    2901    2907
    2913      31    2901    2907    2925      31    2901    2937    2940      19
    2901    2937    2943      20    2895    2901    2907      32    2895    2901
    2937      24    2970    2967    2973       1    2967    2973    2979       3
    2955    2949    2967      56    2949    2967    2970      19    2949    2967
    2973      20    2943    2949    2955      59    2943    2949    2967      24
    3042    3039    3045       1    3039    3045    3051       3    3021    3018
    3030     105    3012    3018    3021     105    3012    3018    3030     105
    3003    3012    3018     110    2994    3003    3012     112    2985    2979
    3039      42    2985    2994    3003      41    2979    2985    2994      45
    2979    3039    3042      19    2979    3039    3045      20    2973    2979
    2985      46    2973    2979    3039      24    3099    3096    3102       1
    3096    3102    3108       3    3072    3066    3084      25    3057    3051
    3096      13    3057    3066    3072      54    3057    3066    3084      54
    3051    3057    3066      55    3051    3096    3099      19    3051    3096
    3102      20    3045    3051    3057      23    3045    3051    3096      24
    3165    3162    3168       1    3162    3168    3174       3    3132    3141
    3150      40    3123    3132    3141      41    3114    3108    3162      42
    3114    3123    3132      41    3108    3114    3123      45    3108    3162
    3165      19    3108    3162    3168      20    3102    3108    3114      46
    3102    3108    3162      24    3231    3228    3234       1    3228    3234
    3240       3    3198    3207    3216      40    3189    3198    3207      41
    3180    3174    3228      42    3180    3189    3198      41    3174    3180
    3189      45    3174    3228    3231      19    3174    3228    3234      20
    3168    3174    3180      46    3168    3174    3228      24    3297    3294
    3300       1    3294    3300    3306       3    3264    3273    3282      40
    3255    3264    3273      41    3246    3240    3294      42    3246    3255
    3264      41    3240    3246    3255      45    3240    3294    3297      19
    3240    3294    3300      20    3234    3240    3246      46    3234    3240
    3294      24    3339    3336    3342       1    3336    3342    3354     113
    3324    3321    3327       1    3312    3306    3336      13    3312    3321
    3324      49    3312    3321    3327      50    3306    3312    3321     103
    3306    3336    3339      19    3306    3336    3342      20    3300    3306
    3312      23    3300    3306    3336      24    3372    3369    3654     139
    3372    3648    3639     117    3372    3648    3651     140    3369    3372
    3648     119    3369    3654    3651     141    3360    3369    3372     123
    3360    3369    3654     142    3354    3348    3378     126    3354    3360
    3369     128    3351    3348    3354     129    3351    3348    3378       1
    3348    3354    3360     131    3348    3378    3384       3    3342    3354
    3348     133    3342    3354    3360     135    3420    3417    3423       1
    3417    3423    3429       3    3411    3408    3414       8    3399    3408
    3411      11    3399    3408    3414      11    3390    3384    3417      13
    3390    3399    3408      14    3384    3390    3399      18    3384    3417
    3420      19    3384    3417    3423      20    3378    3384    3390      23
    3378    3384    3417      24    3450    3447    3453       1    3447    3453
    3459       3    3435    3429    3447      13    3429    3435    3444     138
    3429    3447    3450      19    3429    3447    3453      20    3423    3429
    3435      23    3423    3429    3447      24    3516    3513    3519       1
    3513    3519    3525       3    3483    3492    3501      40    3474    3483
    3492      41    3465    3459    3513      42    3465    3474    3483      41
    3459    3465    3474      45    3459    3513    3516      19    3459    3513
    3519      20    3453    3459    3465      46    3453    3459    3513      24
    3546    3543    3549       1    3531    3525    3543      56    3525    3543
    3546      19    3525    3543    3549      20    3519    3525    3531      59
    3519    3525    3543      24    3648    3651    3654     143    3639    3648
    3651     146    3630    3639    3648     148    3627    3630    3639     150
    3618    3627    3630     151    3609    3618    3627     150    3606    3609
    3618     150    3597    3606    3609     151    3588    3597    3606     150
    3585    3588    3597     150    3576    3585    3588     151    3567    3576
    3585     150    3564    3567    3576     148    3561    3564    3567     152
    3558    3561    3564     153
%FLAG DIHEDRALS_INC_HYDROGEN                                                    
%FORMAT(10I8)                                                                   
      15      12      18      21       1      15      12     -18      21       2
      12      18      24      27       3       9       3      12      15       7
       9       3     -12      15       3       9       3     -12      15       8
       9       3      12      18       3       6       3      12      15       7
       6       3     -12      15       3       6       3     -12      15       8
       6       3      12      18       3       3      12      18      21       2
       0       3      12      15       7       0       3     -12      15       3
       0       3     -12      15       8       0       3      12      18       3
      60      57      63      66       1      60      57     -63      66       2
      57      63      69      72       3      45      39      48      51       3
      45      39      48      54       3      42      39      48      51       3
      42      39      48      54       3      36      30      24      57      13
      36      30      39      42      14      36      30      39      45      14
      36      30      39      48      13      33      30      24      57      13
      33      30      39      42      14      33      30      39      45      14
      33      30      39      48      13      27      24      30      33      13
      27      24      30      36      13      27      24      30      39      13
      27      24      57      60       4      27      24     -57      60       3
      27      24     -57      60      17      27      24      57      63       3
      24      30      39      42      18      24      30      39      45      18
      24      57      63      66       2      21      18      24      27       3
      21      18      24      30       3      21      18      24      57       3
      18      24      30      33      13      18      24      30      36      13
     108     105     111     114       1     108     105    -111     114       2
     105     111     117     120       3      90      81      75      93      18
      87      81      75      93      18      84      81      75      93      18
      81      75      93      96      18      81      75      93      99      18
      81      75      93     102      18      78      75      69     105      13
      78      75      81      84      14      78      75      81      87      14
      78      75      81      90      14      78      75      93      96      14
      78      75      93      99      14      78      75      93     102      14
      72      69      75      78      13      72      69      75      81      13
      72      69      75      93      13      72      69     105     108       4
      72      69    -105     108       3      72      69    -105     108      17
      72      69     105     111       3      69      75      81      84      18
      69      75      81      87      18      69      75      81      90      18
      69      75      93      96      18      69      75      93      99      18
      69      75      93     102      18      69     105     111     114       2
      66      63      69      72       3      66      63      69      75       3
      66      63      69     105       3      63      69      75      78      13
     174     171     177     180       1     174     171    -177     180       2
     171     177     183     186       3     156     150     159     162      13
     156     150     159     165      13     156     150     159     168      13
     153     150     159     162      13     153     150     159     165      13
     153     150     159     168      13     147     141     150     153      13
     147     141     150     156      13     147     141     150     159      13
     144     141     150     153      13     144     141     150     156      13
     144     141     150     159      13     141     150     159     162      13
     141     150     159     165      13     141     150     159     168      13
     138     132     141     144      14     138     132     141     147      14
     138     132     141     150      18     135     132     141     144      14
     135     132     141     147      14     135     132     141     150      18
     132     141     150     153      13     132     141     150     156      13
     129     123     117     171      13     129     123     132     135      14
     129     123     132     138      14     129     123     132     141      18
     126     123     117     171      13     126     123     132     135      14
     126     123     132     138      14     126     123     132     141      18
     123     132     141     144      18     123     132     141     147      18
     120     117     123     126      13     120     117     123     129      13
     120     117     123     132      13     120     117     171     174       4
     120     117    -171     174       3     120     117    -171     174      17
     120     117     171     177       3     117     123     132     135      18
     117     123     132     138      18     117     171     177     180       2
     114     111     117     120       3     114     111     117     123       3
     114     111     117     171       3     111     117     123     126      13
     111     117     123     129      13     225     222     228     231       1
     225     222    -228     231       2     222     228     234     237       3
     210     207     213     216       1     210     207    -213     216       2
     210     207     213     219       1     210     207    -213     219       2
     204     198     207     210       7     204     198    -207     210       3
     204     198    -207     210       8     204     198     207     213       3
     201     198     207     210       7     201     198    -207     210       3
     201     198    -207     210       8     201     198     207     213       3
     198     207     213     216       2     198     207     213     219       2
     195     189     183     222      13     195     189     198     201      14
     195     189     198     204      14     195     189     198     207      13
     192     189     183     222      13     192     189     198     201      14
     192     189     198     204      14     192     189     198     207      13
     186     183     189     192      13     186     183     189     195      13
     186     183     189     198      13     186     183     222     225       4
     186     183    -222     225       3     186     183    -222     225      17
     186     183     222     228       3     183     189     198     201      18
     183     189     198     204      18     183     222     228     231       2
     180     177     183     186       3     180     177     183     189       3
     180     177     183     222       3     177     183     189     192      13
     177     183     189     195      13     282     279     285     288       1
     282     279    -285     288       2     279     285     291     294       3
     264     255     249     267      18     261     255     249     267      18
     258     255     249     267      18     255     249     267     270      18
     255     249     267     273      18     255     249     267     276      18
     252     249     255     258      14     252     249     255     261      14
     252     249     255     264      14     252     249     267     270      14
     252     249     267     273      14     252     249     267     276      14
     246     240     234     279      13     246     240     249     252      14
     246     240     249     255      18     246     240     249     267      18
     243     240     234     279      13     243     240     249     252      14
     243     240     249     255      18     243     240     249     267      18
     240     249     255     258      18     240     249     255     261      18
     240     249     255     264      18     240     249     267     270      18
     240     249     267     273      18     240     249     267     276      18
     237     234     240     243      13     237     234     240     246      13
     237     234     240     249      13     237     234     279     282       4
     237     234    -279     282       3     237     234    -279     282      17
     237     234     279     285       3     234     240     249     252      18
     234     279     285     288       2     231     228     234     237       3
     231     228     234     240       3     231     228     234     279       3
     228     234     240     243      13     228     234     240     246      13
     327     324     330     333       1     327     324    -330     333       2
     324     330     336     339       3     312     306     315     318       3
     312     306     315     321       3     309     306     315     318       3
     309     306     315     321       3     303     297     291     324      13
     303     297     306     309      14     303     297     306     312      14
     303     297     306     315      13     300     297     291     324      13
     300     297     306     309      14     300     297     306     312      14
     300     297     306     315      13     294     291     297     300      13
     294     291     297     303      13     294     291     297     306      13
     294     291     324     327       4     294     291    -324     327       3
     294     291    -324     327      17     294     291     324     330       3
     291     297     306     309      18     291     297     306     312      18
     291     324     330     333       2     288     285     291     294       3
     288     285     291     297       3     288     285     291     324       3
     285     291     297     300      13     285     291     297     303      13
     357     354     360     363       1     357     354    -360     363       2
     354     360     366     369       3     351     342     336     354      13
     348     342     336     354      13     345     342     336     354      13
     339     336     342     345      13     339     336     342     348      13
     339     336     342     351      13     339     336     354     357       4
     339     336    -354     357       3     339     336    -354     357      17
     339     336     354     360       3     336     354     360     363       2
     333     330     336     339       3     333     330     336     342       3
     333     330     336     354       3     330     336     342     345      13
     330     336     342     348      13     330     336     342     351      13
     402     399     405     408       1     402     399    -405     408       2
     399     405     411     414       3     387     381     390     393       3
     387     381     390     396       3     384     381     390     393       3
     384     381     390     396       3     378     372     366     399      13
     378     372     381     384      14     378     372     381     387      14
     378     372     381     390      13     375     372     366     399      13
     375     372     381     384      14     375     372     381     387      14
     375     372     381     390      13     369     366     372     375      13
     369     366     372     378      13     369     366     372     381      13
     369     366     399     402       4     369     366    -399     402       3
     369     366    -399     402      17     369     366     399     405       3
     366     372     381     384      18     366     372     381     387      18
     366     399     405     408       2     363     360     366     369       3
     363     360     366     372       3     363     360     366     399       3
     360     366     372     375      13     360     366     372     378      13
     450     447     453     456       1     450     447    -453     456       2
     447     453     459     462       3     432     423     417     435      18
     429     423     417     435      18     426     423     417     435      18
     423     417     435     438      18     423     417     435     441      18
     423     417     435     444      18     420     417     411     447      13
     420     417     423     426      14     420     417     423     429      14
     420     417     423     432      14     420     417     435     438      14
     420     417     435     441      14     420     417     435     444      14
     414     411     417     420      13     414     411     417     423      13
     414     411     417     435      13     414     411     447     450       4
     414     411    -447     450       3     414     411    -447     450      17
     414     411     447     453       3     411     417     423     426      18
     411     417     423     429      18     411     417     423     432      18
     411     417     435     438      18     411     417     435     441      18
     411     417     435     444      18     411     447     453     456       2
     408     405     411     414       3     408     405     411     417       3
     408     405     411     447       3     405     411     417     420      13
     495     492     498     501       1     495     492    -498     501       2
     492     498     504     507       3     480     474     483     486       3
     480     474     483     489       3     477     474     483     486       3
     477     474     483     489       3     471     465     459     492      13
     471     465     474     477      14     471     465     474     480      14
     471     465     474     483      13     468     465     459     492      13
     468     465     474     477      14     468     465     474     480      14
     468     465     474     483      13     462     459     465     468      13
     462     459     465     471      13     462     459     465     474      13
     462     459     492     495       4     462     459    -492     495       3
     462     459    -492     495      17     462     459     492     498       3
     459     465     474     477      18     459     465     474     480      18
     459     492     498     501       2     456     453     459     462       3
     456     453     459     465       3     456     453     459     492       3
     453     459     465     468      13     453     459     465     471      13
     540     537     543     546       1     540     537    -543     546       2
     537     543     549     552       3     525     519     528     531       3
     525     519     528     534       3     522     519     528     531       3
     522     519     528     534       3     516     510     504     537      13
     516     510     519     522      14     516     510     519     525      14
     516     510     519     528      13     513     510     504     537      13
     513     510     519     522      14     513     510     519     525      14
     513     510     519     528      13     507     504     510     513      13
     507     504     510     516      13     507     504     510     519      13
     507     504     537     540       4     507     504    -537     540       3
     507     504    -537     540      17     507     504     537     543       3
     504     510     519     522      18     504     510     519     525      18
     504     537     543     546       2     501     498     504     507       3
     501     498     504     510       3     501     498     504     537       3
     498     504     510     513      13     498     504     510     516      13
     597     594     600     603       1     597     594    -600     603       2
     594     600     606     609       3     579     570     564     582      18
     576     570     564     582      18     573     570     564     582      18
     570     564     582     585      18     570     564     582     588      18
     570     564     582     591      18     567     564     570     573      14
     567     564     570     576      14     567     564     570     579      14
     567     564     582     585      14     567     564     582     588      14
     567     564     582     591      14     561     555     549     594      13
     561     555     564     567      14     561     555     564     570      18
     561     555     564     582      18     558     555     549     594      13
     558     555     564     567      14     558     555     564     570      18
     558     555     564     582      18     555     564     570     573      18
     555     564     570     576      18     555     564     570     579      18
     555     564     582     585      18     555     564     582     588      18
     555     564     582     591      18     552     549     555     558      13
     552     549     555     561      13     552     549     555     564      13
     552     549     594     597       4     552     549    -594     597       3
     552     549    -594     597      17     552     549     594     600       3
     549     555     564     567      18     549     594     600     603       2
     546     543     549     552       3     546     543     549     555       3
     546     543     549     594       3     543     549     555     558      13
     543     549     555     561      13     642     639     645     648       1
     642     639    -645     648       2     639     645     651     654       3
     627     621     630     633       3     627     621     630     636       3
     624     621     630     633       3     624     621     630     636       3
     618     612     606     639      13     618     612     621     624      14
     618     612     621     627      14     618     612     621     630      13
     615     612     606     639      13     615     612     621     624      14
     615     612     621     627      14     615     612     621     630      13
     609     606     612     615      13     609     606     612     618      13
     609     606     612     621      13     609     606     639     642       4
     609     606    -639     642       3     609     606    -639     642      17
     609     606     639     645       3     606     612     621     624      18
     606     612     621     627      18     606     639     645     648       2
     603     600     606     609       3     603     600     606     612       3
     603     600     606     639       3     600     606     612     615      13
     600     606     612     618      13     675     672     678     681       1
     675     672    -678     681       2     672     678     684     687       3
     663     657     651     672      13     663     657     666     669      60
     660     657     651     672      13     660     657     666     669      60
     654     651     657     660      13     654     651     657     663      13
     654     651     657     666      61     654     651    -657     666       5
     654     651     672     675       4     654     651    -672     675       3
     654     651    -672     675      17     654     651     672     678       3
     651     657     666     669      62     651     657    -666     669      63
     651     657    -666     669      64     651     657    -666     669      65
     651     672     678     681       2     648     645     651     654       3
     648     645     651     657       3     648     645     651     672       3
     645     651     657     660      13     645     651     657     663      13
     720     717     723     726       1     720     717    -723     726       2
     717     723     729     732       3     705     699     708     711       3
     705     699     708     714       3     702     699     708     711       3
     702     699     708     714       3     696     690     684     717      13
     696     690     699     702      14     696     690     699     705      14
     696     690     699     708      13     693     690     684     717      13
     693     690     699     702      14     693     690     699     705      14
     693     690     699     708      13     687     684     690     693      13
     687     684     690     696      13     687     684     690     699      13
     687     684     717     720       4     687     684    -717     720       3
     687     684    -717     720      17     687     684     717     723       3
     684     690     699     702      18     684     690     699     705      18
     684     717     723     726       2     681     678     684     687       3
     681     678     684     690       3     681     678     684     717       3
     678     684     690     693      13     678     684     690     696      13
     777     774     780     783       1     777     774    -780     783       2
     774     780     786     789       3     759     750     744     762      18
     756     750     744     762      18     753     750     744     762      18
     750     744     762     765      18     750     744     762     768      18
     750     744     762     771      18     747     744     750     753      14
     747     744     750     756      14     747     744     750     759      14
     747     744     762     765      14     747     744     762     768      14
     747     744     762     771      14     741     735     729     774      13
     741     735     744     747      14     741     735     744     750      18
     741     735     744     762      18     738     735     729     774      13
     738     735     744     747      14     738     735     744     750      18
     738     735     744     762      18     735     744     750     753      18
     735     744     750     756      18     735     744     750     759      18
     735     744     762     765      18     735     744     762     768      18
     735     744     762     771      18     732     729     735     738      13
     732     729     735     741      13     732     729     735     744      13
     732     729     774     777       4     732     729    -774     777       3
     732     729    -774     777      17     732     729     774     780       3
     729     735     744     747      18     729     774     780     783       2
     726     723     729     732       3     726     723     729     735       3
     726     723     729     774       3     723     729     735     738      13
     723     729     735     741      13     849     846     852     855       1
     849     846    -852     855       2     846     852     858     861       3
     834     831     837     840      69     834     831     837     843      69
     828     825     831     834      69     828     825     831     837      69
     825     831     837     840      69     822     819     816     843      69
     822     819     825     828      69     822     819     825     831      69
     819     825     831     834      69     816     819     825     828      69
     816     843     837     840      71     813     810     816     819      72
     813     810     816     843      72     810     816     819     822      69
     807     804     801     843      73     807     804     810     813      74
     807     804     810     816      74     801     804     810     813      74
     801     843     837     840      71     798     792     786     846      13
     798     792     801     804       3     798     792     801     843       3
     795     792     786     846      13     795     792     801     804       3
     795     792     801     843       3     792     801     804     807      73
     789     786     792     795      13     789     786     792     798      13
     789     786     792     801      13     789     786     846     849       4
     789     786    -846     849       3     789     786    -846     849      17
     789     786     846     852       3     786     846     852     855       2
     783     780     786     789       3     783     780     786     792       3
     783     780     786     846       3     780     786     792     795      13
     780     786     792     798      13     900     897     903     906       1
     900     897    -903     906       2     897     903     909     912       3
     885     882     888     891      87     882     888     891     894      89
     879     876     873     891      88     879     876     882     885      90
     879     876     882     888      90     876     873     891     894      91
     873     876     882     885      90     870     864     858     897      13
     870     864     873     876       3     870     864     873     891       3
     867     864     858     897      13     867     864     873     876       3
     867     864     873     891       3     864     873     876     879      88
     864     873     891     894      91     861     858     864     867      13
     861     858     864     870      13     861     858     864     873      13
     861     858     897     900       4     861     858    -897     900       3
     861     858    -897     900      17     861     858     897     903       3
     858     897     903     906       2     855     852     858     861       3
     855     852     858     864       3     855     852     858     897       3
     852     858     864     867      13     852     858     864     870      13
     957     954     960     963       1     957     954    -960     963       2
     954     960     966     969       3     939     930     924     942      18
     936     930     924     942      18     933     930     924     942      18
     930     924     942     945      18     930     924     942     948      18
     930     924     942     951      18     927     924     930     933      14
     927     924     930     936      14     927     924     930     939      14
     927     924     942     945      14     927     924     942     948      14
     927     924     942     951      14     921     915     909     954      13
     921     915     924     927      14     921     915     924     930      18
     921     915     924     942      18     918     915     909     954      13
     918     915     924     927      14     918     915     924     930      18
     918     915     924     942      18     915     924     930     933      18
     915     924     930     936      18     915     924     930     939      18
     915     924     942     945      18     915     924     942     948      18
     915     924     942     951      18     912     909     915     918      13
     912     909     915     921      13     912     909     915     924      13
     912     909     954     957       4     912     909    -954     957       3
     912     909    -954     957      17     912     909     954     960       3
     909     915     924     927      18     909     954     960     963       2
     906     903     909     912       3     906     903     909     915       3
     906     903     909     954       3     903     909     915     918      13
     903     909     915     921      13    1002     999    1005    1008       1
    1002     999   -1005    1008       2     999    1005    1011    1014       3
     987     981     990     993       3     987     981     990     996       3
     984     981     990     993       3     984     981     990     996       3
     978     972     966     999      13     978     972     981     984      14
     978     972     981     987      14     978     972     981     990      13
     975     972     966     999      13     975     972     981     984      14
     975     972     981     987      14     975     972     981     990      13
     969     966     972     975      13     969     966     972     978      13
     969     966     972     981      13     969     966     999    1002       4
     969     966    -999    1002       3     969     966    -999    1002      17
     969     966     999    1005       3     966     972     981     984      18
     966     972     981     987      18     966     999    1005    1008       2
     963     960     966     969       3     963     960     966     972       3
     963     960     966     999       3     960     966     972     975      13
     960     966     972     978      13    1044    1041    1047    1050       1
    1044    1041   -1047    1050       2    1041    1047    1053    1056       3
    1029    1026    1032    1035       1    1029    1026   -1032    1035       2
    1029    1026    1032    1038       1    1029    1026   -1032    1038       2
    1023    1017    1011    1041      13    1023    1017    1026    1029       7
    1023    1017   -1026    1029       3    1023    1017   -1026    1029       8
    1023    1017    1026    1032       3    1020    1017    1011    1041      13
    1020    1017    1026    1029       7    1020    1017   -1026    1029       3
    1020    1017   -1026    1029       8    1020    1017    1026    1032       3
    1017    1026    1032    1035       2    1017    1026    1032    1038       2
    1014    1011    1017    1020      13    1014    1011    1017    1023      13
    1014    1011    1017    1026      13    1014    1011    1041    1044       4
    1014    1011   -1041    1044       3    1014    1011   -1041    1044      17
    1014    1011    1041    1047       3    1011    1041    1047    1050       2
    1008    1005    1011    1014       3    1008    1005    1011    1017       3
    1008    1005    1011    1041       3    1005    1011    1017    1020      13
    1005    1011    1017    1023      13    1089    1086    1092    1095       1
    1089    1086   -1092    1095       2    1086    1092    1098    1101       3
    1074    1068    1077    1080       3    1074    1068    1077    1083       3
    1071    1068    1077    1080       3    1071    1068    1077    1083       3
    1065    1059    1053    1086      13    1065    1059    1068    1071      14
    1065    1059    1068    1074      14    1065    1059    1068    1077      13
    1062    1059    1053    1086      13    1062    1059    1068    1071      14
    1062    1059    1068    1074      14    1062    1059    1068    1077      13
    1056    1053    1059    1062      13    1056    1053    1059    1065      13
    1056    1053    1059    1068      13    1056    1053    1086    1089       4
    1056    1053   -1086    1089       3    1056    1053   -1086    1089      17
    1056    1053    1086    1092       3    1053    1059    1068    1071      18
    1053    1059    1068    1074      18    1053    1086    1092    1095       2
    1050    1047    1053    1056       3    1050    1047    1053    1059       3
    1050    1047    1053    1086       3    1047    1053    1059    1062      13
    1047    1053    1059    1065      13    1137    1134    1140    1143       1
    1137    1134   -1140    1143       2    1134    1140    1146    1149       3
    1119    1110    1104    1122      18    1116    1110    1104    1122      18
    1113    1110    1104    1122      18    1110    1104    1122    1125      18
    1110    1104    1122    1128      18    1110    1104    1122    1131      18
    1107    1104    1098    1134      13    1107    1104    1110    1113      14
    1107    1104    1110    1116      14    1107    1104    1110    1119      14
    1107    1104    1122    1125      14    1107    1104    1122    1128      14
    1107    1104    1122    1131      14    1101    1098    1104    1107      13
    1101    1098    1104    1110      13    1101    1098    1104    1122      13
    1101    1098    1134    1137       4    1101    1098   -1134    1137       3
    1101    1098   -1134    1137      17    1101    1098    1134    1140       3
    1098    1104    1110    1113      18    1098    1104    1110    1116      18
    1098    1104    1110    1119      18    1098    1104    1122    1125      18
    1098    1104    1122    1128      18    1098    1104    1122    1131      18
    1098    1134    1140    1143       2    1095    1092    1098    1101       3
    1095    1092    1098    1104       3    1095    1092    1098    1134       3
    1092    1098    1104    1107      13    1167    1164    1170    1173       1
    1167    1164   -1170    1173       2    1164    1170    1176    1179       3
    1161    1152    1146    1164      13    1158    1152    1146    1164      13
    1155    1152    1146    1164      13    1149    1146    1152    1155      13
    1149    1146    1152    1158      13    1149    1146    1152    1161      13
    1149    1146    1164    1167       4    1149    1146   -1164    1167       3
    1149    1146   -1164    1167      17    1149    1146    1164    1170       3
    1146    1164    1170    1173       2    1143    1140    1146    1149       3
    1143    1140    1146    1152       3    1143    1140    1146    1164       3
    1140    1146    1152    1155      13    1140    1146    1152    1158      13
    1140    1146    1152    1161      13    1239    1236    1242    1245       1
    1239    1236   -1242    1245       2    1236    1242    1248    1251       3
    1224    1218    1215    1227      89    1224    1218   -1215    1227       6
    1221    1218    1215    1227      89    1221    1218   -1215    1227       6
    1218    1215    1227    1230      89    1218    1215   -1227    1230       6
    1218    1215    1227    1233      89    1218    1215   -1227    1233       6
    1212    1209    1215    1218      89    1212    1209   -1215    1218       6
    1212    1209    1215    1227      89    1212    1209   -1215    1227       6
    1209    1215    1218    1221      89    1209    1215   -1218    1221       6
    1209    1215    1218    1224      89    1209    1215   -1218    1224       6
    1209    1215    1227    1230      89    1209    1215   -1227    1230       6
    1209    1215    1227    1233      89    1209    1215   -1227    1233       6
    1206    1200    1209    1212       5    1206    1200    1209    1215       5
    1203    1200    1209    1212       5    1203    1200    1209    1215       5
    1197    1191    1200    1203      13    1197    1191    1200    1206      13
    1197    1191    1200    1209      13    1194    1191    1200    1203      13
    1194    1191    1200    1206      13    1194    1191    1200    1209      13
    1191    1200    1209    1212       5    1188    1182    1176    1236      13
    1188    1182    1191    1194      14    1188    1182    1191    1197      14
    1188    1182    1191    1200      18    1185    1182    1176    1236      13
    1185    1182    1191    1194      14    1185    1182    1191    1197      14
    1185    1182    1191    1200      18    1182    1191    1200    1203      13
    1182    1191    1200    1206      13    1179    1176    1182    1185      13
    1179    1176    1182    1188      13    1179    1176    1182    1191      13
    1179    1176    1236    1239       4    1179    1176   -1236    1239       3
    1179    1176   -1236    1239      17    1179    1176    1236    1242       3
    1176    1182    1191    1194      18    1176    1182    1191    1197      18
    1176    1236    1242    1245       2    1173    1170    1176    1179       3
    1173    1170    1176    1182       3    1173    1170    1176    1236       3
    1170    1176    1182    1185      13    1170    1176    1182    1188      13
    1296    1293    1299    1302       1    1296    1293   -1299    1302       2
    1293    1299    1305    1308       3    1278    1269    1263    1281      18
    1275    1269    1263    1281      18    1272    1269    1263    1281      18
    1269    1263    1281    1284      18    1269    1263    1281    1287      18
    1269    1263    1281    1290      18    1266    1263    1269    1272      14
    1266    1263    1269    1275      14    1266    1263    1269    1278      14
    1266    1263    1281    1284      14    1266    1263    1281    1287      14
    1266    1263    1281    1290      14    1260    1254    1248    1293      13
    1260    1254    1263    1266      14    1260    1254    1263    1269      18
    1260    1254    1263    1281      18    1257    1254    1248    1293      13
    1257    1254    1263    1266      14    1257    1254    1263    1269      18
    1257    1254    1263    1281      18    1254    1263    1269    1272      18
    1254    1263    1269    1275      18    1254    1263    1269    1278      18
    1254    1263    1281    1284      18    1254    1263    1281    1287      18
    1254    1263    1281    1290      18    1251    1248    1254    1257      13
    1251    1248    1254    1260      13    1251    1248    1254    1263      13
    1251    1248    1293    1296       4    1251    1248   -1293    1296       3
    1251    1248   -1293    1296      17    1251    1248    1293    1299       3
    1248    1254    1263    1266      18    1248    1293    1299    1302       2
    1245    1242    1248    1251       3    1245    1242    1248    1254       3
    1245    1242    1248    1293       3    1242    1248    1254    1257      13
    1242    1248    1254    1260      13    1341    1338    1344    1347       1
    1341    1338   -1344    1347       2    1338    1344    1356    1359       3
    1326    1320    1329    1332       3    1326    1320    1329    1335       3
    1323    1320    1329    1332       3    1323    1320    1329    1335       3
    1317    1311    1305    1338      13    1317    1311    1320    1323      14
    1317    1311    1320    1326      14    1317    1311    1320    1329      13
    1314    1311    1305    1338      13    1314    1311    1320    1323      14
    1314    1311    1320    1326      14    1314    1311    1320    1329      13
    1308    1305    1311    1314      13    1308    1305    1311    1317      13
    1308    1305    1311    1320      13    1308    1305    1338    1341       4
    1308    1305   -1338    1341       3    1308    1305   -1338    1341      17
    1308    1305    1338    1344       3    1305    1311    1320    1323      18
    1305    1311    1320    1326      18    1305    1338    1344    1347       2
    1302    1299    1305    1308       3    1302    1299    1305    1311       3
    1302    1299    1305    1338       3    1299    1305    1311    1314      13
    1299    1305    1311    1317      13    1377    1374    1371    3558     120
    1377    1374    3564    3561     121    1377    1374    3564    3567     121
    1374    3564    3567    3570       3    1374    3564    3567    3573       3
    1368    1362    1371    1374       5    1368    1362    1371    3558       5
    1365    1362    1371    1374       5    1365    1362    1371    3558       5
    1362    1371    1374    1377     120    1359    1356    1350    1380       3
    1359    1356    1362    1365     124    1359    1356    1362    1368     124
    1359    1356    1362    1371      13    1356    1350    1380    1383       2
    1353    1350    1356    1359     126    1353    1350   -1356    1359     127
    1353    1350    1380    1383       1    1353    1350   -1380    1383       2
    1350    1356    1362    1365      13    1350    1356    1362    1368      13
    1350    1380    1386    1389       3    1347    1344    1356    1350       3
    1347    1344    1356    1359       3    1347    1344    1356    1362       3
    1344    1356    1362    1365      13    1344    1356    1362    1368      13
    1422    1419    1425    1428       1    1422    1419   -1425    1428       2
    1419    1425    1431    1434       3    1407    1401    1410    1413       3
    1407    1401    1410    1416       3    1404    1401    1410    1413       3
    1404    1401    1410    1416       3    1398    1392    1386    1419      13
    1398    1392    1401    1404      14    1398    1392    1401    1407      14
    1398    1392    1401    1410      13    1395    1392    1386    1419      13
    1395    1392    1401    1404      14    1395    1392    1401    1407      14
    1395    1392    1401    1410      13    1389    1386    1392    1395      13
    1389    1386    1392    1398      13    1389    1386    1392    1401      13
    1389    1386    1419    1422       4    1389    1386   -1419    1422       3
    1389    1386   -1419    1422      17    1389    1386    1419    1425       3
    1386    1392    1401    1404      18    1386    1392    1401    1407      18
    1386    1419    1425    1428       2    1383    1380    1386    1389       3
    1383    1380    1386    1392       3    1383    1380    1386    1419       3
    1380    1386    1392    1395      13    1380    1386    1392    1398      13
    1464    1461    1467    1470       1    1464    1461   -1467    1470       2
    1461    1467    1473    1476       3    1449    1446    1452    1455       1
    1449    1446   -1452    1455       2    1449    1446    1452    1458       1
    1449    1446   -1452    1458       2    1443    1437    1431    1461      13
    1443    1437    1446    1449       7    1443    1437   -1446    1449       3
    1443    1437   -1446    1449       8    1443    1437    1446    1452       3
    1440    1437    1431    1461      13    1440    1437    1446    1449       7
    1440    1437   -1446    1449       3    1440    1437   -1446    1449       8
    1440    1437    1446    1452       3    1437    1446    1452    1455       2
    1437    1446    1452    1458       2    1434    1431    1437    1440      13
    1434    1431    1437    1443      13    1434    1431    1437    1446      13
    1434    1431    1461    1464       4    1434    1431   -1461    1464       3
    1434    1431   -1461    1464      17    1434    1431    1461    1467       3
    1431    1461    1467    1470       2    1428    1425    1431    1434       3
    1428    1425    1431    1437       3    1428    1425    1431    1461       3
    1425    1431    1437    1440      13    1425    1431    1437    1443      13
    1494    1491    1497    1500       1    1494    1491   -1497    1500       2
    1491    1497    1503    1506       3    1488    1479    1473    1491      13
    1485    1479    1473    1491      13    1482    1479    1473    1491      13
    1476    1473    1479    1482      13    1476    1473    1479    1485      13
    1476    1473    1479    1488      13    1476    1473    1491    1494       4
    1476    1473   -1491    1494       3    1476    1473   -1491    1494      17
    1476    1473    1491    1497       3    1473    1491    1497    1500       2
    1470    1467    1473    1476       3    1470    1467    1473    1479       3
    1470    1467    1473    1491       3    1467    1473    1479    1482      13
    1467    1473    1479    1485      13    1467    1473    1479    1488      13
    1539    1536    1542    1545       1    1539    1536   -1542    1545       2
    1536    1542    1548    1551       3    1524    1518    1527    1530       3
    1524    1518    1527    1533       3    1521    1518    1527    1530       3
    1521    1518    1527    1533       3    1515    1509    1503    1536      13
    1515    1509    1518    1521      14    1515    1509    1518    1524      14
    1515    1509    1518    1527      13    1512    1509    1503    1536      13
    1512    1509    1518    1521      14    1512    1509    1518    1524      14
    1512    1509    1518    1527      13    1506    1503    1509    1512      13
    1506    1503    1509    1515      13    1506    1503    1509    1518      13
    1506    1503    1536    1539       4    1506    1503   -1536    1539       3
    1506    1503   -1536    1539      17    1506    1503    1536    1542       3
    1503    1509    1518    1521      18    1503    1509    1518    1524      18
    1503    1536    1542    1545       2    1500    1497    1503    1506       3
    1500    1497    1503    1509       3    1500    1497    1503    1536       3
    1497    1503    1509    1512      13    1497    1503    1509    1515      13
    1569    1566    1572    1575       1    1569    1566   -1572    1575       2
    1566    1572    1578    1581       3    1563    3444    3435    3438     140
    1563    3444    3435    3441     140    1560    1554    1548    1566      13
    1560    1554    1563    3444     140    1557    1554    1548    1566      13
    1557    1554    1563    3444     140    1551    1548    1554    1557      13
    1551    1548    1554    1560      13    1551    1548    1554    1563      13
    1551    1548    1566    1569       4    1551    1548   -1566    1569       3
    1551    1548   -1566    1569      17    1551    1548    1566    1572       3
    1548    1566    1572    1575       2    1545    1542    1548    1551       3
    1545    1542    1548    1554       3    1545    1542    1548    1566       3
    1542    1548    1554    1557      13    1542    1548    1554    1560      13
    1614    1611    1617    1620       1    1614    1611   -1617    1620       2
    1611    1617    1623    1626       3    1599    1593    1602    1605       3
    1599    1593    1602    1608       3    1596    1593    1602    1605       3
    1596    1593    1602    1608       3    1590    1584    1578    1611      13
    1590    1584    1593    1596      14    1590    1584    1593    1599      14
    1590    1584    1593    1602      13    1587    1584    1578    1611      13
    1587    1584    1593    1596      14    1587    1584    1593    1599      14
    1587    1584    1593    1602      13    1581    1578    1584    1587      13
    1581    1578    1584    1590      13    1581    1578    1584    1593      13
    1581    1578    1611    1614       4    1581    1578   -1611    1614       3
    1581    1578   -1611    1614      17    1581    1578    1611    1617       3
    1578    1584    1593    1596      18    1578    1584    1593    1599      18
    1578    1611    1617    1620       2    1575    1572    1578    1581       3
    1575    1572    1578    1584       3    1575    1572    1578    1611       3
    1572    1578    1584    1587      13    1572    1578    1584    1590      13
    1644    1641    1647    1650       1    1644    1641   -1647    1650       2
    1644    1641    1647    1653       1    1644    1641   -1647    1653       2
    1638    1629    1623    1641      13    1635    1629    1623    1641      13
    1632    1629    1623    1641      13    1626    1623    1629    1632      13
    1626    1623    1629    1635      13    1626    1623    1629    1638      13
    1626    1623    1641    1644       4    1626    1623   -1641    1644       3
    1626    1623   -1641    1644      17    1626    1623    1641    1647       3
    1623    1641    1647    1650       2    1623    1641    1647    1653       2
    1620    1617    1623    1626       3    1620    1617    1623    1629       3
    1620    1617    1623    1641       3    1617    1623    1629    1632      13
    1617    1623    1629    1635      13    1617    1623    1629    1638      13
    1671    1668    1674    1677       1    1671    1668   -1674    1677       2
    1668    1674    1680    1683       3    1665    1659    1668    1671       7
    1665    1659   -1668    1671       3    1665    1659   -1668    1671       8
    1665    1659    1668    1674       3    1662    1659    1668    1671       7
    1662    1659   -1668    1671       3    1662    1659   -1668    1671       8
    1662    1659    1668    1674       3    1659    1668    1674    1677       2
    1656    1659    1668    1671       7    1656    1659   -1668    1671       3
    1656    1659   -1668    1671       8    1656    1659    1668    1674       3
    1737    1734    1740    1743       1    1737    1734   -1740    1743       2
    1734    1740    1746    1749       3    1719    1713    1722    1725      13
    1719    1713    1722    1728      13    1719    1713    1722    1731      13
    1716    1713    1722    1725      13    1716    1713    1722    1728      13
    1716    1713    1722    1731      13    1710    1704    1713    1716      13
    1710    1704    1713    1719      13    1710    1704    1713    1722      13
    1707    1704    1713    1716      13    1707    1704    1713    1719      13
    1707    1704    1713    1722      13    1704    1713    1722    1725      13
    1704    1713    1722    1728      13    1704    1713    1722    1731      13
    1701    1695    1704    1707      14    1701    1695    1704    1710      14
    1701    1695    1704    1713      18    1698    1695    1704    1707      14
    1698    1695    1704    1710      14    1698    1695    1704    1713      18
    1695    1704    1713    1716      13    1695    1704    1713    1719      13
    1692    1686    1680    1734      13    1692    1686    1695    1698      14
    1692    1686    1695    1701      14    1692    1686    1695    1704      18
    1689    1686    1680    1734      13    1689    1686    1695    1698      14
    1689    1686    1695    1701      14    1689    1686    1695    1704      18
    1686    1695    1704    1707      18    1686    1695    1704    1710      18
    1683    1680    1686    1689      13    1683    1680    1686    1692      13
    1683    1680    1686    1695      13    1683    1680    1734    1737       4
    1683    1680   -1734    1737       3    1683    1680   -1734    1737      17
    1683    1680    1734    1740       3    1680    1686    1695    1698      18
    1680    1686    1695    1701      18    1680    1734    1740    1743       2
    1677    1674    1680    1683       3    1677    1674    1680    1686       3
    1677    1674    1680    1734       3    1674    1680    1686    1689      13
    1674    1680    1686    1692      13    1785    1782    1788    1791       1
    1785    1782   -1788    1791       2    1782    1788    1794    1797       3
    1767    1758    1752    1770      18    1764    1758    1752    1770      18
    1761    1758    1752    1770      18    1758    1752    1770    1773      18
    1758    1752    1770    1776      18    1758    1752    1770    1779      18
    1755    1752    1746    1782      13    1755    1752    1758    1761      14
    1755    1752    1758    1764      14    1755    1752    1758    1767      14
    1755    1752    1770    1773      14    1755    1752    1770    1776      14
    1755    1752    1770    1779      14    1749    1746    1752    1755      13
    1749    1746    1752    1758      13    1749    1746    1752    1770      13
    1749    1746    1782    1785       4    1749    1746   -1782    1785       3
    1749    1746   -1782    1785      17    1749    1746    1782    1788       3
    1746    1752    1758    1761      18    1746    1752    1758    1764      18
    1746    1752    1758    1767      18    1746    1752    1770    1773      18
    1746    1752    1770    1776      18    1746    1752    1770    1779      18
    1746    1782    1788    1791       2    1743    1740    1746    1749       3
    1743    1740    1746    1752       3    1743    1740    1746    1782       3
    1740    1746    1752    1755      13    1851    1848    1854    1857       1
    1851    1848   -1854    1857       2    1848    1854    1860    1863       3
    1833    1827    1836    1839      13    1833    1827    1836    1842      13
    1833    1827    1836    1845      13    1830    1827    1836    1839      13
    1830    1827    1836    1842      13    1830    1827    1836    1845      13
    1824    1818    1827    1830      13    1824    1818    1827    1833      13
    1824    1818    1827    1836      13    1821    1818    1827    1830      13
    1821    1818    1827    1833      13    1821    1818    1827    1836      13
    1818    1827    1836    1839      13    1818    1827    1836    1842      13
    1818    1827    1836    1845      13    1815    1809    1818    1821      14
    1815    1809    1818    1824      14    1815    1809    1818    1827      18
    1812    1809    1818    1821      14    1812    1809    1818    1824      14
    1812    1809    1818    1827      18    1809    1818    1827    1830      13
    1809    1818    1827    1833      13    1806    1800    1794    1848      13
    1806    1800    1809    1812      14    1806    1800    1809    1815      14
    1806    1800    1809    1818      18    1803    1800    1794    1848      13
    1803    1800    1809    1812      14    1803    1800    1809    1815      14
    1803    1800    1809    1818      18    1800    1809    1818    1821      18
    1800    1809    1818    1824      18    1797    1794    1800    1803      13
    1797    1794    1800    1806      13    1797    1794    1800    1809      13
    1797    1794    1848    1851       4    1797    1794   -1848    1851       3
    1797    1794   -1848    1851      17    1797    1794    1848    1854       3
    1794    1800    1809    1812      18    1794    1800    1809    1815      18
    1794    1848    1854    1857       2    1791    1788    1794    1797       3
    1791    1788    1794    1800       3    1791    1788    1794    1848       3
    1788    1794    1800    1803      13    1788    1794    1800    1806      13
    1902    1899    1905    1908       1    1902    1899   -1905    1908       2
    1899    1905    1911    1914       3    1887    1884    1890    1893       1
    1887    1884   -1890    1893       2    1887    1884    1890    1896       1
    1887    1884   -1890    1896       2    1881    1875    1884    1887       7
    1881    1875   -1884    1887       3    1881    1875   -1884    1887       8
    1881    1875    1884    1890       3    1878    1875    1884    1887       7
    1878    1875   -1884    1887       3    1878    1875   -1884    1887       8
    1878    1875    1884    1890       3    1875    1884    1890    1893       2
    1875    1884    1890    1896       2    1872    1866    1860    1899      13
    1872    1866    1875    1878      14    1872    1866    1875    1881      14
    1872    1866    1875    1884      13    1869    1866    1860    1899      13
    1869    1866    1875    1878      14    1869    1866    1875    1881      14
    1869    1866    1875    1884      13    1863    1860    1866    1869      13
    1863    1860    1866    1872      13    1863    1860    1866    1875      13
    1863    1860    1899    1902       4    1863    1860   -1899    1902       3
    1863    1860   -1899    1902      17    1863    1860    1899    1905       3
    1860    1866    1875    1878      18    1860    1866    1875    1881      18
    1860    1899    1905    1908       2    1857    1854    1860    1863       3
    1857    1854    1860    1866       3    1857    1854    1860    1899       3
    1854    1860    1866    1869      13    1854    1860    1866    1872      13
    1959    1956    1962    1965       1    1959    1956   -1962    1965       2
    1956    1962    1968    1971       3    1941    1932    1926    1944      18
    1938    1932    1926    1944      18    1935    1932    1926    1944      18
    1932    1926    1944    1947      18    1932    1926    1944    1950      18
    1932    1926    1944    1953      18    1929    1926    1932    1935      14
    1929    1926    1932    1938      14    1929    1926    1932    1941      14
    1929    1926    1944    1947      14    1929    1926    1944    1950      14
    1929    1926    1944    1953      14    1923    1917    1911    1956      13
    1923    1917    1926    1929      14    1923    1917    1926    1932      18
    1923    1917    1926    1944      18    1920    1917    1911    1956      13
    1920    1917    1926    1929      14    1920    1917    1926    1932      18
    1920    1917    1926    1944      18    1917    1926    1932    1935      18
    1917    1926    1932    1938      18    1917    1926    1932    1941      18
    1917    1926    1944    1947      18    1917    1926    1944    1950      18
    1917    1926    1944    1953      18    1914    1911    1917    1920      13
    1914    1911    1917    1923      13    1914    1911    1917    1926      13
    1914    1911    1956    1959       4    1914    1911   -1956    1959       3
    1914    1911   -1956    1959      17    1914    1911    1956    1962       3
    1911    1917    1926    1929      18    1911    1956    1962    1965       2
    1908    1905    1911    1914       3    1908    1905    1911    1917       3
    1908    1905    1911    1956       3    1905    1911    1917    1920      13
    1905    1911    1917    1923      13    2025    2022    2028    2031       1
    2025    2022   -2028    2031       2    2022    2028    2034    2037       3
    2007    2001    2010    2013      13    2007    2001    2010    2016      13
    2007    2001    2010    2019      13    2004    2001    2010    2013      13
    2004    2001    2010    2016      13    2004    2001    2010    2019      13
    1998    1992    2001    2004      13    1998    1992    2001    2007      13
    1998    1992    2001    2010      13    1995    1992    2001    2004      13
    1995    1992    2001    2007      13    1995    1992    2001    2010      13
    1992    2001    2010    2013      13    1992    2001    2010    2016      13
    1992    2001    2010    2019      13    1989    1983    1992    1995      14
    1989    1983    1992    1998      14    1989    1983    1992    2001      18
    1986    1983    1992    1995      14    1986    1983    1992    1998      14
    1986    1983    1992    2001      18    1983    1992    2001    2004      13
    1983    1992    2001    2007      13    1980    1974    1968    2022      13
    1980    1974    1983    1986      14    1980    1974    1983    1989      14
    1980    1974    1983    1992      18    1977    1974    1968    2022      13
    1977    1974    1983    1986      14    1977    1974    1983    1989      14
    1977    1974    1983    1992      18    1974    1983    1992    1995      18
    1974    1983    1992    1998      18    1971    1968    1974    1977      13
    1971    1968    1974    1980      13    1971    1968    1974    1983      13
    1971    1968    2022    2025       4    1971    1968   -2022    2025       3
    1971    1968   -2022    2025      17    1971    1968    2022    2028       3
    1968    1974    1983    1986      18    1968    1974    1983    1989      18
    1968    2022    2028    2031       2    1965    1962    1968    1971       3
    1965    1962    1968    1974       3    1965    1962    1968    2022       3
    1962    1968    1974    1977      13    1962    1968    1974    1980      13
    2055    2052    2058    2061       1    2055    2052   -2058    2061       2
    2052    2058    2064    2067       3    2049    2040    2034    2052      13
    2046    2040    2034    2052      13    2043    2040    2034    2052      13
    2037    2034    2040    2043      13    2037    2034    2040    2046      13
    2037    2034    2040    2049      13    2037    2034    2052    2055       4
    2037    2034   -2052    2055       3    2037    2034   -2052    2055      17
    2037    2034    2052    2058       3    2034    2052    2058    2061       2
    2031    2028    2034    2037       3    2031    2028    2034    2040       3
    2031    2028    2034    2052       3    2028    2034    2040    2043      13
    2028    2034    2040    2046      13    2028    2034    2040    2049      13
    2121    2118    2124    2127       1    2121    2118   -2124    2127       2
    2118    2124    2130    2133       3    2103    2097    2106    2109      13
    2103    2097    2106    2112      13    2103    2097    2106    2115      13
    2100    2097    2106    2109      13    2100    2097    2106    2112      13
    2100    2097    2106    2115      13    2094    2088    2097    2100      13
    2094    2088    2097    2103      13    2094    2088    2097    2106      13
    2091    2088    2097    2100      13    2091    2088    2097    2103      13
    2091    2088    2097    2106      13    2088    2097    2106    2109      13
    2088    2097    2106    2112      13    2088    2097    2106    2115      13
    2085    2079    2088    2091      14    2085    2079    2088    2094      14
    2085    2079    2088    2097      18    2082    2079    2088    2091      14
    2082    2079    2088    2094      14    2082    2079    2088    2097      18
    2079    2088    2097    2100      13    2079    2088    2097    2103      13
    2076    2070    2064    2118      13    2076    2070    2079    2082      14
    2076    2070    2079    2085      14    2076    2070    2079    2088      18
    2073    2070    2064    2118      13    2073    2070    2079    2082      14
    2073    2070    2079    2085      14    2073    2070    2079    2088      18
    2070    2079    2088    2091      18    2070    2079    2088    2094      18
    2067    2064    2070    2073      13    2067    2064    2070    2076      13
    2067    2064    2070    2079      13    2067    2064    2118    2121       4
    2067    2064   -2118    2121       3    2067    2064   -2118    2121      17
    2067    2064    2118    2124       3    2064    2070    2079    2082      18
    2064    2070    2079    2085      18    2064    2118    2124    2127       2
    2061    2058    2064    2067       3    2061    2058    2064    2070       3
    2061    2058    2064    2118       3    2058    2064    2070    2073      13
    2058    2064    2070    2076      13    2169    2166    2172    2175       1
    2169    2166   -2172    2175       2    2166    2172    2178    2181       3
    2151    2142    2136    2154      18    2148    2142    2136    2154      18
    2145    2142    2136    2154      18    2142    2136    2154    2157      18
    2142    2136    2154    2160      18    2142    2136    2154    2163      18
    2139    2136    2130    2166      13    2139    2136    2142    2145      14
    2139    2136    2142    2148      14    2139    2136    2142    2151      14
    2139    2136    2154    2157      14    2139    2136    2154    2160      14
    2139    2136    2154    2163      14    2133    2130    2136    2139      13
    2133    2130    2136    2142      13    2133    2130    2136    2154      13
    2133    2130    2166    2169       4    2133    2130   -2166    2169       3
    2133    2130   -2166    2169      17    2133    2130    2166    2172       3
    2130    2136    2142    2145      18    2130    2136    2142    2148      18
    2130    2136    2142    2151      18    2130    2136    2154    2157      18
    2130    2136    2154    2160      18    2130    2136    2154    2163      18
    2130    2166    2172    2175       2    2127    2124    2130    2133       3
    2127    2124    2130    2136       3    2127    2124    2130    2166       3
    2124    2130    2136    2139      13    2214    2211    2217    2220       1
    2214    2211   -2217    2220       2    2211    2217    2223    2226       3
    2199    2193    2202    2205       3    2199    2193    2202    2208       3
    2196    2193    2202    2205       3    2196    2193    2202    2208       3
    2190    2184    2178    2211      13    2190    2184    2193    2196      14
    2190    2184    2193    2199      14    2190    2184    2193    2202      13
    2187    2184    2178    2211      13    2187    2184    2193    2196      14
    2187    2184    2193    2199      14    2187    2184    2193    2202      13
    2181    2178    2184    2187      13    2181    2178    2184    2190      13
    2181    2178    2184    2193      13    2181    2178    2211    2214       4
    2181    2178   -2211    2214       3    2181    2178   -2211    2214      17
    2181    2178    2211    2217       3    2178    2184    2193    2196      18
    2178    2184    2193    2199      18    2178    2211    2217    2220       2
    2175    2172    2178    2181       3    2175    2172    2178    2184       3
    2175    2172    2178    2211       3    2172    2178    2184    2187      13
    2172    2178    2184    2190      13    2259    2256    2262    2265       1
    2259    2256   -2262    2265       2    2256    2262    2268    2271       3
    2244    2238    2247    2250       3    2244    2238    2247    2253       3
    2241    2238    2247    2250       3    2241    2238    2247    2253       3
    2235    2229    2223    2256      13    2235    2229    2238    2241      14
    2235    2229    2238    2244      14    2235    2229    2238    2247      13
    2232    2229    2223    2256      13    2232    2229    2238    2241      14
    2232    2229    2238    2244      14    2232    2229    2238    2247      13
    2226    2223    2229    2232      13    2226    2223    2229    2235      13
    2226    2223    2229    2238      13    2226    2223    2256    2259       4
    2226    2223   -2256    2259       3    2226    2223   -2256    2259      17
    2226    2223    2256    2262       3    2223    2229    2238    2241      18
    2223    2229    2238    2244      18    2223    2256    2262    2265       2
    2220    2217    2223    2226       3    2220    2217    2223    2229       3
    2220    2217    2223    2256       3    2217    2223    2229    2232      13
    2217    2223    2229    2235      13    2316    2313    2319    2322       1
    2316    2313   -2319    2322       2    2313    2319    2325    2328       3
    2298    2289    2283    2301      18    2295    2289    2283    2301      18
    2292    2289    2283    2301      18    2289    2283    2301    2304      18
    2289    2283    2301    2307      18    2289    2283    2301    2310      18
    2286    2283    2289    2292      14    2286    2283    2289    2295      14
    2286    2283    2289    2298      14    2286    2283    2301    2304      14
    2286    2283    2301    2307      14    2286    2283    2301    2310      14
    2280    2274    2268    2313      13    2280    2274    2283    2286      14
    2280    2274    2283    2289      18    2280    2274    2283    2301      18
    2277    2274    2268    2313      13    2277    2274    2283    2286      14
    2277    2274    2283    2289      18    2277    2274    2283    2301      18
    2274    2283    2289    2292      18    2274    2283    2289    2295      18
    2274    2283    2289    2298      18    2274    2283    2301    2304      18
    2274    2283    2301    2307      18    2274    2283    2301    2310      18
    2271    2268    2274    2277      13    2271    2268    2274    2280      13
    2271    2268    2274    2283      13    2271    2268    2313    2316       4
    2271    2268   -2313    2316       3    2271    2268   -2313    2316      17
    2271    2268    2313    2319       3    2268    2274    2283    2286      18
    2268    2313    2319    2322       2    2265    2262    2268    2271       3
    2265    2262    2268    2274       3    2265    2262    2268    2313       3
    2262    2268    2274    2277      13    2262    2268    2274    2280      13
    2382    2379    2385    2388       1    2382    2379   -2385    2388       2
    2379    2385    2391    2394       3    2364    2358    2367    2370      13
    2364    2358    2367    2373      13    2364    2358    2367    2376      13
    2361    2358    2367    2370      13    2361    2358    2367    2373      13
    2361    2358    2367    2376      13    2355    2349    2358    2361      13
    2355    2349    2358    2364      13    2355    2349    2358    2367      13
    2352    2349    2358    2361      13    2352    2349    2358    2364      13
    2352    2349    2358    2367      13    2349    2358    2367    2370      13
    2349    2358    2367    2373      13    2349    2358    2367    2376      13
    2346    2340    2349    2352      14    2346    2340    2349    2355      14
    2346    2340    2349    2358      18    2343    2340    2349    2352      14
    2343    2340    2349    2355      14    2343    2340    2349    2358      18
    2340    2349    2358    2361      13    2340    2349    2358    2364      13
    2337    2331    2325    2379      13    2337    2331    2340    2343      14
    2337    2331    2340    2346      14    2337    2331    2340    2349      18
    2334    2331    2325    2379      13    2334    2331    2340    2343      14
    2334    2331    2340    2346      14    2334    2331    2340    2349      18
    2331    2340    2349    2352      18    2331    2340    2349    2355      18
    2328    2325    2331    2334      13    2328    2325    2331    2337      13
    2328    2325    2331    2340      13    2328    2325    2379    2382       4
    2328    2325   -2379    2382       3    2328    2325   -2379    2382      17
    2328    2325    2379    2385       3    2325    2331    2340    2343      18
    2325    2331    2340    2346      18    2325    2379    2385    2388       2
    2322    2319    2325    2328       3    2322    2319    2325    2331       3
    2322    2319    2325    2379       3    2319    2325    2331    2334      13
    2319    2325    2331    2337      13    2415    2412    2418    2421       1
    2415    2412   -2418    2421       2    2412    2418    2424    2427       3
    2403    2397    2391    2412      13    2403    2397    2406    2409      60
    2400    2397    2391    2412      13    2400    2397    2406    2409      60
    2394    2391    2397    2400      13    2394    2391    2397    2403      13
    2394    2391    2397    2406      61    2394    2391   -2397    2406       5
    2394    2391    2412    2415       4    2394    2391   -2412    2415       3
    2394    2391   -2412    2415      17    2394    2391    2412    2418       3
    2391    2397    2406    2409      62    2391    2397   -2406    2409      63
    2391    2397   -2406    2409      64    2391    2397   -2406    2409      65
    2391    2412    2418    2421       2    2388    2385    2391    2394       3
    2388    2385    2391    2397       3    2388    2385    2391    2412       3
    2385    2391    2397    2400      13    2385    2391    2397    2403      13
    2481    2478    2484    2487       1    2481    2478   -2484    2487       2
    2478    2484    2490    2493       3    2463    2457    2466    2469      13
    2463    2457    2466    2472      13    2463    2457    2466    2475      13
    2460    2457    2466    2469      13    2460    2457    2466    2472      13
    2460    2457    2466    2475      13    2454    2448    2457    2460      13
    2454    2448    2457    2463      13    2454    2448    2457    2466      13
    2451    2448    2457    2460      13    2451    2448    2457    2463      13
    2451    2448    2457    2466      13    2448    2457    2466    2469      13
    2448    2457    2466    2472      13    2448    2457    2466    2475      13
    2445    2439    2448    2451      14    2445    2439    2448    2454      14
    2445    2439    2448    2457      18    2442    2439    2448    2451      14
    2442    2439    2448    2454      14    2442    2439    2448    2457      18
    2439    2448    2457    2460      13    2439    2448    2457    2463      13
    2436    2430    2424    2478      13    2436    2430    2439    2442      14
    2436    2430    2439    2445      14    2436    2430    2439    2448      18
    2433    2430    2424    2478      13    2433    2430    2439    2442      14
    2433    2430    2439    2445      14    2433    2430    2439    2448      18
    2430    2439    2448    2451      18    2430    2439    2448    2454      18
    2427    2424    2430    2433      13    2427    2424    2430    2436      13
    2427    2424    2430    2439      13    2427    2424    2478    2481       4
    2427    2424   -2478    2481       3    2427    2424   -2478    2481      17
    2427    2424    2478    2484       3    2424    2430    2439    2442      18
    2424    2430    2439    2445      18    2424    2478    2484    2487       2
    2421    2418    2424    2427       3    2421    2418    2424    2430       3
    2421    2418    2424    2478       3    2418    2424    2430    2433      13
    2418    2424    2430    2436      13    2538    2535    2541    2544       1
    2538    2535   -2541    2544       2    2535    2541    2547    2550       3
    2520    2511    2505    2523      18    2517    2511    2505    2523      18
    2514    2511    2505    2523      18    2511    2505    2523    2526      18
    2511    2505    2523    2529      18    2511    2505    2523    2532      18
    2508    2505    2511    2514      14    2508    2505    2511    2517      14
    2508    2505    2511    2520      14    2508    2505    2523    2526      14
    2508    2505    2523    2529      14    2508    2505    2523    2532      14
    2502    2496    2490    2535      13    2502    2496    2505    2508      14
    2502    2496    2505    2511      18    2502    2496    2505    2523      18
    2499    2496    2490    2535      13    2499    2496    2505    2508      14
    2499    2496    2505    2511      18    2499    2496    2505    2523      18
    2496    2505    2511    2514      18    2496    2505    2511    2517      18
    2496    2505    2511    2520      18    2496    2505    2523    2526      18
    2496    2505    2523    2529      18    2496    2505    2523    2532      18
    2493    2490    2496    2499      13    2493    2490    2496    2502      13
    2493    2490    2496    2505      13    2493    2490    2535    2538       4
    2493    2490   -2535    2538       3    2493    2490   -2535    2538      17
    2493    2490    2535    2541       3    2490    2496    2505    2508      18
    2490    2535    2541    2544       2    2487    2484    2490    2493       3
    2487    2484    2490    2496       3    2487    2484    2490    2535       3
    2484    2490    2496    2499      13    2484    2490    2496    2502      13
    2610    2607    2613    2616       1    2610    2607   -2613    2616       2
    2607    2613    2619    2622       3    2595    2592    2598    2601      69
    2595    2592    2598    2604      69    2589    2586    2592    2595      69
    2589    2586    2592    2598      69    2586    2592    2598    2601      69
    2583    2580    2577    2604      69    2583    2580    2586    2589      69
    2583    2580    2586    2592      69    2580    2586    2592    2595      69
    2577    2580    2586    2589      69    2577    2604    2598    2601      71
    2574    2571    2577    2580      72    2574    2571    2577    2604      72
    2571    2577    2580    2583      69    2568    2565    2562    2604      73
    2568    2565    2571    2574      74    2568    2565    2571    2577      74
    2562    2565    2571    2574      74    2562    2604    2598    2601      71
    2559    2553    2547    2607      13    2559    2553    2562    2565       3
    2559    2553    2562    2604       3    2556    2553    2547    2607      13
    2556    2553    2562    2565       3    2556    2553    2562    2604       3
    2553    2562    2565    2568      73    2550    2547    2553    2556      13
    2550    2547    2553    2559      13    2550    2547    2553    2562      13
    2550    2547    2607    2610       4    2550    2547   -2607    2610       3
    2550    2547   -2607    2610      17    2550    2547    2607    2613       3
    2547    2607    2613    2616       2    2544    2541    2547    2550       3
    2544    2541    2547    2553       3    2544    2541    2547    2607       3
    2541    2547    2553    2556      13    2541    2547    2553    2559      13
    2661    2658    2664    2667       1    2661    2658   -2664    2667       2
    2658    2664    2670    2673       3    2646    2643    2649    2652      87
    2643    2649    2652    2655      89    2640    2637    2634    2652      88
    2640    2637    2643    2646      90    2640    2637    2643    2649      90
    2637    2634    2652    2655      91    2634    2637    2643    2646      90
    2631    2625    2619    2658      13    2631    2625    2634    2637       3
    2631    2625    2634    2652       3    2628    2625    2619    2658      13
    2628    2625    2634    2637       3    2628    2625    2634    2652       3
    2625    2634    2637    2640      88    2625    2634    2652    2655      91
    2622    2619    2625    2628      13    2622    2619    2625    2631      13
    2622    2619    2625    2634      13    2622    2619    2658    2661       4
    2622    2619   -2658    2661       3    2622    2619   -2658    2661      17
    2622    2619    2658    2664       3    2619    2658    2664    2667       2
    2616    2613    2619    2622       3    2616    2613    2619    2625       3
    2616    2613    2619    2658       3    2613    2619    2625    2628      13
    2613    2619    2625    2631      13    2718    2715    2721    2724       1
    2718    2715   -2721    2724       2    2715    2721    2727    2730       3
    2700    2691    2685    2703      18    2697    2691    2685    2703      18
    2694    2691    2685    2703      18    2691    2685    2703    2706      18
    2691    2685    2703    2709      18    2691    2685    2703    2712      18
    2688    2685    2691    2694      14    2688    2685    2691    2697      14
    2688    2685    2691    2700      14    2688    2685    2703    2706      14
    2688    2685    2703    2709      14    2688    2685    2703    2712      14
    2682    2676    2670    2715      13    2682    2676    2685    2688      14
    2682    2676    2685    2691      18    2682    2676    2685    2703      18
    2679    2676    2670    2715      13    2679    2676    2685    2688      14
    2679    2676    2685    2691      18    2679    2676    2685    2703      18
    2676    2685    2691    2694      18    2676    2685    2691    2697      18
    2676    2685    2691    2700      18    2676    2685    2703    2706      18
    2676    2685    2703    2709      18    2676    2685    2703    2712      18
    2673    2670    2676    2679      13    2673    2670    2676    2682      13
    2673    2670    2676    2685      13    2673    2670    2715    2718       4
    2673    2670   -2715    2718       3    2673    2670   -2715    2718      17
    2673    2670    2715    2721       3    2670    2676    2685    2688      18
    2670    2715    2721    2724       2    2667    2664    2670    2673       3
    2667    2664    2670    2676       3    2667    2664    2670    2715       3
    2664    2670    2676    2679      13    2664    2670    2676    2682      13
    2784    2781    2787    2790       1    2784    2781   -2787    2790       2
    2781    2787    2793    2796       3    2766    2760    2769    2772      13
    2766    2760    2769    2775      13    2766    2760    2769    2778      13
    2763    2760    2769    2772      13    2763    2760    2769    2775      13
    2763    2760    2769    2778      13    2757    2751    2760    2763      13
    2757    2751    2760    2766      13    2757    2751    2760    2769      13
    2754    2751    2760    2763      13    2754    2751    2760    2766      13
    2754    2751    2760    2769      13    2751    2760    2769    2772      13
    2751    2760    2769    2775      13    2751    2760    2769    2778      13
    2748    2742    2751    2754      14    2748    2742    2751    2757      14
    2748    2742    2751    2760      18    2745    2742    2751    2754      14
    2745    2742    2751    2757      14    2745    2742    2751    2760      18
    2742    2751    2760    2763      13    2742    2751    2760    2766      13
    2739    2733    2727    2781      13    2739    2733    2742    2745      14
    2739    2733    2742    2748      14    2739    2733    2742    2751      18
    2736    2733    2727    2781      13    2736    2733    2742    2745      14
    2736    2733    2742    2748      14    2736    2733    2742    2751      18
    2733    2742    2751    2754      18    2733    2742    2751    2757      18
    2730    2727    2733    2736      13    2730    2727    2733    2739      13
    2730    2727    2733    2742      13    2730    2727    2781    2784       4
    2730    2727   -2781    2784       3    2730    2727   -2781    2784      17
    2730    2727    2781    2787       3    2727    2733    2742    2745      18
    2727    2733    2742    2748      18    2727    2781    2787    2790       2
    2724    2721    2727    2730       3    2724    2721    2727    2733       3
    2724    2721    2727    2781       3    2721    2727    2733    2736      13
    2721    2727    2733    2739      13    2826    2823    2829    2832       1
    2826    2823   -2829    2832       2    2823    2829    2835    2838       3
    2811    2808    2814    2817       1    2811    2808   -2814    2817       2
    2811    2808    2814    2820       1    2811    2808   -2814    2820       2
    2805    2799    2793    2823      13    2805    2799    2808    2811       7
    2805    2799   -2808    2811       3    2805    2799   -2808    2811       8
    2805    2799    2808    2814       3    2802    2799    2793    2823      13
    2802    2799    2808    2811       7    2802    2799   -2808    2811       3
    2802    2799   -2808    2811       8    2802    2799    2808    2814       3
    2799    2808    2814    2817       2    2799    2808    2814    2820       2
    2796    2793    2799    2802      13    2796    2793    2799    2805      13
    2796    2793    2799    2808      13    2796    2793    2823    2826       4
    2796    2793   -2823    2826       3    2796    2793   -2823    2826      17
    2796    2793    2823    2829       3    2793    2823    2829    2832       2
    2790    2787    2793    2796       3    2790    2787    2793    2799       3
    2790    2787    2793    2823       3    2787    2793    2799    2802      13
    2787    2793    2799    2805      13    2892    2889    2895    2898       1
    2892    2889   -2895    2898       2    2889    2895    2901    2904       3
    2874    2868    2877    2880      13    2874    2868    2877    2883      13
    2874    2868    2877    2886      13    2871    2868    2877    2880      13
    2871    2868    2877    2883      13    2871    2868    2877    2886      13
    2865    2859    2868    2871      13    2865    2859    2868    2874      13
    2865    2859    2868    2877      13    2862    2859    2868    2871      13
    2862    2859    2868    2874      13    2862    2859    2868    2877      13
    2859    2868    2877    2880      13    2859    2868    2877    2883      13
    2859    2868    2877    2886      13    2856    2850    2859    2862      14
    2856    2850    2859    2865      14    2856    2850    2859    2868      18
    2853    2850    2859    2862      14    2853    2850    2859    2865      14
    2853    2850    2859    2868      18    2850    2859    2868    2871      13
    2850    2859    2868    2874      13    2847    2841    2835    2889      13
    2847    2841    2850    2853      14    2847    2841    2850    2856      14
    2847    2841    2850    2859      18    2844    2841    2835    2889      13
    2844    2841    2850    2853      14    2844    2841    2850    2856      14
    2844    2841    2850    2859      18    2841    2850    2859    2862      18
    2841    2850    2859    2865      18    2838    2835    2841    2844      13
    2838    2835    2841    2847      13    2838    2835    2841    2850      13
    2838    2835    2889    2892       4    2838    2835   -2889    2892       3
    2838    2835   -2889    2892      17    2838    2835    2889    2895       3
    2835    2841    2850    2853      18    2835    2841    2850    2856      18
    2835    2889    2895    2898       2    2832    2829    2835    2838       3
    2832    2829    2835    2841       3    2832    2829    2835    2889       3
    2829    2835    2841    2844      13    2829    2835    2841    2847      13
    2940    2937    2943    2946       1    2940    2937   -2943    2946       2
    2937    2943    2949    2952       3    2922    2913    2907    2925      18
    2919    2913    2907    2925      18    2916    2913    2907    2925      18
    2913    2907    2925    2928      18    2913    2907    2925    2931      18
    2913    2907    2925    2934      18    2910    2907    2901    2937      13
    2910    2907    2913    2916      14    2910    2907    2913    2919      14
    2910    2907    2913    2922      14    2910    2907    2925    2928      14
    2910    2907    2925    2931      14    2910    2907    2925    2934      14
    2904    2901    2907    2910      13    2904    2901    2907    2913      13
    2904    2901    2907    2925      13    2904    2901    2937    2940       4
    2904    2901   -2937    2940       3    2904    2901   -2937    2940      17
    2904    2901    2937    2943       3    2901    2907    2913    2916      18
    2901    2907    2913    2919      18    2901    2907    2913    2922      18
    2901    2907    2925    2928      18    2901    2907    2925    2931      18
    2901    2907    2925    2934      18    2901    2937    2943    2946       2
    2898    2895    2901    2904       3    2898    2895    2901    2907       3
    2898    2895    2901    2937       3    2895    2901    2907    2910      13
    2970    2967    2973    2976       1    2970    2967   -2973    2976       2
    2967    2973    2979    2982       3    2964    2955    2949    2967      13
    2961    2955    2949    2967      13    2958    2955    2949    2967      13
    2952    2949    2955    2958      13    2952    2949    2955    2961      13
    2952    2949    2955    2964      13    2952    2949    2967    2970       4
    2952    2949   -2967    2970       3    2952    2949   -2967    2970      17
    2952    2949    2967    2973       3    2949    2967    2973    2976       2
    2946    2943    2949    2952       3    2946    2943    2949    2955       3
    2946    2943    2949    2967       3    2943    2949    2955    2958      13
    2943    2949    2955    2961      13    2943    2949    2955    2964      13
    3042    3039    3045    3048       1    3042    3039   -3045    3048       2
    3039    3045    3051    3054       3    3027    3021    3018    3030      89
    3027    3021   -3018    3030       6    3024    3021    3018    3030      89
    3024    3021   -3018    3030       6    3021    3018    3030    3033      89
    3021    3018   -3030    3033       6    3021    3018    3030    3036      89
    3021    3018   -3030    3036       6    3015    3012    3018    3021      89
    3015    3012   -3018    3021       6    3015    3012    3018    3030      89
    3015    3012   -3018    3030       6    3012    3018    3021    3024      89
    3012    3018   -3021    3024       6    3012    3018    3021    3027      89
    3012    3018   -3021    3027       6    3012    3018    3030    3033      89
    3012    3018   -3030    3033       6    3012    3018    3030    3036      89
    3012    3018   -3030    3036       6    3009    3003    3012    3015       5
    3009    3003    3012    3018       5    3006    3003    3012    3015       5
    3006    3003    3012    3018       5    3000    2994    3003    3006      13
    3000    2994    3003    3009      13    3000    2994    3003    3012      13
    2997    2994    3003    3006      13    2997    2994    3003    3009      13
    2997    2994    3003    3012      13    2994    3003    3012    3015       5
    2991    2985    2979    3039      13    2991    2985    2994    2997      14
    2991    2985    2994    3000      14    2991    2985    2994    3003      18
    2988    2985    2979    3039      13    2988    2985    2994    2997      14
    2988    2985    2994    3000      14    2988    2985    2994    3003      18
    2985    2994    3003    3006      13    2985    2994    3003    3009      13
    2982    2979    2985    2988      13    2982    2979    2985    2991      13
    2982    2979    2985    2994      13    2982    2979    3039    3042       4
    2982    2979   -3039    3042       3    2982    2979   -3039    3042      17
    2982    2979    3039    3045       3    2979    2985    2994    2997      18
    2979    2985    2994    3000      18    2979    3039    3045    3048       2
    2976    2973    2979    2982       3    2976    2973    2979    2985       3
    2976    2973    2979    3039       3    2973    2979    2985    2988      13
    2973    2979    2985    2991      13    3099    3096    3102    3105       1
    3099    3096   -3102    3105       2    3096    3102    3108    3111       3
    3081    3072    3066    3084      18    3078    3072    3066    3084      18
    3075    3072    3066    3084      18    3072    3066    3084    3087      18
    3072    3066    3084    3090      18    3072    3066    3084    3093      18
    3069    3066    3072    3075      14    3069    3066    3072    3078      14
    3069    3066    3072    3081      14    3069    3066    3084    3087      14
    3069    3066    3084    3090      14    3069    3066    3084    3093      14
    3063    3057    3051    3096      13    3063    3057    3066    3069      14
    3063    3057    3066    3072      18    3063    3057    3066    3084      18
    3060    3057    3051    3096      13    3060    3057    3066    3069      14
    3060    3057    3066    3072      18    3060    3057    3066    3084      18
    3057    3066    3072    3075      18    3057    3066    3072    3078      18
    3057    3066    3072    3081      18    3057    3066    3084    3087      18
    3057    3066    3084    3090      18    3057    3066    3084    3093      18
    3054    3051    3057    3060      13    3054    3051    3057    3063      13
    3054    3051    3057    3066      13    3054    3051    3096    3099       4
    3054    3051   -3096    3099       3    3054    3051   -3096    3099      17
    3054    3051    3096    3102       3    3051    3057    3066    3069      18
    3051    3096    3102    3105       2    3048    3045    3051    3054       3
    3048    3045    3051    3057       3    3048    3045    3051    3096       3
    3045    3051    3057    3060      13    3045    3051    3057    3063      13
    3165    3162    3168    3171       1    3165    3162   -3168    3171       2
    3162    3168    3174    3177       3    3147    3141    3150    3153      13
    3147    3141    3150    3156      13    3147    3141    3150    3159      13
    3144    3141    3150    3153      13    3144    3141    3150    3156      13
    3144    3141    3150    3159      13    3138    3132    3141    3144      13
    3138    3132    3141    3147      13    3138    3132    3141    3150      13
    3135    3132    3141    3144      13    3135    3132    3141    3147      13
    3135    3132    3141    3150      13    3132    3141    3150    3153      13
    3132    3141    3150    3156      13    3132    3141    3150    3159      13
    3129    3123    3132    3135      14    3129    3123    3132    3138      14
    3129    3123    3132    3141      18    3126    3123    3132    3135      14
    3126    3123    3132    3138      14    3126    3123    3132    3141      18
    3123    3132    3141    3144      13    3123    3132    3141    3147      13
    3120    3114    3108    3162      13    3120    3114    3123    3126      14
    3120    3114    3123    3129      14    3120    3114    3123    3132      18
    3117    3114    3108    3162      13    3117    3114    3123    3126      14
    3117    3114    3123    3129      14    3117    3114    3123    3132      18
    3114    3123    3132    3135      18    3114    3123    3132    3138      18
    3111    3108    3114    3117      13    3111    3108    3114    3120      13
    3111    3108    3114    3123      13    3111    3108    3162    3165       4
    3111    3108   -3162    3165       3    3111    3108   -3162    3165      17
    3111    3108    3162    3168       3    3108    3114    3123    3126      18
    3108    3114    3123    3129      18    3108    3162    3168    3171       2
    3105    3102    3108    3111       3    3105    3102    3108    3114       3
    3105    3102    3108    3162       3    3102    3108    3114    3117      13
    3102    3108    3114    3120      13    3231    3228    3234    3237       1
    3231    3228   -3234    3237       2    3228    3234    3240    3243       3
    3213    3207    3216    3219      13    3213    3207    3216    3222      13
    3213    3207    3216    3225      13    3210    3207    3216    3219      13
    3210    3207    3216    3222      13    3210    3207    3216    3225      13
    3204    3198    3207    3210      13    3204    3198    3207    3213      13
    3204    3198    3207    3216      13    3201    3198    3207    3210      13
    3201    3198    3207    3213      13    3201    3198    3207    3216      13
    3198    3207    3216    3219      13    3198    3207    3216    3222      13
    3198    3207    3216    3225      13    3195    3189    3198    3201      14
    3195    3189    3198    3204      14    3195    3189    3198    3207      18
    3192    3189    3198    3201      14    3192    3189    3198    3204      14
    3192    3189    3198    3207      18    3189    3198    3207    3210      13
    3189    3198    3207    3213      13    3186    3180    3174    3228      13
    3186    3180    3189    3192      14    3186    3180    3189    3195      14
    3186    3180    3189    3198      18    3183    3180    3174    3228      13
    3183    3180    3189    3192      14    3183    3180    3189    3195      14
    3183    3180    3189    3198      18    3180    3189    3198    3201      18
    3180    3189    3198    3204      18    3177    3174    3180    3183      13
    3177    3174    3180    3186      13    3177    3174    3180    3189      13
    3177    3174    3228    3231       4    3177    3174   -3228    3231       3
    3177    3174   -3228    3231      17    3177    3174    3228    3234       3
    3174    3180    3189    3192      18    3174    3180    3189    3195      18
    3174    3228    3234    3237       2    3171    3168    3174    3177       3
    3171    3168    3174    3180       3    3171    3168    3174    3228       3
    3168    3174    3180    3183      13    3168    3174    3180    3186      13
    3297    3294    3300    3303       1    3297    3294   -3300    3303       2
    3294    3300    3306    3309       3    3279    3273    3282    3285      13
    3279    3273    3282    3288      13    3279    3273    3282    3291      13
    3276    3273    3282    3285      13    3276    3273    3282    3288      13
    3276    3273    3282    3291      13    3270    3264    3273    3276      13
    3270    3264    3273    3279      13    3270    3264    3273    3282      13
    3267    3264    3273    3276      13    3267    3264    3273    3279      13
    3267    3264    3273    3282      13    3264    3273    3282    3285      13
    3264    3273    3282    3288      13    3264    3273    3282    3291      13
    3261    3255    3264    3267      14    3261    3255    3264    3270      14
    3261    3255    3264    3273      18    3258    3255    3264    3267      14
    3258    3255    3264    3270      14    3258    3255    3264    3273      18
    3255    3264    3273    3276      13    3255    3264    3273    3279      13
    3252    3246    3240    3294      13    3252    3246    3255    3258      14
    3252    3246    3255    3261      14    3252    3246    3255    3264      18
    3249    3246    3240    3294      13    3249    3246    3255    3258      14
    3249    3246    3255    3261      14    3249    3246    3255    3264      18
    3246    3255    3264    3267      18    3246    3255    3264    3270      18
    3243    3240    3246    3249      13    3243    3240    3246    3252      13
    3243    3240    3246    3255      13    3243    3240    3294    3297       4
    3243    3240   -3294    3297       3    3243    3240   -3294    3297      17
    3243    3240    3294    3300       3    3240    3246    3255    3258      18
    3240    3246    3255    3261      18    3240    3294    3300    3303       2
    3237    3234    3240    3243       3    3237    3234    3240    3246       3
    3237    3234    3240    3294       3    3234    3240    3246    3249      13
    3234    3240    3246    3252      13    3339    3336    3342    3345       1
    3339    3336   -3342    3345       2    3336    3342    3354    3357       3
    3324    3321    3327    3330       1    3324    3321   -3327    3330       2
    3324    3321    3327    3333       1    3324    3321   -3327    3333       2
    3318    3312    3306    3336      13    3318    3312    3321    3324       7
    3318    3312   -3321    3324       3    3318    3312   -3321    3324       8
    3318    3312    3321    3327       3    3315    3312    3306    3336      13
    3315    3312    3321    3324       7    3315    3312   -3321    3324       3
    3315    3312   -3321    3324       8    3315    3312    3321    3327       3
    3312    3321    3327    3330       2    3312    3321    3327    3333       2
    3309    3306    3312    3315      13    3309    3306    3312    3318      13
    3309    3306    3312    3321      13    3309    3306    3336    3339       4
    3309    3306   -3336    3339       3    3309    3306   -3336    3339      17
    3309    3306    3336    3342       3    3306    3336    3342    3345       2
    3303    3300    3306    3309       3    3303    3300    3306    3312       3
    3303    3300    3306    3336       3    3300    3306    3312    3315      13
    3300    3306    3312    3318      13    3375    3372    3369    3654     120
    3375    3372    3648    3639     121    3375    3372    3648    3651     121
    3372    3648    3639    3642       3    3372    3648    3639    3645       3
    3366    3360    3369    3372       5    3366    3360    3369    3654       5
    3363    3360    3369    3372       5    3363    3360    3369    3654       5
    3360    3369    3372    3375     120    3357    3354    3348    3378       3
    3357    3354    3360    3363     124    3357    3354    3360    3366     124
    3357    3354    3360    3369      13    3354    3348    3378    3381       2
    3351    3348    3354    3357     126    3351    3348   -3354    3357     127
    3351    3348    3378    3381       1    3351    3348   -3378    3381       2
    3348    3354    3360    3363      13    3348    3354    3360    3366      13
    3348    3378    3384    3387       3    3345    3342    3354    3348       3
    3345    3342    3354    3357       3    3345    3342    3354    3360       3
    3342    3354    3360    3363      13    3342    3354    3360    3366      13
    3420    3417    3423    3426       1    3420    3417   -3423    3426       2
    3417    3423    3429    3432       3    3405    3399    3408    3411       3
    3405    3399    3408    3414       3    3402    3399    3408    3411       3
    3402    3399    3408    3414       3    3396    3390    3384    3417      13
    3396    3390    3399    3402      14    3396    3390    3399    3405      14
    3396    3390    3399    3408      13    3393    3390    3384    3417      13
    3393    3390    3399    3402      14    3393    3390    3399    3405      14
    3393    3390    3399    3408      13    3387    3384    3390    3393      13
    3387    3384    3390    3396      13    3387    3384    3390    3399      13
    3387    3384    3417    3420       4    3387    3384   -3417    3420       3
    3387    3384   -3417    3420      17    3387    3384    3417    3423       3
    3384    3390    3399    3402      18    3384    3390    3399    3405      18
    3384    3417    3423    3426       2    3381    3378    3384    3387       3
    3381    3378    3384    3390       3    3381    3378    3384    3417       3
    3378    3384    3390    3393      13    3378    3384    3390    3396      13
    3450    3447    3453    3456       1    3450    3447   -3453    3456       2
    3447    3453    3459    3462       3    3441    3435    3429    3447      13
    3438    3435    3429    3447      13    3432    3429    3435    3438      13
    3432    3429    3435    3441      13    3432    3429    3435    3444      13
    3432    3429    3447    3450       4    3432    3429   -3447    3450       3
    3432    3429   -3447    3450      17    3432    3429    3447    3453       3
    3429    3447    3453    3456       2    3426    3423    3429    3432       3
    3426    3423    3429    3435       3    3426    3423    3429    3447       3
    3423    3429    3435    3438      13    3423    3429    3435    3441      13
    3516    3513    3519    3522       1    3516    3513   -3519    3522       2
    3513    3519    3525    3528       3    3498    3492    3501    3504      13
    3498    3492    3501    3507      13    3498    3492    3501    3510      13
    3495    3492    3501    3504      13    3495    3492    3501    3507      13
    3495    3492    3501    3510      13    3489    3483    3492    3495      13
    3489    3483    3492    3498      13    3489    3483    3492    3501      13
    3486    3483    3492    3495      13    3486    3483    3492    3498      13
    3486    3483    3492    3501      13    3483    3492    3501    3504      13
    3483    3492    3501    3507      13    3483    3492    3501    3510      13
    3480    3474    3483    3486      14    3480    3474    3483    3489      14
    3480    3474    3483    3492      18    3477    3474    3483    3486      14
    3477    3474    3483    3489      14    3477    3474    3483    3492      18
    3474    3483    3492    3495      13    3474    3483    3492    3498      13
    3471    3465    3459    3513      13    3471    3465    3474    3477      14
    3471    3465    3474    3480      14    3471    3465    3474    3483      18
    3468    3465    3459    3513      13    3468    3465    3474    3477      14
    3468    3465    3474    3480      14    3468    3465    3474    3483      18
    3465    3474    3483    3486      18    3465    3474    3483    3489      18
    3462    3459    3465    3468      13    3462    3459    3465    3471      13
    3462    3459    3465    3474      13    3462    3459    3513    3516       4
    3462    3459   -3513    3516       3    3462    3459   -3513    3516      17
    3462    3459    3513    3519       3    3459    3465    3474    3477      18
    3459    3465    3474    3480      18    3459    3513    3519    3522       2
    3456    3453    3459    3462       3    3456    3453    3459    3465       3
    3456    3453    3459    3513       3    3453    3459    3465    3468      13
    3453    3459    3465    3471      13    3546    3543    3549    3552       1
    3546    3543   -3549    3552       2    3546    3543    3549    3555       1
    3546    3543   -3549    3555       2    3540    3531    3525    3543      13
    3537    3531    3525    3543      13    3534    3531    3525    3543      13
    3528    3525    3531    3534      13    3528    3525    3531    3537      13
    3528    3525    3531    3540      13    3528    3525    3543    3546       4
    3528    3525   -3543    3546       3    3528    3525   -3543    3546      17
    3528    3525    3543    3549       3    3525    3543    3549    3552       2
    3525    3543    3549    3555       2    3522    3519    3525    3528       3
    3522    3519    3525    3531       3    3522    3519    3525    3543       3
    3519    3525    3531    3534      13    3519    3525    3531    3537      13
    3519    3525    3531    3540      13    3645    3639    3648    3651       3
    3642    3639    3648    3651       3    3636    3630    3639    3642      13
    3636    3630    3639    3645      13    3636    3630    3639    3648      13
    3633    3630    3639    3642      13    3633    3630    3639    3645      13
    3633    3630    3639    3648      13    3627    3630    3639    3642      61
    3627    3630   -3639    3642       5    3627    3630    3639    3645      61
    3627    3630   -3639    3645       5    3624    3618    3627    3630     147
    3621    3618    3627    3630     147    3618    3627    3630    3633     147
    3618    3627    3630    3636     147    3615    3609    3618    3621      13
    3615    3609    3618    3624      13    3615    3609    3618    3627      61
    3615    3609   -3618    3627       5    3612    3609    3618    3621      13
    3612    3609    3618    3624      13    3612    3609    3618    3627      61
    3612    3609   -3618    3627       5    3606    3609    3618    3621      61
    3606    3609   -3618    3621       5    3606    3609    3618    3624      61
    3606    3609   -3618    3624       5    3603    3597    3606    3609     147
    3600    3597    3606    3609     147    3597    3606    3609    3612     147
    3597    3606    3609    3615     147    3594    3588    3597    3600      13
    3594    3588    3597    3603      13    3594    3588    3597    3606      61
    3594    3588   -3597    3606       5    3591    3588    3597    3600      13
    3591    3588    3597    3603      13    3591    3588    3597    3606      61
    3591    3588   -3597    3606       5    3585    3588    3597    3600      61
    3585    3588   -3597    3600       5    3585    3588    3597    3603      61
    3585    3588   -3597    3603       5    3582    3576    3585    3588     147
    3579    3576    3585    3588     147    3576    3585    3588    3591     147
    3576    3585    3588    3594     147    3573    3567    3576    3579      13
    3573    3567    3576    3582      13    3573    3567    3576    3585      61
    3573    3567   -3576    3585       5    3570    3567    3576    3579      13
    3570    3567    3576    3582      13    3570    3567    3576    3585      61
    3570    3567   -3576    3585       5    3564    3567    3576    3579      13
    3564    3567    3576    3582      13    3561    3564    3567    3570       3
    3561    3564    3567    3573       3      12      24     -18     -21     152
      57      66     -63     -69     152     105     114    -111    -117     152
     207     216    -213    -219     153     171     180    -177    -183     152
     222     231    -228    -234     152     279     288    -285    -291     152
     324     333    -330    -336     152     354     363    -360    -366     152
     399     408    -405    -411     152     447     456    -453    -459     152
     492     501    -498    -504     152     537     546    -543    -549     152
     594     603    -600    -606     152     639     648    -645    -651     152
     672     681    -678    -684     152     717     726    -723    -729     152
     831     843    -837    -840     152     825     837    -831    -834     152
     819     831    -825    -828     152     816     825    -819    -822     152
     804     816    -810    -813     153     801     810    -804    -807     152
     774     783    -780    -786     152     873     888    -891    -894     152
     876     888    -882    -885     152     873     882    -876    -879     153
     846     855    -852    -858     152     897     906    -903    -909     152
     954     963    -960    -966     152    1026    1035   -1032   -1038     153
     999    1008   -1005   -1011     152    1041    1050   -1047   -1053     152
    1086    1095   -1092   -1098     152    1134    1143   -1140   -1146     152
    1215    1230   -1227   -1233     153    1215    1221   -1218   -1224     153
    1200    1215   -1209   -1212     153    1164    1173   -1170   -1176     152
    1236    1245   -1242   -1248     152    1293    1302   -1299   -1305     152
    1371    1377   -1374   -3564     152    1338    1356   -1344   -1347     152
    1350    1383   -1380   -1386     152    1446    1455   -1452   -1458     153
    1419    1428   -1425   -1431     152    1461    1470   -1467   -1473     152
    1491    1500   -1497   -1503     152    1536    1545   -1542   -1548     152
    1566    1575   -1572   -1578     152    1611    1620   -1617   -1623     152
    1641    1650   -1647   -1653     153    1668    1677   -1674   -1680     152
    1734    1743   -1740   -1746     152    1782    1791   -1788   -1794     152
    1884    1893   -1890   -1896     153    1848    1857   -1854   -1860     152
    1899    1908   -1905   -1911     152    1956    1965   -1962   -1968     152
    2022    2031   -2028   -2034     152    2052    2061   -2058   -2064     152
    2118    2127   -2124   -2130     152    2166    2175   -2172   -2178     152
    2211    2220   -2217   -2223     152    2256    2265   -2262   -2268     152
    2313    2322   -2319   -2325     152    2379    2388   -2385   -2391     152
    2412    2421   -2418   -2424     152    2478    2487   -2484   -2490     152
    2592    2604   -2598   -2601     152    2586    2598   -2592   -2595     152
    2580    2592   -2586   -2589     152    2577    2586   -2580   -2583     152
    2565    2577   -2571   -2574     153    2562    2571   -2565   -2568     152
    2535    2544   -2541   -2547     152    2634    2649   -2652   -2655     152
    2637    2649   -2643   -2646     152    2634    2643   -2637   -2640     153
    2607    2616   -2613   -2619     152    2658    2667   -2664   -2670     152
    2715    2724   -2721   -2727     152    2808    2817   -2814   -2820     153
    2781    2790   -2787   -2793     152    2823    2832   -2829   -2835     152
    2889    2898   -2895   -2901     152    2937    2946   -2943   -2949     152
    3018    3033   -3030   -3036     153    3018    3024   -3021   -3027     153
    3003    3018   -3012   -3015     153    2967    2976   -2973   -2979     152
    3039    3048   -3045   -3051     152    3096    3105   -3102   -3108     152
    3162    3171   -3168   -3174     152    3228    3237   -3234   -3240     152
    3321    3330   -3327   -3333     153    3294    3303   -3300   -3306     152
    3369    3375   -3372   -3648     152    3336    3354   -3342   -3345     152
    3348    3381   -3378   -3384     152    3417    3426   -3423   -3429     152
    3447    3456   -3453   -3459     152    3513    3522   -3519   -3525     152
    3543    3552   -3549   -3555     153
%FLAG DIHEDRALS_WITHOUT_HYDROGEN                                                
%FORMAT(10I8)                                                                   
      15      12      18      24       2      12      18      24      30       4
      12      18     -24      30       3      12      18     -24      30       5
      12      18     -24      30       6      12      18      24      57       4
      12      18     -24      57       3      12      18     -24      57       5
      12      18     -24      57       6       3      12      18      24       2
      60      57      63      69       2      57      63      69      75       4
      57      63     -69      75       3      57      63     -69      75       5
      57      63     -69      75       6      57      63      69     105       4
      57      63     -69     105       3      57      63     -69     105       5
      57      63     -69     105       6      39      30      24      57       9
      39      30     -24      57      10      39      30     -24      57      11
      39      30     -24      57      12      30      24      57      60       3
      30      24      57      63       4      30      24     -57      63       3
      30      24     -57      63       5      30      24     -57      63       6
      30      39      48      51      15      30      39     -48      51      16
      30      39      48      54      15      30      39     -48      54      16
      24      30      39      48      19      24      30     -39      48      20
      24      30     -39      48      21      24      30     -39      48      22
      24      57      63      69       2      18      24      30      39      23
      18      24     -30      39      24      18      24     -30      39      11
      18      24     -30      39      25      18      24      57      60       3
      18      24      57      63      26      18      24     -57      63      27
      18      24     -57      63      17      18      24     -57      63       6
     108     105     111     117       2     105     111     117     123       4
     105     111    -117     123       3     105     111    -117     123       5
     105     111    -117     123       6     105     111     117     171       4
     105     111    -117     171       3     105     111    -117     171       5
     105     111    -117     171       6      93      75      69     105      28
      93      75     -69     105      29      93      75     -69     105      30
      93      75     -69     105      31      81      75      69     105      28
      81      75     -69     105      29      81      75     -69     105      30
      81      75     -69     105      31      75      69     105     108       3
      75      69     105     111       4      75      69    -105     111       3
      75      69    -105     111       5      75      69    -105     111       6
      69     105     111     117       2      63      69      75      81      32
      63      69     -75      81      33      63      69     -75      81      30
      63      69     -75      81      34      63      69      75      93      32
      63      69     -75      93      33      63      69     -75      93      30
      63      69     -75      93      34      63      69     105     108       3
      63      69     105     111      26      63      69    -105     111      27
      63      69    -105     111      17      63      69    -105     111       6
     174     171     177     183       2     171     177     183     189       4
     171     177    -183     189       3     171     177    -183     189       5
     171     177    -183     189       6     171     177     183     222       4
     171     177    -183     222       3     171     177    -183     222       5
     171     177    -183     222       6     132     123     117     171      13
     132     141     150     159      13     123     117     171     174       3
     123     117     171     177       4     123     117    -171     177       3
     123     117    -171     177       5     123     117    -171     177       6
     123     132     141     150      35     123     132    -141     150      36
     123     132    -141     150      37     117     123     132     141      35
     117     123    -132     141      36     117     123    -132     141      37
     117     171     177     183       2     111     117     123     132      13
     111     117     171     174       3     111     117     171     177      26
     111     117    -171     177      27     111     117    -171     177      17
     111     117    -171     177       6     225     222     228     234       2
     222     228     234     240       4     222     228    -234     240       3
     222     228    -234     240       5     222     228    -234     240       6
     222     228     234     279       4     222     228    -234     279       3
     222     228    -234     279       5     222     228    -234     279       6
     198     189     183     222       9     198     189    -183     222      10
     198     189    -183     222      11     198     189    -183     222      12
     189     183     222     225       3     189     183     222     228       4
     189     183    -222     228       3     189     183    -222     228       5
     189     183    -222     228       6     189     198     207     210       4
     189     198     207     213      38     189     198    -207     213      39
     189     198    -207     213      40     189     198    -207     213      41
     183     189     198     207      42     183     189    -198     207      43
     183     189    -198     207      44     183     189    -198     207      45
     183     222     228     234       2     177     183     189     198      23
     177     183    -189     198      24     177     183    -189     198      11
     177     183    -189     198      25     177     183     222     225       3
     177     183     222     228      26     177     183    -222     228      27
     177     183    -222     228      17     177     183    -222     228       6
     282     279     285     291       2     279     285     291     297       4
     279     285    -291     297       3     279     285    -291     297       5
     279     285    -291     297       6     279     285     291     324       4
     279     285    -291     324       3     279     285    -291     324       5
     279     285    -291     324       6     249     240     234     279      46
     249     240    -234     279      47     249     240    -234     279      11
     249     240    -234     279      48     240     234     279     282       3
     240     234     279     285       4     240     234    -279     285       3
     240     234    -279     285       5     240     234    -279     285       6
     234     240     249     255      49     234     240    -249     255      50
     234     240    -249     255      51     234     240    -249     255      52
     234     240     249     267      49     234     240    -249     267      50
     234     240    -249     267      51     234     240    -249     267      52
     234     279     285     291       2     228     234     240     249      53
     228     234    -240     249      54     228     234    -240     249      11
     228     234    -240     249      55     228     234     279     282       3
     228     234     279     285      26     228     234    -279     285      27
     228     234    -279     285      17     228     234    -279     285       6
     327     324     330     336       2     324     330     336     342       4
     324     330    -336     342       3     324     330    -336     342       5
     324     330    -336     342       6     324     330     336     354       4
     324     330    -336     354       3     324     330    -336     354       5
     324     330    -336     354       6     306     297     291     324       9
     306     297    -291     324      10     306     297    -291     324      11
     306     297    -291     324      12     297     291     324     327       3
     297     291     324     330       4     297     291    -324     330       3
     297     291    -324     330       5     297     291    -324     330       6
     297     306     315     318      15     297     306    -315     318      16
     297     306     315     321      15     297     306    -315     321      16
     291     297     306     315      19     291     297    -306     315      20
     291     297    -306     315      21     291     297    -306     315      22
     291     324     330     336       2     285     291     297     306      23
     285     291    -297     306      24     285     291    -297     306      11
     285     291    -297     306      25     285     291     324     327       3
     285     291     324     330      26     285     291    -324     330      27
     285     291    -324     330      17     285     291    -324     330       6
     357     354     360     366       2     354     360     366     372       4
     354     360    -366     372       3     354     360    -366     372       5
     354     360    -366     372       6     354     360     366     399       4
     354     360    -366     399       3     354     360    -366     399       5
     354     360    -366     399       6     342     336     354     357       3
     342     336     354     360       4     342     336    -354     360       3
     342     336    -354     360       5     342     336    -354     360       6
     336     354     360     366       2     330     336     354     357       3
     330     336     354     360      26     330     336    -354     360      27
     330     336    -354     360      17     330     336    -354     360       6
     402     399     405     411       2     399     405     411     417       4
     399     405    -411     417       3     399     405    -411     417       5
     399     405    -411     417       6     399     405     411     447       4
     399     405    -411     447       3     399     405    -411     447       5
     399     405    -411     447       6     381     372     366     399       9
     381     372    -366     399      10     381     372    -366     399      11
     381     372    -366     399      12     372     366     399     402       3
     372     366     399     405       4     372     366    -399     405       3
     372     366    -399     405       5     372     366    -399     405       6
     372     381     390     393      15     372     381    -390     393      16
     372     381     390     396      15     372     381    -390     396      16
     366     372     381     390      19     366     372    -381     390      20
     366     372    -381     390      21     366     372    -381     390      22
     366     399     405     411       2     360     366     372     381      23
     360     366    -372     381      24     360     366    -372     381      11
     360     366    -372     381      25     360     366     399     402       3
     360     366     399     405      26     360     366    -399     405      27
     360     366    -399     405      17     360     366    -399     405       6
     450     447     453     459       2     447     453     459     465       4
     447     453    -459     465       3     447     453    -459     465       5
     447     453    -459     465       6     447     453     459     492       4
     447     453    -459     492       3     447     453    -459     492       5
     447     453    -459     492       6     435     417     411     447      28
     435     417    -411     447      29     435     417    -411     447      30
     435     417    -411     447      31     423     417     411     447      28
     423     417    -411     447      29     423     417    -411     447      30
     423     417    -411     447      31     417     411     447     450       3
     417     411     447     453       4     417     411    -447     453       3
     417     411    -447     453       5     417     411    -447     453       6
     411     447     453     459       2     405     411     417     423      32
     405     411    -417     423      33     405     411    -417     423      30
     405     411    -417     423      34     405     411     417     435      32
     405     411    -417     435      33     405     411    -417     435      30
     405     411    -417     435      34     405     411     447     450       3
     405     411     447     453      26     405     411    -447     453      27
     405     411    -447     453      17     405     411    -447     453       6
     495     492     498     504       2     492     498     504     510       4
     492     498    -504     510       3     492     498    -504     510       5
     492     498    -504     510       6     492     498     504     537       4
     492     498    -504     537       3     492     498    -504     537       5
     492     498    -504     537       6     474     465     459     492       9
     474     465    -459     492      10     474     465    -459     492      11
     474     465    -459     492      12     465     459     492     495       3
     465     459     492     498       4     465     459    -492     498       3
     465     459    -492     498       5     465     459    -492     498       6
     465     474     483     486      15     465     474    -483     486      16
     465     474     483     489      15     465     474    -483     489      16
     459     465     474     483      19     459     465    -474     483      20
     459     465    -474     483      21     459     465    -474     483      22
     459     492     498     504       2     453     459     465     474      23
     453     459    -465     474      24     453     459    -465     474      11
     453     459    -465     474      25     453     459     492     495       3
     453     459     492     498      26     453     459    -492     498      27
     453     459    -492     498      17     453     459    -492     498       6
     540     537     543     549       2     537     543     549     555       4
     537     543    -549     555       3     537     543    -549     555       5
     537     543    -549     555       6     537     543     549     594       4
     537     543    -549     594       3     537     543    -549     594       5
     537     543    -549     594       6     519     510     504     537       9
     519     510    -504     537      10     519     510    -504     537      11
     519     510    -504     537      12     510     504     537     540       3
     510     504     537     543       4     510     504    -537     543       3
     510     504    -537     543       5     510     504    -537     543       6
     510     519     528     531      15     510     519    -528     531      16
     510     519     528     534      15     510     519    -528     534      16
     504     510     519     528      19     504     510    -519     528      20
     504     510    -519     528      21     504     510    -519     528      22
     504     537     543     549       2     498     504     510     519      23
     498     504    -510     519      24     498     504    -510     519      11
     498     504    -510     519      25     498     504     537     540       3
     498     504     537     543      26     498     504    -537     543      27
     498     504    -537     543      17     498     504    -537     543       6
     597     594     600     606       2     594     600     606     612       4
     594     600    -606     612       3     594     600    -606     612       5
     594     600    -606     612       6     594     600     606     639       4
     594     600    -606     639       3     594     600    -606     639       5
     594     600    -606     639       6     564     555     549     594      46
     564     555    -549     594      47     564     555    -549     594      11
     564     555    -549     594      48     555     549     594     597       3
     555     549     594     600       4     555     549    -594     600       3
     555     549    -594     600       5     555     549    -594     600       6
     549     555     564     570      49     549     555    -564     570      50
     549     555    -564     570      51     549     555    -564     570      52
     549     555     564     582      49     549     555    -564     582      50
     549     555    -564     582      51     549     555    -564     582      52
     549     594     600     606       2     543     549     555     564      53
     543     549    -555     564      54     543     549    -555     564      11
     543     549    -555     564      55     543     549     594     597       3
     543     549     594     600      26     543     549    -594     600      27
     543     549    -594     600      17     543     549    -594     600       6
     642     639     645     651       2     639     645     651     657       4
     639     645    -651     657       3     639     645    -651     657       5
     639     645    -651     657       6     639     645     651     672       4
     639     645    -651     672       3     639     645    -651     672       5
     639     645    -651     672       6     621     612     606     639       9
     621     612    -606     639      10     621     612    -606     639      11
     621     612    -606     639      12     612     606     639     642       3
     612     606     639     645       4     612     606    -639     645       3
     612     606    -639     645       5     612     606    -639     645       6
     612     621     630     633      15     612     621    -630     633      16
     612     621     630     636      15     612     621    -630     636      16
     606     612     621     630      19     606     612    -621     630      20
     606     612    -621     630      21     606     612    -621     630      22
     606     639     645     651       2     600     606     612     621      23
     600     606    -612     621      24     600     606    -612     621      11
     600     606    -612     621      25     600     606     639     642       3
     600     606     639     645      26     600     606    -639     645      27
     600     606    -639     645      17     600     606    -639     645       6
     675     672     678     684       2     672     678     684     690       4
     672     678    -684     690       3     672     678    -684     690       5
     672     678    -684     690       6     672     678     684     717       4
     672     678    -684     717       3     672     678    -684     717       5
     672     678    -684     717       6     666     657     651     672      56
     666     657    -651     672      57     666     657    -651     672      58
     666     657    -651     672      59     657     651     672     675       3
     657     651     672     678       4     657     651    -672     678       3
     657     651    -672     678       5     657     651    -672     678       6
     651     672     678     684       2     645     651     657     666      66
     645     651    -657     666      67     645     651    -657     666      58
     645     651    -657     666      68     645     651     672     675       3
     645     651     672     678      26     645     651    -672     678      27
     645     651    -672     678      17     645     651    -672     678       6
     720     717     723     729       2     717     723     729     735       4
     717     723    -729     735       3     717     723    -729     735       5
     717     723    -729     735       6     717     723     729     774       4
     717     723    -729     774       3     717     723    -729     774       5
     717     723    -729     774       6     699     690     684     717       9
     699     690    -684     717      10     699     690    -684     717      11
     699     690    -684     717      12     690     684     717     720       3
     690     684     717     723       4     690     684    -717     723       3
     690     684    -717     723       5     690     684    -717     723       6
     690     699     708     711      15     690     699    -708     711      16
     690     699     708     714      15     690     699    -708     714      16
     684     690     699     708      19     684     690    -699     708      20
     684     690    -699     708      21     684     690    -699     708      22
     684     717     723     729       2     678     684     690     699      23
     678     684    -690     699      24     678     684    -690     699      11
     678     684    -690     699      25     678     684     717     720       3
     678     684     717     723      26     678     684    -717     723      27
     678     684    -717     723      17     678     684    -717     723       6
     777     774     780     786       2     774     780     786     792       4
     774     780    -786     792       3     774     780    -786     792       5
     774     780    -786     792       6     774     780     786     846       4
     774     780    -786     846       3     774     780    -786     846       5
     774     780    -786     846       6     744     735     729     774      46
     744     735    -729     774      47     744     735    -729     774      11
     744     735    -729     774      48     735     729     774     777       3
     735     729     774     780       4     735     729    -774     780       3
     735     729    -774     780       5     735     729    -774     780       6
     729     735     744     750      49     729     735    -744     750      50
     729     735    -744     750      51     729     735    -744     750      52
     729     735     744     762      49     729     735    -744     762      50
     729     735    -744     762      51     729     735    -744     762      52
     729     774     780     786       2     723     729     735     744      53
     723     729    -735     744      54     723     729    -735     744      11
     723     729    -735     744      55     723     729     774     777       3
     723     729     774     780      26     723     729    -774     780      27
     723     729    -774     780      17     723     729    -774     780       6
     849     846     852     858       2     846     852     858     864       4
     846     852    -858     864       3     846     852    -858     864       5
     846     852    -858     864       6     846     852     858     897       4
     846     852    -858     897       3     846     852    -858     897       5
     846     852    -858     897       6     825     819     816     843      69
     825     831    -837     843      69     819     816     843     837      70
     819     825    -831     837      69     816     819     825     831      69
     816     843    -837     831      71     810     804    -801     843      73
     810     816     819     825      69     810     816     843     837      70
     804     801    -843     816      75     804     801     843     837      75
     804     810     816     819      72     804     810    -816     843      72
     801     792     786     846      76     801     792    -786     846      77
     801     792    -786     846      78     801     792    -786     846      79
     801     804    -810     816      74     801     843    -816     810      70
     801     843     816     819      70     801     843     837     831      71
     792     786     846     849       3     792     786     846     852       4
     792     786    -846     852       3     792     786    -846     852       5
     792     786    -846     852       6     792     801     804     810      73
     792     801     843     816      75     792     801     843     837      75
     786     792     801     804       4     786     792    -801     804       3
     786     792    -801     804       5     786     792    -801     804       6
     786     792     801     843      80     786     792    -801     843      81
     786     792    -801     843      82     786     792    -801     843      83
     786     846     852     858       2     780     786     792     801      84
     780     786    -792     801      85     780     786    -792     801      78
     780     786    -792     801      86     780     786     846     849       3
     780     786     846     852      26     780     786    -846     852      27
     780     786    -846     852      17     780     786    -846     852       6
     900     897     903     909       2     897     903     909     915       4
     897     903    -909     915       3     897     903    -909     915       5
     897     903    -909     915       6     897     903     909     954       4
     897     903    -909     954       3     897     903    -909     954       5
     897     903    -909     954       6     882     876    -873     891      88
     876     873    -891     888      91     876     882    -888     891      87
     873     864     858     897      92     873     864    -858     897      93
     873     864    -858     897      94     873     864    -858     897      95
     873     876    -882     888      90     873     891    -888     882      89
     864     858     897     900       3     864     858     897     903       4
     864     858    -897     903       3     864     858    -897     903       5
     864     858    -897     903       6     864     873     876     882      88
     864     873     891     888      91     858     864     873     876      96
     858     864    -873     876      97     858     864    -873     876      98
     858     864    -873     876      99     858     864     873     891     100
     858     864    -873     891     101     858     864    -873     891     102
     858     864    -873     891     103     858     897     903     909       2
     852     858     864     873     104     852     858    -864     873     105
     852     858    -864     873      94     852     858    -864     873     106
     852     858     897     900       3     852     858     897     903      26
     852     858    -897     903      27     852     858    -897     903      17
     852     858    -897     903       6     957     954     960     966       2
     954     960     966     972       4     954     960    -966     972       3
     954     960    -966     972       5     954     960    -966     972       6
     954     960     966     999       4     954     960    -966     999       3
     954     960    -966     999       5     954     960    -966     999       6
     924     915     909     954      46     924     915    -909     954      47
     924     915    -909     954      11     924     915    -909     954      48
     915     909     954     957       3     915     909     954     960       4
     915     909    -954     960       3     915     909    -954     960       5
     915     909    -954     960       6     909     915     924     930      49
     909     915    -924     930      50     909     915    -924     930      51
     909     915    -924     930      52     909     915     924     942      49
     909     915    -924     942      50     909     915    -924     942      51
     909     915    -924     942      52     909     954     960     966       2
     903     909     915     924      53     903     909    -915     924      54
     903     909    -915     924      11     903     909    -915     924      55
     903     909     954     957       3     903     909     954     960      26
     903     909    -954     960      27     903     909    -954     960      17
     903     909    -954     960       6    1002     999    1005    1011       2
     999    1005    1011    1017       4     999    1005   -1011    1017       3
     999    1005   -1011    1017       5     999    1005   -1011    1017       6
     999    1005    1011    1041       4     999    1005   -1011    1041       3
     999    1005   -1011    1041       5     999    1005   -1011    1041       6
     981     972     966     999       9     981     972    -966     999      10
     981     972    -966     999      11     981     972    -966     999      12
     972     966     999    1002       3     972     966     999    1005       4
     972     966    -999    1005       3     972     966    -999    1005       5
     972     966    -999    1005       6     972     981     990     993      15
     972     981    -990     993      16     972     981     990     996      15
     972     981    -990     996      16     966     972     981     990      19
     966     972    -981     990      20     966     972    -981     990      21
     966     972    -981     990      22     966     999    1005    1011       2
     960     966     972     981      23     960     966    -972     981      24
     960     966    -972     981      11     960     966    -972     981      25
     960     966     999    1002       3     960     966     999    1005      26
     960     966    -999    1005      27     960     966    -999    1005      17
     960     966    -999    1005       6    1044    1041    1047    1053       2
    1041    1047    1053    1059       4    1041    1047   -1053    1059       3
    1041    1047   -1053    1059       5    1041    1047   -1053    1059       6
    1041    1047    1053    1086       4    1041    1047   -1053    1086       3
    1041    1047   -1053    1086       5    1041    1047   -1053    1086       6
    1026    1017    1011    1041     107    1026    1017   -1011    1041     108
    1026    1017   -1011    1041     109    1026    1017   -1011    1041     110
    1017    1011    1041    1044       3    1017    1011    1041    1047       4
    1017    1011   -1041    1047       3    1017    1011   -1041    1047       5
    1017    1011   -1041    1047       6    1011    1017    1026    1029       4
    1011    1017    1026    1032     111    1011    1017   -1026    1032     112
    1011    1017   -1026    1032     113    1011    1017   -1026    1032     114
    1011    1041    1047    1053       2    1005    1011    1017    1026     115
    1005    1011   -1017    1026     116    1005    1011   -1017    1026     109
    1005    1011   -1017    1026     117    1005    1011    1041    1044       3
    1005    1011    1041    1047      26    1005    1011   -1041    1047      27
    1005    1011   -1041    1047      17    1005    1011   -1041    1047       6
    1089    1086    1092    1098       2    1086    1092    1098    1104       4
    1086    1092   -1098    1104       3    1086    1092   -1098    1104       5
    1086    1092   -1098    1104       6    1086    1092    1098    1134       4
    1086    1092   -1098    1134       3    1086    1092   -1098    1134       5
    1086    1092   -1098    1134       6    1068    1059    1053    1086       9
    1068    1059   -1053    1086      10    1068    1059   -1053    1086      11
    1068    1059   -1053    1086      12    1059    1053    1086    1089       3
    1059    1053    1086    1092       4    1059    1053   -1086    1092       3
    1059    1053   -1086    1092       5    1059    1053   -1086    1092       6
    1059    1068    1077    1080      15    1059    1068   -1077    1080      16
    1059    1068    1077    1083      15    1059    1068   -1077    1083      16
    1053    1059    1068    1077      19    1053    1059   -1068    1077      20
    1053    1059   -1068    1077      21    1053    1059   -1068    1077      22
    1053    1086    1092    1098       2    1047    1053    1059    1068      23
    1047    1053   -1059    1068      24    1047    1053   -1059    1068      11
    1047    1053   -1059    1068      25    1047    1053    1086    1089       3
    1047    1053    1086    1092      26    1047    1053   -1086    1092      27
    1047    1053   -1086    1092      17    1047    1053   -1086    1092       6
    1137    1134    1140    1146       2    1134    1140    1146    1152       4
    1134    1140   -1146    1152       3    1134    1140   -1146    1152       5
    1134    1140   -1146    1152       6    1134    1140    1146    1164       4
    1134    1140   -1146    1164       3    1134    1140   -1146    1164       5
    1134    1140   -1146    1164       6    1122    1104    1098    1134      28
    1122    1104   -1098    1134      29    1122    1104   -1098    1134      30
    1122    1104   -1098    1134      31    1110    1104    1098    1134      28
    1110    1104   -1098    1134      29    1110    1104   -1098    1134      30
    1110    1104   -1098    1134      31    1104    1098    1134    1137       3
    1104    1098    1134    1140       4    1104    1098   -1134    1140       3
    1104    1098   -1134    1140       5    1104    1098   -1134    1140       6
    1098    1134    1140    1146       2    1092    1098    1104    1110      32
    1092    1098   -1104    1110      33    1092    1098   -1104    1110      30
    1092    1098   -1104    1110      34    1092    1098    1104    1122      32
    1092    1098   -1104    1122      33    1092    1098   -1104    1122      30
    1092    1098   -1104    1122      34    1092    1098    1134    1137       3
    1092    1098    1134    1140      26    1092    1098   -1134    1140      27
    1092    1098   -1134    1140      17    1092    1098   -1134    1140       6
    1167    1164    1170    1176       2    1164    1170    1176    1182       4
    1164    1170   -1176    1182       3    1164    1170   -1176    1182       5
    1164    1170   -1176    1182       6    1164    1170    1176    1236       4
    1164    1170   -1176    1236       3    1164    1170   -1176    1236       5
    1164    1170   -1176    1236       6    1152    1146    1164    1167       3
    1152    1146    1164    1170       4    1152    1146   -1164    1170       3
    1152    1146   -1164    1170       5    1152    1146   -1164    1170       6
    1146    1164    1170    1176       2    1140    1146    1164    1167       3
    1140    1146    1164    1170      26    1140    1146   -1164    1170      27
    1140    1146   -1164    1170      17    1140    1146   -1164    1170       6
    1239    1236    1242    1248       2    1236    1242    1248    1254       4
    1236    1242   -1248    1254       3    1236    1242   -1248    1254       5
    1236    1242   -1248    1254       6    1236    1242    1248    1293       4
    1236    1242   -1248    1293       3    1236    1242   -1248    1293       5
    1236    1242   -1248    1293       6    1200    1209    1215    1218      89
    1200    1209   -1215    1218       6    1200    1209    1215    1227      89
    1200    1209   -1215    1227       6    1191    1182    1176    1236      13
    1191    1200    1209    1215       4    1191    1200   -1209    1215       5
    1182    1176    1236    1239       3    1182    1176    1236    1242       4
    1182    1176   -1236    1242       3    1182    1176   -1236    1242       5
    1182    1176   -1236    1242       6    1182    1191    1200    1209      13
    1176    1182    1191    1200      35    1176    1182   -1191    1200      36
    1176    1182   -1191    1200      37    1176    1236    1242    1248       2
    1170    1176    1182    1191      13    1170    1176    1236    1239       3
    1170    1176    1236    1242      26    1170    1176   -1236    1242      27
    1170    1176   -1236    1242      17    1170    1176   -1236    1242       6
    1296    1293    1299    1305       2    1293    1299    1305    1311       4
    1293    1299   -1305    1311       3    1293    1299   -1305    1311       5
    1293    1299   -1305    1311       6    1293    1299    1305    1338       4
    1293    1299   -1305    1338       3    1293    1299   -1305    1338       5
    1293    1299   -1305    1338       6    1263    1254    1248    1293      46
    1263    1254   -1248    1293      47    1263    1254   -1248    1293      11
    1263    1254   -1248    1293      48    1254    1248    1293    1296       3
    1254    1248    1293    1299       4    1254    1248   -1293    1299       3
    1254    1248   -1293    1299       5    1254    1248   -1293    1299       6
    1248    1254    1263    1269      49    1248    1254   -1263    1269      50
    1248    1254   -1263    1269      51    1248    1254   -1263    1269      52
    1248    1254    1263    1281      49    1248    1254   -1263    1281      50
    1248    1254   -1263    1281      51    1248    1254   -1263    1281      52
    1248    1293    1299    1305       2    1242    1248    1254    1263      53
    1242    1248   -1254    1263      54    1242    1248   -1254    1263      11
    1242    1248   -1254    1263      55    1242    1248    1293    1296       3
    1242    1248    1293    1299      26    1242    1248   -1293    1299      27
    1242    1248   -1293    1299      17    1242    1248   -1293    1299       6
    1341    1338    1344    1356       2    1338    1344    1356    1350       4
    1338    1344   -1356    1350     118    1338    1344   -1356    1350     119
    1338    1344   -1356    1350       6    1338    1344    1356    1362       3
    1320    1311    1305    1338       9    1320    1311   -1305    1338      10
    1320    1311   -1305    1338      11    1320    1311   -1305    1338      12
    1311    1305    1338    1341       3    1311    1305    1338    1344       4
    1311    1305   -1338    1344       3    1311    1305   -1338    1344       5
    1311    1305   -1338    1344       6    1311    1320    1329    1332      15
    1311    1320   -1329    1332      16    1311    1320    1329    1335      15
    1311    1320   -1329    1335      16    1305    1311    1320    1329      19
    1305    1311   -1320    1329      20    1305    1311   -1320    1329      21
    1305    1311   -1320    1329      22    1305    1338    1344    1356       2
    1299    1305    1311    1320      23    1299    1305   -1311    1320      24
    1299    1305   -1311    1320      11    1299    1305   -1311    1320      25
    1299    1305    1338    1341       3    1299    1305    1338    1344      26
    1299    1305   -1338    1344      27    1299    1305   -1338    1344      17
    1299    1305   -1338    1344       6    1374    1371   -3558    3561     122
    1374    3564   -3561    3558     123    1374    3564    3567    3576       3
    1371    1374   -3564    3561     121    1371    1374    3564    3567     121
    1371    3558   -3561    3564     120    1362    1356    1350    1380       3
    1362    1371    1374    3564     120    1362    1371    3558    3561     122
    1356    1350    1380    1386       2    1356    1362    1371    1374     125
    1356    1362    1371    3558       5    1353    1350    1356    1362     128
    1353    1350    1380    1386       2    1350    1356    1362    1371      13
    1350    1380    1386    1392       4    1350    1380   -1386    1392       3
    1350    1380   -1386    1392       5    1350    1380   -1386    1392       6
    1350    1380    1386    1419       4    1350    1380   -1386    1419       3
    1350    1380   -1386    1419       5    1350    1380   -1386    1419       6
    1344    1356    1350    1353      27    1344    1356    1350    1380     129
    1344    1356   -1350    1380     130    1344    1356   -1350    1380     131
    1344    1356   -1350    1380       6    1344    1356    1362    1371      13
    1422    1419    1425    1431       2    1419    1425    1431    1437       4
    1419    1425   -1431    1437       3    1419    1425   -1431    1437       5
    1419    1425   -1431    1437       6    1419    1425    1431    1461       4
    1419    1425   -1431    1461       3    1419    1425   -1431    1461       5
    1419    1425   -1431    1461       6    1401    1392    1386    1419       9
    1401    1392   -1386    1419      10    1401    1392   -1386    1419      11
    1401    1392   -1386    1419      12    1392    1386    1419    1422       3
    1392    1386    1419    1425       4    1392    1386   -1419    1425       3
    1392    1386   -1419    1425       5    1392    1386   -1419    1425       6
    1392    1401    1410    1413      15    1392    1401   -1410    1413      16
    1392    1401    1410    1416      15    1392    1401   -1410    1416      16
    1386    1392    1401    1410      19    1386    1392   -1401    1410      20
    1386    1392   -1401    1410      21    1386    1392   -1401    1410      22
    1386    1419    1425    1431       2    1380    1386    1392    1401      23
    1380    1386   -1392    1401      24    1380    1386   -1392    1401      11
    1380    1386   -1392    1401      25    1380    1386    1419    1422       3
    1380    1386    1419    1425      26    1380    1386   -1419    1425      27
    1380    1386   -1419    1425      17    1380    1386   -1419    1425       6
    1464    1461    1467    1473       2    1461    1467    1473    1479       4
    1461    1467   -1473    1479       3    1461    1467   -1473    1479       5
    1461    1467   -1473    1479       6    1461    1467    1473    1491       4
    1461    1467   -1473    1491       3    1461    1467   -1473    1491       5
    1461    1467   -1473    1491       6    1446    1437    1431    1461     107
    1446    1437   -1431    1461     108    1446    1437   -1431    1461     109
    1446    1437   -1431    1461     110    1437    1431    1461    1464       3
    1437    1431    1461    1467       4    1437    1431   -1461    1467       3
    1437    1431   -1461    1467       5    1437    1431   -1461    1467       6
    1431    1437    1446    1449       4    1431    1437    1446    1452     111
    1431    1437   -1446    1452     112    1431    1437   -1446    1452     113
    1431    1437   -1446    1452     114    1431    1461    1467    1473       2
    1425    1431    1437    1446     115    1425    1431   -1437    1446     116
    1425    1431   -1437    1446     109    1425    1431   -1437    1446     117
    1425    1431    1461    1464       3    1425    1431    1461    1467      26
    1425    1431   -1461    1467      27    1425    1431   -1461    1467      17
    1425    1431   -1461    1467       6    1494    1491    1497    1503       2
    1491    1497    1503    1509       4    1491    1497   -1503    1509       3
    1491    1497   -1503    1509       5    1491    1497   -1503    1509       6
    1491    1497    1503    1536       4    1491    1497   -1503    1536       3
    1491    1497   -1503    1536       5    1491    1497   -1503    1536       6
    1479    1473    1491    1494       3    1479    1473    1491    1497       4
    1479    1473   -1491    1497       3    1479    1473   -1491    1497       5
    1479    1473   -1491    1497       6    1473    1491    1497    1503       2
    1467    1473    1491    1494       3    1467    1473    1491    1497      26
    1467    1473   -1491    1497      27    1467    1473   -1491    1497      17
    1467    1473   -1491    1497       6    1539    1536    1542    1548       2
    1536    1542    1548    1554       4    1536    1542   -1548    1554       3
    1536    1542   -1548    1554       5    1536    1542   -1548    1554       6
    1536    1542    1548    1566       4    1536    1542   -1548    1566       3
    1536    1542   -1548    1566       5    1536    1542   -1548    1566       6
    1518    1509    1503    1536       9    1518    1509   -1503    1536      10
    1518    1509   -1503    1536      11    1518    1509   -1503    1536      12
    1509    1503    1536    1539       3    1509    1503    1536    1542       4
    1509    1503   -1536    1542       3    1509    1503   -1536    1542       5
    1509    1503   -1536    1542       6    1509    1518    1527    1530      15
    1509    1518   -1527    1530      16    1509    1518    1527    1533      15
    1509    1518   -1527    1533      16    1503    1509    1518    1527      19
    1503    1509   -1518    1527      20    1503    1509   -1518    1527      21
    1503    1509   -1518    1527      22    1503    1536    1542    1548       2
    1497    1503    1509    1518      23    1497    1503   -1509    1518      24
    1497    1503   -1509    1518      11    1497    1503   -1509    1518      25
    1497    1503    1536    1539       3    1497    1503    1536    1542      26
    1497    1503   -1536    1542      27    1497    1503   -1536    1542      17
    1497    1503   -1536    1542       6    1569    1566    1572    1578       2
    1566    1572    1578    1584       4    1566    1572   -1578    1584       3
    1566    1572   -1578    1584       5    1566    1572   -1578    1584       6
    1566    1572    1578    1611       4    1566    1572   -1578    1611       3
    1566    1572   -1578    1611       5    1566    1572   -1578    1611       6
    1563    1554    1548    1566     132    1563    1554   -1548    1566     133
    1563    1554   -1548    1566     134    1563    1554   -1548    1566     135
    1563    3444    3435    3429     136    1563    3444   -3435    3429     137
    1563    3444   -3435    3429     138    1563    3444   -3435    3429     139
    1554    1548    1566    1569       3    1554    1548    1566    1572       4
    1554    1548   -1566    1572       3    1554    1548   -1566    1572       5
    1554    1548   -1566    1572       6    1554    1563    3444    3435     141
    1554    1563   -3444    3435     142    1554    1563   -3444    3435     143
    1554    1563   -3444    3435     144    1548    1554    1563    3444     136
    1548    1554   -1563    3444     137    1548    1554   -1563    3444     138
    1548    1554   -1563    3444     139    1548    1566    1572    1578       2
    1542    1548    1554    1563     145    1542    1548   -1554    1563     146
    1542    1548   -1554    1563     134    1542    1548   -1554    1563      16
    1542    1548    1566    1569       3    1542    1548    1566    1572      26
    1542    1548   -1566    1572      27    1542    1548   -1566    1572      17
    1542    1548   -1566    1572       6    1614    1611    1617    1623       2
    1611    1617    1623    1629       4    1611    1617   -1623    1629       3
    1611    1617   -1623    1629       5    1611    1617   -1623    1629       6
    1611    1617    1623    1641       4    1611    1617   -1623    1641       3
    1611    1617   -1623    1641       5    1611    1617   -1623    1641       6
    1593    1584    1578    1611       9    1593    1584   -1578    1611      10
    1593    1584   -1578    1611      11    1593    1584   -1578    1611      12
    1584    1578    1611    1614       3    1584    1578    1611    1617       4
    1584    1578   -1611    1617       3    1584    1578   -1611    1617       5
    1584    1578   -1611    1617       6    1584    1593    1602    1605      15
    1584    1593   -1602    1605      16    1584    1593    1602    1608      15
    1584    1593   -1602    1608      16    1578    1584    1593    1602      19
    1578    1584   -1593    1602      20    1578    1584   -1593    1602      21
    1578    1584   -1593    1602      22    1578    1611    1617    1623       2
    1572    1578    1584    1593      23    1572    1578   -1584    1593      24
    1572    1578   -1584    1593      11    1572    1578   -1584    1593      25
    1572    1578    1611    1614       3    1572    1578    1611    1617      26
    1572    1578   -1611    1617      27    1572    1578   -1611    1617      17
    1572    1578   -1611    1617       6    1629    1623    1641    1644       3
    1629    1623    1641    1647       4    1629    1623   -1641    1647       3
    1629    1623   -1641    1647       5    1629    1623   -1641    1647       6
    1617    1623    1641    1644       3    1617    1623    1641    1647      26
    1617    1623   -1641    1647      27    1617    1623   -1641    1647      17
    1617    1623   -1641    1647       6    1671    1668    1674    1680       2
    1668    1674    1680    1686       4    1668    1674   -1680    1686       3
    1668    1674   -1680    1686       5    1668    1674   -1680    1686       6
    1668    1674    1680    1734       4    1668    1674   -1680    1734       3
    1668    1674   -1680    1734       5    1668    1674   -1680    1734       6
    1659    1668    1674    1680       2    1737    1734    1740    1746       2
    1734    1740    1746    1752       4    1734    1740   -1746    1752       3
    1734    1740   -1746    1752       5    1734    1740   -1746    1752       6
    1734    1740    1746    1782       4    1734    1740   -1746    1782       3
    1734    1740   -1746    1782       5    1734    1740   -1746    1782       6
    1695    1686    1680    1734      13    1695    1704    1713    1722      13
    1686    1680    1734    1737       3    1686    1680    1734    1740       4
    1686    1680   -1734    1740       3    1686    1680   -1734    1740       5
    1686    1680   -1734    1740       6    1686    1695    1704    1713      35
    1686    1695   -1704    1713      36    1686    1695   -1704    1713      37
    1680    1686    1695    1704      35    1680    1686   -1695    1704      36
    1680    1686   -1695    1704      37    1680    1734    1740    1746       2
    1674    1680    1686    1695      13    1674    1680    1734    1737       3
    1674    1680    1734    1740      26    1674    1680   -1734    1740      27
    1674    1680   -1734    1740      17    1674    1680   -1734    1740       6
    1785    1782    1788    1794       2    1782    1788    1794    1800       4
    1782    1788   -1794    1800       3    1782    1788   -1794    1800       5
    1782    1788   -1794    1800       6    1782    1788    1794    1848       4
    1782    1788   -1794    1848       3    1782    1788   -1794    1848       5
    1782    1788   -1794    1848       6    1770    1752    1746    1782      28
    1770    1752   -1746    1782      29    1770    1752   -1746    1782      30
    1770    1752   -1746    1782      31    1758    1752    1746    1782      28
    1758    1752   -1746    1782      29    1758    1752   -1746    1782      30
    1758    1752   -1746    1782      31    1752    1746    1782    1785       3
    1752    1746    1782    1788       4    1752    1746   -1782    1788       3
    1752    1746   -1782    1788       5    1752    1746   -1782    1788       6
    1746    1782    1788    1794       2    1740    1746    1752    1758      32
    1740    1746   -1752    1758      33    1740    1746   -1752    1758      30
    1740    1746   -1752    1758      34    1740    1746    1752    1770      32
    1740    1746   -1752    1770      33    1740    1746   -1752    1770      30
    1740    1746   -1752    1770      34    1740    1746    1782    1785       3
    1740    1746    1782    1788      26    1740    1746   -1782    1788      27
    1740    1746   -1782    1788      17    1740    1746   -1782    1788       6
    1851    1848    1854    1860       2    1848    1854    1860    1866       4
    1848    1854   -1860    1866       3    1848    1854   -1860    1866       5
    1848    1854   -1860    1866       6    1848    1854    1860    1899       4
    1848    1854   -1860    1899       3    1848    1854   -1860    1899       5
    1848    1854   -1860    1899       6    1809    1800    1794    1848      13
    1809    1818    1827    1836      13    1800    1794    1848    1851       3
    1800    1794    1848    1854       4    1800    1794   -1848    1854       3
    1800    1794   -1848    1854       5    1800    1794   -1848    1854       6
    1800    1809    1818    1827      35    1800    1809   -1818    1827      36
    1800    1809   -1818    1827      37    1794    1800    1809    1818      35
    1794    1800   -1809    1818      36    1794    1800   -1809    1818      37
    1794    1848    1854    1860       2    1788    1794    1800    1809      13
    1788    1794    1848    1851       3    1788    1794    1848    1854      26
    1788    1794   -1848    1854      27    1788    1794   -1848    1854      17
    1788    1794   -1848    1854       6    1902    1899    1905    1911       2
    1899    1905    1911    1917       4    1899    1905   -1911    1917       3
    1899    1905   -1911    1917       5    1899    1905   -1911    1917       6
    1899    1905    1911    1956       4    1899    1905   -1911    1956       3
    1899    1905   -1911    1956       5    1899    1905   -1911    1956       6
    1875    1866    1860    1899       9    1875    1866   -1860    1899      10
    1875    1866   -1860    1899      11    1875    1866   -1860    1899      12
    1866    1860    1899    1902       3    1866    1860    1899    1905       4
    1866    1860   -1899    1905       3    1866    1860   -1899    1905       5
    1866    1860   -1899    1905       6    1866    1875    1884    1887       4
    1866    1875    1884    1890      38    1866    1875   -1884    1890      39
    1866    1875   -1884    1890      40    1866    1875   -1884    1890      41
    1860    1866    1875    1884      42    1860    1866   -1875    1884      43
    1860    1866   -1875    1884      44    1860    1866   -1875    1884      45
    1860    1899    1905    1911       2    1854    1860    1866    1875      23
    1854    1860   -1866    1875      24    1854    1860   -1866    1875      11
    1854    1860   -1866    1875      25    1854    1860    1899    1902       3
    1854    1860    1899    1905      26    1854    1860   -1899    1905      27
    1854    1860   -1899    1905      17    1854    1860   -1899    1905       6
    1959    1956    1962    1968       2    1956    1962    1968    1974       4
    1956    1962   -1968    1974       3    1956    1962   -1968    1974       5
    1956    1962   -1968    1974       6    1956    1962    1968    2022       4
    1956    1962   -1968    2022       3    1956    1962   -1968    2022       5
    1956    1962   -1968    2022       6    1926    1917    1911    1956      46
    1926    1917   -1911    1956      47    1926    1917   -1911    1956      11
    1926    1917   -1911    1956      48    1917    1911    1956    1959       3
    1917    1911    1956    1962       4    1917    1911   -1956    1962       3
    1917    1911   -1956    1962       5    1917    1911   -1956    1962       6
    1911    1917    1926    1932      49    1911    1917   -1926    1932      50
    1911    1917   -1926    1932      51    1911    1917   -1926    1932      52
    1911    1917    1926    1944      49    1911    1917   -1926    1944      50
    1911    1917   -1926    1944      51    1911    1917   -1926    1944      52
    1911    1956    1962    1968       2    1905    1911    1917    1926      53
    1905    1911   -1917    1926      54    1905    1911   -1917    1926      11
    1905    1911   -1917    1926      55    1905    1911    1956    1959       3
    1905    1911    1956    1962      26    1905    1911   -1956    1962      27
    1905    1911   -1956    1962      17    1905    1911   -1956    1962       6
    2025    2022    2028    2034       2    2022    2028    2034    2040       4
    2022    2028   -2034    2040       3    2022    2028   -2034    2040       5
    2022    2028   -2034    2040       6    2022    2028    2034    2052       4
    2022    2028   -2034    2052       3    2022    2028   -2034    2052       5
    2022    2028   -2034    2052       6    1983    1974    1968    2022      13
    1983    1992    2001    2010      13    1974    1968    2022    2025       3
    1974    1968    2022    2028       4    1974    1968   -2022    2028       3
    1974    1968   -2022    2028       5    1974    1968   -2022    2028       6
    1974    1983    1992    2001      35    1974    1983   -1992    2001      36
    1974    1983   -1992    2001      37    1968    1974    1983    1992      35
    1968    1974   -1983    1992      36    1968    1974   -1983    1992      37
    1968    2022    2028    2034       2    1962    1968    1974    1983      13
    1962    1968    2022    2025       3    1962    1968    2022    2028      26
    1962    1968   -2022    2028      27    1962    1968   -2022    2028      17
    1962    1968   -2022    2028       6    2055    2052    2058    2064       2
    2052    2058    2064    2070       4    2052    2058   -2064    2070       3
    2052    2058   -2064    2070       5    2052    2058   -2064    2070       6
    2052    2058    2064    2118       4    2052    2058   -2064    2118       3
    2052    2058   -2064    2118       5    2052    2058   -2064    2118       6
    2040    2034    2052    2055       3    2040    2034    2052    2058       4
    2040    2034   -2052    2058       3    2040    2034   -2052    2058       5
    2040    2034   -2052    2058       6    2034    2052    2058    2064       2
    2028    2034    2052    2055       3    2028    2034    2052    2058      26
    2028    2034   -2052    2058      27    2028    2034   -2052    2058      17
    2028    2034   -2052    2058       6    2121    2118    2124    2130       2
    2118    2124    2130    2136       4    2118    2124   -2130    2136       3
    2118    2124   -2130    2136       5    2118    2124   -2130    2136       6
    2118    2124    2130    2166       4    2118    2124   -2130    2166       3
    2118    2124   -2130    2166       5    2118    2124   -2130    2166       6
    2079    2070    2064    2118      13    2079    2088    2097    2106      13
    2070    2064    2118    2121       3    2070    2064    2118    2124       4
    2070    2064   -2118    2124       3    2070    2064   -2118    2124       5
    2070    2064   -2118    2124       6    2070    2079    2088    2097      35
    2070    2079   -2088    2097      36    2070    2079   -2088    2097      37
    2064    2070    2079    2088      35    2064    2070   -2079    2088      36
    2064    2070   -2079    2088      37    2064    2118    2124    2130       2
    2058    2064    2070    2079      13    2058    2064    2118    2121       3
    2058    2064    2118    2124      26    2058    2064   -2118    2124      27
    2058    2064   -2118    2124      17    2058    2064   -2118    2124       6
    2169    2166    2172    2178       2    2166    2172    2178    2184       4
    2166    2172   -2178    2184       3    2166    2172   -2178    2184       5
    2166    2172   -2178    2184       6    2166    2172    2178    2211       4
    2166    2172   -2178    2211       3    2166    2172   -2178    2211       5
    2166    2172   -2178    2211       6    2154    2136    2130    2166      28
    2154    2136   -2130    2166      29    2154    2136   -2130    2166      30
    2154    2136   -2130    2166      31    2142    2136    2130    2166      28
    2142    2136   -2130    2166      29    2142    2136   -2130    2166      30
    2142    2136   -2130    2166      31    2136    2130    2166    2169       3
    2136    2130    2166    2172       4    2136    2130   -2166    2172       3
    2136    2130   -2166    2172       5    2136    2130   -2166    2172       6
    2130    2166    2172    2178       2    2124    2130    2136    2142      32
    2124    2130   -2136    2142      33    2124    2130   -2136    2142      30
    2124    2130   -2136    2142      34    2124    2130    2136    2154      32
    2124    2130   -2136    2154      33    2124    2130   -2136    2154      30
    2124    2130   -2136    2154      34    2124    2130    2166    2169       3
    2124    2130    2166    2172      26    2124    2130   -2166    2172      27
    2124    2130   -2166    2172      17    2124    2130   -2166    2172       6
    2214    2211    2217    2223       2    2211    2217    2223    2229       4
    2211    2217   -2223    2229       3    2211    2217   -2223    2229       5
    2211    2217   -2223    2229       6    2211    2217    2223    2256       4
    2211    2217   -2223    2256       3    2211    2217   -2223    2256       5
    2211    2217   -2223    2256       6    2193    2184    2178    2211       9
    2193    2184   -2178    2211      10    2193    2184   -2178    2211      11
    2193    2184   -2178    2211      12    2184    2178    2211    2214       3
    2184    2178    2211    2217       4    2184    2178   -2211    2217       3
    2184    2178   -2211    2217       5    2184    2178   -2211    2217       6
    2184    2193    2202    2205      15    2184    2193   -2202    2205      16
    2184    2193    2202    2208      15    2184    2193   -2202    2208      16
    2178    2184    2193    2202      19    2178    2184   -2193    2202      20
    2178    2184   -2193    2202      21    2178    2184   -2193    2202      22
    2178    2211    2217    2223       2    2172    2178    2184    2193      23
    2172    2178   -2184    2193      24    2172    2178   -2184    2193      11
    2172    2178   -2184    2193      25    2172    2178    2211    2214       3
    2172    2178    2211    2217      26    2172    2178   -2211    2217      27
    2172    2178   -2211    2217      17    2172    2178   -2211    2217       6
    2259    2256    2262    2268       2    2256    2262    2268    2274       4
    2256    2262   -2268    2274       3    2256    2262   -2268    2274       5
    2256    2262   -2268    2274       6    2256    2262    2268    2313       4
    2256    2262   -2268    2313       3    2256    2262   -2268    2313       5
    2256    2262   -2268    2313       6    2238    2229    2223    2256       9
    2238    2229   -2223    2256      10    2238    2229   -2223    2256      11
    2238    2229   -2223    2256      12    2229    2223    2256    2259       3
    2229    2223    2256    2262       4    2229    2223   -2256    2262       3
    2229    2223   -2256    2262       5    2229    2223   -2256    2262       6
    2229    2238    2247    2250      15    2229    2238   -2247    2250      16
    2229    2238    2247    2253      15    2229    2238   -2247    2253      16
    2223    2229    2238    2247      19    2223    2229   -2238    2247      20
    2223    2229   -2238    2247      21    2223    2229   -2238    2247      22
    2223    2256    2262    2268       2    2217    2223    2229    2238      23
    2217    2223   -2229    2238      24    2217    2223   -2229    2238      11
    2217    2223   -2229    2238      25    2217    2223    2256    2259       3
    2217    2223    2256    2262      26    2217    2223   -2256    2262      27
    2217    2223   -2256    2262      17    2217    2223   -2256    2262       6
    2316    2313    2319    2325       2    2313    2319    2325    2331       4
    2313    2319   -2325    2331       3    2313    2319   -2325    2331       5
    2313    2319   -2325    2331       6    2313    2319    2325    2379       4
    2313    2319   -2325    2379       3    2313    2319   -2325    2379       5
    2313    2319   -2325    2379       6    2283    2274    2268    2313      46
    2283    2274   -2268    2313      47    2283    2274   -2268    2313      11
    2283    2274   -2268    2313      48    2274    2268    2313    2316       3
    2274    2268    2313    2319       4    2274    2268   -2313    2319       3
    2274    2268   -2313    2319       5    2274    2268   -2313    2319       6
    2268    2274    2283    2289      49    2268    2274   -2283    2289      50
    2268    2274   -2283    2289      51    2268    2274   -2283    2289      52
    2268    2274    2283    2301      49    2268    2274   -2283    2301      50
    2268    2274   -2283    2301      51    2268    2274   -2283    2301      52
    2268    2313    2319    2325       2    2262    2268    2274    2283      53
    2262    2268   -2274    2283      54    2262    2268   -2274    2283      11
    2262    2268   -2274    2283      55    2262    2268    2313    2316       3
    2262    2268    2313    2319      26    2262    2268   -2313    2319      27
    2262    2268   -2313    2319      17    2262    2268   -2313    2319       6
    2382    2379    2385    2391       2    2379    2385    2391    2397       4
    2379    2385   -2391    2397       3    2379    2385   -2391    2397       5
    2379    2385   -2391    2397       6    2379    2385    2391    2412       4
    2379    2385   -2391    2412       3    2379    2385   -2391    2412       5
    2379    2385   -2391    2412       6    2340    2331    2325    2379      13
    2340    2349    2358    2367      13    2331    2325    2379    2382       3
    2331    2325    2379    2385       4    2331    2325   -2379    2385       3
    2331    2325   -2379    2385       5    2331    2325   -2379    2385       6
    2331    2340    2349    2358      35    2331    2340   -2349    2358      36
    2331    2340   -2349    2358      37    2325    2331    2340    2349      35
    2325    2331   -2340    2349      36    2325    2331   -2340    2349      37
    2325    2379    2385    2391       2    2319    2325    2331    2340      13
    2319    2325    2379    2382       3    2319    2325    2379    2385      26
    2319    2325   -2379    2385      27    2319    2325   -2379    2385      17
    2319    2325   -2379    2385       6    2415    2412    2418    2424       2
    2412    2418    2424    2430       4    2412    2418   -2424    2430       3
    2412    2418   -2424    2430       5    2412    2418   -2424    2430       6
    2412    2418    2424    2478       4    2412    2418   -2424    2478       3
    2412    2418   -2424    2478       5    2412    2418   -2424    2478       6
    2406    2397    2391    2412      56    2406    2397   -2391    2412      57
    2406    2397   -2391    2412      58    2406    2397   -2391    2412      59
    2397    2391    2412    2415       3    2397    2391    2412    2418       4
    2397    2391   -2412    2418       3    2397    2391   -2412    2418       5
    2397    2391   -2412    2418       6    2391    2412    2418    2424       2
    2385    2391    2397    2406      66    2385    2391   -2397    2406      67
    2385    2391   -2397    2406      58    2385    2391   -2397    2406      68
    2385    2391    2412    2415       3    2385    2391    2412    2418      26
    2385    2391   -2412    2418      27    2385    2391   -2412    2418      17
    2385    2391   -2412    2418       6    2481    2478    2484    2490       2
    2478    2484    2490    2496       4    2478    2484   -2490    2496       3
    2478    2484   -2490    2496       5    2478    2484   -2490    2496       6
    2478    2484    2490    2535       4    2478    2484   -2490    2535       3
    2478    2484   -2490    2535       5    2478    2484   -2490    2535       6
    2439    2430    2424    2478      13    2439    2448    2457    2466      13
    2430    2424    2478    2481       3    2430    2424    2478    2484       4
    2430    2424   -2478    2484       3    2430    2424   -2478    2484       5
    2430    2424   -2478    2484       6    2430    2439    2448    2457      35
    2430    2439   -2448    2457      36    2430    2439   -2448    2457      37
    2424    2430    2439    2448      35    2424    2430   -2439    2448      36
    2424    2430   -2439    2448      37    2424    2478    2484    2490       2
    2418    2424    2430    2439      13    2418    2424    2478    2481       3
    2418    2424    2478    2484      26    2418    2424   -2478    2484      27
    2418    2424   -2478    2484      17    2418    2424   -2478    2484       6
    2538    2535    2541    2547       2    2535    2541    2547    2553       4
    2535    2541   -2547    2553       3    2535    2541   -2547    2553       5
    2535    2541   -2547    2553       6    2535    2541    2547    2607       4
    2535    2541   -2547    2607       3    2535    2541   -2547    2607       5
    2535    2541   -2547    2607       6    2505    2496    2490    2535      46
    2505    2496   -2490    2535      47    2505    2496   -2490    2535      11
    2505    2496   -2490    2535      48    2496    2490    2535    2538       3
    2496    2490    2535    2541       4    2496    2490   -2535    2541       3
    2496    2490   -2535    2541       5    2496    2490   -2535    2541       6
    2490    2496    2505    2511      49    2490    2496   -2505    2511      50
    2490    2496   -2505    2511      51    2490    2496   -2505    2511      52
    2490    2496    2505    2523      49    2490    2496   -2505    2523      50
    2490    2496   -2505    2523      51    2490    2496   -2505    2523      52
    2490    2535    2541    2547       2    2484    2490    2496    2505      53
    2484    2490   -2496    2505      54    2484    2490   -2496    2505      11
    2484    2490   -2496    2505      55    2484    2490    2535    2538       3
    2484    2490    2535    2541      26    2484    2490   -2535    2541      27
    2484    2490   -2535    2541      17    2484    2490   -2535    2541       6
    2610    2607    2613    2619       2    2607    2613    2619    2625       4
    2607    2613   -2619    2625       3    2607    2613   -2619    2625       5
    2607    2613   -2619    2625       6    2607    2613    2619    2658       4
    2607    2613   -2619    2658       3    2607    2613   -2619    2658       5
    2607    2613   -2619    2658       6    2586    2580    2577    2604      69
    2586    2592   -2598    2604      69    2580    2577    2604    2598      70
    2580    2586   -2592    2598      69    2577    2580    2586    2592      69
    2577    2604   -2598    2592      71    2571    2565   -2562    2604      73
    2571    2577    2580    2586      69    2571    2577    2604    2598      70
    2565    2562   -2604    2577      75    2565    2562    2604    2598      75
    2565    2571    2577    2580      72    2565    2571   -2577    2604      72
    2562    2553    2547    2607      76    2562    2553   -2547    2607      77
    2562    2553   -2547    2607      78    2562    2553   -2547    2607      79
    2562    2565   -2571    2577      74    2562    2604   -2577    2571      70
    2562    2604    2577    2580      70    2562    2604    2598    2592      71
    2553    2547    2607    2610       3    2553    2547    2607    2613       4
    2553    2547   -2607    2613       3    2553    2547   -2607    2613       5
    2553    2547   -2607    2613       6    2553    2562    2565    2571      73
    2553    2562    2604    2577      75    2553    2562    2604    2598      75
    2547    2553    2562    2565       4    2547    2553   -2562    2565       3
    2547    2553   -2562    2565       5    2547    2553   -2562    2565       6
    2547    2553    2562    2604      80    2547    2553   -2562    2604      81
    2547    2553   -2562    2604      82    2547    2553   -2562    2604      83
    2547    2607    2613    2619       2    2541    2547    2553    2562      84
    2541    2547   -2553    2562      85    2541    2547   -2553    2562      78
    2541    2547   -2553    2562      86    2541    2547    2607    2610       3
    2541    2547    2607    2613      26    2541    2547   -2607    2613      27
    2541    2547   -2607    2613      17    2541    2547   -2607    2613       6
    2661    2658    2664    2670       2    2658    2664    2670    2676       4
    2658    2664   -2670    2676       3    2658    2664   -2670    2676       5
    2658    2664   -2670    2676       6    2658    2664    2670    2715       4
    2658    2664   -2670    2715       3    2658    2664   -2670    2715       5
    2658    2664   -2670    2715       6    2643    2637   -2634    2652      88
    2637    2634   -2652    2649      91    2637    2643   -2649    2652      87
    2634    2625    2619    2658      92    2634    2625   -2619    2658      93
    2634    2625   -2619    2658      94    2634    2625   -2619    2658      95
    2634    2637   -2643    2649      90    2634    2652   -2649    2643      89
    2625    2619    2658    2661       3    2625    2619    2658    2664       4
    2625    2619   -2658    2664       3    2625    2619   -2658    2664       5
    2625    2619   -2658    2664       6    2625    2634    2637    2643      88
    2625    2634    2652    2649      91    2619    2625    2634    2637      96
    2619    2625   -2634    2637      97    2619    2625   -2634    2637      98
    2619    2625   -2634    2637      99    2619    2625    2634    2652     100
    2619    2625   -2634    2652     101    2619    2625   -2634    2652     102
[truncated: 205,681 more chars]
