# Supplementary material for: Folded-state compatibility and unfolded-state constraint govern staple-based stabilization: guidelines from a coiled-coil model
Source: RSC Chem Biol. 2026 Feb 24;7(4):737–50. doi: 10.1039/d5cb00326a (PMC12980645; doi:10.1039/d5cb00326a)
Supplement: CB-007-D5CB00326A-s050 [file CB-007-D5CB00326A-s050.pdb]

REMARK   1 File created by GaussView 6.1.1
HETATM    1  H1  ACE     1      67.033  10.644  72.907                       H
HETATM    2  CH3 ACE     1      66.548   9.763  72.543                       C
HETATM    3  H2  ACE     1      66.755   9.647  71.500                       H
HETATM    4  H3  ACE     1      65.492   9.851  72.689                       H
HETATM    5  C   ACE     1      67.072   8.536  73.309                       C
HETATM    6  O   ACE     1      66.488   8.154  74.357                       O
ATOM      7  N   GLU     2      68.147   7.873  72.868                       N
ATOM      8  H   GLU     2      68.611   8.166  72.032                       H
ATOM      9  CA  GLU     2      68.637   6.711  73.623                       C
ATOM     10  HA  GLU     2      68.151   5.824  73.278                       H
ATOM     11  CB  GLU     2      70.161   6.555  73.434                       C
ATOM     12  HB2 GLU     2      70.655   7.440  73.773                       H
ATOM     13  HB3 GLU     2      70.500   5.715  74.004                       H
ATOM     14  CG  GLU     2      70.487   6.324  71.945                       C
ATOM     15  HG2 GLU     2      69.981   5.448  71.598                       H
ATOM     16  HG3 GLU     2      70.166   7.172  71.374                       H
ATOM     17  CD  GLU     2      72.008   6.134  71.781                       C
ATOM     18  OE1 GLU     2      72.524   4.939  71.833                       O
ATOM     19  OE2 GLU     2      72.777   7.165  71.591                       O
ATOM     20  C   GLU     2      68.328   6.932  75.115                       C
ATOM     21  O   GLU     2      67.266   6.478  75.619                       O
ATOM     22  N   VAL     3      69.193   7.617  75.866                       N
ATOM     23  H   VAL     3      70.022   7.990  75.449                       H
ATOM     24  CA  VAL     3      68.933   7.834  77.295                       C
ATOM     25  HA  VAL     3      69.408   7.066  77.867                       H
ATOM     26  CB  VAL     3      69.495   9.212  77.697                       C
ATOM     27  HB  VAL     3      69.029   9.973  77.107                       H
ATOM     28  CG1 VAL     3      69.198   9.471  79.186                       C
ATOM     29 HG11 VAL     3      69.583  10.429  79.466                       H
ATOM     30 HG12 VAL     3      68.139   9.452  79.344                       H
ATOM     31 HG13 VAL     3      69.661   8.713  79.780                       H
ATOM     32  CG2 VAL     3      71.018   9.236  77.454                       C
ATOM     33 HG21 VAL     3      71.409  10.194  77.727                       H
ATOM     34 HG22 VAL     3      71.487   8.478  78.045                       H
ATOM     35 HG23 VAL     3      71.216   9.053  76.418                       H
ATOM     36  C   VAL     3      67.415   7.799  77.567                       C
ATOM     37  O   VAL     3      66.993   7.401  78.685                       O
ATOM     38  N   LYS     4      66.546   8.190  76.627                       N
ATOM     39  H   LYS     4      66.882   8.505  75.740                       H
ATOM     40  CA  LYS     4      65.097   8.161  76.896                       C
ATOM     41  HA  LYS     4      64.925   8.298  77.943                       H
ATOM     42  CB  LYS     4      64.412   9.301  76.116                       C
ATOM     43  HB2 LYS     4      64.836  10.237  76.415                       H
ATOM     44  HB3 LYS     4      64.563   9.159  75.066                       H
ATOM     45  CG  LYS     4      62.901   9.307  76.426                       C
ATOM     46  HG2 LYS     4      62.471   8.376  76.121                       H
ATOM     47  HG3 LYS     4      62.755   9.440  77.478                       H
ATOM     48  CD  LYS     4      62.222  10.462  75.666                       C
ATOM     49  HD2 LYS     4      62.654  11.392  75.971                       H
ATOM     50  HD3 LYS     4      62.366  10.331  74.613                       H
ATOM     51  CE  LYS     4      60.714  10.470  75.980                       C
ATOM     52  HE2 LYS     4      60.281   9.540  75.674                       H
ATOM     53  HE3 LYS     4      60.569  10.601  77.033                       H
ATOM     54  NZ  LYS     4      60.070  11.574  75.255                       N
ATOM     55  HZ1 LYS     4      60.207  11.451  74.272                       H
ATOM     56  HZ2 LYS     4      59.090  11.578  75.456                       H
ATOM     57  HZ3 LYS     4      60.473  12.442  75.542                       H
ATOM     58  C   LYS     4      64.516   6.799  76.453                       C
ATOM     59  O   LYS     4      63.501   6.325  77.024                       O
ATOM     60  N   GLN     5      65.109   6.123  75.461                       N
ATOM     61  H   GLN     5      65.913   6.513  75.016                       H
ATOM     62  CA  GLN     5      64.605   4.812  75.014                       C
ATOM     63  HA  GLN     5      63.542   4.765  75.133                       H
ATOM     64  CB  GLN     5      64.962   4.626  73.528                       C
ATOM     65  HB2 GLN     5      64.499   5.401  72.952                       H
ATOM     66  HB3 GLN     5      66.024   4.679  73.410                       H
ATOM     67  CG  GLN     5      64.464   3.257  73.036                       C
ATOM     68  HG2 GLN     5      64.923   2.480  73.610                       H
ATOM     69  HG3 GLN     5      63.399   3.203  73.149                       H
ATOM     70  CD  GLN     5      64.833   3.088  71.551                       C
ATOM     71  OE1 GLN     5      65.870   3.641  71.093                       O
ATOM     72  NE2 GLN     5      64.055   2.355  70.748                       N
ATOM     73 HE21 GLN     5      64.296   2.243  69.783                       H
ATOM     74 HE22 GLN     5      63.232   1.919  71.113                       H
ATOM     75  C   GLN     5      65.262   3.704  75.867                       C
ATOM     76  O   GLN     5      64.676   2.606  76.051                       O
ATOM     77  N   LEU     6      66.455   3.935  76.418                       N
ATOM     78  H   LEU     6      66.920   4.802  76.235                       H
ATOM     79  CA  LEU     6      67.098   2.947  77.301                       C
ATOM     80  HA  LEU     6      66.852   1.953  76.989                       H
ATOM     81  CB  LEU     6      68.625   3.135  77.254                       C
ATOM     82  HB2 LEU     6      68.865   4.140  77.531                       H
ATOM     83  HB3 LEU     6      69.091   2.455  77.937                       H
ATOM     84  CG  LEU     6      69.143   2.850  75.834                       C
ATOM     85  HG  LEU     6      68.667   3.509  75.138                       H
ATOM     86  CD1 LEU     6      70.665   3.070  75.792                       C
ATOM     87 HD11 LEU     6      71.029   2.866  74.807                       H
ATOM     88 HD12 LEU     6      70.885   4.084  76.051                       H
ATOM     89 HD13 LEU     6      71.140   2.413  76.491                       H
ATOM     90  CD2 LEU     6      68.829   1.387  75.461                       C
ATOM     91 HD21 LEU     6      69.192   1.184  74.476                       H
ATOM     92 HD22 LEU     6      69.308   0.732  76.159                       H
ATOM     93 HD23 LEU     6      67.772   1.228  75.492                       H
ATOM     94  C   LEU     6      66.601   3.165  78.739                       C
ATOM     95  O   LEU     6      66.640   2.216  79.566                       O
ATOM     96  N   GLU     7      66.122   4.354  79.117                       N
ATOM     97  H   GLU     7      66.000   5.085  78.446                       H
ATOM     98  CA  GLU     7      65.771   4.574  80.523                       C
ATOM     99  HA  GLU     7      66.456   4.035  81.145                       H
ATOM    100  CB  GLU     7      65.851   6.075  80.847                       C
ATOM    101  HB2 GLU     7      66.842   6.431  80.659                       H
ATOM    102  HB3 GLU     7      65.157   6.610  80.231                       H
ATOM    103  CG  GLU     7      65.498   6.292  82.331                       C
ATOM    104  HG2 GLU     7      64.507   5.933  82.518                       H
ATOM    105  HG3 GLU     7      66.193   5.757  82.944                       H
ATOM    106  CD  GLU     7      65.571   7.793  82.664                       C
ATOM    107  OE1 GLU     7      64.514   8.541  82.531                       O
ATOM    108  OE2 GLU     7      66.689   8.314  83.078                       O
ATOM    109  C   GLU     7      64.347   4.069  80.795                       C
ATOM    110  O   GLU     7      64.057   3.646  81.946                       O
ATOM    111  N   ALA     8      63.406   4.061  79.844                       N
ATOM    112  H   ALA     8      63.591   4.404  78.924                       H
ATOM    113  CA  ALA     8      62.093   3.523  80.209                       C
ATOM    114  HA  ALA     8      61.936   3.693  81.254                       H
ATOM    115  CB  ALA     8      60.978   4.212  79.399                       C
ATOM    116  HB1 ALA     8      60.028   3.809  79.684                       H
ATOM    117  HB2 ALA     8      60.991   5.264  79.594                       H
ATOM    118  HB3 ALA     8      61.139   4.041  78.355                       H
ATOM    119  C   ALA     8      62.066   2.016  79.924                       C
ATOM    120  O   ALA     8      61.497   1.244  80.739                       O
ATOM    121  N   GLU     9      62.622   1.504  78.817                       N
ATOM    122  H   GLU     9      62.975   2.096  78.092                       H
ATOM    123  CA  GLU     9      62.679   0.045  78.699                       C
ATOM    124  HA  GLU     9      61.720  -0.319  78.399                       H
ATOM    125  CB  GLU     9      63.731  -0.379  77.660                       C
ATOM    126  HB2 GLU     9      63.467   0.019  76.702                       H
ATOM    127  HB3 GLU     9      64.690  -0.004  77.950                       H
ATOM    128  CG  GLU     9      63.786  -1.914  77.579                       C
ATOM    129  HG2 GLU     9      64.054  -2.312  78.535                       H
ATOM    130  HG3 GLU     9      62.826  -2.291  77.292                       H
ATOM    131  CD  GLU     9      64.837  -2.332  76.535                       C
ATOM    132  OE1 GLU     9      65.875  -1.578  76.320                       O
ATOM    133  OE2 GLU     9      64.687  -3.438  75.867                       O
ATOM    134  C   GLU     9      63.074  -0.515  80.070                       C
ATOM    135  O   GLU     9      62.534  -1.548  80.545                       O
ATOM    136  N   VAL    10      64.036   0.141  80.728                       N
ATOM    137  H   VAL    10      64.529   0.872  80.257                       H
ATOM    138  CA  VAL    10      64.404  -0.181  82.106                       C
ATOM    139  HA  VAL    10      65.049  -1.035  82.112                       H
ATOM    140  CB  VAL    10      65.133   1.031  82.712                       C
ATOM    141  HB  VAL    10      64.466   1.867  82.745                       H
ATOM    142  CG1 VAL    10      65.605   0.692  84.136                       C
ATOM    143 HG11 VAL    10      66.109   1.537  84.555                       H
ATOM    144 HG12 VAL    10      64.761   0.443  84.743                       H
ATOM    145 HG13 VAL    10      66.276  -0.141  84.098                       H
ATOM    146  CG2 VAL    10      66.348   1.390  81.836                       C
ATOM    147 HG21 VAL    10      66.853   2.234  82.255                       H
ATOM    148 HG22 VAL    10      67.017   0.558  81.792                       H
ATOM    149 HG23 VAL    10      66.013   1.631  80.847                       H
ATOM    150  C   VAL    10      63.134  -0.446  82.929                       C
ATOM    151  O   VAL    10      63.115  -1.270  83.881                       O
ATOM    152  N   GLU    11      62.059   0.268  82.588                       N
ATOM    153  H   GLU    11      62.105   0.832  81.764                       H
ATOM    154  CA  GLU    11      60.822   0.284  83.377                       C
ATOM    155  HA  GLU    11      61.037   0.075  84.402                       H
ATOM    156  CB  GLU    11      60.220   1.689  83.254                       C
ATOM    157  HB2 GLU    11      60.001   1.902  82.229                       H
ATOM    158  HB3 GLU    11      59.320   1.751  83.829                       H
ATOM    159  CG  GLU    11      61.256   2.699  83.785                       C
ATOM    160  HG2 GLU    11      61.480   2.473  84.806                       H
ATOM    161  HG3 GLU    11      62.151   2.631  83.199                       H
ATOM    162  CD  GLU    11      60.691   4.126  83.691                       C
ATOM    163  OE1 GLU    11      60.026   4.627  84.689                       O
ATOM    164  OE2 GLU    11      60.881   4.830  82.614                       O
ATOM    165  C   GLU    11      59.839  -0.769  82.845                       C
ATOM    166  O   GLU    11      58.964  -1.266  83.603                       O
ATOM    167  N   GLU    12      59.932  -1.157  81.577                       N
ATOM    168  H   GLU    12      60.627  -0.749  80.985                       H
ATOM    169  CA  GLU    12      59.041  -2.189  81.043                       C
ATOM    170  HA  GLU    12      58.069  -2.108  81.480                       H
ATOM    171  CB  GLU    12      58.933  -2.020  79.520                       C
ATOM    172  HB2 GLU    12      58.535  -1.053  79.295                       H
ATOM    173  HB3 GLU    12      59.905  -2.118  79.081                       H
ATOM    174  CG  GLU    12      57.999  -3.100  78.950                       C
ATOM    175  HG2 GLU    12      58.392  -4.069  79.177                       H
ATOM    176  HG3 GLU    12      57.028  -2.997  79.387                       H
ATOM    177  CD  GLU    12      57.900  -2.928  77.425                       C
ATOM    178  OE1 GLU    12      58.733  -3.554  76.645                       O
ATOM    179  OE2 GLU    12      56.984  -2.158  76.915                       O
ATOM    180  C   GLU    12      59.649  -3.553  81.388                       C
ATOM    181  O   GLU    12      58.932  -4.583  81.488                       O
ATOM    182  N   LEU    13      60.964  -3.602  81.591                       N
ATOM    183  H   LEU    13      61.504  -2.767  81.490                       H
ATOM    184  CA  LEU    13      61.635  -4.844  81.970                       C
ATOM    185  HA  LEU    13      61.146  -5.681  81.518                       H
ATOM    186  CB  LEU    13      63.094  -4.770  81.484                       C
ATOM    187  HB2 LEU    13      63.584  -3.946  81.960                       H
ATOM    188  HB3 LEU    13      63.604  -5.677  81.730                       H
ATOM    189  CG  LEU    13      63.106  -4.556  79.957                       C
ATOM    190  HG  LEU    13      62.585  -3.651  79.722                       H
ATOM    191  CD1 LEU    13      64.560  -4.449  79.461                       C
ATOM    192 HD11 LEU    13      64.565  -4.297  78.402                       H
ATOM    193 HD12 LEU    13      65.040  -3.621  79.941                       H
ATOM    194 HD13 LEU    13      65.084  -5.350  79.695                       H
ATOM    195  CD2 LEU    13      62.413  -5.741  79.262                       C
ATOM    196 HD21 LEU    13      62.420  -5.587  78.203                       H
ATOM    197 HD22 LEU    13      62.934  -6.645  79.494                       H
ATOM    198 HD23 LEU    13      61.402  -5.814  79.605                       H
ATOM    199  C   LEU    13      61.586  -4.987  83.508                       C
ATOM    200  O   LEU    13      61.601  -6.123  84.048                       O
ATOM    201  N   GLU    14      61.518  -3.876  84.255                       N
ATOM    202  H   GLU    14      61.524  -2.985  83.802                       H
ATOM    203  CA  GLU    14      61.430  -3.930  85.727                       C
ATOM    204  HA  GLU    14      61.950  -4.791  86.092                       H
ATOM    205  CB  GLU    14      62.061  -2.661  86.313                       C
ATOM    206  HB2 GLU    14      61.541  -1.802  85.944                       H
ATOM    207  HB3 GLU    14      61.993  -2.687  87.381                       H
ATOM    208  CG  GLU    14      63.537  -2.588  85.894                       C
ATOM    209  HG2 GLU    14      64.055  -3.447  86.265                       H
ATOM    210  HG3 GLU    14      63.605  -2.565  84.826                       H
ATOM    211  CD  GLU    14      64.167  -1.313  86.478                       C
ATOM    212  OE1 GLU    14      63.435  -0.254  86.664                       O
ATOM    213  OE2 GLU    14      65.431  -1.294  86.785                       O
ATOM    214  C   GLU    14      59.953  -4.006  86.149                       C
ATOM    215  O   GLU    14      59.626  -4.543  87.239                       O
ATOM    216  N   SER    15      59.024  -3.505  85.336                       N
ATOM    217  H   SER    15      59.303  -3.070  84.479                       H
ATOM    218  CA  SER    15      57.597  -3.600  85.665                       C
ATOM    219  HA  SER    15      57.441  -3.492  86.718                       H
ATOM    220  CB  SER    15      56.824  -2.489  84.928                       C
ATOM    221  HB2 SER    15      57.188  -1.533  85.243                       H
ATOM    222  HB3 SER    15      56.964  -2.595  83.873                       H
ATOM    223  OG  SER    15      55.431  -2.594  85.239                       O
ATOM    224  HG  SER    15      54.948  -1.901  84.785                       H
ATOM    225  C   SER    15      57.116  -4.983  85.215                       C
ATOM    226  O   SER    15      56.079  -5.503  85.703                       O
ATOM    227  N   GLU    16      57.849  -5.629  84.305                       N
ATOM    228  H   GLU    16      58.679  -5.199  83.947                       H
ATOM    229  CA  GLU    16      57.470  -6.962  83.836                       C
ATOM    230  HA  GLU    16      56.405  -7.036  83.778                       H
ATOM    231  CB  GLU    16      58.088  -7.207  82.447                       C
ATOM    232  HB2 GLU    16      57.718  -6.481  81.755                       H
ATOM    233  HB3 GLU    16      59.154  -7.126  82.514                       H
ATOM    234  CG  GLU    16      57.713  -8.621  81.969                       C
ATOM    235  HG2 GLU    16      58.078  -9.343  82.670                       H
ATOM    236  HG3 GLU    16      56.649  -8.703  81.894                       H
ATOM    237  CD  GLU    16      58.348  -8.881  80.591                       C
ATOM    238  OE1 GLU    16      58.547  -7.893  79.770                       O
ATOM    239  OE2 GLU    16      58.686 -10.090  80.248                       O
ATOM    240  C   GLU    16      57.999  -8.025  84.815                       C
ATOM    241  O   GLU    16      57.394  -9.124  84.915                       O
ATOM    242  N   LEU    17      59.092  -7.808  85.561                       N
ATOM    243  H   LEU    17      59.564  -6.927  85.540                       H
ATOM    244  CA  LEU    17      59.575  -8.904  86.410                       C
ATOM    245  HA  LEU    17      59.331  -9.832  85.935                       H
ATOM    246  CB  LEU    17      61.101  -8.788  86.578                       C
ATOM    247  HB2 LEU    17      61.334  -7.875  87.084                       H
ATOM    248  HB3 LEU    17      61.463  -9.616  87.152                       H
ATOM    249  CG  LEU    17      61.766  -8.779  85.188                       C
ATOM    250  HG  LEU    17      61.394  -7.949  84.625                       H
ATOM    251  CD1 LEU    17      63.291  -8.643  85.351                       C
ATOM    252 HD11 LEU    17      63.752  -8.627  84.386                       H
ATOM    253 HD12 LEU    17      63.515  -7.733  85.868                       H
ATOM    254 HD13 LEU    17      63.665  -9.473  85.911                       H
ATOM    255  CD2 LEU    17      61.442 -10.087  84.446                       C
ATOM    256 HD21 LEU    17      61.903 -10.072  83.480                       H
ATOM    257 HD22 LEU    17      61.816 -10.918  85.006                       H
ATOM    258 HD23 LEU    17      60.382 -10.180  84.333                       H
ATOM    259  C   LEU    17      58.892  -8.842  87.793                       C
ATOM    260  O   LEU    17      58.546  -9.907  88.367                       O
ATOM    261  N   TRP    18      58.668  -7.663  88.393                       N
ATOM    262  H   TRP    18      59.081  -6.828  88.028                       H
ATOM    263  CA  TRP    18      57.810  -7.600  89.587                       C
ATOM    264  HA  TRP    18      58.378  -7.839  90.463                       H
ATOM    265  CB  TRP    18      57.231  -6.181  89.730                       C
ATOM    266  HB2 TRP    18      56.702  -5.925  88.836                       H
ATOM    267  HB3 TRP    18      56.561  -6.150  90.563                       H
ATOM    268  CG  TRP    18      58.377  -5.176  89.968                       C
ATOM    269  CD1 TRP    18      59.583  -5.418  90.645                       C
ATOM    270  HD1 TRP    18      59.880  -6.348  91.083                       H
ATOM    271  NE1 TRP    18      60.305  -4.274  90.655                       N
ATOM    272  HE1 TRP    18      61.204  -4.156  91.075                       H
ATOM    273  CE2 TRP    18      59.613  -3.322  90.005                       C
ATOM    274  CZ2 TRP    18      59.956  -1.994  89.769                       C
ATOM    275  HZ2 TRP    18      60.880  -1.589  90.124                       H
ATOM    276  CH2 TRP    18      59.042  -1.199  89.043                       C
ATOM    277  HH2 TRP    18      59.273  -0.174  88.840                       H
ATOM    278  CZ3 TRP    18      57.818  -1.752  88.579                       C
ATOM    279  HZ3 TRP    18      57.135  -1.142  88.025                       H
ATOM    280  CE3 TRP    18      57.500  -3.100  88.845                       C
ATOM    281  HE3 TRP    18      56.580  -3.530  88.506                       H
ATOM    282  CD2 TRP    18      58.424  -3.849  89.564                       C
ATOM    283  C   TRP    18      56.656  -8.603  89.417                       C
ATOM    284  O   TRP    18      56.122  -9.151  90.417                       O
ATOM    285  N   HID    19      56.234  -8.876  88.179                       N
ATOM    286  H   HID    19      56.697  -8.452  87.401                       H
ATOM    287  CA  HID    19      55.103  -9.781  87.933                       C
ATOM    288  HA  HID    19      54.401  -9.719  88.739                       H
ATOM    289  CB  HID    19      54.419  -9.368  86.619                       C
ATOM    290  HB2 HID    19      55.127  -9.428  85.819                       H
ATOM    291  HB3 HID    19      53.597 -10.022  86.419                       H
ATOM    292  CG  HID    19      53.910  -7.920  86.745                       C
ATOM    293  ND1 HID    19      53.808  -7.036  85.764                       N
ATOM    294  HD1 HID    19      54.047  -7.193  84.806                       H
ATOM    295  CE1 HID    19      53.333  -5.894  86.279                       C
ATOM    296  HE1 HID    19      53.152  -5.000  85.719                       H
ATOM    297  NE2 HID    19      53.115  -6.034  87.606                       N
ATOM    298  CD2 HID    19      53.470  -7.294  87.906                       C
ATOM    299  HD2 HID    19      53.423  -7.740  88.878                       H
ATOM    300  C   HID    19      55.625 -11.221  87.821                       C
ATOM    301  O   HID    19      54.888 -12.194  88.126                       O
ATOM    302  N   LEU    20      56.875 -11.419  87.402                       N
ATOM    303  H   LEU    20      57.438 -10.633  87.144                       H
ATOM    304  CA  LEU    20      57.443 -12.769  87.329                       C
ATOM    305  HA  LEU    20      56.680 -13.476  87.076                       H
ATOM    306  CB  LEU    20      58.545 -12.804  86.262                       C
ATOM    307  HB2 LEU    20      59.317 -12.111  86.524                       H
ATOM    308  HB3 LEU    20      58.955 -13.791  86.209                       H
ATOM    309  CG  LEU    20      57.953 -12.416  84.898                       C
ATOM    310  HG  LEU    20      57.558 -11.422  84.950                       H
ATOM    311  CD1 LEU    20      59.061 -12.477  83.832                       C
ATOM    312 HD11 LEU    20      58.656 -12.204  82.881                       H
ATOM    313 HD12 LEU    20      59.846 -11.799  84.095                       H
ATOM    314 HD13 LEU    20      59.451 -13.472  83.782                       H
ATOM    315  CD2 LEU    20      56.823 -13.393  84.525                       C
ATOM    316 HD21 LEU    20      56.415 -13.119  83.574                       H
ATOM    317 HD22 LEU    20      57.213 -14.387  84.473                       H
ATOM    318 HD23 LEU    20      56.055 -13.349  85.268                       H
ATOM    319  C   LEU    20      58.034 -13.112  88.698                       C
ATOM    320  O   LEU    20      58.140 -14.305  89.084                       O
ATOM    321  N   GLU    21      58.418 -12.101  89.474                       N
ATOM    322  H   GLU    21      58.338 -11.165  89.135                       H
ATOM    323  CA  GLU    21      58.933 -12.336  90.820                       C
ATOM    324  HA  GLU    21      59.509 -13.238  90.847                       H
ATOM    325  CB  GLU    21      59.815 -11.149  91.241                       C
ATOM    326  HB2 GLU    21      59.233 -10.251  91.223                       H
ATOM    327  HB3 GLU    21      60.187 -11.315  92.230                       H
ATOM    328  CG  GLU    21      60.996 -11.008  90.266                       C
ATOM    329  HG2 GLU    21      61.578 -11.905  90.276                       H
ATOM    330  HG3 GLU    21      60.625 -10.835  89.276                       H
ATOM    331  CD  GLU    21      61.873  -9.821  90.701                       C
ATOM    332  OE1 GLU    21      61.335  -8.806  91.313                       O
ATOM    333  OE2 GLU    21      63.151  -9.831  90.457                       O
ATOM    334  C   GLU    21      57.736 -12.461  91.766                       C
ATOM    335  O   GLU    21      57.822 -13.120  92.835                       O
ATOM    336  N   ASN    22      56.595 -11.863  91.421                       N
ATOM    337  H   ASN    22      56.546 -11.345  90.567                       H
ATOM    338  CA  ASN    22      55.414 -11.966  92.274                       C
ATOM    339  HA  ASN    22      55.712 -12.015  93.300                       H
ATOM    340  CB  ASN    22      54.523 -10.730  92.061                       C
ATOM    341  HB2 ASN    22      54.230 -10.673  91.034                       H
ATOM    342  HB3 ASN    22      53.651 -10.808  92.676                       H
ATOM    343  CG  ASN    22      55.312  -9.464  92.445                       C
ATOM    344  OD1 ASN    22      56.200  -9.525  93.334                       O
ATOM    345  ND2 ASN    22      55.053  -8.301  91.838                       N
ATOM    346 HD21 ASN    22      55.565  -7.481  92.091                       H
ATOM    347 HD22 ASN    22      54.347  -8.253  91.131                       H
ATOM    348  C   ASN    22      54.637 -13.244  91.915                       C
ATOM    349  O   ASN    22      53.945 -13.807  92.802                       O
ATOM    350  N   GLU    23      54.682 -13.784  90.684                       N
ATOM    351  H   GLU    23      55.205 -13.360  89.946                       H
ATOM    352  CA  GLU    23      53.931 -15.028  90.478                       C
ATOM    353  HA  GLU    23      53.081 -15.014  91.127                       H
ATOM    354  CB  GLU    23      53.474 -15.165  89.015                       C
ATOM    355  HB2 GLU    23      52.832 -14.350  88.757                       H
ATOM    356  HB3 GLU    23      54.330 -15.162  88.374                       H
ATOM    357  CG  GLU    23      52.718 -16.498  88.852                       C
ATOM    358  HG2 GLU    23      53.364 -17.308  89.124                       H
ATOM    359  HG3 GLU    23      51.856 -16.502  89.487                       H
ATOM    360  CD  GLU    23      52.280 -16.669  87.387                       C
ATOM    361  OE1 GLU    23      52.984 -16.135  86.432                       O
ATOM    362  OE2 GLU    23      51.207 -17.347  87.103                       O
ATOM    363  C   GLU    23      54.812 -16.237  90.821                       C
ATOM    364  O   GLU    23      54.300 -17.199  91.450                       O
ATOM    365  N   VAL    24      56.101 -16.322  90.461                       N
ATOM    366  H   VAL    24      56.526 -15.645  89.860                       H
ATOM    367  CA  VAL    24      56.845 -17.471  90.979                       C
ATOM    368  HA  VAL    24      56.599 -18.337  90.400                       H
ATOM    369  CB  VAL    24      58.368 -17.231  90.897                       C
ATOM    370  HB  VAL    24      58.622 -16.357  91.459                       H
ATOM    371  CG1 VAL    24      59.118 -18.446  91.475                       C
ATOM    372 HG11 VAL    24      60.173 -18.277  91.412                       H
ATOM    373 HG12 VAL    24      58.840 -18.585  92.498                       H
ATOM    374 HG13 VAL    24      58.864 -19.322  90.915                       H
ATOM    375  CG2 VAL    24      58.780 -17.036  89.424                       C
ATOM    376 HG21 VAL    24      59.837 -16.874  89.367                       H
ATOM    377 HG22 VAL    24      58.524 -17.911  88.864                       H
ATOM    378 HG23 VAL    24      58.267 -16.190  89.019                       H
ATOM    379  C   VAL    24      56.429 -17.656  92.450                       C
ATOM    380  O   VAL    24      56.230 -18.798  92.937                       O
ATOM    381  N   ALA    25      56.304 -16.545  93.196                       N
ATOM    382  H   ALA    25      56.577 -15.668  92.799                       H
ATOM    383  CA  ALA    25      55.801 -16.569  94.578                       C
ATOM    384  HA  ALA    25      56.586 -16.892  95.229                       H
ATOM    385  CB  ALA    25      55.347 -15.151  94.970                       C
ATOM    386  HB1 ALA    25      54.985 -15.157  95.977                       H
ATOM    387  HB2 ALA    25      56.174 -14.478  94.892                       H
ATOM    388  HB3 ALA    25      54.565 -14.833  94.312                       H
ATOM    389  C   ALA    25      54.587 -17.506  94.698                       C
ATOM    390  O   ALA    25      54.380 -18.166  95.750                       O
ATOM    391  N   ARG    26      53.743 -17.581  93.668                       N
ATOM    392  H   ARG    26      53.976 -17.121  92.810                       H
ATOM    393  CA  ARG    26      52.466 -18.301  93.772                       C
ATOM    394  HA  ARG    26      52.124 -18.294  94.785                       H
ATOM    395  CB  ARG    26      51.434 -17.565  92.890                       C
ATOM    396  HB2 ARG    26      51.364 -16.549  93.219                       H
ATOM    397  HB3 ARG    26      51.752 -17.590  91.867                       H
ATOM    398  CG  ARG    26      50.047 -18.221  93.017                       C
ATOM    399  HG2 ARG    26      50.084 -19.228  92.654                       H
ATOM    400  HG3 ARG    26      49.745 -18.225  94.044                       H
ATOM    401  CD  ARG    26      49.034 -17.397  92.194                       C
ATOM    402  HD2 ARG    26      49.020 -16.394  92.563                       H
ATOM    403  HD3 ARG    26      49.329 -17.397  91.164                       H
ATOM    404  NE  ARG    26      47.686 -17.974  92.314                       N
ATOM    405  HE  ARG    26      47.567 -18.959  92.432                       H
ATOM    406  CZ  ARG    26      46.616 -17.165  92.263                       C
ATOM    407  NH1 ARG    26      46.784 -15.841  92.164                       N
ATOM    408 HH11 ARG    26      47.706 -15.456  92.114                       H
ATOM    409 HH12 ARG    26      45.988 -15.236  92.140                       H
ATOM    410  NH2 ARG    26      45.378 -17.671  92.313                       N
ATOM    411 HH21 ARG    26      45.241 -18.659  92.374                       H
ATOM    412 HH22 ARG    26      44.587 -17.057  92.289                       H
ATOM    413  C   ARG    26      52.648 -19.756  93.308                       C
ATOM    414  O   ARG    26      51.877 -20.658  93.725                       O
ATOM    415  N   LEU    27      53.639 -20.053  92.463                       N
ATOM    416  H   LEU    27      54.274 -19.340  92.174                       H
ATOM    417  CA  LEU    27      53.807 -21.422  91.958                       C
ATOM    418  HA  LEU    27      52.848 -21.888  91.858                       H
ATOM    419  CB  LEU    27      54.500 -21.366  90.586                       C
ATOM    420  HB2 LEU    27      55.470 -20.927  90.691                       H
ATOM    421  HB3 LEU    27      54.597 -22.358  90.197                       H
ATOM    422  CG  LEU    27      53.656 -20.509  89.625                       C
ATOM    423  HG  LEU    27      53.579 -19.514  90.015                       H
ATOM    424  CD1 LEU    27      54.331 -20.472  88.243                       C
ATOM    425 HD11 LEU    27      53.748 -19.869  87.578                       H
ATOM    426 HD12 LEU    27      55.312 -20.054  88.335                       H
ATOM    427 HD13 LEU    27      54.401 -21.466  87.855                       H
ATOM    428  CD2 LEU    27      52.248 -21.112  89.489                       C
ATOM    429 HD21 LEU    27      51.665 -20.508  88.825                       H
ATOM    430 HD22 LEU    27      52.321 -22.104  89.099                       H
ATOM    431 HD23 LEU    27      51.777 -21.140  90.450                       H
ATOM    432  C   LEU    27      54.671 -22.237  92.940                       C
ATOM    433  O   LEU    27      54.540 -23.487  93.008                       O
ATOM    434  N   GLU    28      55.552 -21.612  93.725                       N
ATOM    435  H   GLU    28      55.635 -20.615  93.687                       H
ATOM    436  CA  GLU    28      56.395 -22.379  94.654                       C
ATOM    437  HA  GLU    28      56.636 -23.327  94.225                       H
ATOM    438  CB  GLU    28      57.691 -21.598  94.927                       C
ATOM    439  HB2 GLU    28      57.452 -20.648  95.359                       H
ATOM    440  HB3 GLU    28      58.304 -22.154  95.604                       H
ATOM    441  CG  GLU    28      58.449 -21.386  93.604                       C
ATOM    442  HG2 GLU    28      58.678 -22.334  93.167                       H
ATOM    443  HG3 GLU    28      57.840 -20.820  92.928                       H
ATOM    444  CD  GLU    28      59.756 -20.622  93.882                       C
ATOM    445  OE1 GLU    28      59.818 -19.781  94.873                       O
ATOM    446  OE2 GLU    28      60.797 -20.816  93.129                       O
ATOM    447  C   GLU    28      55.619 -22.602  95.966                       C
ATOM    448  O   GLU    28      55.862 -23.609  96.682                       O
ATOM    449  N   LYS    29      54.676 -21.727  96.329                       N
ATOM    450  H   LYS    29      54.531 -20.901  95.784                       H
ATOM    451  CA  LYS    29      53.833 -21.981  97.508                       C
ATOM    452  HA  LYS    29      54.400 -22.482  98.266                       H
ATOM    453  CB  LYS    29      53.306 -20.645  98.079                       C
ATOM    454  HB2 LYS    29      52.748 -20.129  97.324                       H
ATOM    455  HB3 LYS    29      52.672 -20.846  98.916                       H
ATOM    456  CG  LYS    29      54.488 -19.765  98.537                       C
ATOM    457  HG2 LYS    29      55.048 -20.284  99.284                       H
ATOM    458  HG3 LYS    29      55.120 -19.550  97.701                       H
ATOM    459  CD  LYS    29      53.950 -18.444  99.127                       C
ATOM    460  HD2 LYS    29      53.387 -17.923  98.382                       H
ATOM    461  HD3 LYS    29      53.318 -18.659  99.966                       H
ATOM    462  CE  LYS    29      55.128 -17.563  99.589                       C
ATOM    463  HE2 LYS    29      55.687 -18.078 100.344                       H
ATOM    464  HE3 LYS    29      55.763 -17.353  98.755                       H
ATOM    465  NZ  LYS    29      54.610 -16.300 100.140                       N
ATOM    466  HZ1 LYS    29      55.374 -15.726 100.433                       H
ATOM    467  HZ2 LYS    29      54.084 -15.821  99.437                       H
ATOM    468  HZ3 LYS    29      54.020 -16.493 100.923                       H
ATOM    469  C   LYS    29      52.659 -22.877  97.069                       C
ATOM    470  O   LYS    29      52.080 -23.611  97.910                       O
ATOM    471  N   GLU    30      52.267 -22.885  95.785                       N
ATOM    472  H   GLU    30      52.736 -22.314  95.115                       H
ATOM    473  CA  GLU    30      51.155 -23.753  95.363                       C
ATOM    474  HA  GLU    30      50.430 -23.810  96.148                       H
ATOM    475  CB  GLU    30      50.498 -23.173  94.098                       C
ATOM    476  HB2 GLU    30      50.122 -22.196  94.310                       H
ATOM    477  HB3 GLU    30      51.221 -23.116  93.311                       H
ATOM    478  CG  GLU    30      49.339 -24.089  93.661                       C
ATOM    479  HG2 GLU    30      49.720 -25.063  93.432                       H
ATOM    480  HG3 GLU    30      48.625 -24.164  94.454                       H
ATOM    481  CD  GLU    30      48.658 -23.494  92.416                       C
ATOM    482  OE1 GLU    30      49.075 -23.811  91.226                       O
ATOM    483  OE2 GLU    30      47.659 -22.671  92.558                       O
ATOM    484  C   GLU    30      51.688 -25.173  95.074                       C
ATOM    485  O   GLU    30      50.938 -26.164  95.271                       O
ATOM    486  N   ASN    31      52.934 -25.371  94.634                       N
ATOM    487  H   ASN    31      53.516 -24.598  94.378                       H
ATOM    488  CA  ASN    31      53.440 -26.747  94.549                       C
ATOM    489  HA  ASN    31      52.630 -27.415  94.352                       H
ATOM    490  CB  ASN    31      54.490 -26.868  93.436                       C
ATOM    491  HB2 ASN    31      54.040 -26.654  92.490                       H
ATOM    492  HB3 ASN    31      55.286 -26.173  93.616                       H
ATOM    493  CG  ASN    31      55.060 -28.298  93.436                       C
ATOM    494  OD1 ASN    31      56.071 -28.564  94.137                       O
ATOM    495  ND2 ASN    31      54.488 -29.257  92.705                       N
ATOM    496 HD21 ASN    31      54.869 -30.181  92.712                       H
ATOM    497 HD22 ASN    31      53.683 -29.049  92.150                       H
ATOM    498  C   ASN    31      54.093 -27.112  95.890                       C
ATOM    499  O   ASN    31      54.013 -28.285  96.345                       O
ATOM    500  N   ALA    32      54.746 -26.172  96.569                       N
ATOM    501  H   ALA    32      54.894 -25.273  96.159                       H
ATOM    502  CA  ALA    32      55.261 -26.446  97.918                       C
ATOM    503  HA  ALA    32      56.234 -26.889  97.860                       H
ATOM    504  CB  ALA    32      55.351 -25.114  98.691                       C
ATOM    505  HB1 ALA    32      55.713 -25.300  99.679                       H
ATOM    506  HB2 ALA    32      56.025 -24.453  98.183                       H
ATOM    507  HB3 ALA    32      54.383 -24.663  98.744                       H
ATOM    508  C   ALA    32      54.293 -27.404  98.650                       C
ATOM    509  O   ALA    32      54.696 -28.149  99.580                       O
ATOM    510  N   GLU    33      53.009 -27.414  98.287                       N
ATOM    511  H   GLU    33      52.736 -26.924  97.452                       H
ATOM    512  CA  GLU    33      51.967 -28.103  99.077                       C
ATOM    513  HA  GLU    33      52.251 -28.114 100.106                       H
ATOM    514  CB  GLU    33      50.657 -27.300  98.925                       C
ATOM    515  HB2 GLU    33      50.365 -27.257  97.896                       H
ATOM    516  HB3 GLU    33      49.885 -27.780  99.491                       H
ATOM    517  CG  GLU    33      50.887 -25.876  99.473                       C
ATOM    518  HG2 GLU    33      51.214 -25.945 100.490                       H
ATOM    519  HG3 GLU    33      51.639 -25.389  98.887                       H
ATOM    520  CD  GLU    33      49.583 -25.058  99.423                       C
ATOM    521  OE1 GLU    33      48.698 -25.271  98.493                       O
ATOM    522  OE2 GLU    33      49.364 -24.143 100.324                       O
ATOM    523  C   GLU    33      51.707 -29.562  98.625                       C
ATOM    524  O   GLU    33      51.085 -30.313  99.419                       O
ATOM    525  N   CYX    34      52.089 -30.077  97.451                       N
ATOM    526  H   CYX    34      52.831 -29.671  96.906                       H
ATOM    527  CA  CYX    34      51.346 -31.249  96.983                       C
ATOM    528  HA  CYX    34      50.318 -31.142  97.249                       H
ATOM    529  CB  CYX    34      51.415 -31.247  95.428                       C
ATOM    530  HB2 CYX    34      51.040 -30.296  95.115                       H
ATOM    531  HB3 CYX    34      52.426 -31.368  95.086                       H
ATOM    532  SG  CYX    34      50.385 -32.512  94.668                       S
ATOM    533  C   CYX    34      51.849 -32.520  97.729                       C
ATOM    534  O   CYX    34      50.965 -33.377  97.982                       O
HETATM  535  N   PRB    35      53.100 -32.803  98.187                       N
HETATM  536  H   PRB    35      53.942 -32.439  97.769                       H
HETATM  537  CA  PRB    35      53.068 -33.692  99.389                       C
HETATM  538  HA  PRB    35      52.871 -34.701  99.092                       H
HETATM  539  CB  PRB    35      54.354 -33.668 100.248                       C
HETATM  540  HB2 PRB    35      54.671 -32.656 100.361                       H
HETATM  541  HB3 PRB    35      54.101 -34.095 101.197                       H
HETATM  542  CG  PRB    35      55.499 -34.552  99.693                       C
HETATM  543  CD  PRB    35      56.597 -34.289  98.877                       C
HETATM  544  HD1 PRB    35      56.841 -33.355  98.395                       H
HETATM  545  C   PRB    35      51.950 -33.154 100.307                       C
HETATM  546  O   PRB    35      51.281 -33.936 101.033                       O
ATOM    547  N   ALA    36      51.717 -31.842 100.337                       N
ATOM    548  H   ALA    36      52.186 -31.236  99.689                       H
ATOM    549  CA  ALA    36      50.791 -31.288 101.329                       C
ATOM    550  HA  ALA    36      50.790 -31.905 102.201                       H
ATOM    551  CB  ALA    36      51.279 -29.878 101.707                       C
ATOM    552  HB1 ALA    36      50.629 -29.473 102.451                       H
ATOM    553  HB2 ALA    36      52.278 -29.935 102.097                       H
ATOM    554  HB3 ALA    36      51.273 -29.248 100.843                       H
ATOM    555  C   ALA    36      49.356 -31.217 100.755                       C
ATOM    556  O   ALA    36      48.362 -31.277 101.526                       O
HETATM  557  N   NHE    37      49.172 -31.099  99.479                       N
HETATM  558  HN1 NHE    37      49.961 -31.078  98.863                       H
HETATM  559  HN2 NHE    37      48.244 -31.032  99.113                       H
HETATM  560  H1  ACE    38      76.234   8.297  77.526                       H
HETATM  561  CH3 ACE    38      76.688   8.701  78.406                       C
HETATM  562  H2  ACE    38      75.939   8.857  79.153                       H
HETATM  563  H3  ACE    38      77.156   9.634  78.170                       H
HETATM  564  C   ACE    38      77.744   7.717  78.938                       C
HETATM  565  O   ACE    38      78.939   7.807  78.555                       O
ATOM    566  N   LYS    39      77.389   6.768  79.812                       N
ATOM    567  H   LYS    39      78.075   6.134  80.170                       H
ATOM    568  CA  LYS    39      75.988   6.663  80.249                       C
ATOM    569  HA  LYS    39      75.956   6.314  81.260                       H
ATOM    570  CB  LYS    39      75.329   8.051  80.167                       C
ATOM    571  HB2 LYS    39      75.866   8.738  80.788                       H
ATOM    572  HB3 LYS    39      75.348   8.396  79.154                       H
ATOM    573  CG  LYS    39      73.870   7.958  80.656                       C
ATOM    574  HG2 LYS    39      73.417   8.924  80.597                       H
ATOM    575  HG3 LYS    39      73.330   7.271  80.038                       H
ATOM    576  CD  LYS    39      73.843   7.465  82.120                       C
ATOM    577  HD2 LYS    39      74.285   6.491  82.178                       H
ATOM    578  HD3 LYS    39      74.397   8.144  82.735                       H
ATOM    579  CE  LYS    39      72.383   7.402  82.616                       C
ATOM    580  HE2 LYS    39      71.946   8.377  82.557                       H
ATOM    581  HE3 LYS    39      71.828   6.724  82.002                       H
ATOM    582  NZ  LYS    39      72.347   6.937  84.015                       N
ATOM    583  HZ1 LYS    39      71.398   6.900  84.329                       H
ATOM    584  HZ2 LYS    39      72.753   6.025  84.074                       H
ATOM    585  HZ3 LYS    39      72.865   7.569  84.592                       H
ATOM    586  C   LYS    39      75.229   5.665  79.342                       C
ATOM    587  O   LYS    39      75.172   4.452  79.671                       O
ATOM    588  N   VAL    40      74.631   6.073  78.210                       N
ATOM    589  H   VAL    40      74.691   7.030  77.928                       H
ATOM    590  CA  VAL    40      73.887   5.101  77.380                       C
ATOM    591  HA  VAL    40      72.860   5.093  77.683                       H
ATOM    592  CB  VAL    40      73.974   5.489  75.890                       C
ATOM    593  HB  VAL    40      74.998   5.502  75.582                       H
ATOM    594  CG1 VAL    40      73.198   4.447  75.055                       C
ATOM    595 HG11 VAL    40      73.255   4.704  74.018                       H
ATOM    596 HG12 VAL    40      73.627   3.477  75.205                       H
ATOM    597 HG13 VAL    40      72.173   4.433  75.362                       H
ATOM    598  CG2 VAL    40      73.359   6.885  75.679                       C
ATOM    599 HG21 VAL    40      73.415   7.147  74.642                       H
ATOM    600 HG22 VAL    40      72.335   6.875  75.988                       H
ATOM    601 HG23 VAL    40      73.899   7.605  76.257                       H
ATOM    602  C   VAL    40      74.485   3.694  77.564                       C
ATOM    603  O   VAL    40      73.749   2.685  77.405                       O
ATOM    604  N   LYS    41      75.772   3.526  77.894                       N
ATOM    605  H   LYS    41      76.364   4.315  78.054                       H
ATOM    606  CA  LYS    41      76.296   2.159  78.030                       C
ATOM    607  HA  LYS    41      75.812   1.525  77.315                       H
ATOM    608  CB  LYS    41      77.817   2.160  77.796                       C
ATOM    609  HB2 LYS    41      78.031   2.476  76.796                       H
ATOM    610  HB3 LYS    41      78.274   2.835  78.490                       H
ATOM    611  CG  LYS    41      78.380   0.749  78.033                       C
ATOM    612  HG2 LYS    41      78.134   0.434  79.026                       H
ATOM    613  HG3 LYS    41      77.958   0.063  77.328                       H
ATOM    614  CD  LYS    41      79.913   0.785  77.881                       C
ATOM    615  HD2 LYS    41      80.168   1.078  76.883                       H
ATOM    616  HD3 LYS    41      80.318   1.491  78.575                       H
ATOM    617  CE  LYS    41      80.497  -0.607  78.179                       C
ATOM    618  HE2 LYS    41      80.229  -0.899  79.174                       H
ATOM    619  HE3 LYS    41      80.106  -1.317  77.481                       H
ATOM    620  NZ  LYS    41      81.962  -0.555  78.066                       N
ATOM    621  HZ1 LYS    41      82.323   0.113  78.718                       H
ATOM    622  HZ2 LYS    41      82.344  -1.457  78.267                       H
ATOM    623  HZ3 LYS    41      82.215  -0.284  77.138                       H
ATOM    624  C   LYS    41      76.002   1.634  79.442                       C
ATOM    625  O   LYS    41      75.684   0.426  79.597                       O
ATOM    626  N   GLN    42      76.083   2.426  80.511                       N
ATOM    627  H   GLN    42      76.467   3.347  80.442                       H
ATOM    628  CA  GLN    42      75.599   1.907  81.792                       C
ATOM    629  HA  GLN    42      76.355   1.297  82.239                       H
ATOM    630  CB  GLN    42      75.248   3.068  82.742                       C
ATOM    631  HB2 GLN    42      76.126   3.647  82.942                       H
ATOM    632  HB3 GLN    42      74.507   3.686  82.283                       H
ATOM    633  CG  GLN    42      74.686   2.499  84.060                       C
ATOM    634  HG2 GLN    42      73.817   1.912  83.853                       H
ATOM    635  HG3 GLN    42      75.425   1.888  84.535                       H
ATOM    636  CD  GLN    42      74.303   3.665  84.991                       C
ATOM    637  OE1 GLN    42      73.947   4.768  84.498                       O
ATOM    638  NE2 GLN    42      74.346   3.508  86.318                       N
ATOM    639 HE21 GLN    42      74.094   4.267  86.919                       H
ATOM    640 HE22 GLN    42      74.628   2.631  86.708                       H
ATOM    641  C   GLN    42      74.320   1.092  81.541                       C
ATOM    642  O   GLN    42      74.056   0.087  82.253                       O
ATOM    643  N   LEU    43      73.471   1.483  80.575                       N
ATOM    644  H   LEU    43      73.727   2.208  79.936                       H
ATOM    645  CA  LEU    43      72.151   0.849  80.495                       C
ATOM    646  HA  LEU    43      71.912   0.468  81.466                       H
ATOM    647  CB  LEU    43      71.132   1.912  80.065                       C
ATOM    648  HB2 LEU    43      71.380   2.258  79.083                       H
ATOM    649  HB3 LEU    43      70.147   1.494  80.056                       H
ATOM    650  CG  LEU    43      71.198   3.094  81.048                       C
ATOM    651  HG  LEU    43      72.195   3.483  81.068                       H
ATOM    652  CD1 LEU    43      70.233   4.197  80.583                       C
ATOM    653 HD11 LEU    43      70.285   5.024  81.259                       H
ATOM    654 HD12 LEU    43      70.512   4.520  79.601                       H
ATOM    655 HD13 LEU    43      69.236   3.814  80.562                       H
ATOM    656  CD2 LEU    43      70.804   2.621  82.459                       C
ATOM    657 HD21 LEU    43      70.857   3.445  83.139                       H
ATOM    658 HD22 LEU    43      69.804   2.239  82.440                       H
ATOM    659 HD23 LEU    43      71.473   1.851  82.778                       H
ATOM    660  C   LEU    43      72.113  -0.303  79.470                       C
ATOM    661  O   LEU    43      71.529  -1.375  79.777                       O
ATOM    662  N   LYS    44      72.665  -0.191  78.250                       N
ATOM    663  H   LYS    44      73.020   0.685  77.923                       H
ATOM    664  CA  LYS    44      72.717  -1.390  77.404                       C
ATOM    665  HA  LYS    44      71.771  -1.551  76.929                       H
ATOM    666  CB  LYS    44      73.787  -1.245  76.307                       C
ATOM    667  HB2 LYS    44      74.739  -1.049  76.752                       H
ATOM    668  HB3 LYS    44      73.839  -2.152  75.740                       H
ATOM    669  CG  LYS    44      73.393  -0.084  75.373                       C
ATOM    670  HG2 LYS    44      72.432  -0.285  74.947                       H
ATOM    671  HG3 LYS    44      73.354   0.827  75.933                       H
ATOM    672  CD  LYS    44      74.428   0.047  74.242                       C
ATOM    673  HD2 LYS    44      75.391   0.250  74.660                       H
ATOM    674  HD3 LYS    44      74.467  -0.866  73.683                       H
ATOM    675  CE  LYS    44      74.016   1.203  73.310                       C
ATOM    676  HE2 LYS    44      73.052   0.999  72.893                       H
ATOM    677  HE3 LYS    44      73.978   2.114  73.870                       H
ATOM    678  NZ  LYS    44      74.999   1.337  72.225                       N
ATOM    679  HZ1 LYS    44      75.031   0.488  71.697                       H
ATOM    680  HZ2 LYS    44      74.732   2.092  71.626                       H
ATOM    681  HZ3 LYS    44      75.902   1.522  72.613                       H
ATOM    682  C   LYS    44      73.068  -2.562  78.319                       C
ATOM    683  O   LYS    44      72.687  -3.734  78.064                       O
ATOM    684  N   ALA    45      73.791  -2.281  79.405                       N
ATOM    685  H   ALA    45      74.039  -1.332  79.595                       H
ATOM    686  CA  ALA    45      74.226  -3.332  80.318                       C
ATOM    687  HA  ALA    45      74.408  -4.235  79.773                       H
ATOM    688  CB  ALA    45      75.516  -2.887  81.025                       C
ATOM    689  HB1 ALA    45      75.838  -3.654  81.696                       H
ATOM    690  HB2 ALA    45      76.279  -2.708  80.296                       H
ATOM    691  HB3 ALA    45      75.329  -1.987  81.574                       H
ATOM    692  C   ALA    45      73.125  -3.578  81.353                       C
ATOM    693  O   ALA    45      73.011  -4.718  81.873                       O
ATOM    694  N   LYS    46      72.276  -2.604  81.709                       N
ATOM    695  H   LYS    46      72.367  -1.674  81.351                       H
ATOM    696  CA  LYS    46      71.206  -2.971  82.630                       C
ATOM    697  HA  LYS    46      71.565  -3.746  83.273                       H
ATOM    698  CB  LYS    46      70.762  -1.754  83.470                       C
ATOM    699  HB2 LYS    46      71.594  -1.368  84.020                       H
ATOM    700  HB3 LYS    46      70.385  -0.996  82.814                       H
ATOM    701  CG  LYS    46      69.659  -2.182  84.454                       C
ATOM    702  HG2 LYS    46      69.318  -1.331  85.005                       H
ATOM    703  HG3 LYS    46      68.839  -2.604  83.909                       H
ATOM    704  CD  LYS    46      70.233  -3.225  85.432                       C
ATOM    705  HD2 LYS    46      70.589  -4.070  84.884                       H
ATOM    706  HD3 LYS    46      71.042  -2.786  85.980                       H
ATOM    707  CE  LYS    46      69.135  -3.678  86.408                       C
ATOM    708  HE2 LYS    46      69.538  -4.394  87.094                       H
ATOM    709  HE3 LYS    46      68.767  -2.834  86.952                       H
ATOM    710  NZ  LYS    46      68.040  -4.292  85.649                       N
ATOM    711  HZ1 LYS    46      67.323  -4.594  86.278                       H
ATOM    712  HZ2 LYS    46      67.662  -3.623  85.011                       H
ATOM    713  HZ3 LYS    46      68.389  -5.078  85.140                       H
ATOM    714  C   LYS    46      70.016  -3.483  81.801                       C
ATOM    715  O   LYS    46      69.387  -4.512  82.160                       O
ATOM    716  N   VAL    47      69.648  -2.816  80.697                       N
ATOM    717  H   VAL    47      70.023  -1.905  80.522                       H
ATOM    718  CA  VAL    47      68.687  -3.400  79.750                       C
ATOM    719  HA  VAL    47      67.699  -3.306  80.149                       H
ATOM    720  CB  VAL    47      68.764  -2.664  78.402                       C
ATOM    721  HB  VAL    47      69.749  -2.760  77.996                       H
ATOM    722  CG1 VAL    47      67.743  -3.289  77.433                       C
ATOM    723 HG11 VAL    47      67.787  -2.784  76.492                       H
ATOM    724 HG12 VAL    47      67.972  -4.325  77.293                       H
ATOM    725 HG13 VAL    47      66.759  -3.195  77.843                       H
ATOM    726  CG2 VAL    47      68.441  -1.172  78.606                       C
ATOM    727 HG21 VAL    47      68.486  -0.666  77.664                       H
ATOM    728 HG22 VAL    47      67.459  -1.072  79.017                       H
ATOM    729 HG23 VAL    47      69.154  -0.742  79.277                       H
ATOM    730  C   VAL    47      69.044  -4.877  79.498                       C
ATOM    731  O   VAL    47      68.150  -5.728  79.252                       O
ATOM    732  N   GLU    48      70.340  -5.219  79.531                       N
ATOM    733  H   GLU    48      71.012  -4.542  79.834                       H
ATOM    734  CA  GLU    48      70.808  -6.554  79.122                       C
ATOM    735  HA  GLU    48      70.167  -6.950  78.362                       H
ATOM    736  CB  GLU    48      72.239  -6.433  78.563                       C
ATOM    737  HB2 GLU    48      72.892  -6.054  79.321                       H
ATOM    738  HB3 GLU    48      72.582  -7.396  78.247                       H
ATOM    739  CG  GLU    48      72.230  -5.464  77.363                       C
ATOM    740  HG2 GLU    48      71.896  -4.501  77.689                       H
ATOM    741  HG3 GLU    48      73.219  -5.383  76.962                       H
ATOM    742  CD  GLU    48      71.276  -5.992  76.275                       C
ATOM    743  OE1 GLU    48      71.096  -7.272  76.127                       O
ATOM    744  OE2 GLU    48      70.648  -5.154  75.502                       O
ATOM    745  C   GLU    48      70.796  -7.488  80.335                       C
ATOM    746  O   GLU    48      70.721  -8.736  80.182                       O
ATOM    747  N   GLU    49      70.846  -6.959  81.553                       N
ATOM    748  H   GLU    49      70.885  -5.965  81.664                       H
ATOM    749  CA  GLU    49      70.822  -7.823  82.731                       C
ATOM    750  HA  GLU    49      71.393  -8.709  82.550                       H
ATOM    751  CB  GLU    49      71.416  -7.067  83.934                       C
ATOM    752  HB2 GLU    49      72.431  -6.803  83.726                       H
ATOM    753  HB3 GLU    49      70.846  -6.179  84.111                       H
ATOM    754  CG  GLU    49      71.360  -7.968  85.182                       C
ATOM    755  HG2 GLU    49      70.344  -8.234  85.383                       H
ATOM    756  HG3 GLU    49      71.935  -8.854  85.010                       H
ATOM    757  CD  GLU    49      71.939  -7.207  86.389                       C
ATOM    758  OE1 GLU    49      71.497  -7.456  87.587                       O
ATOM    759  OE2 GLU    49      72.867  -6.313  86.212                       O
ATOM    760  C   GLU    49      69.365  -8.215  83.016                       C
ATOM    761  O   GLU    49      69.120  -9.283  83.635                       O
ATOM    762  N   LEU    50      68.351  -7.442  82.602                       N
ATOM    763  H   LEU    50      68.521  -6.594  82.099                       H
ATOM    764  CA  LEU    50      66.987  -7.880  82.903                       C
ATOM    765  HA  LEU    50      66.996  -8.402  83.837                       H
ATOM    766  CB  LEU    50      66.054  -6.653  82.984                       C
ATOM    767  HB2 LEU    50      66.048  -6.158  82.035                       H
ATOM    768  HB3 LEU    50      65.062  -6.970  83.228                       H
ATOM    769  CG  LEU    50      66.565  -5.675  84.059                       C
ATOM    770  HG  LEU    50      67.564  -5.375  83.821                       H
ATOM    771  CD1 LEU    50      65.654  -4.432  84.092                       C
ATOM    772 HD11 LEU    50      66.008  -3.750  84.837                       H
ATOM    773 HD12 LEU    50      65.670  -3.953  83.135                       H
ATOM    774 HD13 LEU    50      64.654  -4.728  84.326                       H
ATOM    775  CD2 LEU    50      66.548  -6.361  85.435                       C
ATOM    776 HD21 LEU    50      66.903  -5.677  86.178                       H
ATOM    777 HD22 LEU    50      65.549  -6.658  85.673                       H
ATOM    778 HD23 LEU    50      67.181  -7.222  85.412                       H
ATOM    779  C   LEU    50      66.484  -8.831  81.791                       C
ATOM    780  O   LEU    50      65.828  -9.858  82.101                       O
ATOM    781  N   LYS    51      66.728  -8.569  80.496                       N
ATOM    782  H   LYS    51      67.107  -7.682  80.229                       H
ATOM    783  CA  LYS    51      66.418  -9.578  79.465                       C
ATOM    784  HA  LYS    51      65.367  -9.572  79.267                       H
ATOM    785  CB  LYS    51      67.172  -9.252  78.161                       C
ATOM    786  HB2 LYS    51      68.225  -9.241  78.345                       H
ATOM    787  HB3 LYS    51      66.946  -9.998  77.427                       H
ATOM    788  CG  LYS    51      66.719  -7.871  77.642                       C
ATOM    789  HG2 LYS    51      65.663  -7.884  77.474                       H
ATOM    790  HG3 LYS    51      66.956  -7.123  78.369                       H
ATOM    791  CD  LYS    51      67.441  -7.553  76.318                       C
ATOM    792  HD2 LYS    51      68.497  -7.543  76.483                       H
ATOM    793  HD3 LYS    51      67.199  -8.302  75.593                       H
ATOM    794  CE  LYS    51      66.991  -6.171  75.797                       C
ATOM    795  HE2 LYS    51      67.230  -5.423  76.523                       H
ATOM    796  HE3 LYS    51      67.498  -5.956  74.880                       H
ATOM    797  NZ  LYS    51      65.538  -6.174  75.561                       N
ATOM    798  HZ1 LYS    51      65.254  -5.276  75.222                       H
ATOM    799  HZ2 LYS    51      65.311  -6.872  74.883                       H
ATOM    800  HZ3 LYS    51      65.060  -6.373  76.416                       H
ATOM    801  C   LYS    51      66.868 -10.969  79.960                       C
ATOM    802  O   LYS    51      66.264 -12.007  79.585                       O
ATOM    803  N   SER    52      67.924 -11.052  80.784                       N
ATOM    804  H   SER    52      68.326 -10.211  81.149                       H
ATOM    805  CA  SER    52      68.506 -12.355  81.160                       C
ATOM    806  HA  SER    52      68.395 -13.045  80.350                       H
ATOM    807  CB  SER    52      70.003 -12.164  81.475                       C
ATOM    808  HB2 SER    52      70.505 -11.784  80.610                       H
ATOM    809  HB3 SER    52      70.111 -11.471  82.284                       H
ATOM    810  OG  SER    52      70.575 -13.421  81.846                       O
ATOM    811  HG  SER    52      71.505 -13.303  82.048                       H
ATOM    812  C   SER    52      67.787 -12.908  82.398                       C
ATOM    813  O   SER    52      67.714 -14.150  82.592                       O
ATOM    814  N   LYS    53      67.238 -12.057  83.258                       N
ATOM    815  H   LYS    53      67.331 -11.073  83.104                       H
ATOM    816  CA  LYS    53      66.487 -12.537  84.424                       C
ATOM    817  HA  LYS    53      66.894 -13.460  84.783                       H
ATOM    818  CB  LYS    53      66.586 -11.482  85.544                       C
ATOM    819  HB2 LYS    53      67.616 -11.325  85.785                       H
ATOM    820  HB3 LYS    53      66.151 -10.562  85.211                       H
ATOM    821  CG  LYS    53      65.850 -11.977  86.803                       C
ATOM    822  HG2 LYS    53      64.812 -12.122  86.586                       H
ATOM    823  HG3 LYS    53      66.278 -12.905  87.123                       H
ATOM    824  CD  LYS    53      66.011 -10.928  87.921                       C
ATOM    825  HD2 LYS    53      67.052 -10.782  88.119                       H
ATOM    826  HD3 LYS    53      65.573 -10.004  87.607                       H
ATOM    827  CE  LYS    53      65.316 -11.417  89.205                       C
ATOM    828  HE2 LYS    53      64.273 -11.561  89.017                       H
ATOM    829  HE3 LYS    53      65.753 -12.343  89.519                       H
ATOM    830  NZ  LYS    53      65.494 -10.410  90.263                       N
ATOM    831  HZ1 LYS    53      65.042 -10.720  91.099                       H
ATOM    832  HZ2 LYS    53      66.470 -10.281  90.439                       H
ATOM    833  HZ3 LYS    53      65.091  -9.543  89.969                       H
ATOM    834  C   LYS    53      65.027 -12.750  83.982                       C
ATOM    835  O   LYS    53      64.256 -13.513  84.619                       O
ATOM    836  N   LEU    54      64.614 -12.107  82.881                       N
ATOM    837  H   LEU    54      65.276 -11.560  82.368                       H
ATOM    838  CA  LEU    54      63.229 -12.184  82.391                       C
ATOM    839  HA  LEU    54      62.549 -12.220  83.217                       H
ATOM    840  CB  LEU    54      62.949 -10.934  81.540                       C
ATOM    841  HB2 LEU    54      63.058 -10.061  82.149                       H
ATOM    842  HB3 LEU    54      63.644 -10.891  80.727                       H
ATOM    843  CG  LEU    54      61.519 -10.999  80.982                       C
ATOM    844  HG  LEU    54      61.417 -11.864  80.361                       H
ATOM    845  CD1 LEU    54      60.513 -11.088  82.144                       C
ATOM    846 HD11 LEU    54      59.519 -11.131  81.752                       H
ATOM    847 HD12 LEU    54      60.709 -11.970  82.717                       H
ATOM    848 HD13 LEU    54      60.612 -10.227  82.771                       H
ATOM    849  CD2 LEU    54      61.244  -9.732  80.151                       C
ATOM    850 HD21 LEU    54      60.251  -9.769  79.758                       H
ATOM    851 HD22 LEU    54      61.350  -8.868  80.773                       H
ATOM    852 HD23 LEU    54      61.946  -9.676  79.344                       H
ATOM    853  C   LEU    54      63.037 -13.459  81.541                       C
ATOM    854  O   LEU    54      61.891 -13.966  81.435                       O
ATOM    855  N   TRP    55      64.074 -14.040  80.933                       N
ATOM    856  H   TRP    55      64.983 -13.626  80.986                       H
ATOM    857  CA  TRP    55      63.881 -15.305  80.201                       C
ATOM    858  HA  TRP    55      62.921 -15.315  79.725                       H
ATOM    859  CB  TRP    55      64.971 -15.468  79.125                       C
ATOM    860  HB2 TRP    55      64.880 -14.688  78.399                       H
ATOM    861  HB3 TRP    55      65.941 -15.420  79.574                       H
ATOM    862  CG  TRP    55      64.785 -16.845  78.459                       C
ATOM    863  CD1 TRP    55      63.583 -17.564  78.354                       C
ATOM    864  HD1 TRP    55      62.626 -17.232  78.695                       H
ATOM    865  NE1 TRP    55      63.843 -18.746  77.754                       N
ATOM    866  HE1 TRP    55      63.173 -19.463  77.566                       H
ATOM    867  CE2 TRP    55      65.151 -18.799  77.453                       C
ATOM    868  CZ2 TRP    55      65.866 -19.820  76.835                       C
ATOM    869  HZ2 TRP    55      65.387 -20.729  76.537                       H
ATOM    870  CH2 TRP    55      67.245 -19.617  76.616                       C
ATOM    871  HH2 TRP    55      67.827 -20.381  76.142                       H
ATOM    872  CZ3 TRP    55      67.866 -18.404  77.017                       C
ATOM    873  HZ3 TRP    55      68.911 -18.256  76.838                       H
ATOM    874  CE3 TRP    55      67.112 -17.393  77.652                       C
ATOM    875  HE3 TRP    55      67.566 -16.475  77.962                       H
ATOM    876  CD2 TRP    55      65.757 -17.636  77.857                       C
ATOM    877  C   TRP    55      63.954 -16.472  81.204                       C
ATOM    878  O   TRP    55      63.404 -17.570  80.929                       O
ATOM    879  N   HID    56      64.584 -16.315  82.369                       N
ATOM    880  H   HID    56      64.995 -15.430  82.595                       H
ATOM    881  CA  HID    56      64.669 -17.427  83.331                       C
ATOM    882  HA  HID    56      64.762 -18.355  82.807                       H
ATOM    883  CB  HID    56      65.897 -17.221  84.227                       C
ATOM    884  HB2 HID    56      65.797 -16.306  84.775                       H
ATOM    885  HB3 HID    56      65.980 -18.038  84.913                       H
ATOM    886  CG  HID    56      67.148 -17.153  83.343                       C
ATOM    887  ND1 HID    56      67.679 -16.054  82.832                       N
ATOM    888  HD1 HID    56      67.337 -15.123  82.961                       H
ATOM    889  CE1 HID    56      68.754 -16.404  82.116                       C
ATOM    890  HE1 HID    56      69.384 -15.718  81.585                       H
ATOM    891  NE2 HID    56      68.927 -17.746  82.160                       N
ATOM    892  CD2 HID    56      67.930 -18.221  82.922                       C
ATOM    893  HD2 HID    56      67.766 -19.249  83.162                       H
ATOM    894  C   HID    56      63.392 -17.456  84.190                       C
ATOM    895  O   HID    56      63.017 -18.523  84.742                       O
ATOM    896  N   LEU    57      62.681 -16.336  84.327                       N
ATOM    897  H   LEU    57      62.979 -15.507  83.855                       H
ATOM    898  CA  LEU    57      61.459 -16.299  85.140                       C
ATOM    899  HA  LEU    57      61.565 -16.918  86.006                       H
ATOM    900  CB  LEU    57      61.208 -14.846  85.573                       C
ATOM    901  HB2 LEU    57      61.095 -14.233  84.704                       H
ATOM    902  HB3 LEU    57      60.318 -14.794  86.164                       H
ATOM    903  CG  LEU    57      62.408 -14.346  86.400                       C
ATOM    904  HG  LEU    57      63.301 -14.419  85.812                       H
ATOM    905  CD1 LEU    57      62.178 -12.878  86.798                       C
ATOM    906 HD11 LEU    57      63.012 -12.529  87.371                       H
ATOM    907 HD12 LEU    57      62.080 -12.282  85.915                       H
ATOM    908 HD13 LEU    57      61.286 -12.802  87.382                       H
ATOM    909  CD2 LEU    57      62.558 -15.206  87.670                       C
ATOM    910 HD21 LEU    57      63.393 -14.856  88.241                       H
ATOM    911 HD22 LEU    57      61.668 -15.132  88.258                       H
ATOM    912 HD23 LEU    57      62.719 -16.227  87.393                       H
ATOM    913  C   LEU    57      60.291 -16.826  84.286                       C
ATOM    914  O   LEU    57      59.270 -17.323  84.828                       O
ATOM    915  N   LYS    58      60.396 -16.765  82.956                       N
ATOM    916  H   LYS    58      61.195 -16.326  82.547                       H
ATOM    917  CA  LYS    58      59.371 -17.350  82.083                       C
ATOM    918  HA  LYS    58      58.400 -17.235  82.520                       H
ATOM    919  CB  LYS    58      59.409 -16.639  80.720                       C
ATOM    920  HB2 LYS    58      60.380 -16.760  80.287                       H
ATOM    921  HB3 LYS    58      58.673 -17.064  80.071                       H
ATOM    922  CG  LYS    58      59.121 -15.139  80.914                       C
ATOM    923  HG2 LYS    58      58.145 -15.014  81.335                       H
ATOM    924  HG3 LYS    58      59.850 -14.717  81.575                       H
ATOM    925  CD  LYS    58      59.195 -14.428  79.551                       C
ATOM    926  HD2 LYS    58      60.174 -14.555  79.139                       H
ATOM    927  HD3 LYS    58      58.470 -14.850  78.887                       H
ATOM    928  CE  LYS    58      58.909 -12.926  79.734                       C
ATOM    929  HE2 LYS    58      57.925 -12.795  80.135                       H
ATOM    930  HE3 LYS    58      59.627 -12.505  80.407                       H
ATOM    931  NZ  LYS    58      59.005 -12.248  78.432                       N
ATOM    932  HZ1 LYS    58      58.819 -11.273  78.549                       H
ATOM    933  HZ2 LYS    58      59.925 -12.370  78.060                       H
ATOM    934  HZ3 LYS    58      58.336 -12.641  77.801                       H
ATOM    935  C   LYS    58      59.679 -18.851  81.910                       C
ATOM    936  O   LYS    58      58.758 -19.665  81.643                       O
ATOM    937  N   ASN    59      60.939 -19.280  82.066                       N
ATOM    938  H   ASN    59      61.665 -18.620  82.261                       H
ATOM    939  CA  ASN    59      61.265 -20.711  81.969                       C
ATOM    940  HA  ASN    59      60.632 -21.180  81.244                       H
ATOM    941  CB  ASN    59      62.738 -20.880  81.547                       C
ATOM    942  HB2 ASN    59      63.372 -20.430  82.281                       H
ATOM    943  HB3 ASN    59      62.964 -21.923  81.467                       H
ATOM    944  CG  ASN    59      62.976 -20.198  80.186                       C
ATOM    945  OD1 ASN    59      62.038 -20.100  79.352                       O
ATOM    946  ND2 ASN    59      64.188 -19.710  79.895                       N
ATOM    947 HD21 ASN    59      64.347 -19.251  79.021                       H
ATOM    948 HD22 ASN    59      64.935 -19.807  80.555                       H
ATOM    949  C   ASN    59      61.041 -21.361  83.349                       C
ATOM    950  O   ASN    59      60.762 -22.586  83.442                       O
ATOM    951  N   LYS    60      61.136 -20.599  84.444                       N
ATOM    952  H   LYS    60      61.381 -19.635  84.349                       H
ATOM    953  CA  LYS    60      60.868 -21.142  85.788                       C
ATOM    954  HA  LYS    60      61.192 -22.160  85.850                       H
ATOM    955  CB  LYS    60      61.631 -20.299  86.836                       C
ATOM    956  HB2 LYS    60      62.681 -20.351  86.635                       H
ATOM    957  HB3 LYS    60      61.304 -19.282  86.776                       H
ATOM    958  CG  LYS    60      61.359 -20.841  88.256                       C
ATOM    959  HG2 LYS    60      60.311 -20.792  88.463                       H
ATOM    960  HG3 LYS    60      61.688 -21.858  88.321                       H
ATOM    961  CD  LYS    60      62.128 -19.983  89.285                       C
ATOM    962  HD2 LYS    60      63.175 -20.031  89.075                       H
ATOM    963  HD3 LYS    60      61.795 -18.968  89.219                       H
ATOM    964  CE  LYS    60      61.871 -20.512  90.711                       C
ATOM    965  HE2 LYS    60      60.823 -20.469  90.925                       H
ATOM    966  HE3 LYS    60      62.207 -21.526  90.783                       H
ATOM    967  NZ  LYS    60      62.604 -19.680  91.679                       N
ATOM    968  HZ1 LYS    60      62.440 -20.021  92.604                       H
ATOM    969  HZ2 LYS    60      63.583 -19.719  91.479                       H
ATOM    970  HZ3 LYS    60      62.288 -18.734  91.612                       H
ATOM    971  C   LYS    60      59.348 -21.070  86.039                       C
ATOM    972  O   LYS    60      58.793 -21.853  86.853                       O
ATOM    973  N   VAL    61      58.632 -20.165  85.358                       N
ATOM    974  H   VAL    61      59.102 -19.567  84.709                       H
ATOM    975  CA  VAL    61      57.175 -20.032  85.528                       C
ATOM    976  HA  VAL    61      56.905 -20.241  86.541                       H
ATOM    977  CB  VAL    61      56.770 -18.594  85.170                       C
ATOM    978  HB  VAL    61      57.044 -18.389  84.155                       H
ATOM    979  CG1 VAL    61      55.247 -18.435  85.328                       C
ATOM    980 HG11 VAL    61      54.965 -17.435  85.076                       H
ATOM    981 HG12 VAL    61      54.747 -19.122  84.676                       H
ATOM    982 HG13 VAL    61      54.970 -18.640  86.340                       H
ATOM    983  CG2 VAL    61      57.496 -17.612  86.107                       C
ATOM    984 HG21 VAL    61      57.219 -16.610  85.858                       H
ATOM    985 HG22 VAL    61      57.221 -17.818  87.120                       H
ATOM    986 HG23 VAL    61      58.554 -17.729  85.994                       H
ATOM    987  C   VAL    61      56.448 -21.027  84.596                       C
ATOM    988  O   VAL    61      55.299 -21.442  84.895                       O
ATOM    989  N   ALA    62      57.046 -21.459  83.482                       N
ATOM    990  H   ALA    62      57.952 -21.110  83.236                       H
ATOM    991  CA  ALA    62      56.397 -22.465  82.622                       C
ATOM    992  HA  ALA    62      55.338 -22.310  82.597                       H
ATOM    993  CB  ALA    62      56.952 -22.366  81.189                       C
ATOM    994  HB1 ALA    62      56.490 -23.113  80.576                       H
ATOM    995  HB2 ALA    62      56.739 -21.397  80.790                       H
ATOM    996  HB3 ALA    62      58.010 -22.523  81.203                       H
ATOM    997  C   ALA    62      56.694 -23.845  83.226                       C
ATOM    998  O   ALA    62      55.948 -24.832  82.991                       O
ATOM    999  N   ARG    63      57.750 -23.961  84.031                       N
ATOM   1000  H   ARG    63      58.345 -23.171  84.179                       H
ATOM   1001  CA  ARG    63      58.040 -25.217  84.726                       C
ATOM   1002  HA  ARG    63      57.805 -26.056  84.103                       H
ATOM   1003  CB  ARG    63      59.542 -25.254  85.085                       C
ATOM   1004  HB2 ARG    63      60.118 -25.206  84.183                       H
ATOM   1005  HB3 ARG    63      59.780 -24.419  85.708                       H
ATOM   1006  CG  ARG    63      59.883 -26.558  85.833                       C
ATOM   1007  HG2 ARG    63      59.326 -26.605  86.746                       H
ATOM   1008  HG3 ARG    63      59.629 -27.398  85.220                       H
ATOM   1009  CD  ARG    63      61.398 -26.586  86.139                       C
ATOM   1010  HD2 ARG    63      61.643 -27.494  86.651                       H
ATOM   1011  HD3 ARG    63      61.937 -26.536  85.218                       H
ATOM   1012  NE  ARG    63      61.764 -25.436  86.983                       N
ATOM   1013  HE  ARG    63      61.991 -24.561  86.557                       H
ATOM   1014  CZ  ARG    63      61.798 -25.555  88.318                       C
ATOM   1015  NH1 ARG    63      61.545 -26.734  88.895                       N
ATOM   1016 HH11 ARG    63      61.329 -27.532  88.332                       H
ATOM   1017 HH12 ARG    63      61.574 -26.819  89.892                       H
ATOM   1018  NH2 ARG    63      62.093 -24.492  89.077                       N
ATOM   1019 HH21 ARG    63      62.282 -23.608  88.649                       H
ATOM   1020 HH22 ARG    63      62.124 -24.583  90.073                       H
ATOM   1021  C   ARG    63      57.163 -25.269  85.994                       C
ATOM   1022  O   ARG    63      56.837 -26.374  86.502                       O
ATOM   1023  N   LEU    64      56.741 -24.119  86.531                       N
ATOM   1024  H   LEU    64      57.032 -23.251  86.123                       H
ATOM   1025  CA  LEU    64      55.847 -24.102  87.700                       C
ATOM   1026  HA  LEU    64      56.053 -24.950  88.322                       H
ATOM   1027  CB  LEU    64      56.088 -22.812  88.491                       C
ATOM   1028  HB2 LEU    64      55.920 -21.964  87.860                       H
ATOM   1029  HB3 LEU    64      55.419 -22.772  89.324                       H
ATOM   1030  CG  LEU    64      57.532 -22.818  88.998                       C
ATOM   1031  HG  LEU    64      58.209 -22.852  88.168                       H
ATOM   1032  CD1 LEU    64      57.799 -21.542  89.818                       C
ATOM   1033 HD11 LEU    64      58.804 -21.557  90.183                       H
ATOM   1034 HD12 LEU    64      57.658 -20.682  89.196                       H
ATOM   1035 HD13 LEU    64      57.120 -21.501  90.642                       H
ATOM   1036  CD2 LEU    64      57.732 -24.062  89.880                       C
ATOM   1037 HD21 LEU    64      58.734 -24.084  90.249                       H
ATOM   1038 HD22 LEU    64      57.049 -24.028  90.703                       H
ATOM   1039 HD23 LEU    64      57.545 -24.942  89.299                       H
ATOM   1040  C   LEU    64      54.371 -24.153  87.253                       C
ATOM   1041  O   LEU    64      53.519 -24.686  88.013                       O
ATOM   1042  N   LYS    65      53.991 -23.653  86.073                       N
ATOM   1043  H   LYS    65      54.664 -23.217  85.476                       H
ATOM   1044  CA  LYS    65      52.587 -23.768  85.649                       C
ATOM   1045  HA  LYS    65      51.931 -23.669  86.492                       H
ATOM   1046  CB  LYS    65      52.237 -22.659  84.606                       C
ATOM   1047  HB2 LYS    65      52.900 -22.733  83.770                       H
ATOM   1048  HB3 LYS    65      51.227 -22.798  84.276                       H
ATOM   1049  CG  LYS    65      52.369 -21.251  85.250                       C
ATOM   1050  HG2 LYS    65      51.712 -21.189  86.092                       H
ATOM   1051  HG3 LYS    65      53.378 -21.095  85.568                       H
ATOM   1052  CD  LYS    65      51.979 -20.149  84.222                       C
ATOM   1053  HD2 LYS    65      52.639 -20.193  83.382                       H
ATOM   1054  HD3 LYS    65      50.972 -20.306  83.893                       H
ATOM   1055  CE  LYS    65      52.089 -18.756  84.895                       C
ATOM   1056  HE2 LYS    65      51.425 -18.718  85.734                       H
ATOM   1057  HE3 LYS    65      53.094 -18.600  85.224                       H
ATOM   1058  NZ  LYS    65      51.720 -17.697  83.936                       N
ATOM   1059  HZ1 LYS    65      51.793 -16.804  84.383                       H
ATOM   1060  HZ2 LYS    65      52.335 -17.727  83.148                       H
ATOM   1061  HZ3 LYS    65      50.778 -17.837  83.627                       H
ATOM   1062  C   LYS    65      52.423 -25.182  85.032                       C
ATOM   1063  O   LYS    65      51.306 -25.765  85.045                       O
ATOM   1064  N   LYS    66      53.520 -25.764  84.508                       N
ATOM   1065  H   LYS    66      54.377 -25.254  84.542                       H
ATOM   1066  CA  LYS    66      53.529 -27.102  83.883                       C
ATOM   1067  HA  LYS    66      52.575 -27.302  83.441                       H
ATOM   1068  CB  LYS    66      54.627 -27.130  82.812                       C
ATOM   1069  HB2 LYS    66      54.371 -26.449  82.032                       H
ATOM   1070  HB3 LYS    66      55.563 -26.842  83.246                       H
ATOM   1071  CG  LYS    66      54.766 -28.561  82.265                       C
ATOM   1072  HG2 LYS    66      55.509 -28.572  81.493                       H
ATOM   1073  HG3 LYS    66      55.066 -29.218  83.057                       H
ATOM   1074  CD  LYS    66      53.416 -29.040  81.716                       C
ATOM   1075  HD2 LYS    66      52.694 -29.048  82.508                       H
ATOM   1076  HD3 LYS    66      53.085 -28.380  80.942                       H
ATOM   1077  CE  LYS    66      53.575 -30.462  81.152                       C
ATOM   1078  HE2 LYS    66      54.283 -30.448  80.346                       H
ATOM   1079  HE3 LYS    66      53.931 -31.114  81.923                       H
ATOM   1080  NZ  LYS    66      52.278 -30.945  80.662                       N
ATOM   1081  HZ1 LYS    66      52.380 -31.874  80.308                       H
ATOM   1082  HZ2 LYS    66      51.620 -30.945  81.415                       H
ATOM   1083  HZ3 LYS    66      51.952 -30.344  79.934                       H
ATOM   1084  C   LYS    66      53.847 -28.230  84.888                       C
ATOM   1085  O   LYS    66      52.912 -28.851  85.466                       O
HETATM 1086  N   PRB    67      55.132 -28.547  85.125                       N
HETATM 1087  H   PRB    67      55.859 -27.930  84.826                       H
HETATM 1088  CA  PRB    67      55.487 -29.801  85.796                       C
HETATM 1089  HA  PRB    67      54.809 -30.576  85.521                       H
HETATM 1090  CB  PRB    67      56.929 -30.199  85.335                       C
HETATM 1091  HB2 PRB    67      56.945 -30.253  84.270                       H
HETATM 1092  HB3 PRB    67      57.608 -29.439  85.668                       H
HETATM 1093  CG  PRB    67      57.371 -31.578  85.874                       C
HETATM 1094  CD  PRB    67      58.662 -31.923  86.179                       C
HETATM 1095  HD1 PRB    67      59.528 -31.299  86.101                       H
HETATM 1096  C   PRB    67      55.343 -29.579  87.317                       C
HETATM 1097  O   PRB    67      55.965 -30.276  88.167                       O
ATOM   1098  N   ASN    68      54.496 -28.582  87.674                       N
ATOM   1099  H   ASN    68      54.137 -27.978  86.954                       H
ATOM   1100  CA  ASN    68      54.074 -28.355  89.069                       C
ATOM   1101  HA  ASN    68      54.809 -28.739  89.738                       H
ATOM   1102  CB  ASN    68      53.905 -26.833  89.320                       C
ATOM   1103  HB2 ASN    68      53.216 -26.424  88.602                       H
ATOM   1104  HB3 ASN    68      53.522 -26.669  90.307                       H
ATOM   1105  CG  ASN    68      55.262 -26.110  89.199                       C
ATOM   1106  OD1 ASN    68      56.182 -26.569  88.469                       O
ATOM   1107  ND2 ASN    68      55.442 -24.982  89.902                       N
ATOM   1108 HD21 ASN    68      56.304 -24.483  89.856                       H
ATOM   1109 HD22 ASN    68      54.693 -24.645  90.475                       H
ATOM   1110  C   ASN    68      52.709 -29.067  89.319                       C
ATOM   1111  O   ASN    68      52.434 -29.509  90.470                       O
ATOM   1112  N   ALA    69      51.811 -29.219  88.330                       N
ATOM   1113  H   ALA    69      52.040 -28.925  87.405                       H
ATOM   1114  CA  ALA    69      50.488 -29.830  88.609                       C
ATOM   1115  HA  ALA    69      50.186 -29.573  89.605                       H
ATOM   1116  CB  ALA    69      49.435 -29.305  87.604                       C
ATOM   1117  HB1 ALA    69      48.483 -29.745  87.828                       H
ATOM   1118  HB2 ALA    69      49.362 -28.244  87.676                       H
ATOM   1119  HB3 ALA    69      49.726 -29.578  86.611                       H
ATOM   1120  C   ALA    69      50.580 -31.351  88.475                       C
ATOM   1121  O   ALA    69      49.830 -32.083  89.170                       O
ATOM   1122  N   GLU    70      51.447 -31.905  87.628                       N
ATOM   1123  H   GLU    70      52.060 -31.339  87.076                       H
ATOM   1124  CA  GLU    70      51.477 -33.363  87.522                       C
ATOM   1125  HA  GLU    70      50.778 -33.676  86.775                       H
ATOM   1126  CB  GLU    70      52.880 -33.820  87.128                       C
ATOM   1127  HB2 GLU    70      53.587 -33.500  87.869                       H
ATOM   1128  HB3 GLU    70      52.901 -34.887  87.060                       H
ATOM   1129  CG  GLU    70      53.239 -33.206  85.769                       C
ATOM   1130  HG2 GLU    70      52.517 -33.509  85.041                       H
ATOM   1131  HG3 GLU    70      53.243 -32.139  85.848                       H
ATOM   1132  CD  GLU    70      54.631 -33.697  85.341                       C
ATOM   1133  OE1 GLU    70      55.523 -33.990  86.240                       O
ATOM   1134  OE2 GLU    70      54.913 -33.821  84.077                       O
ATOM   1135  C   GLU    70      51.095 -33.977  88.875                       C
ATOM   1136  O   GLU    70      50.465 -35.064  88.921                       O
ATOM   1137  N   CYX    71      51.431 -33.345  90.004                       N
ATOM   1138  H   CYX    71      52.005 -32.528  89.969                       H
ATOM   1139  CA  CYX    71      50.953 -33.849  91.294                       C
ATOM   1140  HA  CYX    71      50.787 -34.906  91.247                       H
ATOM   1141  CB  CYX    71      52.049 -33.589  92.385                       C
ATOM   1142  HB2 CYX    71      52.910 -34.175  92.128                       H
ATOM   1143  HB3 CYX    71      52.310 -32.553  92.399                       H
ATOM   1144  SG  CYX    71      51.494 -34.061  94.029                       S
ATOM   1145  C   CYX    71      49.597 -33.162  91.571                       C
ATOM   1146  O   CYX    71      48.718 -33.785  92.217                       O
ATOM   1147  N   LYS    72      49.297 -31.926  91.124                       N
ATOM   1148  H   LYS    72      49.986 -31.335  90.701                       H
ATOM   1149  CA  LYS    72      47.898 -31.487  91.288                       C
ATOM   1150  HA  LYS    72      47.775 -31.103  92.275                       H
ATOM   1151  CB  LYS    72      47.502 -30.407  90.268                       C
ATOM   1152  HB2 LYS    72      48.111 -29.535  90.393                       H
ATOM   1153  HB3 LYS    72      47.627 -30.784  89.274                       H
ATOM   1154  CG  LYS    72      46.022 -30.062  90.512                       C
ATOM   1155  HG2 LYS    72      45.433 -30.951  90.413                       H
ATOM   1156  HG3 LYS    72      45.907 -29.668  91.502                       H
ATOM   1157  CD  LYS    72      45.548 -29.028  89.486                       C
ATOM   1158  HD2 LYS    72      46.125 -28.134  89.584                       H
ATOM   1159  HD3 LYS    72      45.669 -29.427  88.501                       H
ATOM   1160  CE  LYS    72      44.062 -28.713  89.730                       C
ATOM   1161  HE2 LYS    72      43.485 -29.611  89.644                       H
ATOM   1162  HE3 LYS    72      43.937 -28.304  90.712                       H
ATOM   1163  NZ  LYS    72      43.608 -27.742  88.729                       N
ATOM   1164  HZ1 LYS    72      43.726 -28.128  87.815                       H
ATOM   1165  HZ2 LYS    72      42.643 -27.532  88.881                       H
ATOM   1166  HZ3 LYS    72      44.148 -26.904  88.809                       H
ATOM   1167  C   LYS    72      46.974 -32.694  91.041                       C
ATOM   1168  O   LYS    72      46.717 -33.510  91.961                       O
ATOM   1169  N   ALA    73      46.448 -32.854  89.808                       N
ATOM   1170  H   ALA    73      46.600 -32.147  89.115                       H
ATOM   1171  CA  ALA    73      45.650 -34.041  89.463                       C
ATOM   1172  HA  ALA    73      45.184 -34.429  90.347                       H
ATOM   1173  CB  ALA    73      44.557 -33.661  88.438                       C
ATOM   1174  HB1 ALA    73      43.982 -34.530  88.194                       H
ATOM   1175  HB2 ALA    73      43.912 -32.917  88.862                       H
ATOM   1176  HB3 ALA    73      45.014 -33.274  87.554                       H
ATOM   1177  C   ALA    73      46.581 -35.100  88.847                       C
ATOM   1178  O   ALA    73      46.142 -35.903  87.984                       O
HETATM 1179  N   NHE    74      47.821 -35.157  89.214                       N
HETATM 1180  HN1 NHE    74      48.169 -34.526  89.908                       H
HETATM 1181  HN2 NHE    74      48.435 -35.834  88.803                       H
HETATM 1182  NF  PZ4    75      55.567 -35.835 100.029                       N
HETATM 1183  NB  PZ4    75      56.622 -36.357  99.513                       N
HETATM 1184  NG  PZ4    75      57.273 -35.469  98.840                       N
HETATM 1185  CD  PZ4    75      58.546 -35.801  98.175                       C
HETATM 1186  HD2 PZ4    75      59.367 -35.559  98.819                       H
HETATM 1187  HD3 PZ4    75      58.574 -36.857  97.949                       H
HETATM 1188  CE  PZ4    75      58.647 -35.028  96.875                       C
HETATM 1189  HE2 PZ4    75      58.647 -33.970  97.067                       H
HETATM 1190  HE3 PZ4    75      57.806 -35.276  96.267                       H
HETATM 1191  OZ  PZ4    75      59.842 -35.405  96.194                       O
HETATM 1192  CH  PZ4    75      59.811 -34.700  94.969                       C
HETATM 1193  HH2 PZ4    75      60.010 -33.662  95.147                       H
HETATM 1194  HH3 PZ4    75      58.836 -34.810  94.539                       H
HETATM 1195  CQ  PZ4    75      60.841 -35.253  93.978                       C
HETATM 1196  HQ2 PZ4    75      60.636 -36.289  93.787                       H
HETATM 1197  HQ3 PZ4    75      61.838 -35.163  94.348                       H
HETATM 1198  OI  PZ4    75      60.659 -34.488  92.805                       O
HETATM 1199  CK  PZ4    75      61.284 -34.951  91.619                       C
HETATM 1200  HK2 PZ4    75      62.343 -34.775  91.626                       H
HETATM 1201  HK3 PZ4    75      61.113 -35.998  91.501                       H
HETATM 1202  CV  PZ4    75      60.564 -34.169  90.510                       C
HETATM 1203  HV2 PZ4    75      59.516 -34.343  90.632                       H
HETATM 1204  HV3 PZ4    75      60.787 -33.130  90.637                       H
HETATM 1205  OM  PZ4    75      60.897 -34.549  89.181                       O
HETATM 1206  CN  PZ4    75      59.862 -33.796  88.540                       C
HETATM 1207  HN2 PZ4    75      60.022 -32.764  88.745                       H
HETATM 1208  HN3 PZ4    75      58.924 -34.116  88.955                       H
HETATM 1209  CX  PZ4    75      59.781 -33.973  87.025                       C
HETATM 1210  HX2 PZ4    75      60.682 -33.626  86.555                       H
HETATM 1211  HX3 PZ4    75      59.634 -35.002  86.780                       H
HETATM 1212  NO  PZ4    75      58.618 -33.174  86.573                       N
HETATM 1213  NP  PZ4    75      57.390 -33.600  86.521                       N
HETATM 1214  NR  PZ4    75      56.601 -32.647  86.113                       N
END
CONECT    1    2
CONECT    2    1    5    3    4
CONECT    3    2
CONECT    4    2
CONECT    5    2    7    6
CONECT    6    5
CONECT    7    5
CONECT  532 1144
CONECT  533  535
CONECT  535  533  536  537
CONECT  536  535
CONECT  537  539  535  538  545
CONECT  538  537
CONECT  539  540  541  542  537
CONECT  540  539
CONECT  541  539
CONECT  542  539  543 1182
CONECT  543  542  544 1184
CONECT  544  543
CONECT  545  537  546  547
CONECT  546  545
CONECT  547  545
CONECT  555  557
CONECT  557  555  559  558
CONECT  558  557
CONECT  559  557
CONECT  560  561
CONECT  561  560  562  563  564
CONECT  562  561
CONECT  563  561
CONECT  564  561  565  566
CONECT  565  564
CONECT  566  564
CONECT 1084 1086
CONECT 1086 1084 1087 1088
CONECT 1087 1086
CONECT 1088 1090 1086 1089 1096
CONECT 1089 1088
CONECT 1090 1091 1092 1093 1088
CONECT 1091 1090
CONECT 1092 1090
CONECT 1093 1214 1090 1094
CONECT 1094 1212 1093 1095
CONECT 1095 1094
CONECT 1096 1088 1097 1098
CONECT 1097 1096
CONECT 1098 1096
CONECT 1144  532
CONECT 1177 1179
CONECT 1179 1177 1180 1181
CONECT 1180 1179
CONECT 1181 1179
CONECT 1182  542 1183
CONECT 1183 1182 1184
CONECT 1184  543 1183 1185
CONECT 1185 1184 1186 1187 1188
CONECT 1186 1185
CONECT 1187 1185
CONECT 1188 1185 1189 1190 1191
CONECT 1189 1188
CONECT 1190 1188
CONECT 1191 1188 1192
CONECT 1192 1191 1193 1194 1195
CONECT 1193 1192
CONECT 1194 1192
CONECT 1195 1192 1196 1197 1198
CONECT 1196 1195
CONECT 1197 1195
CONECT 1198 1195 1199
CONECT 1199 1198 1200 1201 1202
CONECT 1200 1199
CONECT 1201 1199
CONECT 1202 1199 1203 1204 1205
CONECT 1203 1202
CONECT 1204 1202
CONECT 1205 1202 1206
CONECT 1206 1205 1207 1208 1209
CONECT 1207 1206
CONECT 1208 1206
CONECT 1209 1206 1210 1211 1212
CONECT 1210 1209
CONECT 1211 1209
CONECT 1212 1209 1213 1094
CONECT 1213 1212 1214
CONECT 1214 1213 1093
