# Supplementary material for: Folded-state compatibility and unfolded-state constraint govern staple-based stabilization: guidelines from a coiled-coil model
Source: RSC Chem Biol. 2026 Feb 24;7(4):737–50. doi: 10.1039/d5cb00326a (PMC12980645; doi:10.1039/d5cb00326a)
Supplement: CB-007-D5CB00326A-s053 [file CB-007-D5CB00326A-s053.pdb]

REMARK   1 File created by GaussView 6.1.1
HETATM    1  H1  ACE     1      67.472  10.347  71.709                       H
HETATM    2  CH3 ACE     1      66.608  10.025  72.252                       C
HETATM    3  H2  ACE     1      65.888   9.620  71.570                       H
HETATM    4  H3  ACE     1      66.179  10.859  72.769                       H
HETATM    5  C   ACE     1      67.016   8.942  73.272                       C
HETATM    6  O   ACE     1      66.376   8.814  74.350                       O
ATOM      7  N   GLU     2      68.050   8.136  73.002                       N
ATOM      8  H   GLU     2      68.552   8.253  72.148                       H
ATOM      9  CA  GLU     2      68.460   7.073  73.942                       C
ATOM     10  HA  GLU     2      67.907   6.182  73.720                       H
ATOM     11  CB  GLU     2      69.970   6.814  73.778                       C
ATOM     12  HB2 GLU     2      70.508   7.710  74.006                       H
ATOM     13  HB3 GLU     2      70.271   6.035  74.446                       H
ATOM     14  CG  GLU     2      70.272   6.393  72.326                       C
ATOM     15  HG2 GLU     2      69.738   5.495  72.099                       H
ATOM     16  HG3 GLU     2      69.964   7.170  71.658                       H
ATOM     17  CD  GLU     2      71.785   6.148  72.167                       C
ATOM     18  OE1 GLU     2      72.281   4.968  72.395                       O
ATOM     19  OE2 GLU     2      72.567   7.124  71.803                       O
ATOM     20  C   GLU     2      68.190   7.496  75.407                       C
ATOM     21  O   GLU     2      67.076   7.267  75.948                       O
ATOM     22  N   VAL     3      69.177   8.103  76.085                       N
ATOM     23  H   VAL     3      70.038   8.282  75.610                       H
ATOM     24  CA  VAL     3      69.045   8.514  77.498                       C
ATOM     25  HA  VAL     3      69.367   7.718  78.137                       H
ATOM     26  CB  VAL     3      69.954   9.730  77.731                       C
ATOM     27  HB  VAL     3      69.661  10.533  77.087                       H
ATOM     28  CG1 VAL     3      69.845  10.187  79.198                       C
ATOM     29 HG11 VAL     3      70.492  11.024  79.361                       H
ATOM     30 HG12 VAL     3      68.835  10.471  79.409                       H
ATOM     31 HG13 VAL     3      70.132   9.383  79.845                       H
ATOM     32  CG2 VAL     3      71.410   9.319  77.428                       C
ATOM     33 HG21 VAL     3      72.060  10.153  77.589                       H
ATOM     34 HG22 VAL     3      71.694   8.515  78.078                       H
ATOM     35 HG23 VAL     3      71.486   8.998  76.410                       H
ATOM     36  C   VAL     3      67.574   8.848  77.842                       C
ATOM     37  O   VAL     3      67.198   8.773  79.041                       O
ATOM     38  N   LYS     4      66.681   9.182  76.908                       N
ATOM     39  H   LYS     4      66.957   9.288  75.952                       H
ATOM     40  CA  LYS     4      65.274   9.351  77.316                       C
ATOM     41  HA  LYS     4      65.221   9.852  78.259                       H
ATOM     42  CB  LYS     4      64.483  10.154  76.259                       C
ATOM     43  HB2 LYS     4      64.914  11.124  76.128                       H
ATOM     44  HB3 LYS     4      64.511   9.624  75.331                       H
ATOM     45  CG  LYS     4      63.014  10.301  76.735                       C
ATOM     46  HG2 LYS     4      62.613   9.331  76.936                       H
ATOM     47  HG3 LYS     4      62.994  10.892  77.628                       H
ATOM     48  CD  LYS     4      62.149  10.974  75.645                       C
ATOM     49  HD2 LYS     4      62.532  11.948  75.420                       H
ATOM     50  HD3 LYS     4      62.168  10.371  74.761                       H
ATOM     51  CE  LYS     4      60.692  11.095  76.154                       C
ATOM     52  HE2 LYS     4      60.323  10.123  76.407                       H
ATOM     53  HE3 LYS     4      60.668  11.724  77.019                       H
ATOM     54  NZ  LYS     4      59.841  11.674  75.099                       N
ATOM     55  HZ1 LYS     4      59.865  11.081  74.293                       H
ATOM     56  HZ2 LYS     4      58.900  11.745  75.433                       H
ATOM     57  HZ3 LYS     4      60.180  12.581  74.856                       H
ATOM     58  C   LYS     4      64.676   7.943  77.436                       C
ATOM     59  O   LYS     4      63.695   7.702  78.185                       O
ATOM     60  N   GLN     5      65.253   6.979  76.724                       N
ATOM     61  H   GLN     5      66.044   7.203  76.149                       H
ATOM     62  CA  GLN     5      64.775   5.594  76.763                       C
ATOM     63  HA  GLN     5      63.712   5.580  76.892                       H
ATOM     64  CB  GLN     5      65.152   4.900  75.449                       C
ATOM     65  HB2 GLN     5      64.682   5.396  74.625                       H
ATOM     66  HB3 GLN     5      66.215   4.934  75.327                       H
ATOM     67  CG  GLN     5      64.701   3.430  75.490                       C
ATOM     68  HG2 GLN     5      65.162   2.942  76.323                       H
ATOM     69  HG3 GLN     5      63.636   3.370  75.590                       H
ATOM     70  CD  GLN     5      65.142   2.749  74.187                       C
ATOM     71  OE1 GLN     5      66.151   3.184  73.574                       O
ATOM     72  NE2 GLN     5      64.466   1.706  73.702                       N
ATOM     73 HE21 GLN     5      64.776   1.265  72.861                       H
ATOM     74 HE22 GLN     5      63.654   1.366  74.178                       H
ATOM     75  C   GLN     5      65.435   4.840  77.934                       C
ATOM     76  O   GLN     5      65.696   3.616  77.801                       O
ATOM     77  N   LEU     6      65.724   5.463  79.088                       N
ATOM     78  H   LEU     6      65.535   6.437  79.198                       H
ATOM     79  CA  LEU     6      66.312   4.688  80.200                       C
ATOM     80  HA  LEU     6      66.067   3.654  80.090                       H
ATOM     81  CB  LEU     6      67.856   4.818  80.117                       C
ATOM     82  HB2 LEU     6      68.134   5.843  80.182                       H
ATOM     83  HB3 LEU     6      68.308   4.272  80.917                       H
ATOM     84  CG  LEU     6      68.352   4.224  78.756                       C
ATOM     85  HG  LEU     6      67.869   4.736  77.949                       H
ATOM     86  CD1 LEU     6      69.881   4.387  78.609                       C
ATOM     87 HD11 LEU     6      70.194   3.970  77.674                       H
ATOM     88 HD12 LEU     6      70.138   5.427  78.638                       H
ATOM     89 HD13 LEU     6      70.369   3.878  79.411                       H
ATOM     90  CD2 LEU     6      68.021   2.717  78.705                       C
ATOM     91 HD21 LEU     6      68.341   2.308  77.768                       H
ATOM     92 HD22 LEU     6      68.530   2.217  79.505                       H
ATOM     93 HD23 LEU     6      66.967   2.577  78.813                       H
ATOM     94  C   LEU     6      65.641   5.182  81.553                       C
ATOM     95  O   LEU     6      64.598   4.549  81.853                       O
HETATM   96  N   PRB     7      65.956   6.158  82.465                       N
HETATM   97  H   PRB     7      66.796   6.698  82.474                       H
HETATM   98  CA  PRB     7      64.837   6.305  83.443                       C
HETATM   99  HA  PRB     7      64.979   5.615  84.247                       H
HETATM  100  CB  PRB     7      64.594   7.687  84.083                       C
HETATM  101  HB2 PRB     7      64.667   8.450  83.341                       H
HETATM  102  HB3 PRB     7      63.606   7.663  84.494                       H
HETATM  103  CG  PRB     7      65.530   7.979  85.268                       C
HETATM  104  CD  PRB     7      65.656   9.215  85.877                       C
HETATM  105  HD1 PRB     7      65.281  10.147  85.510                       H
HETATM  106  C   PRB     7      63.558   5.974  82.682                       C
HETATM  107  O   PRB     7      62.489   6.558  82.992                       O
ATOM    108  N   ALA     8      63.552   5.069  81.724                       N
ATOM    109  H   ALA     8      64.395   4.638  81.409                       H
ATOM    110  CA  ALA     8      62.274   4.701  81.142                       C
ATOM    111  HA  ALA     8      61.490   4.851  81.857                       H
ATOM    112  CB  ALA     8      62.001   5.578  79.912                       C
ATOM    113  HB1 ALA     8      61.061   5.311  79.470                       H
ATOM    114  HB2 ALA     8      61.972   6.608  80.210                       H
ATOM    115  HB3 ALA     8      62.786   5.433  79.198                       H
ATOM    116  C   ALA     8      62.338   3.215  80.773                       C
ATOM    117  O   ALA     8      62.053   2.345  81.643                       O
ATOM    118  N   GLU     9      62.679   2.846  79.549                       N
ATOM    119  H   GLU     9      62.890   3.538  78.855                       H
ATOM    120  CA  GLU     9      62.724   1.422  79.200                       C
ATOM    121  HA  GLU     9      61.731   1.099  78.972                       H
ATOM    122  CB  GLU     9      63.623   1.253  77.963                       C
ATOM    123  HB2 GLU     9      63.236   1.859  77.172                       H
ATOM    124  HB3 GLU     9      64.619   1.562  78.202                       H
ATOM    125  CG  GLU     9      63.639  -0.214  77.504                       C
ATOM    126  HG2 GLU     9      64.040  -0.835  78.277                       H
ATOM    127  HG3 GLU     9      62.640  -0.529  77.279                       H
ATOM    128  CD  GLU     9      64.509  -0.325  76.238                       C
ATOM    129  OE1 GLU     9      65.523   0.476  76.075                       O
ATOM    130  OE2 GLU     9      64.232  -1.216  75.331                       O
ATOM    131  C   GLU     9      63.272   0.563  80.373                       C
ATOM    132  O   GLU     9      62.733  -0.548  80.602                       O
ATOM    133  N   VAL    10      64.310   0.947  81.153                       N
ATOM    134  H   VAL    10      64.864   1.748  80.925                       H
ATOM    135  CA  VAL    10      64.618   0.132  82.353                       C
ATOM    136  HA  VAL    10      65.156  -0.741  82.057                       H
ATOM    137  CB  VAL    10      65.466   0.908  83.379                       C
ATOM    138  HB  VAL    10      64.939   1.783  83.697                       H
ATOM    139  CG1 VAL    10      65.719  -0.025  84.579                       C
ATOM    140 HG11 VAL    10      66.299   0.487  85.318                       H
ATOM    141 HG12 VAL    10      64.782  -0.321  85.002                       H
ATOM    142 HG13 VAL    10      66.251  -0.893  84.247                       H
ATOM    143  CG2 VAL    10      66.820   1.328  82.771                       C
ATOM    144 HG21 VAL    10      67.397   1.845  83.513                       H
ATOM    145 HG22 VAL    10      67.354   0.459  82.448                       H
ATOM    146 HG23 VAL    10      66.653   1.975  81.936                       H
ATOM    147  C   VAL    10      63.295  -0.235  83.048                       C
ATOM    148  O   VAL    10      63.184  -1.274  83.746                       O
ATOM    149  N   GLU    11      62.267   0.605  82.895                       N
ATOM    150  H   GLU    11      62.326   1.322  82.202                       H
ATOM    151  CA  GLU    11      61.048   0.519  83.715                       C
ATOM    152  HA  GLU    11      61.291   0.222  84.715                       H
ATOM    153  CB  GLU    11      60.394   1.916  83.739                       C
ATOM    154  HB2 GLU    11      60.143   2.205  82.739                       H
ATOM    155  HB3 GLU    11      59.505   1.895  84.335                       H
ATOM    156  CG  GLU    11      61.396   2.929  84.331                       C
ATOM    157  HG2 GLU    11      61.623   2.655  85.341                       H
ATOM    158  HG3 GLU    11      62.293   2.920  83.748                       H
ATOM    159  CD  GLU    11      60.790   4.344  84.300                       C
ATOM    160  OE1 GLU    11      60.099   4.785  85.311                       O
ATOM    161  OE2 GLU    11      60.972   5.100  83.257                       O
ATOM    162  C   GLU    11      60.087  -0.517  83.112                       C
ATOM    163  O   GLU    11      59.221  -1.073  83.836                       O
ATOM    164  N   GLU    12      60.192  -0.843  81.824                       N
ATOM    165  H   GLU    12      60.896  -0.411  81.258                       H
ATOM    166  CA  GLU    12      59.288  -1.837  81.236                       C
ATOM    167  HA  GLU    12      58.321  -1.760  81.682                       H
ATOM    168  CB  GLU    12      59.178  -1.590  79.725                       C
ATOM    169  HB2 GLU    12      58.799  -0.606  79.551                       H
ATOM    170  HB3 GLU    12      60.145  -1.685  79.274                       H
ATOM    171  CG  GLU    12      58.219  -2.625  79.113                       C
ATOM    172  HG2 GLU    12      58.599  -3.611  79.286                       H
ATOM    173  HG3 GLU    12      57.256  -2.529  79.567                       H
ATOM    174  CD  GLU    12      58.100  -2.378  77.599                       C
ATOM    175  OE1 GLU    12      58.913  -2.976  76.777                       O
ATOM    176  OE2 GLU    12      57.188  -1.572  77.144                       O
ATOM    177  C   GLU    12      59.854  -3.247  81.499                       C
ATOM    178  O   GLU    12      59.085  -4.242  81.546                       O
ATOM    179  N   LEU    13      61.166  -3.402  81.688                       N
ATOM    180  H   LEU    13      61.771  -2.607  81.629                       H
ATOM    181  CA  LEU    13      61.733  -4.723  81.997                       C
ATOM    182  HA  LEU    13      61.182  -5.490  81.493                       H
ATOM    183  CB  LEU    13      63.202  -4.764  81.530                       C
ATOM    184  HB2 LEU    13      63.757  -4.001  82.036                       H
ATOM    185  HB3 LEU    13      63.623  -5.721  81.756                       H
ATOM    186  CG  LEU    13      63.263  -4.519  80.008                       C
ATOM    187  HG  LEU    13      62.837  -3.563  79.786                       H
ATOM    188  CD1 LEU    13      64.729  -4.549  79.538                       C
ATOM    189 HD11 LEU    13      64.769  -4.375  78.483                       H
ATOM    190 HD12 LEU    13      65.282  -3.787  80.047                       H
ATOM    191 HD13 LEU    13      65.155  -5.506  79.759                       H
ATOM    192  CD2 LEU    13      62.469  -5.618  79.276                       C
ATOM    193 HD21 LEU    13      62.509  -5.443  78.221                       H
ATOM    194 HD22 LEU    13      62.896  -6.574  79.496                       H
ATOM    195 HD23 LEU    13      61.449  -5.599  79.602                       H
ATOM    196  C   LEU    13      61.643  -4.943  83.521                       C
ATOM    197  O   LEU    13      61.606  -6.106  84.001                       O
ATOM    198  N   GLU    14      61.587  -3.872  84.323                       N
ATOM    199  H   GLU    14      61.614  -2.958  83.917                       H
ATOM    200  CA  GLU    14      61.474  -4.003  85.786                       C
ATOM    201  HA  GLU    14      62.002  -4.874  86.117                       H
ATOM    202  CB  GLU    14      62.075  -2.753  86.448                       C
ATOM    203  HB2 GLU    14      61.544  -1.885  86.117                       H
ATOM    204  HB3 GLU    14      61.994  -2.838  87.512                       H
ATOM    205  CG  GLU    14      63.557  -2.628  86.055                       C
ATOM    206  HG2 GLU    14      64.089  -3.494  86.388                       H
ATOM    207  HG3 GLU    14      63.639  -2.546  84.991                       H
ATOM    208  CD  GLU    14      64.155  -1.372  86.715                       C
ATOM    209  OE1 GLU    14      63.397  -0.340  86.951                       O
ATOM    210  OE2 GLU    14      65.414  -1.342  87.036                       O
ATOM    211  C   GLU    14      59.988  -4.129  86.175                       C
ATOM    212  O   GLU    14      59.657  -4.713  87.239                       O
ATOM    213  N   SER    15      59.053  -3.628  85.362                       N
ATOM    214  H   SER    15      59.329  -3.172  84.516                       H
ATOM    215  CA  SER    15      57.623  -3.754  85.685                       C
ATOM    216  HA  SER    15      57.471  -3.672  86.741                       H
ATOM    217  CB  SER    15      56.832  -2.642  84.973                       C
ATOM    218  HB2 SER    15      57.177  -1.686  85.310                       H
ATOM    219  HB3 SER    15      56.976  -2.721  83.917                       H
ATOM    220  OG  SER    15      55.442  -2.784  85.279                       O
ATOM    221  HG  SER    15      54.942  -2.095  84.836                       H
ATOM    222  C   SER    15      57.147  -5.132  85.208                       C
ATOM    223  O   SER    15      56.135  -5.677  85.720                       O
ATOM    224  N   GLU    16      57.845  -5.750  84.255                       N
ATOM    225  H   GLU    16      58.637  -5.296  83.849                       H
ATOM    226  CA  GLU    16      57.476  -7.096  83.812                       C
ATOM    227  HA  GLU    16      56.411  -7.206  83.814                       H
ATOM    228  CB  GLU    16      58.009  -7.336  82.386                       C
ATOM    229  HB2 GLU    16      57.573  -6.625  81.716                       H
ATOM    230  HB3 GLU    16      59.073  -7.226  82.379                       H
ATOM    231  CG  GLU    16      57.636  -8.764  81.940                       C
ATOM    232  HG2 GLU    16      58.075  -9.472  82.611                       H
ATOM    233  HG3 GLU    16      56.572  -8.873  81.949                       H
ATOM    234  CD  GLU    16      58.165  -9.014  80.515                       C
ATOM    235  OE1 GLU    16      58.277  -8.024  79.678                       O
ATOM    236  OE2 GLU    16      58.500 -10.217  80.148                       O
ATOM    237  C   GLU    16      58.092  -8.117  84.782                       C
ATOM    238  O   GLU    16      57.565  -9.253  84.902                       O
ATOM    239  N   LEU    17      59.178  -7.812  85.511                       N
ATOM    240  H   LEU    17      59.600  -6.908  85.455                       H
ATOM    241  CA  LEU    17      59.718  -8.846  86.401                       C
ATOM    242  HA  LEU    17      59.559  -9.800  85.943                       H
ATOM    243  CB  LEU    17      61.225  -8.609  86.634                       C
ATOM    244  HB2 LEU    17      61.360  -7.665  87.121                       H
ATOM    245  HB3 LEU    17      61.617  -9.390  87.253                       H
ATOM    246  CG  LEU    17      61.977  -8.587  85.289                       C
ATOM    247  HG  LEU    17      61.577  -7.808  84.673                       H
ATOM    248  CD1 LEU    17      63.472  -8.321  85.547                       C
ATOM    249 HD11 LEU    17      63.997  -8.298  84.615                       H
ATOM    250 HD12 LEU    17      63.587  -7.380  86.044                       H
ATOM    251 HD13 LEU    17      63.873  -9.100  86.162                       H
ATOM    252  CD2 LEU    17      61.812  -9.939  84.574                       C
ATOM    253 HD21 LEU    17      62.336  -9.914  83.641                       H
ATOM    254 HD22 LEU    17      62.212 -10.718  85.188                       H
ATOM    255 HD23 LEU    17      60.773 -10.124  84.395                       H
ATOM    256  C   LEU    17      58.980  -8.796  87.757                       C
ATOM    257  O   LEU    17      58.662  -9.868  88.335                       O
ATOM    258  N   TRP    18      58.690  -7.618  88.334                       N
ATOM    259  H   TRP    18      59.073  -6.774  87.958                       H
ATOM    260  CA  TRP    18      57.819  -7.565  89.522                       C
ATOM    261  HA  TRP    18      58.387  -7.824  90.392                       H
ATOM    262  CB  TRP    18      57.261  -6.142  89.702                       C
ATOM    263  HB2 TRP    18      56.718  -5.851  88.827                       H
ATOM    264  HB3 TRP    18      56.606  -6.122  90.548                       H
ATOM    265  CG  TRP    18      58.432  -5.170  89.945                       C
ATOM    266  CD1 TRP    18      59.669  -5.490  90.528                       C
ATOM    267  HD1 TRP    18      59.964  -6.457  90.878                       H
ATOM    268  NE1 TRP    18      60.424  -4.370  90.574                       N
ATOM    269  HE1 TRP    18      61.352  -4.308  90.941                       H
ATOM    270  CE2 TRP    18      59.720  -3.354  90.048                       C
ATOM    271  CZ2 TRP    18      60.089  -2.022  89.892                       C
ATOM    272  HZ2 TRP    18      61.050  -1.674  90.209                       H
ATOM    273  CH2 TRP    18      59.152  -1.145  89.306                       C
ATOM    274  HH2 TRP    18      59.400  -0.113  89.173                       H
ATOM    275  CZ3 TRP    18      57.881  -1.626  88.887                       C
ATOM    276  HZ3 TRP    18      57.178  -0.953  88.443                       H
ATOM    277  CE3 TRP    18      57.541  -2.985  89.059                       C
ATOM    278  HE3 TRP    18      56.590  -3.362  88.747                       H
ATOM    279  CD2 TRP    18      58.490  -3.814  89.645                       C
ATOM    280  C   TRP    18      56.644  -8.547  89.345                       C
ATOM    281  O   TRP    18      56.120  -9.099  90.348                       O
ATOM    282  N   HID    19      56.182  -8.803  88.115                       N
ATOM    283  H   HID    19      56.637  -8.395  87.323                       H
ATOM    284  CA  HID    19      55.011  -9.673  87.910                       C
ATOM    285  HA  HID    19      54.338  -9.580  88.737                       H
ATOM    286  CB  HID    19      54.287  -9.259  86.617                       C
ATOM    287  HB2 HID    19      54.960  -9.340  85.789                       H
ATOM    288  HB3 HID    19      53.446  -9.900  86.459                       H
ATOM    289  CG  HID    19      53.804  -7.804  86.750                       C
ATOM    290  ND1 HID    19      53.657  -6.928  85.767                       N
ATOM    291  HD1 HID    19      53.842  -7.096  84.799                       H
ATOM    292  CE1 HID    19      53.214  -5.778  86.296                       C
ATOM    293  HE1 HID    19      53.005  -4.889  85.740                       H
ATOM    294  NE2 HID    19      53.073  -5.903  87.635                       N
ATOM    295  CD2 HID    19      53.437  -7.162  87.928                       C
ATOM    296  HD2 HID    19      53.444  -7.598  88.905                       H
ATOM    297  C   HID    19      55.479 -11.130  87.801                       C
ATOM    298  O   HID    19      54.702 -12.069  88.113                       O
ATOM    299  N   LEU    20      56.717 -11.393  87.386                       N
ATOM    300  H   LEU    20      57.330 -10.644  87.131                       H
ATOM    301  CA  LEU    20      57.184 -12.779  87.317                       C
ATOM    302  HA  LEU    20      56.376 -13.424  87.040                       H
ATOM    303  CB  LEU    20      58.311 -12.895  86.273                       C
ATOM    304  HB2 LEU    20      59.129 -12.267  86.559                       H
ATOM    305  HB3 LEU    20      58.642 -13.911  86.220                       H
ATOM    306  CG  LEU    20      57.789 -12.449  84.894                       C
ATOM    307  HG  LEU    20      57.467 -11.430  84.950                       H
ATOM    308  CD1 LEU    20      58.916 -12.578  83.854                       C
ATOM    309 HD11 LEU    20      58.557 -12.263  82.896                       H
ATOM    310 HD12 LEU    20      59.743 -11.963  84.145                       H
ATOM    311 HD13 LEU    20      59.234 -13.599  83.797                       H
ATOM    312  CD2 LEU    20      56.602 -13.336  84.474                       C
ATOM    313 HD21 LEU    20      56.241 -13.019  83.518                       H
ATOM    314 HD22 LEU    20      56.922 -14.355  84.416                       H
ATOM    315 HD23 LEU    20      55.818 -13.249  85.198                       H
ATOM    316  C   LEU    20      57.706 -13.173  88.707                       C
ATOM    317  O   LEU    20      57.681 -14.372  89.088                       O
ATOM    318  N   GLU    21      58.178 -12.211  89.506                       N
ATOM    319  H   GLU    21      58.208 -11.268  89.176                       H
ATOM    320  CA  GLU    21      58.647 -12.517  90.862                       C
ATOM    321  HA  GLU    21      59.045 -13.511  90.887                       H
ATOM    322  CB  GLU    21      59.737 -11.505  91.264                       C
ATOM    323  HB2 GLU    21      59.325 -10.517  91.244                       H
ATOM    324  HB3 GLU    21      60.082 -11.728  92.252                       H
ATOM    325  CG  GLU    21      60.918 -11.582  90.281                       C
ATOM    326  HG2 GLU    21      61.338 -12.565  90.303                       H
ATOM    327  HG3 GLU    21      60.575 -11.363  89.291                       H
ATOM    328  CD  GLU    21      61.988 -10.553  90.693                       C
ATOM    329  OE1 GLU    21      61.635  -9.452  91.290                       O
ATOM    330  OE2 GLU    21      63.244 -10.783  90.444                       O
ATOM    331  C   GLU    21      57.475 -12.401  91.855                       C
ATOM    332  O   GLU    21      57.467 -13.097  92.904                       O
ATOM    333  N   ASN    22      56.376 -11.462  91.585                       N
ATOM    334  H   ASN    22      56.187 -11.445  90.604                       H
ATOM    335  CA  ASN    22      55.168 -11.876  92.319                       C
ATOM    336  HA  ASN    22      55.395 -11.903  93.365                       H
ATOM    337  CB  ASN    22      54.034 -10.865  92.062                       C
ATOM    338  HB2 ASN    22      53.814 -10.833  91.017                       H
ATOM    339  HB3 ASN    22      53.160 -11.174  92.602                       H
ATOM    340  CG  ASN    22      54.460  -9.466  92.542                       C
ATOM    341  OD1 ASN    22      55.273  -9.350  93.494                       O
ATOM    342  ND2 ASN    22      53.960  -8.379  91.948                       N
ATOM    343 HD21 ASN    22      54.230  -7.470  92.262                       H
ATOM    344 HD22 ASN    22      53.318  -8.477  91.187                       H
ATOM    345  C   ASN    22      54.685 -13.263  91.871                       C
ATOM    346  O   ASN    22      54.078 -13.982  92.709                       O
ATOM    347  N   GLU    23      54.862 -13.744  90.633                       N
ATOM    348  H   GLU    23      55.420 -13.268  89.954                       H
ATOM    349  CA  GLU    23      54.174 -15.004  90.332                       C
ATOM    350  HA  GLU    23      53.282 -15.038  90.923                       H
ATOM    351  CB  GLU    23      53.816 -15.080  88.834                       C
ATOM    352  HB2 GLU    23      53.178 -14.262  88.575                       H
ATOM    353  HB3 GLU    23      54.713 -15.032  88.252                       H
ATOM    354  CG  GLU    23      53.094 -16.412  88.547                       C
ATOM    355  HG2 GLU    23      53.733 -17.227  88.815                       H
ATOM    356  HG3 GLU    23      52.193 -16.461  89.121                       H
ATOM    357  CD  GLU    23      52.754 -16.502  87.047                       C
ATOM    358  OE1 GLU    23      53.508 -15.904  86.171                       O
ATOM    359  OE2 GLU    23      51.713 -17.178  86.655                       O
ATOM    360  C   GLU    23      55.054 -16.210  90.691                       C
ATOM    361  O   GLU    23      54.515 -17.191  91.267                       O
ATOM    362  N   VAL    24      56.357 -16.283  90.403                       N
ATOM    363  H   VAL    24      56.815 -15.589  89.846                       H
ATOM    364  CA  VAL    24      57.069 -17.453  90.925                       C
ATOM    365  HA  VAL    24      56.822 -18.302  90.323                       H
ATOM    366  CB  VAL    24      58.595 -17.239  90.887                       C
ATOM    367  HB  VAL    24      58.852 -16.387  91.480                       H
ATOM    368  CG1 VAL    24      59.304 -18.487  91.447                       C
ATOM    369 HG11 VAL    24      60.364 -18.339  91.416                       H
ATOM    370 HG12 VAL    24      58.996 -18.649  92.458                       H
ATOM    371 HG13 VAL    24      59.046 -19.340  90.854                       H
ATOM    372  CG2 VAL    24      59.041 -17.005  89.430                       C
ATOM    373 HG21 VAL    24      60.101 -16.858  89.400                       H
ATOM    374 HG22 VAL    24      58.782 -17.857  88.836                       H
ATOM    375 HG23 VAL    24      58.550 -16.137  89.042                       H
ATOM    376  C   VAL    24      56.624 -17.660  92.387                       C
ATOM    377  O   VAL    24      56.376 -18.807  92.841                       O
ATOM    378  N   ALA    25      56.536 -16.564  93.162                       N
ATOM    379  H   ALA    25      56.839 -15.689  92.784                       H
ATOM    380  CA  ALA    25      56.039 -16.596  94.550                       C
ATOM    381  HA  ALA    25      56.816 -16.965  95.186                       H
ATOM    382  CB  ALA    25      55.648 -15.169  94.979                       C
ATOM    383  HB1 ALA    25      55.298 -15.184  95.990                       H
ATOM    384  HB2 ALA    25      56.503 -14.529  94.906                       H
ATOM    385  HB3 ALA    25      54.873 -14.804  94.338                       H
ATOM    386  C   ALA    25      54.785 -17.480  94.671                       C
ATOM    387  O   ALA    25      54.566 -18.139  95.720                       O
ATOM    388  N   ARG    26      53.921 -17.514  93.654                       N
ATOM    389  H   ARG    26      54.157 -17.065  92.792                       H
ATOM    390  CA  ARG    26      52.618 -18.182  93.789                       C
ATOM    391  HA  ARG    26      52.302 -18.156  94.812                       H
ATOM    392  CB  ARG    26      51.593 -17.434  92.919                       C
ATOM    393  HB2 ARG    26      51.532 -16.416  93.244                       H
ATOM    394  HB3 ARG    26      51.901 -17.464  91.895                       H
ATOM    395  CG  ARG    26      50.210 -18.094  93.060                       C
ATOM    396  HG2 ARG    26      50.259 -19.108  92.722                       H
ATOM    397  HG3 ARG    26      49.909 -18.075  94.087                       H
ATOM    398  CD  ARG    26      49.189 -17.311  92.214                       C
ATOM    399  HD2 ARG    26      49.148 -16.299  92.557                       H
ATOM    400  HD3 ARG    26      49.489 -17.329  91.187                       H
ATOM    401  NE  ARG    26      47.861 -17.925  92.349                       N
ATOM    402  HE  ARG    26      47.776 -18.910  92.500                       H
ATOM    403  CZ  ARG    26      46.765 -17.161  92.267                       C
ATOM    404  NH1 ARG    26      46.883 -15.841  92.085                       N
ATOM    405 HH11 ARG    26      47.789 -15.426  92.007                       H
ATOM    406 HH12 ARG    26      46.064 -15.269  92.027                       H
ATOM    407  NH2 ARG    26      45.552 -17.715  92.370                       N
ATOM    408 HH21 ARG    26      45.462 -18.702  92.504                       H
ATOM    409 HH22 ARG    26      44.734 -17.142  92.312                       H
ATOM    410  C   ARG    26      52.727 -19.640  93.326                       C
ATOM    411  O   ARG    26      51.942 -20.514  93.777                       O
ATOM    412  N   LEU    27      53.664 -19.965  92.441                       N
ATOM    413  H   LEU    27      54.320 -19.272  92.140                       H
ATOM    414  CA  LEU    27      53.750 -21.324  91.904                       C
ATOM    415  HA  LEU    27      52.772 -21.751  91.829                       H
ATOM    416  CB  LEU    27      54.378 -21.254  90.503                       C
ATOM    417  HB2 LEU    27      55.370 -20.859  90.569                       H
ATOM    418  HB3 LEU    27      54.415 -22.235  90.078                       H
ATOM    419  CG  LEU    27      53.515 -20.327  89.623                       C
ATOM    420  HG  LEU    27      53.503 -19.346  90.053                       H
ATOM    421  CD1 LEU    27      54.108 -20.258  88.205                       C
ATOM    422 HD11 LEU    27      53.511 -19.607  87.601                       H
ATOM    423 HD12 LEU    27      55.109 -19.882  88.254                       H
ATOM    424 HD13 LEU    27      54.115 -21.238  87.774                       H
ATOM    425  CD2 LEU    27      52.075 -20.869  89.552                       C
ATOM    426 HD21 LEU    27      51.480 -20.218  88.947                       H
ATOM    427 HD22 LEU    27      52.083 -21.849  89.123                       H
ATOM    428 HD23 LEU    27      51.663 -20.915  90.539                       H
ATOM    429  C   LEU    27      54.606 -22.187  92.849                       C
ATOM    430  O   LEU    27      54.464 -23.437  92.874                       O
ATOM    431  N   GLU    28      55.491 -21.591  93.656                       N
ATOM    432  H   GLU    28      55.596 -20.596  93.627                       H
ATOM    433  CA  GLU    28      56.298 -22.380  94.598                       C
ATOM    434  HA  GLU    28      56.544 -23.326  94.162                       H
ATOM    435  CB  GLU    28      57.591 -21.613  94.926                       C
ATOM    436  HB2 GLU    28      57.342 -20.668  95.362                       H
ATOM    437  HB3 GLU    28      58.178 -22.181  95.616                       H
ATOM    438  CG  GLU    28      58.395 -21.384  93.633                       C
ATOM    439  HG2 GLU    28      58.646 -22.329  93.197                       H
ATOM    440  HG3 GLU    28      57.807 -20.818  92.942                       H
ATOM    441  CD  GLU    28      59.685 -20.612  93.964                       C
ATOM    442  OE1 GLU    28      59.704 -19.779  94.964                       O
ATOM    443  OE2 GLU    28      60.754 -20.791  93.246                       O
ATOM    444  C   GLU    28      55.476 -22.612  95.881                       C
ATOM    445  O   GLU    28      55.681 -23.634  96.587                       O
ATOM    446  N   LYS    29      54.534 -21.729  96.232                       N
ATOM    447  H   LYS    29      54.420 -20.889  95.702                       H
ATOM    448  CA  LYS    29      53.652 -21.992  97.381                       C
ATOM    449  HA  LYS    29      54.181 -22.546  98.129                       H
ATOM    450  CB  LYS    29      53.165 -20.664  97.992                       C
ATOM    451  HB2 LYS    29      52.646 -20.097  97.249                       H
ATOM    452  HB3 LYS    29      52.505 -20.873  98.808                       H
ATOM    453  CG  LYS    29      54.371 -19.858  98.511                       C
ATOM    454  HG2 LYS    29      54.893 -20.434  99.246                       H
ATOM    455  HG3 LYS    29      55.030 -19.635  97.699                       H
ATOM    456  CD  LYS    29      53.873 -18.547  99.151                       C
ATOM    457  HD2 LYS    29      53.357 -17.964  98.416                       H
ATOM    458  HD3 LYS    29      53.207 -18.775  99.957                       H
ATOM    459  CE  LYS    29      55.075 -17.749  99.692                       C
ATOM    460  HE2 LYS    29      55.589 -18.335 100.425                       H
ATOM    461  HE3 LYS    29      55.741 -17.518  98.888                       H
ATOM    462  NZ  LYS    29      54.599 -16.502 100.309                       N
ATOM    463  HZ1 LYS    29      55.380 -15.986 100.663                       H
ATOM    464  HZ2 LYS    29      54.120 -15.953  99.625                       H
ATOM    465  HZ3 LYS    29      53.975 -16.718 101.060                       H
ATOM    466  C   LYS    29      52.447 -22.817  96.889                       C
ATOM    467  O   LYS    29      51.823 -23.559  97.691                       O
ATOM    468  N   GLU    30      52.075 -22.757  95.605                       N
ATOM    469  H   GLU    30      52.570 -22.166  94.967                       H
ATOM    470  CA  GLU    30      50.949 -23.574  95.130                       C
ATOM    471  HA  GLU    30      50.208 -23.646  95.898                       H
ATOM    472  CB  GLU    30      50.324 -22.940  93.878                       C
ATOM    473  HB2 GLU    30      49.955 -21.965  94.114                       H
ATOM    474  HB3 GLU    30      51.063 -22.863  93.107                       H
ATOM    475  CG  GLU    30      49.166 -23.832  93.392                       C
ATOM    476  HG2 GLU    30      49.541 -24.807  93.157                       H
ATOM    477  HG3 GLU    30      48.429 -23.910  94.163                       H
ATOM    478  CD  GLU    30      48.530 -23.212  92.135                       C
ATOM    479  OE1 GLU    30      48.978 -23.530  90.956                       O
ATOM    480  OE2 GLU    30      47.544 -22.372  92.253                       O
ATOM    481  C   GLU    30      51.467 -24.980  94.794                       C
ATOM    482  O   GLU    30      50.695 -25.969  94.889                       O
ATOM    483  N   ASN    31      52.735 -25.164  94.417                       N
ATOM    484  H   ASN    31      53.342 -24.383  94.267                       H
ATOM    485  CA  ASN    31      53.222 -26.535  94.253                       C
ATOM    486  HA  ASN    31      52.427 -27.159  93.902                       H
ATOM    487  CB  ASN    31      54.394 -26.574  93.251                       C
ATOM    488  HB2 ASN    31      54.055 -26.244  92.291                       H
ATOM    489  HB3 ASN    31      55.175 -25.927  93.595                       H
ATOM    490  CG  ASN    31      54.941 -28.011  93.145                       C
ATOM    491  OD1 ASN    31      55.856 -28.389  93.923                       O
ATOM    492  ND2 ASN    31      54.453 -28.856  92.232                       N
ATOM    493 HD21 ASN    31      54.815 -29.787  92.171                       H
ATOM    494 HD22 ASN    31      53.728 -28.559  91.612                       H
ATOM    495  C   ASN    31      53.696 -27.026  95.622                       C
ATOM    496  O   ASN    31      53.529 -28.225  95.966                       O
ATOM    497  N   ALA    32      54.293 -26.164  96.444                       N
ATOM    498  H   ALA    32      54.523 -25.245  96.123                       H
ATOM    499  CA  ALA    32      54.619 -26.563  97.810                       C
ATOM    500  HA  ALA    32      55.536 -27.116  97.799                       H
ATOM    501  CB  ALA    32      54.780 -25.311  98.693                       C
ATOM    502  HB1 ALA    32      55.024 -25.607  99.692                       H
ATOM    503  HB2 ALA    32      55.563 -24.695  98.302                       H
ATOM    504  HB3 ALA    32      53.862 -24.759  98.699                       H
ATOM    505  C   ALA    32      53.484 -27.425  98.398                       C
ATOM    506  O   ALA    32      53.764 -28.359  99.193                       O
ATOM    507  N   GLU    33      52.192 -27.172  98.102                       N
ATOM    508  H   GLU    33      51.941 -26.502  97.402                       H
ATOM    509  CA  GLU    33      51.165 -27.893  98.872                       C
ATOM    510  HA  GLU    33      51.616 -28.204  99.791                       H
ATOM    511  CB  GLU    33      49.979 -26.945  99.145                       C
ATOM    512  HB2 GLU    33      49.538 -26.657  98.214                       H
ATOM    513  HB3 GLU    33      49.249 -27.446  99.746                       H
ATOM    514  CG  GLU    33      50.481 -25.687  99.879                       C
ATOM    515  HG2 GLU    33      50.909 -25.967 100.818                       H
ATOM    516  HG3 GLU    33      51.222 -25.199  99.280                       H
ATOM    517  CD  GLU    33      49.302 -24.723 100.114                       C
ATOM    518  OE1 GLU    33      48.302 -24.704  99.280                       O
ATOM    519  OE2 GLU    33      49.305 -23.927 101.143                       O
ATOM    520  C   GLU    33      50.623 -29.130  98.120                       C
ATOM    521  O   GLU    33      50.495 -30.218  98.739                       O
ATOM    522  N   CYX    34      50.248 -29.062  96.832                       N
ATOM    523  H   CYX    34      50.252 -28.186  96.350                       H
ATOM    524  CA  CYX    34      49.796 -30.288  96.147                       C
ATOM    525  HA  CYX    34      48.803 -30.530  96.464                       H
ATOM    526  CB  CYX    34      49.756 -30.062  94.618                       C
ATOM    527  HB2 CYX    34      49.059 -29.276  94.417                       H
ATOM    528  HB3 CYX    34      50.722 -29.787  94.249                       H
ATOM    529  SG  CYX    34      49.212 -31.558  93.803                       S
ATOM    530  C   CYX    34      50.755 -31.434  96.517                       C
ATOM    531  O   CYX    34      50.345 -32.623  96.559                       O
ATOM    532  N   GLU    35      52.031 -31.144  96.793                       N
ATOM    533  H   GLU    35      52.337 -30.193  96.771                       H
ATOM    534  CA  GLU    35      52.991 -32.207  97.123                       C
ATOM    535  HA  GLU    35      52.702 -33.111  96.630                       H
ATOM    536  CB  GLU    35      54.390 -31.776  96.648                       C
ATOM    537  HB2 GLU    35      54.676 -30.877  97.153                       H
ATOM    538  HB3 GLU    35      55.096 -32.549  96.869                       H
ATOM    539  CG  GLU    35      54.359 -31.522  95.130                       C
ATOM    540  HG2 GLU    35      54.078 -32.421  94.624                       H
ATOM    541  HG3 GLU    35      53.649 -30.752  94.911                       H
ATOM    542  CD  GLU    35      55.756 -31.080  94.657                       C
ATOM    543  OE1 GLU    35      56.817 -31.494  95.286                       O
ATOM    544  OE2 GLU    35      55.875 -30.292  93.629                       O
ATOM    545  C   GLU    35      53.026 -32.440  98.648                       C
ATOM    546  O   GLU    35      53.301 -33.581  99.101                       O
ATOM    547  N   ALA    36      52.771 -31.432  99.492                       N
ATOM    548  H   ALA    36      52.505 -30.536  99.136                       H
ATOM    549  CA  ALA    36      52.892 -31.640 100.945                       C
ATOM    550  HA  ALA    36      53.636 -32.385 101.135                       H
ATOM    551  CB  ALA    36      53.304 -30.317 101.617                       C
ATOM    552  HB1 ALA    36      53.399 -30.467 102.672                       H
ATOM    553  HB2 ALA    36      54.242 -29.991 101.217                       H
ATOM    554  HB3 ALA    36      52.558 -29.573 101.428                       H
ATOM    555  C   ALA    36      51.543 -32.109 101.525                       C
ATOM    556  O   ALA    36      51.523 -32.860 102.534                       O
HETATM  557  N   NHE    37      50.432 -31.734 100.979                       N
HETATM  558  HN1 NHE    37      50.445 -31.136 100.177                       H
HETATM  559  HN2 NHE    37      49.560 -32.041 101.360                       H
HETATM  560  H1  ACE    38      80.843  10.270  83.884                       H
HETATM  561  CH3 ACE    38      80.560   9.383  83.342                       C
HETATM  562  H2  ACE    38      80.069   8.696  84.002                       H
HETATM  563  H3  ACE    38      81.440   8.917  82.944                       H
HETATM  564  C   ACE    38      79.600   9.781  82.189                       C
HETATM  565  O   ACE    38      80.049  10.170  81.089                       O
HETATM  566  N   PRB    39      78.285   9.694  82.400                       N
HETATM  567  H   PRB    39      77.618  10.000  81.713                       H
HETATM  568  CA  PRB    39      77.886   9.124  83.673                       C
HETATM  569  HA  PRB    39      78.699   8.577  84.124                       H
HETATM  570  CB  PRB    39      77.452  10.267  84.610                       C
HETATM  571  HB2 PRB    39      78.252  10.957  84.701                       H
HETATM  572  HB3 PRB    39      76.597  10.752  84.174                       H
HETATM  573  CG  PRB    39      77.093   9.804  86.032                       C
HETATM  574  CD  PRB    39      77.246  10.603  87.150                       C
HETATM  575  HD1 PRB    39      77.671  11.584  87.182                       H
HETATM  576  C   PRB    39      76.717   8.177  83.310                       C
HETATM  577  O   PRB    39      75.833   7.807  84.114                       O
ATOM    578  N   VAL    40      76.728   7.823  82.000                       N
ATOM    579  H   VAL    40      77.549   8.058  81.477                       H
ATOM    580  CA  VAL    40      75.644   7.157  81.247                       C
ATOM    581  HA  VAL    40      74.692   7.305  81.719                       H
ATOM    582  CB  VAL    40      75.620   7.821  79.848                       C
ATOM    583  HB  VAL    40      76.569   7.678  79.376                       H
ATOM    584  CG1 VAL    40      74.515   7.178  78.986                       C
ATOM    585 HG11 VAL    40      74.495   7.641  78.017                       H
ATOM    586 HG12 VAL    40      74.713   6.136  78.874                       H
ATOM    587 HG13 VAL    40      73.566   7.318  79.463                       H
ATOM    588  CG2 VAL    40      75.328   9.334  79.999                       C
ATOM    589 HG21 VAL    40      75.306   9.800  79.030                       H
ATOM    590 HG22 VAL    40      74.375   9.469  80.473                       H
ATOM    591 HG23 VAL    40      76.091   9.785  80.591                       H
ATOM    592  C   VAL    40      75.909   5.632  81.090                       C
ATOM    593  O   VAL    40      75.284   4.790  81.793                       O
ATOM    594  N   LYS    41      76.831   5.239  80.177                       N
ATOM    595  H   LYS    41      77.496   5.913  79.858                       H
ATOM    596  CA  LYS    41      76.892   3.861  79.615                       C
ATOM    597  HA  LYS    41      76.398   3.847  78.674                       H
ATOM    598  CB  LYS    41      78.384   3.443  79.428                       C
ATOM    599  HB2 LYS    41      78.882   4.153  78.803                       H
ATOM    600  HB3 LYS    41      78.862   3.414  80.387                       H
ATOM    601  CG  LYS    41      78.469   2.047  78.763                       C
ATOM    602  HG2 LYS    41      77.927   1.335  79.350                       H
ATOM    603  HG3 LYS    41      78.043   2.099  77.782                       H
ATOM    604  CD  LYS    41      79.950   1.597  78.669                       C
ATOM    605  HD2 LYS    41      80.507   2.313  78.100                       H
ATOM    606  HD3 LYS    41      80.361   1.531  79.655                       H
ATOM    607  CE  LYS    41      80.041   0.214  77.982                       C
ATOM    608  HE2 LYS    41      79.476  -0.499  78.540                       H
ATOM    609  HE3 LYS    41      79.648   0.289  76.989                       H
ATOM    610  NZ  LYS    41      81.450  -0.228  77.916                       N
ATOM    611  HZ1 LYS    41      81.819  -0.312  78.842                       H
ATOM    612  HZ2 LYS    41      81.495  -1.119  77.458                       H
ATOM    613  HZ3 LYS    41      81.987   0.438  77.400                       H
ATOM    614  C   LYS    41      76.188   2.873  80.559                       C
ATOM    615  O   LYS    41      75.633   1.842  80.105                       O
ATOM    616  N   GLN    42      76.166   3.115  81.854                       N
ATOM    617  H   GLN    42      76.594   3.946  82.219                       H
ATOM    618  CA  GLN    42      75.523   2.177  82.762                       C
ATOM    619  HA  GLN    42      76.239   1.449  83.081                       H
ATOM    620  CB  GLN    42      75.017   2.963  83.985                       C
ATOM    621  HB2 GLN    42      75.842   3.469  84.444                       H
ATOM    622  HB3 GLN    42      74.286   3.680  83.678                       H
ATOM    623  CG  GLN    42      74.392   1.989  84.994                       C
ATOM    624  HG2 GLN    42      73.563   1.492  84.541                       H
ATOM    625  HG3 GLN    42      75.124   1.268  85.292                       H
ATOM    626  CD  GLN    42      73.920   2.773  86.229                       C
ATOM    627  OE1 GLN    42      73.534   3.964  86.115                       O
ATOM    628  NE2 GLN    42      73.922   2.178  87.426                       N
ATOM    629 HE21 GLN    42      73.594   2.673  88.230                       H
ATOM    630 HE22 GLN    42      74.258   1.241  87.515                       H
ATOM    631  C   GLN    42      74.335   1.452  82.075                       C
ATOM    632  O   GLN    42      74.004   0.315  82.496                       O
ATOM    633  N   LEU    43      73.622   1.984  81.051                       N
ATOM    634  H   LEU    43      73.954   2.771  80.527                       H
ATOM    635  CA  LEU    43      72.305   1.368  80.768                       C
ATOM    636  HA  LEU    43      71.954   0.973  81.696                       H
ATOM    637  CB  LEU    43      71.344   2.438  80.217                       C
ATOM    638  HB2 LEU    43      71.717   2.792  79.279                       H
ATOM    639  HB3 LEU    43      70.373   2.004  80.075                       H
ATOM    640  CG  LEU    43      71.234   3.624  81.188                       C
ATOM    641  HG  LEU    43      72.200   4.053  81.342                       H
ATOM    642  CD1 LEU    43      70.292   4.681  80.579                       C
ATOM    643 HD11 LEU    43      70.209   5.514  81.245                       H
ATOM    644 HD12 LEU    43      70.688   5.011  79.641                       H
ATOM    645 HD13 LEU    43      69.324   4.250  80.425                       H
ATOM    646  CD2 LEU    43      70.668   3.143  82.536                       C
ATOM    647 HD21 LEU    43      70.586   3.974  83.205                       H
ATOM    648 HD22 LEU    43      69.699   2.713  82.383                       H
ATOM    649 HD23 LEU    43      71.322   2.409  82.956                       H
ATOM    650  C   LEU    43      72.330   0.218  79.718                       C
ATOM    651  O   LEU    43      71.706  -0.839  80.005                       O
ATOM    652  N   LYS    44      72.922   0.278  78.507                       N
ATOM    653  H   LYS    44      73.372   1.107  78.184                       H
ATOM    654  CA  LYS    44      72.841  -0.947  77.669                       C
ATOM    655  HA  LYS    44      71.862  -1.020  77.242                       H
ATOM    656  CB  LYS    44      73.848  -0.945  76.506                       C
ATOM    657  HB2 LYS    44      74.843  -0.803  76.870                       H
ATOM    658  HB3 LYS    44      73.785  -1.886  75.999                       H
ATOM    659  CG  LYS    44      73.473   0.170  75.511                       C
ATOM    660  HG2 LYS    44      72.454   0.039  75.209                       H
ATOM    661  HG3 LYS    44      73.586   1.127  75.974                       H
ATOM    662  CD  LYS    44      74.373   0.066  74.265                       C
ATOM    663  HD2 LYS    44      75.395   0.216  74.542                       H
ATOM    664  HD3 LYS    44      74.259  -0.905  73.831                       H
ATOM    665  CE  LYS    44      73.948   1.130  73.234                       C
ATOM    666  HE2 LYS    44      72.918   0.986  72.979                       H
ATOM    667  HE3 LYS    44      74.079   2.105  73.651                       H
ATOM    668  NZ  LYS    44      74.770   0.993  72.022                       N
ATOM    669  HZ1 LYS    44      74.641   0.079  71.634                       H
ATOM    670  HZ2 LYS    44      74.491   1.681  71.352                       H
ATOM    671  HZ3 LYS    44      75.732   1.123  72.254                       H
ATOM    672  C   LYS    44      73.123  -2.154  78.563                       C
ATOM    673  O   LYS    44      72.649  -3.287  78.282                       O
ATOM    674  N   ALA    45      73.881  -1.986  79.639                       N
ATOM    675  H   ALA    45      74.183  -1.070  79.897                       H
ATOM    676  CA  ALA    45      74.269  -3.133  80.457                       C
ATOM    677  HA  ALA    45      74.439  -3.988  79.837                       H
ATOM    678  CB  ALA    45      75.562  -2.793  81.219                       C
ATOM    679  HB1 ALA    45      75.850  -3.627  81.824                       H
ATOM    680  HB2 ALA    45      76.341  -2.577  80.517                       H
ATOM    681  HB3 ALA    45      75.396  -1.940  81.842                       H
ATOM    682  C   ALA    45      73.136  -3.449  81.437                       C
ATOM    683  O   ALA    45      73.018  -4.613  81.898                       O
ATOM    684  N   LYS    46      72.263  -2.507  81.799                       N
ATOM    685  H   LYS    46      72.328  -1.573  81.444                       H
ATOM    686  CA  LYS    46      71.199  -2.891  82.722                       C
ATOM    687  HA  LYS    46      71.572  -3.643  83.385                       H
ATOM    688  CB  LYS    46      70.751  -1.647  83.528                       C
ATOM    689  HB2 LYS    46      71.599  -1.222  84.023                       H
ATOM    690  HB3 LYS    46      70.336  -0.933  82.846                       H
ATOM    691  CG  LYS    46      69.699  -2.011  84.592                       C
ATOM    692  HG2 LYS    46      69.382  -1.119  85.091                       H
ATOM    693  HG3 LYS    46      68.857  -2.479  84.128                       H
ATOM    694  CD  LYS    46      70.332  -2.964  85.625                       C
ATOM    695  HD2 LYS    46      70.633  -3.868  85.139                       H
ATOM    696  HD3 LYS    46      71.188  -2.491  86.063                       H
ATOM    697  CE  LYS    46      69.313  -3.284  86.736                       C
ATOM    698  HE2 LYS    46      69.762  -3.939  87.453                       H
ATOM    699  HE3 LYS    46      69.016  -2.375  87.219                       H
ATOM    700  NZ  LYS    46      68.132  -3.933  86.154                       N
ATOM    701  HZ1 LYS    46      67.475  -4.140  86.879                       H
ATOM    702  HZ2 LYS    46      67.710  -3.321  85.485                       H
ATOM    703  HZ3 LYS    46      68.408  -4.781  85.701                       H
ATOM    704  C   LYS    46      70.015  -3.464  81.901                       C
ATOM    705  O   LYS    46      69.402  -4.486  82.302                       O
ATOM    706  N   VAL    47      69.643  -2.855  80.757                       N
ATOM    707  H   VAL    47      70.010  -1.948  80.552                       H
ATOM    708  CA  VAL    47      68.689  -3.474  79.807                       C
ATOM    709  HA  VAL    47      67.703  -3.392  80.209                       H
ATOM    710  CB  VAL    47      68.761  -2.742  78.457                       C
ATOM    711  HB  VAL    47      69.751  -2.824  78.058                       H
ATOM    712  CG1 VAL    47      67.757  -3.380  77.479                       C
ATOM    713 HG11 VAL    47      67.805  -2.874  76.538                       H
ATOM    714 HG12 VAL    47      68.001  -4.413  77.341                       H
ATOM    715 HG13 VAL    47      66.768  -3.298  77.879                       H
ATOM    716  CG2 VAL    47      68.410  -1.257  78.659                       C
ATOM    717 HG21 VAL    47      68.458  -0.748  77.719                       H
ATOM    718 HG22 VAL    47      67.420  -1.176  79.058                       H
ATOM    719 HG23 VAL    47      69.107  -0.815  79.340                       H
ATOM    720  C   VAL    47      69.048  -4.957  79.545                       C
ATOM    721  O   VAL    47      68.143  -5.802  79.327                       O
ATOM    722  N   GLU    48      70.338  -5.324  79.527                       N
ATOM    723  H   GLU    48      71.037  -4.661  79.795                       H
ATOM    724  CA  GLU    48      70.752  -6.680  79.113                       C
ATOM    725  HA  GLU    48      70.073  -7.067  78.382                       H
ATOM    726  CB  GLU    48      72.162  -6.612  78.501                       C
ATOM    727  HB2 GLU    48      72.849  -6.223  79.223                       H
ATOM    728  HB3 GLU    48      72.471  -7.593  78.207                       H
ATOM    729  CG  GLU    48      72.132  -5.691  77.266                       C
ATOM    730  HG2 GLU    48      71.824  -4.710  77.562                       H
ATOM    731  HG3 GLU    48      73.107  -5.645  76.831                       H
ATOM    732  CD  GLU    48      71.134  -6.251  76.233                       C
ATOM    733  OE1 GLU    48      70.923  -7.533  76.157                       O
ATOM    734  OE2 GLU    48      70.500  -5.441  75.435                       O
ATOM    735  C   GLU    48      70.754  -7.592  80.336                       C
ATOM    736  O   GLU    48      70.638  -8.840  80.213                       O
ATOM    737  N   GLU    49      70.858  -7.035  81.533                       N
ATOM    738  H   GLU    49      70.950  -6.043  81.613                       H
ATOM    739  CA  GLU    49      70.811  -7.859  82.731                       C
ATOM    740  HA  GLU    49      71.334  -8.780  82.579                       H
ATOM    741  CB  GLU    49      71.461  -7.094  83.900                       C
ATOM    742  HB2 GLU    49      72.485  -6.890  83.665                       H
ATOM    743  HB3 GLU    49      70.940  -6.172  84.056                       H
ATOM    744  CG  GLU    49      71.389  -7.947  85.180                       C
ATOM    745  HG2 GLU    49      70.365  -8.147  85.417                       H
ATOM    746  HG3 GLU    49      71.907  -8.870  85.025                       H
ATOM    747  CD  GLU    49      72.045  -7.180  86.344                       C
ATOM    748  OE1 GLU    49      71.625  -7.362  87.562                       O
ATOM    749  OE2 GLU    49      73.019  -6.349  86.110                       O
ATOM    750  C   GLU    49      69.337  -8.163  83.019                       C
ATOM    751  O   GLU    49      69.024  -9.181  83.689                       O
ATOM    752  N   LEU    50      68.377  -7.357  82.541                       N
ATOM    753  H   LEU    50      68.605  -6.543  82.009                       H
ATOM    754  CA  LEU    50      66.985  -7.712  82.819                       C
ATOM    755  HA  LEU    50      66.949  -8.199  83.771                       H
ATOM    756  CB  LEU    50      66.120  -6.435  82.835                       C
ATOM    757  HB2 LEU    50      66.147  -5.980  81.867                       H
ATOM    758  HB3 LEU    50      65.110  -6.689  83.083                       H
ATOM    759  CG  LEU    50      66.675  -5.438  83.871                       C
ATOM    760  HG  LEU    50      67.688  -5.198  83.624                       H
ATOM    761  CD1 LEU    50      65.826  -4.152  83.849                       C
ATOM    762 HD11 LEU    50      66.215  -3.456  84.563                       H
ATOM    763 HD12 LEU    50      65.864  -3.718  82.871                       H
ATOM    764 HD13 LEU    50      64.813  -4.388  84.095                       H
ATOM    765  CD2 LEU    50      66.626  -6.064  85.276                       C
ATOM    766 HD21 LEU    50      67.015  -5.367  85.990                       H
ATOM    767 HD22 LEU    50      65.614  -6.302  85.525                       H
ATOM    768 HD23 LEU    50      67.217  -6.955  85.290                       H
ATOM    769  C   LEU    50      66.456  -8.675  81.727                       C
ATOM    770  O   LEU    50      65.762  -9.669  82.064                       O
ATOM    771  N   LYS    51      66.705  -8.458  80.421                       N
ATOM    772  H   LYS    51      67.111  -7.592  80.128                       H
ATOM    773  CA  LYS    51      66.362  -9.488  79.412                       C
ATOM    774  HA  LYS    51      65.304  -9.471  79.244                       H
ATOM    775  CB  LYS    51      67.081  -9.204  78.078                       C
ATOM    776  HB2 LYS    51      68.139  -9.183  78.235                       H
ATOM    777  HB3 LYS    51      66.840  -9.978  77.379                       H
ATOM    778  CG  LYS    51      66.608  -7.850  77.511                       C
ATOM    779  HG2 LYS    51      65.546  -7.876  77.375                       H
ATOM    780  HG3 LYS    51      66.860  -7.066  78.193                       H
ATOM    781  CD  LYS    51      67.287  -7.597  76.150                       C
ATOM    782  HD2 LYS    51      68.347  -7.560  76.283                       H
ATOM    783  HD3 LYS    51      67.039  -8.391  75.476                       H
ATOM    784  CE  LYS    51      66.794  -6.260  75.561                       C
ATOM    785  HE2 LYS    51      67.037  -5.463  76.232                       H
ATOM    786  HE3 LYS    51      67.269  -6.090  74.617                       H
ATOM    787  NZ  LYS    51      65.336  -6.311  75.370                       N
ATOM    788  HZ1 LYS    51      65.018  -5.444  74.985                       H
ATOM    789  HZ2 LYS    51      65.107  -7.057  74.743                       H
ATOM    790  HZ3 LYS    51      64.889  -6.468  76.250                       H
ATOM    791  C   LYS    51      66.807 -10.881  79.908                       C
ATOM    792  O   LYS    51      66.162 -11.907  79.569                       O
ATOM    793  N   SER    52      67.894 -10.996  80.685                       N
ATOM    794  H   SER    52      68.337 -10.172  81.040                       H
ATOM    795  CA  SER    52      68.448 -12.325  81.016                       C
ATOM    796  HA  SER    52      68.272 -12.998  80.204                       H
ATOM    797  CB  SER    52      69.963 -12.193  81.256                       C
ATOM    798  HB2 SER    52      70.432 -11.814  80.372                       H
ATOM    799  HB3 SER    52      70.139 -11.521  82.069                       H
ATOM    800  OG  SER    52      70.507 -13.478  81.571                       O
ATOM    801  HG  SER    52      71.452 -13.398  81.720                       H
ATOM    802  C   SER    52      67.772 -12.872  82.282                       C
ATOM    803  O   SER    52      67.667 -14.112  82.461                       O
ATOM    804  N   LYS    53      67.288 -12.019  83.178                       N
ATOM    805  H   LYS    53      67.416 -11.036  83.043                       H
ATOM    806  CA  LYS    53      66.556 -12.500  84.353                       C
ATOM    807  HA  LYS    53      66.947 -13.438  84.686                       H
ATOM    808  CB  LYS    53      66.695 -11.478  85.495                       C
ATOM    809  HB2 LYS    53      67.729 -11.363  85.742                       H
ATOM    810  HB3 LYS    53      66.295 -10.534  85.189                       H
ATOM    811  CG  LYS    53      65.929 -11.994  86.729                       C
ATOM    812  HG2 LYS    53      64.891 -12.090  86.489                       H
ATOM    813  HG3 LYS    53      66.320 -12.948  87.014                       H
ATOM    814  CD  LYS    53      66.103 -11.006  87.898                       C
ATOM    815  HD2 LYS    53      67.143 -10.913  88.132                       H
ATOM    816  HD3 LYS    53      65.713 -10.050  87.621                       H
ATOM    817  CE  LYS    53      65.345 -11.537  89.130                       C
ATOM    818  HE2 LYS    53      64.304 -11.623  88.898                       H
ATOM    819  HE3 LYS    53      65.731 -12.498  89.399                       H
ATOM    820  NZ  LYS    53      65.523 -10.608  90.255                       N
ATOM    821  HZ1 LYS    53      65.030 -10.953  91.053                       H
ATOM    822  HZ2 LYS    53      66.496 -10.531  90.472                       H
ATOM    823  HZ3 LYS    53      65.165  -9.709  90.004                       H
ATOM    824  C   LYS    53      65.086 -12.674  83.936                       C
ATOM    825  O   LYS    53      64.304 -13.412  84.590                       O
ATOM    826  N   LEU    54      64.678 -12.033  82.838                       N
ATOM    827  H   LEU    54      65.340 -11.487  82.324                       H
ATOM    828  CA  LEU    54      63.298 -12.119  82.347                       C
ATOM    829  HA  LEU    54      62.612 -12.131  83.168                       H
ATOM    830  CB  LEU    54      63.022 -10.891  81.460                       C
ATOM    831  HB2 LEU    54      63.133 -10.001  82.042                       H
ATOM    832  HB3 LEU    54      63.718 -10.875  80.647                       H
ATOM    833  CG  LEU    54      61.591 -10.962  80.898                       C
ATOM    834  HG  LEU    54      61.484 -11.847  80.306                       H
ATOM    835  CD1 LEU    54      60.580 -10.999  82.058                       C
ATOM    836 HD11 LEU    54      59.586 -11.047  81.663                       H
ATOM    837 HD12 LEU    54      60.765 -11.862  82.664                       H
ATOM    838 HD13 LEU    54      60.686 -10.116  82.652                       H
ATOM    839  CD2 LEU    54      61.327  -9.721  80.024                       C
ATOM    840 HD21 LEU    54      60.334  -9.767  79.630                       H
ATOM    841 HD22 LEU    54      61.436  -8.838  80.618                       H
ATOM    842 HD23 LEU    54      62.030  -9.697  79.217                       H
ATOM    843  C   LEU    54      63.122 -13.423  81.538                       C
ATOM    844  O   LEU    54      61.976 -13.929  81.418                       O
ATOM    845  N   TRP    55      64.174 -14.032  80.974                       N
ATOM    846  H   TRP    55      65.088 -13.633  81.054                       H
ATOM    847  CA  TRP    55      63.979 -15.303  80.252                       C
ATOM    848  HA  TRP    55      63.027 -15.296  79.765                       H
ATOM    849  CB  TRP    55      65.081 -15.498  79.192                       C
ATOM    850  HB2 TRP    55      65.057 -14.688  78.492                       H
ATOM    851  HB3 TRP    55      66.041 -15.527  79.665                       H
ATOM    852  CG  TRP    55      64.815 -16.828  78.456                       C
ATOM    853  CD1 TRP    55      63.555 -17.413  78.247                       C
ATOM    854  HD1 TRP    55      62.618 -17.008  78.569                       H
ATOM    855  NE1 TRP    55      63.724 -18.571  77.575                       N
ATOM    856  HE1 TRP    55      62.993 -19.194  77.295                       H
ATOM    857  CE2 TRP    55      65.034 -18.748  77.342                       C
ATOM    858  CZ2 TRP    55      65.669 -19.798  76.686                       C
ATOM    859  HZ2 TRP    55      65.110 -20.615  76.279                       H
ATOM    860  CH2 TRP    55      67.074 -19.746  76.571                       C
ATOM    861  HH2 TRP    55      67.596 -20.537  76.072                       H
ATOM    862  CZ3 TRP    55      67.801 -18.654  77.118                       C
ATOM    863  HZ3 TRP    55      68.866 -18.625  77.025                       H
ATOM    864  CE3 TRP    55      67.123 -17.605  77.779                       C
ATOM    865  HE3 TRP    55      67.657 -16.776  78.194                       H
ATOM    866  CD2 TRP    55      65.738 -17.692  77.872                       C
ATOM    867  C   TRP    55      64.031 -16.467  81.265                       C
ATOM    868  O   TRP    55      63.455 -17.555  81.005                       O
ATOM    869  N   HID    56      64.676 -16.310  82.427                       N
ATOM    870  H   HID    56      65.101 -15.430  82.640                       H
ATOM    871  CA  HID    56      64.758 -17.413  83.402                       C
ATOM    872  HA  HID    56      64.838 -18.348  82.890                       H
ATOM    873  CB  HID    56      65.997 -17.213  84.294                       C
ATOM    874  HB2 HID    56      65.915 -16.284  84.819                       H
ATOM    875  HB3 HID    56      66.060 -18.016  84.998                       H
ATOM    876  CG  HID    56      67.261 -17.194  83.418                       C
ATOM    877  ND1 HID    56      67.821 -16.122  82.878                       N
ATOM    878  HD1 HID    56      67.495 -15.182  82.969                       H
ATOM    879  CE1 HID    56      68.901 -16.518  82.190                       C
ATOM    880  HE1 HID    56      69.553 -15.865  81.648                       H
ATOM    881  NE2 HID    56      69.049 -17.858  82.280                       N
ATOM    882  CD2 HID    56      68.031 -18.291  83.044                       C
ATOM    883  HD2 HID    56      67.844 -19.308  83.318                       H
ATOM    884  C   HID    56      63.483 -17.417  84.267                       C
ATOM    885  O   HID    56      63.102 -18.476  84.829                       O
ATOM    886  N   LEU    57      62.777 -16.292  84.401                       N
ATOM    887  H   LEU    57      63.084 -15.458  83.941                       H
ATOM    888  CA  LEU    57      61.543 -16.270  85.198                       C
ATOM    889  HA  LEU    57      61.641 -16.907  86.052                       H
ATOM    890  CB  LEU    57      61.270 -14.831  85.673                       C
ATOM    891  HB2 LEU    57      61.163 -14.188  84.824                       H
ATOM    892  HB3 LEU    57      60.369 -14.810  86.250                       H
ATOM    893  CG  LEU    57      62.448 -14.344  86.540                       C
ATOM    894  HG  LEU    57      63.348 -14.363  85.961                       H
ATOM    895  CD1 LEU    57      62.175 -12.906  87.018                       C
ATOM    896 HD11 LEU    57      62.994 -12.567  87.618                       H
ATOM    897 HD12 LEU    57      62.064 -12.263  86.170                       H
ATOM    898 HD13 LEU    57      61.276 -12.888  87.599                       H
ATOM    899  CD2 LEU    57      62.608 -15.268  87.764                       C
ATOM    900 HD21 LEU    57      63.427 -14.927  88.363                       H
ATOM    901 HD22 LEU    57      61.709 -15.249  88.345                       H
ATOM    902 HD23 LEU    57      62.798 -16.267  87.434                       H
ATOM    903  C   LEU    57      60.387 -16.785  84.316                       C
ATOM    904  O   LEU    57      59.361 -17.287  84.845                       O
ATOM    905  N   LYS    58      60.493 -16.716  82.983                       N
ATOM    906  H   LYS    58      61.294 -16.282  82.571                       H
ATOM    907  CA  LYS    58      59.452 -17.299  82.119                       C
ATOM    908  HA  LYS    58      58.489 -17.168  82.569                       H
ATOM    909  CB  LYS    58      59.467 -16.615  80.738                       C
ATOM    910  HB2 LYS    58      60.431 -16.741  80.291                       H
ATOM    911  HB3 LYS    58      58.722 -17.065  80.116                       H
ATOM    912  CG  LYS    58      59.163 -15.113  80.882                       C
ATOM    913  HG2 LYS    58      58.200 -14.984  81.330                       H
ATOM    914  HG3 LYS    58      59.906 -14.651  81.497                       H
ATOM    915  CD  LYS    58      59.171 -14.466  79.482                       C
ATOM    916  HD2 LYS    58      60.136 -14.590  79.039                       H
ATOM    917  HD3 LYS    58      58.432 -14.939  78.869                       H
ATOM    918  CE  LYS    58      58.849 -12.965  79.597                       C
ATOM    919  HE2 LYS    58      57.882 -12.840  80.038                       H
ATOM    920  HE3 LYS    58      59.584 -12.486  80.209                       H
ATOM    921  NZ  LYS    58      58.858 -12.362  78.255                       N
ATOM    922  HZ1 LYS    58      58.647 -11.387  78.326                       H
ATOM    923  HZ2 LYS    58      59.762 -12.479  77.844                       H
ATOM    924  HZ3 LYS    58      58.171 -12.812  77.684                       H
ATOM    925  C   LYS    58      59.738 -18.806  81.954                       C
ATOM    926  O   LYS    58      58.798 -19.605  81.708                       O
ATOM    927  N   ASN    59      60.989 -19.261  82.089                       N
ATOM    928  H   ASN    59      61.734 -18.618  82.270                       H
ATOM    929  CA  ASN    59      61.278 -20.702  81.993                       C
ATOM    930  HA  ASN    59      60.627 -21.160  81.277                       H
ATOM    931  CB  ASN    59      62.740 -20.908  81.555                       C
ATOM    932  HB2 ASN    59      63.394 -20.457  82.271                       H
ATOM    933  HB3 ASN    59      62.947 -21.956  81.493                       H
ATOM    934  CG  ASN    59      62.963 -20.260  80.178                       C
ATOM    935  OD1 ASN    59      62.012 -20.176  79.358                       O
ATOM    936  ND2 ASN    59      64.172 -19.787  79.854                       N
ATOM    937 HD21 ASN    59      64.321 -19.363  78.961                       H
ATOM    938 HD22 ASN    59      64.927 -19.859  80.506                       H
ATOM    939  C   ASN    59      61.047 -21.340  83.375                       C
ATOM    940  O   ASN    59      60.753 -22.559  83.477                       O
ATOM    941  N   LYS    60      61.149 -20.571  84.462                       N
ATOM    942  H   LYS    60      61.395 -19.608  84.358                       H
ATOM    943  CA  LYS    60      60.892 -21.107  85.807                       C
ATOM    944  HA  LYS    60      61.213 -22.126  85.871                       H
ATOM    945  CB  LYS    60      61.667 -20.265  86.841                       C
ATOM    946  HB2 LYS    60      62.714 -20.317  86.626                       H
ATOM    947  HB3 LYS    60      61.341 -19.248  86.788                       H
ATOM    948  CG  LYS    60      61.409 -20.816  88.258                       C
ATOM    949  HG2 LYS    60      60.363 -20.766  88.476                       H
ATOM    950  HG3 LYS    60      61.736 -21.834  88.309                       H
ATOM    951  CD  LYS    60      62.191 -19.973  89.284                       C
ATOM    952  HD2 LYS    60      63.236 -20.020  89.061                       H
ATOM    953  HD3 LYS    60      61.861 -18.957  89.235                       H
ATOM    954  CE  LYS    60      61.946 -20.524  90.703                       C
ATOM    955  HE2 LYS    60      60.901 -20.478  90.929                       H
ATOM    956  HE3 LYS    60      62.278 -21.540  90.754                       H
ATOM    957  NZ  LYS    60      62.695 -19.715  91.678                       N
ATOM    958  HZ1 LYS    60      62.537 -20.073  92.599                       H
ATOM    959  HZ2 LYS    60      63.671 -19.758  91.467                       H
ATOM    960  HZ3 LYS    60      62.385 -18.766  91.632                       H
ATOM    961  C   LYS    60      59.375 -21.032  86.076                       C
ATOM    962  O   LYS    60      58.833 -21.795  86.917                       O
ATOM    963  N   VAL    61      58.645 -20.150  85.385                       N
ATOM    964  H   VAL    61      59.097 -19.560  84.716                       H
ATOM    965  CA  VAL    61      57.189 -20.040  85.570                       C
ATOM    966  HA  VAL    61      56.933 -20.209  86.596                       H
ATOM    967  CB  VAL    61      56.741 -18.628  85.155                       C
ATOM    968  HB  VAL    61      56.992 -18.462  84.128                       H
ATOM    969  CG1 VAL    61      55.217 -18.498  85.336                       C
ATOM    970 HG11 VAL    61      54.906 -17.517  85.044                       H
ATOM    971 HG12 VAL    61      54.722 -19.225  84.727                       H
ATOM    972 HG13 VAL    61      54.965 -18.661  86.363                       H
ATOM    973  CG2 VAL    61      57.456 -17.585  86.033                       C
ATOM    974 HG21 VAL    61      57.148 -16.602  85.742                       H
ATOM    975 HG22 VAL    61      57.202 -17.749  87.060                       H
ATOM    976 HG23 VAL    61      58.514 -17.679  85.908                       H
ATOM    977  C   VAL    61      56.489 -21.098  84.693                       C
ATOM    978  O   VAL    61      55.345 -21.522  85.000                       O
ATOM    979  N   ALA    62      57.116 -21.574  83.612                       N
ATOM    980  H   ALA    62      58.021 -21.222  83.373                       H
ATOM    981  CA  ALA    62      56.502 -22.621  82.778                       C
ATOM    982  HA  ALA    62      55.441 -22.488  82.736                       H
ATOM    983  CB  ALA    62      57.081 -22.541  81.352                       C
ATOM    984  HB1 ALA    62      56.644 -23.307  80.746                       H
ATOM    985  HB2 ALA    62      56.859 -21.582  80.931                       H
ATOM    986  HB3 ALA    62      58.141 -22.677  81.390                       H
ATOM    987  C   ALA    62      56.819 -23.991  83.408                       C
ATOM    988  O   ALA    62      56.073 -24.983  83.201                       O
ATOM    989  N   ARG    63      57.892 -24.098  84.195                       N
ATOM    990  H   ARG    63      58.479 -23.299  84.330                       H
ATOM    991  CA  ARG    63      58.224 -25.356  84.880                       C
ATOM    992  HA  ARG    63      57.958 -26.196  84.273                       H
ATOM    993  CB  ARG    63      59.739 -25.383  85.151                       C
ATOM    994  HB2 ARG    63      60.262 -25.361  84.217                       H
ATOM    995  HB3 ARG    63      60.013 -24.529  85.734                       H
ATOM    996  CG  ARG    63      60.112 -26.660  85.923                       C
ATOM    997  HG2 ARG    63      59.605 -26.665  86.865                       H
ATOM    998  HG3 ARG    63      59.824 -27.523  85.360                       H
ATOM    999  CD  ARG    63      61.635 -26.681  86.151                       C
ATOM   1000  HD2 ARG    63      61.900 -27.549  86.718                       H
ATOM   1001  HD3 ARG    63      62.136 -26.706  85.206                       H
ATOM   1002  NE  ARG    63      62.038 -25.467  86.879                       N
ATOM   1003  HE  ARG    63      62.288 -24.645  86.366                       H
ATOM   1004  CZ  ARG    63      62.076 -25.448  88.215                       C
ATOM   1005  NH1 ARG    63      61.747 -26.539  88.915                       N
ATOM   1006 HH11 ARG    63      61.475 -27.376  88.440                       H
ATOM   1007 HH12 ARG    63      61.776 -26.518  89.914                       H
ATOM   1008  NH2 ARG    63      62.441 -24.330  88.853                       N
ATOM   1009 HH21 ARG    63      62.687 -23.514  88.329                       H
ATOM   1010 HH22 ARG    63      62.470 -24.310  89.852                       H
ATOM   1011  C   ARG    63      57.431 -25.425  86.203                       C
ATOM   1012  O   ARG    63      57.171 -26.539  86.725                       O
ATOM   1013  N   LEU    64      57.002 -24.296  86.780                       N
ATOM   1014  H   LEU    64      57.233 -23.413  86.371                       H
ATOM   1015  CA  LEU    64      56.177 -24.343  88.000                       C
ATOM   1016  HA  LEU    64      56.483 -25.158  88.622                       H
ATOM   1017  CB  LEU    64      56.332 -23.028  88.782                       C
ATOM   1018  HB2 LEU    64      56.044 -22.205  88.161                       H
ATOM   1019  HB3 LEU    64      55.708 -23.055  89.650                       H
ATOM   1020  CG  LEU    64      57.798 -22.863  89.214                       C
ATOM   1021  HG  LEU    64      58.426 -22.831  88.349                       H
ATOM   1022  CD1 LEU    64      57.954 -21.555  90.011                       C
ATOM   1023 HD11 LEU    64      58.973 -21.442  90.315                       H
ATOM   1024 HD12 LEU    64      57.670 -20.727  89.397                       H
ATOM   1025 HD13 LEU    64      57.325 -21.589  90.877                       H
ATOM   1026  CD2 LEU    64      58.204 -24.056  90.101                       C
ATOM   1027 HD21 LEU    64      59.223 -23.944  90.406                       H
ATOM   1028 HD22 LEU    64      57.574 -24.086  90.966                       H
ATOM   1029 HD23 LEU    64      58.094 -24.965  89.548                       H
ATOM   1030  C   LEU    64      54.707 -24.547  87.591                       C
ATOM   1031  O   LEU    64      53.895 -25.074  88.394                       O
ATOM   1032  N   LYS    65      54.302 -24.183  86.372                       N
ATOM   1033  H   LYS    65      54.940 -23.735  85.746                       H
ATOM   1034  CA  LYS    65      52.927 -24.467  85.940                       C
ATOM   1035  HA  LYS    65      52.249 -24.347  86.759                       H
ATOM   1036  CB  LYS    65      52.515 -23.507  84.802                       C
ATOM   1037  HB2 LYS    65      53.188 -23.620  83.978                       H
ATOM   1038  HB3 LYS    65      51.521 -23.745  84.488                       H
ATOM   1039  CG  LYS    65      52.554 -22.049  85.299                       C
ATOM   1040  HG2 LYS    65      51.892 -21.938  86.133                       H
ATOM   1041  HG3 LYS    65      53.549 -21.798  85.599                       H
ATOM   1042  CD  LYS    65      52.100 -21.113  84.159                       C
ATOM   1043  HD2 LYS    65      52.760 -21.222  83.324                       H
ATOM   1044  HD3 LYS    65      51.104 -21.371  83.865                       H
ATOM   1045  CE  LYS    65      52.126 -19.651  84.647                       C
ATOM   1046  HE2 LYS    65      51.472 -19.544  85.486                       H
ATOM   1047  HE3 LYS    65      53.122 -19.389  84.934                       H
ATOM   1048  NZ  LYS    65      51.678 -18.766  83.561                       N
ATOM   1049  HZ1 LYS    65      51.695 -17.817  83.877                       H
ATOM   1050  HZ2 LYS    65      52.287 -18.866  82.775                       H
ATOM   1051  HZ3 LYS    65      50.745 -19.011  83.294                       H
ATOM   1052  C   LYS    65      52.878 -25.924  85.446                       C
ATOM   1053  O   LYS    65      51.791 -26.558  85.446                       O
ATOM   1054  N   LYS    66      54.004 -26.518  85.033                       N
ATOM   1055  H   LYS    66      54.869 -26.015  85.055                       H
ATOM   1056  CA  LYS    66      53.978 -27.908  84.557                       C
ATOM   1057  HA  LYS    66      53.053 -28.094  84.053                       H
ATOM   1058  CB  LYS    66      55.146 -28.136  83.583                       C
ATOM   1059  HB2 LYS    66      55.064 -27.459  82.758                       H
ATOM   1060  HB3 LYS    66      56.074 -27.968  84.089                       H
ATOM   1061  CG  LYS    66      55.091 -29.583  83.065                       C
ATOM   1062  HG2 LYS    66      55.901 -29.754  82.388                       H
ATOM   1063  HG3 LYS    66      55.167 -30.261  83.889                       H
ATOM   1064  CD  LYS    66      53.752 -29.800  82.336                       C
ATOM   1065  HD2 LYS    66      52.945 -29.622  83.015                       H
ATOM   1066  HD3 LYS    66      53.682 -29.122  81.512                       H
ATOM   1067  CE  LYS    66      53.672 -31.247  81.817                       C
ATOM   1068  HE2 LYS    66      54.479 -31.427  81.138                       H
ATOM   1069  HE3 LYS    66      53.741 -31.926  82.641                       H
ATOM   1070  NZ  LYS    66      52.392 -31.445  81.123                       N
ATOM   1071  HZ1 LYS    66      52.337 -32.384  80.785                       H
ATOM   1072  HZ2 LYS    66      51.638 -31.275  81.759                       H
ATOM   1073  HZ3 LYS    66      52.328 -30.809  80.353                       H
ATOM   1074  C   LYS    66      54.100 -28.872  85.762                       C
ATOM   1075  O   LYS    66      53.584 -30.017  85.697                       O
ATOM   1076  N   LYS    67      54.739 -28.495  86.880                       N
ATOM   1077  H   LYS    67      55.198 -27.607  86.918                       H
ATOM   1078  CA  LYS    67      54.749 -29.381  88.063                       C
ATOM   1079  HA  LYS    67      54.754 -30.404  87.750                       H
ATOM   1080  CB  LYS    67      55.988 -29.120  88.941                       C
ATOM   1081  HB2 LYS    67      56.006 -28.093  89.238                       H
ATOM   1082  HB3 LYS    67      55.931 -29.745  89.809                       H
ATOM   1083  CG  LYS    67      57.276 -29.459  88.176                       C
ATOM   1084  HG2 LYS    67      57.246 -30.482  87.863                       H
ATOM   1085  HG3 LYS    67      57.368 -28.829  87.316                       H
ATOM   1086  CD  LYS    67      58.474 -29.247  89.120                       C
ATOM   1087  HD2 LYS    67      58.511 -28.221  89.423                       H
ATOM   1088  HD3 LYS    67      58.357 -29.871  89.982                       H
ATOM   1089  CE  LYS    67      59.782 -29.619  88.403                       C
ATOM   1090  HE2 LYS    67      59.743 -30.644  88.098                       H
ATOM   1091  HE3 LYS    67      59.911 -28.996  87.544                       H
ATOM   1092  NZ  LYS    67      60.909 -29.427  89.328                       N
ATOM   1093  HZ1 LYS    67      61.763 -29.671  88.869                       H
ATOM   1094  HZ2 LYS    67      60.946 -28.469  89.614                       H
ATOM   1095  HZ3 LYS    67      60.784 -30.010  90.132                       H
ATOM   1096  C   LYS    67      53.493 -29.103  88.898                       C
ATOM   1097  O   LYS    67      53.049 -29.988  89.674                       O
ATOM   1098  N   ASN    68      52.860 -27.934  88.797                       N
ATOM   1099  H   ASN    68      53.155 -27.254  88.126                       H
ATOM   1100  CA  ASN    68      51.720 -27.666  89.674                       C
ATOM   1101  HA  ASN    68      51.909 -28.073  90.645                       H
ATOM   1102  CB  ASN    68      51.498 -26.147  89.793                       C
ATOM   1103  HB2 ASN    68      51.304 -25.736  88.825                       H
ATOM   1104  HB3 ASN    68      50.661 -25.959  90.434                       H
ATOM   1105  CG  ASN    68      52.757 -25.491  90.389                       C
ATOM   1106  OD1 ASN    68      53.890 -25.994  90.174                       O
ATOM   1107  ND2 ASN    68      52.645 -24.386  91.134                       N
ATOM   1108 HD21 ASN    68      53.462 -23.960  91.522                       H
ATOM   1109 HD22 ASN    68      51.744 -23.988  91.306                       H
ATOM   1110  C   ASN    68      50.478 -28.347  89.089                       C
ATOM   1111  O   ASN    68      49.561 -28.725  89.864                       O
ATOM   1112  N   ALA    69      50.352 -28.566  87.776                       N
ATOM   1113  H   ALA    69      51.014 -28.204  87.119                       H
ATOM   1114  CA  ALA    69      49.210 -29.371  87.347                       C
ATOM   1115  HA  ALA    69      48.408 -29.226  88.040                       H
ATOM   1116  CB  ALA    69      48.748 -28.957  85.935                       C
ATOM   1117  HB1 ALA    69      47.911 -29.556  85.643                       H
ATOM   1118  HB2 ALA    69      48.464 -27.925  85.941                       H
ATOM   1119  HB3 ALA    69      49.550 -29.102  85.241                       H
ATOM   1120  C   ALA    69      49.626 -30.856  87.341                       C
ATOM   1121  O   ALA    69      48.809 -31.730  87.733                       O
ATOM   1122  N   GLU    70      50.843 -31.234  86.911                       N
ATOM   1123  H   GLU    70      51.460 -30.570  86.490                       H
ATOM   1124  CA  GLU    70      51.243 -32.643  87.051                       C
ATOM   1125  HA  GLU    70      50.775 -33.210  86.273                       H
ATOM   1126  CB  GLU    70      52.772 -32.793  86.936                       C
ATOM   1127  HB2 GLU    70      53.245 -32.213  87.700                       H
ATOM   1128  HB3 GLU    70      53.036 -33.823  87.053                       H
ATOM   1129  CG  GLU    70      53.237 -32.303  85.553                       C
ATOM   1130  HG2 GLU    70      52.760 -32.882  84.790                       H
ATOM   1131  HG3 GLU    70      52.979 -31.272  85.432                       H
ATOM   1132  CD  GLU    70      54.764 -32.470  85.444                       C
ATOM   1133  OE1 GLU    70      55.505 -32.385  86.510                       O
ATOM   1134  OE2 GLU    70      55.314 -32.697  84.286                       O
ATOM   1135  C   GLU    70      50.813 -33.165  88.435                       C
ATOM   1136  O   GLU    70      50.380 -34.339  88.561                       O
ATOM   1137  N   CYX    71      50.919 -32.365  89.512                       N
ATOM   1138  H   CYX    71      51.300 -31.445  89.418                       H
ATOM   1139  CA  CYX    71      50.489 -32.856  90.830                       C
ATOM   1140  HA  CYX    71      50.524 -33.925  90.837                       H
ATOM   1141  CB  CYX    71      51.433 -32.315  91.933                       C
ATOM   1142  HB2 CYX    71      52.409 -32.728  91.786                       H
ATOM   1143  HB3 CYX    71      51.487 -31.248  91.882                       H
ATOM   1144  SG  CYX    71      50.795 -32.777  93.532                       S
ATOM   1145  C   CYX    71      49.043 -32.406  91.101                       C
ATOM   1146  O   CYX    71      48.271 -33.187  91.714                       O
ATOM   1147  N   LYS    72      48.577 -31.215  90.711                       N
ATOM   1148  H   LYS    72      49.184 -30.519  90.327                       H
ATOM   1149  CA  LYS    72      47.139 -30.968  90.874                       C
ATOM   1150  HA  LYS    72      46.940 -30.638  91.872                       H
ATOM   1151  CB  LYS    72      46.646 -29.888  89.897                       C
ATOM   1152  HB2 LYS    72      47.166 -28.971  90.083                       H
ATOM   1153  HB3 LYS    72      46.824 -30.196  88.888                       H
ATOM   1154  CG  LYS    72      45.134 -29.685  90.127                       C
ATOM   1155  HG2 LYS    72      44.620 -30.601  89.925                       H
ATOM   1156  HG3 LYS    72      44.969 -29.397  91.144                       H
ATOM   1157  CD  LYS    72      44.597 -28.581  89.199                       C
ATOM   1158  HD2 LYS    72      45.108 -27.664  89.403                       H
ATOM   1159  HD3 LYS    72      44.756 -28.859  88.179                       H
ATOM   1160  CE  LYS    72      43.087 -28.398  89.456                       C
ATOM   1161  HE2 LYS    72      42.578 -29.316  89.249                       H
ATOM   1162  HE3 LYS    72      42.930 -28.127  90.479                       H
ATOM   1163  NZ  LYS    72      42.562 -27.338  88.584                       N
ATOM   1164  HZ1 LYS    72      42.709 -27.590  87.628                       H
ATOM   1165  HZ2 LYS    72      41.583 -27.224  88.752                       H
ATOM   1166  HZ3 LYS    72      43.036 -26.480  88.781                       H
ATOM   1167  C   LYS    72      46.406 -32.288  90.582                       C
ATOM   1168  O   LYS    72      46.131 -33.089  91.512                       O
ATOM   1169  N   ALA    73      46.079 -32.573  89.315                       N
ATOM   1170  H   ALA    73      46.282 -31.912  88.591                       H
ATOM   1171  CA  ALA    73      45.438 -33.849  88.974                       C
ATOM   1172  HA  ALA    73      44.822 -34.170  89.787                       H
ATOM   1173  CB  ALA    73      44.573 -33.670  87.710                       C
ATOM   1174  HB1 ALA    73      44.111 -34.602  87.460                       H
ATOM   1175  HB2 ALA    73      43.818 -32.935  87.895                       H
ATOM   1176  HB3 ALA    73      45.193 -33.349  86.898                       H
ATOM   1177  C   ALA    73      46.524 -34.907  88.701                       C
ATOM   1178  O   ALA    73      46.306 -35.838  87.885                       O
HETATM 1179  N   NHE    74      47.663 -34.835  89.312                       N
HETATM 1180  HN1 NHE    74      47.837 -34.095  89.962                       H
HETATM 1181  HN2 NHE    74      48.370 -35.521  89.135                       H
HETATM 1182  NF  PZ4    75      66.282   7.101  85.939                       N
HETATM 1183  NB  PZ4    75      66.768   7.810  87.066                       N
HETATM 1184  NG  PZ4    75      66.291   9.020  87.024                       N
HETATM 1185  CD  PZ4    75      66.418  10.010  88.119                       C
HETATM 1186  HD2 PZ4    75      65.560  10.653  88.144                       H
HETATM 1187  HD3 PZ4    75      66.490   9.484  89.051                       H
HETATM 1188  CE  PZ4    75      67.673  10.848  87.927                       C
HETATM 1189  HE2 PZ4    75      67.577  11.441  87.043                       H
HETATM 1190  HE3 PZ4    75      68.507  10.189  87.834                       H
HETATM 1191  OZ  PZ4    75      67.892  11.681  89.072                       O
HETATM 1192  CH  PZ4    75      69.179  12.211  88.840                       C
HETATM 1193  HH2 PZ4    75      69.120  13.067  88.198                       H
HETATM 1194  HH3 PZ4    75      69.766  11.446  88.366                       H
HETATM 1195  CQ  PZ4    75      69.896  12.581  90.159                       C
HETATM 1196  HQ2 PZ4    75      69.923  11.718  90.791                       H
HETATM 1197  HQ3 PZ4    75      69.413  13.377  90.692                       H
HETATM 1198  OI  PZ4    75      71.201  12.923  89.750                       O
HETATM 1199  CK  PZ4    75      72.238  12.701  90.696                       C
HETATM 1200  HK2 PZ4    75      72.398  13.542  91.345                       H
HETATM 1201  HK3 PZ4    75      72.007  11.849  91.304                       H
HETATM 1202  CV  PZ4    75      73.437  12.376  89.784                       C
HETATM 1203  HV2 PZ4    75      73.121  11.576  89.137                       H
HETATM 1204  HV3 PZ4    75      73.684  13.243  89.202                       H
HETATM 1205  OM  PZ4    75      74.612  11.917  90.458                       O
HETATM 1206  CN  PZ4    75      75.150  11.234  89.326                       C
HETATM 1207  HN2 PZ4    75      75.225  11.942  88.524                       H
HETATM 1208  HN3 PZ4    75      74.462  10.457  89.071                       H
HETATM 1209  CX  PZ4    75      76.527  10.580  89.501                       C
HETATM 1210  HX2 PZ4    75      77.282  11.310  89.715                       H
HETATM 1211  HX3 PZ4    75      76.527   9.853  90.287                       H
HETATM 1212  NO  PZ4    75      76.738   9.964  88.183                       N
HETATM 1213  NP  PZ4    75      76.420   8.760  87.841                       N
HETATM 1214  NR  PZ4    75      76.612   8.633  86.433                       N
END
CONECT    1    2
CONECT    2    1    5    3    4
CONECT    3    2
CONECT    4    2
CONECT    5    2    7    6
CONECT    6    5
CONECT    7    5
CONECT   94   96
CONECT   96   97   98   94
CONECT   98   99   96  100  106
CONECT  100  101  102  103   98
CONECT  101  100
CONECT  102  100
CONECT  103  100  104 1182
CONECT  104  103  105 1184
CONECT  105  104
CONECT  106   98  107  108
CONECT  107  106
CONECT  108  106
CONECT  529 1144
CONECT  555  557
CONECT  557  555  559  558
CONECT  558  557
CONECT  559  557
CONECT  560  561
CONECT  561  560  562  563  564
CONECT  562  561
CONECT  563  561
CONECT  564  561  565  566
CONECT  565  564
CONECT  566  564  567  568
CONECT  568  570  566  569  576
CONECT  570  571  572  573  568
CONECT  571  570
CONECT  572  570
CONECT  573 1214  570  574
CONECT  574 1212  573  575
CONECT  575  574
CONECT  576  577  578
CONECT  577  576
CONECT  578  576
CONECT 1144  529
CONECT 1177 1179
CONECT 1179 1177 1180 1181
CONECT 1180 1179
CONECT 1181 1179
CONECT 1182  103 1183
CONECT 1183 1182 1184
CONECT 1184  104 1183 1185
CONECT 1185 1184 1186 1187 1188
CONECT 1186 1185
CONECT 1187 1185
CONECT 1188 1185 1189 1190 1191
CONECT 1189 1188
CONECT 1190 1188
CONECT 1191 1188 1192
CONECT 1192 1191 1193 1194 1195
CONECT 1193 1192
CONECT 1194 1192
CONECT 1195 1192 1196 1197 1198
CONECT 1196 1195
CONECT 1197 1195
CONECT 1198 1195 1199
CONECT 1199 1198 1200 1201 1202
CONECT 1200 1199
CONECT 1201 1199
CONECT 1202 1199 1203 1204 1205
CONECT 1203 1202
CONECT 1204 1202
CONECT 1205 1202 1206
CONECT 1206 1205 1207 1208 1209
CONECT 1207 1206
CONECT 1208 1206
CONECT 1209 1206 1210 1211 1212
CONECT 1210 1209
CONECT 1211 1209
CONECT 1212 1209 1213  574
CONECT 1213 1212 1214
CONECT 1214 1213  573
