# Supplementary material for: Folded-state compatibility and unfolded-state constraint govern staple-based stabilization: guidelines from a coiled-coil model
Source: RSC Chem Biol. 2026 Feb 24;7(4):737–50. doi: 10.1039/d5cb00326a (PMC12980645; doi:10.1039/d5cb00326a)
Supplement: CB-007-D5CB00326A-s056 [file CB-007-D5CB00326A-s056.txt]

%VERSION  VERSION_STAMP = V0001.000  DATE = 10/23/24  16:04:27                  
%FLAG TITLE                                                                     
%FORMAT(20a4)                                                                   
default_name                                                                    
%FLAG POINTERS                                                                  
%FORMAT(10I8)                                                                   
    1183      20     605     581    1401     771    2655    2361       0       0
    6552      74     581     771    2361      62     131     145      37       0
       0       0       0       0       0       0       0       0      24       0
       0
%FLAG ATOM_NAME                                                                 
%FORMAT(20a4)                                                                   
H1  CH3 H2  H3  C   O   N   H   CA  HA  CB  HB2 HB3 CG  HG2 HG3 CD  OE1 OE2 C   
O   N   H   CA  HA  CB  HB  CG1 HG11HG12HG13CG2 HG21HG22HG23C   O   N   H   CA  
HA  CB  HB2 HB3 CG  HG2 HG3 CD  HD2 HD3 CE  HE2 HE3 NZ  HZ1 HZ2 HZ3 C   O   N   
H   CA  HA  CB  HB2 HB3 CG  HG2 HG3 CD  OE1 NE2 HE21HE22C   O   N   H   CA  HA  
CB  HB2 HB3 CG  HG  CD1 HD11HD12HD13CD2 HD21HD22HD23C   O   N   H   CA  HA  CB  
HB2 HB3 CG  HG2 HG3 CD  OE1 OE2 C   O   N   H   CA  HA  CB  HB1 HB2 HB3 C   O   
N   H   CA  HA  CB  HB2 HB3 CG  HG2 HG3 CD  OE1 OE2 C   O   N   H   CA  HA  CB  
HB  CG1 HG11HG12HG13CG2 HG21HG22HG23C   O   N   H   CA  HA  CB  HB2 HB3 CG  HG2 
HG3 CD  OE1 OE2 C   O   N   H   CA  HA  CB  HB2 HB3 CG  HG2 HG3 CD  OE1 OE2 C   
O   N   H   CA  HA  CB  HB2 HB3 CG  HG  CD1 HD11HD12HD13CD2 HD21HD22HD23C   O   
N   H   CA  HA  CB  HB2 HB3 CG  HG2 HG3 CD  OE1 OE2 C   O   N   H   C   O   CA  
HA  CB  HB2 HB3 CG  CD  HD1 N   H   CA  HA  CB  HB2 HB3 CG  HG2 HG3 CD  OE1 OE2 
C   O   N   H   CA  HA  CB  HB2 HB3 CG  HG  CD1 HD11HD12HD13CD2 HD21HD22HD23C   
O   N   H   CA  HA  CB  HB2 HB3 CG  CD1 HD1 NE1 HE1 CE2 CZ2 HZ2 CH2 HH2 CZ3 HZ3 
CE3 HE3 CD2 C   O   N   H   CA  HA  CB  HB2 HB3 CG  ND1 HD1 CE1 HE1 NE2 CD2 HD2 
C   O   N   H   CA  HA  CB  HB2 HB3 CG  HG  CD1 HD11HD12HD13CD2 HD21HD22HD23C   
O   N   H   CA  HA  CB  HB2 HB3 CG  HG2 HG3 CD  OE1 OE2 C   O   N   H   CA  HA  
CB  HB2 HB3 CG  OD1 ND2 HD21HD22C   O   N   H   CA  HA  CB  HB2 HB3 CG  HG2 HG3 
CD  OE1 OE2 C   O   N   H   CA  HA  CB  HB  CG1 HG11HG12HG13CG2 HG21HG22HG23C   
O   N   H   CA  HA  CB  HB1 HB2 HB3 C   O   N   H   CA  HA  CB  HB2 HB3 CG  HG2 
HG3 CD  HD2 HD3 NE  HE  CZ  NH1 HH11HH12NH2 HH21HH22C   O   N   H   CA  HA  CB  
HB2 HB3 CG  HG  CD1 HD11HD12HD13CD2 HD21HD22HD23C   O   N   H   CA  HA  CB  HB2 
HB3 CG  HG2 HG3 CD  OE1 OE2 C   O   N   H   CA  HA  CB  HB2 HB3 CG  HG2 HG3 CD  
HD2 HD3 CE  HE2 HE3 NZ  HZ1 HZ2 HZ3 C   O   N   H   CA  HA  CB  HB2 HB3 CG  HG2 
HG3 CD  OE1 OE2 C   O   N   H   CA  HA  CB  HB2 HB3 CG  OD1 ND2 HD21HD22C   O   
N   H   CA  HA  CB  HB1 HB2 HB3 C   O   N   H   CA  HA  CB  HB2 HB3 CG  HG2 HG3 
CD  OE1 OE2 C   O   N   H   CA  HA  CB  HB2 HB3 SG  C   O   N   H   CA  HA  CB  
HB2 HB3 CG  HG2 HG3 CD  OE1 OE2 C   O   N   H   CA  HA  CB  HB1 HB2 HB3 C   O   
N   HN1 HN2 H1  CH3 H2  H3  C   O   N   H   CA  HA  CB  HB2 HB3 CG  HG2 HG3 CD  
HD2 HD3 CE  HE2 HE3 NZ  HZ1 HZ2 HZ3 C   O   N   H   CA  HA  CB  HB  CG1 HG11HG12
HG13CG2 HG21HG22HG23C   O   N   H   CA  HA  CB  HB2 HB3 CG  HG2 HG3 CD  HD2 HD3 
CE  HE2 HE3 NZ  HZ1 HZ2 HZ3 C   O   N   H   CA  HA  CB  HB2 HB3 CG  HG2 HG3 CD  
OE1 NE2 HE21HE22C   O   N   H   CA  HA  CB  HB2 HB3 CG  HG  CD1 HD11HD12HD13CD2 
HD21HD22HD23C   O   N   H   CA  HA  CB  HB2 HB3 CG  HG2 HG3 CD  HD2 HD3 CE  HE2 
HE3 NZ  HZ1 HZ2 HZ3 C   O   N   H   CA  HA  CB  HB1 HB2 HB3 C   O   N   H   CA  
HA  CB  HB2 HB3 CG  HG2 HG3 CD  HD2 HD3 CE  HE2 HE3 NZ  HZ1 HZ2 HZ3 C   O   N   
H   CA  HA  CB  HB  CG1 HG11HG12HG13CG2 HG21HG22HG23C   O   N   H   CA  HA  CB  
HB2 HB3 CG  HG2 HG3 CD  OE1 OE2 C   O   N   H   CA  HA  CB  HB2 HB3 CG  HG2 HG3 
CD  OE1 OE2 C   O   N   H   CA  HA  CB  HB2 HB3 CG  HG  CD1 HD11HD12HD13CD2 HD21
HD22HD23C   O   N   H   CA  HA  CB  HB2 HB3 CG  HG2 HG3 CD  HD2 HD3 CE  HE2 HE3 
NZ  HZ1 HZ2 HZ3 C   O   N   H   CA  HA  CB  HB2 HB3 OG  HG  C   O   N   H   CA  
HA  CB  HB2 HB3 CG  HG2 HG3 CD  HD2 HD3 CE  HE2 HE3 NZ  HZ1 HZ2 HZ3 C   O   N   
H   CA  HA  CB  HB2 HB3 CG  HG  CD1 HD11HD12HD13CD2 HD21HD22HD23C   O   N   H   
C   O   CA  HA  CB  HB2 HB3 CG  CD  HD1 N   H   CA  HA  CB  HB2 HB3 CG  ND1 HD1 
CE1 HE1 NE2 CD2 HD2 C   O   N   H   CA  HA  CB  HB2 HB3 CG  HG  CD1 HD11HD12HD13
CD2 HD21HD22HD23C   O   N   H   CA  HA  CB  HB2 HB3 CG  HG2 HG3 CD  HD2 HD3 CE  
HE2 HE3 NZ  HZ1 HZ2 HZ3 C   O   N   H   CA  HA  CB  HB2 HB3 CG  OD1 ND2 HD21HD22
C   O   N   H   CA  HA  CB  HB2 HB3 CG  HG2 HG3 CD  HD2 HD3 CE  HE2 HE3 NZ  HZ1 
HZ2 HZ3 C   O   N   H   CA  HA  CB  HB  CG1 HG11HG12HG13CG2 HG21HG22HG23C   O   
N   H   CA  HA  CB  HB1 HB2 HB3 C   O   N   H   CA  HA  CB  HB2 HB3 CG  HG2 HG3 
CD  HD2 HD3 NE  HE  CZ  NH1 HH11HH12NH2 HH21HH22C   O   N   H   CA  HA  CB  HB2 
HB3 CG  HG  CD1 HD11HD12HD13CD2 HD21HD22HD23C   O   N   H   CA  HA  CB  HB2 HB3 
CG  HG2 HG3 CD  HD2 HD3 CE  HE2 HE3 NZ  HZ1 HZ2 HZ3 C   O   N   H   CA  HA  CB  
HB2 HB3 CG  HG2 HG3 CD  HD2 HD3 CE  HE2 HE3 NZ  HZ1 HZ2 HZ3 C   O   N   H   CA  
HA  CB  HB2 HB3 CG  HG2 HG3 CD  HD2 HD3 CE  HE2 HE3 NZ  HZ1 HZ2 HZ3 C   O   N   
H   CA  HA  CB  HB2 HB3 CG  OD1 ND2 HD21HD22C   O   N   H   CA  HA  CB  HB1 HB2 
HB3 C   O   N   H   CA  HA  CB  HB2 HB3 CG  HG2 HG3 CD  OE1 OE2 C   O   N   H   
CA  HA  CB  HB2 HB3 SG  C   O   N   H   CA  HA  CB  HB2 HB3 CG  HG2 HG3 CD  HD2 
HD3 CE  HE2 HE3 NZ  HZ1 HZ2 HZ3 C   O   N   H   CA  HA  CB  HB1 HB2 HB3 C   O   
N   HN1 HN2 
%FLAG CHARGE                                                                    
%FORMAT(5E16.8)                                                                 
  2.04636429E+00 -6.67300626E+00  2.04636429E+00  2.04636429E+00  1.08823576E+01
 -1.03484442E+01 -9.40817349E+00  5.35006728E+00  7.23425310E-01  2.01356415E+00
  1.02044880E+00 -3.15245790E-01 -3.15245790E-01  2.47823280E-01 -7.74447750E-01
 -7.74447750E-01  1.46762404E+01 -1.49204192E+01 -1.49204192E+01  9.77808618E+00
 -1.06035564E+01 -7.57501011E+00  4.95464337E+00 -1.59445125E+00  1.76574087E+00
  5.43935655E+00 -5.41202310E-01 -5.81655816E+00  1.44138393E+00  1.44138393E+00
  1.44138393E+00 -5.81655816E+00  1.44138393E+00  1.44138393E+00  1.44138393E+00
  1.08841798E+01 -1.03484442E+01 -6.33953817E+00  5.00566581E+00 -4.37335200E+00
  2.59849998E+00 -1.71289620E-01  6.59647260E-01  6.59647260E-01  3.40757010E-01
  1.87689690E-01  1.87689690E-01 -8.72848170E-01  1.13160483E+00  1.13160483E+00
 -2.60578890E-01  2.06823105E+00  2.06823105E+00 -7.02287442E+00  6.19558200E+00
  6.19558200E+00  6.19558200E+00  1.33769904E+01 -1.07402236E+01 -7.57501011E+00
  4.95464337E+00 -5.64891300E-02  1.54889550E+00 -6.56002800E-02  3.11601330E-01
  3.11601330E-01 -1.17533835E+00  6.41424960E-01  6.41424960E-01  1.26663207E+01
 -1.10900918E+01 -1.71417176E+01  7.74629973E+00  7.74629973E+00  1.08841798E+01
 -1.03484442E+01 -7.57501011E+00  4.95464337E+00 -9.43915140E-01  1.68009606E+00
 -2.00809746E+00  8.32759110E-01  8.32759110E-01  6.43429413E+00 -6.57825030E-01
 -7.50940983E+00  1.82223000E+00  1.82223000E+00  1.82223000E+00 -7.50940983E+00
  1.82223000E+00  1.82223000E+00  1.82223000E+00  1.08841798E+01 -1.03484442E+01
 -9.40817349E+00  5.35006728E+00  7.23425310E-01  2.01356415E+00  1.02044880E+00
 -3.15245790E-01 -3.15245790E-01  2.47823280E-01 -7.74447750E-01 -7.74447750E-01
  1.46762404E+01 -1.49204192E+01 -1.49204192E+01  9.77808618E+00 -1.06035564E+01
 -7.57501011E+00  4.95464337E+00  6.14091510E-01  1.49969529E+00 -3.32556975E+00
  1.09880469E+00  1.09880469E+00  1.09880469E+00  1.08841798E+01 -1.03484442E+01
 -9.40817349E+00  5.35006728E+00  7.23425310E-01  2.01356415E+00  1.02044880E+00
 -3.15245790E-01 -3.15245790E-01  2.47823280E-01 -7.74447750E-01 -7.74447750E-01
  1.46762404E+01 -1.49204192E+01 -1.49204192E+01  9.77808618E+00 -1.06035564E+01
 -7.57501011E+00  4.95464337E+00 -1.59445125E+00  1.76574087E+00  5.43935655E+00
 -5.41202310E-01 -5.81655816E+00  1.44138393E+00  1.44138393E+00  1.44138393E+00
 -5.81655816E+00  1.44138393E+00  1.44138393E+00  1.44138393E+00  1.08841798E+01
 -1.03484442E+01 -9.40817349E+00  5.35006728E+00  7.23425310E-01  2.01356415E+00
  1.02044880E+00 -3.15245790E-01 -3.15245790E-01  2.47823280E-01 -7.74447750E-01
 -7.74447750E-01  1.46762404E+01 -1.49204192E+01 -1.49204192E+01  9.77808618E+00
 -1.06035564E+01 -9.40817349E+00  5.35006728E+00  7.23425310E-01  2.01356415E+00
  1.02044880E+00 -3.15245790E-01 -3.15245790E-01  2.47823280E-01 -7.74447750E-01
 -7.74447750E-01  1.46762404E+01 -1.49204192E+01 -1.49204192E+01  9.77808618E+00
 -1.06035564E+01 -7.57501011E+00  4.95464337E+00 -9.43915140E-01  1.68009606E+00
 -2.00809746E+00  8.32759110E-01  8.32759110E-01  6.43429413E+00 -6.57825030E-01
 -7.50940983E+00  1.82223000E+00  1.82223000E+00  1.82223000E+00 -7.50940983E+00
  1.82223000E+00  1.82223000E+00  1.82223000E+00  1.08841798E+01 -1.03484442E+01
 -9.40817349E+00  5.35006728E+00  7.23425310E-01  2.01356415E+00  1.02044880E+00
 -3.15245790E-01 -3.15245790E-01  2.47823280E-01 -7.74447750E-01 -7.74447750E-01
  1.46762404E+01 -1.49204192E+01 -1.49204192E+01  9.77808618E+00 -1.06035564E+01
 -7.57501011E+00  4.95464337E+00  1.08841798E+01 -1.03484442E+01 -9.22048380E-01
  2.51832186E+00  1.89511920E-01  1.29013884E+00  1.29013884E+00  3.95423910E-01
 -8.41505814E+00  5.73820227E+00 -9.40817349E+00  5.35006728E+00  7.23425310E-01
  2.01356415E+00  1.02044880E+00 -3.15245790E-01 -3.15245790E-01  2.47823280E-01
 -7.74447750E-01 -7.74447750E-01  1.46762404E+01 -1.49204192E+01 -1.49204192E+01
  9.77808618E+00 -1.06035564E+01 -7.57501011E+00  4.95464337E+00 -9.43915140E-01
  1.68009606E+00 -2.00809746E+00  8.32759110E-01  8.32759110E-01  6.43429413E+00
 -6.57825030E-01 -7.50940983E+00  1.82223000E+00  1.82223000E+00  1.82223000E+00
 -7.50940983E+00  1.82223000E+00  1.82223000E+00  1.82223000E+00  1.08841798E+01
 -1.03484442E+01 -7.57501011E+00  4.95464337E+00 -5.01113250E-01  2.04636429E+00
 -9.11115000E-02  6.17735970E-01  6.17735970E-01 -2.57845545E+00 -2.98481274E+00
  3.75743826E+00 -6.22838214E+00  6.21744876E+00  2.51467740E+00 -4.73962023E+00
  2.86454556E+00 -2.06640882E+00  2.58209991E+00 -3.59343756E+00  2.63676681E+00
 -4.34966301E+00  3.09779100E+00  2.26503189E+00  1.08841798E+01 -1.03484442E+01
 -7.57501011E+00  4.95464337E+00  3.42579240E-01  1.60538463E+00 -8.41870260E-01
  7.32536460E-01  7.32536460E-01 -4.84713180E-01 -6.94451853E+00  6.64931727E+00
  3.74832711E+00  2.53654416E+00 -1.04359112E+01  2.35432116E+00  2.09009781E+00
  1.08841798E+01 -1.03484442E+01 -7.57501011E+00  4.95464337E+00 -9.43915140E-01
  1.68009606E+00 -2.00809746E+00  8.32759110E-01  8.32759110E-01  6.43429413E+00
 -6.57825030E-01 -7.50940983E+00  1.82223000E+00  1.82223000E+00  1.82223000E+00
 -7.50940983E+00  1.82223000E+00  1.82223000E+00  1.82223000E+00  1.08841798E+01
 -1.03484442E+01 -9.40817349E+00  5.35006728E+00  7.23425310E-01  2.01356415E+00
  1.02044880E+00 -3.15245790E-01 -3.15245790E-01  2.47823280E-01 -7.74447750E-01
 -7.74447750E-01  1.46762404E+01 -1.49204192E+01 -1.49204192E+01  9.77808618E+00
 -1.06035564E+01 -7.57501011E+00  4.95464337E+00  2.60578890E-01  1.90969704E+00
 -3.71917143E+00  1.45231731E+00  1.45231731E+00  1.29924999E+01 -1.08076461E+01
 -1.67481159E+01  7.64607708E+00  7.64607708E+00  1.08841798E+01 -1.03484442E+01
 -9.40817349E+00  5.35006728E+00  7.23425310E-01  2.01356415E+00  1.02044880E+00
 -3.15245790E-01 -3.15245790E-01  2.47823280E-01 -7.74447750E-01 -7.74447750E-01
  1.46762404E+01 -1.49204192E+01 -1.49204192E+01  9.77808618E+00 -1.06035564E+01
 -7.57501011E+00  4.95464337E+00 -1.59445125E+00  1.76574087E+00  5.43935655E+00
 -5.41202310E-01 -5.81655816E+00  1.44138393E+00  1.44138393E+00  1.44138393E+00
 -5.81655816E+00  1.44138393E+00  1.44138393E+00  1.44138393E+00  1.08841798E+01
 -1.03484442E+01 -7.57501011E+00  4.95464337E+00  6.14091510E-01  1.49969529E+00
 -3.32556975E+00  1.09880469E+00  1.09880469E+00  1.09880469E+00  1.08841798E+01
 -1.03484442E+01 -6.33953817E+00  5.00566581E+00 -4.80522051E+00  2.84267880E+00
 -1.27556100E-02  5.95869210E-01  5.95869210E-01  7.10669700E-01  5.19335550E-01
  5.19335550E-01  8.85603780E-01  1.25187201E+00  1.25187201E+00 -9.64870785E+00
  6.29762688E+00  1.47163295E+01 -1.57203782E+01  8.15994594E+00  8.15994594E+00
 -1.57203782E+01  8.15994594E+00  8.15994594E+00  1.33769904E+01 -1.07402236E+01
 -7.57501011E+00  4.95464337E+00 -9.43915140E-01  1.68009606E+00 -2.00809746E+00
  8.32759110E-01  8.32759110E-01  6.43429413E+00 -6.57825030E-01 -7.50940983E+00
  1.82223000E+00  1.82223000E+00  1.82223000E+00 -7.50940983E+00  1.82223000E+00
  1.82223000E+00  1.82223000E+00  1.08841798E+01 -1.03484442E+01 -9.40817349E+00
  5.35006728E+00  7.23425310E-01  2.01356415E+00  1.02044880E+00 -3.15245790E-01
 -3.15245790E-01  2.47823280E-01 -7.74447750E-01 -7.74447750E-01  1.46762404E+01
 -1.49204192E+01 -1.49204192E+01  9.77808618E+00 -1.06035564E+01 -6.33953817E+00
  5.00566581E+00 -4.37335200E+00  2.59849998E+00 -1.71289620E-01  6.59647260E-01
  6.59647260E-01  3.40757010E-01  1.87689690E-01  1.87689690E-01 -8.72848170E-01
  1.13160483E+00  1.13160483E+00 -2.60578890E-01  2.06823105E+00  2.06823105E+00
 -7.02287442E+00  6.19558200E+00  6.19558200E+00  6.19558200E+00  1.33769904E+01
 -1.07402236E+01 -9.40817349E+00  5.35006728E+00  7.23425310E-01  2.01356415E+00
  1.02044880E+00 -3.15245790E-01 -3.15245790E-01  2.47823280E-01 -7.74447750E-01
 -7.74447750E-01  1.46762404E+01 -1.49204192E+01 -1.49204192E+01  9.77808618E+00
 -1.06035564E+01 -7.57501011E+00  4.95464337E+00  2.60578890E-01  1.90969704E+00
 -3.71917143E+00  1.45231731E+00  1.45231731E+00  1.29924999E+01 -1.08076461E+01
 -1.67481159E+01  7.64607708E+00  7.64607708E+00  1.08841798E+01 -1.03484442E+01
 -7.57501011E+00  4.95464337E+00  6.14091510E-01  1.49969529E+00 -3.32556975E+00
  1.09880469E+00  1.09880469E+00  1.09880469E+00  1.08841798E+01 -1.03484442E+01
 -9.40817349E+00  5.35006728E+00  7.23425310E-01  2.01356415E+00  1.02044880E+00
 -3.15245790E-01 -3.15245790E-01  2.47823280E-01 -7.74447750E-01 -7.74447750E-01
  1.46762404E+01 -1.49204192E+01 -1.49204192E+01  9.77808618E+00 -1.06035564E+01
 -7.57501011E+00  4.95464337E+00  7.81736670E-01  1.39582818E+00 -1.43956170E+00
  1.65822930E+00  1.65822930E+00 -1.96983063E+00  1.08841798E+01 -1.03484442E+01
 -9.40817349E+00  5.35006728E+00  7.23425310E-01  2.01356415E+00  1.02044880E+00
 -3.15245790E-01 -3.15245790E-01  2.47823280E-01 -7.74447750E-01 -7.74447750E-01
  1.46762404E+01 -1.49204192E+01 -1.49204192E+01  9.77808618E+00 -1.06035564E+01
 -7.57501011E+00  4.95464337E+00  6.14091510E-01  1.49969529E+00 -3.32556975E+00
  1.09880469E+00  1.09880469E+00  1.09880469E+00  1.08841798E+01 -1.03484442E+01
 -8.43692490E+00  4.21846245E+00  4.21846245E+00  2.04636429E+00 -6.67300626E+00
  2.04636429E+00  2.04636429E+00  1.08823576E+01 -1.03484442E+01 -6.33953817E+00
  5.00566581E+00 -4.37335200E+00  2.59849998E+00 -1.71289620E-01  6.59647260E-01
  6.59647260E-01  3.40757010E-01  1.87689690E-01  1.87689690E-01 -8.72848170E-01
  1.13160483E+00  1.13160483E+00 -2.60578890E-01  2.06823105E+00  2.06823105E+00
 -7.02287442E+00  6.19558200E+00  6.19558200E+00  6.19558200E+00  1.33769904E+01
 -1.07402236E+01 -7.57501011E+00  4.95464337E+00 -1.59445125E+00  1.76574087E+00
  5.43935655E+00 -5.41202310E-01 -5.81655816E+00  1.44138393E+00  1.44138393E+00
  1.44138393E+00 -5.81655816E+00  1.44138393E+00  1.44138393E+00  1.44138393E+00
  1.08841798E+01 -1.03484442E+01 -6.33953817E+00  5.00566581E+00 -4.37335200E+00
  2.59849998E+00 -1.71289620E-01  6.59647260E-01  6.59647260E-01  3.40757010E-01
  1.87689690E-01  1.87689690E-01 -8.72848170E-01  1.13160483E+00  1.13160483E+00
 -2.60578890E-01  2.06823105E+00  2.06823105E+00 -7.02287442E+00  6.19558200E+00
  6.19558200E+00  6.19558200E+00  1.33769904E+01 -1.07402236E+01 -7.57501011E+00
  4.95464337E+00 -5.64891300E-02  1.54889550E+00 -6.56002800E-02  3.11601330E-01
  3.11601330E-01 -1.17533835E+00  6.41424960E-01  6.41424960E-01  1.26663207E+01
 -1.10900918E+01 -1.71417176E+01  7.74629973E+00  7.74629973E+00  1.08841798E+01
 -1.03484442E+01 -7.57501011E+00  4.95464337E+00 -9.43915140E-01  1.68009606E+00
 -2.00809746E+00  8.32759110E-01  8.32759110E-01  6.43429413E+00 -6.57825030E-01
 -7.50940983E+00  1.82223000E+00  1.82223000E+00  1.82223000E+00 -7.50940983E+00
  1.82223000E+00  1.82223000E+00  1.82223000E+00  1.08841798E+01 -1.03484442E+01
 -6.33953817E+00  5.00566581E+00 -4.37335200E+00  2.59849998E+00 -1.71289620E-01
  6.59647260E-01  6.59647260E-01  3.40757010E-01  1.87689690E-01  1.87689690E-01
 -8.72848170E-01  1.13160483E+00  1.13160483E+00 -2.60578890E-01  2.06823105E+00
  2.06823105E+00 -7.02287442E+00  6.19558200E+00  6.19558200E+00  6.19558200E+00
  1.33769904E+01 -1.07402236E+01 -7.57501011E+00  4.95464337E+00  6.14091510E-01
  1.49969529E+00 -3.32556975E+00  1.09880469E+00  1.09880469E+00  1.09880469E+00
  1.08841798E+01 -1.03484442E+01 -6.33953817E+00  5.00566581E+00 -4.37335200E+00
  2.59849998E+00 -1.71289620E-01  6.59647260E-01  6.59647260E-01  3.40757010E-01
  1.87689690E-01  1.87689690E-01 -8.72848170E-01  1.13160483E+00  1.13160483E+00
 -2.60578890E-01  2.06823105E+00  2.06823105E+00 -7.02287442E+00  6.19558200E+00
  6.19558200E+00  6.19558200E+00  1.33769904E+01 -1.07402236E+01 -7.57501011E+00
  4.95464337E+00 -1.59445125E+00  1.76574087E+00  5.43935655E+00 -5.41202310E-01
 -5.81655816E+00  1.44138393E+00  1.44138393E+00  1.44138393E+00 -5.81655816E+00
  1.44138393E+00  1.44138393E+00  1.44138393E+00  1.08841798E+01 -1.03484442E+01
 -9.40817349E+00  5.35006728E+00  7.23425310E-01  2.01356415E+00  1.02044880E+00
 -3.15245790E-01 -3.15245790E-01  2.47823280E-01 -7.74447750E-01 -7.74447750E-01
  1.46762404E+01 -1.49204192E+01 -1.49204192E+01  9.77808618E+00 -1.06035564E+01
 -9.40817349E+00  5.35006728E+00  7.23425310E-01  2.01356415E+00  1.02044880E+00
 -3.15245790E-01 -3.15245790E-01  2.47823280E-01 -7.74447750E-01 -7.74447750E-01
  1.46762404E+01 -1.49204192E+01 -1.49204192E+01  9.77808618E+00 -1.06035564E+01
 -7.57501011E+00  4.95464337E+00 -9.43915140E-01  1.68009606E+00 -2.00809746E+00
  8.32759110E-01  8.32759110E-01  6.43429413E+00 -6.57825030E-01 -7.50940983E+00
  1.82223000E+00  1.82223000E+00  1.82223000E+00 -7.50940983E+00  1.82223000E+00
  1.82223000E+00  1.82223000E+00  1.08841798E+01 -1.03484442E+01 -6.33953817E+00
  5.00566581E+00 -4.37335200E+00  2.59849998E+00 -1.71289620E-01  6.59647260E-01
  6.59647260E-01  3.40757010E-01  1.87689690E-01  1.87689690E-01 -8.72848170E-01
  1.13160483E+00  1.13160483E+00 -2.60578890E-01  2.06823105E+00  2.06823105E+00
 -7.02287442E+00  6.19558200E+00  6.19558200E+00  6.19558200E+00  1.33769904E+01
 -1.07402236E+01 -7.57501011E+00  4.95464337E+00 -4.53735270E-01  1.53613989E+00
  3.85766091E+00  6.41424960E-01  6.41424960E-01 -1.19283176E+01  7.79003325E+00
  1.08841798E+01 -1.03484442E+01 -6.33953817E+00  5.00566581E+00 -4.37335200E+00
  2.59849998E+00 -1.71289620E-01  6.59647260E-01  6.59647260E-01  3.40757010E-01
  1.87689690E-01  1.87689690E-01 -8.72848170E-01  1.13160483E+00  1.13160483E+00
 -2.60578890E-01  2.06823105E+00  2.06823105E+00 -7.02287442E+00  6.19558200E+00
  6.19558200E+00  6.19558200E+00  1.33769904E+01 -1.07402236E+01 -7.57501011E+00
  4.95464337E+00 -9.43915140E-01  1.68009606E+00 -2.00809746E+00  8.32759110E-01
  8.32759110E-01  6.43429413E+00 -6.57825030E-01 -7.50940983E+00  1.82223000E+00
  1.82223000E+00  1.82223000E+00 -7.50940983E+00  1.82223000E+00  1.82223000E+00
  1.82223000E+00  1.08841798E+01 -1.03484442E+01 -7.57501011E+00  4.95464337E+00
  1.08841798E+01 -1.03484442E+01 -9.22048380E-01  2.51832186E+00  1.89511920E-01
  1.29013884E+00  1.29013884E+00  3.95423910E-01 -8.41505814E+00  5.73820227E+00
 -7.57501011E+00  4.95464337E+00  3.42579240E-01  1.60538463E+00 -8.41870260E-01
  7.32536460E-01  7.32536460E-01 -4.84713180E-01 -6.94451853E+00  6.64931727E+00
  3.74832711E+00  2.53654416E+00 -1.04359112E+01  2.35432116E+00  2.09009781E+00
  1.08841798E+01 -1.03484442E+01 -7.57501011E+00  4.95464337E+00 -9.43915140E-01
  1.68009606E+00 -2.00809746E+00  8.32759110E-01  8.32759110E-01  6.43429413E+00
 -6.57825030E-01 -7.50940983E+00  1.82223000E+00  1.82223000E+00  1.82223000E+00
 -7.50940983E+00  1.82223000E+00  1.82223000E+00  1.82223000E+00  1.08841798E+01
 -1.03484442E+01 -6.33953817E+00  5.00566581E+00 -4.37335200E+00  2.59849998E+00
 -1.71289620E-01  6.59647260E-01  6.59647260E-01  3.40757010E-01  1.87689690E-01
  1.87689690E-01 -8.72848170E-01  1.13160483E+00  1.13160483E+00 -2.60578890E-01
  2.06823105E+00  2.06823105E+00 -7.02287442E+00  6.19558200E+00  6.19558200E+00
  6.19558200E+00  1.33769904E+01 -1.07402236E+01 -7.57501011E+00  4.95464337E+00
  2.60578890E-01  1.90969704E+00 -3.71917143E+00  1.45231731E+00  1.45231731E+00
  1.29924999E+01 -1.08076461E+01 -1.67481159E+01  7.64607708E+00  7.64607708E+00
  1.08841798E+01 -1.03484442E+01 -6.33953817E+00  5.00566581E+00 -4.37335200E+00
  2.59849998E+00 -1.71289620E-01  6.59647260E-01  6.59647260E-01  3.40757010E-01
  1.87689690E-01  1.87689690E-01 -8.72848170E-01  1.13160483E+00  1.13160483E+00
 -2.60578890E-01  2.06823105E+00  2.06823105E+00 -7.02287442E+00  6.19558200E+00
  6.19558200E+00  6.19558200E+00  1.33769904E+01 -1.07402236E+01 -7.57501011E+00
  4.95464337E+00 -1.59445125E+00  1.76574087E+00  5.43935655E+00 -5.41202310E-01
 -5.81655816E+00  1.44138393E+00  1.44138393E+00  1.44138393E+00 -5.81655816E+00
  1.44138393E+00  1.44138393E+00  1.44138393E+00  1.08841798E+01 -1.03484442E+01
 -7.57501011E+00  4.95464337E+00  6.14091510E-01  1.49969529E+00 -3.32556975E+00
  1.09880469E+00  1.09880469E+00  1.09880469E+00  1.08841798E+01 -1.03484442E+01
 -6.33953817E+00  5.00566581E+00 -4.80522051E+00  2.84267880E+00 -1.27556100E-02
  5.95869210E-01  5.95869210E-01  7.10669700E-01  5.19335550E-01  5.19335550E-01
  8.85603780E-01  1.25187201E+00  1.25187201E+00 -9.64870785E+00  6.29762688E+00
  1.47163295E+01 -1.57203782E+01  8.15994594E+00  8.15994594E+00 -1.57203782E+01
  8.15994594E+00  8.15994594E+00  1.33769904E+01 -1.07402236E+01 -7.57501011E+00
  4.95464337E+00 -9.43915140E-01  1.68009606E+00 -2.00809746E+00  8.32759110E-01
  8.32759110E-01  6.43429413E+00 -6.57825030E-01 -7.50940983E+00  1.82223000E+00
  1.82223000E+00  1.82223000E+00 -7.50940983E+00  1.82223000E+00  1.82223000E+00
  1.82223000E+00  1.08841798E+01 -1.03484442E+01 -6.33953817E+00  5.00566581E+00
 -4.37335200E+00  2.59849998E+00 -1.71289620E-01  6.59647260E-01  6.59647260E-01
  3.40757010E-01  1.87689690E-01  1.87689690E-01 -8.72848170E-01  1.13160483E+00
  1.13160483E+00 -2.60578890E-01  2.06823105E+00  2.06823105E+00 -7.02287442E+00
  6.19558200E+00  6.19558200E+00  6.19558200E+00  1.33769904E+01 -1.07402236E+01
 -6.33953817E+00  5.00566581E+00 -4.37335200E+00  2.59849998E+00 -1.71289620E-01
  6.59647260E-01  6.59647260E-01  3.40757010E-01  1.87689690E-01  1.87689690E-01
 -8.72848170E-01  1.13160483E+00  1.13160483E+00 -2.60578890E-01  2.06823105E+00
  2.06823105E+00 -7.02287442E+00  6.19558200E+00  6.19558200E+00  6.19558200E+00
  1.33769904E+01 -1.07402236E+01 -6.33953817E+00  5.00566581E+00 -4.37335200E+00
  2.59849998E+00 -1.71289620E-01  6.59647260E-01  6.59647260E-01  3.40757010E-01
  1.87689690E-01  1.87689690E-01 -8.72848170E-01  1.13160483E+00  1.13160483E+00
 -2.60578890E-01  2.06823105E+00  2.06823105E+00 -7.02287442E+00  6.19558200E+00
  6.19558200E+00  6.19558200E+00  1.33769904E+01 -1.07402236E+01 -7.57501011E+00
  4.95464337E+00  2.60578890E-01  1.90969704E+00 -3.71917143E+00  1.45231731E+00
  1.45231731E+00  1.29924999E+01 -1.08076461E+01 -1.67481159E+01  7.64607708E+00
  7.64607708E+00  1.08841798E+01 -1.03484442E+01 -7.57501011E+00  4.95464337E+00
  6.14091510E-01  1.49969529E+00 -3.32556975E+00  1.09880469E+00  1.09880469E+00
  1.09880469E+00  1.08841798E+01 -1.03484442E+01 -9.40817349E+00  5.35006728E+00
  7.23425310E-01  2.01356415E+00  1.02044880E+00 -3.15245790E-01 -3.15245790E-01
  2.47823280E-01 -7.74447750E-01 -7.74447750E-01  1.46762404E+01 -1.49204192E+01
 -1.49204192E+01  9.77808618E+00 -1.06035564E+01 -7.57501011E+00  4.95464337E+00
  7.81736670E-01  1.39582818E+00 -1.43956170E+00  1.65822930E+00  1.65822930E+00
 -1.96983063E+00  1.08841798E+01 -1.03484442E+01 -6.33953817E+00  5.00566581E+00
 -4.37335200E+00  2.59849998E+00 -1.71289620E-01  6.59647260E-01  6.59647260E-01
  3.40757010E-01  1.87689690E-01  1.87689690E-01 -8.72848170E-01  1.13160483E+00
  1.13160483E+00 -2.60578890E-01  2.06823105E+00  2.06823105E+00 -7.02287442E+00
  6.19558200E+00  6.19558200E+00  6.19558200E+00  1.33769904E+01 -1.07402236E+01
 -7.57501011E+00  4.95464337E+00  6.14091510E-01  1.49969529E+00 -3.32556975E+00
  1.09880469E+00  1.09880469E+00  1.09880469E+00  1.08841798E+01 -1.03484442E+01
 -8.43692490E+00  4.21846245E+00  4.21846245E+00
%FLAG ATOMIC_NUMBER                                                             
%FORMAT(10I8)                                                                   
       1       6       1       1       6       8       7       1       6       1
       6       1       1       6       1       1       6       8       8       6
       8       7       1       6       1       6       1       6       1       1
       1       6       1       1       1       6       8       7       1       6
       1       6       1       1       6       1       1       6       1       1
       6       1       1       7       1       1       1       6       8       7
       1       6       1       6       1       1       6       1       1       6
       8       7       1       1       6       8       7       1       6       1
       6       1       1       6       1       6       1       1       1       6
       1       1       1       6       8       7       1       6       1       6
       1       1       6       1       1       6       8       8       6       8
       7       1       6       1       6       1       1       1       6       8
       7       1       6       1       6       1       1       6       1       1
       6       8       8       6       8       7       1       6       1       6
       1       6       1       1       1       6       1       1       1       6
       8       7       1       6       1       6       1       1       6       1
       1       6       8       8       6       8       7       1       6       1
       6       1       1       6       1       1       6       8       8       6
       8       7       1       6       1       6       1       1       6       1
       6       1       1       1       6       1       1       1       6       8
       7       1       6       1       6       1       1       6       1       1
       6       8       8       6       8       7       1       6       8       6
       1       6       1       1       6       6       1       7       1       6
       1       6       1       1       6       1       1       6       8       8
       6       8       7       1       6       1       6       1       1       6
       1       6       1       1       1       6       1       1       1       6
       8       7       1       6       1       6       1       1       6       6
       1       7       1       6       6       1       6       1       6       1
       6       1       6       6       8       7       1       6       1       6
       1       1       6       7       1       6       1       7       6       1
       6       8       7       1       6       1       6       1       1       6
       1       6       1       1       1       6       1       1       1       6
       8       7       1       6       1       6       1       1       6       1
       1       6       8       8       6       8       7       1       6       1
       6       1       1       6       8       7       1       1       6       8
       7       1       6       1       6       1       1       6       1       1
       6       8       8       6       8       7       1       6       1       6
       1       6       1       1       1       6       1       1       1       6
       8       7       1       6       1       6       1       1       1       6
       8       7       1       6       1       6       1       1       6       1
       1       6       1       1       7       1       6       7       1       1
       7       1       1       6       8       7       1       6       1       6
       1       1       6       1       6       1       1       1       6       1
       1       1       6       8       7       1       6       1       6       1
       1       6       1       1       6       8       8       6       8       7
       1       6       1       6       1       1       6       1       1       6
       1       1       6       1       1       7       1       1       1       6
       8       7       1       6       1       6       1       1       6       1
       1       6       8       8       6       8       7       1       6       1
       6       1       1       6       8       7       1       1       6       8
       7       1       6       1       6       1       1       1       6       8
       7       1       6       1       6       1       1       6       1       1
       6       8       8       6       8       7       1       6       1       6
       1       1      16       6       8       7       1       6       1       6
       1       1       6       1       1       6       8       8       6       8
       7       1       6       1       6       1       1       1       6       8
       7       1       1       1       6       1       1       6       8       7
       1       6       1       6       1       1       6       1       1       6
       1       1       6       1       1       7       1       1       1       6
       8       7       1       6       1       6       1       6       1       1
       1       6       1       1       1       6       8       7       1       6
       1       6       1       1       6       1       1       6       1       1
       6       1       1       7       1       1       1       6       8       7
       1       6       1       6       1       1       6       1       1       6
       8       7       1       1       6       8       7       1       6       1
       6       1       1       6       1       6       1       1       1       6
       1       1       1       6       8       7       1       6       1       6
       1       1       6       1       1       6       1       1       6       1
       1       7       1       1       1       6       8       7       1       6
       1       6       1       1       1       6       8       7       1       6
       1       6       1       1       6       1       1       6       1       1
       6       1       1       7       1       1       1       6       8       7
       1       6       1       6       1       6       1       1       1       6
       1       1       1       6       8       7       1       6       1       6
       1       1       6       1       1       6       8       8       6       8
       7       1       6       1       6       1       1       6       1       1
       6       8       8       6       8       7       1       6       1       6
       1       1       6       1       6       1       1       1       6       1
       1       1       6       8       7       1       6       1       6       1
       1       6       1       1       6       1       1       6       1       1
       7       1       1       1       6       8       7       1       6       1
       6       1       1       8       1       6       8       7       1       6
       1       6       1       1       6       1       1       6       1       1
       6       1       1       7       1       1       1       6       8       7
       1       6       1       6       1       1       6       1       6       1
       1       1       6       1       1       1       6       8       7       1
       6       8       6       1       6       1       1       6       6       1
       7       1       6       1       6       1       1       6       7       1
       6       1       7       6       1       6       8       7       1       6
       1       6       1       1       6       1       6       1       1       1
       6       1       1       1       6       8       7       1       6       1
       6       1       1       6       1       1       6       1       1       6
       1       1       7       1       1       1       6       8       7       1
       6       1       6       1       1       6       8       7       1       1
       6       8       7       1       6       1       6       1       1       6
       1       1       6       1       1       6       1       1       7       1
       1       1       6       8       7       1       6       1       6       1
       6       1       1       1       6       1       1       1       6       8
       7       1       6       1       6       1       1       1       6       8
       7       1       6       1       6       1       1       6       1       1
       6       1       1       7       1       6       7       1       1       7
       1       1       6       8       7       1       6       1       6       1
       1       6       1       6       1       1       1       6       1       1
       1       6       8       7       1       6       1       6       1       1
       6       1       1       6       1       1       6       1       1       7
       1       1       1       6       8       7       1       6       1       6
       1       1       6       1       1       6       1       1       6       1
       1       7       1       1       1       6       8       7       1       6
       1       6       1       1       6       1       1       6       1       1
       6       1       1       7       1       1       1       6       8       7
       1       6       1       6       1       1       6       8       7       1
       1       6       8       7       1       6       1       6       1       1
       1       6       8       7       1       6       1       6       1       1
       6       1       1       6       8       8       6       8       7       1
       6       1       6       1       1      16       6       8       7       1
       6       1       6       1       1       6       1       1       6       1
       1       6       1       1       7       1       1       1       6       8
       7       1       6       1       6       1       1       1       6       8
       7       1       1
%FLAG MASS                                                                      
%FORMAT(5E16.8)                                                                 
  1.00800000E+00  1.20100000E+01  1.00800000E+00  1.00800000E+00  1.20100000E+01
  1.60000000E+01  1.40100000E+01  1.00800000E+00  1.20100000E+01  1.00800000E+00
  1.20100000E+01  1.00800000E+00  1.00800000E+00  1.20100000E+01  1.00800000E+00
  1.00800000E+00  1.20100000E+01  1.60000000E+01  1.60000000E+01  1.20100000E+01
  1.60000000E+01  1.40100000E+01  1.00800000E+00  1.20100000E+01  1.00800000E+00
  1.20100000E+01  1.00800000E+00  1.20100000E+01  1.00800000E+00  1.00800000E+00
  1.00800000E+00  1.20100000E+01  1.00800000E+00  1.00800000E+00  1.00800000E+00
  1.20100000E+01  1.60000000E+01  1.40100000E+01  1.00800000E+00  1.20100000E+01
  1.00800000E+00  1.20100000E+01  1.00800000E+00  1.00800000E+00  1.20100000E+01
  1.00800000E+00  1.00800000E+00  1.20100000E+01  1.00800000E+00  1.00800000E+00
  1.20100000E+01  1.00800000E+00  1.00800000E+00  1.40100000E+01  1.00800000E+00
  1.00800000E+00  1.00800000E+00  1.20100000E+01  1.60000000E+01  1.40100000E+01
  1.00800000E+00  1.20100000E+01  1.00800000E+00  1.20100000E+01  1.00800000E+00
  1.00800000E+00  1.20100000E+01  1.00800000E+00  1.00800000E+00  1.20100000E+01
  1.60000000E+01  1.40100000E+01  1.00800000E+00  1.00800000E+00  1.20100000E+01
  1.60000000E+01  1.40100000E+01  1.00800000E+00  1.20100000E+01  1.00800000E+00
  1.20100000E+01  1.00800000E+00  1.00800000E+00  1.20100000E+01  1.00800000E+00
  1.20100000E+01  1.00800000E+00  1.00800000E+00  1.00800000E+00  1.20100000E+01
  1.00800000E+00  1.00800000E+00  1.00800000E+00  1.20100000E+01  1.60000000E+01
  1.40100000E+01  1.00800000E+00  1.20100000E+01  1.00800000E+00  1.20100000E+01
  1.00800000E+00  1.00800000E+00  1.20100000E+01  1.00800000E+00  1.00800000E+00
  1.20100000E+01  1.60000000E+01  1.60000000E+01  1.20100000E+01  1.60000000E+01
  1.40100000E+01  1.00800000E+00  1.20100000E+01  1.00800000E+00  1.20100000E+01
  1.00800000E+00  1.00800000E+00  1.00800000E+00  1.20100000E+01  1.60000000E+01
  1.40100000E+01  1.00800000E+00  1.20100000E+01  1.00800000E+00  1.20100000E+01
  1.00800000E+00  1.00800000E+00  1.20100000E+01  1.00800000E+00  1.00800000E+00
  1.20100000E+01  1.60000000E+01  1.60000000E+01  1.20100000E+01  1.60000000E+01
  1.40100000E+01  1.00800000E+00  1.20100000E+01  1.00800000E+00  1.20100000E+01
  1.00800000E+00  1.20100000E+01  1.00800000E+00  1.00800000E+00  1.00800000E+00
  1.20100000E+01  1.00800000E+00  1.00800000E+00  1.00800000E+00  1.20100000E+01
  1.60000000E+01  1.40100000E+01  1.00800000E+00  1.20100000E+01  1.00800000E+00
  1.20100000E+01  1.00800000E+00  1.00800000E+00  1.20100000E+01  1.00800000E+00
  1.00800000E+00  1.20100000E+01  1.60000000E+01  1.60000000E+01  1.20100000E+01
  1.60000000E+01  1.40100000E+01  1.00800000E+00  1.20100000E+01  1.00800000E+00
  1.20100000E+01  1.00800000E+00  1.00800000E+00  1.20100000E+01  1.00800000E+00
  1.00800000E+00  1.20100000E+01  1.60000000E+01  1.60000000E+01  1.20100000E+01
  1.60000000E+01  1.40100000E+01  1.00800000E+00  1.20100000E+01  1.00800000E+00
  1.20100000E+01  1.00800000E+00  1.00800000E+00  1.20100000E+01  1.00800000E+00
  1.20100000E+01  1.00800000E+00  1.00800000E+00  1.00800000E+00  1.20100000E+01
  1.00800000E+00  1.00800000E+00  1.00800000E+00  1.20100000E+01  1.60000000E+01
  1.40100000E+01  1.00800000E+00  1.20100000E+01  1.00800000E+00  1.20100000E+01
  1.00800000E+00  1.00800000E+00  1.20100000E+01  1.00800000E+00  1.00800000E+00
  1.20100000E+01  1.60000000E+01  1.60000000E+01  1.20100000E+01  1.60000000E+01
  1.40100000E+01  1.00800000E+00  1.20100000E+01  1.60000000E+01  1.20100000E+01
  1.00800000E+00  1.20100000E+01  1.00800000E+00  1.00800000E+00  1.20100000E+01
  1.20100000E+01  1.00800000E+00  1.40100000E+01  1.00800000E+00  1.20100000E+01
  1.00800000E+00  1.20100000E+01  1.00800000E+00  1.00800000E+00  1.20100000E+01
  1.00800000E+00  1.00800000E+00  1.20100000E+01  1.60000000E+01  1.60000000E+01
  1.20100000E+01  1.60000000E+01  1.40100000E+01  1.00800000E+00  1.20100000E+01
  1.00800000E+00  1.20100000E+01  1.00800000E+00  1.00800000E+00  1.20100000E+01
  1.00800000E+00  1.20100000E+01  1.00800000E+00  1.00800000E+00  1.00800000E+00
  1.20100000E+01  1.00800000E+00  1.00800000E+00  1.00800000E+00  1.20100000E+01
  1.60000000E+01  1.40100000E+01  1.00800000E+00  1.20100000E+01  1.00800000E+00
  1.20100000E+01  1.00800000E+00  1.00800000E+00  1.20100000E+01  1.20100000E+01
  1.00800000E+00  1.40100000E+01  1.00800000E+00  1.20100000E+01  1.20100000E+01
  1.00800000E+00  1.20100000E+01  1.00800000E+00  1.20100000E+01  1.00800000E+00
  1.20100000E+01  1.00800000E+00  1.20100000E+01  1.20100000E+01  1.60000000E+01
  1.40100000E+01  1.00800000E+00  1.20100000E+01  1.00800000E+00  1.20100000E+01
  1.00800000E+00  1.00800000E+00  1.20100000E+01  1.40100000E+01  1.00800000E+00
  1.20100000E+01  1.00800000E+00  1.40100000E+01  1.20100000E+01  1.00800000E+00
  1.20100000E+01  1.60000000E+01  1.40100000E+01  1.00800000E+00  1.20100000E+01
  1.00800000E+00  1.20100000E+01  1.00800000E+00  1.00800000E+00  1.20100000E+01
  1.00800000E+00  1.20100000E+01  1.00800000E+00  1.00800000E+00  1.00800000E+00
  1.20100000E+01  1.00800000E+00  1.00800000E+00  1.00800000E+00  1.20100000E+01
  1.60000000E+01  1.40100000E+01  1.00800000E+00  1.20100000E+01  1.00800000E+00
  1.20100000E+01  1.00800000E+00  1.00800000E+00  1.20100000E+01  1.00800000E+00
  1.00800000E+00  1.20100000E+01  1.60000000E+01  1.60000000E+01  1.20100000E+01
  1.60000000E+01  1.40100000E+01  1.00800000E+00  1.20100000E+01  1.00800000E+00
  1.20100000E+01  1.00800000E+00  1.00800000E+00  1.20100000E+01  1.60000000E+01
  1.40100000E+01  1.00800000E+00  1.00800000E+00  1.20100000E+01  1.60000000E+01
  1.40100000E+01  1.00800000E+00  1.20100000E+01  1.00800000E+00  1.20100000E+01
  1.00800000E+00  1.00800000E+00  1.20100000E+01  1.00800000E+00  1.00800000E+00
  1.20100000E+01  1.60000000E+01  1.60000000E+01  1.20100000E+01  1.60000000E+01
  1.40100000E+01  1.00800000E+00  1.20100000E+01  1.00800000E+00  1.20100000E+01
  1.00800000E+00  1.20100000E+01  1.00800000E+00  1.00800000E+00  1.00800000E+00
  1.20100000E+01  1.00800000E+00  1.00800000E+00  1.00800000E+00  1.20100000E+01
  1.60000000E+01  1.40100000E+01  1.00800000E+00  1.20100000E+01  1.00800000E+00
  1.20100000E+01  1.00800000E+00  1.00800000E+00  1.00800000E+00  1.20100000E+01
  1.60000000E+01  1.40100000E+01  1.00800000E+00  1.20100000E+01  1.00800000E+00
  1.20100000E+01  1.00800000E+00  1.00800000E+00  1.20100000E+01  1.00800000E+00
  1.00800000E+00  1.20100000E+01  1.00800000E+00  1.00800000E+00  1.40100000E+01
  1.00800000E+00  1.20100000E+01  1.40100000E+01  1.00800000E+00  1.00800000E+00
  1.40100000E+01  1.00800000E+00  1.00800000E+00  1.20100000E+01  1.60000000E+01
  1.40100000E+01  1.00800000E+00  1.20100000E+01  1.00800000E+00  1.20100000E+01
  1.00800000E+00  1.00800000E+00  1.20100000E+01  1.00800000E+00  1.20100000E+01
  1.00800000E+00  1.00800000E+00  1.00800000E+00  1.20100000E+01  1.00800000E+00
  1.00800000E+00  1.00800000E+00  1.20100000E+01  1.60000000E+01  1.40100000E+01
  1.00800000E+00  1.20100000E+01  1.00800000E+00  1.20100000E+01  1.00800000E+00
  1.00800000E+00  1.20100000E+01  1.00800000E+00  1.00800000E+00  1.20100000E+01
  1.60000000E+01  1.60000000E+01  1.20100000E+01  1.60000000E+01  1.40100000E+01
  1.00800000E+00  1.20100000E+01  1.00800000E+00  1.20100000E+01  1.00800000E+00
  1.00800000E+00  1.20100000E+01  1.00800000E+00  1.00800000E+00  1.20100000E+01
  1.00800000E+00  1.00800000E+00  1.20100000E+01  1.00800000E+00  1.00800000E+00
  1.40100000E+01  1.00800000E+00  1.00800000E+00  1.00800000E+00  1.20100000E+01
  1.60000000E+01  1.40100000E+01  1.00800000E+00  1.20100000E+01  1.00800000E+00
  1.20100000E+01  1.00800000E+00  1.00800000E+00  1.20100000E+01  1.00800000E+00
  1.00800000E+00  1.20100000E+01  1.60000000E+01  1.60000000E+01  1.20100000E+01
  1.60000000E+01  1.40100000E+01  1.00800000E+00  1.20100000E+01  1.00800000E+00
  1.20100000E+01  1.00800000E+00  1.00800000E+00  1.20100000E+01  1.60000000E+01
  1.40100000E+01  1.00800000E+00  1.00800000E+00  1.20100000E+01  1.60000000E+01
  1.40100000E+01  1.00800000E+00  1.20100000E+01  1.00800000E+00  1.20100000E+01
  1.00800000E+00  1.00800000E+00  1.00800000E+00  1.20100000E+01  1.60000000E+01
  1.40100000E+01  1.00800000E+00  1.20100000E+01  1.00800000E+00  1.20100000E+01
  1.00800000E+00  1.00800000E+00  1.20100000E+01  1.00800000E+00  1.00800000E+00
  1.20100000E+01  1.60000000E+01  1.60000000E+01  1.20100000E+01  1.60000000E+01
  1.40100000E+01  1.00800000E+00  1.20100000E+01  1.00800000E+00  1.20100000E+01
  1.00800000E+00  1.00800000E+00  3.20600000E+01  1.20100000E+01  1.60000000E+01
  1.40100000E+01  1.00800000E+00  1.20100000E+01  1.00800000E+00  1.20100000E+01
  1.00800000E+00  1.00800000E+00  1.20100000E+01  1.00800000E+00  1.00800000E+00
  1.20100000E+01  1.60000000E+01  1.60000000E+01  1.20100000E+01  1.60000000E+01
  1.40100000E+01  1.00800000E+00  1.20100000E+01  1.00800000E+00  1.20100000E+01
  1.00800000E+00  1.00800000E+00  1.00800000E+00  1.20100000E+01  1.60000000E+01
  1.40100000E+01  1.00800000E+00  1.00800000E+00  1.00800000E+00  1.20100000E+01
  1.00800000E+00  1.00800000E+00  1.20100000E+01  1.60000000E+01  1.40100000E+01
  1.00800000E+00  1.20100000E+01  1.00800000E+00  1.20100000E+01  1.00800000E+00
  1.00800000E+00  1.20100000E+01  1.00800000E+00  1.00800000E+00  1.20100000E+01
  1.00800000E+00  1.00800000E+00  1.20100000E+01  1.00800000E+00  1.00800000E+00
  1.40100000E+01  1.00800000E+00  1.00800000E+00  1.00800000E+00  1.20100000E+01
  1.60000000E+01  1.40100000E+01  1.00800000E+00  1.20100000E+01  1.00800000E+00
  1.20100000E+01  1.00800000E+00  1.20100000E+01  1.00800000E+00  1.00800000E+00
  1.00800000E+00  1.20100000E+01  1.00800000E+00  1.00800000E+00  1.00800000E+00
  1.20100000E+01  1.60000000E+01  1.40100000E+01  1.00800000E+00  1.20100000E+01
  1.00800000E+00  1.20100000E+01  1.00800000E+00  1.00800000E+00  1.20100000E+01
  1.00800000E+00  1.00800000E+00  1.20100000E+01  1.00800000E+00  1.00800000E+00
  1.20100000E+01  1.00800000E+00  1.00800000E+00  1.40100000E+01  1.00800000E+00
  1.00800000E+00  1.00800000E+00  1.20100000E+01  1.60000000E+01  1.40100000E+01
  1.00800000E+00  1.20100000E+01  1.00800000E+00  1.20100000E+01  1.00800000E+00
  1.00800000E+00  1.20100000E+01  1.00800000E+00  1.00800000E+00  1.20100000E+01
  1.60000000E+01  1.40100000E+01  1.00800000E+00  1.00800000E+00  1.20100000E+01
  1.60000000E+01  1.40100000E+01  1.00800000E+00  1.20100000E+01  1.00800000E+00
  1.20100000E+01  1.00800000E+00  1.00800000E+00  1.20100000E+01  1.00800000E+00
  1.20100000E+01  1.00800000E+00  1.00800000E+00  1.00800000E+00  1.20100000E+01
  1.00800000E+00  1.00800000E+00  1.00800000E+00  1.20100000E+01  1.60000000E+01
  1.40100000E+01  1.00800000E+00  1.20100000E+01  1.00800000E+00  1.20100000E+01
  1.00800000E+00  1.00800000E+00  1.20100000E+01  1.00800000E+00  1.00800000E+00
  1.20100000E+01  1.00800000E+00  1.00800000E+00  1.20100000E+01  1.00800000E+00
  1.00800000E+00  1.40100000E+01  1.00800000E+00  1.00800000E+00  1.00800000E+00
  1.20100000E+01  1.60000000E+01  1.40100000E+01  1.00800000E+00  1.20100000E+01
  1.00800000E+00  1.20100000E+01  1.00800000E+00  1.00800000E+00  1.00800000E+00
  1.20100000E+01  1.60000000E+01  1.40100000E+01  1.00800000E+00  1.20100000E+01
  1.00800000E+00  1.20100000E+01  1.00800000E+00  1.00800000E+00  1.20100000E+01
  1.00800000E+00  1.00800000E+00  1.20100000E+01  1.00800000E+00  1.00800000E+00
  1.20100000E+01  1.00800000E+00  1.00800000E+00  1.40100000E+01  1.00800000E+00
  1.00800000E+00  1.00800000E+00  1.20100000E+01  1.60000000E+01  1.40100000E+01
  1.00800000E+00  1.20100000E+01  1.00800000E+00  1.20100000E+01  1.00800000E+00
  1.20100000E+01  1.00800000E+00  1.00800000E+00  1.00800000E+00  1.20100000E+01
  1.00800000E+00  1.00800000E+00  1.00800000E+00  1.20100000E+01  1.60000000E+01
  1.40100000E+01  1.00800000E+00  1.20100000E+01  1.00800000E+00  1.20100000E+01
  1.00800000E+00  1.00800000E+00  1.20100000E+01  1.00800000E+00  1.00800000E+00
  1.20100000E+01  1.60000000E+01  1.60000000E+01  1.20100000E+01  1.60000000E+01
  1.40100000E+01  1.00800000E+00  1.20100000E+01  1.00800000E+00  1.20100000E+01
  1.00800000E+00  1.00800000E+00  1.20100000E+01  1.00800000E+00  1.00800000E+00
  1.20100000E+01  1.60000000E+01  1.60000000E+01  1.20100000E+01  1.60000000E+01
  1.40100000E+01  1.00800000E+00  1.20100000E+01  1.00800000E+00  1.20100000E+01
  1.00800000E+00  1.00800000E+00  1.20100000E+01  1.00800000E+00  1.20100000E+01
  1.00800000E+00  1.00800000E+00  1.00800000E+00  1.20100000E+01  1.00800000E+00
  1.00800000E+00  1.00800000E+00  1.20100000E+01  1.60000000E+01  1.40100000E+01
  1.00800000E+00  1.20100000E+01  1.00800000E+00  1.20100000E+01  1.00800000E+00
  1.00800000E+00  1.20100000E+01  1.00800000E+00  1.00800000E+00  1.20100000E+01
  1.00800000E+00  1.00800000E+00  1.20100000E+01  1.00800000E+00  1.00800000E+00
  1.40100000E+01  1.00800000E+00  1.00800000E+00  1.00800000E+00  1.20100000E+01
  1.60000000E+01  1.40100000E+01  1.00800000E+00  1.20100000E+01  1.00800000E+00
  1.20100000E+01  1.00800000E+00  1.00800000E+00  1.60000000E+01  1.00800000E+00
  1.20100000E+01  1.60000000E+01  1.40100000E+01  1.00800000E+00  1.20100000E+01
  1.00800000E+00  1.20100000E+01  1.00800000E+00  1.00800000E+00  1.20100000E+01
  1.00800000E+00  1.00800000E+00  1.20100000E+01  1.00800000E+00  1.00800000E+00
  1.20100000E+01  1.00800000E+00  1.00800000E+00  1.40100000E+01  1.00800000E+00
  1.00800000E+00  1.00800000E+00  1.20100000E+01  1.60000000E+01  1.40100000E+01
  1.00800000E+00  1.20100000E+01  1.00800000E+00  1.20100000E+01  1.00800000E+00
  1.00800000E+00  1.20100000E+01  1.00800000E+00  1.20100000E+01  1.00800000E+00
  1.00800000E+00  1.00800000E+00  1.20100000E+01  1.00800000E+00  1.00800000E+00
  1.00800000E+00  1.20100000E+01  1.60000000E+01  1.40100000E+01  1.00800000E+00
  1.20100000E+01  1.60000000E+01  1.20100000E+01  1.00800000E+00  1.20100000E+01
  1.00800000E+00  1.00800000E+00  1.20100000E+01  1.20100000E+01  1.00800000E+00
  1.40100000E+01  1.00800000E+00  1.20100000E+01  1.00800000E+00  1.20100000E+01
  1.00800000E+00  1.00800000E+00  1.20100000E+01  1.40100000E+01  1.00800000E+00
  1.20100000E+01  1.00800000E+00  1.40100000E+01  1.20100000E+01  1.00800000E+00
  1.20100000E+01  1.60000000E+01  1.40100000E+01  1.00800000E+00  1.20100000E+01
  1.00800000E+00  1.20100000E+01  1.00800000E+00  1.00800000E+00  1.20100000E+01
  1.00800000E+00  1.20100000E+01  1.00800000E+00  1.00800000E+00  1.00800000E+00
  1.20100000E+01  1.00800000E+00  1.00800000E+00  1.00800000E+00  1.20100000E+01
  1.60000000E+01  1.40100000E+01  1.00800000E+00  1.20100000E+01  1.00800000E+00
  1.20100000E+01  1.00800000E+00  1.00800000E+00  1.20100000E+01  1.00800000E+00
  1.00800000E+00  1.20100000E+01  1.00800000E+00  1.00800000E+00  1.20100000E+01
  1.00800000E+00  1.00800000E+00  1.40100000E+01  1.00800000E+00  1.00800000E+00
  1.00800000E+00  1.20100000E+01  1.60000000E+01  1.40100000E+01  1.00800000E+00
  1.20100000E+01  1.00800000E+00  1.20100000E+01  1.00800000E+00  1.00800000E+00
  1.20100000E+01  1.60000000E+01  1.40100000E+01  1.00800000E+00  1.00800000E+00
  1.20100000E+01  1.60000000E+01  1.40100000E+01  1.00800000E+00  1.20100000E+01
  1.00800000E+00  1.20100000E+01  1.00800000E+00  1.00800000E+00  1.20100000E+01
  1.00800000E+00  1.00800000E+00  1.20100000E+01  1.00800000E+00  1.00800000E+00
  1.20100000E+01  1.00800000E+00  1.00800000E+00  1.40100000E+01  1.00800000E+00
  1.00800000E+00  1.00800000E+00  1.20100000E+01  1.60000000E+01  1.40100000E+01
  1.00800000E+00  1.20100000E+01  1.00800000E+00  1.20100000E+01  1.00800000E+00
  1.20100000E+01  1.00800000E+00  1.00800000E+00  1.00800000E+00  1.20100000E+01
  1.00800000E+00  1.00800000E+00  1.00800000E+00  1.20100000E+01  1.60000000E+01
  1.40100000E+01  1.00800000E+00  1.20100000E+01  1.00800000E+00  1.20100000E+01
  1.00800000E+00  1.00800000E+00  1.00800000E+00  1.20100000E+01  1.60000000E+01
  1.40100000E+01  1.00800000E+00  1.20100000E+01  1.00800000E+00  1.20100000E+01
  1.00800000E+00  1.00800000E+00  1.20100000E+01  1.00800000E+00  1.00800000E+00
  1.20100000E+01  1.00800000E+00  1.00800000E+00  1.40100000E+01  1.00800000E+00
  1.20100000E+01  1.40100000E+01  1.00800000E+00  1.00800000E+00  1.40100000E+01
  1.00800000E+00  1.00800000E+00  1.20100000E+01  1.60000000E+01  1.40100000E+01
  1.00800000E+00  1.20100000E+01  1.00800000E+00  1.20100000E+01  1.00800000E+00
  1.00800000E+00  1.20100000E+01  1.00800000E+00  1.20100000E+01  1.00800000E+00
  1.00800000E+00  1.00800000E+00  1.20100000E+01  1.00800000E+00  1.00800000E+00
  1.00800000E+00  1.20100000E+01  1.60000000E+01  1.40100000E+01  1.00800000E+00
  1.20100000E+01  1.00800000E+00  1.20100000E+01  1.00800000E+00  1.00800000E+00
  1.20100000E+01  1.00800000E+00  1.00800000E+00  1.20100000E+01  1.00800000E+00
  1.00800000E+00  1.20100000E+01  1.00800000E+00  1.00800000E+00  1.40100000E+01
  1.00800000E+00  1.00800000E+00  1.00800000E+00  1.20100000E+01  1.60000000E+01
  1.40100000E+01  1.00800000E+00  1.20100000E+01  1.00800000E+00  1.20100000E+01
  1.00800000E+00  1.00800000E+00  1.20100000E+01  1.00800000E+00  1.00800000E+00
  1.20100000E+01  1.00800000E+00  1.00800000E+00  1.20100000E+01  1.00800000E+00
  1.00800000E+00  1.40100000E+01  1.00800000E+00  1.00800000E+00  1.00800000E+00
  1.20100000E+01  1.60000000E+01  1.40100000E+01  1.00800000E+00  1.20100000E+01
  1.00800000E+00  1.20100000E+01  1.00800000E+00  1.00800000E+00  1.20100000E+01
  1.00800000E+00  1.00800000E+00  1.20100000E+01  1.00800000E+00  1.00800000E+00
  1.20100000E+01  1.00800000E+00  1.00800000E+00  1.40100000E+01  1.00800000E+00
  1.00800000E+00  1.00800000E+00  1.20100000E+01  1.60000000E+01  1.40100000E+01
  1.00800000E+00  1.20100000E+01  1.00800000E+00  1.20100000E+01  1.00800000E+00
  1.00800000E+00  1.20100000E+01  1.60000000E+01  1.40100000E+01  1.00800000E+00
  1.00800000E+00  1.20100000E+01  1.60000000E+01  1.40100000E+01  1.00800000E+00
  1.20100000E+01  1.00800000E+00  1.20100000E+01  1.00800000E+00  1.00800000E+00
  1.00800000E+00  1.20100000E+01  1.60000000E+01  1.40100000E+01  1.00800000E+00
  1.20100000E+01  1.00800000E+00  1.20100000E+01  1.00800000E+00  1.00800000E+00
  1.20100000E+01  1.00800000E+00  1.00800000E+00  1.20100000E+01  1.60000000E+01
  1.60000000E+01  1.20100000E+01  1.60000000E+01  1.40100000E+01  1.00800000E+00
  1.20100000E+01  1.00800000E+00  1.20100000E+01  1.00800000E+00  1.00800000E+00
  3.20600000E+01  1.20100000E+01  1.60000000E+01  1.40100000E+01  1.00800000E+00
  1.20100000E+01  1.00800000E+00  1.20100000E+01  1.00800000E+00  1.00800000E+00
  1.20100000E+01  1.00800000E+00  1.00800000E+00  1.20100000E+01  1.00800000E+00
  1.00800000E+00  1.20100000E+01  1.00800000E+00  1.00800000E+00  1.40100000E+01
  1.00800000E+00  1.00800000E+00  1.00800000E+00  1.20100000E+01  1.60000000E+01
  1.40100000E+01  1.00800000E+00  1.20100000E+01  1.00800000E+00  1.20100000E+01
  1.00800000E+00  1.00800000E+00  1.00800000E+00  1.20100000E+01  1.60000000E+01
  1.40100000E+01  1.00800000E+00  1.00800000E+00
%FLAG ATOM_TYPE_INDEX                                                           
%FORMAT(10I8)                                                                   
       1       2       1       1       3       4       5       6       2       7
       2       1       1       2       1       1       8       9       9       3
       4       5       6       2       7       2       1       2       1       1
       1       2       1       1       1       3       4       5       6       2
       7       2       1       1       2       1       1       2       1       1
       2      10      10      11       6       6       6       3       4       5
       6       2       7       2       1       1       2       1       1       3
       4       5       6       6       3       4       5       6       2       7
       2       1       1       2       1       2       1       1       1       2
       1       1       1       3       4       5       6       2       7       2
       1       1       2       1       1       8       9       9       3       4
       5       6       2       7       2       1       1       1       3       4
       5       6       2       7       2       1       1       2       1       1
       8       9       9       3       4       5       6       2       7       2
       1       2       1       1       1       2       1       1       1       3
       4       5       6       2       7       2       1       1       2       1
       1       8       9       9       3       4       5       6       2       7
       2       1       1       2       1       1       8       9       9       3
       4       5       6       2       7       2       1       1       2       1
       2       1       1       1       2       1       1       1       3       4
       5       6       2       7       2       1       1       2       1       1
       8       9       9       3       4       5       6       3       4      12
       1      12       1       1      13      13      14       5       6       2
       7       2       1       1       2       1       1       8       9       9
       3       4       5       6       2       7       2       1       1       2
       1       2       1       1       1       2       1       1       1       3
       4       5       6       2       7       2       1       1       8       8
      15      11       6       8       8      16       8      16       8      16
       8      16       8       3       4       5       6       2       7       2
       1       1       8      11       6       8      17      11       8      15
       3       4       5       6       2       7       2       1       1       2
       1       2       1       1       1       2       1       1       1       3
       4       5       6       2       7       2       1       1       2       1
       1       8       9       9       3       4       5       6       2       7
       2       1       1       3       4       5       6       6       3       4
       5       6       2       7       2       1       1       2       1       1
       8       9       9       3       4       5       6       2       7       2
       1       2       1       1       1       2       1       1       1       3
       4       5       6       2       7       2       1       1       1       3
       4       5       6       2       7       2       1       1       2       1
       1       2       7       7      11       6       8      11       6       6
      11       6       6       3       4       5       6       2       7       2
       1       1       2       1       2       1       1       1       2       1
       1       1       3       4       5       6       2       7       2       1
       1       2       1       1       8       9       9       3       4       5
       6       2       7       2       1       1       2       1       1       2
       1       1       2      10      10      11       6       6       6       3
       4       5       6       2       7       2       1       1       2       1
       1       8       9       9       3       4       5       6       2       7
       2       1       1       3       4       5       6       6       3       4
       5       6       2       7       2       1       1       1       3       4
       5       6       2       7       2       1       1       2       1       1
       8       9       9       3       4       5       6       2       7       2
       7       7      18       3       4       5       6       2       7       2
       1       1       2       1       1       8       9       9       3       4
       5       6       2       7       2       1       1       1       3       4
       5       6       6       1       2       1       1       3       4       5
       6       2       7       2       1       1       2       1       1       2
       1       1       2      10      10      11       6       6       6       3
       4       5       6       2       7       2       1       2       1       1
       1       2       1       1       1       3       4       5       6       2
       7       2       1       1       2       1       1       2       1       1
       2      10      10      11       6       6       6       3       4       5
       6       2       7       2       1       1       2       1       1       3
       4       5       6       6       3       4       5       6       2       7
       2       1       1       2       1       2       1       1       1       2
       1       1       1       3       4       5       6       2       7       2
       1       1       2       1       1       2       1       1       2      10
      10      11       6       6       6       3       4       5       6       2
       7       2       1       1       1       3       4       5       6       2
       7       2       1       1       2       1       1       2       1       1
       2      10      10      11       6       6       6       3       4       5
       6       2       7       2       1       2       1       1       1       2
       1       1       1       3       4       5       6       2       7       2
       1       1       2       1       1       8       9       9       3       4
       5       6       2       7       2       1       1       2       1       1
       8       9       9       3       4       5       6       2       7       2
       1       1       2       1       2       1       1       1       2       1
       1       1       3       4       5       6       2       7       2       1
       1       2       1       1       2       1       1       2      10      10
      11       6       6       6       3       4       5       6       2       7
       2       7       7      19      20       3       4       5       6       2
       7       2       1       1       2       1       1       2       1       1
       2      10      10      11       6       6       6       3       4       5
       6       2       7       2       1       1       2       1       2       1
       1       1       2       1       1       1       3       4       5       6
       3       4      12       1      12       1       1      13      13      14
       5       6       2       7       2       1       1       8      11       6
       8      17      11       8      15       3       4       5       6       2
       7       2       1       1       2       1       2       1       1       1
       2       1       1       1       3       4       5       6       2       7
       2       1       1       2       1       1       2       1       1       2
      10      10      11       6       6       6       3       4       5       6
       2       7       2       1       1       3       4       5       6       6
       3       4       5       6       2       7       2       1       1       2
       1       1       2       1       1       2      10      10      11       6
       6       6       3       4       5       6       2       7       2       1
       2       1       1       1       2       1       1       1       3       4
       5       6       2       7       2       1       1       1       3       4
       5       6       2       7       2       1       1       2       1       1
       2       7       7      11       6       8      11       6       6      11
       6       6       3       4       5       6       2       7       2       1
       1       2       1       2       1       1       1       2       1       1
       1       3       4       5       6       2       7       2       1       1
       2       1       1       2       1       1       2      10      10      11
       6       6       6       3       4       5       6       2       7       2
       1       1       2       1       1       2       1       1       2      10
      10      11       6       6       6       3       4       5       6       2
       7       2       1       1       2       1       1       2       1       1
       2      10      10      11       6       6       6       3       4       5
       6       2       7       2       1       1       3       4       5       6
       6       3       4       5       6       2       7       2       1       1
       1       3       4       5       6       2       7       2       1       1
       2       1       1       8       9       9       3       4       5       6
       2       7       2       7       7      18       3       4       5       6
       2       7       2       1       1       2       1       1       2       1
       1       2      10      10      11       6       6       6       3       4
       5       6       2       7       2       1       1       1       3       4
       5       6       6
%FLAG NUMBER_EXCLUDED_ATOMS                                                     
%FORMAT(10I8)                                                                   
       6       7       4       3       7       3      10       4      13       7
      11       6       5       6       4       3       2       1       1       7
       3      10       4      16       7      12       9       8       3       2
       1       4       2       1       1       7       3      10       4      13
       7      12       6       5      10       5       4       9       5       4
       6       5       4       3       2       1       1       7       3      10
       4      13       7      11       6       5       8       4       3       4
       3       2       1       1       7       3      10       4      13       7
      15       6       5      10       8       7       3       2       1       3
       2       1       1       7       3      10       4      13       7      11
       6       5       6       4       3       2       1       1       7       3
      10       4      10       7       6       3       2       1       7       3
      10       4      13       7      11       6       5       6       4       3
       2       1       1       7       3      10       4      16       7      12
       9       8       3       2       1       4       2       1       1       7
       3      10       4      13       7      11       6       5       6       4
       3       2       1       1       7       3      10       4      13       7
      11       6       5       6       4       3       2       1       1       7
       3      10       4      13       7      15       6       5      10       8
       7       3       2       1       3       2       1       1       7       3
      10       4      13       7      11       6       5       6       4       3
       2       1       1       7       3      10       4      13       6       9
       5       6       3       2       2       1       1      10       4      13
       7      11       6       5       6       4       3       2       1       1
       7       3      10       4      13       7      15       6       5      10
       8       7       3       2       1       3       2       1       1       7
       3      10       4      12       7      12       5       4      11       7
       4       7       3       8       7       4       6       3       4       3
       2       1       1       7       3      10       4      12       7      12
       5       4       8       6       4       4       2       2       1       1
       7       3      10       4      13       7      15       6       5      10
       8       7       3       2       1       3       2       1       1       7
       3      10       4      13       7      11       6       5       6       4
       3       2       1       1       7       3      10       4      12       7
      10       5       4       5       3       2       1       1       7       3
      10       4      13       7      11       6       5       6       4       3
       2       1       1       7       3      10       4      16       7      12
       9       8       3       2       1       4       2       1       1       7
       3      10       4      10       7       6       3       2       1       7
       3      10       4      13       7      12       6       5       9       5
       4       7       4       3       8       3       6       5       2       1
       2       1       1       7       3      10       4      13       7      15
       6       5      10       8       7       3       2       1       3       2
       1       1       7       3      10       4      13       7      11       6
       5       6       4       3       2       1       1       7       3      10
       4      13       7      12       6       5      10       5       4       9
       5       4       6       5       4       3       2       1       1       7
       3      10       4      13       7      11       6       5       6       4
       3       2       1       1       7       3      10       4      12       7
      10       5       4       5       3       2       1       1       7       3
      10       4      10       7       6       3       2       1       7       3
      10       4      13       7      11       6       5       6       4       3
       2       1       1       7       3      10       4      11       7       8
       4       3       6       7       3      10       4      13       7      11
       6       5       6       4       3       2       1       1       7       3
      10       4      10       7       6       3       2       1       4       3
       2       1       1       6       7       4       3       7       3      10
       4      13       7      12       6       5      10       5       4       9
       5       4       6       5       4       3       2       1       1       7
       3      10       4      16       7      12       9       8       3       2
       1       4       2       1       1       7       3      10       4      13
       7      12       6       5      10       5       4       9       5       4
       6       5       4       3       2       1       1       7       3      10
       4      13       7      11       6       5       8       4       3       4
       3       2       1       1       7       3      10       4      13       7
      15       6       5      10       8       7       3       2       1       3
       2       1       1       7       3      10       4      13       7      12
       6       5      10       5       4       9       5       4       6       5
       4       3       2       1       1       7       3      10       4      10
       7       6       3       2       1       7       3      10       4      13
       7      12       6       5      10       5       4       9       5       4
       6       5       4       3       2       1       1       7       3      10
       4      16       7      12       9       8       3       2       1       4
       2       1       1       7       3      10       4      13       7      11
       6       5       6       4       3       2       1       1       7       3
      10       4      13       7      11       6       5       6       4       3
       2       1       1       7       3      10       4      13       7      15
       6       5      10       8       7       3       2       1       3       2
       1       1       7       3      10       4      13       7      12       6
       5      10       5       4       9       5       4       6       5       4
       3       2       1       1       7       3      10       4      11       7
       7       4       3       2       1       7       3      10       4      13
       7      12       6       5      10       5       4       9       5       4
       6       5       4       3       2       1       1       7       3      10
       4      13       7      15       6       5      10       8       7       3
       2       1       3       2       1       1       7       3      10       4
      13       6       9       5       6       3       2       2       1       1
      10       4      12       7      12       5       4       8       6       4
       4       2       2       1       1       7       3      10       4      13
       7      15       6       5      10       8       7       3       2       1
       3       2       1       1       7       3      10       4      13       7
      12       6       5      10       5       4       9       5       4       6
       5       4       3       2       1       1       7       3      10       4
      12       7      10       5       4       5       3       2       1       1
       7       3      10       4      13       7      12       6       5      10
       5       4       9       5       4       6       5       4       3       2
       1       1       7       3      10       4      16       7      12       9
       8       3       2       1       4       2       1       1       7       3
      10       4      10       7       6       3       2       1       7       3
      10       4      13       7      12       6       5       9       5       4
       7       4       3       8       3       6       5       2       1       2
       1       1       7       3      10       4      13       7      15       6
       5      10       8       7       3       2       1       3       2       1
       1       7       3      10       4      13       7      12       6       5
      10       5       4       9       5       4       6       5       4       3
       2       1       1       7       3      10       4      13       7      12
       6       5      10       5       4       9       5       4       6       5
       4       3       2       1       1       7       3      10       4      13
       7      12       6       5      10       5       4       9       5       4
       6       5       4       3       2       1       1       7       3      10
       4      12       7      10       5       4       5       3       2       1
       1       7       3      10       4      10       7       6       3       2
       1       7       3      10       4      13       7      11       6       5
       6       4       3       2       1       1       7       3      10       4
      10       7       6       3       2       1       7       3      10       4
      13       7      12       6       5      10       5       4       9       5
       4       6       5       4       3       2       1       1       7       3
      10       4      10       7       6       3       2       1       4       3
       2       1       1
%FLAG NONBONDED_PARM_INDEX                                                      
%FORMAT(10I8)                                                                   
       1       2       4       7      11      16      22      29      37      46
      56      67      79      92     106     121     137     154     172     191
       2       3       5       8      12      17      23      30      38      47
      57      68      80      93     107     122     138     155     173     192
       4       5       6       9      13      18      24      31      39      48
      58      69      81      94     108     123     139     156     174     193
       7       8       9      10      14      19      25      32      40      49
      59      70      82      95     109     124     140     157     175     194
      11      12      13      14      15      20      26      33      41      50
      60      71      83      96     110     125     141     158     176     195
      16      17      18      19      20      21      27      34      42      51
      61      72      84      97     111     126     142     159     177     196
      22      23      24      25      26      27      28      35      43      52
      62      73      85      98     112     127     143     160     178     197
      29      30      31      32      33      34      35      36      44      53
      63      74      86      99     113     128     144     161     179     198
      37      38      39      40      41      42      43      44      45      54
      64      75      87     100     114     129     145     162     180     199
      46      47      48      49      50      51      52      53      54      55
      65      76      88     101     115     130     146     163     181     200
      56      57      58      59      60      61      62      63      64      65
      66      77      89     102     116     131     147     164     182     201
      67      68      69      70      71      72      73      74      75      76
      77      78      90     103     117     132     148     165     183     202
      79      80      81      82      83      84      85      86      87      88
      89      90      91     104     118     133     149     166     184     203
      92      93      94      95      96      97      98      99     100     101
     102     103     104     105     119     134     150     167     185     204
     106     107     108     109     110     111     112     113     114     115
     116     117     118     119     120     135     151     168     186     205
     121     122     123     124     125     126     127     128     129     130
     131     132     133     134     135     136     152     169     187     206
     137     138     139     140     141     142     143     144     145     146
     147     148     149     150     151     152     153     170     188     207
     154     155     156     157     158     159     160     161     162     163
     164     165     166     167     168     169     170     171     189     208
     172     173     174     175     176     177     178     179     180     181
     182     183     184     185     186     187     188     189     190     209
     191     192     193     194     195     196     197     198     199     200
     201     202     203     204     205     206     207     208     209     210
%FLAG RESIDUE_LABEL                                                             
%FORMAT(20a4)                                                                   
ACE GLU VAL LYS GLN LEU GLU ALA GLU VAL GLU GLU LEU GLU PRG GLU LEU TRP HID LEU 
GLU ASN GLU VAL ALA ARG LEU GLU LYS GLU ASN ALA GLU CYX GLU ALA NHE ACE LYS VAL 
LYS GLN LEU LYS ALA LYS VAL GLU GLU LEU LYS SER LYS LEU PRG HID LEU LYS ASN LYS 
VAL ALA ARG LEU LYS LYS LYS ASN ALA GLU CYX LYS ALA NHE 
%FLAG RESIDUE_POINTER                                                           
%FORMAT(10I8)                                                                   
       1       7      22      38      60      77      96     111     121     136
     152     167     182     201     216     228     243     262     286     303
     322     337     351     366     382     392     416     435     450     472
     487     501     511     526     536     551     561     564     570     592
     608     630     647     666     688     698     720     736     751     766
     785     807     818     840     859     871     888     907     929     943
     965     981     991    1015    1034    1056    1078    1100    1114    1124
    1139    1149    1171    1181
%FLAG BOND_FORCE_CONSTANT                                                       
%FORMAT(5E16.8)                                                                 
  6.52600000E+02  4.90000000E+02  3.40000000E+02  3.17000000E+02  6.56000000E+02
  3.40000000E+02  3.17000000E+02  3.10000000E+02  3.40000000E+02  3.10000000E+02
  3.17000000E+02  5.27300000E+02  3.37000000E+02  3.40000000E+02  3.10000000E+02
  3.10000000E+02  4.34000000E+02  3.40000000E+02  3.67000000E+02  3.40000000E+02
  3.10000000E+02  3.10000000E+02  3.17000000E+02  3.10000000E+02  3.10000000E+02
  4.33700000E+02  8.37300000E+02  3.75900000E+02  2.95900000E+02  3.75900000E+02
  2.32500000E+02  2.43200000E+02  2.63800000E+02  3.67000000E+02  4.69000000E+02
  4.69000000E+02  4.69000000E+02  4.47000000E+02  4.34000000E+02  4.28000000E+02
  3.67000000E+02  4.27000000E+02  5.46000000E+02  3.88000000E+02  3.17000000E+02
  3.67000000E+02  4.10000000E+02  3.67000000E+02  4.88000000E+02  4.77000000E+02
  4.22000000E+02  5.12000000E+02  3.17000000E+02  4.34000000E+02  4.81000000E+02
  3.40000000E+02  3.37000000E+02  1.66000000E+02  3.40000000E+02  2.27000000E+02
  5.53000000E+02  3.20000000E+02
%FLAG BOND_EQUIL_VALUE                                                          
%FORMAT(5E16.8)                                                                 
  1.21800000E+00  1.33500000E+00  1.09000000E+00  1.52200000E+00  1.25000000E+00
  1.09000000E+00  1.52200000E+00  1.52600000E+00  1.09000000E+00  1.52600000E+00
  1.52200000E+00  1.01300000E+00  1.44900000E+00  1.09000000E+00  1.52600000E+00
  1.52600000E+00  1.01000000E+00  1.09000000E+00  1.47100000E+00  1.09000000E+00
  1.52600000E+00  1.52600000E+00  1.52200000E+00  1.52600000E+00  1.52600000E+00
  1.06700000E+00  1.19800000E+00  1.09700000E+00  1.46700000E+00  1.09700000E+00
  1.53800000E+00  1.52400000E+00  1.46200000E+00  1.08000000E+00  1.40400000E+00
  1.40000000E+00  1.40000000E+00  1.41900000E+00  1.01000000E+00  1.38000000E+00
  1.08000000E+00  1.38100000E+00  1.35200000E+00  1.45900000E+00  1.49500000E+00
  1.08000000E+00  1.39400000E+00  1.08000000E+00  1.33500000E+00  1.34300000E+00
  1.38500000E+00  1.37500000E+00  1.50400000E+00  1.01000000E+00  1.34000000E+00
  1.09000000E+00  1.46300000E+00  2.03800000E+00  1.09000000E+00  1.81000000E+00
  9.60000000E-01  1.41000000E+00
%FLAG ANGLE_FORCE_CONSTANT                                                      
%FORMAT(5E16.8)                                                                 
  8.00000000E+01  5.00000000E+01  5.00000000E+01  5.00000000E+01  3.50000000E+01
  8.00000000E+01  7.00000000E+01  8.00000000E+01  5.00000000E+01  3.50000000E+01
  7.00000000E+01  5.00000000E+01  6.30000000E+01  6.30000000E+01  5.00000000E+01
  5.00000000E+01  5.00000000E+01  4.00000000E+01  8.00000000E+01  7.00000000E+01
  5.00000000E+01  5.00000000E+01  8.00000000E+01  6.30000000E+01  4.00000000E+01
  5.00000000E+01  6.30000000E+01  5.00000000E+01  5.00000000E+01  5.00000000E+01
  4.00000000E+01  8.00000000E+01  3.50000000E+01  5.00000000E+01  3.50000000E+01
  5.00000000E+01  5.00000000E+01  3.50000000E+01  5.00000000E+01  8.00000000E+01
  4.00000000E+01  6.30000000E+01  5.00000000E+01  5.00000000E+01  4.00000000E+01
  8.00000000E+01  3.50000000E+01  5.00000000E+01  8.00000000E+01  7.00000000E+01
  6.30000000E+01  5.00000000E+01  5.00000000E+01  4.00000000E+01  4.00000000E+01
  6.30000000E+01  5.00000000E+01  5.00000000E+01  8.00000000E+01  5.00000000E+01
  4.48000000E+01  4.89000000E+01  3.90000000E+01  5.80000000E+01  4.68000000E+01
  7.00000000E+01  4.68000000E+01  6.63000000E+01  8.46000000E+01  4.74000000E+01
  6.53000000E+01  4.61000000E+01  8.45000000E+01  6.14000000E+01  8.32000000E+01
  5.00000000E+01  5.00000000E+01  6.30000000E+01  6.30000000E+01  6.30000000E+01
  5.00000000E+01  6.30000000E+01  6.30000000E+01  5.00000000E+01  7.00000000E+01
  7.00000000E+01  5.00000000E+01  6.30000000E+01  5.00000000E+01  7.00000000E+01
  5.00000000E+01  7.00000000E+01  6.30000000E+01  6.30000000E+01  5.00000000E+01
  7.00000000E+01  7.00000000E+01  6.30000000E+01  5.00000000E+01  5.00000000E+01
  7.00000000E+01  5.00000000E+01  7.00000000E+01  5.00000000E+01  7.00000000E+01
  5.00000000E+01  7.00000000E+01  7.00000000E+01  5.00000000E+01  5.00000000E+01
  7.00000000E+01  7.00000000E+01  6.30000000E+01  6.30000000E+01  3.50000000E+01
  7.00000000E+01  5.00000000E+01  5.00000000E+01  3.50000000E+01  5.00000000E+01
  5.00000000E+01  5.00000000E+01  8.00000000E+01  6.80000000E+01  5.00000000E+01
  3.50000000E+01  5.00000000E+01  5.00000000E+01  5.00000000E+01  5.50000000E+01
  5.00000000E+01
%FLAG ANGLE_EQUIL_VALUE                                                         
%FORMAT(5E16.8)                                                                 
  2.14501057E+00  2.09439600E+00  2.12755727E+00  1.91113635E+00  1.91113635E+00
  2.10137732E+00  2.03505478E+00  2.19911580E+00  1.91113635E+00  1.91113635E+00
  2.04203610E+00  1.91113635E+00  1.93906163E+00  1.93906163E+00  1.91113635E+00
  1.91113635E+00  1.91113635E+00  1.91113635E+00  2.10137732E+00  2.03505478E+00
  2.06018753E+00  1.91113635E+00  1.91462701E+00  1.92160833E+00  1.91113635E+00
  1.91113635E+00  1.93906163E+00  1.91113635E+00  1.91113635E+00  1.91113635E+00
  1.91113635E+00  1.91462701E+00  1.91113635E+00  1.91113635E+00  1.91113635E+00
  1.91113635E+00  1.91113635E+00  1.91113635E+00  1.91113635E+00  1.94080696E+00
  1.91113635E+00  1.93906163E+00  1.91113635E+00  1.91113635E+00  1.91113635E+00
  1.91462701E+00  2.09439600E+00  1.91113635E+00  2.10137732E+00  2.03505478E+00
  1.93906163E+00  1.91113635E+00  1.91113635E+00  1.91113635E+00  1.91113635E+00
  1.93906163E+00  1.91113635E+00  1.91113635E+00  1.91462701E+00  2.12755727E+00
  3.12606056E+00  1.90956555E+00  1.87762601E+00  3.11558858E+00  1.91637234E+00
  2.03505478E+00  1.91637234E+00  1.94970814E+00  2.15024656E+00  1.89839544E+00
  1.93801443E+00  2.05390434E+00  1.90345690E+00  1.91113635E+00  1.94796281E+00
  2.09439600E+00  2.09439600E+00  2.09439600E+00  2.09439600E+00  2.14151991E+00
  2.09439600E+00  2.09439600E+00  2.02807346E+00  2.14850123E+00  2.31779824E+00
  1.82212452E+00  2.09439600E+00  1.85703112E+00  2.09439600E+00  1.94778828E+00
  2.09439600E+00  1.89717371E+00  1.89891904E+00  2.35445017E+00  1.91113635E+00
  2.18166250E+00  2.24449438E+00  2.01760148E+00  2.09439600E+00  2.09439600E+00
  2.04203610E+00  2.09439600E+00  2.09439600E+00  2.09439600E+00  2.09439600E+00
  2.09439600E+00  2.09439600E+00  2.09439600E+00  2.09439600E+00  1.91113635E+00
  2.09439600E+00  2.09439600E+00  1.97396823E+00  1.93906163E+00  2.09439600E+00
  2.09439600E+00  2.09439600E+00  1.91113635E+00  1.91113635E+00  2.06647072E+00
  2.15024656E+00  1.91113635E+00  1.94080696E+00  1.80990721E+00  1.91113635E+00
  1.91113635E+00  1.91113635E+00  2.00189351E+00  1.91113635E+00  1.89368305E+00
  1.91113635E+00
%FLAG DIHEDRAL_FORCE_CONSTANT                                                   
%FORMAT(5E16.8)                                                                 
  2.00000000E+00  2.50000000E+00  0.00000000E+00  0.00000000E+00  0.00000000E+00
  0.00000000E+00  8.00000000E-01  8.00000000E-02  4.21000000E-01  3.93000000E-01
  1.44000000E-01  1.45000000E-01  1.55555556E-01  1.50000000E-01  3.90000000E-01
  6.40000000E-02  0.00000000E+00  1.60000000E-01  1.36700000E+00  2.22000000E-01
  6.08000000E-01  5.60000000E-02  1.00000000E-01  1.84000000E-01  7.80000000E-02
  0.00000000E+00  0.00000000E+00  4.06000000E-01  2.89000000E-01  1.48000000E-01
  1.12000000E-01  3.37000000E-01  2.16000000E-01  1.00000000E-03  2.00000000E-01
  2.50000000E-01  1.80000000E-01  6.09000000E-01  8.45000000E-01  8.50000000E-02
  4.20000000E-02  1.96000000E-01  8.30000000E-02  4.12000000E-01  1.38000000E-01
  7.06000000E-01  6.20000000E-01  1.90000000E-01  3.79000000E-01  2.70000000E-02
  1.42000000E-01  1.79000000E-01  9.80000000E-02  2.59000000E-01  7.30000000E-02
  2.70000000E-01  4.20000000E-01  1.20000000E-01  8.30000000E-01  4.00000000E-02
  2.70000000E-01  4.50000000E-01  1.58000000E+00  5.50000000E-01  3.62500000E+00
  3.00000000E+00  3.50000000E+00  1.52500000E+00  6.52500000E+00  1.50000000E+00
  1.67500000E+00  1.70000000E-02  3.53000000E-01  2.34000000E-01  7.40000000E-02
  3.65000000E-01  4.08000000E-01  8.19000000E-01  9.50000000E-02  7.90000000E-02
  3.13000000E-01  3.10000000E-02  5.00000000E+00  1.40000000E+00  2.40000000E+00
  2.32500000E+00  5.15000000E+00  1.43000000E-01  2.44000000E-01  2.19000000E-01
  2.50000000E-02  1.60000000E-01  3.92000000E-01  6.86000000E-01  3.70000000E-02
  6.74000000E-01  7.50000000E-01  1.22000000E-01  1.00000000E-02  3.06000000E-01
  2.21000000E-01  8.90000000E-02  1.04600000E+00  3.03000000E-01  3.30000000E-02
  1.07000000E-01  8.28000000E-01  4.85000000E-01  3.01000000E-01  8.00000000E-03
  6.88000000E-01  2.97000000E-01  5.90000000E-02  6.02000000E-01  3.94000000E-01
  3.23000000E-01  2.78000000E-01  5.60000000E-02  6.66000000E-01  3.02000000E-01
  1.35000000E-01  3.33333333E-01  4.20000000E-01  4.48000000E+00  6.82000000E-01
  3.79000000E-01  4.69000000E-01  2.10000000E-02  6.61000000E-01  2.18000000E-01
  4.01000000E-01  1.29000000E-01  1.66666667E-01  2.50000000E-01  2.11000000E-01
  4.44000000E-01  2.67000000E-01  7.00000000E-03  6.66000000E-01  2.46000000E-01
  1.60000000E-01  1.05000000E+01  1.10000000E+00  1.00000000E+00  0.00000000E+00
%FLAG DIHEDRAL_PERIODICITY                                                      
%FORMAT(5E16.8)                                                                 
  1.00000000E+00  2.00000000E+00  2.00000000E+00  1.00000000E+00  3.00000000E+00
  4.00000000E+00  1.00000000E+00  3.00000000E+00  1.00000000E+00  2.00000000E+00
  3.00000000E+00  4.00000000E+00  3.00000000E+00  3.00000000E+00  2.00000000E+00
  4.00000000E+00  3.00000000E+00  3.00000000E+00  1.00000000E+00  2.00000000E+00
  3.00000000E+00  4.00000000E+00  1.00000000E+00  2.00000000E+00  4.00000000E+00
  1.00000000E+00  2.00000000E+00  1.00000000E+00  2.00000000E+00  3.00000000E+00
  4.00000000E+00  1.00000000E+00  2.00000000E+00  4.00000000E+00  1.00000000E+00
  2.00000000E+00  3.00000000E+00  1.00000000E+00  2.00000000E+00  3.00000000E+00
  4.00000000E+00  1.00000000E+00  2.00000000E+00  3.00000000E+00  4.00000000E+00
  1.00000000E+00  2.00000000E+00  4.00000000E+00  1.00000000E+00  2.00000000E+00
  3.00000000E+00  4.00000000E+00  1.00000000E+00  2.00000000E+00  4.00000000E+00
  2.00000000E+00  3.00000000E+00  3.00000000E+00  1.00000000E+00  3.00000000E+00
  2.00000000E+00  1.00000000E+00  2.00000000E+00  3.00000000E+00  2.00000000E+00
  2.00000000E+00  2.00000000E+00  2.00000000E+00  2.00000000E+00  2.00000000E+00
  2.00000000E+00  1.00000000E+00  2.00000000E+00  3.00000000E+00  4.00000000E+00
  1.00000000E+00  2.00000000E+00  3.00000000E+00  4.00000000E+00  1.00000000E+00
  2.00000000E+00  4.00000000E+00  2.00000000E+00  2.00000000E+00  2.00000000E+00
  2.00000000E+00  2.00000000E+00  1.00000000E+00  2.00000000E+00  3.00000000E+00
  4.00000000E+00  1.00000000E+00  2.00000000E+00  3.00000000E+00  4.00000000E+00
  1.00000000E+00  2.00000000E+00  3.00000000E+00  4.00000000E+00  1.00000000E+00
  2.00000000E+00  4.00000000E+00  1.00000000E+00  2.00000000E+00  3.00000000E+00
  4.00000000E+00  1.00000000E+00  2.00000000E+00  3.00000000E+00  4.00000000E+00
  1.00000000E+00  2.00000000E+00  4.00000000E+00  1.00000000E+00  2.00000000E+00
  3.00000000E+00  4.00000000E+00  1.00000000E+00  2.00000000E+00  3.00000000E+00
  4.00000000E+00  3.00000000E+00  1.00000000E+00  2.00000000E+00  3.00000000E+00
  4.00000000E+00  1.00000000E+00  2.00000000E+00  1.00000000E+00  2.00000000E+00
  3.00000000E+00  4.00000000E+00  3.00000000E+00  1.00000000E+00  1.00000000E+00
  2.00000000E+00  3.00000000E+00  4.00000000E+00  1.00000000E+00  2.00000000E+00
  4.00000000E+00  2.00000000E+00  2.00000000E+00  2.00000000E+00  2.00000000E+00
%FLAG DIHEDRAL_PHASE                                                            
%FORMAT(5E16.8)                                                                 
  0.00000000E+00  3.14159400E+00  0.00000000E+00  0.00000000E+00  0.00000000E+00
  0.00000000E+00  0.00000000E+00  3.14159400E+00  3.14159400E+00  3.14159400E+00
  0.00000000E+00  0.00000000E+00  0.00000000E+00  0.00000000E+00  3.14159400E+00
  0.00000000E+00  3.14159400E+00  0.00000000E+00  3.14159400E+00  3.14159400E+00
  3.14159400E+00  3.14159400E+00  3.14159400E+00  3.14159400E+00  0.00000000E+00
  3.14159400E+00  3.14159400E+00  3.14159400E+00  3.14159400E+00  0.00000000E+00
  0.00000000E+00  0.00000000E+00  3.14159400E+00  3.14159400E+00  3.14159400E+00
  3.14159400E+00  0.00000000E+00  3.14159400E+00  3.14159400E+00  3.14159400E+00
  0.00000000E+00  3.14159400E+00  0.00000000E+00  3.14159400E+00  0.00000000E+00
  0.00000000E+00  3.14159400E+00  0.00000000E+00  0.00000000E+00  3.14159400E+00
  0.00000000E+00  0.00000000E+00  0.00000000E+00  3.14159400E+00  0.00000000E+00
  0.00000000E+00  0.00000000E+00  0.00000000E+00  0.00000000E+00  3.14159400E+00
  3.14159400E+00  3.14159400E+00  3.14159400E+00  3.14159400E+00  3.14159400E+00
  3.14159400E+00  3.14159400E+00  3.14159400E+00  3.14159400E+00  3.14159400E+00
  3.14159400E+00  3.14159400E+00  3.14159400E+00  0.00000000E+00  0.00000000E+00
  0.00000000E+00  0.00000000E+00  0.00000000E+00  3.14159400E+00  0.00000000E+00
  3.14159400E+00  0.00000000E+00  3.14159400E+00  3.14159400E+00  3.14159400E+00
  3.14159400E+00  3.14159400E+00  3.14159400E+00  3.14159400E+00  0.00000000E+00
  0.00000000E+00  3.14159400E+00  3.14159400E+00  0.00000000E+00  3.14159400E+00
  3.14159400E+00  0.00000000E+00  3.14159400E+00  3.14159400E+00  3.14159400E+00
  3.14159400E+00  0.00000000E+00  0.00000000E+00  3.14159400E+00  0.00000000E+00
  0.00000000E+00  3.14159400E+00  3.14159400E+00  3.14159400E+00  0.00000000E+00
  3.14159400E+00  3.14159400E+00  0.00000000E+00  0.00000000E+00  3.14159400E+00
  0.00000000E+00  0.00000000E+00  0.00000000E+00  0.00000000E+00  0.00000000E+00
  3.14159400E+00  0.00000000E+00  0.00000000E+00  0.00000000E+00  0.00000000E+00
  0.00000000E+00  0.00000000E+00  3.14159400E+00  3.14159400E+00  3.14159400E+00
  0.00000000E+00  0.00000000E+00  0.00000000E+00  0.00000000E+00  0.00000000E+00
  0.00000000E+00  0.00000000E+00  0.00000000E+00  0.00000000E+00  3.14159400E+00
  0.00000000E+00  3.14159400E+00  3.14159400E+00  3.14159400E+00  3.14159400E+00
%FLAG SCEE_SCALE_FACTOR                                                         
%FORMAT(5E16.8)                                                                 
  1.20000000E+00  1.20000000E+00  1.20000000E+00  1.20000000E+00  1.20000000E+00
  1.20000000E+00  1.20000000E+00  1.20000000E+00  1.20000000E+00  1.20000000E+00
  1.20000000E+00  1.20000000E+00  1.20000000E+00  1.20000000E+00  1.20000000E+00
  1.20000000E+00  1.20000000E+00  1.20000000E+00  1.20000000E+00  1.20000000E+00
  1.20000000E+00  1.20000000E+00  1.20000000E+00  1.20000000E+00  1.20000000E+00
  1.20000000E+00  1.20000000E+00  1.20000000E+00  1.20000000E+00  1.20000000E+00
  1.20000000E+00  1.20000000E+00  1.20000000E+00  1.20000000E+00  1.20000000E+00
  1.20000000E+00  1.20000000E+00  1.20000000E+00  1.20000000E+00  1.20000000E+00
  1.20000000E+00  1.20000000E+00  1.20000000E+00  1.20000000E+00  1.20000000E+00
  1.20000000E+00  1.20000000E+00  1.20000000E+00  1.20000000E+00  1.20000000E+00
  1.20000000E+00  1.20000000E+00  1.20000000E+00  1.20000000E+00  1.20000000E+00
  1.20000000E+00  1.20000000E+00  1.20000000E+00  1.20000000E+00  1.20000000E+00
  1.20000000E+00  1.20000000E+00  1.20000000E+00  1.20000000E+00  1.20000000E+00
  1.20000000E+00  1.20000000E+00  1.20000000E+00  1.20000000E+00  1.20000000E+00
  1.20000000E+00  1.20000000E+00  1.20000000E+00  1.20000000E+00  1.20000000E+00
  1.20000000E+00  1.20000000E+00  1.20000000E+00  1.20000000E+00  1.20000000E+00
  1.20000000E+00  1.20000000E+00  1.20000000E+00  1.20000000E+00  1.20000000E+00
  1.20000000E+00  1.20000000E+00  1.20000000E+00  1.20000000E+00  1.20000000E+00
  1.20000000E+00  1.20000000E+00  1.20000000E+00  1.20000000E+00  1.20000000E+00
  1.20000000E+00  1.20000000E+00  1.20000000E+00  1.20000000E+00  1.20000000E+00
  1.20000000E+00  1.20000000E+00  1.20000000E+00  1.20000000E+00  1.20000000E+00
  1.20000000E+00  1.20000000E+00  1.20000000E+00  1.20000000E+00  1.20000000E+00
  1.20000000E+00  1.20000000E+00  1.20000000E+00  1.20000000E+00  1.20000000E+00
  1.20000000E+00  1.20000000E+00  1.20000000E+00  1.20000000E+00  1.20000000E+00
  1.20000000E+00  1.20000000E+00  1.20000000E+00  1.20000000E+00  1.20000000E+00
  1.20000000E+00  1.20000000E+00  1.20000000E+00  1.20000000E+00  1.20000000E+00
  1.20000000E+00  1.20000000E+00  1.20000000E+00  1.20000000E+00  1.20000000E+00
  1.20000000E+00  1.20000000E+00  1.20000000E+00  1.20000000E+00  1.20000000E+00
  1.20000000E+00  0.00000000E+00  0.00000000E+00  0.00000000E+00  0.00000000E+00
%FLAG SCNB_SCALE_FACTOR                                                         
%FORMAT(5E16.8)                                                                 
  2.00000000E+00  2.00000000E+00  2.00000000E+00  2.00000000E+00  2.00000000E+00
  2.00000000E+00  2.00000000E+00  2.00000000E+00  2.00000000E+00  2.00000000E+00
  2.00000000E+00  2.00000000E+00  2.00000000E+00  2.00000000E+00  2.00000000E+00
  2.00000000E+00  2.00000000E+00  2.00000000E+00  2.00000000E+00  2.00000000E+00
  2.00000000E+00  2.00000000E+00  2.00000000E+00  2.00000000E+00  2.00000000E+00
  2.00000000E+00  2.00000000E+00  2.00000000E+00  2.00000000E+00  2.00000000E+00
  2.00000000E+00  2.00000000E+00  2.00000000E+00  2.00000000E+00  2.00000000E+00
  2.00000000E+00  2.00000000E+00  2.00000000E+00  2.00000000E+00  2.00000000E+00
  2.00000000E+00  2.00000000E+00  2.00000000E+00  2.00000000E+00  2.00000000E+00
  2.00000000E+00  2.00000000E+00  2.00000000E+00  2.00000000E+00  2.00000000E+00
  2.00000000E+00  2.00000000E+00  2.00000000E+00  2.00000000E+00  2.00000000E+00
  2.00000000E+00  2.00000000E+00  2.00000000E+00  2.00000000E+00  2.00000000E+00
  2.00000000E+00  2.00000000E+00  2.00000000E+00  2.00000000E+00  2.00000000E+00
  2.00000000E+00  2.00000000E+00  2.00000000E+00  2.00000000E+00  2.00000000E+00
  2.00000000E+00  2.00000000E+00  2.00000000E+00  2.00000000E+00  2.00000000E+00
  2.00000000E+00  2.00000000E+00  2.00000000E+00  2.00000000E+00  2.00000000E+00
  2.00000000E+00  2.00000000E+00  2.00000000E+00  2.00000000E+00  2.00000000E+00
  2.00000000E+00  2.00000000E+00  2.00000000E+00  2.00000000E+00  2.00000000E+00
  2.00000000E+00  2.00000000E+00  2.00000000E+00  2.00000000E+00  2.00000000E+00
  2.00000000E+00  2.00000000E+00  2.00000000E+00  2.00000000E+00  2.00000000E+00
  2.00000000E+00  2.00000000E+00  2.00000000E+00  2.00000000E+00  2.00000000E+00
  2.00000000E+00  2.00000000E+00  2.00000000E+00  2.00000000E+00  2.00000000E+00
  2.00000000E+00  2.00000000E+00  2.00000000E+00  2.00000000E+00  2.00000000E+00
  2.00000000E+00  2.00000000E+00  2.00000000E+00  2.00000000E+00  2.00000000E+00
  2.00000000E+00  2.00000000E+00  2.00000000E+00  2.00000000E+00  2.00000000E+00
  2.00000000E+00  2.00000000E+00  2.00000000E+00  2.00000000E+00  2.00000000E+00
  2.00000000E+00  2.00000000E+00  2.00000000E+00  2.00000000E+00  2.00000000E+00
  2.00000000E+00  2.00000000E+00  2.00000000E+00  2.00000000E+00  2.00000000E+00
  2.00000000E+00  0.00000000E+00  0.00000000E+00  0.00000000E+00  0.00000000E+00
%FLAG SOLTY                                                                     
%FORMAT(5E16.8)                                                                 
  0.00000000E+00  0.00000000E+00  0.00000000E+00  0.00000000E+00  0.00000000E+00
  0.00000000E+00  0.00000000E+00  0.00000000E+00  0.00000000E+00  0.00000000E+00
  0.00000000E+00  0.00000000E+00  0.00000000E+00  0.00000000E+00  0.00000000E+00
  0.00000000E+00  0.00000000E+00  0.00000000E+00  0.00000000E+00  0.00000000E+00
  0.00000000E+00  0.00000000E+00  0.00000000E+00  0.00000000E+00  0.00000000E+00
  0.00000000E+00  0.00000000E+00  0.00000000E+00  0.00000000E+00  0.00000000E+00
  0.00000000E+00  0.00000000E+00  0.00000000E+00  0.00000000E+00  0.00000000E+00
  0.00000000E+00  0.00000000E+00
%FLAG LENNARD_JONES_ACOEF                                                       
%FORMAT(5E16.8)                                                                 
  7.94617769E+03  1.01372942E+05  1.04308023E+06  8.12662403E+04  8.53193737E+05
  6.96551276E+05  5.68021765E+04  6.37913494E+05  5.17507491E+05  3.76435470E+05
  7.93773615E+04  8.61458248E+05  7.01106848E+05  5.15491878E+05  7.02078680E+05
  9.47421632E+01  2.26409483E+03  1.71458823E+03  9.87857350E+02  1.52360475E+03
  1.34728399E-01  5.10916075E+03  6.78771368E+04  5.42099106E+04  3.74148715E+04
  5.26221036E+04  5.38411501E+01  3.25969625E+03  8.98799076E+04  9.24822270E+05
  7.56463928E+05  5.65590822E+05  7.63791460E+05  2.00740581E+03  6.01816484E+04
  8.19971662E+05  5.63419090E+04  6.47841731E+05  5.24402060E+05  3.78641356E+05
  5.20462539E+05  9.14858779E+02  3.69471530E+04  5.74393458E+05  3.79876399E+05
  1.42703904E+03  2.27401052E+04  1.78601506E+04  1.16505362E+04  1.68636880E+04
  8.45902425E+00  8.79040886E+02  2.01619733E+04  1.12780457E+04  2.01823541E+02
  9.33217616E+04  9.95480466E+05  8.11497350E+05  5.99897901E+05  8.14793385E+05
  1.88178855E+03  6.20665997E+04  8.82619071E+05  6.06829342E+05  2.01791425E+04
  9.44293233E+05  1.00235148E+05  1.03184851E+06  8.43969952E+05  6.30925504E+05
  8.52084164E+05  2.23577481E+03  6.71095195E+04  9.14863930E+05  6.40712560E+05
  2.24743442E+04  9.84684600E+05  1.02073671E+06  1.43334551E+05  1.44793073E+06
  1.18640578E+06  8.92208123E+05  1.20132739E+06  3.37137075E+03  9.63038486E+04
  1.28377333E+06  9.07927644E+05  3.27592795E+04  1.38616450E+06  1.43239677E+06
  2.00671338E+06  7.41026906E+03  9.38067954E+04  7.52549148E+04  5.27277400E+04
  7.35931098E+04  9.04434904E+01  4.77162373E+03  8.31715633E+04  5.23449021E+04
  1.34169202E+03  8.64679274E+04  9.27554496E+04  1.32549375E+05  6.90855956E+03
  5.47737117E+03  7.18621074E+04  5.74592031E+04  3.98127143E+04  5.58833643E+04
  5.99788431E+01  3.50301067E+03  6.37148278E+04  3.93690817E+04  9.55000044E+02
  6.58473870E+04  7.10513128E+04  1.01849631E+05  5.11317150E+03  3.76169105E+03
  6.73963720E+03  8.59947003E+04  6.89371259E+04  4.81820985E+04  6.73331169E+04
  8.03166617E+01  4.33325458E+03  7.62451550E+04  4.77908183E+04  1.21014911E+03
  7.91627154E+04  8.50294791E+04  1.21592442E+05  6.28513799E+03  4.64559155E+03
  5.71629601E+03  4.43530964E+03  5.98885646E+04  4.77581094E+04  3.27958584E+04
  4.62444096E+04  4.44659845E+01  2.82099197E+03  5.30987710E+04  3.23283631E+04
  7.50063100E+02  5.46147253E+04  5.92092559E+04  8.50862112E+04  4.14474284E+03
  3.03448006E+03  3.76169105E+03  2.43828624E+03  2.11783234E+05  2.11351845E+06
  1.73376823E+06  1.30884564E+06  1.75889445E+06  5.15374979E+03  1.42615819E+05
  1.87390085E+06  1.33368524E+06  4.90026081E+04  2.02752779E+06  2.09089895E+06
  2.92607619E+06  1.95762765E+05  1.50723105E+05  1.79659945E+05  1.26117560E+05
  4.26366419E+06  7.08225575E+04  7.91544157E+05  6.42430744E+05  4.68011805E+05
  6.40405042E+05  1.24900897E+03  4.66922514E+04  7.01803794E+05  4.71003287E+05
  1.45985502E+04  7.44975864E+05  7.82881336E+05  1.10662338E+06  6.57310418E+04
  4.96707306E+04  6.00750218E+04  4.09427581E+04  1.62294350E+06  5.81803229E+05
  0.00000000E+00  0.00000000E+00  0.00000000E+00  0.00000000E+00  0.00000000E+00
  0.00000000E+00  0.00000000E+00  0.00000000E+00  0.00000000E+00  0.00000000E+00
  0.00000000E+00  0.00000000E+00  0.00000000E+00  0.00000000E+00  0.00000000E+00
  0.00000000E+00  0.00000000E+00  0.00000000E+00  0.00000000E+00  0.00000000E+00
%FLAG LENNARD_JONES_BCOEF                                                       
%FORMAT(5E16.8)                                                                 
  2.57122925E+01  1.39078880E+02  6.75612247E+02  1.21392023E+02  5.95658566E+02
  5.24668528E+02  1.11953944E+02  5.68167388E+02  4.98871431E+02  4.69350655E+02
  1.36094315E+02  6.78964813E+02  5.97113873E+02  5.64804067E+02  6.77820248E+02
  2.33785449E+00  1.73073921E+01  1.46824710E+01  1.22938581E+01  1.57004457E+01
  7.34107347E-02  1.92174397E+01  1.06076943E+02  9.24130897E+01  8.46911674E+01
  1.03284425E+02  1.64271443E+00  1.43076527E+01  1.23310980E+02  5.99015525E+02
  5.28126496E+02  5.03752097E+02  6.01987997E+02  1.53451874E+01  9.40505980E+01
  5.31102864E+02  1.22044000E+02  6.26720080E+02  5.49675335E+02  5.15240418E+02
  6.21191325E+02  1.29497639E+01  9.21192136E+01  5.55666448E+02  5.64885984E+02
  1.01563736E+01  6.13981767E+01  5.30440533E+01  4.72594809E+01  5.84691813E+01
  6.51126010E-01  7.42992380E+00  5.44372326E+01  5.08951803E+01  3.56012899E+00
  1.48987394E+02  7.36907417E+02  6.48597119E+02  6.15165511E+02  7.37244936E+02
  1.76168249E+01  1.13252061E+02  6.53361429E+02  6.77220874E+02  6.45756063E+01
  8.01323529E+02  1.37787728E+02  6.69494459E+02  5.90251928E+02  5.62969425E+02
  6.72777963E+02  1.71355763E+01  1.05087646E+02  5.93591333E+02  6.20970728E+02
  6.08139360E+01  7.30206155E+02  6.63431737E+02  1.81752124E+02  8.74815443E+02
  7.71958727E+02  7.38469198E+02  8.81180204E+02  2.32108730E+01  1.38862491E+02
  7.75634299E+02  8.15396158E+02  8.09897953E+01  9.55669738E+02  8.66911122E+02
  1.13185062E+03  2.32899892E+01  1.25489661E+02  1.09570372E+02  1.01173582E+02
  1.22913863E+02  2.14252117E+00  1.74198525E+01  1.11262422E+02  1.10338858E+02
  9.23714573E+00  1.34516705E+02  1.24325688E+02  1.63939471E+02  2.10929191E+01
  1.96722815E+01  1.07908863E+02  9.40636541E+01  8.63723599E+01  1.05230082E+02
  1.71416196E+00  1.46638650E+01  9.56748258E+01  9.40124296E+01  7.65648470E+00
  1.15327881E+02  1.06903901E+02  1.41185717E+02  1.78280753E+01  1.50233639E+01
  2.18216157E+01  1.18043746E+02  1.03031170E+02  9.50181887E+01  1.15508247E+02
  1.98360701E+00  1.63092814E+01  1.04660679E+02  1.03580945E+02  8.61880722E+00
  1.26451907E+02  1.16947855E+02  1.54263906E+02  1.97659043E+01  1.66953734E+01
  1.85196588E+01  1.77023375E+01  9.85097219E+01  8.57562161E+01  7.83922976E+01
  9.57256348E+01  1.47593342E+00  1.31591746E+01  8.73413012E+01  8.51921330E+01
  6.78541827E+00  1.05031585E+02  9.75893223E+01  1.29044835E+02  1.60512210E+01
  1.34932874E+01  1.50233639E+01  1.20953369E+01  2.54804909E+02  1.21899948E+03
  1.07629402E+03  1.03157656E+03  1.22973599E+03  3.30984635E+01  1.94896900E+02
  1.08079689E+03  1.13979741E+03  1.14243284E+02  1.33303578E+03  1.20800124E+03
  1.57633023E+03  2.29782888E+02  1.98088334E+02  2.16269171E+02  1.81199404E+02
  2.19459223E+03  1.36896727E+02  6.93079947E+02  6.08686716E+02  5.73100668E+02
  6.89389438E+02  1.51381989E+01  1.03606917E+02  6.14502845E+02  6.29300710E+02
  5.79323581E+01  7.50714425E+02  6.86742760E+02  9.00636559E+02  1.23703833E+02
  1.05648788E+02  1.16187983E+02  9.59185913E+01  1.25793819E+03  6.99746810E+02
  0.00000000E+00  0.00000000E+00  0.00000000E+00  0.00000000E+00  0.00000000E+00
  0.00000000E+00  0.00000000E+00  0.00000000E+00  0.00000000E+00  0.00000000E+00
  0.00000000E+00  0.00000000E+00  0.00000000E+00  0.00000000E+00  0.00000000E+00
  0.00000000E+00  0.00000000E+00  0.00000000E+00  0.00000000E+00  0.00000000E+00
%FLAG BONDS_INC_HYDROGEN                                                        
%FORMAT(10I8)                                                                   
       3       6       3       3       9       3       0       3       3      39
      42       6      39      45       6      30      33       6      30      36
       6      24      27       9      18      21      12      93      96       3
      93      99       3      93     102       3      81      84       3      81
      87       3      81      90       3      75      78      14      69      72
       9      63      66      12     159     162      17     159     165      17
     159     168      17     150     153      18     150     156      18     141
     144      20     141     147      20     132     135      20     132     138
      20     123     126      20     123     129      20     117     120       9
     111     114      12     213     216      12     213     219      12     198
     201       6     198     204       6     189     192       6     189     195
       6     183     186       9     177     180      12     267     270       3
     267     273       3     267     276       3     255     258       3     255
     261       3     255     264       3     249     252      14     240     243
       6     240     246       6     234     237       9     228     231      12
     306     309       6     306     312       6     297     300       6     297
     303       6     291     294       9     285     288      12     342     345
       3     342     348       3     342     351       3     336     339       9
     330     333      12     381     384       6     381     387       6     372
     375       6     372     378       6     366     369       9     360     363
      12     435     438       3     435     441       3     435     444       3
     423     426       3     423     429       3     423     432       3     417
     420      14     411     414       9     405     408      12     474     477
       6     474     480       6     465     468       6     465     471       6
     459     462       9     453     456      12     519     522       6     519
     525       6     510     513       6     510     516       6     504     507
       9     498     501      12     582     585       3     582     588       3
     582     591       3     570     573       3     570     576       3     570
     579       3     564     567      14     555     558       6     555     561
       6     549     552       9     543     546      12     621     624       6
     621     627       6     612     615       6     612     618       6     606
     609       9     600     603      12     675     678      26     663     666
      28     663     669      28     657     660      30     645     648      12
     702     705       6     702     708       6     693     696       6     693
     699       6     687     690       9     681     684      12     765     768
       3     765     771       3     765     774       3     753     756       3
     753     759       3     753     762       3     747     750      14     738
     741       6     738     744       6     732     735       9     726     729
      12     840     843      34     834     837      34     828     831      34
     822     825      34     813     816      39     807     810      41     795
     798       3     795     801       3     789     792       9     783     786
      12     894     897      46     885     888      48     879     882      39
     867     870       3     867     873       3     861     864       9     855
     858      12     945     948       3     945     951       3     945     954
       3     933     936       3     933     939       3     933     942       3
     927     930      14     918     921       6     918     924       6     912
     915       9     906     909      12     984     987       6     984     990
       6     975     978       6     975     981       6     969     972       9
     963     966      12    1035    1038      12    1035    1041      12    1020
    1023       6    1020    1026       6    1014    1017       9    1008    1011
      12    1071    1074       6    1071    1077       6    1062    1065       6
    1062    1068       6    1056    1059       9    1050    1053      12    1125
    1128       3    1125    1131       3    1125    1134       3    1113    1116
       3    1113    1119       3    1113    1122       3    1107    1110      14
    1101    1104       9    1095    1098      12    1155    1158       3    1155
    1161       3    1155    1164       3    1149    1152       9    1143    1146
      12    1230    1233      54    1230    1236      54    1221    1224      54
    1221    1227      54    1212    1215      54    1203    1206      56    1203
    1209      56    1194    1197      20    1194    1200      20    1185    1188
      20    1185    1191      20    1179    1182       9    1173    1176      12
    1284    1287       3    1284    1290       3    1284    1293       3    1272
    1275       3    1272    1278       3    1272    1281       3    1266    1269
      14    1257    1260       6    1257    1263       6    1251    1254       9
    1245    1248      12    1323    1326       6    1323    1329       6    1314
    1317       6    1314    1320       6    1308    1311       9    1302    1305
      12    1395    1398      17    1395    1401      17    1395    1404      17
    1386    1389      18    1386    1392      18    1377    1380      20    1377
    1383      20    1368    1371      20    1368    1374      20    1359    1362
      20    1359    1365      20    1353    1356       9    1347    1350      12
    1434    1437       6    1434    1440       6    1425    1428       6    1425
    1431       6    1419    1422       9    1413    1416      12    1485    1488
      12    1485    1491      12    1470    1473       6    1470    1476       6
    1464    1467       9    1458    1461      12    1512    1515       3    1512
    1518       3    1512    1521       3    1506    1509       9    1500    1503
      12    1551    1554       6    1551    1557       6    1542    1545       6
    1542    1548       6    1536    1539       9    1530    1533      12    1587
    1590      59    1587    1593      59    1581    1584       9    1575    1578
      12    1626    1629       6    1626    1632       6    1617    1620       6
    1617    1623       6    1611    1614       9    1605    1608      12    1662
    1665       3    1662    1668       3    1662    1671       3    1656    1659
       9    1650    1653      12    1680    1683      12    1680    1686      12
    1692    1695       3    1692    1698       3    1689    1692       3    1755
    1758      17    1755    1761      17    1755    1764      17    1746    1749
      18    1746    1752      18    1737    1740      20    1737    1743      20
    1728    1731      20    1728    1734      20    1719    1722      20    1719
    1725      20    1713    1716       9    1707    1710      12    1803    1806
       3    1803    1809       3    1803    1812       3    1791    1794       3
    1791    1797       3    1791    1800       3    1785    1788      14    1779
    1782       9    1773    1776      12    1869    1872      17    1869    1875
      17    1869    1878      17    1860    1863      18    1860    1866      18
    1851    1854      20    1851    1857      20    1842    1845      20    1842
    1848      20    1833    1836      20    1833    1839      20    1827    1830
       9    1821    1824      12    1923    1926      12    1923    1929      12
    1908    1911       6    1908    1914       6    1899    1902       6    1899
    1905       6    1893    1896       9    1887    1890      12    1977    1980
       3    1977    1983       3    1977    1986       3    1965    1968       3
    1965    1971       3    1965    1974       3    1959    1962      14    1950
    1953       6    1950    1956       6    1944    1947       9    1938    1941
      12    2043    2046      17    2043    2049      17    2043    2052      17
    2034    2037      18    2034    2040      18    2025    2028      20    2025
    2031      20    2016    2019      20    2016    2022      20    2007    2010
      20    2007    2013      20    2001    2004       9    1995    1998      12
    2073    2076       3    2073    2079       3    2073    2082       3    2067
    2070       9    2061    2064      12    2139    2142      17    2139    2145
      17    2139    2148      17    2130    2133      18    2130    2136      18
    2121    2124      20    2121    2127      20    2112    2115      20    2112
    2118      20    2103    2106      20    2103    2109      20    2097    2100
       9    2091    2094      12    2187    2190       3    2187    2193       3
    2187    2196       3    2175    2178       3    2175    2181       3    2175
    2184       3    2169    2172      14    2163    2166       9    2157    2160
      12    2226    2229       6    2226    2232       6    2217    2220       6
    2217    2223       6    2211    2214       9    2205    2208      12    2271
    2274       6    2271    2277       6    2262    2265       6    2262    2268
       6    2256    2259       9    2250    2253      12    2334    2337       3
    2334    2340       3    2334    2343       3    2322    2325       3    2322
    2328       3    2322    2331       3    2316    2319      14    2307    2310
       6    2307    2313       6    2301    2304       9    2295    2298      12
    2400    2403      17    2400    2406      17    2400    2409      17    2391
    2394      18    2391    2397      18    2382    2385      20    2382    2388
      20    2373    2376      20    2373    2379      20    2364    2367      20
    2364    2370      20    2358    2361       9    2352    2355      12    2439
    2442      61    2430    2433      59    2430    2436      59    2424    2427
       9    2418    2421      12    2499    2502      17    2499    2505      17
    2499    2508      17    2490    2493      18    2490    2496      18    2481
    2484      20    2481    2487      20    2472    2475      20    2472    2478
      20    2463    2466      20    2463    2469      20    2457    2460       9
    2451    2454      12    2556    2559       3    2556    2562       3    2556
    2565       3    2544    2547       3    2544    2550       3    2544    2553
       3    2538    2541      14    2529    2532       6    2529    2535       6
    2523    2526       9    2517    2520      12    2604    2607      26    2592
    2595      28    2592    2598      28    2586    2589      30    2574    2577
      12    2649    2652      46    2640    2643      48    2634    2637      39
    2622    2625       3    2622    2628       3    2616    2619       9    2610
    2613      12    2700    2703       3    2700    2706       3    2700    2709
       3    2688    2691       3    2688    2694       3    2688    2697       3
    2682    2685      14    2673    2676       6    2673    2679       6    2667
    2670       9    2661    2664      12    2766    2769      17    2766    2772
      17    2766    2775      17    2757    2760      18    2757    2763      18
    2748    2751      20    2748    2754      20    2739    2742      20    2739
    2745      20    2730    2733      20    2730    2736      20    2724    2727
       9    2718    2721      12    2811    2814      12    2811    2817      12
    2796    2799       6    2796    2802       6    2790    2793       9    2784
    2787      12    2874    2877      17    2874    2880      17    2874    2883
      17    2865    2868      18    2865    2871      18    2856    2859      20
    2856    2862      20    2847    2850      20    2847    2853      20    2838
    2841      20    2838    2844      20    2832    2835       9    2826    2829
      12    2922    2925       3    2922    2928       3    2922    2931       3
    2910    2913       3    2910    2916       3    2910    2919       3    2904
    2907      14    2898    2901       9    2892    2895      12    2952    2955
       3    2952    2958       3    2952    2961       3    2946    2949       9
    2940    2943      12    3027    3030      54    3027    3033      54    3018
    3021      54    3018    3024      54    3009    3012      54    3000    3003
      56    3000    3006      56    2991    2994      20    2991    2997      20
    2982    2985      20    2982    2988      20    2976    2979       9    2970
    2973      12    3081    3084       3    3081    3087       3    3081    3090
       3    3069    3072       3    3069    3075       3    3069    3078       3
    3063    3066      14    3054    3057       6    3054    3060       6    3048
    3051       9    3042    3045      12    3147    3150      17    3147    3153
      17    3147    3156      17    3138    3141      18    3138    3144      18
    3129    3132      20    3129    3135      20    3120    3123      20    3120
    3126      20    3111    3114      20    3111    3117      20    3105    3108
       9    3099    3102      12    3213    3216      17    3213    3219      17
    3213    3222      17    3204    3207      18    3204    3210      18    3195
    3198      20    3195    3201      20    3186    3189      20    3186    3192
      20    3177    3180      20    3177    3183      20    3171    3174       9
    3165    3168      12    3279    3282      17    3279    3285      17    3279
    3288      17    3270    3273      18    3270    3276      18    3261    3264
      20    3261    3267      20    3252    3255      20    3252    3258      20
    3243    3246      20    3243    3249      20    3237    3240       9    3231
    3234      12    3324    3327      12    3324    3330      12    3309    3312
       6    3309    3315       6    3303    3306       9    3297    3300      12
    3351    3354       3    3351    3357       3    3351    3360       3    3345
    3348       9    3339    3342      12    3390    3393       6    3390    3396
       6    3381    3384       6    3381    3387       6    3375    3378       9
    3369    3372      12    3426    3429      59    3426    3432      59    3420
    3423       9    3414    3417      12    3492    3495      17    3492    3498
      17    3492    3501      17    3483    3486      18    3483    3489      18
    3474    3477      20    3474    3480      20    3465    3468      20    3465
    3471      20    3456    3459      20    3456    3462      20    3450    3453
       9    3444    3447      12    3522    3525       3    3522    3528       3
    3522    3531       3    3516    3519       9    3510    3513      12    3540
    3543      12    3540    3546      12
%FLAG BONDS_WITHOUT_HYDROGEN                                                    
%FORMAT(10I8)                                                                   
      12      15       1      12      18       2       3      12       4      57
      60       1      57      63       2      48      51       5      48      54
       5      39      48       7      30      39       8      24      30      10
      24      57      11      18      24      13     105     108       1     105
     111       2      75      81      15      75      93      15      69      75
      16      69     105      11      63      69      13     171     174       1
     171     177       2     150     159      19     141     150      21     132
     141      21     123     132      21     117     123      22     117     171
      11     111     117      13     222     225       1     222     228       2
     207     210       1     207     213       2     198     207      23     189
     198       8     183     189      10     183     222      11     177     183
      13     279     282       1     279     285       2     249     255      15
     249     267      15     240     249      24     234     240      10     234
     279      11     228     234      13     324     327       1     324     330
       2     315     318       5     315     321       5     306     315       7
     297     306       8     291     297      10     291     324      11     285
     291      13     354     357       1     354     360       2     336     342
      25     336     354      11     330     336      13     399     402       1
     399     405       2     390     393       5     390     396       5     381
     390       7     372     381       8     366     372      10     366     399
      11     360     366      13     447     450       1     447     453       2
     417     423      15     417     435      15     411     417      16     411
     447      11     405     411      13     492     495       1     492     498
       2     483     486       5     483     489       5     474     483       7
     465     474       8     459     465      10     459     492      11     453
     459      13     537     540       1     537     543       2     528     531
       5     528     534       5     519     528       7     510     519       8
     504     510      10     504     537      11     498     504      13     594
     597       1     594     600       2     564     570      15     564     582
      15     555     564      24     549     555      10     549     594      11
     543     549      13     639     642       1     639     645       2     630
     633       5     630     636       5     621     630       7     612     621
       8     606     612      10     606     639      11     600     606      13
     672     675      27     663     672      29     657     663      31     651
     654       1     651     657      32     651     681       2     645     657
      33     720     723       1     720     726       2     711     714       5
     711     717       5     702     711       7     693     702       8     687
     693      10     687     720      11     681     687      13     777     780
       1     777     783       2     747     753      15     747     765      15
     738     747      24     732     738      10     732     777      11     726
     732      13     849     852       1     849     855       2     840     846
      35     834     840      36     828     834      36     822     828      36
     819     822      37     819     846      38     813     819      40     807
     813      42     804     807      43     804     846      44     795     804
      45     789     795      25     789     849      11     783     789      13
     900     903       1     900     906       2     891     894      47     885
     891      49     879     885      50     876     879      51     876     894
      52     867     876      53     861     867      25     861     900      11
     855     861      13     957     960       1     957     963       2     927
     933      15     927     945      15     918     927      24     912     918
      10     912     957      11     906     912      13    1002    1005       1
    1002    1008       2     993     996       5     993     999       5     984
     993       7     975     984       8     969     975      10     969    1002
      11     963     969      13    1044    1047       1    1044    1050       2
    1029    1032       1    1029    1035       2    1020    1029      23    1014
    1020      10    1014    1044      11    1008    1014      13    1089    1092
       1    1089    1095       2    1080    1083       5    1080    1086       5
    1071    1080       7    1062    1071       8    1056    1062      10    1056
    1089      11    1050    1056      13    1137    1140       1    1137    1143
       2    1107    1113      15    1107    1125      15    1101    1107      16
    1101    1137      11    1095    1101      13    1167    1170       1    1167
    1173       2    1149    1155      25    1149    1167      11    1143    1149
      13    1239    1242       1    1239    1245       2    1218    1221      55
    1218    1230      55    1212    1218      55    1203    1212      57    1194
    1203      21    1185    1194      21    1179    1185      22    1179    1239
      11    1173    1179      13    1296    1299       1    1296    1302       2
    1266    1272      15    1266    1284      15    1257    1266      24    1251
    1257      10    1251    1296      11    1245    1251      13    1341    1344
       1    1341    1347       2    1332    1335       5    1332    1338       5
    1323    1332       7    1314    1323       8    1308    1314      10    1308
    1341      11    1302    1308      13    1407    1410       1    1407    1413
       2    1386    1395      19    1377    1386      21    1368    1377      21
    1359    1368      21    1353    1359      22    1353    1407      11    1347
    1353      13    1452    1455       1    1452    1458       2    1443    1446
       5    1443    1449       5    1434    1443       7    1425    1434       8
    1419    1425      10    1419    1452      11    1413    1419      13    1494
    1497       1    1494    1500       2    1479    1482       1    1479    1485
       2    1470    1479      23    1464    1470      10    1464    1494      11
    1458    1464      13    1524    1527       1    1524    1530       2    1506
    1512      25    1506    1524      11    1500    1506      13    1569    1572
       1    1569    1575       2    1560    1563       5    1560    1566       5
    1551    1560       7    1542    1551       8    1536    1542      10    1536
    1569      11    1530    1536      13    1599    1602       1    1599    1605
       2    1596    3435      58    1587    1596      60    1581    1587      10
    1581    1599      11    1575    1581      13    1644    1647       1    1644
    1650       2    1635    1638       5    1635    1641       5    1626    1635
       7    1617    1626       8    1611    1617      10    1611    1644      11
    1605    1611      13    1674    1677       1    1674    1680       2    1656
    1662      25    1656    1674      11    1650    1656      13    1701    1704
       1    1701    1707       2    1692    1701       4    1767    1770       1
    1767    1773       2    1746    1755      19    1737    1746      21    1728
    1737      21    1719    1728      21    1713    1719      22    1713    1767
      11    1707    1713      13    1815    1818       1    1815    1821       2
    1785    1791      15    1785    1803      15    1779    1785      16    1779
    1815      11    1773    1779      13    1881    1884       1    1881    1887
       2    1860    1869      19    1851    1860      21    1842    1851      21
    1833    1842      21    1827    1833      22    1827    1881      11    1821
    1827      13    1932    1935       1    1932    1938       2    1917    1920
       1    1917    1923       2    1908    1917      23    1899    1908       8
    1893    1899      10    1893    1932      11    1887    1893      13    1989
    1992       1    1989    1995       2    1959    1965      15    1959    1977
      15    1950    1959      24    1944    1950      10    1944    1989      11
    1938    1944      13    2055    2058       1    2055    2061       2    2034
    2043      19    2025    2034      21    2016    2025      21    2007    2016
      21    2001    2007      22    2001    2055      11    1995    2001      13
    2085    2088       1    2085    2091       2    2067    2073      25    2067
    2085      11    2061    2067      13    2151    2154       1    2151    2157
       2    2130    2139      19    2121    2130      21    2112    2121      21
    2103    2112      21    2097    2103      22    2097    2151      11    2091
    2097      13    2199    2202       1    2199    2205       2    2169    2175
      15    2169    2187      15    2163    2169      16    2163    2199      11
    2157    2163      13    2244    2247       1    2244    2250       2    2235
    2238       5    2235    2241       5    2226    2235       7    2217    2226
       8    2211    2217      10    2211    2244      11    2205    2211      13
    2289    2292       1    2289    2295       2    2280    2283       5    2280
    2286       5    2271    2280       7    2262    2271       8    2256    2262
      10    2256    2289      11    2250    2256      13    2346    2349       1
    2346    2352       2    2316    2322      15    2316    2334      15    2307
    2316      24    2301    2307      10    2301    2346      11    2295    2301
      13    2412    2415       1    2412    2418       2    2391    2400      19
    2382    2391      21    2373    2382      21    2364    2373      21    2358
    2364      22    2358    2412      11    2352    2358      13    2445    2448
       1    2445    2451       2    2430    2439      62    2424    2430      10
    2424    2445      11    2418    2424      13    2511    2514       1    2511
    2517       2    2490    2499      19    2481    2490      21    2472    2481
      21    2463    2472      21    2457    2463      22    2457    2511      11
    2451    2457      13    2568    2571       1    2568    2574       2    2538
    2544      15    2538    2556      15    2529    2538      24    2523    2529
      10    2523    2568      11    2517    2523      13    2601    2604      27
    2592    2601      29    2586    2592      31    2580    2583       1    2580
    2586      32    2580    2610       2    2574    2586      33    2655    2658
       1    2655    2661       2    2646    2649      47    2640    2646      49
    2634    2640      50    2631    2634      51    2631    2649      52    2622
    2631      53    2616    2622      25    2616    2655      11    2610    2616
      13    2712    2715       1    2712    2718       2    2682    2688      15
    2682    2700      15    2673    2682      24    2667    2673      10    2667
    2712      11    2661    2667      13    2778    2781       1    2778    2784
       2    2757    2766      19    2748    2757      21    2739    2748      21
    2730    2739      21    2724    2730      22    2724    2778      11    2718
    2724      13    2820    2823       1    2820    2826       2    2805    2808
       1    2805    2811       2    2796    2805      23    2790    2796      10
    2790    2820      11    2784    2790      13    2886    2889       1    2886
    2892       2    2865    2874      19    2856    2865      21    2847    2856
      21    2838    2847      21    2832    2838      22    2832    2886      11
    2826    2832      13    2934    2937       1    2934    2940       2    2904
    2910      15    2904    2922      15    2898    2904      16    2898    2934
      11    2892    2898      13    2964    2967       1    2964    2970       2
    2946    2952      25    2946    2964      11    2940    2946      13    3036
    3039       1    3036    3042       2    3015    3018      55    3015    3027
      55    3009    3015      55    3000    3009      57    2991    3000      21
    2982    2991      21    2976    2982      22    2976    3036      11    2970
    2976      13    3093    3096       1    3093    3099       2    3063    3069
      15    3063    3081      15    3054    3063      24    3048    3054      10
    3048    3093      11    3042    3048      13    3159    3162       1    3159
    3165       2    3138    3147      19    3129    3138      21    3120    3129
      21    3111    3120      21    3105    3111      22    3105    3159      11
    3099    3105      13    3225    3228       1    3225    3231       2    3204
    3213      19    3195    3204      21    3186    3195      21    3177    3186
      21    3171    3177      22    3171    3225      11    3165    3171      13
    3291    3294       1    3291    3297       2    3270    3279      19    3261
    3270      21    3252    3261      21    3243    3252      21    3237    3243
      22    3237    3291      11    3231    3237      13    3333    3336       1
    3333    3339       2    3318    3321       1    3318    3324       2    3309
    3318      23    3303    3309      10    3303    3333      11    3297    3303
      13    3363    3366       1    3363    3369       2    3345    3351      25
    3345    3363      11    3339    3345      13    3408    3411       1    3408
    3414       2    3399    3402       5    3399    3405       5    3390    3399
       7    3381    3390       8    3375    3381      10    3375    3408      11
    3369    3375      13    3438    3441       1    3438    3444       2    3426
    3435      60    3420    3426      10    3420    3438      11    3414    3420
      13    3504    3507       1    3504    3510       2    3483    3492      19
    3474    3483      21    3465    3474      21    3456    3465      21    3450
    3456      22    3450    3504      11    3444    3450      13    3534    3537
       1    3534    3540       2    3516    3522      25    3516    3534      11
    3510    3516      13
%FLAG ANGLES_INC_HYDROGEN                                                       
%FORMAT(10I8)                                                                   
      12      18      21       2       9       3      12       4       6       3
       9       5       6       3      12       4       0       3       6       5
       0       3       9       5       0       3      12       4      57      63
      66       2      45      39      48       9      42      39      45      10
      42      39      48       9      36      30      39      12      33      30
      36      10      33      30      39      12      30      39      42      12
      30      39      45      12      27      24      30      15      27      24
      57      16      24      30      33      17      24      30      36      17
      21      18      24      21      18      24      27      22     105     111
     114       2      99      93     102       5      96      93      99       5
      96      93     102       5      87      81      90       5      84      81
      87       5      84      81      90       5      78      75      81      26
      78      75      93      26      75      81      84      28      75      81
      87      28      75      81      90      28      75      93      96      28
      75      93      99      28      75      93     102      28      72      69
      75      29      72      69     105      16      69      75      78      30
      66      63      69      21      63      69      72      22     171     177
     180       2     165     159     168      33     162     159     165      33
     162     159     168      33     156     150     159      34     153     150
     156      35     153     150     159      34     150     159     162      36
     150     159     165      36     150     159     168      36     147     141
     150      37     144     141     147      38     144     141     150      37
     141     150     153      39     141     150     156      39     138     132
     141      37     135     132     138      38     135     132     141      37
     132     141     144      37     132     141     147      37     129     123
     132      37     126     123     129      38     126     123     132      37
     123     132     135      37     123     132     138      37     120     117
     123      43     120     117     171      16     117     123     126      44
     117     123     129      44     114     111     117      21     111     117
     120      22     222     228     231       2     216     213     219      47
     207     213     216       2     207     213     219       2     204     198
     207      48     201     198     204      10     201     198     207      48
     195     189     198      12     192     189     195      10     192     189
     198      12     189     198     201      12     189     198     204      12
     186     183     189      15     186     183     222      16     183     189
     192      17     183     189     195      17     180     177     183      21
     177     183     186      22     279     285     288       2     273     267
     276       5     270     267     273       5     270     267     276       5
     261     255     264       5     258     255     261       5     258     255
     264       5     252     249     255      26     252     249     267      26
     249     255     258      28     249     255     261      28     249     255
     264      28     249     267     270      28     249     267     273      28
     249     267     276      28     246     240     249      52     243     240
     246      10     243     240     249      52     240     249     252      53
     237     234     240      15     237     234     279      16     234     240
     243      17     234     240     246      17     231     228     234      21
     228     234     237      22     324     330     333       2     312     306
     315       9     309     306     312      10     309     306     315       9
     303     297     306      12     300     297     303      10     300     297
     306      12     297     306     309      12     297     306     312      12
     294     291     297      15     294     291     324      16     291     297
     300      17     291     297     303      17     288     285     291      21
     285     291     294      22     354     360     363       2     348     342
     351       5     345     342     348       5     345     342     351       5
     339     336     342      57     339     336     354      16     336     342
     345      58     336     342     348      58     336     342     351      58
     333     330     336      21     330     336     339      22     399     405
     408       2     387     381     390       9     384     381     387      10
     384     381     390       9     378     372     381      12     375     372
     378      10     375     372     381      12     372     381     384      12
     372     381     387      12     369     366     372      15     369     366
     399      16     366     372     375      17     366     372     378      17
     363     360     366      21     360     366     369      22     447     453
     456       2     441     435     444       5     438     435     441       5
     438     435     444       5     429     423     432       5     426     423
     429       5     426     423     432       5     420     417     423      26
     420     417     435      26     417     423     426      28     417     423
     429      28     417     423     432      28     417     435     438      28
     417     435     441      28     417     435     444      28     414     411
     417      29     414     411     447      16     411     417     420      30
     408     405     411      21     405     411     414      22     492     498
     501       2     480     474     483       9     477     474     480      10
     477     474     483       9     471     465     474      12     468     465
     471      10     468     465     474      12     465     474     477      12
     465     474     480      12     462     459     465      15     462     459
     492      16     459     465     468      17     459     465     471      17
     456     453     459      21     453     459     462      22     537     543
     546       2     525     519     528       9     522     519     525      10
     522     519     528       9     516     510     519      12     513     510
     516      10     513     510     519      12     510     519     522      12
     510     519     525      12     507     504     510      15     507     504
     537      16     504     510     513      17     504     510     516      17
     501     498     504      21     498     504     507      22     594     600
     603       2     588     582     591       5     585     582     588       5
     585     582     591       5     576     570     579       5     573     570
     576       5     573     570     579       5     567     564     570      26
     567     564     582      26     564     570     573      28     564     570
     576      28     564     570     579      28     564     582     585      28
     564     582     588      28     564     582     591      28     561     555
     564      52     558     555     561      10     558     555     564      52
     555     564     567      53     552     549     555      15     552     549
     594      16     549     555     558      17     549     555     561      17
     546     543     549      21     543     549     552      22     639     645
     648       2     627     621     630       9     624     621     627      10
     624     621     630       9     618     612     621      12     615     612
     618      10     615     612     621      12     612     621     624      12
     612     621     627      12     609     606     612      15     609     606
     639      16     606     612     615      17     606     612     618      17
     603     600     606      21     600     606     609      22     672     675
     678      61     669     663     672      62     666     663     669      63
     666     663     672      62     660     657     663      65     657     663
     666      67     657     663     669      67     651     657     660      70
     651     681     684       2     648     645     657      72     645     657
     660      74     720     726     729       2     708     702     711       9
     705     702     708      10     705     702     711       9     699     693
     702      12     696     693     699      10     696     693     702      12
     693     702     705      12     693     702     708      12     690     687
     693      15     690     687     720      16     687     693     696      17
     687     693     699      17     684     681     687      21     681     687
     690      22     777     783     786       2     771     765     774       5
     768     765     771       5     768     765     774       5     759     753
     762       5     756     753     759       5     756     753     762       5
     750     747     753      26     750     747     765      26     747     753
     756      28     747     753     759      28     747     753     762      28
     747     765     768      28     747     765     771      28     747     765
     774      28     744     738     747      52     741     738     744      10
     741     738     747      52     738     747     750      53     735     732
     738      15     735     732     777      16     732     738     741      17
     732     738     744      17     729     726     732      21     726     732
     735      22     849     855     858       2     843     840     846      76
     837     834     840      77     834     840     843      77     831     828
     834      77     828     834     837      77     825     822     828      77
     822     828     831      77     819     822     825      81     816     813
     819      84     810     807     813      87     807     813     816      89
     804     807     810      91     801     795     804      95     798     795
     801       5     798     795     804      95     792     789     795      57
     792     789     849      16     789     795     798      58     789     795
     801      58     786     783     789      21     783     789     792      22
     900     906     909       2     891     894     897      99     888     885
     891     100     882     879     885     102     879     885     888     104
     876     879     882     106     876     894     897     109     873     867
     876     110     870     867     873       5     870     867     876     110
     864     861     867      57     864     861     900      16     861     867
     870      58     861     867     873      58     858     855     861      21
     855     861     864      22     957     963     966       2     951     945
     954       5     948     945     951       5     948     945     954       5
     939     933     942       5     936     933     939       5     936     933
     942       5     930     927     933      26     930     927     945      26
     927     933     936      28     927     933     939      28     927     933
     942      28     927     945     948      28     927     945     951      28
     927     945     954      28     924     918     927      52     921     918
     924      10     921     918     927      52     918     927     930      53
     915     912     918      15     915     912     957      16     912     918
     921      17     912     918     924      17     909     906     912      21
     906     912     915      22    1002    1008    1011       2     990     984
     993       9     987     984     990      10     987     984     993       9
     981     975     984      12     978     975     981      10     978     975
     984      12     975     984     987      12     975     984     990      12
     972     969     975      15     972     969    1002      16     969     975
     978      17     969     975     981      17     966     963     969      21
     963     969     972      22    1044    1050    1053       2    1038    1035
    1041      47    1029    1035    1038       2    1029    1035    1041       2
    1026    1020    1029      48    1023    1020    1026      10    1023    1020
    1029      48    1017    1014    1020      15    1017    1014    1044      16
    1014    1020    1023      17    1014    1020    1026      17    1011    1008
    1014      21    1008    1014    1017      22    1089    1095    1098       2
    1077    1071    1080       9    1074    1071    1077      10    1074    1071
    1080       9    1068    1062    1071      12    1065    1062    1068      10
    1065    1062    1071      12    1062    1071    1074      12    1062    1071
    1077      12    1059    1056    1062      15    1059    1056    1089      16
    1056    1062    1065      17    1056    1062    1068      17    1053    1050
    1056      21    1050    1056    1059      22    1137    1143    1146       2
    1131    1125    1134       5    1128    1125    1131       5    1128    1125
    1134       5    1119    1113    1122       5    1116    1113    1119       5
    1116    1113    1122       5    1110    1107    1113      26    1110    1107
    1125      26    1107    1113    1116      28    1107    1113    1119      28
    1107    1113    1122      28    1107    1125    1128      28    1107    1125
    1131      28    1107    1125    1134      28    1104    1101    1107      29
    1104    1101    1137      16    1101    1107    1110      30    1098    1095
    1101      21    1095    1101    1104      22    1167    1173    1176       2
    1161    1155    1164       5    1158    1155    1161       5    1158    1155
    1164       5    1152    1149    1155      57    1152    1149    1167      16
    1149    1155    1158      58    1149    1155    1161      58    1149    1155
    1164      58    1146    1143    1149      21    1143    1149    1152      22
    1239    1245    1248       2    1233    1230    1236     115    1224    1221
    1227     115    1218    1221    1224     117    1218    1221    1227     117
    1218    1230    1233     117    1218    1230    1236     117    1215    1212
    1218     117    1209    1203    1212     118    1206    1203    1209     119
    1206    1203    1212     118    1203    1212    1215     120    1200    1194
    1203      37    1197    1194    1200      38    1197    1194    1203      37
    1194    1203    1206     122    1194    1203    1209     122    1191    1185
    1194      37    1188    1185    1191      38    1188    1185    1194      37
    1185    1194    1197      37    1185    1194    1200      37    1182    1179
    1185      43    1182    1179    1239      16    1179    1185    1188      44
    1179    1185    1191      44    1176    1173    1179      21    1173    1179
    1182      22    1296    1302    1305       2    1290    1284    1293       5
    1287    1284    1290       5    1287    1284    1293       5    1278    1272
    1281       5    1275    1272    1278       5    1275    1272    1281       5
    1269    1266    1272      26    1269    1266    1284      26    1266    1272
    1275      28    1266    1272    1278      28    1266    1272    1281      28
    1266    1284    1287      28    1266    1284    1290      28    1266    1284
    1293      28    1263    1257    1266      52    1260    1257    1263      10
    1260    1257    1266      52    1257    1266    1269      53    1254    1251
    1257      15    1254    1251    1296      16    1251    1257    1260      17
    1251    1257    1263      17    1248    1245    1251      21    1245    1251
    1254      22    1341    1347    1350       2    1329    1323    1332       9
    1326    1323    1329      10    1326    1323    1332       9    1320    1314
    1323      12    1317    1314    1320      10    1317    1314    1323      12
    1314    1323    1326      12    1314    1323    1329      12    1311    1308
    1314      15    1311    1308    1341      16    1308    1314    1317      17
    1308    1314    1320      17    1305    1302    1308      21    1302    1308
    1311      22    1407    1413    1416       2    1401    1395    1404      33
    1398    1395    1401      33    1398    1395    1404      33    1392    1386
    1395      34    1389    1386    1392      35    1389    1386    1395      34
    1386    1395    1398      36    1386    1395    1401      36    1386    1395
    1404      36    1383    1377    1386      37    1380    1377    1383      38
    1380    1377    1386      37    1377    1386    1389      39    1377    1386
    1392      39    1374    1368    1377      37    1371    1368    1374      38
    1371    1368    1377      37    1368    1377    1380      37    1368    1377
    1383      37    1365    1359    1368      37    1362    1359    1365      38
    1362    1359    1368      37    1359    1368    1371      37    1359    1368
    1374      37    1356    1353    1359      43    1356    1353    1407      16
    1353    1359    1362      44    1353    1359    1365      44    1350    1347
    1353      21    1347    1353    1356      22    1452    1458    1461       2
    1440    1434    1443       9    1437    1434    1440      10    1437    1434
    1443       9    1431    1425    1434      12    1428    1425    1431      10
    1428    1425    1434      12    1425    1434    1437      12    1425    1434
    1440      12    1422    1419    1425      15    1422    1419    1452      16
    1419    1425    1428      17    1419    1425    1431      17    1416    1413
    1419      21    1413    1419    1422      22    1494    1500    1503       2
    1488    1485    1491      47    1479    1485    1488       2    1479    1485
    1491       2    1476    1470    1479      48    1473    1470    1476      10
    1473    1470    1479      48    1467    1464    1470      15    1467    1464
    1494      16    1464    1470    1473      17    1464    1470    1476      17
    1461    1458    1464      21    1458    1464    1467      22    1524    1530
    1533       2    1518    1512    1521       5    1515    1512    1518       5
    1515    1512    1521       5    1509    1506    1512      57    1509    1506
    1524      16    1506    1512    1515      58    1506    1512    1518      58
    1506    1512    1521      58    1503    1500    1506      21    1500    1506
    1509      22    1569    1575    1578       2    1557    1551    1560       9
    1554    1551    1557      10    1554    1551    1560       9    1548    1542
    1551      12    1545    1542    1548      10    1545    1542    1551      12
    1542    1551    1554      12    1542    1551    1557      12    1539    1536
    1542      15    1539    1536    1569      16    1536    1542    1545      17
    1536    1542    1548      17    1533    1530    1536      21    1530    1536
    1539      22    1599    1605    1608       2    1593    1587    1596     125
    1590    1587    1593     126    1590    1587    1596     125    1584    1581
    1587      15    1584    1581    1599      16    1581    1587    1590     127
    1581    1587    1593     127    1578    1575    1581      21    1575    1581
    1584      22    1644    1650    1653       2    1632    1626    1635       9
    1629    1626    1632      10    1629    1626    1635       9    1623    1617
    1626      12    1620    1617    1623      10    1620    1617    1626      12
    1617    1626    1629      12    1617    1626    1632      12    1614    1611
    1617      15    1614    1611    1644      16    1611    1617    1620      17
    1611    1617    1623      17    1608    1605    1611      21    1605    1611
    1614      22    1674    1680    1683       2    1674    1680    1686       2
    1668    1662    1671       5    1665    1662    1668       5    1665    1662
    1671       5    1659    1656    1662      57    1659    1656    1674      16
    1656    1662    1665      58    1656    1662    1668      58    1656    1662
    1671      58    1653    1650    1656      21    1650    1656    1659      22
    1683    1680    1686      47    1701    1707    1710       2    1698    1692
    1701       4    1695    1692    1698       5    1695    1692    1701       4
    1689    1692    1695       5    1689    1692    1698       5    1689    1692
    1701       4    1767    1773    1776       2    1761    1755    1764      33
    1758    1755    1761      33    1758    1755    1764      33    1752    1746
    1755      34    1749    1746    1752      35    1749    1746    1755      34
    1746    1755    1758      36    1746    1755    1761      36    1746    1755
    1764      36    1743    1737    1746      37    1740    1737    1743      38
    1740    1737    1746      37    1737    1746    1749      39    1737    1746
    1752      39    1734    1728    1737      37    1731    1728    1734      38
    1731    1728    1737      37    1728    1737    1740      37    1728    1737
    1743      37    1725    1719    1728      37    1722    1719    1725      38
    1722    1719    1728      37    1719    1728    1731      37    1719    1728
    1734      37    1716    1713    1719      43    1716    1713    1767      16
    1713    1719    1722      44    1713    1719    1725      44    1710    1707
    1713      21    1707    1713    1716      22    1815    1821    1824       2
    1809    1803    1812       5    1806    1803    1809       5    1806    1803
    1812       5    1797    1791    1800       5    1794    1791    1797       5
    1794    1791    1800       5    1788    1785    1791      26    1788    1785
    1803      26    1785    1791    1794      28    1785    1791    1797      28
    1785    1791    1800      28    1785    1803    1806      28    1785    1803
    1809      28    1785    1803    1812      28    1782    1779    1785      29
    1782    1779    1815      16    1779    1785    1788      30    1776    1773
    1779      21    1773    1779    1782      22    1881    1887    1890       2
    1875    1869    1878      33    1872    1869    1875      33    1872    1869
    1878      33    1866    1860    1869      34    1863    1860    1866      35
    1863    1860    1869      34    1860    1869    1872      36    1860    1869
    1875      36    1860    1869    1878      36    1857    1851    1860      37
    1854    1851    1857      38    1854    1851    1860      37    1851    1860
    1863      39    1851    1860    1866      39    1848    1842    1851      37
    1845    1842    1848      38    1845    1842    1851      37    1842    1851
    1854      37    1842    1851    1857      37    1839    1833    1842      37
    1836    1833    1839      38    1836    1833    1842      37    1833    1842
    1845      37    1833    1842    1848      37    1830    1827    1833      43
    1830    1827    1881      16    1827    1833    1836      44    1827    1833
    1839      44    1824    1821    1827      21    1821    1827    1830      22
    1932    1938    1941       2    1926    1923    1929      47    1917    1923
    1926       2    1917    1923    1929       2    1914    1908    1917      48
    1911    1908    1914      10    1911    1908    1917      48    1905    1899
    1908      12    1902    1899    1905      10    1902    1899    1908      12
    1899    1908    1911      12    1899    1908    1914      12    1896    1893
    1899      15    1896    1893    1932      16    1893    1899    1902      17
    1893    1899    1905      17    1890    1887    1893      21    1887    1893
    1896      22    1989    1995    1998       2    1983    1977    1986       5
    1980    1977    1983       5    1980    1977    1986       5    1971    1965
    1974       5    1968    1965    1971       5    1968    1965    1974       5
    1962    1959    1965      26    1962    1959    1977      26    1959    1965
    1968      28    1959    1965    1971      28    1959    1965    1974      28
    1959    1977    1980      28    1959    1977    1983      28    1959    1977
    1986      28    1956    1950    1959      52    1953    1950    1956      10
    1953    1950    1959      52    1950    1959    1962      53    1947    1944
    1950      15    1947    1944    1989      16    1944    1950    1953      17
    1944    1950    1956      17    1941    1938    1944      21    1938    1944
    1947      22    2055    2061    2064       2    2049    2043    2052      33
    2046    2043    2049      33    2046    2043    2052      33    2040    2034
    2043      34    2037    2034    2040      35    2037    2034    2043      34
    2034    2043    2046      36    2034    2043    2049      36    2034    2043
    2052      36    2031    2025    2034      37    2028    2025    2031      38
    2028    2025    2034      37    2025    2034    2037      39    2025    2034
    2040      39    2022    2016    2025      37    2019    2016    2022      38
    2019    2016    2025      37    2016    2025    2028      37    2016    2025
    2031      37    2013    2007    2016      37    2010    2007    2013      38
    2010    2007    2016      37    2007    2016    2019      37    2007    2016
    2022      37    2004    2001    2007      43    2004    2001    2055      16
    2001    2007    2010      44    2001    2007    2013      44    1998    1995
    2001      21    1995    2001    2004      22    2085    2091    2094       2
    2079    2073    2082       5    2076    2073    2079       5    2076    2073
    2082       5    2070    2067    2073      57    2070    2067    2085      16
    2067    2073    2076      58    2067    2073    2079      58    2067    2073
    2082      58    2064    2061    2067      21    2061    2067    2070      22
    2151    2157    2160       2    2145    2139    2148      33    2142    2139
    2145      33    2142    2139    2148      33    2136    2130    2139      34
    2133    2130    2136      35    2133    2130    2139      34    2130    2139
    2142      36    2130    2139    2145      36    2130    2139    2148      36
    2127    2121    2130      37    2124    2121    2127      38    2124    2121
    2130      37    2121    2130    2133      39    2121    2130    2136      39
    2118    2112    2121      37    2115    2112    2118      38    2115    2112
    2121      37    2112    2121    2124      37    2112    2121    2127      37
    2109    2103    2112      37    2106    2103    2109      38    2106    2103
    2112      37    2103    2112    2115      37    2103    2112    2118      37
    2100    2097    2103      43    2100    2097    2151      16    2097    2103
    2106      44    2097    2103    2109      44    2094    2091    2097      21
    2091    2097    2100      22    2199    2205    2208       2    2193    2187
    2196       5    2190    2187    2193       5    2190    2187    2196       5
    2181    2175    2184       5    2178    2175    2181       5    2178    2175
    2184       5    2172    2169    2175      26    2172    2169    2187      26
    2169    2175    2178      28    2169    2175    2181      28    2169    2175
    2184      28    2169    2187    2190      28    2169    2187    2193      28
    2169    2187    2196      28    2166    2163    2169      29    2166    2163
    2199      16    2163    2169    2172      30    2160    2157    2163      21
    2157    2163    2166      22    2244    2250    2253       2    2232    2226
    2235       9    2229    2226    2232      10    2229    2226    2235       9
    2223    2217    2226      12    2220    2217    2223      10    2220    2217
    2226      12    2217    2226    2229      12    2217    2226    2232      12
    2214    2211    2217      15    2214    2211    2244      16    2211    2217
    2220      17    2211    2217    2223      17    2208    2205    2211      21
    2205    2211    2214      22    2289    2295    2298       2    2277    2271
    2280       9    2274    2271    2277      10    2274    2271    2280       9
    2268    2262    2271      12    2265    2262    2268      10    2265    2262
    2271      12    2262    2271    2274      12    2262    2271    2277      12
    2259    2256    2262      15    2259    2256    2289      16    2256    2262
    2265      17    2256    2262    2268      17    2253    2250    2256      21
    2250    2256    2259      22    2346    2352    2355       2    2340    2334
    2343       5    2337    2334    2340       5    2337    2334    2343       5
    2328    2322    2331       5    2325    2322    2328       5    2325    2322
    2331       5    2319    2316    2322      26    2319    2316    2334      26
    2316    2322    2325      28    2316    2322    2328      28    2316    2322
    2331      28    2316    2334    2337      28    2316    2334    2340      28
    2316    2334    2343      28    2313    2307    2316      52    2310    2307
    2313      10    2310    2307    2316      52    2307    2316    2319      53
    2304    2301    2307      15    2304    2301    2346      16    2301    2307
    2310      17    2301    2307    2313      17    2298    2295    2301      21
    2295    2301    2304      22    2412    2418    2421       2    2406    2400
    2409      33    2403    2400    2406      33    2403    2400    2409      33
    2397    2391    2400      34    2394    2391    2397      35    2394    2391
    2400      34    2391    2400    2403      36    2391    2400    2406      36
    2391    2400    2409      36    2388    2382    2391      37    2385    2382
    2388      38    2385    2382    2391      37    2382    2391    2394      39
    2382    2391    2397      39    2379    2373    2382      37    2376    2373
    2379      38    2376    2373    2382      37    2373    2382    2385      37
    2373    2382    2388      37    2370    2364    2373      37    2367    2364
    2370      38    2367    2364    2373      37    2364    2373    2376      37
    2364    2373    2379      37    2361    2358    2364      43    2361    2358
    2412      16    2358    2364    2367      44    2358    2364    2370      44
    2355    2352    2358      21    2352    2358    2361      22    2445    2451
    2454       2    2436    2430    2439     129    2433    2430    2436     126
    2433    2430    2439     129    2430    2439    2442     130    2427    2424
    2430      15    2427    2424    2445      16    2424    2430    2433     127
    2424    2430    2436     127    2421    2418    2424      21    2418    2424
    2427      22    2511    2517    2520       2    2505    2499    2508      33
    2502    2499    2505      33    2502    2499    2508      33    2496    2490
    2499      34    2493    2490    2496      35    2493    2490    2499      34
    2490    2499    2502      36    2490    2499    2505      36    2490    2499
    2508      36    2487    2481    2490      37    2484    2481    2487      38
    2484    2481    2490      37    2481    2490    2493      39    2481    2490
    2496      39    2478    2472    2481      37    2475    2472    2478      38
    2475    2472    2481      37    2472    2481    2484      37    2472    2481
    2487      37    2469    2463    2472      37    2466    2463    2469      38
    2466    2463    2472      37    2463    2472    2475      37    2463    2472
    2478      37    2460    2457    2463      43    2460    2457    2511      16
    2457    2463    2466      44    2457    2463    2469      44    2454    2451
    2457      21    2451    2457    2460      22    2568    2574    2577       2
    2562    2556    2565       5    2559    2556    2562       5    2559    2556
    2565       5    2550    2544    2553       5    2547    2544    2550       5
    2547    2544    2553       5    2541    2538    2544      26    2541    2538
    2556      26    2538    2544    2547      28    2538    2544    2550      28
    2538    2544    2553      28    2538    2556    2559      28    2538    2556
    2562      28    2538    2556    2565      28    2535    2529    2538      52
    2532    2529    2535      10    2532    2529    2538      52    2529    2538
    2541      53    2526    2523    2529      15    2526    2523    2568      16
    2523    2529    2532      17    2523    2529    2535      17    2520    2517
    2523      21    2517    2523    2526      22    2601    2604    2607      61
    2598    2592    2601      62    2595    2592    2598      63    2595    2592
    2601      62    2589    2586    2592      65    2586    2592    2595      67
    2586    2592    2598      67    2580    2586    2589      70    2580    2610
    2613       2    2577    2574    2586      72    2574    2586    2589      74
    2655    2661    2664       2    2646    2649    2652      99    2643    2640
    2646     100    2637    2634    2640     102    2634    2640    2643     104
    2631    2634    2637     106    2631    2649    2652     109    2628    2622
    2631     110    2625    2622    2628       5    2625    2622    2631     110
    2619    2616    2622      57    2619    2616    2655      16    2616    2622
    2625      58    2616    2622    2628      58    2613    2610    2616      21
    2610    2616    2619      22    2712    2718    2721       2    2706    2700
    2709       5    2703    2700    2706       5    2703    2700    2709       5
    2694    2688    2697       5    2691    2688    2694       5    2691    2688
    2697       5    2685    2682    2688      26    2685    2682    2700      26
    2682    2688    2691      28    2682    2688    2694      28    2682    2688
    2697      28    2682    2700    2703      28    2682    2700    2706      28
    2682    2700    2709      28    2679    2673    2682      52    2676    2673
    2679      10    2676    2673    2682      52    2673    2682    2685      53
    2670    2667    2673      15    2670    2667    2712      16    2667    2673
    2676      17    2667    2673    2679      17    2664    2661    2667      21
    2661    2667    2670      22    2778    2784    2787       2    2772    2766
    2775      33    2769    2766    2772      33    2769    2766    2775      33
    2763    2757    2766      34    2760    2757    2763      35    2760    2757
    2766      34    2757    2766    2769      36    2757    2766    2772      36
    2757    2766    2775      36    2754    2748    2757      37    2751    2748
    2754      38    2751    2748    2757      37    2748    2757    2760      39
    2748    2757    2763      39    2745    2739    2748      37    2742    2739
    2745      38    2742    2739    2748      37    2739    2748    2751      37
    2739    2748    2754      37    2736    2730    2739      37    2733    2730
    2736      38    2733    2730    2739      37    2730    2739    2742      37
    2730    2739    2745      37    2727    2724    2730      43    2727    2724
    2778      16    2724    2730    2733      44    2724    2730    2736      44
    2721    2718    2724      21    2718    2724    2727      22    2820    2826
    2829       2    2814    2811    2817      47    2805    2811    2814       2
    2805    2811    2817       2    2802    2796    2805      48    2799    2796
    2802      10    2799    2796    2805      48    2793    2790    2796      15
    2793    2790    2820      16    2790    2796    2799      17    2790    2796
    2802      17    2787    2784    2790      21    2784    2790    2793      22
    2886    2892    2895       2    2880    2874    2883      33    2877    2874
    2880      33    2877    2874    2883      33    2871    2865    2874      34
    2868    2865    2871      35    2868    2865    2874      34    2865    2874
    2877      36    2865    2874    2880      36    2865    2874    2883      36
    2862    2856    2865      37    2859    2856    2862      38    2859    2856
    2865      37    2856    2865    2868      39    2856    2865    2871      39
    2853    2847    2856      37    2850    2847    2853      38    2850    2847
    2856      37    2847    2856    2859      37    2847    2856    2862      37
    2844    2838    2847      37    2841    2838    2844      38    2841    2838
    2847      37    2838    2847    2850      37    2838    2847    2853      37
    2835    2832    2838      43    2835    2832    2886      16    2832    2838
    2841      44    2832    2838    2844      44    2829    2826    2832      21
    2826    2832    2835      22    2934    2940    2943       2    2928    2922
    2931       5    2925    2922    2928       5    2925    2922    2931       5
    2916    2910    2919       5    2913    2910    2916       5    2913    2910
    2919       5    2907    2904    2910      26    2907    2904    2922      26
    2904    2910    2913      28    2904    2910    2916      28    2904    2910
    2919      28    2904    2922    2925      28    2904    2922    2928      28
    2904    2922    2931      28    2901    2898    2904      29    2901    2898
    2934      16    2898    2904    2907      30    2895    2892    2898      21
    2892    2898    2901      22    2964    2970    2973       2    2958    2952
    2961       5    2955    2952    2958       5    2955    2952    2961       5
    2949    2946    2952      57    2949    2946    2964      16    2946    2952
    2955      58    2946    2952    2958      58    2946    2952    2961      58
    2943    2940    2946      21    2940    2946    2949      22    3036    3042
    3045       2    3030    3027    3033     115    3021    3018    3024     115
    3015    3018    3021     117    3015    3018    3024     117    3015    3027
    3030     117    3015    3027    3033     117    3012    3009    3015     117
    3006    3000    3009     118    3003    3000    3006     119    3003    3000
    3009     118    3000    3009    3012     120    2997    2991    3000      37
    2994    2991    2997      38    2994    2991    3000      37    2991    3000
    3003     122    2991    3000    3006     122    2988    2982    2991      37
    2985    2982    2988      38    2985    2982    2991      37    2982    2991
    2994      37    2982    2991    2997      37    2979    2976    2982      43
    2979    2976    3036      16    2976    2982    2985      44    2976    2982
    2988      44    2973    2970    2976      21    2970    2976    2979      22
    3093    3099    3102       2    3087    3081    3090       5    3084    3081
    3087       5    3084    3081    3090       5    3075    3069    3078       5
    3072    3069    3075       5    3072    3069    3078       5    3066    3063
    3069      26    3066    3063    3081      26    3063    3069    3072      28
    3063    3069    3075      28    3063    3069    3078      28    3063    3081
    3084      28    3063    3081    3087      28    3063    3081    3090      28
    3060    3054    3063      52    3057    3054    3060      10    3057    3054
    3063      52    3054    3063    3066      53    3051    3048    3054      15
    3051    3048    3093      16    3048    3054    3057      17    3048    3054
    3060      17    3045    3042    3048      21    3042    3048    3051      22
    3159    3165    3168       2    3153    3147    3156      33    3150    3147
    3153      33    3150    3147    3156      33    3144    3138    3147      34
    3141    3138    3144      35    3141    3138    3147      34    3138    3147
    3150      36    3138    3147    3153      36    3138    3147    3156      36
    3135    3129    3138      37    3132    3129    3135      38    3132    3129
    3138      37    3129    3138    3141      39    3129    3138    3144      39
    3126    3120    3129      37    3123    3120    3126      38    3123    3120
    3129      37    3120    3129    3132      37    3120    3129    3135      37
    3117    3111    3120      37    3114    3111    3117      38    3114    3111
    3120      37    3111    3120    3123      37    3111    3120    3126      37
    3108    3105    3111      43    3108    3105    3159      16    3105    3111
    3114      44    3105    3111    3117      44    3102    3099    3105      21
    3099    3105    3108      22    3225    3231    3234       2    3219    3213
    3222      33    3216    3213    3219      33    3216    3213    3222      33
    3210    3204    3213      34    3207    3204    3210      35    3207    3204
    3213      34    3204    3213    3216      36    3204    3213    3219      36
    3204    3213    3222      36    3201    3195    3204      37    3198    3195
    3201      38    3198    3195    3204      37    3195    3204    3207      39
    3195    3204    3210      39    3192    3186    3195      37    3189    3186
    3192      38    3189    3186    3195      37    3186    3195    3198      37
    3186    3195    3201      37    3183    3177    3186      37    3180    3177
    3183      38    3180    3177    3186      37    3177    3186    3189      37
    3177    3186    3192      37    3174    3171    3177      43    3174    3171
    3225      16    3171    3177    3180      44    3171    3177    3183      44
    3168    3165    3171      21    3165    3171    3174      22    3291    3297
    3300       2    3285    3279    3288      33    3282    3279    3285      33
    3282    3279    3288      33    3276    3270    3279      34    3273    3270
    3276      35    3273    3270    3279      34    3270    3279    3282      36
    3270    3279    3285      36    3270    3279    3288      36    3267    3261
    3270      37    3264    3261    3267      38    3264    3261    3270      37
    3261    3270    3273      39    3261    3270    3276      39    3258    3252
    3261      37    3255    3252    3258      38    3255    3252    3261      37
    3252    3261    3264      37    3252    3261    3267      37    3249    3243
    3252      37    3246    3243    3249      38    3246    3243    3252      37
    3243    3252    3255      37    3243    3252    3258      37    3240    3237
    3243      43    3240    3237    3291      16    3237    3243    3246      44
    3237    3243    3249      44    3234    3231    3237      21    3231    3237
    3240      22    3333    3339    3342       2    3327    3324    3330      47
    3318    3324    3327       2    3318    3324    3330       2    3315    3309
    3318      48    3312    3309    3315      10    3312    3309    3318      48
    3306    3303    3309      15    3306    3303    3333      16    3303    3309
    3312      17    3303    3309    3315      17    3300    3297    3303      21
    3297    3303    3306      22    3363    3369    3372       2    3357    3351
    3360       5    3354    3351    3357       5    3354    3351    3360       5
    3348    3345    3351      57    3348    3345    3363      16    3345    3351
    3354      58    3345    3351    3357      58    3345    3351    3360      58
    3342    3339    3345      21    3339    3345    3348      22    3408    3414
    3417       2    3396    3390    3399       9    3393    3390    3396      10
    3393    3390    3399       9    3387    3381    3390      12    3384    3381
    3387      10    3384    3381    3390      12    3381    3390    3393      12
    3381    3390    3396      12    3378    3375    3381      15    3378    3375
    3408      16    3375    3381    3384      17    3375    3381    3387      17
    3372    3369    3375      21    3369    3375    3378      22    3438    3444
    3447       2    3432    3426    3435     125    3429    3426    3432     126
    3429    3426    3435     125    3423    3420    3426      15    3423    3420
    3438      16    3420    3426    3429     127    3420    3426    3432     127
    3417    3414    3420      21    3414    3420    3423      22    3504    3510
    3513       2    3498    3492    3501      33    3495    3492    3498      33
    3495    3492    3501      33    3489    3483    3492      34    3486    3483
    3489      35    3486    3483    3492      34    3483    3492    3495      36
    3483    3492    3498      36    3483    3492    3501      36    3480    3474
    3483      37    3477    3474    3480      38    3477    3474    3483      37
    3474    3483    3486      39    3474    3483    3489      39    3471    3465
    3474      37    3468    3465    3471      38    3468    3465    3474      37
    3465    3474    3477      37    3465    3474    3480      37    3462    3456
    3465      37    3459    3456    3462      38    3459    3456    3465      37
    3456    3465    3468      37    3456    3465    3471      37    3453    3450
    3456      43    3453    3450    3504      16    3450    3456    3459      44
    3450    3456    3462      44    3447    3444    3450      21    3444    3450
    3453      22    3534    3540    3543       2    3534    3540    3546       2
    3528    3522    3531       5    3525    3522    3528       5    3525    3522
    3531       5    3519    3516    3522      57    3519    3516    3534      16
    3516    3522    3525      58    3516    3522    3528      58    3516    3522
    3531      58    3513    3510    3516      21    3510    3516    3519      22
    3543    3540    3546      47
%FLAG ANGLES_WITHOUT_HYDROGEN                                                   
%FORMAT(10I8)                                                                   
      15      12      18       1      12      18      24       3       3      12
      15       6       3      12      18       7      60      57      63       1
      57      63      69       3      51      48      54       8      39      48
      51      11      39      48      54      11      30      24      57      13
      30      39      48      14      24      30      39      18      24      57
      60      19      24      57      63      20      18      24      30      23
      18      24      57      24     108     105     111       1     105     111
     117       3      81      75      93      25      75      69     105      27
      69      75      81      31      69      75      93      31      69     105
     108      19      69     105     111      20      63      69      75      32
      63      69     105      24     174     171     177       1     171     177
     183       3     141     150     159      40     132     141     150      41
     123     117     171      42     123     132     141      41     117     123
     132      45     117     171     174      19     117     171     177      20
     111     117     123      46     111     117     171      24     225     222
     228       1     222     228     234       3     210     207     213       1
     198     207     210      49     198     207     213      50     189     183
     222      13     189     198     207      51     183     189     198      18
     183     222     225      19     183     222     228      20     177     183
     189      23     177     183     222      24     282     279     285       1
     279     285     291       3     255     249     267      25     240     234
     279      13     240     249     255      54     240     249     267      54
     234     240     249      55     234     279     282      19     234     279
     285      20     228     234     240      23     228     234     279      24
     327     324     330       1     324     330     336       3     318     315
     321       8     306     315     318      11     306     315     321      11
     297     291     324      13     297     306     315      14     291     297
     306      18     291     324     327      19     291     324     330      20
     285     291     297      23     285     291     324      24     357     354
     360       1     354     360     366       3     342     336     354      56
     336     354     357      19     336     354     360      20     330     336
     342      59     330     336     354      24     402     399     405       1
     399     405     411       3     393     390     396       8     381     390
     393      11     381     390     396      11     372     366     399      13
     372     381     390      14     366     372     381      18     366     399
     402      19     366     399     405      20     360     366     372      23
     360     366     399      24     450     447     453       1     447     453
     459       3     423     417     435      25     417     411     447      27
     411     417     423      31     411     417     435      31     411     447
     450      19     411     447     453      20     405     411     417      32
     405     411     447      24     495     492     498       1     492     498
     504       3     486     483     489       8     474     483     486      11
     474     483     489      11     465     459     492      13     465     474
     483      14     459     465     474      18     459     492     495      19
     459     492     498      20     453     459     465      23     453     459
     492      24     540     537     543       1     537     543     549       3
     531     528     534       8     519     528     531      11     519     528
     534      11     510     504     537      13     510     519     528      14
     504     510     519      18     504     537     540      19     504     537
     543      20     498     504     510      23     498     504     537      24
     597     594     600       1     594     600     606       3     570     564
     582      25     555     549     594      13     555     564     570      54
     555     564     582      54     549     555     564      55     549     594
     597      19     549     594     600      20     543     549     555      23
     543     549     594      24     642     639     645       1     639     645
     657      60     633     630     636       8     621     630     633      11
     621     630     636      11     612     606     639      13     612     621
     630      14     606     612     621      18     606     639     642      19
     606     639     645      20     600     606     612      23     600     606
     639      24     663     672     675      64     657     651     681      66
     657     663     672      68     654     651     657      69     654     651
     681       1     651     657     663      71     651     681     687       3
     645     657     651      73     645     657     663      75     723     720
     726       1     720     726     732       3     714     711     717       8
     702     711     714      11     702     711     717      11     693     687
     720      13     693     702     711      14     687     693     702      18
     687     720     723      19     687     720     726      20     681     687
     693      23     681     687     720      24     780     777     783       1
     777     783     789       3     753     747     765      25     738     732
     777      13     738     747     753      54     738     747     765      54
     732     738     747      55     732     777     780      19     732     777
     783      20     726     732     738      23     726     732     777      24
     852     849     855       1     849     855     861       3     834     840
     846      78     828     834     840      79     822     819     846      80
     822     828     834      79     819     822     828      82     819     846
     840      83     813     819     822      85     813     819     846      86
     807     804     846      88     807     813     819      90     804     807
     813      92     804     846     819      93     804     846     840      94
     795     789     849      56     795     804     807      96     795     804
     846      97     789     795     804      98     789     849     852      19
     789     849     855      20     783     789     795      59     783     789
     849      24     903     900     906       1     900     906     912       3
     885     891     894     101     879     876     894     103     879     885
     891     105     876     879     885     107     876     894     891     108
     867     861     900      56     867     876     879     111     867     876
     894     112     861     867     876     113     861     900     903      19
     861     900     906      20     855     861     867      59     855     861
     900      24     960     957     963       1     957     963     969       3
     933     927     945      25     918     912     957      13     918     927
     933      54     918     927     945      54     912     918     927      55
     912     957     960      19     912     957     963      20     906     912
     918      23     906     912     957      24    1005    1002    1008       1
    1002    1008    1014       3     996     993     999       8     984     993
     996      11     984     993     999      11     975     969    1002      13
     975     984     993      14     969     975     984      18     969    1002
    1005      19     969    1002    1008      20     963     969     975      23
     963     969    1002      24    1047    1044    1050       1    1044    1050
    1056       3    1032    1029    1035       1    1020    1014    1044      13
    1020    1029    1032      49    1020    1029    1035      50    1014    1020
    1029     114    1014    1044    1047      19    1014    1044    1050      20
    1008    1014    1020      23    1008    1014    1044      24    1092    1089
    1095       1    1089    1095    1101       3    1083    1080    1086       8
    1071    1080    1083      11    1071    1080    1086      11    1062    1056
    1089      13    1062    1071    1080      14    1056    1062    1071      18
    1056    1089    1092      19    1056    1089    1095      20    1050    1056
    1062      23    1050    1056    1089      24    1140    1137    1143       1
    1137    1143    1149       3    1113    1107    1125      25    1107    1101
    1137      27    1101    1107    1113      31    1101    1107    1125      31
    1101    1137    1140      19    1101    1137    1143      20    1095    1101
    1107      32    1095    1101    1137      24    1170    1167    1173       1
    1167    1173    1179       3    1155    1149    1167      56    1149    1167
    1170      19    1149    1167    1173      20    1143    1149    1155      59
    1143    1149    1167      24    1242    1239    1245       1    1239    1245
    1251       3    1221    1218    1230     116    1212    1218    1221     116
    1212    1218    1230     116    1203    1212    1218     121    1194    1203
    1212     123    1185    1179    1239      42    1185    1194    1203      41
    1179    1185    1194      45    1179    1239    1242      19    1179    1239
    1245      20    1173    1179    1185      46    1173    1179    1239      24
    1299    1296    1302       1    1296    1302    1308       3    1272    1266
    1284      25    1257    1251    1296      13    1257    1266    1272      54
    1257    1266    1284      54    1251    1257    1266      55    1251    1296
    1299      19    1251    1296    1302      20    1245    1251    1257      23
    1245    1251    1296      24    1344    1341    1347       1    1341    1347
    1353       3    1335    1332    1338       8    1323    1332    1335      11
    1323    1332    1338      11    1314    1308    1341      13    1314    1323
    1332      14    1308    1314    1323      18    1308    1341    1344      19
    1308    1341    1347      20    1302    1308    1314      23    1302    1308
    1341      24    1410    1407    1413       1    1407    1413    1419       3
    1377    1386    1395      40    1368    1377    1386      41    1359    1353
    1407      42    1359    1368    1377      41    1353    1359    1368      45
    1353    1407    1410      19    1353    1407    1413      20    1347    1353
    1359      46    1347    1353    1407      24    1455    1452    1458       1
    1452    1458    1464       3    1446    1443    1449       8    1434    1443
    1446      11    1434    1443    1449      11    1425    1419    1452      13
    1425    1434    1443      14    1419    1425    1434      18    1419    1452
    1455      19    1419    1452    1458      20    1413    1419    1425      23
    1413    1419    1452      24    1497    1494    1500       1    1494    1500
    1506       3    1482    1479    1485       1    1470    1464    1494      13
    1470    1479    1482      49    1470    1479    1485      50    1464    1470
    1479     114    1464    1494    1497      19    1464    1494    1500      20
    1458    1464    1470      23    1458    1464    1494      24    1527    1524
    1530       1    1524    1530    1536       3    1512    1506    1524      56
    1506    1524    1527      19    1506    1524    1530      20    1500    1506
    1512      59    1500    1506    1524      24    1572    1569    1575       1
    1569    1575    1581       3    1563    1560    1566       8    1551    1560
    1563      11    1551    1560    1566      11    1542    1536    1569      13
    1542    1551    1560      14    1536    1542    1551      18    1536    1569
    1572      19    1536    1569    1575      20    1530    1536    1542      23
    1530    1536    1569      24    1602    1599    1605       1    1599    1605
    1611       3    1596    3435    3426     124    1587    1581    1599      13
    1587    1596    3435     124    1581    1587    1596     128    1581    1599
    1602      19    1581    1599    1605      20    1575    1581    1587      23
    1575    1581    1599      24    1647    1644    1650       1    1644    1650
    1656       3    1638    1635    1641       8    1626    1635    1638      11
    1626    1635    1641      11    1617    1611    1644      13    1617    1626
    1635      14    1611    1617    1626      18    1611    1644    1647      19
    1611    1644    1650      20    1605    1611    1617      23    1605    1611
    1644      24    1677    1674    1680       1    1662    1656    1674      56
    1656    1674    1677      19    1656    1674    1680      20    1650    1656
    1662      59    1650    1656    1674      24    1704    1701    1707       1
    1701    1707    1713       3    1692    1701    1704       6    1692    1701
    1707       7    1770    1767    1773       1    1767    1773    1779       3
    1737    1746    1755      40    1728    1737    1746      41    1719    1713
    1767      42    1719    1728    1737      41    1713    1719    1728      45
    1713    1767    1770      19    1713    1767    1773      20    1707    1713
    1719      46    1707    1713    1767      24    1818    1815    1821       1
    1815    1821    1827       3    1791    1785    1803      25    1785    1779
    1815      27    1779    1785    1791      31    1779    1785    1803      31
    1779    1815    1818      19    1779    1815    1821      20    1773    1779
    1785      32    1773    1779    1815      24    1884    1881    1887       1
    1881    1887    1893       3    1851    1860    1869      40    1842    1851
    1860      41    1833    1827    1881      42    1833    1842    1851      41
    1827    1833    1842      45    1827    1881    1884      19    1827    1881
    1887      20    1821    1827    1833      46    1821    1827    1881      24
    1935    1932    1938       1    1932    1938    1944       3    1920    1917
    1923       1    1908    1917    1920      49    1908    1917    1923      50
    1899    1893    1932      13    1899    1908    1917      51    1893    1899
    1908      18    1893    1932    1935      19    1893    1932    1938      20
    1887    1893    1899      23    1887    1893    1932      24    1992    1989
    1995       1    1989    1995    2001       3    1965    1959    1977      25
    1950    1944    1989      13    1950    1959    1965      54    1950    1959
    1977      54    1944    1950    1959      55    1944    1989    1992      19
    1944    1989    1995      20    1938    1944    1950      23    1938    1944
    1989      24    2058    2055    2061       1    2055    2061    2067       3
    2025    2034    2043      40    2016    2025    2034      41    2007    2001
    2055      42    2007    2016    2025      41    2001    2007    2016      45
    2001    2055    2058      19    2001    2055    2061      20    1995    2001
    2007      46    1995    2001    2055      24    2088    2085    2091       1
    2085    2091    2097       3    2073    2067    2085      56    2067    2085
    2088      19    2067    2085    2091      20    2061    2067    2073      59
    2061    2067    2085      24    2154    2151    2157       1    2151    2157
    2163       3    2121    2130    2139      40    2112    2121    2130      41
    2103    2097    2151      42    2103    2112    2121      41    2097    2103
    2112      45    2097    2151    2154      19    2097    2151    2157      20
    2091    2097    2103      46    2091    2097    2151      24    2202    2199
    2205       1    2199    2205    2211       3    2175    2169    2187      25
    2169    2163    2199      27    2163    2169    2175      31    2163    2169
    2187      31    2163    2199    2202      19    2163    2199    2205      20
    2157    2163    2169      32    2157    2163    2199      24    2247    2244
    2250       1    2244    2250    2256       3    2238    2235    2241       8
    2226    2235    2238      11    2226    2235    2241      11    2217    2211
    2244      13    2217    2226    2235      14    2211    2217    2226      18
    2211    2244    2247      19    2211    2244    2250      20    2205    2211
    2217      23    2205    2211    2244      24    2292    2289    2295       1
    2289    2295    2301       3    2283    2280    2286       8    2271    2280
    2283      11    2271    2280    2286      11    2262    2256    2289      13
    2262    2271    2280      14    2256    2262    2271      18    2256    2289
    2292      19    2256    2289    2295      20    2250    2256    2262      23
    2250    2256    2289      24    2349    2346    2352       1    2346    2352
    2358       3    2322    2316    2334      25    2307    2301    2346      13
    2307    2316    2322      54    2307    2316    2334      54    2301    2307
    2316      55    2301    2346    2349      19    2301    2346    2352      20
    2295    2301    2307      23    2295    2301    2346      24    2415    2412
    2418       1    2412    2418    2424       3    2382    2391    2400      40
    2373    2382    2391      41    2364    2358    2412      42    2364    2373
    2382      41    2358    2364    2373      45    2358    2412    2415      19
    2358    2412    2418      20    2352    2358    2364      46    2352    2358
    2412      24    2448    2445    2451       1    2445    2451    2457       3
    2430    2424    2445      13    2424    2430    2439     131    2424    2445
    2448      19    2424    2445    2451      20    2418    2424    2430      23
    2418    2424    2445      24    2514    2511    2517       1    2511    2517
    2523       3    2481    2490    2499      40    2472    2481    2490      41
    2463    2457    2511      42    2463    2472    2481      41    2457    2463
    2472      45    2457    2511    2514      19    2457    2511    2517      20
    2451    2457    2463      46    2451    2457    2511      24    2571    2568
    2574       1    2568    2574    2586      60    2544    2538    2556      25
    2529    2523    2568      13    2529    2538    2544      54    2529    2538
    2556      54    2523    2529    2538      55    2523    2568    2571      19
    2523    2568    2574      20    2517    2523    2529      23    2517    2523
    2568      24    2592    2601    2604      64    2586    2580    2610      66
    2586    2592    2601      68    2583    2580    2586      69    2583    2580
    2610       1    2580    2586    2592      71    2580    2610    2616       3
    2574    2586    2580      73    2574    2586    2592      75    2658    2655
    2661       1    2655    2661    2667       3    2640    2646    2649     101
    2634    2631    2649     103    2634    2640    2646     105    2631    2634
    2640     107    2631    2649    2646     108    2622    2616    2655      56
    2622    2631    2634     111    2622    2631    2649     112    2616    2622
    2631     113    2616    2655    2658      19    2616    2655    2661      20
    2610    2616    2622      59    2610    2616    2655      24    2715    2712
    2718       1    2712    2718    2724       3    2688    2682    2700      25
    2673    2667    2712      13    2673    2682    2688      54    2673    2682
    2700      54    2667    2673    2682      55    2667    2712    2715      19
    2667    2712    2718      20    2661    2667    2673      23    2661    2667
    2712      24    2781    2778    2784       1    2778    2784    2790       3
    2748    2757    2766      40    2739    2748    2757      41    2730    2724
    2778      42    2730    2739    2748      41    2724    2730    2739      45
    2724    2778    2781      19    2724    2778    2784      20    2718    2724
    2730      46    2718    2724    2778      24    2823    2820    2826       1
    2820    2826    2832       3    2808    2805    2811       1    2796    2790
    2820      13    2796    2805    2808      49    2796    2805    2811      50
    2790    2796    2805     114    2790    2820    2823      19    2790    2820
    2826      20    2784    2790    2796      23    2784    2790    2820      24
    2889    2886    2892       1    2886    2892    2898       3    2856    2865
    2874      40    2847    2856    2865      41    2838    2832    2886      42
    2838    2847    2856      41    2832    2838    2847      45    2832    2886
    2889      19    2832    2886    2892      20    2826    2832    2838      46
    2826    2832    2886      24    2937    2934    2940       1    2934    2940
    2946       3    2910    2904    2922      25    2904    2898    2934      27
    2898    2904    2910      31    2898    2904    2922      31    2898    2934
    2937      19    2898    2934    2940      20    2892    2898    2904      32
    2892    2898    2934      24    2967    2964    2970       1    2964    2970
    2976       3    2952    2946    2964      56    2946    2964    2967      19
    2946    2964    2970      20    2940    2946    2952      59    2940    2946
    2964      24    3039    3036    3042       1    3036    3042    3048       3
    3018    3015    3027     116    3009    3015    3018     116    3009    3015
    3027     116    3000    3009    3015     121    2991    3000    3009     123
    2982    2976    3036      42    2982    2991    3000      41    2976    2982
    2991      45    2976    3036    3039      19    2976    3036    3042      20
    2970    2976    2982      46    2970    2976    3036      24    3096    3093
    3099       1    3093    3099    3105       3    3069    3063    3081      25
    3054    3048    3093      13    3054    3063    3069      54    3054    3063
    3081      54    3048    3054    3063      55    3048    3093    3096      19
    3048    3093    3099      20    3042    3048    3054      23    3042    3048
    3093      24    3162    3159    3165       1    3159    3165    3171       3
    3129    3138    3147      40    3120    3129    3138      41    3111    3105
    3159      42    3111    3120    3129      41    3105    3111    3120      45
    3105    3159    3162      19    3105    3159    3165      20    3099    3105
    3111      46    3099    3105    3159      24    3228    3225    3231       1
    3225    3231    3237       3    3195    3204    3213      40    3186    3195
    3204      41    3177    3171    3225      42    3177    3186    3195      41
    3171    3177    3186      45    3171    3225    3228      19    3171    3225
    3231      20    3165    3171    3177      46    3165    3171    3225      24
    3294    3291    3297       1    3291    3297    3303       3    3261    3270
    3279      40    3252    3261    3270      41    3243    3237    3291      42
    3243    3252    3261      41    3237    3243    3252      45    3237    3291
    3294      19    3237    3291    3297      20    3231    3237    3243      46
    3231    3237    3291      24    3336    3333    3339       1    3333    3339
    3345       3    3321    3318    3324       1    3309    3303    3333      13
    3309    3318    3321      49    3309    3318    3324      50    3303    3309
    3318     114    3303    3333    3336      19    3303    3333    3339      20
    3297    3303    3309      23    3297    3303    3333      24    3366    3363
    3369       1    3363    3369    3375       3    3351    3345    3363      56
    3345    3363    3366      19    3345    3363    3369      20    3339    3345
    3351      59    3339    3345    3363      24    3411    3408    3414       1
    3408    3414    3420       3    3402    3399    3405       8    3390    3399
    3402      11    3390    3399    3405      11    3381    3375    3408      13
    3381    3390    3399      14    3375    3381    3390      18    3375    3408
    3411      19    3375    3408    3414      20    3369    3375    3381      23
    3369    3375    3408      24    3441    3438    3444       1    3438    3444
    3450       3    3426    3420    3438      13    3420    3426    3435     128
    3420    3438    3441      19    3420    3438    3444      20    3414    3420
    3426      23    3414    3420    3438      24    3507    3504    3510       1
    3504    3510    3516       3    3474    3483    3492      40    3465    3474
    3483      41    3456    3450    3504      42    3456    3465    3474      41
    3450    3456    3465      45    3450    3504    3507      19    3450    3504
    3510      20    3444    3450    3456      46    3444    3450    3504      24
    3537    3534    3540       1    3522    3516    3534      56    3516    3534
    3537      19    3516    3534    3540      20    3510    3516    3522      59
    3510    3516    3534      24
%FLAG DIHEDRALS_INC_HYDROGEN                                                    
%FORMAT(10I8)                                                                   
      15      12      18      21       1      15      12     -18      21       2
      12      18      24      27       3       9       3      12      15       7
       9       3     -12      15       3       9       3     -12      15       8
       9       3      12      18       3       6       3      12      15       7
       6       3     -12      15       3       6       3     -12      15       8
       6       3      12      18       3       3      12      18      21       2
       0       3      12      15       7       0       3     -12      15       3
       0       3     -12      15       8       0       3      12      18       3
      60      57      63      66       1      60      57     -63      66       2
      57      63      69      72       3      45      39      48      51       3
      45      39      48      54       3      42      39      48      51       3
      42      39      48      54       3      36      30      24      57      13
      36      30      39      42      14      36      30      39      45      14
      36      30      39      48      13      33      30      24      57      13
      33      30      39      42      14      33      30      39      45      14
      33      30      39      48      13      27      24      30      33      13
      27      24      30      36      13      27      24      30      39      13
      27      24      57      60       4      27      24     -57      60       3
      27      24     -57      60      17      27      24      57      63       3
      24      30      39      42      18      24      30      39      45      18
      24      57      63      66       2      21      18      24      27       3
      21      18      24      30       3      21      18      24      57       3
      18      24      30      33      13      18      24      30      36      13
     108     105     111     114       1     108     105    -111     114       2
     105     111     117     120       3      90      81      75      93      18
      87      81      75      93      18      84      81      75      93      18
      81      75      93      96      18      81      75      93      99      18
      81      75      93     102      18      78      75      69     105      13
      78      75      81      84      14      78      75      81      87      14
      78      75      81      90      14      78      75      93      96      14
      78      75      93      99      14      78      75      93     102      14
      72      69      75      78      13      72      69      75      81      13
      72      69      75      93      13      72      69     105     108       4
      72      69    -105     108       3      72      69    -105     108      17
      72      69     105     111       3      69      75      81      84      18
      69      75      81      87      18      69      75      81      90      18
      69      75      93      96      18      69      75      93      99      18
      69      75      93     102      18      69     105     111     114       2
      66      63      69      72       3      66      63      69      75       3
      66      63      69     105       3      63      69      75      78      13
     174     171     177     180       1     174     171    -177     180       2
     171     177     183     186       3     156     150     159     162      13
     156     150     159     165      13     156     150     159     168      13
     153     150     159     162      13     153     150     159     165      13
     153     150     159     168      13     147     141     150     153      13
     147     141     150     156      13     147     141     150     159      13
     144     141     150     153      13     144     141     150     156      13
     144     141     150     159      13     141     150     159     162      13
     141     150     159     165      13     141     150     159     168      13
     138     132     141     144      14     138     132     141     147      14
     138     132     141     150      18     135     132     141     144      14
     135     132     141     147      14     135     132     141     150      18
     132     141     150     153      13     132     141     150     156      13
     129     123     117     171      13     129     123     132     135      14
     129     123     132     138      14     129     123     132     141      18
     126     123     117     171      13     126     123     132     135      14
     126     123     132     138      14     126     123     132     141      18
     123     132     141     144      18     123     132     141     147      18
     120     117     123     126      13     120     117     123     129      13
     120     117     123     132      13     120     117     171     174       4
     120     117    -171     174       3     120     117    -171     174      17
     120     117     171     177       3     117     123     132     135      18
     117     123     132     138      18     117     171     177     180       2
     114     111     117     120       3     114     111     117     123       3
     114     111     117     171       3     111     117     123     126      13
     111     117     123     129      13     225     222     228     231       1
     225     222    -228     231       2     222     228     234     237       3
     210     207     213     216       1     210     207    -213     216       2
     210     207     213     219       1     210     207    -213     219       2
     204     198     207     210       7     204     198    -207     210       3
     204     198    -207     210       8     204     198     207     213       3
     201     198     207     210       7     201     198    -207     210       3
     201     198    -207     210       8     201     198     207     213       3
     198     207     213     216       2     198     207     213     219       2
     195     189     183     222      13     195     189     198     201      14
     195     189     198     204      14     195     189     198     207      13
     192     189     183     222      13     192     189     198     201      14
     192     189     198     204      14     192     189     198     207      13
     186     183     189     192      13     186     183     189     195      13
     186     183     189     198      13     186     183     222     225       4
     186     183    -222     225       3     186     183    -222     225      17
     186     183     222     228       3     183     189     198     201      18
     183     189     198     204      18     183     222     228     231       2
     180     177     183     186       3     180     177     183     189       3
     180     177     183     222       3     177     183     189     192      13
     177     183     189     195      13     282     279     285     288       1
     282     279    -285     288       2     279     285     291     294       3
     264     255     249     267      18     261     255     249     267      18
     258     255     249     267      18     255     249     267     270      18
     255     249     267     273      18     255     249     267     276      18
     252     249     255     258      14     252     249     255     261      14
     252     249     255     264      14     252     249     267     270      14
     252     249     267     273      14     252     249     267     276      14
     246     240     234     279      13     246     240     249     252      14
     246     240     249     255      18     246     240     249     267      18
     243     240     234     279      13     243     240     249     252      14
     243     240     249     255      18     243     240     249     267      18
     240     249     255     258      18     240     249     255     261      18
     240     249     255     264      18     240     249     267     270      18
     240     249     267     273      18     240     249     267     276      18
     237     234     240     243      13     237     234     240     246      13
     237     234     240     249      13     237     234     279     282       4
     237     234    -279     282       3     237     234    -279     282      17
     237     234     279     285       3     234     240     249     252      18
     234     279     285     288       2     231     228     234     237       3
     231     228     234     240       3     231     228     234     279       3
     228     234     240     243      13     228     234     240     246      13
     327     324     330     333       1     327     324    -330     333       2
     324     330     336     339       3     312     306     315     318       3
     312     306     315     321       3     309     306     315     318       3
     309     306     315     321       3     303     297     291     324      13
     303     297     306     309      14     303     297     306     312      14
     303     297     306     315      13     300     297     291     324      13
     300     297     306     309      14     300     297     306     312      14
     300     297     306     315      13     294     291     297     300      13
     294     291     297     303      13     294     291     297     306      13
     294     291     324     327       4     294     291    -324     327       3
     294     291    -324     327      17     294     291     324     330       3
     291     297     306     309      18     291     297     306     312      18
     291     324     330     333       2     288     285     291     294       3
     288     285     291     297       3     288     285     291     324       3
     285     291     297     300      13     285     291     297     303      13
     357     354     360     363       1     357     354    -360     363       2
     354     360     366     369       3     351     342     336     354      13
     348     342     336     354      13     345     342     336     354      13
     339     336     342     345      13     339     336     342     348      13
     339     336     342     351      13     339     336     354     357       4
     339     336    -354     357       3     339     336    -354     357      17
     339     336     354     360       3     336     354     360     363       2
     333     330     336     339       3     333     330     336     342       3
     333     330     336     354       3     330     336     342     345      13
     330     336     342     348      13     330     336     342     351      13
     402     399     405     408       1     402     399    -405     408       2
     399     405     411     414       3     387     381     390     393       3
     387     381     390     396       3     384     381     390     393       3
     384     381     390     396       3     378     372     366     399      13
     378     372     381     384      14     378     372     381     387      14
     378     372     381     390      13     375     372     366     399      13
     375     372     381     384      14     375     372     381     387      14
     375     372     381     390      13     369     366     372     375      13
     369     366     372     378      13     369     366     372     381      13
     369     366     399     402       4     369     366    -399     402       3
     369     366    -399     402      17     369     366     399     405       3
     366     372     381     384      18     366     372     381     387      18
     366     399     405     408       2     363     360     366     369       3
     363     360     366     372       3     363     360     366     399       3
     360     366     372     375      13     360     366     372     378      13
     450     447     453     456       1     450     447    -453     456       2
     447     453     459     462       3     432     423     417     435      18
     429     423     417     435      18     426     423     417     435      18
     423     417     435     438      18     423     417     435     441      18
     423     417     435     444      18     420     417     411     447      13
     420     417     423     426      14     420     417     423     429      14
     420     417     423     432      14     420     417     435     438      14
     420     417     435     441      14     420     417     435     444      14
     414     411     417     420      13     414     411     417     423      13
     414     411     417     435      13     414     411     447     450       4
     414     411    -447     450       3     414     411    -447     450      17
     414     411     447     453       3     411     417     423     426      18
     411     417     423     429      18     411     417     423     432      18
     411     417     435     438      18     411     417     435     441      18
     411     417     435     444      18     411     447     453     456       2
     408     405     411     414       3     408     405     411     417       3
     408     405     411     447       3     405     411     417     420      13
     495     492     498     501       1     495     492    -498     501       2
     492     498     504     507       3     480     474     483     486       3
     480     474     483     489       3     477     474     483     486       3
     477     474     483     489       3     471     465     459     492      13
     471     465     474     477      14     471     465     474     480      14
     471     465     474     483      13     468     465     459     492      13
     468     465     474     477      14     468     465     474     480      14
     468     465     474     483      13     462     459     465     468      13
     462     459     465     471      13     462     459     465     474      13
     462     459     492     495       4     462     459    -492     495       3
     462     459    -492     495      17     462     459     492     498       3
     459     465     474     477      18     459     465     474     480      18
     459     492     498     501       2     456     453     459     462       3
     456     453     459     465       3     456     453     459     492       3
     453     459     465     468      13     453     459     465     471      13
     540     537     543     546       1     540     537    -543     546       2
     537     543     549     552       3     525     519     528     531       3
     525     519     528     534       3     522     519     528     531       3
     522     519     528     534       3     516     510     504     537      13
     516     510     519     522      14     516     510     519     525      14
     516     510     519     528      13     513     510     504     537      13
     513     510     519     522      14     513     510     519     525      14
     513     510     519     528      13     507     504     510     513      13
     507     504     510     516      13     507     504     510     519      13
     507     504     537     540       4     507     504    -537     540       3
     507     504    -537     540      17     507     504     537     543       3
     504     510     519     522      18     504     510     519     525      18
     504     537     543     546       2     501     498     504     507       3
     501     498     504     510       3     501     498     504     537       3
     498     504     510     513      13     498     504     510     516      13
     597     594     600     603       1     597     594    -600     603       2
     594     600     606     609       3     579     570     564     582      18
     576     570     564     582      18     573     570     564     582      18
     570     564     582     585      18     570     564     582     588      18
     570     564     582     591      18     567     564     570     573      14
     567     564     570     576      14     567     564     570     579      14
     567     564     582     585      14     567     564     582     588      14
     567     564     582     591      14     561     555     549     594      13
     561     555     564     567      14     561     555     564     570      18
     561     555     564     582      18     558     555     549     594      13
     558     555     564     567      14     558     555     564     570      18
     558     555     564     582      18     555     564     570     573      18
     555     564     570     576      18     555     564     570     579      18
     555     564     582     585      18     555     564     582     588      18
     555     564     582     591      18     552     549     555     558      13
     552     549     555     561      13     552     549     555     564      13
     552     549     594     597       4     552     549    -594     597       3
     552     549    -594     597      17     552     549     594     600       3
     549     555     564     567      18     549     594     600     603       2
     546     543     549     552       3     546     543     549     555       3
     546     543     549     594       3     543     549     555     558      13
     543     549     555     561      13     642     639     645     648       1
     642     639    -645     648       2     639     645     657     660       3
     627     621     630     633       3     627     621     630     636       3
     624     621     630     633       3     624     621     630     636       3
     618     612     606     639      13     618     612     621     624      14
     618     612     621     627      14     618     612     621     630      13
     615     612     606     639      13     615     612     621     624      14
     615     612     621     627      14     615     612     621     630      13
     609     606     612     615      13     609     606     612     618      13
     609     606     612     621      13     609     606     639     642       4
     609     606    -639     642       3     609     606    -639     642      17
     609     606     639     645       3     606     612     621     624      18
     606     612     621     627      18     606     639     645     648       2
     603     600     606     609       3     603     600     606     612       3
     603     600     606     639       3     600     606     612     615      13
     600     606     612     618      13     669     663     672     675      27
     666     663     672     675      27     663     672     675     678      27
     660     657     651     681       3     660     657     663     666      58
     660     657     663     669      58     660     657     663     672      13
     657     651     681     684       2     654     651     657     660      59
     654     651    -657     660      60     654     651     681     684       1
     654     651    -681     684       2     651     657     663     666      13
     651     657     663     669      13     651     681     687     690       3
     648     645     657     651       3     648     645     657     660       3
     648     645     657     663       3     645     657     663     666      13
     645     657     663     669      13     723     720     726     729       1
     723     720    -726     729       2     720     726     732     735       3
     708     702     711     714       3     708     702     711     717       3
     705     702     711     714       3     705     702     711     717       3
     699     693     687     720      13     699     693     702     705      14
     699     693     702     708      14     699     693     702     711      13
     696     693     687     720      13     696     693     702     705      14
     696     693     702     708      14     696     693     702     711      13
     690     687     693     696      13     690     687     693     699      13
     690     687     693     702      13     690     687     720     723       4
     690     687    -720     723       3     690     687    -720     723      17
     690     687     720     726       3     687     693     702     705      18
     687     693     702     708      18     687     720     726     729       2
     684     681     687     690       3     684     681     687     693       3
     684     681     687     720       3     681     687     693     696      13
     681     687     693     699      13     780     777     783     786       1
     780     777    -783     786       2     777     783     789     792       3
     762     753     747     765      18     759     753     747     765      18
     756     753     747     765      18     753     747     765     768      18
     753     747     765     771      18     753     747     765     774      18
     750     747     753     756      14     750     747     753     759      14
     750     747     753     762      14     750     747     765     768      14
     750     747     765     771      14     750     747     765     774      14
     744     738     732     777      13     744     738     747     750      14
     744     738     747     753      18     744     738     747     765      18
     741     738     732     777      13     741     738     747     750      14
     741     738     747     753      18     741     738     747     765      18
     738     747     753     756      18     738     747     753     759      18
     738     747     753     762      18     738     747     765     768      18
     738     747     765     771      18     738     747     765     774      18
     735     732     738     741      13     735     732     738     744      13
     735     732     738     747      13     735     732     777     780       4
     735     732    -777     780       3     735     732    -777     780      17
     735     732     777     783       3     732     738     747     750      18
     732     777     783     786       2     729     726     732     735       3
     729     726     732     738       3     729     726     732     777       3
     726     732     738     741      13     726     732     738     744      13
     852     849     855     858       1     852     849    -855     858       2
     849     855     861     864       3     837     834     840     843      65
     837     834     840     846      65     831     828     834     837      65
     831     828     834     840      65     828     834     840     843      65
     825     822     819     846      65     825     822     828     831      65
     825     822     828     834      65     822     828     834     837      65
     819     822     828     831      65     819     846     840     843      67
     816     813     819     822      68     816     813     819     846      68
     813     819     822     825      65     810     807     804     846      69
     810     807     813     816      70     810     807     813     819      70
     804     807     813     816      70     804     846     840     843      67
     801     795     789     849      13     801     795     804     807       3
     801     795     804     846       3     798     795     789     849      13
     798     795     804     807       3     798     795     804     846       3
     795     804     807     810      69     792     789     795     798      13
     792     789     795     801      13     792     789     795     804      13
     792     789     849     852       4     792     789    -849     852       3
     792     789    -849     852      17     792     789     849     855       3
     789     849     855     858       2     786     783     789     792       3
     786     783     789     795       3     786     783     789     849       3
     783     789     795     798      13     783     789     795     801      13
     903     900     906     909       1     903     900    -906     909       2
     900     906     912     915       3     888     885     891     894      83
     885     891     894     897      85     882     879     876     894      84
     882     879     885     888      86     882     879     885     891      86
     879     876     894     897      87     876     879     885     888      86
     873     867     861     900      13     873     867     876     879       3
     873     867     876     894       3     870     867     861     900      13
     870     867     876     879       3     870     867     876     894       3
     867     876     879     882      84     867     876     894     897      87
     864     861     867     870      13     864     861     867     873      13
     864     861     867     876      13     864     861     900     903       4
     864     861    -900     903       3     864     861    -900     903      17
     864     861     900     906       3     861     900     906     909       2
     858     855     861     864       3     858     855     861     867       3
     858     855     861     900       3     855     861     867     870      13
     855     861     867     873      13     960     957     963     966       1
     960     957    -963     966       2     957     963     969     972       3
     942     933     927     945      18     939     933     927     945      18
     936     933     927     945      18     933     927     945     948      18
     933     927     945     951      18     933     927     945     954      18
     930     927     933     936      14     930     927     933     939      14
     930     927     933     942      14     930     927     945     948      14
     930     927     945     951      14     930     927     945     954      14
     924     918     912     957      13     924     918     927     930      14
     924     918     927     933      18     924     918     927     945      18
     921     918     912     957      13     921     918     927     930      14
     921     918     927     933      18     921     918     927     945      18
     918     927     933     936      18     918     927     933     939      18
     918     927     933     942      18     918     927     945     948      18
     918     927     945     951      18     918     927     945     954      18
     915     912     918     921      13     915     912     918     924      13
     915     912     918     927      13     915     912     957     960       4
     915     912    -957     960       3     915     912    -957     960      17
     915     912     957     963       3     912     918     927     930      18
     912     957     963     966       2     909     906     912     915       3
     909     906     912     918       3     909     906     912     957       3
     906     912     918     921      13     906     912     918     924      13
    1005    1002    1008    1011       1    1005    1002   -1008    1011       2
    1002    1008    1014    1017       3     990     984     993     996       3
     990     984     993     999       3     987     984     993     996       3
     987     984     993     999       3     981     975     969    1002      13
     981     975     984     987      14     981     975     984     990      14
     981     975     984     993      13     978     975     969    1002      13
     978     975     984     987      14     978     975     984     990      14
     978     975     984     993      13     972     969     975     978      13
     972     969     975     981      13     972     969     975     984      13
     972     969    1002    1005       4     972     969   -1002    1005       3
     972     969   -1002    1005      17     972     969    1002    1008       3
     969     975     984     987      18     969     975     984     990      18
     969    1002    1008    1011       2     966     963     969     972       3
     966     963     969     975       3     966     963     969    1002       3
     963     969     975     978      13     963     969     975     981      13
    1047    1044    1050    1053       1    1047    1044   -1050    1053       2
    1044    1050    1056    1059       3    1032    1029    1035    1038       1
    1032    1029   -1035    1038       2    1032    1029    1035    1041       1
    1032    1029   -1035    1041       2    1026    1020    1014    1044      13
    1026    1020    1029    1032       7    1026    1020   -1029    1032       3
    1026    1020   -1029    1032       8    1026    1020    1029    1035       3
    1023    1020    1014    1044      13    1023    1020    1029    1032       7
    1023    1020   -1029    1032       3    1023    1020   -1029    1032       8
    1023    1020    1029    1035       3    1020    1029    1035    1038       2
    1020    1029    1035    1041       2    1017    1014    1020    1023      13
    1017    1014    1020    1026      13    1017    1014    1020    1029      13
    1017    1014    1044    1047       4    1017    1014   -1044    1047       3
    1017    1014   -1044    1047      17    1017    1014    1044    1050       3
    1014    1044    1050    1053       2    1011    1008    1014    1017       3
    1011    1008    1014    1020       3    1011    1008    1014    1044       3
    1008    1014    1020    1023      13    1008    1014    1020    1026      13
    1092    1089    1095    1098       1    1092    1089   -1095    1098       2
    1089    1095    1101    1104       3    1077    1071    1080    1083       3
    1077    1071    1080    1086       3    1074    1071    1080    1083       3
    1074    1071    1080    1086       3    1068    1062    1056    1089      13
    1068    1062    1071    1074      14    1068    1062    1071    1077      14
    1068    1062    1071    1080      13    1065    1062    1056    1089      13
    1065    1062    1071    1074      14    1065    1062    1071    1077      14
    1065    1062    1071    1080      13    1059    1056    1062    1065      13
    1059    1056    1062    1068      13    1059    1056    1062    1071      13
    1059    1056    1089    1092       4    1059    1056   -1089    1092       3
    1059    1056   -1089    1092      17    1059    1056    1089    1095       3
    1056    1062    1071    1074      18    1056    1062    1071    1077      18
    1056    1089    1095    1098       2    1053    1050    1056    1059       3
    1053    1050    1056    1062       3    1053    1050    1056    1089       3
    1050    1056    1062    1065      13    1050    1056    1062    1068      13
    1140    1137    1143    1146       1    1140    1137   -1143    1146       2
    1137    1143    1149    1152       3    1122    1113    1107    1125      18
    1119    1113    1107    1125      18    1116    1113    1107    1125      18
    1113    1107    1125    1128      18    1113    1107    1125    1131      18
    1113    1107    1125    1134      18    1110    1107    1101    1137      13
    1110    1107    1113    1116      14    1110    1107    1113    1119      14
    1110    1107    1113    1122      14    1110    1107    1125    1128      14
    1110    1107    1125    1131      14    1110    1107    1125    1134      14
    1104    1101    1107    1110      13    1104    1101    1107    1113      13
    1104    1101    1107    1125      13    1104    1101    1137    1140       4
    1104    1101   -1137    1140       3    1104    1101   -1137    1140      17
    1104    1101    1137    1143       3    1101    1107    1113    1116      18
    1101    1107    1113    1119      18    1101    1107    1113    1122      18
    1101    1107    1125    1128      18    1101    1107    1125    1131      18
    1101    1107    1125    1134      18    1101    1137    1143    1146       2
    1098    1095    1101    1104       3    1098    1095    1101    1107       3
    1098    1095    1101    1137       3    1095    1101    1107    1110      13
    1170    1167    1173    1176       1    1170    1167   -1173    1176       2
    1167    1173    1179    1182       3    1164    1155    1149    1167      13
    1161    1155    1149    1167      13    1158    1155    1149    1167      13
    1152    1149    1155    1158      13    1152    1149    1155    1161      13
    1152    1149    1155    1164      13    1152    1149    1167    1170       4
    1152    1149   -1167    1170       3    1152    1149   -1167    1170      17
    1152    1149    1167    1173       3    1149    1167    1173    1176       2
    1146    1143    1149    1152       3    1146    1143    1149    1155       3
    1146    1143    1149    1167       3    1143    1149    1155    1158      13
    1143    1149    1155    1161      13    1143    1149    1155    1164      13
    1242    1239    1245    1248       1    1242    1239   -1245    1248       2
    1239    1245    1251    1254       3    1227    1221    1218    1230      85
    1227    1221   -1218    1230       6    1224    1221    1218    1230      85
    1224    1221   -1218    1230       6    1221    1218    1230    1233      85
    1221    1218   -1230    1233       6    1221    1218    1230    1236      85
    1221    1218   -1230    1236       6    1215    1212    1218    1221      85
    1215    1212   -1218    1221       6    1215    1212    1218    1230      85
    1215    1212   -1218    1230       6    1212    1218    1221    1224      85
    1212    1218   -1221    1224       6    1212    1218    1221    1227      85
    1212    1218   -1221    1227       6    1212    1218    1230    1233      85
    1212    1218   -1230    1233       6    1212    1218    1230    1236      85
    1212    1218   -1230    1236       6    1209    1203    1212    1215       5
    1209    1203    1212    1218       5    1206    1203    1212    1215       5
    1206    1203    1212    1218       5    1200    1194    1203    1206      13
    1200    1194    1203    1209      13    1200    1194    1203    1212      13
    1197    1194    1203    1206      13    1197    1194    1203    1209      13
    1197    1194    1203    1212      13    1194    1203    1212    1215       5
    1191    1185    1179    1239      13    1191    1185    1194    1197      14
    1191    1185    1194    1200      14    1191    1185    1194    1203      18
    1188    1185    1179    1239      13    1188    1185    1194    1197      14
    1188    1185    1194    1200      14    1188    1185    1194    1203      18
    1185    1194    1203    1206      13    1185    1194    1203    1209      13
    1182    1179    1185    1188      13    1182    1179    1185    1191      13
    1182    1179    1185    1194      13    1182    1179    1239    1242       4
    1182    1179   -1239    1242       3    1182    1179   -1239    1242      17
    1182    1179    1239    1245       3    1179    1185    1194    1197      18
    1179    1185    1194    1200      18    1179    1239    1245    1248       2
    1176    1173    1179    1182       3    1176    1173    1179    1185       3
    1176    1173    1179    1239       3    1173    1179    1185    1188      13
    1173    1179    1185    1191      13    1299    1296    1302    1305       1
    1299    1296   -1302    1305       2    1296    1302    1308    1311       3
    1281    1272    1266    1284      18    1278    1272    1266    1284      18
    1275    1272    1266    1284      18    1272    1266    1284    1287      18
    1272    1266    1284    1290      18    1272    1266    1284    1293      18
    1269    1266    1272    1275      14    1269    1266    1272    1278      14
    1269    1266    1272    1281      14    1269    1266    1284    1287      14
    1269    1266    1284    1290      14    1269    1266    1284    1293      14
    1263    1257    1251    1296      13    1263    1257    1266    1269      14
    1263    1257    1266    1272      18    1263    1257    1266    1284      18
    1260    1257    1251    1296      13    1260    1257    1266    1269      14
    1260    1257    1266    1272      18    1260    1257    1266    1284      18
    1257    1266    1272    1275      18    1257    1266    1272    1278      18
    1257    1266    1272    1281      18    1257    1266    1284    1287      18
    1257    1266    1284    1290      18    1257    1266    1284    1293      18
    1254    1251    1257    1260      13    1254    1251    1257    1263      13
    1254    1251    1257    1266      13    1254    1251    1296    1299       4
    1254    1251   -1296    1299       3    1254    1251   -1296    1299      17
    1254    1251    1296    1302       3    1251    1257    1266    1269      18
    1251    1296    1302    1305       2    1248    1245    1251    1254       3
    1248    1245    1251    1257       3    1248    1245    1251    1296       3
    1245    1251    1257    1260      13    1245    1251    1257    1263      13
    1344    1341    1347    1350       1    1344    1341   -1347    1350       2
    1341    1347    1353    1356       3    1329    1323    1332    1335       3
    1329    1323    1332    1338       3    1326    1323    1332    1335       3
    1326    1323    1332    1338       3    1320    1314    1308    1341      13
    1320    1314    1323    1326      14    1320    1314    1323    1329      14
    1320    1314    1323    1332      13    1317    1314    1308    1341      13
    1317    1314    1323    1326      14    1317    1314    1323    1329      14
    1317    1314    1323    1332      13    1311    1308    1314    1317      13
    1311    1308    1314    1320      13    1311    1308    1314    1323      13
    1311    1308    1341    1344       4    1311    1308   -1341    1344       3
    1311    1308   -1341    1344      17    1311    1308    1341    1347       3
    1308    1314    1323    1326      18    1308    1314    1323    1329      18
    1308    1341    1347    1350       2    1305    1302    1308    1311       3
    1305    1302    1308    1314       3    1305    1302    1308    1341       3
    1302    1308    1314    1317      13    1302    1308    1314    1320      13
    1410    1407    1413    1416       1    1410    1407   -1413    1416       2
    1407    1413    1419    1422       3    1392    1386    1395    1398      13
    1392    1386    1395    1401      13    1392    1386    1395    1404      13
    1389    1386    1395    1398      13    1389    1386    1395    1401      13
    1389    1386    1395    1404      13    1383    1377    1386    1389      13
    1383    1377    1386    1392      13    1383    1377    1386    1395      13
    1380    1377    1386    1389      13    1380    1377    1386    1392      13
    1380    1377    1386    1395      13    1377    1386    1395    1398      13
    1377    1386    1395    1401      13    1377    1386    1395    1404      13
    1374    1368    1377    1380      14    1374    1368    1377    1383      14
    1374    1368    1377    1386      18    1371    1368    1377    1380      14
    1371    1368    1377    1383      14    1371    1368    1377    1386      18
    1368    1377    1386    1389      13    1368    1377    1386    1392      13
    1365    1359    1353    1407      13    1365    1359    1368    1371      14
    1365    1359    1368    1374      14    1365    1359    1368    1377      18
    1362    1359    1353    1407      13    1362    1359    1368    1371      14
    1362    1359    1368    1374      14    1362    1359    1368    1377      18
    1359    1368    1377    1380      18    1359    1368    1377    1383      18
    1356    1353    1359    1362      13    1356    1353    1359    1365      13
    1356    1353    1359    1368      13    1356    1353    1407    1410       4
    1356    1353   -1407    1410       3    1356    1353   -1407    1410      17
    1356    1353    1407    1413       3    1353    1359    1368    1371      18
    1353    1359    1368    1374      18    1353    1407    1413    1416       2
    1350    1347    1353    1356       3    1350    1347    1353    1359       3
    1350    1347    1353    1407       3    1347    1353    1359    1362      13
    1347    1353    1359    1365      13    1455    1452    1458    1461       1
    1455    1452   -1458    1461       2    1452    1458    1464    1467       3
    1440    1434    1443    1446       3    1440    1434    1443    1449       3
    1437    1434    1443    1446       3    1437    1434    1443    1449       3
    1431    1425    1419    1452      13    1431    1425    1434    1437      14
    1431    1425    1434    1440      14    1431    1425    1434    1443      13
    1428    1425    1419    1452      13    1428    1425    1434    1437      14
    1428    1425    1434    1440      14    1428    1425    1434    1443      13
    1422    1419    1425    1428      13    1422    1419    1425    1431      13
    1422    1419    1425    1434      13    1422    1419    1452    1455       4
    1422    1419   -1452    1455       3    1422    1419   -1452    1455      17
    1422    1419    1452    1458       3    1419    1425    1434    1437      18
    1419    1425    1434    1440      18    1419    1452    1458    1461       2
    1416    1413    1419    1422       3    1416    1413    1419    1425       3
    1416    1413    1419    1452       3    1413    1419    1425    1428      13
    1413    1419    1425    1431      13    1497    1494    1500    1503       1
    1497    1494   -1500    1503       2    1494    1500    1506    1509       3
    1482    1479    1485    1488       1    1482    1479   -1485    1488       2
    1482    1479    1485    1491       1    1482    1479   -1485    1491       2
    1476    1470    1464    1494      13    1476    1470    1479    1482       7
    1476    1470   -1479    1482       3    1476    1470   -1479    1482       8
    1476    1470    1479    1485       3    1473    1470    1464    1494      13
    1473    1470    1479    1482       7    1473    1470   -1479    1482       3
    1473    1470   -1479    1482       8    1473    1470    1479    1485       3
    1470    1479    1485    1488       2    1470    1479    1485    1491       2
    1467    1464    1470    1473      13    1467    1464    1470    1476      13
    1467    1464    1470    1479      13    1467    1464    1494    1497       4
    1467    1464   -1494    1497       3    1467    1464   -1494    1497      17
    1467    1464    1494    1500       3    1464    1494    1500    1503       2
    1461    1458    1464    1467       3    1461    1458    1464    1470       3
    1461    1458    1464    1494       3    1458    1464    1470    1473      13
    1458    1464    1470    1476      13    1527    1524    1530    1533       1
    1527    1524   -1530    1533       2    1524    1530    1536    1539       3
    1521    1512    1506    1524      13    1518    1512    1506    1524      13
    1515    1512    1506    1524      13    1509    1506    1512    1515      13
    1509    1506    1512    1518      13    1509    1506    1512    1521      13
    1509    1506    1524    1527       4    1509    1506   -1524    1527       3
    1509    1506   -1524    1527      17    1509    1506    1524    1530       3
    1506    1524    1530    1533       2    1503    1500    1506    1509       3
    1503    1500    1506    1512       3    1503    1500    1506    1524       3
    1500    1506    1512    1515      13    1500    1506    1512    1518      13
    1500    1506    1512    1521      13    1572    1569    1575    1578       1
    1572    1569   -1575    1578       2    1569    1575    1581    1584       3
    1557    1551    1560    1563       3    1557    1551    1560    1566       3
    1554    1551    1560    1563       3    1554    1551    1560    1566       3
    1548    1542    1536    1569      13    1548    1542    1551    1554      14
    1548    1542    1551    1557      14    1548    1542    1551    1560      13
    1545    1542    1536    1569      13    1545    1542    1551    1554      14
    1545    1542    1551    1557      14    1545    1542    1551    1560      13
    1539    1536    1542    1545      13    1539    1536    1542    1548      13
    1539    1536    1542    1551      13    1539    1536    1569    1572       4
    1539    1536   -1569    1572       3    1539    1536   -1569    1572      17
    1539    1536    1569    1575       3    1536    1542    1551    1554      18
    1536    1542    1551    1557      18    1536    1569    1575    1578       2
    1533    1530    1536    1539       3    1533    1530    1536    1542       3
    1533    1530    1536    1569       3    1530    1536    1542    1545      13
    1530    1536    1542    1548      13    1602    1599    1605    1608       1
    1602    1599   -1605    1608       2    1599    1605    1611    1614       3
    1596    3435    3426    3429     122    1596    3435    3426    3432     122
    1593    1587    1581    1599      13    1593    1587    1596    3435     122
    1590    1587    1581    1599      13    1590    1587    1596    3435     122
    1584    1581    1587    1590      13    1584    1581    1587    1593      13
    1584    1581    1587    1596      13    1584    1581    1599    1602       4
    1584    1581   -1599    1602       3    1584    1581   -1599    1602      17
    1584    1581    1599    1605       3    1581    1599    1605    1608       2
    1578    1575    1581    1584       3    1578    1575    1581    1587       3
    1578    1575    1581    1599       3    1575    1581    1587    1590      13
    1575    1581    1587    1593      13    1647    1644    1650    1653       1
    1647    1644   -1650    1653       2    1644    1650    1656    1659       3
    1632    1626    1635    1638       3    1632    1626    1635    1641       3
    1629    1626    1635    1638       3    1629    1626    1635    1641       3
    1623    1617    1611    1644      13    1623    1617    1626    1629      14
    1623    1617    1626    1632      14    1623    1617    1626    1635      13
    1620    1617    1611    1644      13    1620    1617    1626    1629      14
    1620    1617    1626    1632      14    1620    1617    1626    1635      13
    1614    1611    1617    1620      13    1614    1611    1617    1623      13
    1614    1611    1617    1626      13    1614    1611    1644    1647       4
    1614    1611   -1644    1647       3    1614    1611   -1644    1647      17
    1614    1611    1644    1650       3    1611    1617    1626    1629      18
    1611    1617    1626    1632      18    1611    1644    1650    1653       2
    1608    1605    1611    1614       3    1608    1605    1611    1617       3
    1608    1605    1611    1644       3    1605    1611    1617    1620      13
    1605    1611    1617    1623      13    1677    1674    1680    1683       1
    1677    1674   -1680    1683       2    1677    1674    1680    1686       1
    1677    1674   -1680    1686       2    1671    1662    1656    1674      13
    1668    1662    1656    1674      13    1665    1662    1656    1674      13
    1659    1656    1662    1665      13    1659    1656    1662    1668      13
    1659    1656    1662    1671      13    1659    1656    1674    1677       4
    1659    1656   -1674    1677       3    1659    1656   -1674    1677      17
    1659    1656    1674    1680       3    1656    1674    1680    1683       2
    1656    1674    1680    1686       2    1653    1650    1656    1659       3
    1653    1650    1656    1662       3    1653    1650    1656    1674       3
    1650    1656    1662    1665      13    1650    1656    1662    1668      13
    1650    1656    1662    1671      13    1704    1701    1707    1710       1
    1704    1701   -1707    1710       2    1701    1707    1713    1716       3
    1698    1692    1701    1704       7    1698    1692   -1701    1704       3
    1698    1692   -1701    1704       8    1698    1692    1701    1707       3
    1695    1692    1701    1704       7    1695    1692   -1701    1704       3
    1695    1692   -1701    1704       8    1695    1692    1701    1707       3
    1692    1701    1707    1710       2    1689    1692    1701    1704       7
    1689    1692   -1701    1704       3    1689    1692   -1701    1704       8
    1689    1692    1701    1707       3    1770    1767    1773    1776       1
    1770    1767   -1773    1776       2    1767    1773    1779    1782       3
    1752    1746    1755    1758      13    1752    1746    1755    1761      13
    1752    1746    1755    1764      13    1749    1746    1755    1758      13
    1749    1746    1755    1761      13    1749    1746    1755    1764      13
    1743    1737    1746    1749      13    1743    1737    1746    1752      13
    1743    1737    1746    1755      13    1740    1737    1746    1749      13
    1740    1737    1746    1752      13    1740    1737    1746    1755      13
    1737    1746    1755    1758      13    1737    1746    1755    1761      13
    1737    1746    1755    1764      13    1734    1728    1737    1740      14
    1734    1728    1737    1743      14    1734    1728    1737    1746      18
    1731    1728    1737    1740      14    1731    1728    1737    1743      14
    1731    1728    1737    1746      18    1728    1737    1746    1749      13
    1728    1737    1746    1752      13    1725    1719    1713    1767      13
    1725    1719    1728    1731      14    1725    1719    1728    1734      14
    1725    1719    1728    1737      18    1722    1719    1713    1767      13
    1722    1719    1728    1731      14    1722    1719    1728    1734      14
    1722    1719    1728    1737      18    1719    1728    1737    1740      18
    1719    1728    1737    1743      18    1716    1713    1719    1722      13
    1716    1713    1719    1725      13    1716    1713    1719    1728      13
    1716    1713    1767    1770       4    1716    1713   -1767    1770       3
    1716    1713   -1767    1770      17    1716    1713    1767    1773       3
    1713    1719    1728    1731      18    1713    1719    1728    1734      18
    1713    1767    1773    1776       2    1710    1707    1713    1716       3
    1710    1707    1713    1719       3    1710    1707    1713    1767       3
    1707    1713    1719    1722      13    1707    1713    1719    1725      13
    1818    1815    1821    1824       1    1818    1815   -1821    1824       2
    1815    1821    1827    1830       3    1800    1791    1785    1803      18
    1797    1791    1785    1803      18    1794    1791    1785    1803      18
    1791    1785    1803    1806      18    1791    1785    1803    1809      18
    1791    1785    1803    1812      18    1788    1785    1779    1815      13
    1788    1785    1791    1794      14    1788    1785    1791    1797      14
    1788    1785    1791    1800      14    1788    1785    1803    1806      14
    1788    1785    1803    1809      14    1788    1785    1803    1812      14
    1782    1779    1785    1788      13    1782    1779    1785    1791      13
    1782    1779    1785    1803      13    1782    1779    1815    1818       4
    1782    1779   -1815    1818       3    1782    1779   -1815    1818      17
    1782    1779    1815    1821       3    1779    1785    1791    1794      18
    1779    1785    1791    1797      18    1779    1785    1791    1800      18
    1779    1785    1803    1806      18    1779    1785    1803    1809      18
    1779    1785    1803    1812      18    1779    1815    1821    1824       2
    1776    1773    1779    1782       3    1776    1773    1779    1785       3
    1776    1773    1779    1815       3    1773    1779    1785    1788      13
    1884    1881    1887    1890       1    1884    1881   -1887    1890       2
    1881    1887    1893    1896       3    1866    1860    1869    1872      13
    1866    1860    1869    1875      13    1866    1860    1869    1878      13
    1863    1860    1869    1872      13    1863    1860    1869    1875      13
    1863    1860    1869    1878      13    1857    1851    1860    1863      13
    1857    1851    1860    1866      13    1857    1851    1860    1869      13
    1854    1851    1860    1863      13    1854    1851    1860    1866      13
    1854    1851    1860    1869      13    1851    1860    1869    1872      13
    1851    1860    1869    1875      13    1851    1860    1869    1878      13
    1848    1842    1851    1854      14    1848    1842    1851    1857      14
    1848    1842    1851    1860      18    1845    1842    1851    1854      14
    1845    1842    1851    1857      14    1845    1842    1851    1860      18
    1842    1851    1860    1863      13    1842    1851    1860    1866      13
    1839    1833    1827    1881      13    1839    1833    1842    1845      14
    1839    1833    1842    1848      14    1839    1833    1842    1851      18
    1836    1833    1827    1881      13    1836    1833    1842    1845      14
    1836    1833    1842    1848      14    1836    1833    1842    1851      18
    1833    1842    1851    1854      18    1833    1842    1851    1857      18
    1830    1827    1833    1836      13    1830    1827    1833    1839      13
    1830    1827    1833    1842      13    1830    1827    1881    1884       4
    1830    1827   -1881    1884       3    1830    1827   -1881    1884      17
    1830    1827    1881    1887       3    1827    1833    1842    1845      18
    1827    1833    1842    1848      18    1827    1881    1887    1890       2
    1824    1821    1827    1830       3    1824    1821    1827    1833       3
    1824    1821    1827    1881       3    1821    1827    1833    1836      13
    1821    1827    1833    1839      13    1935    1932    1938    1941       1
    1935    1932   -1938    1941       2    1932    1938    1944    1947       3
    1920    1917    1923    1926       1    1920    1917   -1923    1926       2
    1920    1917    1923    1929       1    1920    1917   -1923    1929       2
    1914    1908    1917    1920       7    1914    1908   -1917    1920       3
    1914    1908   -1917    1920       8    1914    1908    1917    1923       3
    1911    1908    1917    1920       7    1911    1908   -1917    1920       3
    1911    1908   -1917    1920       8    1911    1908    1917    1923       3
    1908    1917    1923    1926       2    1908    1917    1923    1929       2
    1905    1899    1893    1932      13    1905    1899    1908    1911      14
    1905    1899    1908    1914      14    1905    1899    1908    1917      13
    1902    1899    1893    1932      13    1902    1899    1908    1911      14
    1902    1899    1908    1914      14    1902    1899    1908    1917      13
    1896    1893    1899    1902      13    1896    1893    1899    1905      13
    1896    1893    1899    1908      13    1896    1893    1932    1935       4
    1896    1893   -1932    1935       3    1896    1893   -1932    1935      17
    1896    1893    1932    1938       3    1893    1899    1908    1911      18
    1893    1899    1908    1914      18    1893    1932    1938    1941       2
    1890    1887    1893    1896       3    1890    1887    1893    1899       3
    1890    1887    1893    1932       3    1887    1893    1899    1902      13
    1887    1893    1899    1905      13    1992    1989    1995    1998       1
    1992    1989   -1995    1998       2    1989    1995    2001    2004       3
    1974    1965    1959    1977      18    1971    1965    1959    1977      18
    1968    1965    1959    1977      18    1965    1959    1977    1980      18
    1965    1959    1977    1983      18    1965    1959    1977    1986      18
    1962    1959    1965    1968      14    1962    1959    1965    1971      14
    1962    1959    1965    1974      14    1962    1959    1977    1980      14
    1962    1959    1977    1983      14    1962    1959    1977    1986      14
    1956    1950    1944    1989      13    1956    1950    1959    1962      14
    1956    1950    1959    1965      18    1956    1950    1959    1977      18
    1953    1950    1944    1989      13    1953    1950    1959    1962      14
    1953    1950    1959    1965      18    1953    1950    1959    1977      18
    1950    1959    1965    1968      18    1950    1959    1965    1971      18
    1950    1959    1965    1974      18    1950    1959    1977    1980      18
    1950    1959    1977    1983      18    1950    1959    1977    1986      18
    1947    1944    1950    1953      13    1947    1944    1950    1956      13
    1947    1944    1950    1959      13    1947    1944    1989    1992       4
    1947    1944   -1989    1992       3    1947    1944   -1989    1992      17
    1947    1944    1989    1995       3    1944    1950    1959    1962      18
    1944    1989    1995    1998       2    1941    1938    1944    1947       3
    1941    1938    1944    1950       3    1941    1938    1944    1989       3
    1938    1944    1950    1953      13    1938    1944    1950    1956      13
    2058    2055    2061    2064       1    2058    2055   -2061    2064       2
    2055    2061    2067    2070       3    2040    2034    2043    2046      13
    2040    2034    2043    2049      13    2040    2034    2043    2052      13
    2037    2034    2043    2046      13    2037    2034    2043    2049      13
    2037    2034    2043    2052      13    2031    2025    2034    2037      13
    2031    2025    2034    2040      13    2031    2025    2034    2043      13
    2028    2025    2034    2037      13    2028    2025    2034    2040      13
    2028    2025    2034    2043      13    2025    2034    2043    2046      13
    2025    2034    2043    2049      13    2025    2034    2043    2052      13
    2022    2016    2025    2028      14    2022    2016    2025    2031      14
    2022    2016    2025    2034      18    2019    2016    2025    2028      14
    2019    2016    2025    2031      14    2019    2016    2025    2034      18
    2016    2025    2034    2037      13    2016    2025    2034    2040      13
    2013    2007    2001    2055      13    2013    2007    2016    2019      14
    2013    2007    2016    2022      14    2013    2007    2016    2025      18
    2010    2007    2001    2055      13    2010    2007    2016    2019      14
    2010    2007    2016    2022      14    2010    2007    2016    2025      18
    2007    2016    2025    2028      18    2007    2016    2025    2031      18
    2004    2001    2007    2010      13    2004    2001    2007    2013      13
    2004    2001    2007    2016      13    2004    2001    2055    2058       4
    2004    2001   -2055    2058       3    2004    2001   -2055    2058      17
    2004    2001    2055    2061       3    2001    2007    2016    2019      18
    2001    2007    2016    2022      18    2001    2055    2061    2064       2
    1998    1995    2001    2004       3    1998    1995    2001    2007       3
    1998    1995    2001    2055       3    1995    2001    2007    2010      13
    1995    2001    2007    2013      13    2088    2085    2091    2094       1
    2088    2085   -2091    2094       2    2085    2091    2097    2100       3
    2082    2073    2067    2085      13    2079    2073    2067    2085      13
    2076    2073    2067    2085      13    2070    2067    2073    2076      13
    2070    2067    2073    2079      13    2070    2067    2073    2082      13
    2070    2067    2085    2088       4    2070    2067   -2085    2088       3
    2070    2067   -2085    2088      17    2070    2067    2085    2091       3
    2067    2085    2091    2094       2    2064    2061    2067    2070       3
    2064    2061    2067    2073       3    2064    2061    2067    2085       3
    2061    2067    2073    2076      13    2061    2067    2073    2079      13
    2061    2067    2073    2082      13    2154    2151    2157    2160       1
    2154    2151   -2157    2160       2    2151    2157    2163    2166       3
    2136    2130    2139    2142      13    2136    2130    2139    2145      13
    2136    2130    2139    2148      13    2133    2130    2139    2142      13
    2133    2130    2139    2145      13    2133    2130    2139    2148      13
    2127    2121    2130    2133      13    2127    2121    2130    2136      13
    2127    2121    2130    2139      13    2124    2121    2130    2133      13
    2124    2121    2130    2136      13    2124    2121    2130    2139      13
    2121    2130    2139    2142      13    2121    2130    2139    2145      13
    2121    2130    2139    2148      13    2118    2112    2121    2124      14
    2118    2112    2121    2127      14    2118    2112    2121    2130      18
    2115    2112    2121    2124      14    2115    2112    2121    2127      14
    2115    2112    2121    2130      18    2112    2121    2130    2133      13
    2112    2121    2130    2136      13    2109    2103    2097    2151      13
    2109    2103    2112    2115      14    2109    2103    2112    2118      14
    2109    2103    2112    2121      18    2106    2103    2097    2151      13
    2106    2103    2112    2115      14    2106    2103    2112    2118      14
    2106    2103    2112    2121      18    2103    2112    2121    2124      18
    2103    2112    2121    2127      18    2100    2097    2103    2106      13
    2100    2097    2103    2109      13    2100    2097    2103    2112      13
    2100    2097    2151    2154       4    2100    2097   -2151    2154       3
    2100    2097   -2151    2154      17    2100    2097    2151    2157       3
    2097    2103    2112    2115      18    2097    2103    2112    2118      18
    2097    2151    2157    2160       2    2094    2091    2097    2100       3
    2094    2091    2097    2103       3    2094    2091    2097    2151       3
    2091    2097    2103    2106      13    2091    2097    2103    2109      13
    2202    2199    2205    2208       1    2202    2199   -2205    2208       2
    2199    2205    2211    2214       3    2184    2175    2169    2187      18
    2181    2175    2169    2187      18    2178    2175    2169    2187      18
    2175    2169    2187    2190      18    2175    2169    2187    2193      18
    2175    2169    2187    2196      18    2172    2169    2163    2199      13
    2172    2169    2175    2178      14    2172    2169    2175    2181      14
    2172    2169    2175    2184      14    2172    2169    2187    2190      14
    2172    2169    2187    2193      14    2172    2169    2187    2196      14
    2166    2163    2169    2172      13    2166    2163    2169    2175      13
    2166    2163    2169    2187      13    2166    2163    2199    2202       4
    2166    2163   -2199    2202       3    2166    2163   -2199    2202      17
    2166    2163    2199    2205       3    2163    2169    2175    2178      18
    2163    2169    2175    2181      18    2163    2169    2175    2184      18
    2163    2169    2187    2190      18    2163    2169    2187    2193      18
    2163    2169    2187    2196      18    2163    2199    2205    2208       2
    2160    2157    2163    2166       3    2160    2157    2163    2169       3
    2160    2157    2163    2199       3    2157    2163    2169    2172      13
    2247    2244    2250    2253       1    2247    2244   -2250    2253       2
    2244    2250    2256    2259       3    2232    2226    2235    2238       3
    2232    2226    2235    2241       3    2229    2226    2235    2238       3
    2229    2226    2235    2241       3    2223    2217    2211    2244      13
    2223    2217    2226    2229      14    2223    2217    2226    2232      14
    2223    2217    2226    2235      13    2220    2217    2211    2244      13
    2220    2217    2226    2229      14    2220    2217    2226    2232      14
    2220    2217    2226    2235      13    2214    2211    2217    2220      13
    2214    2211    2217    2223      13    2214    2211    2217    2226      13
    2214    2211    2244    2247       4    2214    2211   -2244    2247       3
    2214    2211   -2244    2247      17    2214    2211    2244    2250       3
    2211    2217    2226    2229      18    2211    2217    2226    2232      18
    2211    2244    2250    2253       2    2208    2205    2211    2214       3
    2208    2205    2211    2217       3    2208    2205    2211    2244       3
    2205    2211    2217    2220      13    2205    2211    2217    2223      13
    2292    2289    2295    2298       1    2292    2289   -2295    2298       2
    2289    2295    2301    2304       3    2277    2271    2280    2283       3
    2277    2271    2280    2286       3    2274    2271    2280    2283       3
    2274    2271    2280    2286       3    2268    2262    2256    2289      13
    2268    2262    2271    2274      14    2268    2262    2271    2277      14
    2268    2262    2271    2280      13    2265    2262    2256    2289      13
    2265    2262    2271    2274      14    2265    2262    2271    2277      14
    2265    2262    2271    2280      13    2259    2256    2262    2265      13
    2259    2256    2262    2268      13    2259    2256    2262    2271      13
    2259    2256    2289    2292       4    2259    2256   -2289    2292       3
    2259    2256   -2289    2292      17    2259    2256    2289    2295       3
    2256    2262    2271    2274      18    2256    2262    2271    2277      18
    2256    2289    2295    2298       2    2253    2250    2256    2259       3
    2253    2250    2256    2262       3    2253    2250    2256    2289       3
    2250    2256    2262    2265      13    2250    2256    2262    2268      13
    2349    2346    2352    2355       1    2349    2346   -2352    2355       2
    2346    2352    2358    2361       3    2331    2322    2316    2334      18
    2328    2322    2316    2334      18    2325    2322    2316    2334      18
    2322    2316    2334    2337      18    2322    2316    2334    2340      18
    2322    2316    2334    2343      18    2319    2316    2322    2325      14
    2319    2316    2322    2328      14    2319    2316    2322    2331      14
    2319    2316    2334    2337      14    2319    2316    2334    2340      14
    2319    2316    2334    2343      14    2313    2307    2301    2346      13
    2313    2307    2316    2319      14    2313    2307    2316    2322      18
    2313    2307    2316    2334      18    2310    2307    2301    2346      13
    2310    2307    2316    2319      14    2310    2307    2316    2322      18
    2310    2307    2316    2334      18    2307    2316    2322    2325      18
    2307    2316    2322    2328      18    2307    2316    2322    2331      18
    2307    2316    2334    2337      18    2307    2316    2334    2340      18
    2307    2316    2334    2343      18    2304    2301    2307    2310      13
    2304    2301    2307    2313      13    2304    2301    2307    2316      13
    2304    2301    2346    2349       4    2304    2301   -2346    2349       3
    2304    2301   -2346    2349      17    2304    2301    2346    2352       3
    2301    2307    2316    2319      18    2301    2346    2352    2355       2
    2298    2295    2301    2304       3    2298    2295    2301    2307       3
    2298    2295    2301    2346       3    2295    2301    2307    2310      13
    2295    2301    2307    2313      13    2415    2412    2418    2421       1
    2415    2412   -2418    2421       2    2412    2418    2424    2427       3
    2397    2391    2400    2403      13    2397    2391    2400    2406      13
    2397    2391    2400    2409      13    2394    2391    2400    2403      13
    2394    2391    2400    2406      13    2394    2391    2400    2409      13
    2388    2382    2391    2394      13    2388    2382    2391    2397      13
    2388    2382    2391    2400      13    2385    2382    2391    2394      13
    2385    2382    2391    2397      13    2385    2382    2391    2400      13
    2382    2391    2400    2403      13    2382    2391    2400    2406      13
    2382    2391    2400    2409      13    2379    2373    2382    2385      14
    2379    2373    2382    2388      14    2379    2373    2382    2391      18
    2376    2373    2382    2385      14    2376    2373    2382    2388      14
    2376    2373    2382    2391      18    2373    2382    2391    2394      13
    2373    2382    2391    2397      13    2370    2364    2358    2412      13
    2370    2364    2373    2376      14    2370    2364    2373    2379      14
    2370    2364    2373    2382      18    2367    2364    2358    2412      13
    2367    2364    2373    2376      14    2367    2364    2373    2379      14
    2367    2364    2373    2382      18    2364    2373    2382    2385      18
    2364    2373    2382    2388      18    2361    2358    2364    2367      13
    2361    2358    2364    2370      13    2361    2358    2364    2373      13
    2361    2358    2412    2415       4    2361    2358   -2412    2415       3
    2361    2358   -2412    2415      17    2361    2358    2412    2418       3
    2358    2364    2373    2376      18    2358    2364    2373    2379      18
    2358    2412    2418    2421       2    2355    2352    2358    2361       3
    2355    2352    2358    2364       3    2355    2352    2358    2412       3
    2352    2358    2364    2367      13    2352    2358    2364    2370      13
    2448    2445    2451    2454       1    2448    2445   -2451    2454       2
    2445    2451    2457    2460       3    2436    2430    2424    2445      13
    2436    2430    2439    2442     133    2433    2430    2424    2445      13
    2433    2430    2439    2442     133    2427    2424    2430    2433      13
    2427    2424    2430    2436      13    2427    2424    2430    2439     134
    2427    2424   -2430    2439       5    2427    2424    2445    2448       4
    2427    2424   -2445    2448       3    2427    2424   -2445    2448      17
    2427    2424    2445    2451       3    2424    2430    2439    2442     135
    2424    2430   -2439    2442     136    2424    2430   -2439    2442     137
    2424    2430   -2439    2442     138    2424    2445    2451    2454       2
    2421    2418    2424    2427       3    2421    2418    2424    2430       3
    2421    2418    2424    2445       3    2418    2424    2430    2433      13
    2418    2424    2430    2436      13    2514    2511    2517    2520       1
    2514    2511   -2517    2520       2    2511    2517    2523    2526       3
    2496    2490    2499    2502      13    2496    2490    2499    2505      13
    2496    2490    2499    2508      13    2493    2490    2499    2502      13
    2493    2490    2499    2505      13    2493    2490    2499    2508      13
    2487    2481    2490    2493      13    2487    2481    2490    2496      13
    2487    2481    2490    2499      13    2484    2481    2490    2493      13
    2484    2481    2490    2496      13    2484    2481    2490    2499      13
    2481    2490    2499    2502      13    2481    2490    2499    2505      13
    2481    2490    2499    2508      13    2478    2472    2481    2484      14
    2478    2472    2481    2487      14    2478    2472    2481    2490      18
    2475    2472    2481    2484      14    2475    2472    2481    2487      14
    2475    2472    2481    2490      18    2472    2481    2490    2493      13
    2472    2481    2490    2496      13    2469    2463    2457    2511      13
    2469    2463    2472    2475      14    2469    2463    2472    2478      14
    2469    2463    2472    2481      18    2466    2463    2457    2511      13
    2466    2463    2472    2475      14    2466    2463    2472    2478      14
    2466    2463    2472    2481      18    2463    2472    2481    2484      18
    2463    2472    2481    2487      18    2460    2457    2463    2466      13
    2460    2457    2463    2469      13    2460    2457    2463    2472      13
    2460    2457    2511    2514       4    2460    2457   -2511    2514       3
    2460    2457   -2511    2514      17    2460    2457    2511    2517       3
    2457    2463    2472    2475      18    2457    2463    2472    2478      18
    2457    2511    2517    2520       2    2454    2451    2457    2460       3
    2454    2451    2457    2463       3    2454    2451    2457    2511       3
    2451    2457    2463    2466      13    2451    2457    2463    2469      13
    2571    2568    2574    2577       1    2571    2568   -2574    2577       2
    2568    2574    2586    2589       3    2553    2544    2538    2556      18
    2550    2544    2538    2556      18    2547    2544    2538    2556      18
    2544    2538    2556    2559      18    2544    2538    2556    2562      18
    2544    2538    2556    2565      18    2541    2538    2544    2547      14
    2541    2538    2544    2550      14    2541    2538    2544    2553      14
    2541    2538    2556    2559      14    2541    2538    2556    2562      14
    2541    2538    2556    2565      14    2535    2529    2523    2568      13
    2535    2529    2538    2541      14    2535    2529    2538    2544      18
    2535    2529    2538    2556      18    2532    2529    2523    2568      13
    2532    2529    2538    2541      14    2532    2529    2538    2544      18
    2532    2529    2538    2556      18    2529    2538    2544    2547      18
    2529    2538    2544    2550      18    2529    2538    2544    2553      18
    2529    2538    2556    2559      18    2529    2538    2556    2562      18
    2529    2538    2556    2565      18    2526    2523    2529    2532      13
    2526    2523    2529    2535      13    2526    2523    2529    2538      13
    2526    2523    2568    2571       4    2526    2523   -2568    2571       3
    2526    2523   -2568    2571      17    2526    2523    2568    2574       3
    2523    2529    2538    2541      18    2523    2568    2574    2577       2
    2520    2517    2523    2526       3    2520    2517    2523    2529       3
    2520    2517    2523    2568       3    2517    2523    2529    2532      13
    2517    2523    2529    2535      13    2598    2592    2601    2604      27
    2595    2592    2601    2604      27    2592    2601    2604    2607      27
    2589    2586    2580    2610       3    2589    2586    2592    2595      58
    2589    2586    2592    2598      58    2589    2586    2592    2601      13
    2586    2580    2610    2613       2    2583    2580    2586    2589      59
    2583    2580   -2586    2589      60    2583    2580    2610    2613       1
    2583    2580   -2610    2613       2    2580    2586    2592    2595      13
    2580    2586    2592    2598      13    2580    2610    2616    2619       3
    2577    2574    2586    2580       3    2577    2574    2586    2589       3
    2577    2574    2586    2592       3    2574    2586    2592    2595      13
    2574    2586    2592    2598      13    2658    2655    2661    2664       1
    2658    2655   -2661    2664       2    2655    2661    2667    2670       3
    2643    2640    2646    2649      83    2640    2646    2649    2652      85
    2637    2634    2631    2649      84    2637    2634    2640    2643      86
    2637    2634    2640    2646      86    2634    2631    2649    2652      87
    2631    2634    2640    2643      86    2628    2622    2616    2655      13
    2628    2622    2631    2634       3    2628    2622    2631    2649       3
    2625    2622    2616    2655      13    2625    2622    2631    2634       3
    2625    2622    2631    2649       3    2622    2631    2634    2637      84
    2622    2631    2649    2652      87    2619    2616    2622    2625      13
    2619    2616    2622    2628      13    2619    2616    2622    2631      13
    2619    2616    2655    2658       4    2619    2616   -2655    2658       3
    2619    2616   -2655    2658      17    2619    2616    2655    2661       3
    2616    2655    2661    2664       2    2613    2610    2616    2619       3
    2613    2610    2616    2622       3    2613    2610    2616    2655       3
    2610    2616    2622    2625      13    2610    2616    2622    2628      13
    2715    2712    2718    2721       1    2715    2712   -2718    2721       2
    2712    2718    2724    2727       3    2697    2688    2682    2700      18
    2694    2688    2682    2700      18    2691    2688    2682    2700      18
    2688    2682    2700    2703      18    2688    2682    2700    2706      18
    2688    2682    2700    2709      18    2685    2682    2688    2691      14
    2685    2682    2688    2694      14    2685    2682    2688    2697      14
    2685    2682    2700    2703      14    2685    2682    2700    2706      14
    2685    2682    2700    2709      14    2679    2673    2667    2712      13
    2679    2673    2682    2685      14    2679    2673    2682    2688      18
    2679    2673    2682    2700      18    2676    2673    2667    2712      13
    2676    2673    2682    2685      14    2676    2673    2682    2688      18
    2676    2673    2682    2700      18    2673    2682    2688    2691      18
    2673    2682    2688    2694      18    2673    2682    2688    2697      18
    2673    2682    2700    2703      18    2673    2682    2700    2706      18
    2673    2682    2700    2709      18    2670    2667    2673    2676      13
    2670    2667    2673    2679      13    2670    2667    2673    2682      13
    2670    2667    2712    2715       4    2670    2667   -2712    2715       3
    2670    2667   -2712    2715      17    2670    2667    2712    2718       3
    2667    2673    2682    2685      18    2667    2712    2718    2721       2
    2664    2661    2667    2670       3    2664    2661    2667    2673       3
    2664    2661    2667    2712       3    2661    2667    2673    2676      13
    2661    2667    2673    2679      13    2781    2778    2784    2787       1
    2781    2778   -2784    2787       2    2778    2784    2790    2793       3
    2763    2757    2766    2769      13    2763    2757    2766    2772      13
    2763    2757    2766    2775      13    2760    2757    2766    2769      13
    2760    2757    2766    2772      13    2760    2757    2766    2775      13
    2754    2748    2757    2760      13    2754    2748    2757    2763      13
    2754    2748    2757    2766      13    2751    2748    2757    2760      13
    2751    2748    2757    2763      13    2751    2748    2757    2766      13
    2748    2757    2766    2769      13    2748    2757    2766    2772      13
    2748    2757    2766    2775      13    2745    2739    2748    2751      14
    2745    2739    2748    2754      14    2745    2739    2748    2757      18
    2742    2739    2748    2751      14    2742    2739    2748    2754      14
    2742    2739    2748    2757      18    2739    2748    2757    2760      13
    2739    2748    2757    2763      13    2736    2730    2724    2778      13
    2736    2730    2739    2742      14    2736    2730    2739    2745      14
    2736    2730    2739    2748      18    2733    2730    2724    2778      13
    2733    2730    2739    2742      14    2733    2730    2739    2745      14
    2733    2730    2739    2748      18    2730    2739    2748    2751      18
    2730    2739    2748    2754      18    2727    2724    2730    2733      13
    2727    2724    2730    2736      13    2727    2724    2730    2739      13
    2727    2724    2778    2781       4    2727    2724   -2778    2781       3
    2727    2724   -2778    2781      17    2727    2724    2778    2784       3
    2724    2730    2739    2742      18    2724    2730    2739    2745      18
    2724    2778    2784    2787       2    2721    2718    2724    2727       3
    2721    2718    2724    2730       3    2721    2718    2724    2778       3
    2718    2724    2730    2733      13    2718    2724    2730    2736      13
    2823    2820    2826    2829       1    2823    2820   -2826    2829       2
    2820    2826    2832    2835       3    2808    2805    2811    2814       1
    2808    2805   -2811    2814       2    2808    2805    2811    2817       1
    2808    2805   -2811    2817       2    2802    2796    2790    2820      13
    2802    2796    2805    2808       7    2802    2796   -2805    2808       3
    2802    2796   -2805    2808       8    2802    2796    2805    2811       3
    2799    2796    2790    2820      13    2799    2796    2805    2808       7
    2799    2796   -2805    2808       3    2799    2796   -2805    2808       8
    2799    2796    2805    2811       3    2796    2805    2811    2814       2
    2796    2805    2811    2817       2    2793    2790    2796    2799      13
    2793    2790    2796    2802      13    2793    2790    2796    2805      13
    2793    2790    2820    2823       4    2793    2790   -2820    2823       3
    2793    2790   -2820    2823      17    2793    2790    2820    2826       3
    2790    2820    2826    2829       2    2787    2784    2790    2793       3
    2787    2784    2790    2796       3    2787    2784    2790    2820       3
    2784    2790    2796    2799      13    2784    2790    2796    2802      13
    2889    2886    2892    2895       1    2889    2886   -2892    2895       2
    2886    2892    2898    2901       3    2871    2865    2874    2877      13
    2871    2865    2874    2880      13    2871    2865    2874    2883      13
    2868    2865    2874    2877      13    2868    2865    2874    2880      13
    2868    2865    2874    2883      13    2862    2856    2865    2868      13
    2862    2856    2865    2871      13    2862    2856    2865    2874      13
    2859    2856    2865    2868      13    2859    2856    2865    2871      13
    2859    2856    2865    2874      13    2856    2865    2874    2877      13
    2856    2865    2874    2880      13    2856    2865    2874    2883      13
    2853    2847    2856    2859      14    2853    2847    2856    2862      14
    2853    2847    2856    2865      18    2850    2847    2856    2859      14
    2850    2847    2856    2862      14    2850    2847    2856    2865      18
    2847    2856    2865    2868      13    2847    2856    2865    2871      13
    2844    2838    2832    2886      13    2844    2838    2847    2850      14
    2844    2838    2847    2853      14    2844    2838    2847    2856      18
    2841    2838    2832    2886      13    2841    2838    2847    2850      14
    2841    2838    2847    2853      14    2841    2838    2847    2856      18
    2838    2847    2856    2859      18    2838    2847    2856    2862      18
    2835    2832    2838    2841      13    2835    2832    2838    2844      13
    2835    2832    2838    2847      13    2835    2832    2886    2889       4
    2835    2832   -2886    2889       3    2835    2832   -2886    2889      17
    2835    2832    2886    2892       3    2832    2838    2847    2850      18
    2832    2838    2847    2853      18    2832    2886    2892    2895       2
    2829    2826    2832    2835       3    2829    2826    2832    2838       3
    2829    2826    2832    2886       3    2826    2832    2838    2841      13
    2826    2832    2838    2844      13    2937    2934    2940    2943       1
    2937    2934   -2940    2943       2    2934    2940    2946    2949       3
    2919    2910    2904    2922      18    2916    2910    2904    2922      18
    2913    2910    2904    2922      18    2910    2904    2922    2925      18
    2910    2904    2922    2928      18    2910    2904    2922    2931      18
    2907    2904    2898    2934      13    2907    2904    2910    2913      14
    2907    2904    2910    2916      14    2907    2904    2910    2919      14
    2907    2904    2922    2925      14    2907    2904    2922    2928      14
    2907    2904    2922    2931      14    2901    2898    2904    2907      13
    2901    2898    2904    2910      13    2901    2898    2904    2922      13
    2901    2898    2934    2937       4    2901    2898   -2934    2937       3
    2901    2898   -2934    2937      17    2901    2898    2934    2940       3
    2898    2904    2910    2913      18    2898    2904    2910    2916      18
    2898    2904    2910    2919      18    2898    2904    2922    2925      18
    2898    2904    2922    2928      18    2898    2904    2922    2931      18
    2898    2934    2940    2943       2    2895    2892    2898    2901       3
    2895    2892    2898    2904       3    2895    2892    2898    2934       3
    2892    2898    2904    2907      13    2967    2964    2970    2973       1
    2967    2964   -2970    2973       2    2964    2970    2976    2979       3
    2961    2952    2946    2964      13    2958    2952    2946    2964      13
    2955    2952    2946    2964      13    2949    2946    2952    2955      13
    2949    2946    2952    2958      13    2949    2946    2952    2961      13
    2949    2946    2964    2967       4    2949    2946   -2964    2967       3
    2949    2946   -2964    2967      17    2949    2946    2964    2970       3
    2946    2964    2970    2973       2    2943    2940    2946    2949       3
    2943    2940    2946    2952       3    2943    2940    2946    2964       3
    2940    2946    2952    2955      13    2940    2946    2952    2958      13
    2940    2946    2952    2961      13    3039    3036    3042    3045       1
    3039    3036   -3042    3045       2    3036    3042    3048    3051       3
    3024    3018    3015    3027      85    3024    3018   -3015    3027       6
    3021    3018    3015    3027      85    3021    3018   -3015    3027       6
    3018    3015    3027    3030      85    3018    3015   -3027    3030       6
    3018    3015    3027    3033      85    3018    3015   -3027    3033       6
    3012    3009    3015    3018      85    3012    3009   -3015    3018       6
    3012    3009    3015    3027      85    3012    3009   -3015    3027       6
    3009    3015    3018    3021      85    3009    3015   -3018    3021       6
    3009    3015    3018    3024      85    3009    3015   -3018    3024       6
    3009    3015    3027    3030      85    3009    3015   -3027    3030       6
    3009    3015    3027    3033      85    3009    3015   -3027    3033       6
    3006    3000    3009    3012       5    3006    3000    3009    3015       5
    3003    3000    3009    3012       5    3003    3000    3009    3015       5
    2997    2991    3000    3003      13    2997    2991    3000    3006      13
    2997    2991    3000    3009      13    2994    2991    3000    3003      13
    2994    2991    3000    3006      13    2994    2991    3000    3009      13
    2991    3000    3009    3012       5    2988    2982    2976    3036      13
    2988    2982    2991    2994      14    2988    2982    2991    2997      14
    2988    2982    2991    3000      18    2985    2982    2976    3036      13
    2985    2982    2991    2994      14    2985    2982    2991    2997      14
    2985    2982    2991    3000      18    2982    2991    3000    3003      13
    2982    2991    3000    3006      13    2979    2976    2982    2985      13
    2979    2976    2982    2988      13    2979    2976    2982    2991      13
    2979    2976    3036    3039       4    2979    2976   -3036    3039       3
    2979    2976   -3036    3039      17    2979    2976    3036    3042       3
    2976    2982    2991    2994      18    2976    2982    2991    2997      18
    2976    3036    3042    3045       2    2973    2970    2976    2979       3
    2973    2970    2976    2982       3    2973    2970    2976    3036       3
    2970    2976    2982    2985      13    2970    2976    2982    2988      13
    3096    3093    3099    3102       1    3096    3093   -3099    3102       2
    3093    3099    3105    3108       3    3078    3069    3063    3081      18
    3075    3069    3063    3081      18    3072    3069    3063    3081      18
    3069    3063    3081    3084      18    3069    3063    3081    3087      18
    3069    3063    3081    3090      18    3066    3063    3069    3072      14
    3066    3063    3069    3075      14    3066    3063    3069    3078      14
    3066    3063    3081    3084      14    3066    3063    3081    3087      14
    3066    3063    3081    3090      14    3060    3054    3048    3093      13
    3060    3054    3063    3066      14    3060    3054    3063    3069      18
    3060    3054    3063    3081      18    3057    3054    3048    3093      13
    3057    3054    3063    3066      14    3057    3054    3063    3069      18
    3057    3054    3063    3081      18    3054    3063    3069    3072      18
    3054    3063    3069    3075      18    3054    3063    3069    3078      18
    3054    3063    3081    3084      18    3054    3063    3081    3087      18
    3054    3063    3081    3090      18    3051    3048    3054    3057      13
    3051    3048    3054    3060      13    3051    3048    3054    3063      13
    3051    3048    3093    3096       4    3051    3048   -3093    3096       3
    3051    3048   -3093    3096      17    3051    3048    3093    3099       3
    3048    3054    3063    3066      18    3048    3093    3099    3102       2
    3045    3042    3048    3051       3    3045    3042    3048    3054       3
    3045    3042    3048    3093       3    3042    3048    3054    3057      13
    3042    3048    3054    3060      13    3162    3159    3165    3168       1
    3162    3159   -3165    3168       2    3159    3165    3171    3174       3
    3144    3138    3147    3150      13    3144    3138    3147    3153      13
    3144    3138    3147    3156      13    3141    3138    3147    3150      13
    3141    3138    3147    3153      13    3141    3138    3147    3156      13
    3135    3129    3138    3141      13    3135    3129    3138    3144      13
    3135    3129    3138    3147      13    3132    3129    3138    3141      13
    3132    3129    3138    3144      13    3132    3129    3138    3147      13
    3129    3138    3147    3150      13    3129    3138    3147    3153      13
    3129    3138    3147    3156      13    3126    3120    3129    3132      14
    3126    3120    3129    3135      14    3126    3120    3129    3138      18
    3123    3120    3129    3132      14    3123    3120    3129    3135      14
    3123    3120    3129    3138      18    3120    3129    3138    3141      13
    3120    3129    3138    3144      13    3117    3111    3105    3159      13
    3117    3111    3120    3123      14    3117    3111    3120    3126      14
    3117    3111    3120    3129      18    3114    3111    3105    3159      13
    3114    3111    3120    3123      14    3114    3111    3120    3126      14
    3114    3111    3120    3129      18    3111    3120    3129    3132      18
    3111    3120    3129    3135      18    3108    3105    3111    3114      13
    3108    3105    3111    3117      13    3108    3105    3111    3120      13
    3108    3105    3159    3162       4    3108    3105   -3159    3162       3
    3108    3105   -3159    3162      17    3108    3105    3159    3165       3
    3105    3111    3120    3123      18    3105    3111    3120    3126      18
    3105    3159    3165    3168       2    3102    3099    3105    3108       3
    3102    3099    3105    3111       3    3102    3099    3105    3159       3
    3099    3105    3111    3114      13    3099    3105    3111    3117      13
    3228    3225    3231    3234       1    3228    3225   -3231    3234       2
    3225    3231    3237    3240       3    3210    3204    3213    3216      13
    3210    3204    3213    3219      13    3210    3204    3213    3222      13
    3207    3204    3213    3216      13    3207    3204    3213    3219      13
    3207    3204    3213    3222      13    3201    3195    3204    3207      13
    3201    3195    3204    3210      13    3201    3195    3204    3213      13
    3198    3195    3204    3207      13    3198    3195    3204    3210      13
    3198    3195    3204    3213      13    3195    3204    3213    3216      13
    3195    3204    3213    3219      13    3195    3204    3213    3222      13
    3192    3186    3195    3198      14    3192    3186    3195    3201      14
    3192    3186    3195    3204      18    3189    3186    3195    3198      14
    3189    3186    3195    3201      14    3189    3186    3195    3204      18
    3186    3195    3204    3207      13    3186    3195    3204    3210      13
    3183    3177    3171    3225      13    3183    3177    3186    3189      14
    3183    3177    3186    3192      14    3183    3177    3186    3195      18
    3180    3177    3171    3225      13    3180    3177    3186    3189      14
    3180    3177    3186    3192      14    3180    3177    3186    3195      18
    3177    3186    3195    3198      18    3177    3186    3195    3201      18
    3174    3171    3177    3180      13    3174    3171    3177    3183      13
    3174    3171    3177    3186      13    3174    3171    3225    3228       4
    3174    3171   -3225    3228       3    3174    3171   -3225    3228      17
    3174    3171    3225    3231       3    3171    3177    3186    3189      18
    3171    3177    3186    3192      18    3171    3225    3231    3234       2
    3168    3165    3171    3174       3    3168    3165    3171    3177       3
    3168    3165    3171    3225       3    3165    3171    3177    3180      13
    3165    3171    3177    3183      13    3294    3291    3297    3300       1
    3294    3291   -3297    3300       2    3291    3297    3303    3306       3
    3276    3270    3279    3282      13    3276    3270    3279    3285      13
    3276    3270    3279    3288      13    3273    3270    3279    3282      13
    3273    3270    3279    3285      13    3273    3270    3279    3288      13
    3267    3261    3270    3273      13    3267    3261    3270    3276      13
    3267    3261    3270    3279      13    3264    3261    3270    3273      13
    3264    3261    3270    3276      13    3264    3261    3270    3279      13
    3261    3270    3279    3282      13    3261    3270    3279    3285      13
    3261    3270    3279    3288      13    3258    3252    3261    3264      14
    3258    3252    3261    3267      14    3258    3252    3261    3270      18
    3255    3252    3261    3264      14    3255    3252    3261    3267      14
    3255    3252    3261    3270      18    3252    3261    3270    3273      13
    3252    3261    3270    3276      13    3249    3243    3237    3291      13
    3249    3243    3252    3255      14    3249    3243    3252    3258      14
    3249    3243    3252    3261      18    3246    3243    3237    3291      13
    3246    3243    3252    3255      14    3246    3243    3252    3258      14
    3246    3243    3252    3261      18    3243    3252    3261    3264      18
    3243    3252    3261    3267      18    3240    3237    3243    3246      13
    3240    3237    3243    3249      13    3240    3237    3243    3252      13
    3240    3237    3291    3294       4    3240    3237   -3291    3294       3
    3240    3237   -3291    3294      17    3240    3237    3291    3297       3
    3237    3243    3252    3255      18    3237    3243    3252    3258      18
    3237    3291    3297    3300       2    3234    3231    3237    3240       3
    3234    3231    3237    3243       3    3234    3231    3237    3291       3
    3231    3237    3243    3246      13    3231    3237    3243    3249      13
    3336    3333    3339    3342       1    3336    3333   -3339    3342       2
    3333    3339    3345    3348       3    3321    3318    3324    3327       1
    3321    3318   -3324    3327       2    3321    3318    3324    3330       1
    3321    3318   -3324    3330       2    3315    3309    3303    3333      13
    3315    3309    3318    3321       7    3315    3309   -3318    3321       3
    3315    3309   -3318    3321       8    3315    3309    3318    3324       3
    3312    3309    3303    3333      13    3312    3309    3318    3321       7
    3312    3309   -3318    3321       3    3312    3309   -3318    3321       8
    3312    3309    3318    3324       3    3309    3318    3324    3327       2
    3309    3318    3324    3330       2    3306    3303    3309    3312      13
    3306    3303    3309    3315      13    3306    3303    3309    3318      13
    3306    3303    3333    3336       4    3306    3303   -3333    3336       3
    3306    3303   -3333    3336      17    3306    3303    3333    3339       3
    3303    3333    3339    3342       2    3300    3297    3303    3306       3
    3300    3297    3303    3309       3    3300    3297    3303    3333       3
    3297    3303    3309    3312      13    3297    3303    3309    3315      13
    3366    3363    3369    3372       1    3366    3363   -3369    3372       2
    3363    3369    3375    3378       3    3360    3351    3345    3363      13
    3357    3351    3345    3363      13    3354    3351    3345    3363      13
    3348    3345    3351    3354      13    3348    3345    3351    3357      13
    3348    3345    3351    3360      13    3348    3345    3363    3366       4
    3348    3345   -3363    3366       3    3348    3345   -3363    3366      17
    3348    3345    3363    3369       3    3345    3363    3369    3372       2
    3342    3339    3345    3348       3    3342    3339    3345    3351       3
    3342    3339    3345    3363       3    3339    3345    3351    3354      13
    3339    3345    3351    3357      13    3339    3345    3351    3360      13
    3411    3408    3414    3417       1    3411    3408   -3414    3417       2
    3408    3414    3420    3423       3    3396    3390    3399    3402       3
    3396    3390    3399    3405       3    3393    3390    3399    3402       3
    3393    3390    3399    3405       3    3387    3381    3375    3408      13
    3387    3381    3390    3393      14    3387    3381    3390    3396      14
    3387    3381    3390    3399      13    3384    3381    3375    3408      13
    3384    3381    3390    3393      14    3384    3381    3390    3396      14
    3384    3381    3390    3399      13    3378    3375    3381    3384      13
    3378    3375    3381    3387      13    3378    3375    3381    3390      13
    3378    3375    3408    3411       4    3378    3375   -3408    3411       3
    3378    3375   -3408    3411      17    3378    3375    3408    3414       3
    3375    3381    3390    3393      18    3375    3381    3390    3396      18
    3375    3408    3414    3417       2    3372    3369    3375    3378       3
    3372    3369    3375    3381       3    3372    3369    3375    3408       3
    3369    3375    3381    3384      13    3369    3375    3381    3387      13
    3441    3438    3444    3447       1    3441    3438   -3444    3447       2
    3438    3444    3450    3453       3    3432    3426    3420    3438      13
    3429    3426    3420    3438      13    3423    3420    3426    3429      13
    3423    3420    3426    3432      13    3423    3420    3426    3435      13
    3423    3420    3438    3441       4    3423    3420   -3438    3441       3
    3423    3420   -3438    3441      17    3423    3420    3438    3444       3
    3420    3438    3444    3447       2    3417    3414    3420    3423       3
    3417    3414    3420    3426       3    3417    3414    3420    3438       3
    3414    3420    3426    3429      13    3414    3420    3426    3432      13
    3507    3504    3510    3513       1    3507    3504   -3510    3513       2
    3504    3510    3516    3519       3    3489    3483    3492    3495      13
    3489    3483    3492    3498      13    3489    3483    3492    3501      13
    3486    3483    3492    3495      13    3486    3483    3492    3498      13
    3486    3483    3492    3501      13    3480    3474    3483    3486      13
    3480    3474    3483    3489      13    3480    3474    3483    3492      13
    3477    3474    3483    3486      13    3477    3474    3483    3489      13
    3477    3474    3483    3492      13    3474    3483    3492    3495      13
    3474    3483    3492    3498      13    3474    3483    3492    3501      13
    3471    3465    3474    3477      14    3471    3465    3474    3480      14
    3471    3465    3474    3483      18    3468    3465    3474    3477      14
    3468    3465    3474    3480      14    3468    3465    3474    3483      18
    3465    3474    3483    3486      13    3465    3474    3483    3489      13
    3462    3456    3450    3504      13    3462    3456    3465    3468      14
    3462    3456    3465    3471      14    3462    3456    3465    3474      18
    3459    3456    3450    3504      13    3459    3456    3465    3468      14
    3459    3456    3465    3471      14    3459    3456    3465    3474      18
    3456    3465    3474    3477      18    3456    3465    3474    3480      18
    3453    3450    3456    3459      13    3453    3450    3456    3462      13
    3453    3450    3456    3465      13    3453    3450    3504    3507       4
    3453    3450   -3504    3507       3    3453    3450   -3504    3507      17
    3453    3450    3504    3510       3    3450    3456    3465    3468      18
    3450    3456    3465    3471      18    3450    3504    3510    3513       2
    3447    3444    3450    3453       3    3447    3444    3450    3456       3
    3447    3444    3450    3504       3    3444    3450    3456    3459      13
    3444    3450    3456    3462      13    3537    3534    3540    3543       1
    3537    3534   -3540    3543       2    3537    3534    3540    3546       1
    3537    3534   -3540    3546       2    3531    3522    3516    3534      13
    3528    3522    3516    3534      13    3525    3522    3516    3534      13
    3519    3516    3522    3525      13    3519    3516    3522    3528      13
    3519    3516    3522    3531      13    3519    3516    3534    3537       4
    3519    3516   -3534    3537       3    3519    3516   -3534    3537      17
    3519    3516    3534    3540       3    3516    3534    3540    3543       2
    3516    3534    3540    3546       2    3513    3510    3516    3519       3
    3513    3510    3516    3522       3    3513    3510    3516    3534       3
    3510    3516    3522    3525      13    3510    3516    3522    3528      13
    3510    3516    3522    3531      13      12      24     -18     -21     143
      57      66     -63     -69     143     105     114    -111    -117     143
     207     216    -213    -219     144     171     180    -177    -183     143
     222     231    -228    -234     143     279     288    -285    -291     143
     324     333    -330    -336     143     354     363    -360    -366     143
     399     408    -405    -411     143     447     456    -453    -459     143
     492     501    -498    -504     143     537     546    -543    -549     143
     594     603    -600    -606     143     639     657    -645    -648     143
     651     684    -681    -687     143     720     729    -726    -732     143
     834     846    -840    -843     143     828     840    -834    -837     143
     822     834    -828    -831     143     819     828    -822    -825     143
     807     819    -813    -816     144     804     813    -807    -810     143
     777     786    -783    -789     143     876     891    -894    -897     143
     879     891    -885    -888     143     876     885    -879    -882     144
     849     858    -855    -861     143     900     909    -906    -912     143
     957     966    -963    -969     143    1029    1038   -1035   -1041     144
    1002    1011   -1008   -1014     143    1044    1053   -1050   -1056     143
    1089    1098   -1095   -1101     143    1137    1146   -1143   -1149     143
    1218    1233   -1230   -1236     144    1218    1224   -1221   -1227     144
    1203    1218   -1212   -1215     144    1167    1176   -1173   -1179     143
    1239    1248   -1245   -1251     143    1296    1305   -1302   -1308     143
    1341    1350   -1347   -1353     143    1407    1416   -1413   -1419     143
    1479    1488   -1485   -1491     144    1452    1461   -1458   -1464     143
    1494    1503   -1500   -1506     143    1524    1533   -1530   -1536     143
    1569    1578   -1575   -1581     143    1599    1608   -1605   -1611     143
    1644    1653   -1650   -1656     143    1674    1683   -1680   -1686     144
    1701    1710   -1707   -1713     143    1767    1776   -1773   -1779     143
    1815    1824   -1821   -1827     143    1917    1926   -1923   -1929     144
    1881    1890   -1887   -1893     143    1932    1941   -1938   -1944     143
    1989    1998   -1995   -2001     143    2055    2064   -2061   -2067     143
    2085    2094   -2091   -2097     143    2151    2160   -2157   -2163     143
    2199    2208   -2205   -2211     143    2244    2253   -2250   -2256     143
    2289    2298   -2295   -2301     143    2346    2355   -2352   -2358     143
    2412    2421   -2418   -2424     143    2445    2454   -2451   -2457     143
    2511    2520   -2517   -2523     143    2568    2586   -2574   -2577     143
    2631    2646   -2649   -2652     143    2634    2646   -2640   -2643     143
    2631    2640   -2634   -2637     144    2580    2613   -2610   -2616     143
    2655    2664   -2661   -2667     143    2712    2721   -2718   -2724     143
    2805    2814   -2811   -2817     144    2778    2787   -2784   -2790     143
    2820    2829   -2826   -2832     143    2886    2895   -2892   -2898     143
    2934    2943   -2940   -2946     143    3015    3030   -3027   -3033     144
    3015    3021   -3018   -3024     144    3000    3015   -3009   -3012     144
    2964    2973   -2970   -2976     143    3036    3045   -3042   -3048     143
    3093    3102   -3099   -3105     143    3159    3168   -3165   -3171     143
    3225    3234   -3231   -3237     143    3318    3327   -3324   -3330     144
    3291    3300   -3297   -3303     143    3333    3342   -3339   -3345     143
    3363    3372   -3369   -3375     143    3408    3417   -3414   -3420     143
    3438    3447   -3444   -3450     143    3504    3513   -3510   -3516     143
    3534    3543   -3540   -3546     144
%FLAG DIHEDRALS_WITHOUT_HYDROGEN                                                
%FORMAT(10I8)                                                                   
      15      12      18      24       2      12      18      24      30       4
      12      18     -24      30       3      12      18     -24      30       5
      12      18     -24      30       6      12      18      24      57       4
      12      18     -24      57       3      12      18     -24      57       5
      12      18     -24      57       6       3      12      18      24       2
      60      57      63      69       2      57      63      69      75       4
      57      63     -69      75       3      57      63     -69      75       5
      57      63     -69      75       6      57      63      69     105       4
      57      63     -69     105       3      57      63     -69     105       5
      57      63     -69     105       6      39      30      24      57       9
      39      30     -24      57      10      39      30     -24      57      11
      39      30     -24      57      12      30      24      57      60       3
      30      24      57      63       4      30      24     -57      63       3
      30      24     -57      63       5      30      24     -57      63       6
      30      39      48      51      15      30      39     -48      51      16
      30      39      48      54      15      30      39     -48      54      16
      24      30      39      48      19      24      30     -39      48      20
      24      30     -39      48      21      24      30     -39      48      22
      24      57      63      69       2      18      24      30      39      23
      18      24     -30      39      24      18      24     -30      39      11
      18      24     -30      39      25      18      24      57      60       3
      18      24      57      63      26      18      24     -57      63      27
      18      24     -57      63      17      18      24     -57      63       6
     108     105     111     117       2     105     111     117     123       4
     105     111    -117     123       3     105     111    -117     123       5
     105     111    -117     123       6     105     111     117     171       4
     105     111    -117     171       3     105     111    -117     171       5
     105     111    -117     171       6      93      75      69     105      28
      93      75     -69     105      29      93      75     -69     105      30
      93      75     -69     105      31      81      75      69     105      28
      81      75     -69     105      29      81      75     -69     105      30
      81      75     -69     105      31      75      69     105     108       3
      75      69     105     111       4      75      69    -105     111       3
      75      69    -105     111       5      75      69    -105     111       6
      69     105     111     117       2      63      69      75      81      32
      63      69     -75      81      33      63      69     -75      81      30
      63      69     -75      81      34      63      69      75      93      32
      63      69     -75      93      33      63      69     -75      93      30
      63      69     -75      93      34      63      69     105     108       3
      63      69     105     111      26      63      69    -105     111      27
      63      69    -105     111      17      63      69    -105     111       6
     174     171     177     183       2     171     177     183     189       4
     171     177    -183     189       3     171     177    -183     189       5
     171     177    -183     189       6     171     177     183     222       4
     171     177    -183     222       3     171     177    -183     222       5
     171     177    -183     222       6     132     123     117     171      13
     132     141     150     159      13     123     117     171     174       3
     123     117     171     177       4     123     117    -171     177       3
     123     117    -171     177       5     123     117    -171     177       6
     123     132     141     150      35     123     132    -141     150      36
     123     132    -141     150      37     117     123     132     141      35
     117     123    -132     141      36     117     123    -132     141      37
     117     171     177     183       2     111     117     123     132      13
     111     117     171     174       3     111     117     171     177      26
     111     117    -171     177      27     111     117    -171     177      17
     111     117    -171     177       6     225     222     228     234       2
     222     228     234     240       4     222     228    -234     240       3
     222     228    -234     240       5     222     228    -234     240       6
     222     228     234     279       4     222     228    -234     279       3
     222     228    -234     279       5     222     228    -234     279       6
     198     189     183     222       9     198     189    -183     222      10
     198     189    -183     222      11     198     189    -183     222      12
     189     183     222     225       3     189     183     222     228       4
     189     183    -222     228       3     189     183    -222     228       5
     189     183    -222     228       6     189     198     207     210       4
     189     198     207     213      38     189     198    -207     213      39
     189     198    -207     213      40     189     198    -207     213      41
     183     189     198     207      42     183     189    -198     207      43
     183     189    -198     207      44     183     189    -198     207      45
     183     222     228     234       2     177     183     189     198      23
     177     183    -189     198      24     177     183    -189     198      11
     177     183    -189     198      25     177     183     222     225       3
     177     183     222     228      26     177     183    -222     228      27
     177     183    -222     228      17     177     183    -222     228       6
     282     279     285     291       2     279     285     291     297       4
     279     285    -291     297       3     279     285    -291     297       5
     279     285    -291     297       6     279     285     291     324       4
     279     285    -291     324       3     279     285    -291     324       5
     279     285    -291     324       6     249     240     234     279      46
     249     240    -234     279      47     249     240    -234     279      11
     249     240    -234     279      48     240     234     279     282       3
     240     234     279     285       4     240     234    -279     285       3
     240     234    -279     285       5     240     234    -279     285       6
     234     240     249     255      49     234     240    -249     255      50
     234     240    -249     255      51     234     240    -249     255      52
     234     240     249     267      49     234     240    -249     267      50
     234     240    -249     267      51     234     240    -249     267      52
     234     279     285     291       2     228     234     240     249      53
     228     234    -240     249      54     228     234    -240     249      11
     228     234    -240     249      55     228     234     279     282       3
     228     234     279     285      26     228     234    -279     285      27
     228     234    -279     285      17     228     234    -279     285       6
     327     324     330     336       2     324     330     336     342       4
     324     330    -336     342       3     324     330    -336     342       5
     324     330    -336     342       6     324     330     336     354       4
     324     330    -336     354       3     324     330    -336     354       5
     324     330    -336     354       6     306     297     291     324       9
     306     297    -291     324      10     306     297    -291     324      11
     306     297    -291     324      12     297     291     324     327       3
     297     291     324     330       4     297     291    -324     330       3
     297     291    -324     330       5     297     291    -324     330       6
     297     306     315     318      15     297     306    -315     318      16
     297     306     315     321      15     297     306    -315     321      16
     291     297     306     315      19     291     297    -306     315      20
     291     297    -306     315      21     291     297    -306     315      22
     291     324     330     336       2     285     291     297     306      23
     285     291    -297     306      24     285     291    -297     306      11
     285     291    -297     306      25     285     291     324     327       3
     285     291     324     330      26     285     291    -324     330      27
     285     291    -324     330      17     285     291    -324     330       6
     357     354     360     366       2     354     360     366     372       4
     354     360    -366     372       3     354     360    -366     372       5
     354     360    -366     372       6     354     360     366     399       4
     354     360    -366     399       3     354     360    -366     399       5
     354     360    -366     399       6     342     336     354     357       3
     342     336     354     360       4     342     336    -354     360       3
     342     336    -354     360       5     342     336    -354     360       6
     336     354     360     366       2     330     336     354     357       3
     330     336     354     360      26     330     336    -354     360      27
     330     336    -354     360      17     330     336    -354     360       6
     402     399     405     411       2     399     405     411     417       4
     399     405    -411     417       3     399     405    -411     417       5
     399     405    -411     417       6     399     405     411     447       4
     399     405    -411     447       3     399     405    -411     447       5
     399     405    -411     447       6     381     372     366     399       9
     381     372    -366     399      10     381     372    -366     399      11
     381     372    -366     399      12     372     366     399     402       3
     372     366     399     405       4     372     366    -399     405       3
     372     366    -399     405       5     372     366    -399     405       6
     372     381     390     393      15     372     381    -390     393      16
     372     381     390     396      15     372     381    -390     396      16
     366     372     381     390      19     366     372    -381     390      20
     366     372    -381     390      21     366     372    -381     390      22
     366     399     405     411       2     360     366     372     381      23
     360     366    -372     381      24     360     366    -372     381      11
     360     366    -372     381      25     360     366     399     402       3
     360     366     399     405      26     360     366    -399     405      27
     360     366    -399     405      17     360     366    -399     405       6
     450     447     453     459       2     447     453     459     465       4
     447     453    -459     465       3     447     453    -459     465       5
     447     453    -459     465       6     447     453     459     492       4
     447     453    -459     492       3     447     453    -459     492       5
     447     453    -459     492       6     435     417     411     447      28
     435     417    -411     447      29     435     417    -411     447      30
     435     417    -411     447      31     423     417     411     447      28
     423     417    -411     447      29     423     417    -411     447      30
     423     417    -411     447      31     417     411     447     450       3
     417     411     447     453       4     417     411    -447     453       3
     417     411    -447     453       5     417     411    -447     453       6
     411     447     453     459       2     405     411     417     423      32
     405     411    -417     423      33     405     411    -417     423      30
     405     411    -417     423      34     405     411     417     435      32
     405     411    -417     435      33     405     411    -417     435      30
     405     411    -417     435      34     405     411     447     450       3
     405     411     447     453      26     405     411    -447     453      27
     405     411    -447     453      17     405     411    -447     453       6
     495     492     498     504       2     492     498     504     510       4
     492     498    -504     510       3     492     498    -504     510       5
     492     498    -504     510       6     492     498     504     537       4
     492     498    -504     537       3     492     498    -504     537       5
     492     498    -504     537       6     474     465     459     492       9
     474     465    -459     492      10     474     465    -459     492      11
     474     465    -459     492      12     465     459     492     495       3
     465     459     492     498       4     465     459    -492     498       3
     465     459    -492     498       5     465     459    -492     498       6
     465     474     483     486      15     465     474    -483     486      16
     465     474     483     489      15     465     474    -483     489      16
     459     465     474     483      19     459     465    -474     483      20
     459     465    -474     483      21     459     465    -474     483      22
     459     492     498     504       2     453     459     465     474      23
     453     459    -465     474      24     453     459    -465     474      11
     453     459    -465     474      25     453     459     492     495       3
     453     459     492     498      26     453     459    -492     498      27
     453     459    -492     498      17     453     459    -492     498       6
     540     537     543     549       2     537     543     549     555       4
     537     543    -549     555       3     537     543    -549     555       5
     537     543    -549     555       6     537     543     549     594       4
     537     543    -549     594       3     537     543    -549     594       5
     537     543    -549     594       6     519     510     504     537       9
     519     510    -504     537      10     519     510    -504     537      11
     519     510    -504     537      12     510     504     537     540       3
     510     504     537     543       4     510     504    -537     543       3
     510     504    -537     543       5     510     504    -537     543       6
     510     519     528     531      15     510     519    -528     531      16
     510     519     528     534      15     510     519    -528     534      16
     504     510     519     528      19     504     510    -519     528      20
     504     510    -519     528      21     504     510    -519     528      22
     504     537     543     549       2     498     504     510     519      23
     498     504    -510     519      24     498     504    -510     519      11
     498     504    -510     519      25     498     504     537     540       3
     498     504     537     543      26     498     504    -537     543      27
     498     504    -537     543      17     498     504    -537     543       6
     597     594     600     606       2     594     600     606     612       4
     594     600    -606     612       3     594     600    -606     612       5
     594     600    -606     612       6     594     600     606     639       4
     594     600    -606     639       3     594     600    -606     639       5
     594     600    -606     639       6     564     555     549     594      46
     564     555    -549     594      47     564     555    -549     594      11
     564     555    -549     594      48     555     549     594     597       3
     555     549     594     600       4     555     549    -594     600       3
     555     549    -594     600       5     555     549    -594     600       6
     549     555     564     570      49     549     555    -564     570      50
     549     555    -564     570      51     549     555    -564     570      52
     549     555     564     582      49     549     555    -564     582      50
     549     555    -564     582      51     549     555    -564     582      52
     549     594     600     606       2     543     549     555     564      53
     543     549    -555     564      54     543     549    -555     564      11
     543     549    -555     564      55     543     549     594     597       3
     543     549     594     600      26     543     549    -594     600      27
     543     549    -594     600      17     543     549    -594     600       6
     642     639     645     657       2     639     645     657     651       4
     639     645    -657     651      56     639     645    -657     651      57
     639     645    -657     651       6     639     645     657     663       3
     621     612     606     639       9     621     612    -606     639      10
     621     612    -606     639      11     621     612    -606     639      12
     612     606     639     642       3     612     606     639     645       4
     612     606    -639     645       3     612     606    -639     645       5
     612     606    -639     645       6     612     621     630     633      15
     612     621    -630     633      16     612     621     630     636      15
     612     621    -630     636      16     606     612     621     630      19
     606     612    -621     630      20     606     612    -621     630      21
     606     612    -621     630      22     606     639     645     657       2
     600     606     612     621      23     600     606    -612     621      24
     600     606    -612     621      11     600     606    -612     621      25
     600     606     639     642       3     600     606     639     645      26
     600     606    -639     645      27     600     606    -639     645      17
     600     606    -639     645       6     663     657     651     681       3
     657     651     681     687       2     657     663     672     675      27
     654     651     657     663      61     654     651     681     687       2
     651     657     663     672      13     651     681     687     693       4
     651     681    -687     693       3     651     681    -687     693       5
     651     681    -687     693       6     651     681     687     720       4
     651     681    -687     720       3     651     681    -687     720       5
     651     681    -687     720       6     645     657     651     654      27
     645     657     651     681      62     645     657    -651     681      63
     645     657    -651     681      64     645     657    -651     681       6
     645     657     663     672      13     723     720     726     732       2
     720     726     732     738       4     720     726    -732     738       3
     720     726    -732     738       5     720     726    -732     738       6
     720     726     732     777       4     720     726    -732     777       3
     720     726    -732     777       5     720     726    -732     777       6
     702     693     687     720       9     702     693    -687     720      10
     702     693    -687     720      11     702     693    -687     720      12
     693     687     720     723       3     693     687     720     726       4
     693     687    -720     726       3     693     687    -720     726       5
     693     687    -720     726       6     693     702     711     714      15
     693     702    -711     714      16     693     702     711     717      15
     693     702    -711     717      16     687     693     702     711      19
     687     693    -702     711      20     687     693    -702     711      21
     687     693    -702     711      22     687     720     726     732       2
     681     687     693     702      23     681     687    -693     702      24
     681     687    -693     702      11     681     687    -693     702      25
     681     687     720     723       3     681     687     720     726      26
     681     687    -720     726      27     681     687    -720     726      17
     681     687    -720     726       6     780     777     783     789       2
     777     783     789     795       4     777     783    -789     795       3
     777     783    -789     795       5     777     783    -789     795       6
     777     783     789     849       4     777     783    -789     849       3
     777     783    -789     849       5     777     783    -789     849       6
     747     738     732     777      46     747     738    -732     777      47
     747     738    -732     777      11     747     738    -732     777      48
     738     732     777     780       3     738     732     777     783       4
     738     732    -777     783       3     738     732    -777     783       5
     738     732    -777     783       6     732     738     747     753      49
     732     738    -747     753      50     732     738    -747     753      51
     732     738    -747     753      52     732     738     747     765      49
     732     738    -747     765      50     732     738    -747     765      51
     732     738    -747     765      52     732     777     783     789       2
     726     732     738     747      53     726     732    -738     747      54
     726     732    -738     747      11     726     732    -738     747      55
     726     732     777     780       3     726     732     777     783      26
     726     732    -777     783      27     726     732    -777     783      17
     726     732    -777     783       6     852     849     855     861       2
     849     855     861     867       4     849     855    -861     867       3
     849     855    -861     867       5     849     855    -861     867       6
     849     855     861     900       4     849     855    -861     900       3
     849     855    -861     900       5     849     855    -861     900       6
     828     822     819     846      65     828     834    -840     846      65
     822     819     846     840      66     822     828    -834     840      65
     819     822     828     834      65     819     846    -840     834      67
     813     807    -804     846      69     813     819     822     828      65
     813     819     846     840      66     807     804    -846     819      71
     807     804     846     840      71     807     813     819     822      68
     807     813    -819     846      68     804     795     789     849      72
     804     795    -789     849      73     804     795    -789     849      74
     804     795    -789     849      75     804     807    -813     819      70
     804     846    -819     813      66     804     846     819     822      66
     804     846     840     834      67     795     789     849     852       3
     795     789     849     855       4     795     789    -849     855       3
     795     789    -849     855       5     795     789    -849     855       6
     795     804     807     813      69     795     804     846     819      71
     795     804     846     840      71     789     795     804     807       4
     789     795    -804     807       3     789     795    -804     807       5
     789     795    -804     807       6     789     795     804     846      76
     789     795    -804     846      77     789     795    -804     846      78
     789     795    -804     846      79     789     849     855     861       2
     783     789     795     804      80     783     789    -795     804      81
     783     789    -795     804      74     783     789    -795     804      82
     783     789     849     852       3     783     789     849     855      26
     783     789    -849     855      27     783     789    -849     855      17
     783     789    -849     855       6     903     900     906     912       2
     900     906     912     918       4     900     906    -912     918       3
     900     906    -912     918       5     900     906    -912     918       6
     900     906     912     957       4     900     906    -912     957       3
     900     906    -912     957       5     900     906    -912     957       6
     885     879    -876     894      84     879     876    -894     891      87
     879     885    -891     894      83     876     867     861     900      88
     876     867    -861     900      89     876     867    -861     900      90
     876     867    -861     900      91     876     879    -885     891      86
     876     894    -891     885      85     867     861     900     903       3
     867     861     900     906       4     867     861    -900     906       3
     867     861    -900     906       5     867     861    -900     906       6
     867     876     879     885      84     867     876     894     891      87
     861     867     876     879      92     861     867    -876     879      93
     861     867    -876     879      94     861     867    -876     879      95
     861     867     876     894      96     861     867    -876     894      97
     861     867    -876     894      98     861     867    -876     894      99
     861     900     906     912       2     855     861     867     876     100
     855     861    -867     876     101     855     861    -867     876      90
     855     861    -867     876     102     855     861     900     903       3
     855     861     900     906      26     855     861    -900     906      27
     855     861    -900     906      17     855     861    -900     906       6
     960     957     963     969       2     957     963     969     975       4
     957     963    -969     975       3     957     963    -969     975       5
     957     963    -969     975       6     957     963     969    1002       4
     957     963    -969    1002       3     957     963    -969    1002       5
     957     963    -969    1002       6     927     918     912     957      46
     927     918    -912     957      47     927     918    -912     957      11
     927     918    -912     957      48     918     912     957     960       3
     918     912     957     963       4     918     912    -957     963       3
     918     912    -957     963       5     918     912    -957     963       6
     912     918     927     933      49     912     918    -927     933      50
     912     918    -927     933      51     912     918    -927     933      52
     912     918     927     945      49     912     918    -927     945      50
     912     918    -927     945      51     912     918    -927     945      52
     912     957     963     969       2     906     912     918     927      53
     906     912    -918     927      54     906     912    -918     927      11
     906     912    -918     927      55     906     912     957     960       3
     906     912     957     963      26     906     912    -957     963      27
     906     912    -957     963      17     906     912    -957     963       6
    1005    1002    1008    1014       2    1002    1008    1014    1020       4
    1002    1008   -1014    1020       3    1002    1008   -1014    1020       5
    1002    1008   -1014    1020       6    1002    1008    1014    1044       4
    1002    1008   -1014    1044       3    1002    1008   -1014    1044       5
    1002    1008   -1014    1044       6     984     975     969    1002       9
     984     975    -969    1002      10     984     975    -969    1002      11
     984     975    -969    1002      12     975     969    1002    1005       3
     975     969    1002    1008       4     975     969   -1002    1008       3
     975     969   -1002    1008       5     975     969   -1002    1008       6
     975     984     993     996      15     975     984    -993     996      16
     975     984     993     999      15     975     984    -993     999      16
     969     975     984     993      19     969     975    -984     993      20
     969     975    -984     993      21     969     975    -984     993      22
     969    1002    1008    1014       2     963     969     975     984      23
     963     969    -975     984      24     963     969    -975     984      11
     963     969    -975     984      25     963     969    1002    1005       3
     963     969    1002    1008      26     963     969   -1002    1008      27
     963     969   -1002    1008      17     963     969   -1002    1008       6
    1047    1044    1050    1056       2    1044    1050    1056    1062       4
    1044    1050   -1056    1062       3    1044    1050   -1056    1062       5
    1044    1050   -1056    1062       6    1044    1050    1056    1089       4
    1044    1050   -1056    1089       3    1044    1050   -1056    1089       5
    1044    1050   -1056    1089       6    1029    1020    1014    1044     103
    1029    1020   -1014    1044     104    1029    1020   -1014    1044     105
    1029    1020   -1014    1044     106    1020    1014    1044    1047       3
    1020    1014    1044    1050       4    1020    1014   -1044    1050       3
    1020    1014   -1044    1050       5    1020    1014   -1044    1050       6
    1014    1020    1029    1032       4    1014    1020    1029    1035     107
    1014    1020   -1029    1035     108    1014    1020   -1029    1035     109
    1014    1020   -1029    1035     110    1014    1044    1050    1056       2
    1008    1014    1020    1029     111    1008    1014   -1020    1029     112
    1008    1014   -1020    1029     105    1008    1014   -1020    1029     113
    1008    1014    1044    1047       3    1008    1014    1044    1050      26
    1008    1014   -1044    1050      27    1008    1014   -1044    1050      17
    1008    1014   -1044    1050       6    1092    1089    1095    1101       2
    1089    1095    1101    1107       4    1089    1095   -1101    1107       3
    1089    1095   -1101    1107       5    1089    1095   -1101    1107       6
    1089    1095    1101    1137       4    1089    1095   -1101    1137       3
    1089    1095   -1101    1137       5    1089    1095   -1101    1137       6
    1071    1062    1056    1089       9    1071    1062   -1056    1089      10
    1071    1062   -1056    1089      11    1071    1062   -1056    1089      12
    1062    1056    1089    1092       3    1062    1056    1089    1095       4
    1062    1056   -1089    1095       3    1062    1056   -1089    1095       5
    1062    1056   -1089    1095       6    1062    1071    1080    1083      15
    1062    1071   -1080    1083      16    1062    1071    1080    1086      15
    1062    1071   -1080    1086      16    1056    1062    1071    1080      19
    1056    1062   -1071    1080      20    1056    1062   -1071    1080      21
    1056    1062   -1071    1080      22    1056    1089    1095    1101       2
    1050    1056    1062    1071      23    1050    1056   -1062    1071      24
    1050    1056   -1062    1071      11    1050    1056   -1062    1071      25
    1050    1056    1089    1092       3    1050    1056    1089    1095      26
    1050    1056   -1089    1095      27    1050    1056   -1089    1095      17
    1050    1056   -1089    1095       6    1140    1137    1143    1149       2
    1137    1143    1149    1155       4    1137    1143   -1149    1155       3
    1137    1143   -1149    1155       5    1137    1143   -1149    1155       6
    1137    1143    1149    1167       4    1137    1143   -1149    1167       3
    1137    1143   -1149    1167       5    1137    1143   -1149    1167       6
    1125    1107    1101    1137      28    1125    1107   -1101    1137      29
    1125    1107   -1101    1137      30    1125    1107   -1101    1137      31
    1113    1107    1101    1137      28    1113    1107   -1101    1137      29
    1113    1107   -1101    1137      30    1113    1107   -1101    1137      31
    1107    1101    1137    1140       3    1107    1101    1137    1143       4
    1107    1101   -1137    1143       3    1107    1101   -1137    1143       5
    1107    1101   -1137    1143       6    1101    1137    1143    1149       2
    1095    1101    1107    1113      32    1095    1101   -1107    1113      33
    1095    1101   -1107    1113      30    1095    1101   -1107    1113      34
    1095    1101    1107    1125      32    1095    1101   -1107    1125      33
    1095    1101   -1107    1125      30    1095    1101   -1107    1125      34
    1095    1101    1137    1140       3    1095    1101    1137    1143      26
    1095    1101   -1137    1143      27    1095    1101   -1137    1143      17
    1095    1101   -1137    1143       6    1170    1167    1173    1179       2
    1167    1173    1179    1185       4    1167    1173   -1179    1185       3
    1167    1173   -1179    1185       5    1167    1173   -1179    1185       6
    1167    1173    1179    1239       4    1167    1173   -1179    1239       3
    1167    1173   -1179    1239       5    1167    1173   -1179    1239       6
    1155    1149    1167    1170       3    1155    1149    1167    1173       4
    1155    1149   -1167    1173       3    1155    1149   -1167    1173       5
    1155    1149   -1167    1173       6    1149    1167    1173    1179       2
    1143    1149    1167    1170       3    1143    1149    1167    1173      26
    1143    1149   -1167    1173      27    1143    1149   -1167    1173      17
    1143    1149   -1167    1173       6    1242    1239    1245    1251       2
    1239    1245    1251    1257       4    1239    1245   -1251    1257       3
    1239    1245   -1251    1257       5    1239    1245   -1251    1257       6
    1239    1245    1251    1296       4    1239    1245   -1251    1296       3
    1239    1245   -1251    1296       5    1239    1245   -1251    1296       6
    1203    1212    1218    1221      85    1203    1212   -1218    1221       6
    1203    1212    1218    1230      85    1203    1212   -1218    1230       6
    1194    1185    1179    1239      13    1194    1203    1212    1218       4
    1194    1203   -1212    1218       5    1185    1179    1239    1242       3
    1185    1179    1239    1245       4    1185    1179   -1239    1245       3
    1185    1179   -1239    1245       5    1185    1179   -1239    1245       6
    1185    1194    1203    1212      13    1179    1185    1194    1203      35
    1179    1185   -1194    1203      36    1179    1185   -1194    1203      37
    1179    1239    1245    1251       2    1173    1179    1185    1194      13
    1173    1179    1239    1242       3    1173    1179    1239    1245      26
    1173    1179   -1239    1245      27    1173    1179   -1239    1245      17
    1173    1179   -1239    1245       6    1299    1296    1302    1308       2
    1296    1302    1308    1314       4    1296    1302   -1308    1314       3
    1296    1302   -1308    1314       5    1296    1302   -1308    1314       6
    1296    1302    1308    1341       4    1296    1302   -1308    1341       3
    1296    1302   -1308    1341       5    1296    1302   -1308    1341       6
    1266    1257    1251    1296      46    1266    1257   -1251    1296      47
    1266    1257   -1251    1296      11    1266    1257   -1251    1296      48
    1257    1251    1296    1299       3    1257    1251    1296    1302       4
    1257    1251   -1296    1302       3    1257    1251   -1296    1302       5
    1257    1251   -1296    1302       6    1251    1257    1266    1272      49
    1251    1257   -1266    1272      50    1251    1257   -1266    1272      51
    1251    1257   -1266    1272      52    1251    1257    1266    1284      49
    1251    1257   -1266    1284      50    1251    1257   -1266    1284      51
    1251    1257   -1266    1284      52    1251    1296    1302    1308       2
    1245    1251    1257    1266      53    1245    1251   -1257    1266      54
    1245    1251   -1257    1266      11    1245    1251   -1257    1266      55
    1245    1251    1296    1299       3    1245    1251    1296    1302      26
    1245    1251   -1296    1302      27    1245    1251   -1296    1302      17
    1245    1251   -1296    1302       6    1344    1341    1347    1353       2
    1341    1347    1353    1359       4    1341    1347   -1353    1359       3
    1341    1347   -1353    1359       5    1341    1347   -1353    1359       6
    1341    1347    1353    1407       4    1341    1347   -1353    1407       3
    1341    1347   -1353    1407       5    1341    1347   -1353    1407       6
    1323    1314    1308    1341       9    1323    1314   -1308    1341      10
    1323    1314   -1308    1341      11    1323    1314   -1308    1341      12
    1314    1308    1341    1344       3    1314    1308    1341    1347       4
    1314    1308   -1341    1347       3    1314    1308   -1341    1347       5
    1314    1308   -1341    1347       6    1314    1323    1332    1335      15
    1314    1323   -1332    1335      16    1314    1323    1332    1338      15
    1314    1323   -1332    1338      16    1308    1314    1323    1332      19
    1308    1314   -1323    1332      20    1308    1314   -1323    1332      21
    1308    1314   -1323    1332      22    1308    1341    1347    1353       2
    1302    1308    1314    1323      23    1302    1308   -1314    1323      24
    1302    1308   -1314    1323      11    1302    1308   -1314    1323      25
    1302    1308    1341    1344       3    1302    1308    1341    1347      26
    1302    1308   -1341    1347      27    1302    1308   -1341    1347      17
    1302    1308   -1341    1347       6    1410    1407    1413    1419       2
    1407    1413    1419    1425       4    1407    1413   -1419    1425       3
    1407    1413   -1419    1425       5    1407    1413   -1419    1425       6
    1407    1413    1419    1452       4    1407    1413   -1419    1452       3
    1407    1413   -1419    1452       5    1407    1413   -1419    1452       6
    1368    1359    1353    1407      13    1368    1377    1386    1395      13
    1359    1353    1407    1410       3    1359    1353    1407    1413       4
    1359    1353   -1407    1413       3    1359    1353   -1407    1413       5
    1359    1353   -1407    1413       6    1359    1368    1377    1386      35
    1359    1368   -1377    1386      36    1359    1368   -1377    1386      37
    1353    1359    1368    1377      35    1353    1359   -1368    1377      36
    1353    1359   -1368    1377      37    1353    1407    1413    1419       2
    1347    1353    1359    1368      13    1347    1353    1407    1410       3
    1347    1353    1407    1413      26    1347    1353   -1407    1413      27
    1347    1353   -1407    1413      17    1347    1353   -1407    1413       6
    1455    1452    1458    1464       2    1452    1458    1464    1470       4
    1452    1458   -1464    1470       3    1452    1458   -1464    1470       5
    1452    1458   -1464    1470       6    1452    1458    1464    1494       4
    1452    1458   -1464    1494       3    1452    1458   -1464    1494       5
    1452    1458   -1464    1494       6    1434    1425    1419    1452       9
    1434    1425   -1419    1452      10    1434    1425   -1419    1452      11
    1434    1425   -1419    1452      12    1425    1419    1452    1455       3
    1425    1419    1452    1458       4    1425    1419   -1452    1458       3
    1425    1419   -1452    1458       5    1425    1419   -1452    1458       6
    1425    1434    1443    1446      15    1425    1434   -1443    1446      16
    1425    1434    1443    1449      15    1425    1434   -1443    1449      16
    1419    1425    1434    1443      19    1419    1425   -1434    1443      20
    1419    1425   -1434    1443      21    1419    1425   -1434    1443      22
    1419    1452    1458    1464       2    1413    1419    1425    1434      23
    1413    1419   -1425    1434      24    1413    1419   -1425    1434      11
    1413    1419   -1425    1434      25    1413    1419    1452    1455       3
    1413    1419    1452    1458      26    1413    1419   -1452    1458      27
    1413    1419   -1452    1458      17    1413    1419   -1452    1458       6
    1497    1494    1500    1506       2    1494    1500    1506    1512       4
    1494    1500   -1506    1512       3    1494    1500   -1506    1512       5
    1494    1500   -1506    1512       6    1494    1500    1506    1524       4
    1494    1500   -1506    1524       3    1494    1500   -1506    1524       5
    1494    1500   -1506    1524       6    1479    1470    1464    1494     103
    1479    1470   -1464    1494     104    1479    1470   -1464    1494     105
    1479    1470   -1464    1494     106    1470    1464    1494    1497       3
    1470    1464    1494    1500       4    1470    1464   -1494    1500       3
    1470    1464   -1494    1500       5    1470    1464   -1494    1500       6
    1464    1470    1479    1482       4    1464    1470    1479    1485     107
    1464    1470   -1479    1485     108    1464    1470   -1479    1485     109
    1464    1470   -1479    1485     110    1464    1494    1500    1506       2
    1458    1464    1470    1479     111    1458    1464   -1470    1479     112
    1458    1464   -1470    1479     105    1458    1464   -1470    1479     113
    1458    1464    1494    1497       3    1458    1464    1494    1500      26
    1458    1464   -1494    1500      27    1458    1464   -1494    1500      17
    1458    1464   -1494    1500       6    1527    1524    1530    1536       2
    1524    1530    1536    1542       4    1524    1530   -1536    1542       3
    1524    1530   -1536    1542       5    1524    1530   -1536    1542       6
    1524    1530    1536    1569       4    1524    1530   -1536    1569       3
    1524    1530   -1536    1569       5    1524    1530   -1536    1569       6
    1512    1506    1524    1527       3    1512    1506    1524    1530       4
    1512    1506   -1524    1530       3    1512    1506   -1524    1530       5
    1512    1506   -1524    1530       6    1506    1524    1530    1536       2
    1500    1506    1524    1527       3    1500    1506    1524    1530      26
    1500    1506   -1524    1530      27    1500    1506   -1524    1530      17
    1500    1506   -1524    1530       6    1572    1569    1575    1581       2
    1569    1575    1581    1587       4    1569    1575   -1581    1587       3
    1569    1575   -1581    1587       5    1569    1575   -1581    1587       6
    1569    1575    1581    1599       4    1569    1575   -1581    1599       3
    1569    1575   -1581    1599       5    1569    1575   -1581    1599       6
    1551    1542    1536    1569       9    1551    1542   -1536    1569      10
    1551    1542   -1536    1569      11    1551    1542   -1536    1569      12
    1542    1536    1569    1572       3    1542    1536    1569    1575       4
    1542    1536   -1569    1575       3    1542    1536   -1569    1575       5
    1542    1536   -1569    1575       6    1542    1551    1560    1563      15
    1542    1551   -1560    1563      16    1542    1551    1560    1566      15
    1542    1551   -1560    1566      16    1536    1542    1551    1560      19
    1536    1542   -1551    1560      20    1536    1542   -1551    1560      21
    1536    1542   -1551    1560      22    1536    1569    1575    1581       2
    1530    1536    1542    1551      23    1530    1536   -1542    1551      24
    1530    1536   -1542    1551      11    1530    1536   -1542    1551      25
    1530    1536    1569    1572       3    1530    1536    1569    1575      26
    1530    1536   -1569    1575      27    1530    1536   -1569    1575      17
    1530    1536   -1569    1575       6    1602    1599    1605    1611       2
    1599    1605    1611    1617       4    1599    1605   -1611    1617       3
    1599    1605   -1611    1617       5    1599    1605   -1611    1617       6
    1599    1605    1611    1644       4    1599    1605   -1611    1644       3
    1599    1605   -1611    1644       5    1599    1605   -1611    1644       6
    1596    1587    1581    1599     114    1596    1587   -1581    1599     115
    1596    1587   -1581    1599     116    1596    1587   -1581    1599     117
    1596    3435    3426    3420     118    1596    3435   -3426    3420     119
    1596    3435   -3426    3420     120    1596    3435   -3426    3420     121
    1587    1581    1599    1602       3    1587    1581    1599    1605       4
    1587    1581   -1599    1605       3    1587    1581   -1599    1605       5
    1587    1581   -1599    1605       6    1587    1596    3435    3426     123
    1587    1596   -3435    3426     124    1587    1596   -3435    3426     125
    1587    1596   -3435    3426     126    1581    1587    1596    3435     118
    1581    1587   -1596    3435     119    1581    1587   -1596    3435     120
    1581    1587   -1596    3435     121    1581    1599    1605    1611       2
    1575    1581    1587    1596     127    1575    1581   -1587    1596     128
    1575    1581   -1587    1596     116    1575    1581   -1587    1596      16
    1575    1581    1599    1602       3    1575    1581    1599    1605      26
    1575    1581   -1599    1605      27    1575    1581   -1599    1605      17
    1575    1581   -1599    1605       6    1647    1644    1650    1656       2
    1644    1650    1656    1662       4    1644    1650   -1656    1662       3
    1644    1650   -1656    1662       5    1644    1650   -1656    1662       6
    1644    1650    1656    1674       4    1644    1650   -1656    1674       3
    1644    1650   -1656    1674       5    1644    1650   -1656    1674       6
    1626    1617    1611    1644       9    1626    1617   -1611    1644      10
    1626    1617   -1611    1644      11    1626    1617   -1611    1644      12
    1617    1611    1644    1647       3    1617    1611    1644    1650       4
    1617    1611   -1644    1650       3    1617    1611   -1644    1650       5
    1617    1611   -1644    1650       6    1617    1626    1635    1638      15
    1617    1626   -1635    1638      16    1617    1626    1635    1641      15
    1617    1626   -1635    1641      16    1611    1617    1626    1635      19
    1611    1617   -1626    1635      20    1611    1617   -1626    1635      21
    1611    1617   -1626    1635      22    1611    1644    1650    1656       2
    1605    1611    1617    1626      23    1605    1611   -1617    1626      24
    1605    1611   -1617    1626      11    1605    1611   -1617    1626      25
    1605    1611    1644    1647       3    1605    1611    1644    1650      26
    1605    1611   -1644    1650      27    1605    1611   -1644    1650      17
    1605    1611   -1644    1650       6    1662    1656    1674    1677       3
    1662    1656    1674    1680       4    1662    1656   -1674    1680       3
    1662    1656   -1674    1680       5    1662    1656   -1674    1680       6
    1650    1656    1674    1677       3    1650    1656    1674    1680      26
    1650    1656   -1674    1680      27    1650    1656   -1674    1680      17
    1650    1656   -1674    1680       6    1704    1701    1707    1713       2
    1701    1707    1713    1719       4    1701    1707   -1713    1719       3
    1701    1707   -1713    1719       5    1701    1707   -1713    1719       6
    1701    1707    1713    1767       4    1701    1707   -1713    1767       3
    1701    1707   -1713    1767       5    1701    1707   -1713    1767       6
    1692    1701    1707    1713       2    1770    1767    1773    1779       2
    1767    1773    1779    1785       4    1767    1773   -1779    1785       3
    1767    1773   -1779    1785       5    1767    1773   -1779    1785       6
    1767    1773    1779    1815       4    1767    1773   -1779    1815       3
    1767    1773   -1779    1815       5    1767    1773   -1779    1815       6
    1728    1719    1713    1767      13    1728    1737    1746    1755      13
    1719    1713    1767    1770       3    1719    1713    1767    1773       4
    1719    1713   -1767    1773       3    1719    1713   -1767    1773       5
    1719    1713   -1767    1773       6    1719    1728    1737    1746      35
    1719    1728   -1737    1746      36    1719    1728   -1737    1746      37
    1713    1719    1728    1737      35    1713    1719   -1728    1737      36
    1713    1719   -1728    1737      37    1713    1767    1773    1779       2
    1707    1713    1719    1728      13    1707    1713    1767    1770       3
    1707    1713    1767    1773      26    1707    1713   -1767    1773      27
    1707    1713   -1767    1773      17    1707    1713   -1767    1773       6
    1818    1815    1821    1827       2    1815    1821    1827    1833       4
    1815    1821   -1827    1833       3    1815    1821   -1827    1833       5
    1815    1821   -1827    1833       6    1815    1821    1827    1881       4
    1815    1821   -1827    1881       3    1815    1821   -1827    1881       5
    1815    1821   -1827    1881       6    1803    1785    1779    1815      28
    1803    1785   -1779    1815      29    1803    1785   -1779    1815      30
    1803    1785   -1779    1815      31    1791    1785    1779    1815      28
    1791    1785   -1779    1815      29    1791    1785   -1779    1815      30
    1791    1785   -1779    1815      31    1785    1779    1815    1818       3
    1785    1779    1815    1821       4    1785    1779   -1815    1821       3
    1785    1779   -1815    1821       5    1785    1779   -1815    1821       6
    1779    1815    1821    1827       2    1773    1779    1785    1791      32
    1773    1779   -1785    1791      33    1773    1779   -1785    1791      30
    1773    1779   -1785    1791      34    1773    1779    1785    1803      32
    1773    1779   -1785    1803      33    1773    1779   -1785    1803      30
    1773    1779   -1785    1803      34    1773    1779    1815    1818       3
    1773    1779    1815    1821      26    1773    1779   -1815    1821      27
    1773    1779   -1815    1821      17    1773    1779   -1815    1821       6
    1884    1881    1887    1893       2    1881    1887    1893    1899       4
    1881    1887   -1893    1899       3    1881    1887   -1893    1899       5
    1881    1887   -1893    1899       6    1881    1887    1893    1932       4
    1881    1887   -1893    1932       3    1881    1887   -1893    1932       5
    1881    1887   -1893    1932       6    1842    1833    1827    1881      13
    1842    1851    1860    1869      13    1833    1827    1881    1884       3
    1833    1827    1881    1887       4    1833    1827   -1881    1887       3
    1833    1827   -1881    1887       5    1833    1827   -1881    1887       6
    1833    1842    1851    1860      35    1833    1842   -1851    1860      36
    1833    1842   -1851    1860      37    1827    1833    1842    1851      35
    1827    1833   -1842    1851      36    1827    1833   -1842    1851      37
    1827    1881    1887    1893       2    1821    1827    1833    1842      13
    1821    1827    1881    1884       3    1821    1827    1881    1887      26
    1821    1827   -1881    1887      27    1821    1827   -1881    1887      17
    1821    1827   -1881    1887       6    1935    1932    1938    1944       2
    1932    1938    1944    1950       4    1932    1938   -1944    1950       3
    1932    1938   -1944    1950       5    1932    1938   -1944    1950       6
    1932    1938    1944    1989       4    1932    1938   -1944    1989       3
    1932    1938   -1944    1989       5    1932    1938   -1944    1989       6
    1908    1899    1893    1932       9    1908    1899   -1893    1932      10
    1908    1899   -1893    1932      11    1908    1899   -1893    1932      12
    1899    1893    1932    1935       3    1899    1893    1932    1938       4
    1899    1893   -1932    1938       3    1899    1893   -1932    1938       5
    1899    1893   -1932    1938       6    1899    1908    1917    1920       4
    1899    1908    1917    1923      38    1899    1908   -1917    1923      39
    1899    1908   -1917    1923      40    1899    1908   -1917    1923      41
    1893    1899    1908    1917      42    1893    1899   -1908    1917      43
    1893    1899   -1908    1917      44    1893    1899   -1908    1917      45
    1893    1932    1938    1944       2    1887    1893    1899    1908      23
    1887    1893   -1899    1908      24    1887    1893   -1899    1908      11
    1887    1893   -1899    1908      25    1887    1893    1932    1935       3
    1887    1893    1932    1938      26    1887    1893   -1932    1938      27
    1887    1893   -1932    1938      17    1887    1893   -1932    1938       6
    1992    1989    1995    2001       2    1989    1995    2001    2007       4
    1989    1995   -2001    2007       3    1989    1995   -2001    2007       5
    1989    1995   -2001    2007       6    1989    1995    2001    2055       4
    1989    1995   -2001    2055       3    1989    1995   -2001    2055       5
    1989    1995   -2001    2055       6    1959    1950    1944    1989      46
    1959    1950   -1944    1989      47    1959    1950   -1944    1989      11
    1959    1950   -1944    1989      48    1950    1944    1989    1992       3
    1950    1944    1989    1995       4    1950    1944   -1989    1995       3
    1950    1944   -1989    1995       5    1950    1944   -1989    1995       6
    1944    1950    1959    1965      49    1944    1950   -1959    1965      50
    1944    1950   -1959    1965      51    1944    1950   -1959    1965      52
    1944    1950    1959    1977      49    1944    1950   -1959    1977      50
    1944    1950   -1959    1977      51    1944    1950   -1959    1977      52
    1944    1989    1995    2001       2    1938    1944    1950    1959      53
    1938    1944   -1950    1959      54    1938    1944   -1950    1959      11
    1938    1944   -1950    1959      55    1938    1944    1989    1992       3
    1938    1944    1989    1995      26    1938    1944   -1989    1995      27
    1938    1944   -1989    1995      17    1938    1944   -1989    1995       6
    2058    2055    2061    2067       2    2055    2061    2067    2073       4
    2055    2061   -2067    2073       3    2055    2061   -2067    2073       5
    2055    2061   -2067    2073       6    2055    2061    2067    2085       4
    2055    2061   -2067    2085       3    2055    2061   -2067    2085       5
    2055    2061   -2067    2085       6    2016    2007    2001    2055      13
    2016    2025    2034    2043      13    2007    2001    2055    2058       3
    2007    2001    2055    2061       4    2007    2001   -2055    2061       3
    2007    2001   -2055    2061       5    2007    2001   -2055    2061       6
    2007    2016    2025    2034      35    2007    2016   -2025    2034      36
    2007    2016   -2025    2034      37    2001    2007    2016    2025      35
    2001    2007   -2016    2025      36    2001    2007   -2016    2025      37
    2001    2055    2061    2067       2    1995    2001    2007    2016      13
    1995    2001    2055    2058       3    1995    2001    2055    2061      26
    1995    2001   -2055    2061      27    1995    2001   -2055    2061      17
    1995    2001   -2055    2061       6    2088    2085    2091    2097       2
    2085    2091    2097    2103       4    2085    2091   -2097    2103       3
    2085    2091   -2097    2103       5    2085    2091   -2097    2103       6
    2085    2091    2097    2151       4    2085    2091   -2097    2151       3
    2085    2091   -2097    2151       5    2085    2091   -2097    2151       6
    2073    2067    2085    2088       3    2073    2067    2085    2091       4
    2073    2067   -2085    2091       3    2073    2067   -2085    2091       5
    2073    2067   -2085    2091       6    2067    2085    2091    2097       2
    2061    2067    2085    2088       3    2061    2067    2085    2091      26
    2061    2067   -2085    2091      27    2061    2067   -2085    2091      17
    2061    2067   -2085    2091       6    2154    2151    2157    2163       2
    2151    2157    2163    2169       4    2151    2157   -2163    2169       3
    2151    2157   -2163    2169       5    2151    2157   -2163    2169       6
    2151    2157    2163    2199       4    2151    2157   -2163    2199       3
    2151    2157   -2163    2199       5    2151    2157   -2163    2199       6
    2112    2103    2097    2151      13    2112    2121    2130    2139      13
    2103    2097    2151    2154       3    2103    2097    2151    2157       4
    2103    2097   -2151    2157       3    2103    2097   -2151    2157       5
    2103    2097   -2151    2157       6    2103    2112    2121    2130      35
    2103    2112   -2121    2130      36    2103    2112   -2121    2130      37
    2097    2103    2112    2121      35    2097    2103   -2112    2121      36
    2097    2103   -2112    2121      37    2097    2151    2157    2163       2
    2091    2097    2103    2112      13    2091    2097    2151    2154       3
    2091    2097    2151    2157      26    2091    2097   -2151    2157      27
    2091    2097   -2151    2157      17    2091    2097   -2151    2157       6
    2202    2199    2205    2211       2    2199    2205    2211    2217       4
    2199    2205   -2211    2217       3    2199    2205   -2211    2217       5
    2199    2205   -2211    2217       6    2199    2205    2211    2244       4
    2199    2205   -2211    2244       3    2199    2205   -2211    2244       5
    2199    2205   -2211    2244       6    2187    2169    2163    2199      28
    2187    2169   -2163    2199      29    2187    2169   -2163    2199      30
    2187    2169   -2163    2199      31    2175    2169    2163    2199      28
    2175    2169   -2163    2199      29    2175    2169   -2163    2199      30
    2175    2169   -2163    2199      31    2169    2163    2199    2202       3
    2169    2163    2199    2205       4    2169    2163   -2199    2205       3
    2169    2163   -2199    2205       5    2169    2163   -2199    2205       6
    2163    2199    2205    2211       2    2157    2163    2169    2175      32
    2157    2163   -2169    2175      33    2157    2163   -2169    2175      30
    2157    2163   -2169    2175      34    2157    2163    2169    2187      32
    2157    2163   -2169    2187      33    2157    2163   -2169    2187      30
    2157    2163   -2169    2187      34    2157    2163    2199    2202       3
    2157    2163    2199    2205      26    2157    2163   -2199    2205      27
    2157    2163   -2199    2205      17    2157    2163   -2199    2205       6
    2247    2244    2250    2256       2    2244    2250    2256    2262       4
    2244    2250   -2256    2262       3    2244    2250   -2256    2262       5
    2244    2250   -2256    2262       6    2244    2250    2256    2289       4
    2244    2250   -2256    2289       3    2244    2250   -2256    2289       5
    2244    2250   -2256    2289       6    2226    2217    2211    2244       9
    2226    2217   -2211    2244      10    2226    2217   -2211    2244      11
    2226    2217   -2211    2244      12    2217    2211    2244    2247       3
    2217    2211    2244    2250       4    2217    2211   -2244    2250       3
    2217    2211   -2244    2250       5    2217    2211   -2244    2250       6
    2217    2226    2235    2238      15    2217    2226   -2235    2238      16
    2217    2226    2235    2241      15    2217    2226   -2235    2241      16
    2211    2217    2226    2235      19    2211    2217   -2226    2235      20
    2211    2217   -2226    2235      21    2211    2217   -2226    2235      22
    2211    2244    2250    2256       2    2205    2211    2217    2226      23
    2205    2211   -2217    2226      24    2205    2211   -2217    2226      11
    2205    2211   -2217    2226      25    2205    2211    2244    2247       3
    2205    2211    2244    2250      26    2205    2211   -2244    2250      27
    2205    2211   -2244    2250      17    2205    2211   -2244    2250       6
    2292    2289    2295    2301       2    2289    2295    2301    2307       4
    2289    2295   -2301    2307       3    2289    2295   -2301    2307       5
    2289    2295   -2301    2307       6    2289    2295    2301    2346       4
    2289    2295   -2301    2346       3    2289    2295   -2301    2346       5
    2289    2295   -2301    2346       6    2271    2262    2256    2289       9
    2271    2262   -2256    2289      10    2271    2262   -2256    2289      11
    2271    2262   -2256    2289      12    2262    2256    2289    2292       3
    2262    2256    2289    2295       4    2262    2256   -2289    2295       3
    2262    2256   -2289    2295       5    2262    2256   -2289    2295       6
    2262    2271    2280    2283      15    2262    2271   -2280    2283      16
    2262    2271    2280    2286      15    2262    2271   -2280    2286      16
    2256    2262    2271    2280      19    2256    2262   -2271    2280      20
    2256    2262   -2271    2280      21    2256    2262   -2271    2280      22
    2256    2289    2295    2301       2    2250    2256    2262    2271      23
    2250    2256   -2262    2271      24    2250    2256   -2262    2271      11
    2250    2256   -2262    2271      25    2250    2256    2289    2292       3
    2250    2256    2289    2295      26    2250    2256   -2289    2295      27
    2250    2256   -2289    2295      17    2250    2256   -2289    2295       6
    2349    2346    2352    2358       2    2346    2352    2358    2364       4
    2346    2352   -2358    2364       3    2346    2352   -2358    2364       5
    2346    2352   -2358    2364       6    2346    2352    2358    2412       4
    2346    2352   -2358    2412       3    2346    2352   -2358    2412       5
    2346    2352   -2358    2412       6    2316    2307    2301    2346      46
    2316    2307   -2301    2346      47    2316    2307   -2301    2346      11
    2316    2307   -2301    2346      48    2307    2301    2346    2349       3
    2307    2301    2346    2352       4    2307    2301   -2346    2352       3
    2307    2301   -2346    2352       5    2307    2301   -2346    2352       6
    2301    2307    2316    2322      49    2301    2307   -2316    2322      50
    2301    2307   -2316    2322      51    2301    2307   -2316    2322      52
    2301    2307    2316    2334      49    2301    2307   -2316    2334      50
    2301    2307   -2316    2334      51    2301    2307   -2316    2334      52
    2301    2346    2352    2358       2    2295    2301    2307    2316      53
    2295    2301   -2307    2316      54    2295    2301   -2307    2316      11
    2295    2301   -2307    2316      55    2295    2301    2346    2349       3
    2295    2301    2346    2352      26    2295    2301   -2346    2352      27
    2295    2301   -2346    2352      17    2295    2301   -2346    2352       6
    2415    2412    2418    2424       2    2412    2418    2424    2430       4
    2412    2418   -2424    2430       3    2412    2418   -2424    2430       5
    2412    2418   -2424    2430       6    2412    2418    2424    2445       4
    2412    2418   -2424    2445       3    2412    2418   -2424    2445       5
    2412    2418   -2424    2445       6    2373    2364    2358    2412      13
    2373    2382    2391    2400      13    2364    2358    2412    2415       3
    2364    2358    2412    2418       4    2364    2358   -2412    2418       3
    2364    2358   -2412    2418       5    2364    2358   -2412    2418       6
    2364    2373    2382    2391      35    2364    2373   -2382    2391      36
    2364    2373   -2382    2391      37    2358    2364    2373    2382      35
    2358    2364   -2373    2382      36    2358    2364   -2373    2382      37
    2358    2412    2418    2424       2    2352    2358    2364    2373      13
    2352    2358    2412    2415       3    2352    2358    2412    2418      26
    2352    2358   -2412    2418      27    2352    2358   -2412    2418      17
    2352    2358   -2412    2418       6    2448    2445    2451    2457       2
    2445    2451    2457    2463       4    2445    2451   -2457    2463       3
    2445    2451   -2457    2463       5    2445    2451   -2457    2463       6
    2445    2451    2457    2511       4    2445    2451   -2457    2511       3
    2445    2451   -2457    2511       5    2445    2451   -2457    2511       6
    2439    2430    2424    2445     129    2439    2430   -2424    2445     130
    2439    2430   -2424    2445     131    2439    2430   -2424    2445     132
    2430    2424    2445    2448       3    2430    2424    2445    2451       4
    2430    2424   -2445    2451       3    2430    2424   -2445    2451       5
    2430    2424   -2445    2451       6    2424    2445    2451    2457       2
    2418    2424    2430    2439     139    2418    2424   -2430    2439     140
    2418    2424   -2430    2439     131    2418    2424   -2430    2439     141
    2418    2424    2445    2448       3    2418    2424    2445    2451      26
    2418    2424   -2445    2451      27    2418    2424   -2445    2451      17
    2418    2424   -2445    2451       6    2514    2511    2517    2523       2
    2511    2517    2523    2529       4    2511    2517   -2523    2529       3
    2511    2517   -2523    2529       5    2511    2517   -2523    2529       6
    2511    2517    2523    2568       4    2511    2517   -2523    2568       3
    2511    2517   -2523    2568       5    2511    2517   -2523    2568       6
    2472    2463    2457    2511      13    2472    2481    2490    2499      13
    2463    2457    2511    2514       3    2463    2457    2511    2517       4
    2463    2457   -2511    2517       3    2463    2457   -2511    2517       5
    2463    2457   -2511    2517       6    2463    2472    2481    2490      35
    2463    2472   -2481    2490      36    2463    2472   -2481    2490      37
    2457    2463    2472    2481      35    2457    2463   -2472    2481      36
    2457    2463   -2472    2481      37    2457    2511    2517    2523       2
    2451    2457    2463    2472      13    2451    2457    2511    2514       3
    2451    2457    2511    2517      26    2451    2457   -2511    2517      27
    2451    2457   -2511    2517      17    2451    2457   -2511    2517       6
    2571    2568    2574    2586       2    2568    2574    2586    2580       4
    2568    2574   -2586    2580      56    2568    2574   -2586    2580      57
    2568    2574   -2586    2580       6    2568    2574    2586    2592       3
    2538    2529    2523    2568      46    2538    2529   -2523    2568      47
    2538    2529   -2523    2568      11    2538    2529   -2523    2568      48
    2529    2523    2568    2571       3    2529    2523    2568    2574       4
    2529    2523   -2568    2574       3    2529    2523   -2568    2574       5
    2529    2523   -2568    2574       6    2523    2529    2538    2544      49
    2523    2529   -2538    2544      50    2523    2529   -2538    2544      51
    2523    2529   -2538    2544      52    2523    2529    2538    2556      49
    2523    2529   -2538    2556      50    2523    2529   -2538    2556      51
    2523    2529   -2538    2556      52    2523    2568    2574    2586       2
    2517    2523    2529    2538      53    2517    2523   -2529    2538      54
    2517    2523   -2529    2538      11    2517    2523   -2529    2538      55
    2517    2523    2568    2571       3    2517    2523    2568    2574      26
    2517    2523   -2568    2574      27    2517    2523   -2568    2574      17
    2517    2523   -2568    2574       6    2592    2586    2580    2610       3
    2586    2580    2610    2616       2    2586    2592    2601    2604      27
    2583    2580    2586    2592      61    2583    2580    2610    2616       2
    2580    2586    2592    2601      13    2580    2610    2616    2622       4
    2580    2610   -2616    2622       3    2580    2610   -2616    2622       5
    2580    2610   -2616    2622       6    2580    2610    2616    2655       4
    2580    2610   -2616    2655       3    2580    2610   -2616    2655       5
    2580    2610   -2616    2655       6    2574    2586    2580    2583      27
    2574    2586    2580    2610      62    2574    2586   -2580    2610      63
    2574    2586   -2580    2610      64    2574    2586   -2580    2610       6
    2574    2586    2592    2601      13    2658    2655    2661    2667       2
    2655    2661    2667    2673       4    2655    2661   -2667    2673       3
    2655    2661   -2667    2673       5    2655    2661   -2667    2673       6
    2655    2661    2667    2712       4    2655    2661   -2667    2712       3
    2655    2661   -2667    2712       5    2655    2661   -2667    2712       6
    2640    2634   -2631    2649      84    2634    2631   -2649    2646      87
    2634    2640   -2646    2649      83    2631    2622    2616    2655      88
    2631    2622   -2616    2655      89    2631    2622   -2616    2655      90
    2631    2622   -2616    2655      91    2631    2634   -2640    2646      86
    2631    2649   -2646    2640      85    2622    2616    2655    2658       3
    2622    2616    2655    2661       4    2622    2616   -2655    2661       3
    2622    2616   -2655    2661       5    2622    2616   -2655    2661       6
    2622    2631    2634    2640      84    2622    2631    2649    2646      87
    2616    2622    2631    2634      92    2616    2622   -2631    2634      93
    2616    2622   -2631    2634      94    2616    2622   -2631    2634      95
    2616    2622    2631    2649      96    2616    2622   -2631    2649      97
    2616    2622   -2631    2649      98    2616    2622   -2631    2649      99
    2616    2655    2661    2667       2    2610    2616    2622    2631     100
    2610    2616   -2622    2631     101    2610    2616   -2622    2631      90
    2610    2616   -2622    2631     102    2610    2616    2655    2658       3
    2610    2616    2655    2661      26    2610    2616   -2655    2661      27
    2610    2616   -2655    2661      17    2610    2616   -2655    2661       6
    2715    2712    2718    2724       2    2712    2718    2724    2730       4
    2712    2718   -2724    2730       3    2712    2718   -2724    2730       5
    2712    2718   -2724    2730       6    2712    2718    2724    2778       4
    2712    2718   -2724    2778       3    2712    2718   -2724    2778       5
    2712    2718   -2724    2778       6    2682    2673    2667    2712      46
    2682    2673   -2667    2712      47    2682    2673   -2667    2712      11
    2682    2673   -2667    2712      48    2673    2667    2712    2715       3
    2673    2667    2712    2718       4    2673    2667   -2712    2718       3
    2673    2667   -2712    2718       5    2673    2667   -2712    2718       6
    2667    2673    2682    2688      49    2667    2673   -2682    2688      50
    2667    2673   -2682    2688      51    2667    2673   -2682    2688      52
    2667    2673    2682    2700      49    2667    2673   -2682    2700      50
    2667    2673   -2682    2700      51    2667    2673   -2682    2700      52
    2667    2712    2718    2724       2    2661    2667    2673    2682      53
    2661    2667   -2673    2682      54    2661    2667   -2673    2682      11
    2661    2667   -2673    2682      55    2661    2667    2712    2715       3
    2661    2667    2712    2718      26    2661    2667   -2712    2718      27
    2661    2667   -2712    2718      17    2661    2667   -2712    2718       6
    2781    2778    2784    2790       2    2778    2784    2790    2796       4
    2778    2784   -2790    2796       3    2778    2784   -2790    2796       5
    2778    2784   -2790    2796       6    2778    2784    2790    2820       4
    2778    2784   -2790    2820       3    2778    2784   -2790    2820       5
    2778    2784   -2790    2820       6    2739    2730    2724    2778      13
    2739    2748    2757    2766      13    2730    2724    2778    2781       3
    2730    2724    2778    2784       4    2730    2724   -2778    2784       3
    2730    2724   -2778    2784       5    2730    2724   -2778    2784       6
    2730    2739    2748    2757      35    2730    2739   -2748    2757      36
    2730    2739   -2748    2757      37    2724    2730    2739    2748      35
    2724    2730   -2739    2748      36    2724    2730   -2739    2748      37
    2724    2778    2784    2790       2    2718    2724    2730    2739      13
    2718    2724    2778    2781       3    2718    2724    2778    2784      26
    2718    2724   -2778    2784      27    2718    2724   -2778    2784      17
    2718    2724   -2778    2784       6    2823    2820    2826    2832       2
    2820    2826    2832    2838       4    2820    2826   -2832    2838       3
    2820    2826   -2832    2838       5    2820    2826   -2832    2838       6
    2820    2826    2832    2886       4    2820    2826   -2832    2886       3
    2820    2826   -2832    2886       5    2820    2826   -2832    2886       6
    2805    2796    2790    2820     103    2805    2796   -2790    2820     104
    2805    2796   -2790    2820     105    2805    2796   -2790    2820     106
    2796    2790    2820    2823       3    2796    2790    2820    2826       4
    2796    2790   -2820    2826       3    2796    2790   -2820    2826       5
    2796    2790   -2820    2826       6    2790    2796    2805    2808       4
    2790    2796    2805    2811     107    2790    2796   -2805    2811     108
    2790    2796   -2805    2811     109    2790    2796   -2805    2811     110
    2790    2820    2826    2832       2    2784    2790    2796    2805     111
    2784    2790   -2796    2805     112    2784    2790   -2796    2805     105
    2784    2790   -2796    2805     113    2784    2790    2820    2823       3
    2784    2790    2820    2826      26    2784    2790   -2820    2826      27
    2784    2790   -2820    2826      17    2784    2790   -2820    2826       6
    2889    2886    2892    2898       2    2886    2892    2898    2904       4
    2886    2892   -2898    2904       3    2886    2892   -2898    2904       5
    2886    2892   -2898    2904       6    2886    2892    2898    2934       4
    2886    2892   -2898    2934       3    2886    2892   -2898    2934       5
    2886    2892   -2898    2934       6    2847    2838    2832    2886      13
    2847    2856    2865    2874      13    2838    2832    2886    2889       3
    2838    2832    2886    2892       4    2838    2832   -2886    2892       3
    2838    2832   -2886    2892       5    2838    2832   -2886    2892       6
    2838    2847    2856    2865      35    2838    2847   -2856    2865      36
    2838    2847   -2856    2865      37    2832    2838    2847    2856      35
    2832    2838   -2847    2856      36    2832    2838   -2847    2856      37
    2832    2886    2892    2898       2    2826    2832    2838    2847      13
    2826    2832    2886    2889       3    2826    2832    2886    2892      26
    2826    2832   -2886    2892      27    2826    2832   -2886    2892      17
    2826    2832   -2886    2892       6    2937    2934    2940    2946       2
    2934    2940    2946    2952       4    2934    2940   -2946    2952       3
    2934    2940   -2946    2952       5    2934    2940   -2946    2952       6
    2934    2940    2946    2964       4    2934    2940   -2946    2964       3
    2934    2940   -2946    2964       5    2934    2940   -2946    2964       6
    2922    2904    2898    2934      28    2922    2904   -2898    2934      29
    2922    2904   -2898    2934      30    2922    2904   -2898    2934      31
    2910    2904    2898    2934      28    2910    2904   -2898    2934      29
    2910    2904   -2898    2934      30    2910    2904   -2898    2934      31
    2904    2898    2934    2937       3    2904    2898    2934    2940       4
    2904    2898   -2934    2940       3    2904    2898   -2934    2940       5
    2904    2898   -2934    2940       6    2898    2934    2940    2946       2
    2892    2898    2904    2910      32    2892    2898   -2904    2910      33
    2892    2898   -2904    2910      30    2892    2898   -2904    2910      34
    2892    2898    2904    2922      32    2892    2898   -2904    2922      33
    2892    2898   -2904    2922      30    2892    2898   -2904    2922      34
    2892    2898    2934    2937       3    2892    2898    2934    2940      26
    2892    2898   -2934    2940      27    2892    2898   -2934    2940      17
    2892    2898   -2934    2940       6    2967    2964    2970    2976       2
    2964    2970    2976    2982       4    2964    2970   -2976    2982       3
    2964    2970   -2976    2982       5    2964    2970   -2976    2982       6
    2964    2970    2976    3036       4    2964    2970   -2976    3036       3
    2964    2970   -2976    3036       5    2964    2970   -2976    3036       6
    2952    2946    2964    2967       3    2952    2946    2964    2970       4
    2952    2946   -2964    2970       3    2952    2946   -2964    2970       5
    2952    2946   -2964    2970       6    2946    2964    2970    2976       2
    2940    2946    2964    2967       3    2940    2946    2964    2970      26
    2940    2946   -2964    2970      27    2940    2946   -2964    2970      17
    2940    2946   -2964    2970       6    3039    3036    3042    3048       2
    3036    3042    3048    3054       4    3036    3042   -3048    3054       3
    3036    3042   -3048    3054       5    3036    3042   -3048    3054       6
    3036    3042    3048    3093       4    3036    3042   -3048    3093       3
    3036    3042   -3048    3093       5    3036    3042   -3048    3093       6
    3000    3009    3015    3018      85    3000    3009   -3015    3018       6
    3000    3009    3015    3027      85    3000    3009   -3015    3027       6
    2991    2982    2976    3036      13    2991    3000    3009    3015       4
    2991    3000   -3009    3015       5    2982    2976    3036    3039       3
    2982    2976    3036    3042       4    2982    2976   -3036    3042       3
    2982    2976   -3036    3042       5    2982    2976   -3036    3042       6
    2982    2991    3000    3009      13    2976    2982    2991    3000      35
    2976    2982   -2991    3000      36    2976    2982   -2991    3000      37
    2976    3036    3042    3048       2    2970    2976    2982    2991      13
    2970    2976    3036    3039       3    2970    2976    3036    3042      26
    2970    2976   -3036    3042      27    2970    2976   -3036    3042      17
    2970    2976   -3036    3042       6    3096    3093    3099    3105       2
    3093    3099    3105    3111       4    3093    3099   -3105    3111       3
    3093    3099   -3105    3111       5    3093    3099   -3105    3111       6
    3093    3099    3105    3159       4    3093    3099   -3105    3159       3
    3093    3099   -3105    3159       5    3093    3099   -3105    3159       6
    3063    3054    3048    3093      46    3063    3054   -3048    3093      47
    3063    3054   -3048    3093      11    3063    3054   -3048    3093      48
    3054    3048    3093    3096       3    3054    3048    3093    3099       4
    3054    3048   -3093    3099       3    3054    3048   -3093    3099       5
    3054    3048   -3093    3099       6    3048    3054    3063    3069      49
    3048    3054   -3063    3069      50    3048    3054   -3063    3069      51
    3048    3054   -3063    3069      52    3048    3054    3063    3081      49
    3048    3054   -3063    3081      50    3048    3054   -3063    3081      51
    3048    3054   -3063    3081      52    3048    3093    3099    3105       2
    3042    3048    3054    3063      53    3042    3048   -3054    3063      54
    3042    3048   -3054    3063      11    3042    3048   -3054    3063      55
    3042    3048    3093    3096       3    3042    3048    3093    3099      26
    3042    3048   -3093    3099      27    3042    3048   -3093    3099      17
    3042    3048   -3093    3099       6    3162    3159    3165    3171       2
    3159    3165    3171    3177       4    3159    3165   -3171    3177       3
    3159    3165   -3171    3177       5    3159    3165   -3171    3177       6
    3159    3165    3171    3225       4    3159    3165   -3171    3225       3
    3159    3165   -3171    3225       5    3159    3165   -3171    3225       6
    3120    3111    3105    3159      13    3120    3129    3138    3147      13
    3111    3105    3159    3162       3    3111    3105    3159    3165       4
    3111    3105   -3159    3165       3    3111    3105   -3159    3165       5
    3111    3105   -3159    3165       6    3111    3120    3129    3138      35
    3111    3120   -3129    3138      36    3111    3120   -3129    3138      37
    3105    3111    3120    3129      35    3105    3111   -3120    3129      36
    3105    3111   -3120    3129      37    3105    3159    3165    3171       2
    3099    3105    3111    3120      13    3099    3105    3159    3162       3
    3099    3105    3159    3165      26    3099    3105   -3159    3165      27
    3099    3105   -3159    3165      17    3099    3105   -3159    3165       6
    3228    3225    3231    3237       2    3225    3231    3237    3243       4
    3225    3231   -3237    3243       3    3225    3231   -3237    3243       5
    3225    3231   -3237    3243       6    3225    3231    3237    3291       4
    3225    3231   -3237    3291       3    3225    3231   -3237    3291       5
    3225    3231   -3237    3291       6    3186    3177    3171    3225      13
    3186    3195    3204    3213      13    3177    3171    3225    3228       3
    3177    3171    3225    3231       4    3177    3171   -3225    3231       3
    3177    3171   -3225    3231       5    3177    3171   -3225    3231       6
    3177    3186    3195    3204      35    3177    3186   -3195    3204      36
    3177    3186   -3195    3204      37    3171    3177    3186    3195      35
    3171    3177   -3186    3195      36    3171    3177   -3186    3195      37
    3171    3225    3231    3237       2    3165    3171    3177    3186      13
    3165    3171    3225    3228       3    3165    3171    3225    3231      26
    3165    3171   -3225    3231      27    3165    3171   -3225    3231      17
    3165    3171   -3225    3231       6    3294    3291    3297    3303       2
    3291    3297    3303    3309       4    3291    3297   -3303    3309       3
    3291    3297   -3303    3309       5    3291    3297   -3303    3309       6
    3291    3297    3303    3333       4    3291    3297   -3303    3333       3
    3291    3297   -3303    3333       5    3291    3297   -3303    3333       6
    3252    3243    3237    3291      13    3252    3261    3270    3279      13
    3243    3237    3291    3294       3    3243    3237    3291    3297       4
    3243    3237   -3291    3297       3    3243    3237   -3291    3297       5
    3243    3237   -3291    3297       6    3243    3252    3261    3270      35
    3243    3252   -3261    3270      36    3243    3252   -3261    3270      37
    3237    3243    3252    3261      35    3237    3243   -3252    3261      36
    3237    3243   -3252    3261      37    3237    3291    3297    3303       2
    3231    3237    3243    3252      13    3231    3237    3291    3294       3
    3231    3237    3291    3297      26    3231    3237   -3291    3297      27
    3231    3237   -3291    3297      17    3231    3237   -3291    3297       6
    3336    3333    3339    3345       2    3333    3339    3345    3351       4
    3333    3339   -3345    3351       3    3333    3339   -3345    3351       5
    3333    3339   -3345    3351       6    3333    3339    3345    3363       4
    3333    3339   -3345    3363       3    3333    3339   -3345    3363       5
    3333    3339   -3345    3363       6    3318    3309    3303    3333     103
    3318    3309   -3303    3333     104    3318    3309   -3303    3333     105
    3318    3309   -3303    3333     106    3309    3303    3333    3336       3
    3309    3303    3333    3339       4    3309    3303   -3333    3339       3
    3309    3303   -3333    3339       5    3309    3303   -3333    3339       6
    3303    3309    3318    3321       4    3303    3309    3318    3324     107
    3303    3309   -3318    3324     108    3303    3309   -3318    3324     109
    3303    3309   -3318    3324     110    3303    3333    3339    3345       2
    3297    3303    3309    3318     111    3297    3303   -3309    3318     112
    3297    3303   -3309    3318     105    3297    3303   -3309    3318     113
    3297    3303    3333    3336       3    3297    3303    3333    3339      26
    3297    3303   -3333    3339      27    3297    3303   -3333    3339      17
    3297    3303   -3333    3339       6    3366    3363    3369    3375       2
    3363    3369    3375    3381       4    3363    3369   -3375    3381       3
[truncated: 184,568 more chars]
