# Supplementary material for: Folded-state compatibility and unfolded-state constraint govern staple-based stabilization: guidelines from a coiled-coil model
Source: RSC Chem Biol. 2026 Feb 24;7(4):737–50. doi: 10.1039/d5cb00326a (PMC12980645; doi:10.1039/d5cb00326a)
Supplement: CB-007-D5CB00326A-s057 [file CB-007-D5CB00326A-s057.pdb]

ATOM      1  H1  ACE     1      67.156  10.363  71.767  1.00  0.00
ATOM      2  CH3 ACE     1      66.290   9.830  72.100  1.00  0.00
ATOM      3  H2  ACE     1      65.714   9.522  71.253  1.00  0.00
ATOM      4  H3  ACE     1      65.696  10.467  72.722  1.00  0.00
ATOM      5  C   ACE     1      66.726   8.591  72.903  1.00  0.00
ATOM      6  O   ACE     1      65.994   8.150  73.827  1.00  0.00
ATOM      7  N   GLU     2      67.883   7.983  72.618  1.00  0.00
ATOM      8  H   GLU     2      68.467   8.335  71.886  1.00  0.00
ATOM      9  CA  GLU     2      68.297   6.795  73.381  1.00  0.00
ATOM     10  HA  GLU     2      67.916   5.917  72.903  1.00  0.00
ATOM     11  CB  GLU     2      69.835   6.728  73.433  1.00  0.00
ATOM     12  HB2 GLU     2      70.214   7.607  73.912  1.00  0.00
ATOM     13  HB3 GLU     2      70.136   5.863  73.986  1.00  0.00
ATOM     14  CG  GLU     2      70.396   6.643  72.001  1.00  0.00
ATOM     15  HG2 GLU     2      70.019   5.764  71.522  1.00  0.00
ATOM     16  HG3 GLU     2      70.095   7.508  71.448  1.00  0.00
ATOM     17  CD  GLU     2      71.934   6.579  72.055  1.00  0.00
ATOM     18  OE1 GLU     2      72.536   5.427  72.126  1.00  0.00
ATOM     19  OE2 GLU     2      72.633   7.677  72.030  1.00  0.00
ATOM     20  C   GLU     2      67.740   6.884  74.815  1.00  0.00
ATOM     21  O   GLU     2      66.601   6.418  75.080  1.00  0.00
ATOM     22  N   VAL     3      68.471   7.457  75.778  1.00  0.00
ATOM     23  H   VAL     3      69.380   7.816  75.564  1.00  0.00
ATOM     24  CA  VAL     3      67.947   7.562  77.149  1.00  0.00
ATOM     25  HA  VAL     3      68.215   6.686  77.702  1.00  0.00
ATOM     26  CB  VAL     3      68.555   8.800  77.831  1.00  0.00
ATOM     27  HB  VAL     3      68.288   9.679  77.282  1.00  0.00
ATOM     28  CG1 VAL     3      68.016   8.910  79.270  1.00  0.00
ATOM     29 HG11 VAL     3      68.440   9.769  79.745  1.00  0.00
ATOM     30 HG12 VAL     3      66.950   9.006  79.245  1.00  0.00
ATOM     31 HG13 VAL     3      68.282   8.030  79.818  1.00  0.00
ATOM     32  CG2 VAL     3      70.088   8.660  77.867  1.00  0.00
ATOM     33 HG21 VAL     3      70.514   9.519  78.343  1.00  0.00
ATOM     34 HG22 VAL     3      70.354   7.781  78.416  1.00  0.00
ATOM     35 HG23 VAL     3      70.463   8.583  76.868  1.00  0.00
ATOM     36  C   VAL     3      66.411   7.691  77.107  1.00  0.00
ATOM     37  O   VAL     3      65.718   7.260  78.065  1.00  0.00
ATOM     38  N   LYS     4      65.813   8.257  76.051  1.00  0.00
ATOM     39  H   LYS     4      66.365   8.608  75.296  1.00  0.00
ATOM     40  CA  LYS     4      64.345   8.356  75.995  1.00  0.00
ATOM     41  HA  LYS     4      63.952   8.471  76.984  1.00  0.00
ATOM     42  CB  LYS     4      63.936   9.568  75.140  1.00  0.00
ATOM     43  HB2 LYS     4      64.326  10.463  75.577  1.00  0.00
ATOM     44  HB3 LYS     4      64.327   9.456  74.150  1.00  0.00
ATOM     45  CG  LYS     4      62.399   9.647  75.081  1.00  0.00
ATOM     46  HG2 LYS     4      62.014   8.749  74.646  1.00  0.00
ATOM     47  HG3 LYS     4      62.011   9.759  76.072  1.00  0.00
ATOM     48  CD  LYS     4      61.975  10.853  74.225  1.00  0.00
ATOM     49  HD2 LYS     4      62.358  11.752  74.658  1.00  0.00
ATOM     50  HD3 LYS     4      62.362  10.742  73.233  1.00  0.00
ATOM     51  CE  LYS     4      60.437  10.923  74.171  1.00  0.00
ATOM     52  HE2 LYS     4      60.055  10.022  73.737  1.00  0.00
ATOM     53  HE3 LYS     4      60.050  11.033  75.162  1.00  0.00
ATOM     54  NZ  LYS     4      60.026  12.073  73.354  1.00  0.00
ATOM     55  HZ1 LYS     4      60.387  11.969  72.427  1.00  0.00
ATOM     56  HZ2 LYS     4      59.028  12.117  73.319  1.00  0.00
ATOM     57  HZ3 LYS     4      60.384  12.914  73.759  1.00  0.00
ATOM     58  C   LYS     4      63.785   7.070  75.366  1.00  0.00
ATOM     59  O   LYS     4      62.630   6.665  75.658  1.00  0.00
ATOM     60  N   GLN     5      64.548   6.384  74.513  1.00  0.00
ATOM     61  H   GLN     5      65.458   6.726  74.281  1.00  0.00
ATOM     62  CA  GLN     5      64.074   5.128  73.920  1.00  0.00
ATOM     63  HA  GLN     5      63.015   5.165  73.771  1.00  0.00
ATOM     64  CB  GLN     5      64.774   4.914  72.566  1.00  0.00
ATOM     65  HB2 GLN     5      64.537   5.726  71.911  1.00  0.00
ATOM     66  HB3 GLN     5      65.833   4.873  72.716  1.00  0.00
ATOM     67  CG  GLN     5      64.296   3.594  71.937  1.00  0.00
ATOM     68  HG2 GLN     5      64.531   2.780  72.590  1.00  0.00
ATOM     69  HG3 GLN     5      63.237   3.634  71.785  1.00  0.00
ATOM     70  CD  GLN     5      65.002   3.390  70.584  1.00  0.00
ATOM     71  OE1 GLN     5      66.159   3.851  70.404  1.00  0.00
ATOM     72  NE2 GLN     5      64.387   2.724  69.601  1.00  0.00
ATOM     73 HE21 GLN     5      64.848   2.592  68.723  1.00  0.00
ATOM     74 HE22 GLN     5      63.468   2.358  69.744  1.00  0.00
ATOM     75  C   GLN     5      64.416   3.981  74.886  1.00  0.00
ATOM     76  O   GLN     5      63.732   2.925  74.901  1.00  0.00
ATOM     77  N   LEU     6      65.450   4.141  75.716  1.00  0.00
ATOM     78  H   LEU     6      65.983   4.985  75.675  1.00  0.00
ATOM     79  CA  LEU     6      65.814   3.108  76.693  1.00  0.00
ATOM     80  HA  LEU     6      65.592   2.137  76.302  1.00  0.00
ATOM     81  CB  LEU     6      67.322   3.208  76.988  1.00  0.00
ATOM     82  HB2 LEU     6      67.546   4.177  77.382  1.00  0.00
ATOM     83  HB3 LEU     6      67.596   2.460  77.703  1.00  0.00
ATOM     84  CG  LEU     6      68.114   2.988  75.685  1.00  0.00
ATOM     85  HG  LEU     6      67.841   3.737  74.971  1.00  0.00
ATOM     86  CD1 LEU     6      69.623   3.084  75.977  1.00  0.00
ATOM     87 HD11 LEU     6      70.172   2.932  75.072  1.00  0.00
ATOM     88 HD12 LEU     6      69.848   4.052  76.373  1.00  0.00
ATOM     89 HD13 LEU     6      69.896   2.335  76.691  1.00  0.00
ATOM     90  CD2 LEU     6      67.790   1.594  75.115  1.00  0.00
ATOM     91 HD21 LEU     6      68.340   1.442  74.210  1.00  0.00
ATOM     92 HD22 LEU     6      68.064   0.845  75.829  1.00  0.00
ATOM     93 HD23 LEU     6      66.742   1.526  74.911  1.00  0.00
ATOM     94  C   LEU     6      65.011   3.333  77.991  1.00  0.00
ATOM     95  O   LEU     6      64.793   2.368  78.768  1.00  0.00
ATOM     96  N   GLU     7      64.536   4.551  78.290  1.00  0.00
ATOM     97  H   GLU     7      64.661   5.308  77.648  1.00  0.00
ATOM     98  CA  GLU     7      63.825   4.772  79.561  1.00  0.00
ATOM     99  HA  GLU     7      64.257   4.157  80.321  1.00  0.00
ATOM    100  CB  GLU     7      63.947   6.252  79.970  1.00  0.00
ATOM    101  HB2 GLU     7      64.980   6.506  80.084  1.00  0.00
ATOM    102  HB3 GLU     7      63.509   6.871  79.215  1.00  0.00
ATOM    103  CG  GLU     7      63.214   6.474  81.308  1.00  0.00
ATOM    104  HG2 GLU     7      62.179   6.228  81.193  1.00  0.00
ATOM    105  HG3 GLU     7      63.648   5.848  82.059  1.00  0.00
ATOM    106  CD  GLU     7      63.348   7.949  81.731  1.00  0.00
ATOM    107  OE1 GLU     7      62.457   8.819  81.354  1.00  0.00
ATOM    108  OE2 GLU     7      64.353   8.324  82.468  1.00  0.00
ATOM    109  C   GLU     7      62.340   4.392  79.395  1.00  0.00
ATOM    110  O   GLU     7      61.693   3.983  80.394  1.00  0.00
ATOM    111  N   PRB     8      61.730   4.475  78.208  1.00  0.00
ATOM    112  H   PRB     8      62.207   4.854  77.414  1.00  0.00
ATOM    113  C   PRB     8      60.425   2.471  77.778  1.00  0.00
ATOM    114  O   PRB     8      59.559   1.902  77.063  1.00  0.00
ATOM    115  CA  PRB     8      60.350   3.981  78.087  1.00  0.00
ATOM    116  HA  PRB     8      59.830   4.131  79.009  1.00  0.00
ATOM    117  CB  PRB     8      59.597   4.744  76.973  1.00  0.00
ATOM    118  HB2 PRB     8      58.592   4.383  76.914  1.00  0.00
ATOM    119  HB3 PRB     8      59.591   5.788  77.206  1.00  0.00
ATOM    120  CG  PRB     8      60.285   4.528  75.616  1.00  0.00
ATOM    121  CD  PRB     8      59.983   3.524  74.722  1.00  0.00
ATOM    122  HD1 PRB     8      59.232   2.773  74.845  1.00  0.00
ATOM    123  N   GLU     9      61.453   1.789  78.310  1.00  0.00
ATOM    124  H   GLU     9      62.103   2.282  78.889  1.00  0.00
ATOM    125  CA  GLU     9      61.665   0.349  78.084  1.00  0.00
ATOM    126  HA  GLU     9      60.729  -0.136  77.897  1.00  0.00
ATOM    127  CB  GLU     9      62.592   0.151  76.870  1.00  0.00
ATOM    128  HB2 GLU     9      62.137   0.577  76.001  1.00  0.00
ATOM    129  HB3 GLU     9      63.529   0.632  77.056  1.00  0.00
ATOM    130  CG  GLU     9      62.825  -1.354  76.640  1.00  0.00
ATOM    131  HG2 GLU     9      63.282  -1.782  77.508  1.00  0.00
ATOM    132  HG3 GLU     9      61.888  -1.837  76.456  1.00  0.00
ATOM    133  CD  GLU     9      63.749  -1.548  75.423  1.00  0.00
ATOM    134  OE1 GLU     9      64.639  -0.644  75.133  1.00  0.00
ATOM    135  OE2 GLU     9      63.640  -2.614  74.686  1.00  0.00
ATOM    136  C   GLU     9      62.315  -0.250  79.352  1.00  0.00
ATOM    137  O   GLU     9      61.588  -0.752  80.247  1.00  0.00
ATOM    138  N   VAL    10      63.646  -0.224  79.515  1.00  0.00
ATOM    139  H   VAL    10      64.235   0.130  78.788  1.00  0.00
ATOM    140  CA  VAL    10      64.237  -0.700  80.780  1.00  0.00
ATOM    141  HA  VAL    10      64.514  -1.731  80.696  1.00  0.00
ATOM    142  CB  VAL    10      65.488   0.135  81.105  1.00  0.00
ATOM    143  HB  VAL    10      65.216   1.166  81.193  1.00  0.00
ATOM    144  CG1 VAL    10      66.096  -0.351  82.434  1.00  0.00
ATOM    145 HG11 VAL    10      66.967   0.229  82.662  1.00  0.00
ATOM    146 HG12 VAL    10      65.377  -0.237  83.219  1.00  0.00
ATOM    147 HG13 VAL    10      66.368  -1.382  82.346  1.00  0.00
ATOM    148  CG2 VAL    10      66.522  -0.029  79.977  1.00  0.00
ATOM    149 HG21 VAL    10      67.393   0.551  80.203  1.00  0.00
ATOM    150 HG22 VAL    10      66.794  -1.061  79.889  1.00  0.00
ATOM    151 HG23 VAL    10      66.099   0.308  79.053  1.00  0.00
ATOM    152  C   VAL    10      63.190  -0.543  81.897  1.00  0.00
ATOM    153  O   VAL    10      63.248  -1.251  82.936  1.00  0.00
ATOM    154  N   GLU    11      62.207   0.345  81.734  1.00  0.00
ATOM    155  H   GLU    11      62.179   0.897  80.900  1.00  0.00
ATOM    156  CA  GLU    11      61.153   0.511  82.743  1.00  0.00
ATOM    157  HA  GLU    11      61.558   0.411  83.729  1.00  0.00
ATOM    158  CB  GLU    11      60.523   1.909  82.591  1.00  0.00
ATOM    159  HB2 GLU    11      60.114   2.009  81.607  1.00  0.00
ATOM    160  HB3 GLU    11      59.744   2.030  83.315  1.00  0.00
ATOM    161  CG  GLU    11      61.600   2.987  82.810  1.00  0.00
ATOM    162  HG2 GLU    11      62.007   2.890  83.795  1.00  0.00
ATOM    163  HG3 GLU    11      62.380   2.864  82.088  1.00  0.00
ATOM    164  CD  GLU    11      60.969   4.383  82.650  1.00  0.00
ATOM    165  OE1 GLU    11      60.461   4.990  83.682  1.00  0.00
ATOM    166  OE2 GLU    11      60.945   4.955  81.481  1.00  0.00
ATOM    167  C   GLU    11      60.098  -0.585  82.515  1.00  0.00
ATOM    168  O   GLU    11      59.349  -0.961  83.454  1.00  0.00
ATOM    169  N   GLU    12      60.009  -1.145  81.306  1.00  0.00
ATOM    170  H   GLU    12      60.606  -0.824  80.570  1.00  0.00
ATOM    171  CA  GLU    12      59.064  -2.239  81.043  1.00  0.00
ATOM    172  HA  GLU    12      58.166  -2.091  81.605  1.00  0.00
ATOM    173  CB  GLU    12      58.729  -2.268  79.541  1.00  0.00
ATOM    174  HB2 GLU    12      58.281  -1.338  79.256  1.00  0.00
ATOM    175  HB3 GLU    12      59.627  -2.417  78.978  1.00  0.00
ATOM    176  CG  GLU    12      57.748  -3.419  79.256  1.00  0.00
ATOM    177  HG2 GLU    12      58.196  -4.348  79.542  1.00  0.00
ATOM    178  HG3 GLU    12      56.849  -3.269  79.817  1.00  0.00
ATOM    179  CD  GLU    12      57.416  -3.451  77.753  1.00  0.00
ATOM    180  OE1 GLU    12      58.144  -4.161  76.940  1.00  0.00
ATOM    181  OE2 GLU    12      56.407  -2.768  77.294  1.00  0.00
ATOM    182  C   GLU    12      59.716  -3.571  81.467  1.00  0.00
ATOM    183  O   GLU    12      58.995  -4.549  81.795  1.00  0.00
ATOM    184  N   LEU    13      61.051  -3.681  81.500  1.00  0.00
ATOM    185  H   LEU    13      61.620  -2.902  81.236  1.00  0.00
ATOM    186  CA  LEU    13      61.685  -4.936  81.937  1.00  0.00
ATOM    187  HA  LEU    13      61.088  -5.769  81.632  1.00  0.00
ATOM    188  CB  LEU    13      63.086  -5.052  81.308  1.00  0.00
ATOM    189  HB2 LEU    13      63.684  -4.220  81.613  1.00  0.00
ATOM    190  HB3 LEU    13      63.548  -5.962  81.632  1.00  0.00
ATOM    191  CG  LEU    13      62.963  -5.060  79.773  1.00  0.00
ATOM    192  HG  LEU    13      62.501  -4.151  79.448  1.00  0.00
ATOM    193  CD1 LEU    13      64.365  -5.176  79.147  1.00  0.00
ATOM    194 HD11 LEU    13      64.280  -5.182  78.080  1.00  0.00
ATOM    195 HD12 LEU    13      64.962  -4.343  79.453  1.00  0.00
ATOM    196 HD13 LEU    13      64.826  -6.085  79.473  1.00  0.00
ATOM    197  CD2 LEU    13      62.102  -6.259  79.333  1.00  0.00
ATOM    198 HD21 LEU    13      62.017  -6.265  78.267  1.00  0.00
ATOM    199 HD22 LEU    13      62.564  -7.168  79.659  1.00  0.00
ATOM    200 HD23 LEU    13      61.128  -6.178  79.769  1.00  0.00
ATOM    201  C   LEU    13      61.799  -4.929  83.474  1.00  0.00
ATOM    202  O   LEU    13      61.797  -6.013  84.113  1.00  0.00
ATOM    203  N   GLU    14      61.887  -3.765  84.127  1.00  0.00
ATOM    204  H   GLU    14      61.935  -2.909  83.612  1.00  0.00
ATOM    205  CA  GLU    14      61.896  -3.734  85.597  1.00  0.00
ATOM    206  HA  GLU    14      62.383  -4.607  85.980  1.00  0.00
ATOM    207  CB  GLU    14      62.645  -2.479  86.084  1.00  0.00
ATOM    208  HB2 GLU    14      62.160  -1.605  85.703  1.00  0.00
ATOM    209  HB3 GLU    14      62.638  -2.452  87.154  1.00  0.00
ATOM    210  CG  GLU    14      64.100  -2.518  85.582  1.00  0.00
ATOM    211  HG2 GLU    14      64.586  -3.391  85.965  1.00  0.00
ATOM    212  HG3 GLU    14      64.108  -2.546  84.513  1.00  0.00
ATOM    213  CD  GLU    14      64.845  -1.260  86.069  1.00  0.00
ATOM    214  OE1 GLU    14      64.193  -0.149  86.251  1.00  0.00
ATOM    215  OE2 GLU    14      66.125  -1.309  86.297  1.00  0.00
ATOM    216  C   GLU    14      60.437  -3.700  86.085  1.00  0.00
ATOM    217  O   GLU    14      60.121  -4.174  87.208  1.00  0.00
ATOM    218  N   SER    15      59.513  -3.166  85.283  1.00  0.00
ATOM    219  H   SER    15      59.795  -2.775  84.407  1.00  0.00
ATOM    220  CA  SER    15      58.090  -3.149  85.650  1.00  0.00
ATOM    221  HA  SER    15      57.983  -3.063  86.711  1.00  0.00
ATOM    222  CB  SER    15      57.410  -1.947  84.968  1.00  0.00
ATOM    223  HB2 SER    15      57.871  -1.041  85.299  1.00  0.00
ATOM    224  HB3 SER    15      57.515  -2.034  83.906  1.00  0.00
ATOM    225  OG  SER    15      56.022  -1.928  85.309  1.00  0.00
ATOM    226  HG  SER    15      55.598  -1.180  84.883  1.00  0.00
ATOM    227  C   SER    15      57.434  -4.458  85.170  1.00  0.00
ATOM    228  O   SER    15      56.397  -4.894  85.735  1.00  0.00
ATOM    229  N   GLU    16      57.983  -5.130  84.152  1.00  0.00
ATOM    230  H   GLU    16      58.841  -4.806  83.753  1.00  0.00
ATOM    231  CA  GLU    16      57.346  -6.341  83.614  1.00  0.00
ATOM    232  HA  GLU    16      56.282  -6.242  83.669  1.00  0.00
ATOM    233  CB  GLU    16      57.771  -6.525  82.145  1.00  0.00
ATOM    234  HB2 GLU    16      57.465  -5.673  81.575  1.00  0.00
ATOM    235  HB3 GLU    16      58.835  -6.625  82.092  1.00  0.00
ATOM    236  CG  GLU    16      57.107  -7.792  81.576  1.00  0.00
ATOM    237  HG2 GLU    16      57.413  -8.643  82.149  1.00  0.00
ATOM    238  HG3 GLU    16      56.043  -7.691  81.627  1.00  0.00
ATOM    239  CD  GLU    16      57.535  -7.983  80.109  1.00  0.00
ATOM    240  OE1 GLU    16      57.817  -6.947  79.373  1.00  0.00
ATOM    241  OE2 GLU    16      57.614  -9.180  79.605  1.00  0.00
ATOM    242  C   GLU    16      57.778  -7.572  84.434  1.00  0.00
ATOM    243  O   GLU    16      57.021  -8.575  84.488  1.00  0.00
ATOM    244  N   LEU    17      58.941  -7.591  85.097  1.00  0.00
ATOM    245  H   LEU    17      59.546  -6.795  85.086  1.00  0.00
ATOM    246  CA  LEU    17      59.308  -8.800  85.850  1.00  0.00
ATOM    247  HA  LEU    17      58.936  -9.662  85.337  1.00  0.00
ATOM    248  CB  LEU    17      60.841  -8.896  85.975  1.00  0.00
ATOM    249  HB2 LEU    17      61.210  -8.031  86.485  1.00  0.00
ATOM    250  HB3 LEU    17      61.098  -9.774  86.529  1.00  0.00
ATOM    251  CG  LEU    17      61.471  -8.974  84.572  1.00  0.00
ATOM    252  HG  LEU    17      61.211  -8.098  84.015  1.00  0.00
ATOM    253  CD1 LEU    17      63.003  -9.064  84.703  1.00  0.00
ATOM    254 HD11 LEU    17      63.441  -9.119  83.729  1.00  0.00
ATOM    255 HD12 LEU    17      63.369  -8.197  85.211  1.00  0.00
ATOM    256 HD13 LEU    17      63.262  -9.940  85.261  1.00  0.00
ATOM    257  CD2 LEU    17      60.943 -10.222  83.842  1.00  0.00
ATOM    258 HD21 LEU    17      61.381 -10.278  82.868  1.00  0.00
ATOM    259 HD22 LEU    17      61.203 -11.098  84.400  1.00  0.00
ATOM    260 HD23 LEU    17      59.879 -10.160  83.751  1.00  0.00
ATOM    261  C   LEU    17      58.673  -8.734  87.252  1.00  0.00
ATOM    262  O   LEU    17      58.317  -9.796  87.824  1.00  0.00
ATOM    263  N   TRP    18      58.492  -7.558  87.863  1.00  0.00
ATOM    264  H   TRP    18      58.846  -6.717  87.455  1.00  0.00
ATOM    265  CA  TRP    18      57.762  -7.515  89.138  1.00  0.00
ATOM    266  HA  TRP    18      58.442  -7.663  89.952  1.00  0.00
ATOM    267  CB  TRP    18      57.076  -6.145  89.295  1.00  0.00
ATOM    268  HB2 TRP    18      56.402  -5.987  88.480  1.00  0.00
ATOM    269  HB3 TRP    18      56.532  -6.123  90.217  1.00  0.00
ATOM    270  CG  TRP    18      58.145  -5.036  89.306  1.00  0.00
ATOM    271  CD1 TRP    18      59.469  -5.149  89.758  1.00  0.00
ATOM    272  HD1 TRP    18      59.920  -6.032  90.159  1.00  0.00
ATOM    273  NE1 TRP    18      60.077  -3.952  89.601  1.00  0.00
ATOM    274  HE1 TRP    18      61.026  -3.744  89.841  1.00  0.00
ATOM    275  CE2 TRP    18      59.196  -3.087  89.069  1.00  0.00
ATOM    276  CZ2 TRP    18      59.374  -1.747  88.737  1.00  0.00
ATOM    277  HZ2 TRP    18      60.313  -1.258  88.893  1.00  0.00
ATOM    278  CH2 TRP    18      58.274  -1.055  88.186  1.00  0.00
ATOM    279  HH2 TRP    18      58.374  -0.024  87.920  1.00  0.00
ATOM    280  CZ3 TRP    18      57.034  -1.720  87.985  1.00  0.00
ATOM    281  HZ3 TRP    18      56.206  -1.187  87.567  1.00  0.00
ATOM    282  CE3 TRP    18      56.890  -3.079  88.333  1.00  0.00
ATOM    283  HE3 TRP    18      55.964  -3.595  88.188  1.00  0.00
ATOM    284  CD2 TRP    18      57.997  -3.724  88.874  1.00  0.00
ATOM    285  C   TRP    18      56.698  -8.629  89.138  1.00  0.00
ATOM    286  O   TRP    18      56.319  -9.148  90.220  1.00  0.00
ATOM    287  N   HID    19      56.182  -9.041  87.973  1.00  0.00
ATOM    288  H   HID    19      56.510  -8.638  87.118  1.00  0.00
ATOM    289  CA  HID    19      55.142 -10.080  87.934  1.00  0.00
ATOM    290  HA  HID    19      54.534 -10.013  88.812  1.00  0.00
ATOM    291  CB  HID    19      54.266  -9.875  86.684  1.00  0.00
ATOM    292  HB2 HID    19      54.875  -9.943  85.807  1.00  0.00
ATOM    293  HB3 HID    19      53.508 -10.629  86.652  1.00  0.00
ATOM    294  CG  HID    19      53.604  -8.485  86.740  1.00  0.00
ATOM    295  ND1 HID    19      53.268  -7.731  85.703  1.00  0.00
ATOM    296  HD1 HID    19      53.400  -7.965  84.740  1.00  0.00
ATOM    297  CE1 HID    19      52.719  -6.600  86.170  1.00  0.00
ATOM    298  HE1 HID    19      52.353  -5.801  85.560  1.00  0.00
ATOM    299  NE2 HID    19      52.696  -6.614  87.521  1.00  0.00
ATOM    300  CD2 HID    19      53.245  -7.785  87.887  1.00  0.00
ATOM    301  HD2 HID    19      53.383  -8.122  88.893  1.00  0.00
ATOM    302  C   HID    19      55.804 -11.469  87.877  1.00  0.00
ATOM    303  O   HID    19      55.207 -12.469  88.352  1.00  0.00
ATOM    304  N   LEU    20      57.015 -11.613  87.328  1.00  0.00
ATOM    305  H   LEU    20      57.492 -10.819  86.952  1.00  0.00
ATOM    306  CA  LEU    20      57.646 -12.940  87.283  1.00  0.00
ATOM    307  HA  LEU    20      56.893 -13.694  87.182  1.00  0.00
ATOM    308  CB  LEU    20      58.611 -13.013  86.084  1.00  0.00
ATOM    309  HB2 LEU    20      59.364 -12.259  86.188  1.00  0.00
ATOM    310  HB3 LEU    20      59.074 -13.977  86.056  1.00  0.00
ATOM    311  CG  LEU    20      57.831 -12.780  84.777  1.00  0.00
ATOM    312  HG  LEU    20      57.366 -11.817  84.806  1.00  0.00
ATOM    313  CD1 LEU    20      58.801 -12.847  83.583  1.00  0.00
ATOM    314 HD11 LEU    20      58.260 -12.686  82.674  1.00  0.00
ATOM    315 HD12 LEU    20      59.551 -12.092  83.690  1.00  0.00
ATOM    316 HD13 LEU    20      59.267 -13.810  83.554  1.00  0.00
ATOM    317  CD2 LEU    20      56.752 -13.867  84.623  1.00  0.00
ATOM    318 HD21 LEU    20      56.210 -13.706  83.714  1.00  0.00
ATOM    319 HD22 LEU    20      57.217 -14.831  84.595  1.00  0.00
ATOM    320 HD23 LEU    20      56.078 -13.821  85.453  1.00  0.00
ATOM    321  C   LEU    20      58.426 -13.169  88.590  1.00  0.00
ATOM    322  O   LEU    20      58.571 -14.332  89.047  1.00  0.00
ATOM    323  N   GLU    21      58.945 -12.122  89.239  1.00  0.00
ATOM    324  H   GLU    21      58.845 -11.202  88.859  1.00  0.00
ATOM    325  CA  GLU    21      59.659 -12.313  90.509  1.00  0.00
ATOM    326  HA  GLU    21      60.122 -13.278  90.520  1.00  0.00
ATOM    327  CB  GLU    21      60.736 -11.223  90.660  1.00  0.00
ATOM    328  HB2 GLU    21      60.270 -10.259  90.651  1.00  0.00
ATOM    329  HB3 GLU    21      61.255 -11.360  91.585  1.00  0.00
ATOM    330  CG  GLU    21      61.735 -11.319  89.492  1.00  0.00
ATOM    331  HG2 GLU    21      62.202 -12.281  89.501  1.00  0.00
ATOM    332  HG3 GLU    21      61.216 -11.183  88.567  1.00  0.00
ATOM    333  CD  GLU    21      62.808 -10.225  89.646  1.00  0.00
ATOM    334  OE1 GLU    21      62.511  -9.100  90.228  1.00  0.00
ATOM    335  OE2 GLU    21      64.011 -10.426  89.193  1.00  0.00
ATOM    336  C   GLU    21      58.660 -12.206  91.676  1.00  0.00
ATOM    337  O   GLU    21      58.869 -12.830  92.749  1.00  0.00
ATOM    338  N   ASN    22      57.569 -11.443  91.543  1.00  0.00
ATOM    339  H   ASN    22      57.386 -10.985  90.673  1.00  0.00
ATOM    340  CA  ASN    22      56.640 -11.268  92.669  1.00  0.00
ATOM    341  HA  ASN    22      57.182 -11.334  93.589  1.00  0.00
ATOM    342  CB  ASN    22      55.968  -9.887  92.561  1.00  0.00
ATOM    343  HB2 ASN    22      55.425  -9.826  91.640  1.00  0.00
ATOM    344  HB3 ASN    22      55.295  -9.753  93.382  1.00  0.00
ATOM    345  CG  ASN    22      57.043  -8.785  92.594  1.00  0.00
ATOM    346  OD1 ASN    22      58.114  -8.969  93.228  1.00  0.00
ATOM    347  ND2 ASN    22      56.836  -7.632  91.947  1.00  0.00
ATOM    348 HD21 ASN    22      57.533  -6.916  91.968  1.00  0.00
ATOM    349 HD22 ASN    22      55.985  -7.487  91.444  1.00  0.00
ATOM    350  C   ASN    22      55.552 -12.358  92.639  1.00  0.00
ATOM    351  O   ASN    22      55.020 -12.733  93.716  1.00  0.00
ATOM    352  N   GLU    23      55.160 -12.909  91.485  1.00  0.00
ATOM    353  H   GLU    23      55.615 -12.667  90.627  1.00  0.00
ATOM    354  CA  GLU    23      54.047 -13.869  91.494  1.00  0.00
ATOM    355  HA  GLU    23      53.376 -13.616  92.287  1.00  0.00
ATOM    356  CB  GLU    23      53.304 -13.808  90.146  1.00  0.00
ATOM    357  HB2 GLU    23      52.927 -12.818  89.991  1.00  0.00
ATOM    358  HB3 GLU    23      53.979 -14.060  89.355  1.00  0.00
ATOM    359  CG  GLU    23      52.133 -14.808  90.159  1.00  0.00
ATOM    360  HG2 GLU    23      52.511 -15.797  90.314  1.00  0.00
ATOM    361  HG3 GLU    23      51.457 -14.556  90.949  1.00  0.00
ATOM    362  CD  GLU    23      51.391 -14.749  88.810  1.00  0.00
ATOM    363  OE1 GLU    23      52.039 -14.438  87.725  1.00  0.00
ATOM    364  OE2 GLU    23      50.118 -15.010  88.756  1.00  0.00
ATOM    365  C   GLU    23      54.573 -15.300  91.716  1.00  0.00
ATOM    366  O   GLU    23      53.860 -16.127  92.341  1.00  0.00
ATOM    367  N   VAL    24      55.769 -15.686  91.256  1.00  0.00
ATOM    368  H   VAL    24      56.352 -15.050  90.750  1.00  0.00
ATOM    369  CA  VAL    24      56.202 -17.068  91.503  1.00  0.00
ATOM    370  HA  VAL    24      55.835 -17.698  90.719  1.00  0.00
ATOM    371  CB  VAL    24      57.740 -17.143  91.541  1.00  0.00
ATOM    372  HB  VAL    24      58.108 -16.510  92.322  1.00  0.00
ATOM    373  CG1 VAL    24      58.178 -18.595  91.809  1.00  0.00
ATOM    374 HG11 VAL    24      59.247 -18.646  91.835  1.00  0.00
ATOM    375 HG12 VAL    24      57.783 -18.919  92.748  1.00  0.00
ATOM    376 HG13 VAL    24      57.810 -19.228  91.029  1.00  0.00
ATOM    377  CG2 VAL    24      58.310 -16.676  90.189  1.00  0.00
ATOM    378 HG21 VAL    24      59.378 -16.727  90.215  1.00  0.00
ATOM    379 HG22 VAL    24      57.942 -17.309  89.409  1.00  0.00
ATOM    380 HG23 VAL    24      58.005 -15.667  90.003  1.00  0.00
ATOM    381  C   VAL    24      55.632 -17.533  92.857  1.00  0.00
ATOM    382  O   VAL    24      55.280 -18.730  93.023  1.00  0.00
ATOM    383  N   ALA    25      55.521 -16.649  93.855  1.00  0.00
ATOM    384  H   ALA    25      55.864 -15.718  93.729  1.00  0.00
ATOM    385  CA  ALA    25      54.907 -17.027  95.137  1.00  0.00
ATOM    386  HA  ALA    25      55.648 -17.467  95.771  1.00  0.00
ATOM    387  CB  ALA    25      54.333 -15.768  95.814  1.00  0.00
ATOM    388  HB1 ALA    25      53.886 -16.038  96.748  1.00  0.00
ATOM    389  HB2 ALA    25      55.121 -15.065  95.986  1.00  0.00
ATOM    390  HB3 ALA    25      53.594 -15.327  95.179  1.00  0.00
ATOM    391  C   ALA    25      53.763 -18.028  94.896  1.00  0.00
ATOM    392  O   ALA    25      53.468 -18.878  95.776  1.00  0.00
ATOM    393  N   ARG    26      53.077 -17.981  93.748  1.00  0.00
ATOM    394  H   ARG    26      53.368 -17.358  93.022  1.00  0.00
ATOM    395  CA  ARG    26      51.893 -18.829  93.551  1.00  0.00
ATOM    396  HA  ARG    26      51.416 -18.998  94.494  1.00  0.00
ATOM    397  CB  ARG    26      50.915 -18.110  92.605  1.00  0.00
ATOM    398  HB2 ARG    26      50.641 -17.166  93.029  1.00  0.00
ATOM    399  HB3 ARG    26      51.385 -17.951  91.656  1.00  0.00
ATOM    400  CG  ARG    26      49.653 -18.971  92.420  1.00  0.00
ATOM    401  HG2 ARG    26      49.922 -19.913  91.990  1.00  0.00
ATOM    402  HG3 ARG    26      49.191 -19.132  93.372  1.00  0.00
ATOM    403  CD  ARG    26      48.667 -18.241  91.491  1.00  0.00
ATOM    404  HD2 ARG    26      48.406 -17.297  91.920  1.00  0.00
ATOM    405  HD3 ARG    26      49.123 -18.085  90.536  1.00  0.00
ATOM    406  NE  ARG    26      47.453 -19.055  91.330  1.00  0.00
ATOM    407  HE  ARG    26      47.509 -20.052  91.378  1.00  0.00
ATOM    408  CZ  ARG    26      46.275 -18.458  91.120  1.00  0.00
ATOM    409  NH1 ARG    26      46.204 -17.124  91.052  1.00  0.00
ATOM    410 HH11 ARG    26      47.032 -16.574  91.156  1.00  0.00
ATOM    411 HH12 ARG    26      45.323 -16.677  90.896  1.00  0.00
ATOM    412  NH2 ARG    26      45.167 -19.195  90.981  1.00  0.00
ATOM    413 HH21 ARG    26      45.220 -20.192  91.033  1.00  0.00
ATOM    414 HH22 ARG    26      44.286 -18.748  90.825  1.00  0.00
ATOM    415  C   ARG    26      52.301 -20.184  92.942  1.00  0.00
ATOM    416  O   ARG    26      51.595 -21.202  93.163  1.00  0.00
ATOM    417  N   LEU    27      53.399 -20.294  92.187  1.00  0.00
ATOM    418  H   LEU    27      53.983 -19.498  92.026  1.00  0.00
ATOM    419  CA  LEU    27      53.743 -21.598  91.601  1.00  0.00
ATOM    420  HA  LEU    27      52.845 -22.132  91.369  1.00  0.00
ATOM    421  CB  LEU    27      54.563 -21.389  90.314  1.00  0.00
ATOM    422  HB2 LEU    27      55.459 -20.853  90.546  1.00  0.00
ATOM    423  HB3 LEU    27      54.814 -22.340  89.893  1.00  0.00
ATOM    424  CG  LEU    27      53.731 -20.583  89.299  1.00  0.00
ATOM    425  HG  LEU    27      53.478 -19.632  89.719  1.00  0.00
ATOM    426  CD1 LEU    27      54.554 -20.373  88.014  1.00  0.00
ATOM    427 HD11 LEU    27      53.976 -19.814  87.308  1.00  0.00
ATOM    428 HD12 LEU    27      55.449 -19.836  88.247  1.00  0.00
ATOM    429 HD13 LEU    27      54.808 -21.324  87.593  1.00  0.00
ATOM    430  CD2 LEU    27      52.443 -21.356  88.963  1.00  0.00
ATOM    431 HD21 LEU    27      51.865 -20.797  88.257  1.00  0.00
ATOM    432 HD22 LEU    27      52.697 -22.307  88.542  1.00  0.00
ATOM    433 HD23 LEU    27      51.871 -21.503  89.855  1.00  0.00
ATOM    434  C   LEU    27      54.565 -22.408  92.618  1.00  0.00
ATOM    435  O   LEU    27      54.490 -23.664  92.629  1.00  0.00
ATOM    436  N   GLU    28      55.354 -21.779  93.493  1.00  0.00
ATOM    437  H   GLU    28      55.456 -20.785  93.453  1.00  0.00
ATOM    438  CA  GLU    28      56.067 -22.552  94.519  1.00  0.00
ATOM    439  HA  GLU    28      56.272 -23.535  94.150  1.00  0.00
ATOM    440  CB  GLU    28      57.392 -21.850  94.870  1.00  0.00
ATOM    441  HB2 GLU    28      57.188 -20.867  95.239  1.00  0.00
ATOM    442  HB3 GLU    28      57.906 -22.414  95.621  1.00  0.00
ATOM    443  CG  GLU    28      58.272 -21.753  93.610  1.00  0.00
ATOM    444  HG2 GLU    28      58.476 -22.736  93.240  1.00  0.00
ATOM    445  HG3 GLU    28      57.759 -21.188  92.859  1.00  0.00
ATOM    446  CD  GLU    28      59.598 -21.052  93.963  1.00  0.00
ATOM    447  OE1 GLU    28      59.632 -20.166  94.915  1.00  0.00
ATOM    448  OE2 GLU    28      60.684 -21.346  93.309  1.00  0.00
ATOM    449  C   GLU    28      55.184 -22.644  95.778  1.00  0.00
ATOM    450  O   GLU    28      55.265 -23.642  96.539  1.00  0.00
ATOM    451  N   LYS    29      54.332 -21.649  96.056  1.00  0.00
ATOM    452  H   LYS    29      54.265 -20.867  95.436  1.00  0.00
ATOM    453  CA  LYS    29      53.498 -21.693  97.266  1.00  0.00
ATOM    454  HA  LYS    29      54.005 -22.249  98.027  1.00  0.00
ATOM    455  CB  LYS    29      53.242 -20.257  97.759  1.00  0.00
ATOM    456  HB2 LYS    29      52.735 -19.703  96.996  1.00  0.00
ATOM    457  HB3 LYS    29      52.638 -20.286  98.641  1.00  0.00
ATOM    458  CG  LYS    29      54.584 -19.574  98.080  1.00  0.00
ATOM    459  HG2 LYS    29      55.093 -20.127  98.842  1.00  0.00
ATOM    460  HG3 LYS    29      55.190 -19.543  97.199  1.00  0.00
ATOM    461  CD  LYS    29      54.321 -18.140  98.575  1.00  0.00
ATOM    462  HD2 LYS    29      53.812 -17.587  97.813  1.00  0.00
ATOM    463  HD3 LYS    29      53.715 -18.172  99.456  1.00  0.00
ATOM    464  CE  LYS    29      55.660 -17.453  98.899  1.00  0.00
ATOM    465  HE2 LYS    29      56.169 -18.005  99.661  1.00  0.00
ATOM    466  HE3 LYS    29      56.267 -17.419  98.018  1.00  0.00
ATOM    467  NZ  LYS    29      55.407 -16.084  99.372  1.00  0.00
ATOM    468  HZ1 LYS    29      56.276 -15.638  99.582  1.00  0.00
ATOM    469  HZ2 LYS    29      54.931 -15.568  98.659  1.00  0.00
ATOM    470  HZ3 LYS    29      54.840 -16.116 100.195  1.00  0.00
ATOM    471  C   LYS    29      52.144 -22.363  96.957  1.00  0.00
ATOM    472  O   LYS    29      51.533 -22.977  97.870  1.00  0.00
ATOM    473  N   GLU    30      51.606 -22.297  95.732  1.00  0.00
ATOM    474  H   GLU    30      52.109 -21.868  94.981  1.00  0.00
ATOM    475  CA  GLU    30      50.264 -22.858  95.505  1.00  0.00
ATOM    476  HA  GLU    30      49.690 -22.762  96.403  1.00  0.00
ATOM    477  CB  GLU    30      49.573 -22.090  94.363  1.00  0.00
ATOM    478  HB2 GLU    30      49.491 -21.056  94.626  1.00  0.00
ATOM    479  HB3 GLU    30      50.153 -22.186  93.468  1.00  0.00
ATOM    480  CG  GLU    30      48.168 -22.673  94.126  1.00  0.00
ATOM    481  HG2 GLU    30      48.250 -23.707  93.864  1.00  0.00
ATOM    482  HG3 GLU    30      47.586 -22.577  95.019  1.00  0.00
ATOM    483  CD  GLU    30      47.482 -21.907  92.980  1.00  0.00
ATOM    484  OE1 GLU    30      47.621 -22.313  91.751  1.00  0.00
ATOM    485  OE2 GLU    30      46.763 -20.854  93.240  1.00  0.00
ATOM    486  C   GLU    30      50.368 -24.348  95.131  1.00  0.00
ATOM    487  O   GLU    30      49.460 -25.142  95.488  1.00  0.00
ATOM    488  N   ASN    31      51.407 -24.807  94.430  1.00  0.00
ATOM    489  H   ASN    31      52.109 -24.178  94.095  1.00  0.00
ATOM    490  CA  ASN    31      51.509 -26.247  94.155  1.00  0.00
ATOM    491  HA  ASN    31      50.529 -26.676  94.136  1.00  0.00
ATOM    492  CB  ASN    31      52.195 -26.471  92.795  1.00  0.00
ATOM    493  HB2 ASN    31      51.616 -26.011  92.022  1.00  0.00
ATOM    494  HB3 ASN    31      53.173 -26.038  92.813  1.00  0.00
ATOM    495  CG  ASN    31      52.311 -27.983  92.520  1.00  0.00
ATOM    496  OD1 ASN    31      53.330 -28.615  92.903  1.00  0.00
ATOM    497  ND2 ASN    31      51.330 -28.624  91.876  1.00  0.00
ATOM    498 HD21 ASN    31      51.406 -29.605  91.698  1.00  0.00
ATOM    499 HD22 ASN    31      50.520 -28.122  91.571  1.00  0.00
ATOM    500  C   ASN    31      52.348 -26.909  95.261  1.00  0.00
ATOM    501  O   ASN    31      52.119 -28.094  95.617  1.00  0.00
ATOM    502  N   ALA    32      53.329 -26.204  95.829  1.00  0.00
ATOM    503  H   ALA    32      53.484 -25.258  95.545  1.00  0.00
ATOM    504  CA  ALA    32      54.191 -26.801  96.855  1.00  0.00
ATOM    505  HA  ALA    32      55.007 -27.299  96.373  1.00  0.00
ATOM    506  CB  ALA    32      54.731 -25.692  97.776  1.00  0.00
ATOM    507  HB1 ALA    32      55.368 -26.123  98.519  1.00  0.00
ATOM    508  HB2 ALA    32      55.286 -24.985  97.196  1.00  0.00
ATOM    509  HB3 ALA    32      53.912 -25.195  98.254  1.00  0.00
ATOM    510  C   ALA    32      53.405 -27.816  97.709  1.00  0.00
ATOM    511  O   ALA    32      54.007 -28.820  98.171  1.00  0.00
ATOM    512  N   GLU    33      52.103 -27.652  97.987  1.00  0.00
ATOM    513  H   GLU    33      51.582 -26.894  97.595  1.00  0.00
ATOM    514  CA  GLU    33      51.472 -28.615  98.903  1.00  0.00
ATOM    515  HA  GLU    33      52.230 -29.009  99.548  1.00  0.00
ATOM    516  CB  GLU    33      50.391 -27.908  99.742  1.00  0.00
ATOM    517  HB2 GLU    33      49.637 -27.514  99.092  1.00  0.00
ATOM    518  HB3 GLU    33      49.948 -28.609 100.418  1.00  0.00
ATOM    519  CG  GLU    33      51.031 -26.758 100.541  1.00  0.00
ATOM    520  HG2 GLU    33      51.784 -27.152 101.191  1.00  0.00
ATOM    521  HG3 GLU    33      51.474 -26.057  99.865  1.00  0.00
ATOM    522  CD  GLU    33      49.949 -26.050 101.378  1.00  0.00
ATOM    523  OE1 GLU    33      48.720 -26.012 100.954  1.00  0.00
ATOM    524  OE2 GLU    33      50.265 -25.489 102.509  1.00  0.00
ATOM    525  C   GLU    33      50.817 -29.774  98.124  1.00  0.00
ATOM    526  O   GLU    33      50.884 -30.939  98.593  1.00  0.00
ATOM    527  N   CYX    34      50.163 -29.574  96.971  1.00  0.00
ATOM    528  H   CYX    34      50.040 -28.652  96.604  1.00  0.00
ATOM    529  CA  CYX    34      49.618 -30.747  96.268  1.00  0.00
ATOM    530  HA  CYX    34      48.673 -31.012  96.696  1.00  0.00
ATOM    531  CB  CYX    34      49.399 -30.435  94.775  1.00  0.00
ATOM    532  HB2 CYX    34      48.679 -29.649  94.686  1.00  0.00
ATOM    533  HB3 CYX    34      50.317 -30.128  94.318  1.00  0.00
ATOM    534  SG  CYX    34      48.797 -31.906  93.967  1.00  0.00
ATOM    535  C   CYX    34      50.606 -31.914  96.429  1.00  0.00
ATOM    536  O   CYX    34      50.186 -33.100  96.447  1.00  0.00
ATOM    537  N   GLU    35      51.914 -31.664  96.554  1.00  0.00
ATOM    538  H   GLU    35      52.248 -30.722  96.523  1.00  0.00
ATOM    539  CA  GLU    35      52.860 -32.772  96.742  1.00  0.00
ATOM    540  HA  GLU    35      52.488 -33.647  96.252  1.00  0.00
ATOM    541  CB  GLU    35      54.227 -32.390  96.142  1.00  0.00
ATOM    542  HB2 GLU    35      54.600 -31.516  96.633  1.00  0.00
ATOM    543  HB3 GLU    35      54.915 -33.198  96.280  1.00  0.00
ATOM    544  CG  GLU    35      54.066 -32.103  94.637  1.00  0.00
ATOM    545  HG2 GLU    35      53.694 -32.977  94.145  1.00  0.00
ATOM    546  HG3 GLU    35      53.378 -31.296  94.500  1.00  0.00
ATOM    547  CD  GLU    35      55.433 -31.720  94.039  1.00  0.00
ATOM    548  OE1 GLU    35      56.526 -32.207  94.550  1.00  0.00
ATOM    549  OE2 GLU    35      55.494 -30.909  93.024  1.00  0.00
ATOM    550  C   GLU    35      53.020 -33.052  98.247  1.00  0.00
ATOM    551  O   GLU    35      53.275 -34.217  98.649  1.00  0.00
ATOM    552  N   ALA    36      52.885 -32.053  99.128  1.00  0.00
ATOM    553  H   ALA    36      52.694 -31.126  98.805  1.00  0.00
ATOM    554  CA  ALA    36      53.016 -32.317 100.568  1.00  0.00
ATOM    555  HA  ALA    36      53.684 -33.138 100.721  1.00  0.00
ATOM    556  CB  ALA    36      53.572 -31.064 101.271  1.00  0.00
ATOM    557  HB1 ALA    36      53.666 -31.256 102.319  1.00  0.00
ATOM    558  HB2 ALA    36      54.532 -30.824 100.865  1.00  0.00
ATOM    559  HB3 ALA    36      52.904 -30.243 101.117  1.00  0.00
ATOM    560  C   ALA    36      51.633 -32.661 101.153  1.00  0.00
ATOM    561  O   ALA    36      51.542 -33.436 102.140  1.00  0.00
ATOM    562  N   NHE    37      50.529 -32.136 100.610  1.00  0.00
ATOM    563  HN1 NHE    37      50.601 -31.521  99.825  1.00  0.00
ATOM    564  HN2 NHE    37      49.631 -32.359 100.989  1.00  0.00
TER   
ATOM    565  H1  ACE    38      76.739   8.408  77.642  1.00  0.00
ATOM    566  CH3 ACE    38      77.137   8.689  78.595  1.00  0.00
ATOM    567  H2  ACE    38      76.333   8.913  79.265  1.00  0.00
ATOM    568  H3  ACE    38      77.758   9.553  78.481  1.00  0.00
ATOM    569  C   ACE    38      77.972   7.527  79.166  1.00  0.00
ATOM    570  O   ACE    38      79.201   7.451  78.910  1.00  0.00
ATOM    571  N   LYS    39      77.389   6.599  79.933  1.00  0.00
ATOM    572  H   LYS    39      77.931   5.844  80.303  1.00  0.00
ATOM    573  CA  LYS    39      75.953   6.689  80.233  1.00  0.00
ATOM    574  HA  LYS    39      75.761   6.255  81.192  1.00  0.00
ATOM    575  CB  LYS    39      75.521   8.167  80.245  1.00  0.00
ATOM    576  HB2 LYS    39      76.073   8.694  80.995  1.00  0.00
ATOM    577  HB3 LYS    39      75.714   8.604  79.287  1.00  0.00
ATOM    578  CG  LYS    39      74.015   8.256  80.557  1.00  0.00
ATOM    579  HG2 LYS    39      73.713   9.283  80.568  1.00  0.00
ATOM    580  HG3 LYS    39      73.464   7.730  79.805  1.00  0.00
ATOM    581  CD  LYS    39      73.737   7.624  81.933  1.00  0.00
ATOM    582  HD2 LYS    39      74.040   6.598  81.922  1.00  0.00
ATOM    583  HD3 LYS    39      74.286   8.150  82.685  1.00  0.00
ATOM    584  CE  LYS    39      72.231   7.710  82.243  1.00  0.00
ATOM    585  HE2 LYS    39      71.927   8.736  82.254  1.00  0.00
ATOM    586  HE3 LYS    39      71.681   7.184  81.490  1.00  0.00
ATOM    587  NZ  LYS    39      71.964   7.105  83.556  1.00  0.00
ATOM    588  HZ1 LYS    39      70.986   7.161  83.756  1.00  0.00
ATOM    589  HZ2 LYS    39      72.248   6.146  83.545  1.00  0.00
ATOM    590  HZ3 LYS    39      72.477   7.597  84.259  1.00  0.00
ATOM    591  C   LYS    39      75.154   5.931  79.158  1.00  0.00
ATOM    592  O   LYS    39      74.887   4.711  79.317  1.00  0.00
ATOM    593  N   VAL    40      74.742   6.566  78.055  1.00  0.00
ATOM    594  H   VAL    40      74.967   7.531  77.918  1.00  0.00
ATOM    595  CA  VAL    40      73.956   5.843  77.045  1.00  0.00
ATOM    596  HA  VAL    40      72.914   5.940  77.270  1.00  0.00
ATOM    597  CB  VAL    40      74.237   6.433  75.651  1.00  0.00
ATOM    598  HB  VAL    40      75.278   6.338  75.427  1.00  0.00
ATOM    599  CG1 VAL    40      73.414   5.671  74.596  1.00  0.00
ATOM    600 HG11 VAL    40      73.608   6.081  73.627  1.00  0.00
ATOM    601 HG12 VAL    40      73.689   4.637  74.607  1.00  0.00
ATOM    602 HG13 VAL    40      72.371   5.764  74.820  1.00  0.00
ATOM    603  CG2 VAL    40      73.840   7.921  75.635  1.00  0.00
ATOM    604 HG21 VAL    40      74.035   8.331  74.666  1.00  0.00
ATOM    605 HG22 VAL    40      72.798   8.015  75.859  1.00  0.00
ATOM    606 HG23 VAL    40      74.411   8.450  76.368  1.00  0.00
ATOM    607  C   VAL    40      74.346   4.354  77.063  1.00  0.00
ATOM    608  O   VAL    40      73.492   3.479  76.765  1.00  0.00
ATOM    609  N   LYS    41      75.589   3.986  77.394  1.00  0.00
ATOM    610  H   LYS    41      76.279   4.678  77.605  1.00  0.00
ATOM    611  CA  LYS    41      75.932   2.559  77.449  1.00  0.00
ATOM    612  HA  LYS    41      75.324   2.020  76.751  1.00  0.00
ATOM    613  CB  LYS    41      77.417   2.364  77.090  1.00  0.00
ATOM    614  HB2 LYS    41      77.596   2.733  76.101  1.00  0.00
ATOM    615  HB3 LYS    41      78.026   2.902  77.786  1.00  0.00
ATOM    616  CG  LYS    41      77.766   0.865  77.151  1.00  0.00
ATOM    617  HG2 LYS    41      77.586   0.498  78.140  1.00  0.00
ATOM    618  HG3 LYS    41      77.157   0.329  76.454  1.00  0.00
ATOM    619  CD  LYS    41      79.251   0.668  76.793  1.00  0.00
ATOM    620  HD2 LYS    41      79.432   1.036  75.805  1.00  0.00
ATOM    621  HD3 LYS    41      79.861   1.204  77.490  1.00  0.00
ATOM    622  CE  LYS    41      79.598  -0.831  76.853  1.00  0.00
ATOM    623  HE2 LYS    41      79.418  -1.200  77.841  1.00  0.00
ATOM    624  HE3 LYS    41      78.989  -1.367  76.156  1.00  0.00
ATOM    625  NZ  LYS    41      81.015  -1.020  76.511  1.00  0.00
ATOM    626  HZ1 LYS    41      81.585  -0.520  77.163  1.00  0.00
ATOM    627  HZ2 LYS    41      81.241  -1.994  76.550  1.00  0.00
ATOM    628  HZ3 LYS    41      81.184  -0.676  75.587  1.00  0.00
ATOM    629  C   LYS    41      75.675   2.034  78.872  1.00  0.00
ATOM    630  O   LYS    41      75.326   0.838  79.051  1.00  0.00
ATOM    631  N   GLN    42      75.825   2.854  79.918  1.00  0.00
ATOM    632  H   GLN    42      76.119   3.799  79.776  1.00  0.00
ATOM    633  CA  GLN    42      75.560   2.365  81.277  1.00  0.00
ATOM    634  HA  GLN    42      76.455   1.943  81.685  1.00  0.00
ATOM    635  CB  GLN    42      75.091   3.533  82.164  1.00  0.00
ATOM    636  HB2 GLN    42      75.855   4.282  82.202  1.00  0.00
ATOM    637  HB3 GLN    42      74.198   3.955  81.753  1.00  0.00
ATOM    638  CG  GLN    42      74.807   3.018  83.587  1.00  0.00
ATOM    639  HG2 GLN    42      74.044   2.268  83.550  1.00  0.00
ATOM    640  HG3 GLN    42      75.700   2.597  84.000  1.00  0.00
ATOM    641  CD  GLN    42      74.333   4.188  84.470  1.00  0.00
ATOM    642  OE1 GLN    42      74.739   5.356  84.236  1.00  0.00
ATOM    643  NE2 GLN    42      73.491   3.963  85.484  1.00  0.00
ATOM    644 HE21 GLN    42      73.183   4.724  86.056  1.00  0.00
ATOM    645 HE22 GLN    42      73.169   3.035  85.671  1.00  0.00
ATOM    646  C   GLN    42      74.460   1.292  81.226  1.00  0.00
ATOM    647  O   GLN    42      74.455   0.353  82.064  1.00  0.00
ATOM    648  N   LEU    43      73.507   1.361  80.291  1.00  0.00
ATOM    649  H   LEU    43      73.508   2.108  79.626  1.00  0.00
ATOM    650  CA  LEU    43      72.456   0.337  80.249  1.00  0.00
ATOM    651  HA  LEU    43      72.293  -0.043  81.235  1.00  0.00
ATOM    652  CB  LEU    43      71.151   0.960  79.720  1.00  0.00
ATOM    653  HB2 LEU    43      71.311   1.343  78.733  1.00  0.00
ATOM    654  HB3 LEU    43      70.385   0.214  79.692  1.00  0.00
ATOM    655  CG  LEU    43      70.720   2.106  80.655  1.00  0.00
ATOM    656  HG  LEU    43      71.485   2.854  80.677  1.00  0.00
ATOM    657  CD1 LEU    43      69.409   2.727  80.139  1.00  0.00
ATOM    658 HD11 LEU    43      69.111   3.523  80.790  1.00  0.00
ATOM    659 HD12 LEU    43      69.561   3.112  79.152  1.00  0.00
ATOM    660 HD13 LEU    43      68.645   1.979  80.116  1.00  0.00
ATOM    661  CD2 LEU    43      70.502   1.552  82.075  1.00  0.00
ATOM    662 HD21 LEU    43      70.204   2.347  82.726  1.00  0.00
ATOM    663 HD22 LEU    43      69.738   0.804  82.052  1.00  0.00
ATOM    664 HD23 LEU    43      71.413   1.120  82.433  1.00  0.00
ATOM    665  C   LEU    43      72.893  -0.813  79.323  1.00  0.00
ATOM    666  O   LEU    43      72.509  -1.987  79.563  1.00  0.00
ATOM    667  N   LYS    44      73.678  -0.574  78.263  1.00  0.00
ATOM    668  H   LYS    44      73.967   0.359  78.048  1.00  0.00
ATOM    669  CA  LYS    44      74.108  -1.699  77.419  1.00  0.00
ATOM    670  HA  LYS    44      73.385  -1.868  76.648  1.00  0.00
ATOM    671  CB  LYS    44      75.465  -1.370  76.771  1.00  0.00
ATOM    672  HB2 LYS    44      76.194  -1.195  77.532  1.00  0.00
ATOM    673  HB3 LYS    44      75.778  -2.191  76.160  1.00  0.00
ATOM    674  CG  LYS    44      75.311  -0.107  75.900  1.00  0.00
ATOM    675  HG2 LYS    44      74.577  -0.285  75.141  1.00  0.00
ATOM    676  HG3 LYS    44      74.999   0.712  76.513  1.00  0.00
ATOM    677  CD  LYS    44      76.658   0.233  75.237  1.00  0.00
ATOM    678  HD2 LYS    44      77.394   0.408  75.993  1.00  0.00
ATOM    679  HD3 LYS    44      76.969  -0.584  74.619  1.00  0.00
ATOM    680  CE  LYS    44      76.499   1.499  74.373  1.00  0.00
ATOM    681  HE2 LYS    44      75.764   1.325  73.615  1.00  0.00
ATOM    682  HE3 LYS    44      76.188   2.315  74.991  1.00  0.00
ATOM    683  NZ  LYS    44      77.786   1.827  73.741  1.00  0.00
ATOM    684  HZ1 LYS    44      78.077   1.065  73.162  1.00  0.00
ATOM    685  HZ2 LYS    44      77.683   2.650  73.182  1.00  0.00
ATOM    686  HZ3 LYS    44      78.473   1.989  74.450  1.00  0.00
ATOM    687  C   LYS    44      74.224  -2.956  78.301  1.00  0.00
ATOM    688  O   LYS    44      74.004  -4.097  77.818  1.00  0.00
ATOM    689  N   ALA    45      74.549  -2.816  79.592  1.00  0.00
ATOM    690  H   ALA    45      74.813  -1.917  79.941  1.00  0.00
ATOM    691  CA  ALA    45      74.503  -3.965  80.509  1.00  0.00
ATOM    692  HA  ALA    45      74.734  -4.868  79.984  1.00  0.00
ATOM    693  CB  ALA    45      75.522  -3.771  81.646  1.00  0.00
ATOM    694  HB1 ALA    45      75.471  -4.604  82.316  1.00  0.00
ATOM    695  HB2 ALA    45      76.508  -3.705  81.233  1.00  0.00
ATOM    696  HB3 ALA    45      75.297  -2.871  82.178  1.00  0.00
ATOM    697  C   ALA    45      73.075  -4.043  81.076  1.00  0.00
ATOM    698  O   ALA    45      72.584  -5.136  81.456  1.00  0.00
ATOM    699  N   LYS    46      72.369  -2.909  81.133  1.00  0.00
ATOM    700  H   LYS    46      72.810  -2.046  80.888  1.00  0.00
ATOM    701  CA  LYS    46      70.954  -2.902  81.523  1.00  0.00
ATOM    702  HA  LYS    46      70.763  -3.658  82.256  1.00  0.00
ATOM    703  CB  LYS    46      70.584  -1.528  82.111  1.00  0.00
ATOM    704  HB2 LYS    46      71.175  -1.342  82.983  1.00  0.00
ATOM    705  HB3 LYS    46      70.771  -0.764  81.385  1.00  0.00
ATOM    706  CG  LYS    46      69.090  -1.522  82.489  1.00  0.00
ATOM    707  HG2 LYS    46      68.830  -0.571  82.908  1.00  0.00
ATOM    708  HG3 LYS    46      68.500  -1.699  81.614  1.00  0.00
ATOM    709  CD  LYS    46      68.816  -2.633  83.521  1.00  0.00
ATOM    710  HD2 LYS    46      69.080  -3.580  83.101  1.00  0.00
ATOM    711  HD3 LYS    46      69.401  -2.456  84.400  1.00  0.00
ATOM    712  CE  LYS    46      67.321  -2.634  83.892  1.00  0.00
ATOM    713  HE2 LYS    46      67.131  -3.411  84.603  1.00  0.00
ATOM    714  HE3 LYS    46      67.056  -1.689  84.316  1.00  0.00
ATOM    715  NZ  LYS    46      66.518  -2.870  82.683  1.00  0.00
ATOM    716  HZ1 LYS    46      65.547  -2.874  82.922  1.00  0.00
ATOM    717  HZ2 LYS    46      66.695  -2.143  82.018  1.00  0.00
ATOM    718  HZ3 LYS    46      66.766  -3.754  82.284  1.00  0.00
ATOM    719  C   LYS    46      70.122  -3.183  80.263  1.00  0.00
ATOM    720  O   LYS    46      69.015  -2.613  80.076  1.00  0.00
ATOM    721  N   VAL    47      70.602  -4.059  79.371  1.00  0.00
ATOM    722  H   VAL    47      71.434  -4.570  79.586  1.00  0.00
ATOM    723  CA  VAL    47      69.930  -4.293  78.089  1.00  0.00
ATOM    724  HA  VAL    47      68.897  -4.023  78.167  1.00  0.00
ATOM    725  CB  VAL    47      70.598  -3.443  76.991  1.00  0.00
ATOM    726  HB  VAL    47      71.628  -3.722  76.903  1.00  0.00
ATOM    727  CG1 VAL    47      69.883  -3.683  75.645  1.00  0.00
ATOM    728 HG11 VAL    47      70.351  -3.094  74.882  1.00  0.00
ATOM    729 HG12 VAL    47      69.947  -4.718  75.385  1.00  0.00
ATOM    730 HG13 VAL    47      68.854  -3.400  75.732  1.00  0.00
ATOM    731  CG2 VAL    47      70.501  -1.955  77.366  1.00  0.00
ATOM    732 HG21 VAL    47      70.969  -1.365  76.606  1.00  0.00
ATOM    733 HG22 VAL    47      69.471  -1.676  77.451  1.00  0.00
ATOM    734 HG23 VAL    47      70.994  -1.789  78.301  1.00  0.00
ATOM    735  C   VAL    47      70.038  -5.790  77.744  1.00  0.00
ATOM    736  O   VAL    47      69.296  -6.610  78.343  1.00  0.00
ATOM    737  N   PRB    48      70.144  -6.219  76.483  1.00  0.00
ATOM    738  H   PRB    48      70.306  -5.581  75.733  1.00  0.00
ATOM    739  C   PRB    48      70.432  -8.412  77.507  1.00  0.00
ATOM    740  O   PRB    48      70.875  -9.586  77.438  1.00  0.00
ATOM    741  CA  PRB    48      70.002  -7.658  76.236  1.00  0.00
ATOM    742  HA  PRB    48      68.976  -7.864  76.017  1.00  0.00
ATOM    743  CB  PRB    48      70.865  -8.116  75.042  1.00  0.00
ATOM    744  HB2 PRB    48      71.904  -7.990  75.267  1.00  0.00
ATOM    745  HB3 PRB    48      70.665  -9.148  74.848  1.00  0.00
ATOM    746  CG  PRB    48      70.515  -7.267  73.812  1.00  0.00
ATOM    747  CD  PRB    48      69.462  -7.458  72.934  1.00  0.00
ATOM    748  HD1 PRB    48      68.752  -8.260  72.956  1.00  0.00
ATOM    749  N   GLU    49      70.330  -7.780  78.686  1.00  0.00
ATOM    750  H   GLU    49      70.773  -6.919  78.441  1.00  0.00
ATOM    751  CA  GLU    49      70.695  -8.441  79.949  1.00  0.00
ATOM    752  HA  GLU    49      71.432  -9.197  79.760  1.00  0.00
ATOM    753  CB  GLU    49      71.276  -7.386  80.914  1.00  0.00
ATOM    754  HB2 GLU    49      72.145  -6.944  80.473  1.00  0.00
ATOM    755  HB3 GLU    49      70.544  -6.627  81.097  1.00  0.00
ATOM    756  CG  GLU    49      71.657  -8.059  82.248  1.00  0.00
ATOM    757  HG2 GLU    49      70.783  -8.496  82.684  1.00  0.00
ATOM    758  HG3 GLU    49      72.386  -8.820  82.069  1.00  0.00
ATOM    759  CD  GLU    49      72.244  -7.006  83.213  1.00  0.00
ATOM    760  OE1 GLU    49      72.092  -7.147  84.499  1.00  0.00
ATOM    761  OE2 GLU    49      72.890  -5.977  82.748  1.00  0.00
ATOM    762  C   GLU    49      69.445  -9.088  80.586  1.00  0.00
ATOM    763  O   GLU    49      69.122 -10.269  80.287  1.00  0.00
ATOM    764  N   LEU    50      68.701  -8.391  81.462  1.00  0.00
ATOM    765  H   LEU    50      68.941  -7.444  81.679  1.00  0.00
ATOM    766  CA  LEU    50      67.537  -9.025  82.109  1.00  0.00
ATOM    767  HA  LEU    50      67.852  -9.509  83.010  1.00  0.00
ATOM    768  CB  LEU    50      66.477  -7.957  82.445  1.00  0.00
ATOM    769  HB2 LEU    50      66.165  -7.470  81.544  1.00  0.00
ATOM    770  HB3 LEU    50      65.632  -8.422  82.909  1.00  0.00
ATOM    771  CG  LEU    50      67.086  -6.918  83.407  1.00  0.00
ATOM    772  HG  LEU    50      67.932  -6.459  82.941  1.00  0.00
ATOM    773  CD1 LEU    50      66.037  -5.844  83.742  1.00  0.00
ATOM    774 HD11 LEU    50      66.467  -5.120  84.402  1.00  0.00
ATOM    775 HD12 LEU    50      65.720  -5.362  82.841  1.00  0.00
ATOM    776 HD13 LEU    50      65.195  -6.304  84.216  1.00  0.00
ATOM    777  CD2 LEU    50      67.529  -7.617  84.707  1.00  0.00
ATOM    778 HD21 LEU    50      67.956  -6.895  85.372  1.00  0.00
ATOM    779 HD22 LEU    50      66.679  -8.072  85.174  1.00  0.00
ATOM    780 HD23 LEU    50      68.255  -8.368  84.481  1.00  0.00
ATOM    781  C   LEU    50      66.936 -10.065  81.151  1.00  0.00
ATOM    782  O   LEU    50      66.399 -11.106  81.610  1.00  0.00
ATOM    783  N   LYS    51      66.988  -9.858  79.831  1.00  0.00
ATOM    784  H   LYS    51      67.364  -9.004  79.473  1.00  0.00
ATOM    785  CA  LYS    51      66.498 -10.890  78.910  1.00  0.00
ATOM    786  HA  LYS    51      65.453 -10.751  78.731  1.00  0.00
ATOM    787  CB  LYS    51      67.263 -10.787  77.578  1.00  0.00
ATOM    788  HB2 LYS    51      67.091  -9.824  77.143  1.00  0.00
ATOM    789  HB3 LYS    51      68.310 -10.916  77.757  1.00  0.00
ATOM    790  CG  LYS    51      66.770 -11.881  76.614  1.00  0.00
ATOM    791  HG2 LYS    51      66.943 -12.844  77.048  1.00  0.00
ATOM    792  HG3 LYS    51      65.724 -11.754  76.433  1.00  0.00
ATOM    793  CD  LYS    51      67.538 -11.773  75.281  1.00  0.00
ATOM    794  HD2 LYS    51      67.369 -10.811  74.848  1.00  0.00
ATOM    795  HD3 LYS    51      68.585 -11.903  75.462  1.00  0.00
ATOM    796  CE  LYS    51      67.045 -12.866  74.314  1.00  0.00
ATOM    797  HE2 LYS    51      67.211 -13.829  74.748  1.00  0.00
ATOM    798  HE3 LYS    51      65.999 -12.733  74.131  1.00  0.00
ATOM    799  NZ  LYS    51      67.780 -12.768  73.044  1.00  0.00
ATOM    800  HZ1 LYS    51      67.455 -13.476  72.415  1.00  0.00
ATOM    801  HZ2 LYS    51      67.626 -11.867  72.637  1.00  0.00
ATOM    802  HZ3 LYS    51      68.757 -12.895  73.213  1.00  0.00
ATOM    803  C   LYS    51      66.738 -12.272  79.539  1.00  0.00
ATOM    804  O   LYS    51      65.983 -13.240  79.267  1.00  0.00
ATOM    805  N   SER    52      67.759 -12.428  80.386  1.00  0.00
ATOM    806  H   SER    52      68.347 -11.647  80.600  1.00  0.00
ATOM    807  CA  SER    52      68.028 -13.730  81.008  1.00  0.00
ATOM    808  HA  SER    52      67.743 -14.518  80.342  1.00  0.00
ATOM    809  CB  SER    52      69.530 -13.842  81.320  1.00  0.00
ATOM    810  HB2 SER    52      70.090 -13.763  80.411  1.00  0.00
ATOM    811  HB3 SER    52      69.817 -13.053  81.984  1.00  0.00
ATOM    812  OG  SER    52      69.795 -15.104  81.936  1.00  0.00
ATOM    813  HG  SER    52      70.733 -15.174  82.131  1.00  0.00
ATOM    814  C   SER    52      67.210 -13.842  82.308  1.00  0.00
ATOM    815  O   SER    52      66.862 -14.972  82.742  1.00  0.00
ATOM    816  N   LYS    53      66.864 -12.731  82.968  1.00  0.00
ATOM    817  H   LYS    53      67.147 -11.839  82.617  1.00  0.00
ATOM    818  CA  LYS    53      66.062 -12.809  84.199  1.00  0.00
ATOM    819  HA  LYS    53      66.309 -13.697  84.742  1.00  0.00
ATOM    820  CB  LYS    53      66.358 -11.577  85.075  1.00  0.00
ATOM    821  HB2 LYS    53      67.398 -11.563  85.326  1.00  0.00
ATOM    822  HB3 LYS    53      66.109 -10.688  84.535  1.00  0.00
ATOM    823  CG  LYS    53      65.523 -11.644  86.367  1.00  0.00
ATOM    824  HG2 LYS    53      64.482 -11.653  86.120  1.00  0.00
ATOM    825  HG3 LYS    53      65.768 -12.536  86.906  1.00  0.00
ATOM    826  CD  LYS    53      65.837 -10.414  87.238  1.00  0.00
ATOM    827  HD2 LYS    53      66.879 -10.409  87.482  1.00  0.00
ATOM    828  HD3 LYS    53      65.593  -9.523  86.697  1.00  0.00
ATOM    829  CE  LYS    53      65.009 -10.469  88.534  1.00  0.00
ATOM    830  HE2 LYS    53      63.966 -10.471  88.293  1.00  0.00
ATOM    831  HE3 LYS    53      65.250 -11.360  89.076  1.00  0.00
ATOM    832  NZ  LYS    53      65.320  -9.293  89.361  1.00  0.00
ATOM    833  HZ1 LYS    53      64.782  -9.326  90.203  1.00  0.00
ATOM    834  HZ2 LYS    53      66.294  -9.293  89.587  1.00  0.00
ATOM    835  HZ3 LYS    53      65.095  -8.461  88.854  1.00  0.00
ATOM    836  C   LYS    53      64.571 -12.847  83.814  1.00  0.00
ATOM    837  O   LYS    53      63.733 -13.404  84.570  1.00  0.00
ATOM    838  N   LEU    54      64.179 -12.295  82.661  1.00  0.00
ATOM    839  H   LEU    54      64.845 -11.817  82.089  1.00  0.00
ATOM    840  CA  LEU    54      62.781 -12.399  82.218  1.00  0.00
ATOM    841  HA  LEU    54      62.125 -12.395  83.064  1.00  0.00
ATOM    842  CB  LEU    54      62.439 -11.206  81.307  1.00  0.00
ATOM    843  HB2 LEU    54      62.571 -10.293  81.849  1.00  0.00
ATOM    844  HB3 LEU    54      63.084 -11.211  80.454  1.00  0.00
ATOM    845  CG  LEU    54      60.974 -11.319  80.846  1.00  0.00
ATOM    846  HG  LEU    54      60.839 -12.233  80.308  1.00  0.00
ATOM    847  CD1 LEU    54      60.049 -11.306  82.078  1.00  0.00
ATOM    848 HD11 LEU    54      59.031 -11.385  81.761  1.00  0.00
ATOM    849 HD12 LEU    54      60.290 -12.133  82.714  1.00  0.00
ATOM    850 HD13 LEU    54      60.186 -10.391  82.617  1.00  0.00
ATOM    851  CD2 LEU    54      60.629 -10.129  79.932  1.00  0.00
ATOM    852 HD21 LEU    54      59.610 -10.208  79.613  1.00  0.00
ATOM    853 HD22 LEU    54      60.764  -9.214  80.470  1.00  0.00
ATOM    854 HD23 LEU    54      61.272 -10.139  79.077  1.00  0.00
ATOM    855  C   LEU    54      62.617 -13.721  81.445  1.00  0.00
ATOM    856  O   LEU    54      61.501 -14.299  81.387  1.00  0.00
ATOM    857  N   TRP    55      63.692 -14.251  80.848  1.00  0.00
ATOM    858  H   TRP    55      64.563 -13.762  80.887  1.00  0.00
ATOM    859  CA  TRP    55      63.624 -15.545  80.152  1.00  0.00
ATOM    860  HA  TRP    55      62.666 -15.668  79.692  1.00  0.00
ATOM    861  CB  TRP    55      64.719 -15.597  79.071  1.00  0.00
ATOM    862  HB2 TRP    55      64.559 -14.812  78.362  1.00  0.00
ATOM    863  HB3 TRP    55      65.678 -15.474  79.530  1.00  0.00
ATOM    864  CG  TRP    55      64.668 -16.957  78.351  1.00  0.00
ATOM    865  CD1 TRP    55      63.537 -17.760  78.137  1.00  0.00
ATOM    866  HD1 TRP    55      62.539 -17.534  78.452  1.00  0.00
ATOM    867  NE1 TRP    55      63.922 -18.870  77.467  1.00  0.00
ATOM    868  HE1 TRP    55      63.321 -19.617  77.182  1.00  0.00
ATOM    869  CE2 TRP    55      65.247 -18.803  77.248  1.00  0.00
ATOM    870  CZ2 TRP    55      66.077 -19.713  76.599  1.00  0.00
ATOM    871  HZ2 TRP    55      65.689 -20.620  76.186  1.00  0.00
ATOM    872  CH2 TRP    55      67.451 -19.397  76.504  1.00  0.00
ATOM    873  HH2 TRP    55      68.119 -20.073  76.013  1.00  0.00
ATOM    874  CZ3 TRP    55      67.950 -18.187  77.057  1.00  0.00
ATOM    875  HZ3 TRP    55      68.992 -17.957  76.981  1.00  0.00
ATOM    876  CE3 TRP    55      67.079 -17.289  77.707  1.00  0.00
ATOM    877  HE3 TRP    55      67.439 -16.374  78.129  1.00  0.00
ATOM    878  CD2 TRP    55      65.735 -17.636  77.779  1.00  0.00
ATOM    879  C   TRP    55      63.844 -16.664  81.187  1.00  0.00
ATOM    880  O   TRP    55      63.382 -17.818  80.991  1.00  0.00
ATOM    881  N   HID    56      64.522 -16.381  82.303  1.00  0.00
ATOM    882  H   HID    56      64.894 -15.462  82.432  1.00  0.00
ATOM    883  CA  HID    56      64.715 -17.390  83.355  1.00  0.00
ATOM    884  HA  HID    56      64.826 -18.362  82.922  1.00  0.00
ATOM    885  CB  HID    56      65.982 -17.045  84.161  1.00  0.00
ATOM    886  HB2 HID    56      65.874 -16.073  84.596  1.00  0.00
ATOM    887  HB3 HID    56      66.120 -17.769  84.936  1.00  0.00
ATOM    888  CG  HID    56      67.205 -17.057  83.224  1.00  0.00
ATOM    889  ND1 HID    56      67.681 -16.029  82.534  1.00  0.00
ATOM    890  HD1 HID    56      67.306 -15.102  82.529  1.00  0.00
ATOM    891  CE1 HID    56      68.751 -16.450  81.845  1.00  0.00
ATOM    892  HE1 HID    56      69.341 -15.835  81.197  1.00  0.00
ATOM    893  NE2 HID    56      68.977 -17.760  82.084  1.00  0.00
ATOM    894  CD2 HID    56      68.019 -18.149  82.943  1.00  0.00
ATOM    895  HD2 HID    56      67.902 -19.134  83.343  1.00  0.00
ATOM    896  C   HID    56      63.478 -17.380  84.274  1.00  0.00
ATOM    897  O   HID    56      63.164 -18.407  84.931  1.00  0.00
ATOM    898  N   LEU    57      62.734 -16.272  84.350  1.00  0.00
ATOM    899  H   LEU    57      63.007 -15.460  83.834  1.00  0.00
ATOM    900  CA  LEU    57      61.509 -16.235  85.164  1.00  0.00
ATOM    901  HA  LEU    57      61.630 -16.833  86.043  1.00  0.00
ATOM    902  CB  LEU    57      61.211 -14.781  85.573  1.00  0.00
ATOM    903  HB2 LEU    57      61.086 -14.181  84.695  1.00  0.00
ATOM    904  HB3 LEU    57      60.313 -14.751  86.155  1.00  0.00
ATOM    905  CG  LEU    57      62.380 -14.231  86.409  1.00  0.00
ATOM    906  HG  LEU    57      63.279 -14.259  85.828  1.00  0.00
ATOM    907  CD1 LEU    57      62.079 -12.777  86.818  1.00  0.00
ATOM    908 HD11 LEU    57      62.891 -12.394  87.399  1.00  0.00
ATOM    909 HD12 LEU    57      61.955 -12.178  85.940  1.00  0.00
ATOM    910 HD13 LEU    57      61.180 -12.749  87.399  1.00  0.00
ATOM    911  CD2 LEU    57      62.558 -15.093  87.672  1.00  0.00
ATOM    912 HD21 LEU    57      63.371 -14.711  88.254  1.00  0.00
ATOM    913 HD22 LEU    57      61.660 -15.065  88.253  1.00  0.00
ATOM    914 HD23 LEU    57      62.768 -16.103  87.388  1.00  0.00
ATOM    915  C   LEU    57      60.348 -16.796  84.322  1.00  0.00
ATOM    916  O   LEU    57      59.344 -17.310  84.880  1.00  0.00
ATOM    917  N   LYS    58      60.431 -16.745  82.989  1.00  0.00
ATOM    918  H   LYS    58      61.231 -16.324  82.561  1.00  0.00
ATOM    919  CA  LYS    58      59.374 -17.316  82.141  1.00  0.00
ATOM    920  HA  LYS    58      58.417 -17.182  82.602  1.00  0.00
ATOM    921  CB  LYS    58      59.384 -16.607  80.774  1.00  0.00
ATOM    922  HB2 LYS    58      60.337 -16.743  80.308  1.00  0.00
ATOM    923  HB3 LYS    58      58.620 -17.023  80.150  1.00  0.00
ATOM    924  CG  LYS    58      59.121 -15.103  80.977  1.00  0.00
ATOM    925  HG2 LYS    58      58.167 -14.967  81.443  1.00  0.00
ATOM    926  HG3 LYS    58      59.885 -14.689  81.601  1.00  0.00
ATOM    927  CD  LYS    58      59.131 -14.390  79.612  1.00  0.00
ATOM    928  HD2 LYS    58      60.084 -14.525  79.146  1.00  0.00
ATOM    929  HD3 LYS    58      58.366 -14.803  78.988  1.00  0.00
ATOM    930  CE  LYS    58      58.869 -12.886  79.818  1.00  0.00
ATOM    931  HE2 LYS    58      57.916 -12.750  80.285  1.00  0.00
ATOM    932  HE3 LYS    58      59.634 -12.473  80.442  1.00  0.00
ATOM    933  NZ  LYS    58      58.878 -12.204  78.516  1.00  0.00
ATOM    934  HZ1 LYS    58      58.708 -11.227  78.649  1.00  0.00
ATOM    935  HZ2 LYS    58      59.769 -12.331  78.079  1.00  0.00
ATOM    936  HZ3 LYS    58      58.163 -12.590  77.932  1.00  0.00
ATOM    937  C   LYS    58      59.649 -18.822  81.967  1.00  0.00
ATOM    938  O   LYS    58      58.708 -19.619  81.721  1.00  0.00
ATOM    939  N   ASN    59      60.901 -19.270  82.102  1.00  0.00
ATOM    940  H   ASN    59      61.642 -18.619  82.269  1.00  0.00
ATOM    941  CA  ASN    59      61.206 -20.708  82.029  1.00  0.00
ATOM    942  HA  ASN    59      60.557 -21.188  81.326  1.00  0.00
ATOM    943  CB  ASN    59      62.668 -20.898  81.585  1.00  0.00
ATOM    944  HB2 ASN    59      63.319 -20.420  82.287  1.00  0.00
ATOM    945  HB3 ASN    59      62.895 -21.943  81.542  1.00  0.00
ATOM    946  CG  ASN    59      62.867 -20.272  80.192  1.00  0.00
ATOM    947  OD1 ASN    59      61.909 -20.232  79.377  1.00  0.00
ATOM    948  ND2 ASN    59      64.059 -19.771  79.847  1.00  0.00
ATOM    949 HD21 ASN    59      64.188 -19.365  78.943  1.00  0.00
ATOM    950 HD22 ASN    59      64.820 -19.802  80.495  1.00  0.00
ATOM    951  C   ASN    59      60.990 -21.321  83.427  1.00  0.00
ATOM    952  O   ASN    59      60.714 -22.542  83.553  1.00  0.00
ATOM    953  N   LYS    60      61.085 -20.531  84.501  1.00  0.00
ATOM    954  H   LYS    60      61.317 -19.566  84.381  1.00  0.00
ATOM    955  CA  LYS    60      60.836 -21.050  85.855  1.00  0.00
ATOM    956  HA  LYS    60      61.172 -22.063  85.930  1.00  0.00
ATOM    957  CB  LYS    60      61.592 -20.184  86.879  1.00  0.00
ATOM    958  HB2 LYS    60      62.642 -20.226  86.676  1.00  0.00
ATOM    959  HB3 LYS    60      61.255 -19.171  86.808  1.00  0.00
ATOM    960  CG  LYS    60      61.320 -20.718  88.298  1.00  0.00
ATOM    961  HG2 LYS    60      60.270 -20.677  88.499  1.00  0.00
ATOM    962  HG3 LYS    60      61.658 -21.731  88.368  1.00  0.00
ATOM    963  CD  LYS    60      62.073 -19.853  89.326  1.00  0.00
ATOM    964  HD2 LYS    60      63.123 -19.894  89.126  1.00  0.00
ATOM    965  HD3 LYS    60      61.735 -18.840  89.255  1.00  0.00
ATOM    966  CE  LYS    60      61.799 -20.388  90.744  1.00  0.00
ATOM    967  HE2 LYS    60      60.748 -20.348  90.943  1.00  0.00
ATOM    968  HE3 LYS    60      62.137 -21.401  90.814  1.00  0.00
ATOM    969  NZ  LYS    60      62.515 -19.563  91.726  1.00  0.00
ATOM    970  HZ1 LYS    60      62.337 -19.910  92.647  1.00  0.00
ATOM    971  HZ2 LYS    60      63.497 -19.600  91.540  1.00  0.00
ATOM    972  HZ3 LYS    60      62.199 -18.616  91.660  1.00  0.00
ATOM    973  C   LYS    60      59.321 -20.994  86.132  1.00  0.00
ATOM    974  O   LYS    60      58.798 -21.772  86.972  1.00  0.00
ATOM    975  N   VAL    61      58.567 -20.121  85.457  1.00  0.00
ATOM    976  H   VAL    61      58.997 -19.509  84.794  1.00  0.00
ATOM    977  CA  VAL    61      57.111 -20.060  85.661  1.00  0.00
ATOM    978  HA  VAL    61      56.873 -20.254  86.686  1.00  0.00
ATOM    979  CB  VAL    61      56.603 -18.658  85.277  1.00  0.00
ATOM    980  HB  VAL    61      56.836 -18.462  84.252  1.00  0.00
ATOM    981  CG1 VAL    61      55.077 -18.592  85.479  1.00  0.00
ATOM    982 HG11 VAL    61      54.724 -17.618  85.213  1.00  0.00
ATOM    983 HG12 VAL    61      54.604 -19.325  84.860  1.00  0.00
ATOM    984 HG13 VAL    61      54.845 -18.787  86.505  1.00  0.00
ATOM    985  CG2 VAL    61      57.284 -17.603  86.169  1.00  0.00
ATOM    986 HG21 VAL    61      56.931 -16.628  85.902  1.00  0.00
ATOM    987 HG22 VAL    61      57.051 -17.798  87.194  1.00  0.00
ATOM    988 HG23 VAL    61      58.344 -17.648  86.028  1.00  0.00
ATOM    989  C   VAL    61      56.449 -21.131  84.773  1.00  0.00
ATOM    990  O   VAL    61      55.328 -21.612  85.083  1.00  0.00
ATOM    991  N   ALA    62      57.090 -21.555  83.680  1.00  0.00
ATOM    992  H   ALA    62      57.969 -21.146  83.435  1.00  0.00
ATOM    993  CA  ALA    62      56.532 -22.629  82.844  1.00  0.00
ATOM    994  HA  ALA    62      55.464 -22.564  82.822  1.00  0.00
ATOM    995  CB  ALA    62      57.079 -22.496  81.411  1.00  0.00
ATOM    996  HB1 ALA    62      56.682 -23.282  80.803  1.00  0.00
ATOM    997  HB2 ALA    62      56.789 -21.549  81.004  1.00  0.00
ATOM    998  HB3 ALA    62      58.147 -22.563  81.429  1.00  0.00
ATOM    999  C   ALA    62      56.948 -23.983  83.451  1.00  0.00
ATOM   1000  O   ALA    62      56.255 -25.013  83.250  1.00  0.00
ATOM   1001  N   ARG    63      58.047 -24.041  84.212  1.00  0.00
ATOM   1002  H   ARG    63      58.599 -23.217  84.342  1.00  0.00
ATOM   1003  CA  ARG    63      58.447 -25.292  84.875  1.00  0.00
ATOM   1004  HA  ARG    63      58.203 -26.131  84.258  1.00  0.00
ATOM   1005  CB  ARG    63      59.964 -25.274  85.135  1.00  0.00
ATOM   1006  HB2 ARG    63      60.487 -25.188  84.205  1.00  0.00
ATOM   1007  HB3 ARG    63      60.209 -24.441  85.760  1.00  0.00
ATOM   1008  CG  ARG    63      60.376 -26.583  85.836  1.00  0.00
ATOM   1009  HG2 ARG    63      59.847 -26.673  86.762  1.00  0.00
ATOM   1010  HG3 ARG    63      60.137 -27.414  85.206  1.00  0.00
ATOM   1011  CD  ARG    63      61.890 -26.566  86.113  1.00  0.00
ATOM   1012  HD2 ARG    63      62.175 -27.479  86.593  1.00  0.00
ATOM   1013  HD3 ARG    63      62.421 -26.468  85.190  1.00  0.00
ATOM   1014  NE  ARG    63      62.214 -25.432  86.991  1.00  0.00
ATOM   1015  HE  ARG    63      62.446 -24.543  86.596  1.00  0.00
ATOM   1016  CZ  ARG    63      62.198 -25.592  88.319  1.00  0.00
ATOM   1017  NH1 ARG    63      61.890 -26.784  88.845  1.00  0.00
ATOM   1018 HH11 ARG    63      61.673 -27.554  88.245  1.00  0.00
ATOM   1019 HH12 ARG    63      61.877 -26.904  89.838  1.00  0.00
ATOM   1020  NH2 ARG    63      62.487 -24.563  89.123  1.00  0.00
ATOM   1021 HH21 ARG    63      62.717 -23.672  88.731  1.00  0.00
ATOM   1022 HH22 ARG    63      62.475 -24.684  90.115  1.00  0.00
ATOM   1023  C   ARG    63      57.688 -25.397  86.211  1.00  0.00
ATOM   1024  O   ARG    63      57.474 -26.519  86.739  1.00  0.00
ATOM   1025  N   LEU    64      57.246 -24.277  86.790  1.00  0.00
ATOM   1026  H   LEU    64      57.421 -23.395  86.351  1.00  0.00
ATOM   1027  CA  LEU    64      56.493 -24.318  88.051  1.00  0.00
ATOM   1028  HA  LEU    64      56.864 -25.104  88.676  1.00  0.00
ATOM   1029  CB  LEU    64      56.647 -22.969  88.779  1.00  0.00
ATOM   1030  HB2 LEU    64      56.272 -22.184  88.155  1.00  0.00
ATOM   1031  HB3 LEU    64      56.094 -22.992  89.695  1.00  0.00
ATOM   1032  CG  LEU    64      58.135 -22.714  89.084  1.00  0.00
ATOM   1033  HG  LEU    64      58.688 -22.693  88.169  1.00  0.00
ATOM   1034  CD1 LEU    64      58.286 -21.363  89.807  1.00  0.00
ATOM   1035 HD11 LEU    64      59.319 -21.185  90.019  1.00  0.00
ATOM   1036 HD12 LEU    64      57.910 -20.580  89.181  1.00  0.00
ATOM   1037 HD13 LEU    64      57.732 -21.384  90.722  1.00  0.00
ATOM   1038  CD2 LEU    64      58.675 -23.841  89.984  1.00  0.00
ATOM   1039 HD21 LEU    64      59.709 -23.663  90.196  1.00  0.00
ATOM   1040 HD22 LEU    64      58.122 -23.862  90.900  1.00  0.00
ATOM   1041 HD23 LEU    64      58.570 -24.780  89.482  1.00  0.00
ATOM   1042  C   LEU    64      55.010 -24.581  87.732  1.00  0.00
ATOM   1043  O   LEU    64      54.263 -25.123  88.587  1.00  0.00
ATOM   1044  N   LYS    65      54.526 -24.243  86.531  1.00  0.00
ATOM   1045  H   LYS    65      55.125 -23.808  85.859  1.00  0.00
ATOM   1046  CA  LYS    65      53.123 -24.520  86.187  1.00  0.00
ATOM   1047  HA  LYS    65      52.509 -24.417  87.057  1.00  0.00
ATOM   1048  CB  LYS    65      52.656 -23.530  85.104  1.00  0.00
ATOM   1049  HB2 LYS    65      53.268 -23.641  84.234  1.00  0.00
ATOM   1050  HB3 LYS    65      51.636 -23.733  84.851  1.00  0.00
ATOM   1051  CG  LYS    65      52.776 -22.089  85.634  1.00  0.00
ATOM   1052  HG2 LYS    65      52.160 -21.974  86.501  1.00  0.00
ATOM   1053  HG3 LYS    65      53.795 -21.887  85.890  1.00  0.00
ATOM   1054  CD  LYS    65      52.317 -21.106  84.541  1.00  0.00
ATOM   1055  HD2 LYS    65      52.933 -21.224  83.674  1.00  0.00
ATOM   1056  HD3 LYS    65      51.298 -21.307  84.285  1.00  0.00
ATOM   1057  CE  LYS    65      52.439 -19.662  85.063  1.00  0.00
ATOM   1058  HE2 LYS    65      51.822 -19.542  85.928  1.00  0.00
ATOM   1059  HE3 LYS    65      53.458 -19.461  85.321  1.00  0.00
ATOM   1060  NZ  LYS    65      52.005 -18.726  84.016  1.00  0.00
ATOM   1061  HZ1 LYS    65      52.084 -17.788  84.354  1.00  0.00
ATOM   1062  HZ2 LYS    65      52.582 -18.838  83.207  1.00  0.00
ATOM   1063  HZ3 LYS    65      51.052 -18.914  83.775  1.00  0.00
ATOM   1064  C   LYS    65      53.020 -25.963  85.657  1.00  0.00
ATOM   1065  O   LYS    65      51.952 -26.615  85.793  1.00  0.00
ATOM   1066  N   LYS    66      54.080 -26.521  85.061  1.00  0.00
ATOM   1067  H   LYS    66      54.912 -25.984  84.927  1.00  0.00
ATOM   1068  CA  LYS    66      54.037 -27.921  84.613  1.00  0.00
ATOM   1069  HA  LYS    66      53.043 -28.178  84.313  1.00  0.00
ATOM   1070  CB  LYS    66      54.995 -28.107  83.421  1.00  0.00
ATOM   1071  HB2 LYS    66      54.690 -27.472  82.615  1.00  0.00
ATOM   1072  HB3 LYS    66      55.990 -27.849  83.721  1.00  0.00
ATOM   1073  CG  LYS    66      54.965 -29.575  82.956  1.00  0.00
ATOM   1074  HG2 LYS    66      55.635 -29.702  82.131  1.00  0.00
ATOM   1075  HG3 LYS    66      55.268 -30.210  83.762  1.00  0.00
ATOM   1076  CD  LYS    66      53.537 -29.947  82.517  1.00  0.00
ATOM   1077  HD2 LYS    66      52.866 -29.823  83.341  1.00  0.00
ATOM   1078  HD3 LYS    66      53.234 -29.312  81.712  1.00  0.00
ATOM   1079  CE  LYS    66      53.510 -31.415  82.051  1.00  0.00
ATOM   1080  HE2 LYS    66      54.183 -31.540  81.228  1.00  0.00
ATOM   1081  HE3 LYS    66      53.812 -32.051  82.857  1.00  0.00
ATOM   1082  NZ  LYS    66      52.148 -31.771  81.628  1.00  0.00
ATOM   1083  HZ1 LYS    66      52.132 -32.724  81.325  1.00  0.00
ATOM   1084  HZ2 LYS    66      51.520 -31.655  82.397  1.00  0.00
ATOM   1085  HZ3 LYS    66      51.867 -31.177  80.874  1.00  0.00
ATOM   1086  C   LYS    66      54.475 -28.825  85.780  1.00  0.00
ATOM   1087  O   LYS    66      54.048 -30.006  85.869  1.00  0.00
ATOM   1088  N   LYS    67      55.310 -28.333  86.702  1.00  0.00
ATOM   1089  H   LYS    67      55.648 -27.397  86.609  1.00  0.00
ATOM   1090  CA  LYS    67      55.732 -29.144  87.853  1.00  0.00
ATOM   1091  HA  LYS    67      55.772 -30.176  87.575  1.00  0.00
ATOM   1092  CB  LYS    67      57.124 -28.683  88.321  1.00  0.00
ATOM   1093  HB2 LYS    67      57.081 -27.650  88.599  1.00  0.00
ATOM   1094  HB3 LYS    67      57.426 -29.267  89.165  1.00  0.00
ATOM   1095  CG  LYS    67      58.142 -28.865  87.183  1.00  0.00
ATOM   1096  HG2 LYS    67      58.186 -29.897  86.904  1.00  0.00
ATOM   1097  HG3 LYS    67      57.844 -28.281  86.338  1.00  0.00
ATOM   1098  CD  LYS    67      59.529 -28.403  87.665  1.00  0.00
ATOM   1099  HD2 LYS    67      59.484 -27.370  87.942  1.00  0.00
ATOM   1100  HD3 LYS    67      59.825 -28.987  88.512  1.00  0.00
ATOM   1101  CE  LYS    67      60.556 -28.586  86.533  1.00  0.00
ATOM   1102  HE2 LYS    67      60.601 -29.618  86.256  1.00  0.00
ATOM   1103  HE3 LYS    67      60.262 -28.002  85.687  1.00  0.00
ATOM   1104  NZ  LYS    67      61.879 -28.145  86.998  1.00  0.00
ATOM   1105  HZ1 LYS    67      62.547 -28.263  86.264  1.00  0.00
ATOM   1106  HZ2 LYS    67      61.836 -27.179  87.258  1.00  0.00
ATOM   1107  HZ3 LYS    67      62.153 -28.691  87.790  1.00  0.00
ATOM   1108  C   LYS    67      54.724 -28.959  89.001  1.00  0.00
ATOM   1109  O   LYS    67      54.571 -29.867  89.858  1.00  0.00
ATOM   1110  N   ASN    68      54.009 -27.832  89.084  1.00  0.00
ATOM   1111  H   ASN    68      54.089 -27.135  88.372  1.00  0.00
ATOM   1112  CA  ASN    68      53.103 -27.622  90.219  1.00  0.00
ATOM   1113  HA  ASN    68      53.515 -28.082  91.093  1.00  0.00
ATOM   1114  CB  ASN    68      52.930 -26.111  90.463  1.00  0.00
ATOM   1115  HB2 ASN    68      52.515 -25.655  89.588  1.00  0.00
ATOM   1116  HB3 ASN    68      52.271 -25.956  91.292  1.00  0.00
ATOM   1117  CG  ASN    68      54.298 -25.478  90.771  1.00  0.00
ATOM   1118  OD1 ASN    68      55.346 -25.971  90.278  1.00  0.00
ATOM   1119  ND2 ASN    68      54.373 -24.402  91.562  1.00  0.00
ATOM   1120 HD21 ASN    68      55.261 -23.989  91.764  1.00  0.00
ATOM   1121 HD22 ASN    68      53.540 -24.010  91.953  1.00  0.00
ATOM   1122  C   ASN    68      51.734 -28.254  89.916  1.00  0.00
ATOM   1123  O   ASN    68      51.032 -28.695  90.862  1.00  0.00
ATOM   1124  N   ALA    69      51.279 -28.345  88.661  1.00  0.00
ATOM   1125  H   ALA    69      51.814 -27.986  87.897  1.00  0.00
ATOM   1126  CA  ALA    69      49.978 -28.985  88.430  1.00  0.00
ATOM   1127  HA  ALA    69      49.357 -28.835  89.288  1.00  0.00
ATOM   1128  CB  ALA    69      49.301 -28.368  87.192  1.00  0.00
ATOM   1129  HB1 ALA    69      48.353 -28.838  87.032  1.00  0.00
ATOM   1130  HB2 ALA    69      49.157 -27.319  87.350  1.00  0.00
ATOM   1131  HB3 ALA    69      49.923 -28.517  86.334  1.00  0.00
ATOM   1132  C   ALA    69      50.184 -30.495  88.204  1.00  0.00
ATOM   1133  O   ALA    69      49.312 -31.308  88.606  1.00  0.00
ATOM   1134  N   GLU    70      51.280 -30.952  87.582  1.00  0.00
ATOM   1135  H   GLU    70      51.956 -30.315  87.213  1.00  0.00
ATOM   1136  CA  GLU    70      51.470 -32.403  87.445  1.00  0.00
ATOM   1137  HA  GLU    70      50.962 -32.747  86.568  1.00  0.00
ATOM   1138  CB  GLU    70      52.970 -32.729  87.326  1.00  0.00
ATOM   1139  HB2 GLU    70      53.480 -32.385  88.201  1.00  0.00
ATOM   1140  HB3 GLU    70      53.100 -33.786  87.231  1.00  0.00
ATOM   1141  CG  GLU    70      53.547 -32.025  86.084  1.00  0.00
ATOM   1142  HG2 GLU    70      53.037 -32.370  85.209  1.00  0.00
ATOM   1143  HG3 GLU    70      53.416 -30.967  86.180  1.00  0.00
ATOM   1144  CD  GLU    70      55.049 -32.345  85.962  1.00  0.00
ATOM   1145  OE1 GLU    70      55.754 -32.574  87.031  1.00  0.00
ATOM   1146  OE2 GLU    70      55.611 -32.387  84.789  1.00  0.00
ATOM   1147  C   GLU    70      50.891 -33.093  88.693  1.00  0.00
ATOM   1148  O   GLU    70      50.348 -34.225  88.609  1.00  0.00
ATOM   1149  N   CYX    71      50.979 -32.461  89.869  1.00  0.00
ATOM   1150  H   CYX    71      51.477 -31.596  89.925  1.00  0.00
ATOM   1151  CA  CYX    71      50.356 -33.012  91.080  1.00  0.00
ATOM   1152  HA  CYX    71      50.292 -34.078  91.008  1.00  0.00
ATOM   1153  CB  CYX    71      51.210 -32.643  92.312  1.00  0.00
ATOM   1154  HB2 CYX    71      52.162 -33.127  92.237  1.00  0.00
ATOM   1155  HB3 CYX    71      51.352 -31.583  92.358  1.00  0.00
ATOM   1156  SG  CYX    71      50.356 -33.173  93.779  1.00  0.00
ATOM   1157  C   CYX    71      48.937 -32.433  91.227  1.00  0.00
ATOM   1158  O   CYX    71      48.051 -33.106  91.814  1.00  0.00
ATOM   1159  N   LYS    72      48.632 -31.229  90.736  1.00  0.00
ATOM   1160  H   LYS    72      49.325 -30.683  90.265  1.00  0.00
ATOM   1161  CA  LYS    72      47.263 -30.718  90.893  1.00  0.00
ATOM   1162  HA  LYS    72      47.194 -30.154  91.800  1.00  0.00
ATOM   1163  CB  LYS    72      46.904 -29.816  89.698  1.00  0.00
ATOM   1164  HB2 LYS    72      47.581 -28.988  89.658  1.00  0.00
ATOM   1165  HB3 LYS    72      46.978 -30.381  88.792  1.00  0.00
ATOM   1166  CG  LYS    72      45.464 -29.298  89.863  1.00  0.00
ATOM   1167  HG2 LYS    72      44.790 -30.128  89.907  1.00  0.00
ATOM   1168  HG3 LYS    72      45.390 -28.730  90.767  1.00  0.00
ATOM   1169  CD  LYS    72      45.097 -28.406  88.663  1.00  0.00
ATOM   1170  HD2 LYS    72      45.768 -27.574  88.618  1.00  0.00
ATOM   1171  HD3 LYS    72      45.172 -28.974  87.760  1.00  0.00
ATOM   1172  CE  LYS    72      43.654 -27.894  88.828  1.00  0.00
ATOM   1173  HE2 LYS    72      42.983 -28.726  88.874  1.00  0.00
ATOM   1174  HE3 LYS    72      43.578 -27.324  89.731  1.00  0.00
ATOM   1175  NZ  LYS    72      43.301 -27.044  87.681  1.00  0.00
ATOM   1176  HZ1 LYS    72      43.372 -27.576  86.838  1.00  0.00
ATOM   1177  HZ2 LYS    72      42.364 -26.712  87.788  1.00  0.00
ATOM   1178  HZ3 LYS    72      43.928 -26.266  87.638  1.00  0.00
ATOM   1179  C   LYS    72      46.281 -31.904  90.951  1.00  0.00
ATOM   1180  O   LYS    72      45.999 -32.433  92.058  1.00  0.00
ATOM   1181  N   ALA    73      45.726 -32.373  89.827  1.00  0.00
ATOM   1182  H   ALA    73      45.942 -31.948  88.948  1.00  0.00
ATOM   1183  CA  ALA    73      44.799 -33.512  89.886  1.00  0.00
ATOM   1184  HA  ALA    73      44.294 -33.512  90.830  1.00  0.00
ATOM   1185  CB  ALA    73      43.764 -33.393  88.752  1.00  0.00
ATOM   1186  HB1 ALA    73      43.090 -34.222  88.796  1.00  0.00
ATOM   1187  HB2 ALA    73      43.216 -32.481  88.864  1.00  0.00
ATOM   1188  HB3 ALA    73      44.268 -33.393  87.808  1.00  0.00
ATOM   1189  C   ALA    73      45.587 -34.825  89.725  1.00  0.00
ATOM   1190  O   ALA    73      45.039 -35.827  89.196  1.00  0.00
ATOM   1191  N   NHE    74      46.855 -34.902  90.146  1.00  0.00
ATOM   1192  HN1 NHE    74      47.291 -34.106  90.565  1.00  0.00
ATOM   1193  HN2 NHE    74      47.366 -35.754  90.040  1.00  0.00
TER   
ATOM   1194  NF  PZ4    75      61.265   5.265  75.092  1.00  0.00
ATOM   1195  NB  PZ4    75      61.568   4.672  73.841  1.00  0.00
ATOM   1196  NG  PZ4    75      60.794   3.654  73.683  1.00  0.00
ATOM   1197  CD  PZ4    75      60.809   2.750  72.530  1.00  0.00
ATOM   1198  HD2 PZ4    75      59.825   2.374  72.344  1.00  0.00
ATOM   1199  HD3 PZ4    75      61.157   3.270  71.662  1.00  0.00
ATOM   1200  CE  PZ4    75      61.751   1.592  72.864  1.00  0.00
ATOM   1201  HE2 PZ4    75      61.384   1.081  73.730  1.00  0.00
ATOM   1202  HE3 PZ4    75      62.728   1.983  73.064  1.00  0.00
ATOM   1203  OZ  PZ4    75      61.836   0.674  71.782  1.00  0.00
ATOM   1204  CH  PZ4    75      62.747  -0.311  72.246  1.00  0.00
ATOM   1205  HH2 PZ4    75      62.310  -0.832  73.072  1.00  0.00
ATOM   1206  HH3 PZ4    75      63.645   0.178  72.561  1.00  0.00
ATOM   1207  CQ  PZ4    75      63.103  -1.314  71.145  1.00  0.00
ATOM   1208  HQ2 PZ4    75      63.532  -0.801  70.310  1.00  0.00
ATOM   1209  HQ3 PZ4    75      62.233  -1.845  70.819  1.00  0.00
ATOM   1210  OI  PZ4    75      64.052  -2.205  71.711  1.00  0.00
ATOM   1211  CK  PZ4    75      64.644  -3.114  70.791  1.00  0.00
ATOM   1212  HK2 PZ4    75      63.913  -3.787  70.396  1.00  0.00
ATOM   1213  HK3 PZ4    75      65.095  -2.577  69.982  1.00  0.00
ATOM   1214  CV  PZ4    75      65.713  -3.870  71.586  1.00  0.00
ATOM   1215  HV2 PZ4    75      66.397  -3.152  71.987  1.00  0.00
ATOM   1216  HV3 PZ4    75      65.240  -4.408  72.380  1.00  0.00
ATOM   1217  OM  PZ4    75      66.452  -4.788  70.784  1.00  0.00
ATOM   1218  CN  PZ4    75      67.459  -5.222  71.696  1.00  0.00
ATOM   1219  HN2 PZ4    75      66.992  -5.735  72.511  1.00  0.00
ATOM   1220  HN3 PZ4    75      67.976  -4.358  72.057  1.00  0.00
ATOM   1221  CX  PZ4    75      68.485  -6.158  71.041  1.00  0.00
ATOM   1222  HX2 PZ4    75      68.013  -7.057  70.706  1.00  0.00
ATOM   1223  HX3 PZ4    75      68.946  -5.675  70.205  1.00  0.00
ATOM   1224  NO  PZ4    75      69.489  -6.444  72.069  1.00  0.00
ATOM   1225  NP  PZ4    75      70.523  -5.708  72.272  1.00  0.00
ATOM   1226  NR  PZ4    75      71.192  -6.190  73.416  1.00  0.00
TER   
END   
