# Supplementary material for: Folded-state compatibility and unfolded-state constraint govern staple-based stabilization: guidelines from a coiled-coil model
Source: RSC Chem Biol. 2026 Feb 24;7(4):737–50. doi: 10.1039/d5cb00326a (PMC12980645; doi:10.1039/d5cb00326a)
Supplement: CB-007-D5CB00326A-s058 [file CB-007-D5CB00326A-s058.txt]

%VERSION  VERSION_STAMP = V0001.000  DATE = 10/22/24  15:49:51                  
%FLAG TITLE                                                                     
%FORMAT(20a4)                                                                   
default_name                                                                    
%FLAG POINTERS                                                                  
%FORMAT(10I8)                                                                   
    1226      23     625     609    1450     810    2754    2445       0       0
    6800      75     609     810    2445      72     153     154      43       0
       0       0       0       0       0       0       0       0      33       0
       0
%FLAG ATOM_NAME                                                                 
%FORMAT(20a4)                                                                   
H1  CH3 H2  H3  C   O   N   H   CA  HA  CB  HB2 HB3 CG  HG2 HG3 CD  OE1 OE2 C   
O   N   H   CA  HA  CB  HB  CG1 HG11HG12HG13CG2 HG21HG22HG23C   O   N   H   CA  
HA  CB  HB2 HB3 CG  HG2 HG3 CD  HD2 HD3 CE  HE2 HE3 NZ  HZ1 HZ2 HZ3 C   O   N   
H   CA  HA  CB  HB2 HB3 CG  HG2 HG3 CD  OE1 NE2 HE21HE22C   O   N   H   CA  HA  
CB  HB2 HB3 CG  HG  CD1 HD11HD12HD13CD2 HD21HD22HD23C   O   N   H   CA  HA  CB  
HB2 HB3 CG  HG2 HG3 CD  OE1 OE2 C   O   N   H   C   O   CA  HA  CB  HB2 HB3 CG  
CD  HD1 N   H   CA  HA  CB  HB2 HB3 CG  HG2 HG3 CD  OE1 OE2 C   O   N   H   CA  
HA  CB  HB  CG1 HG11HG12HG13CG2 HG21HG22HG23C   O   N   H   CA  HA  CB  HB2 HB3 
CG  HG2 HG3 CD  OE1 OE2 C   O   N   H   CA  HA  CB  HB2 HB3 CG  HG2 HG3 CD  OE1 
OE2 C   O   N   H   CA  HA  CB  HB2 HB3 CG  HG  CD1 HD11HD12HD13CD2 HD21HD22HD23
C   O   N   H   CA  HA  CB  HB2 HB3 CG  HG2 HG3 CD  OE1 OE2 C   O   N   H   CA  
HA  CB  HB2 HB3 OG  HG  C   O   N   H   CA  HA  CB  HB2 HB3 CG  HG2 HG3 CD  OE1 
OE2 C   O   N   H   CA  HA  CB  HB2 HB3 CG  HG  CD1 HD11HD12HD13CD2 HD21HD22HD23
C   O   N   H   CA  HA  CB  HB2 HB3 CG  CD1 HD1 NE1 HE1 CE2 CZ2 HZ2 CH2 HH2 CZ3 
HZ3 CE3 HE3 CD2 C   O   N   H   CA  HA  CB  HB2 HB3 CG  ND1 HD1 CE1 HE1 NE2 CD2 
HD2 C   O   N   H   CA  HA  CB  HB2 HB3 CG  HG  CD1 HD11HD12HD13CD2 HD21HD22HD23
C   O   N   H   CA  HA  CB  HB2 HB3 CG  HG2 HG3 CD  OE1 OE2 C   O   N   H   CA  
HA  CB  HB2 HB3 CG  OD1 ND2 HD21HD22C   O   N   H   CA  HA  CB  HB2 HB3 CG  HG2 
HG3 CD  OE1 OE2 C   O   N   H   CA  HA  CB  HB  CG1 HG11HG12HG13CG2 HG21HG22HG23
C   O   N   H   CA  HA  CB  HB1 HB2 HB3 C   O   N   H   CA  HA  CB  HB2 HB3 CG  
HG2 HG3 CD  HD2 HD3 NE  HE  CZ  NH1 HH11HH12NH2 HH21HH22C   O   N   H   CA  HA  
CB  HB2 HB3 CG  HG  CD1 HD11HD12HD13CD2 HD21HD22HD23C   O   N   H   CA  HA  CB  
HB2 HB3 CG  HG2 HG3 CD  OE1 OE2 C   O   N   H   CA  HA  CB  HB2 HB3 CG  HG2 HG3 
CD  HD2 HD3 CE  HE2 HE3 NZ  HZ1 HZ2 HZ3 C   O   N   H   CA  HA  CB  HB2 HB3 CG  
HG2 HG3 CD  OE1 OE2 C   O   N   H   CA  HA  CB  HB2 HB3 CG  OD1 ND2 HD21HD22C   
O   N   H   CA  HA  CB  HB1 HB2 HB3 C   O   N   H   CA  HA  CB  HB2 HB3 CG  HG2 
HG3 CD  OE1 OE2 C   O   N   H   CA  HA  CB  HB2 HB3 SG  C   O   N   H   CA  HA  
CB  HB2 HB3 CG  HG2 HG3 CD  OE1 OE2 C   O   N   H   CA  HA  CB  HB1 HB2 HB3 C   
O   N   HN1 HN2 H1  CH3 H2  H3  C   O   N   H   CA  HA  CB  HB2 HB3 CG  HG2 HG3 
CD  HD2 HD3 CE  HE2 HE3 NZ  HZ1 HZ2 HZ3 C   O   N   H   CA  HA  CB  HB  CG1 HG11
HG12HG13CG2 HG21HG22HG23C   O   N   H   CA  HA  CB  HB2 HB3 CG  HG2 HG3 CD  HD2 
HD3 CE  HE2 HE3 NZ  HZ1 HZ2 HZ3 C   O   N   H   CA  HA  CB  HB2 HB3 CG  HG2 HG3 
CD  OE1 NE2 HE21HE22C   O   N   H   CA  HA  CB  HB2 HB3 CG  HG  CD1 HD11HD12HD13
CD2 HD21HD22HD23C   O   N   H   CA  HA  CB  HB2 HB3 CG  HG2 HG3 CD  HD2 HD3 CE  
HE2 HE3 NZ  HZ1 HZ2 HZ3 C   O   N   H   CA  HA  CB  HB1 HB2 HB3 C   O   N   H   
CA  HA  CB  HB2 HB3 CG  HG2 HG3 CD  HD2 HD3 CE  HE2 HE3 NZ  HZ1 HZ2 HZ3 C   O   
N   H   CA  HA  CB  HB  CG1 HG11HG12HG13CG2 HG21HG22HG23C   O   N   H   C   O   
CA  HA  CB  HB2 HB3 CG  CD  HD1 N   H   CA  HA  CB  HB2 HB3 CG  HG2 HG3 CD  OE1 
OE2 C   O   N   H   CA  HA  CB  HB2 HB3 CG  HG  CD1 HD11HD12HD13CD2 HD21HD22HD23
C   O   N   H   CA  HA  CB  HB2 HB3 CG  HG2 HG3 CD  HD2 HD3 CE  HE2 HE3 NZ  HZ1 
HZ2 HZ3 C   O   N   H   CA  HA  CB  HB2 HB3 OG  HG  C   O   N   H   CA  HA  CB  
HB2 HB3 CG  HG2 HG3 CD  HD2 HD3 CE  HE2 HE3 NZ  HZ1 HZ2 HZ3 C   O   N   H   CA  
HA  CB  HB2 HB3 CG  HG  CD1 HD11HD12HD13CD2 HD21HD22HD23C   O   N   H   CA  HA  
CB  HB2 HB3 CG  CD1 HD1 NE1 HE1 CE2 CZ2 HZ2 CH2 HH2 CZ3 HZ3 CE3 HE3 CD2 C   O   
N   H   CA  HA  CB  HB2 HB3 CG  ND1 HD1 CE1 HE1 NE2 CD2 HD2 C   O   N   H   CA  
HA  CB  HB2 HB3 CG  HG  CD1 HD11HD12HD13CD2 HD21HD22HD23C   O   N   H   CA  HA  
CB  HB2 HB3 CG  HG2 HG3 CD  HD2 HD3 CE  HE2 HE3 NZ  HZ1 HZ2 HZ3 C   O   N   H   
CA  HA  CB  HB2 HB3 CG  OD1 ND2 HD21HD22C   O   N   H   CA  HA  CB  HB2 HB3 CG  
HG2 HG3 CD  HD2 HD3 CE  HE2 HE3 NZ  HZ1 HZ2 HZ3 C   O   N   H   CA  HA  CB  HB  
CG1 HG11HG12HG13CG2 HG21HG22HG23C   O   N   H   CA  HA  CB  HB1 HB2 HB3 C   O   
N   H   CA  HA  CB  HB2 HB3 CG  HG2 HG3 CD  HD2 HD3 NE  HE  CZ  NH1 HH11HH12NH2 
HH21HH22C   O   N   H   CA  HA  CB  HB2 HB3 CG  HG  CD1 HD11HD12HD13CD2 HD21HD22
HD23C   O   N   H   CA  HA  CB  HB2 HB3 CG  HG2 HG3 CD  HD2 HD3 CE  HE2 HE3 NZ  
HZ1 HZ2 HZ3 C   O   N   H   CA  HA  CB  HB2 HB3 CG  HG2 HG3 CD  HD2 HD3 CE  HE2 
HE3 NZ  HZ1 HZ2 HZ3 C   O   N   H   CA  HA  CB  HB2 HB3 CG  HG2 HG3 CD  HD2 HD3 
CE  HE2 HE3 NZ  HZ1 HZ2 HZ3 C   O   N   H   CA  HA  CB  HB2 HB3 CG  OD1 ND2 HD21
HD22C   O   N   H   CA  HA  CB  HB1 HB2 HB3 C   O   N   H   CA  HA  CB  HB2 HB3 
CG  HG2 HG3 CD  OE1 OE2 C   O   N   H   CA  HA  CB  HB2 HB3 SG  C   O   N   H   
CA  HA  CB  HB2 HB3 CG  HG2 HG3 CD  HD2 HD3 CE  HE2 HE3 NZ  HZ1 HZ2 HZ3 C   O   
N   H   CA  HA  CB  HB1 HB2 HB3 C   O   N   HN1 HN2 NF  NB  NG  CD  HD2 HD3 CE  
HE2 HE3 OZ  CH  HH2 HH3 CQ  HQ2 HQ3 OI  CK  HK2 HK3 CV  HV2 HV3 OM  CN  HN2 HN3 
CX  HX2 HX3 NO  NP  NR  
%FLAG CHARGE                                                                    
%FORMAT(5E16.8)                                                                 
  2.04636429E+00 -6.67300626E+00  2.04636429E+00  2.04636429E+00  1.08823576E+01
 -1.03484442E+01 -9.40817349E+00  5.35006728E+00  7.23425310E-01  2.01356415E+00
  1.02044880E+00 -3.15245790E-01 -3.15245790E-01  2.47823280E-01 -7.74447750E-01
 -7.74447750E-01  1.46762404E+01 -1.49204192E+01 -1.49204192E+01  9.77808618E+00
 -1.06035564E+01 -7.57501011E+00  4.95464337E+00 -1.59445125E+00  1.76574087E+00
  5.43935655E+00 -5.41202310E-01 -5.81655816E+00  1.44138393E+00  1.44138393E+00
  1.44138393E+00 -5.81655816E+00  1.44138393E+00  1.44138393E+00  1.44138393E+00
  1.08841798E+01 -1.03484442E+01 -6.33953817E+00  5.00566581E+00 -4.37335200E+00
  2.59849998E+00 -1.71289620E-01  6.59647260E-01  6.59647260E-01  3.40757010E-01
  1.87689690E-01  1.87689690E-01 -8.72848170E-01  1.13160483E+00  1.13160483E+00
 -2.60578890E-01  2.06823105E+00  2.06823105E+00 -7.02287442E+00  6.19558200E+00
  6.19558200E+00  6.19558200E+00  1.33769904E+01 -1.07402236E+01 -7.57501011E+00
  4.95464337E+00 -5.64891300E-02  1.54889550E+00 -6.56002800E-02  3.11601330E-01
  3.11601330E-01 -1.17533835E+00  6.41424960E-01  6.41424960E-01  1.26663207E+01
 -1.10900918E+01 -1.71417176E+01  7.74629973E+00  7.74629973E+00  1.08841798E+01
 -1.03484442E+01 -7.57501011E+00  4.95464337E+00 -9.43915140E-01  1.68009606E+00
 -2.00809746E+00  8.32759110E-01  8.32759110E-01  6.43429413E+00 -6.57825030E-01
 -7.50940983E+00  1.82223000E+00  1.82223000E+00  1.82223000E+00 -7.50940983E+00
  1.82223000E+00  1.82223000E+00  1.82223000E+00  1.08841798E+01 -1.03484442E+01
 -9.40817349E+00  5.35006728E+00  7.23425310E-01  2.01356415E+00  1.02044880E+00
 -3.15245790E-01 -3.15245790E-01  2.47823280E-01 -7.74447750E-01 -7.74447750E-01
  1.46762404E+01 -1.49204192E+01 -1.49204192E+01  9.77808618E+00 -1.06035564E+01
 -7.57501011E+00  4.95464337E+00  1.08841798E+01 -1.03484442E+01 -3.46223700E-02
  2.55294423E+00 -5.92953642E+00  2.19032046E+00  2.19032046E+00  6.19558200E+00
 -6.48531657E+00  3.75014934E+00 -9.40817349E+00  5.35006728E+00  7.23425310E-01
  2.01356415E+00  1.02044880E+00 -3.15245790E-01 -3.15245790E-01  2.47823280E-01
 -7.74447750E-01 -7.74447750E-01  1.46762404E+01 -1.49204192E+01 -1.49204192E+01
  9.77808618E+00 -1.06035564E+01 -7.57501011E+00  4.95464337E+00 -1.59445125E+00
  1.76574087E+00  5.43935655E+00 -5.41202310E-01 -5.81655816E+00  1.44138393E+00
  1.44138393E+00  1.44138393E+00 -5.81655816E+00  1.44138393E+00  1.44138393E+00
  1.44138393E+00  1.08841798E+01 -1.03484442E+01 -9.40817349E+00  5.35006728E+00
  7.23425310E-01  2.01356415E+00  1.02044880E+00 -3.15245790E-01 -3.15245790E-01
  2.47823280E-01 -7.74447750E-01 -7.74447750E-01  1.46762404E+01 -1.49204192E+01
 -1.49204192E+01  9.77808618E+00 -1.06035564E+01 -9.40817349E+00  5.35006728E+00
  7.23425310E-01  2.01356415E+00  1.02044880E+00 -3.15245790E-01 -3.15245790E-01
  2.47823280E-01 -7.74447750E-01 -7.74447750E-01  1.46762404E+01 -1.49204192E+01
 -1.49204192E+01  9.77808618E+00 -1.06035564E+01 -7.57501011E+00  4.95464337E+00
 -9.43915140E-01  1.68009606E+00 -2.00809746E+00  8.32759110E-01  8.32759110E-01
  6.43429413E+00 -6.57825030E-01 -7.50940983E+00  1.82223000E+00  1.82223000E+00
  1.82223000E+00 -7.50940983E+00  1.82223000E+00  1.82223000E+00  1.82223000E+00
  1.08841798E+01 -1.03484442E+01 -9.40817349E+00  5.35006728E+00  7.23425310E-01
  2.01356415E+00  1.02044880E+00 -3.15245790E-01 -3.15245790E-01  2.47823280E-01
 -7.74447750E-01 -7.74447750E-01  1.46762404E+01 -1.49204192E+01 -1.49204192E+01
  9.77808618E+00 -1.06035564E+01 -7.57501011E+00  4.95464337E+00 -4.53735270E-01
  1.53613989E+00  3.85766091E+00  6.41424960E-01  6.41424960E-01 -1.19283176E+01
  7.79003325E+00  1.08841798E+01 -1.03484442E+01 -9.40817349E+00  5.35006728E+00
  7.23425310E-01  2.01356415E+00  1.02044880E+00 -3.15245790E-01 -3.15245790E-01
  2.47823280E-01 -7.74447750E-01 -7.74447750E-01  1.46762404E+01 -1.49204192E+01
 -1.49204192E+01  9.77808618E+00 -1.06035564E+01 -7.57501011E+00  4.95464337E+00
 -9.43915140E-01  1.68009606E+00 -2.00809746E+00  8.32759110E-01  8.32759110E-01
  6.43429413E+00 -6.57825030E-01 -7.50940983E+00  1.82223000E+00  1.82223000E+00
  1.82223000E+00 -7.50940983E+00  1.82223000E+00  1.82223000E+00  1.82223000E+00
  1.08841798E+01 -1.03484442E+01 -7.57501011E+00  4.95464337E+00 -5.01113250E-01
  2.04636429E+00 -9.11115000E-02  6.17735970E-01  6.17735970E-01 -2.57845545E+00
 -2.98481274E+00  3.75743826E+00 -6.22838214E+00  6.21744876E+00  2.51467740E+00
 -4.73962023E+00  2.86454556E+00 -2.06640882E+00  2.58209991E+00 -3.59343756E+00
  2.63676681E+00 -4.34966301E+00  3.09779100E+00  2.26503189E+00  1.08841798E+01
 -1.03484442E+01 -7.57501011E+00  4.95464337E+00  3.42579240E-01  1.60538463E+00
 -8.41870260E-01  7.32536460E-01  7.32536460E-01 -4.84713180E-01 -6.94451853E+00
  6.64931727E+00  3.74832711E+00  2.53654416E+00 -1.04359112E+01  2.35432116E+00
  2.09009781E+00  1.08841798E+01 -1.03484442E+01 -7.57501011E+00  4.95464337E+00
 -9.43915140E-01  1.68009606E+00 -2.00809746E+00  8.32759110E-01  8.32759110E-01
  6.43429413E+00 -6.57825030E-01 -7.50940983E+00  1.82223000E+00  1.82223000E+00
  1.82223000E+00 -7.50940983E+00  1.82223000E+00  1.82223000E+00  1.82223000E+00
  1.08841798E+01 -1.03484442E+01 -9.40817349E+00  5.35006728E+00  7.23425310E-01
  2.01356415E+00  1.02044880E+00 -3.15245790E-01 -3.15245790E-01  2.47823280E-01
 -7.74447750E-01 -7.74447750E-01  1.46762404E+01 -1.49204192E+01 -1.49204192E+01
  9.77808618E+00 -1.06035564E+01 -7.57501011E+00  4.95464337E+00  2.60578890E-01
  1.90969704E+00 -3.71917143E+00  1.45231731E+00  1.45231731E+00  1.29924999E+01
 -1.08076461E+01 -1.67481159E+01  7.64607708E+00  7.64607708E+00  1.08841798E+01
 -1.03484442E+01 -9.40817349E+00  5.35006728E+00  7.23425310E-01  2.01356415E+00
  1.02044880E+00 -3.15245790E-01 -3.15245790E-01  2.47823280E-01 -7.74447750E-01
 -7.74447750E-01  1.46762404E+01 -1.49204192E+01 -1.49204192E+01  9.77808618E+00
 -1.06035564E+01 -7.57501011E+00  4.95464337E+00 -1.59445125E+00  1.76574087E+00
  5.43935655E+00 -5.41202310E-01 -5.81655816E+00  1.44138393E+00  1.44138393E+00
  1.44138393E+00 -5.81655816E+00  1.44138393E+00  1.44138393E+00  1.44138393E+00
  1.08841798E+01 -1.03484442E+01 -7.57501011E+00  4.95464337E+00  6.14091510E-01
  1.49969529E+00 -3.32556975E+00  1.09880469E+00  1.09880469E+00  1.09880469E+00
  1.08841798E+01 -1.03484442E+01 -6.33953817E+00  5.00566581E+00 -4.80522051E+00
  2.84267880E+00 -1.27556100E-02  5.95869210E-01  5.95869210E-01  7.10669700E-01
  5.19335550E-01  5.19335550E-01  8.85603780E-01  1.25187201E+00  1.25187201E+00
 -9.64870785E+00  6.29762688E+00  1.47163295E+01 -1.57203782E+01  8.15994594E+00
  8.15994594E+00 -1.57203782E+01  8.15994594E+00  8.15994594E+00  1.33769904E+01
 -1.07402236E+01 -7.57501011E+00  4.95464337E+00 -9.43915140E-01  1.68009606E+00
 -2.00809746E+00  8.32759110E-01  8.32759110E-01  6.43429413E+00 -6.57825030E-01
 -7.50940983E+00  1.82223000E+00  1.82223000E+00  1.82223000E+00 -7.50940983E+00
  1.82223000E+00  1.82223000E+00  1.82223000E+00  1.08841798E+01 -1.03484442E+01
 -9.40817349E+00  5.35006728E+00  7.23425310E-01  2.01356415E+00  1.02044880E+00
 -3.15245790E-01 -3.15245790E-01  2.47823280E-01 -7.74447750E-01 -7.74447750E-01
  1.46762404E+01 -1.49204192E+01 -1.49204192E+01  9.77808618E+00 -1.06035564E+01
 -6.33953817E+00  5.00566581E+00 -4.37335200E+00  2.59849998E+00 -1.71289620E-01
  6.59647260E-01  6.59647260E-01  3.40757010E-01  1.87689690E-01  1.87689690E-01
 -8.72848170E-01  1.13160483E+00  1.13160483E+00 -2.60578890E-01  2.06823105E+00
  2.06823105E+00 -7.02287442E+00  6.19558200E+00  6.19558200E+00  6.19558200E+00
  1.33769904E+01 -1.07402236E+01 -9.40817349E+00  5.35006728E+00  7.23425310E-01
  2.01356415E+00  1.02044880E+00 -3.15245790E-01 -3.15245790E-01  2.47823280E-01
 -7.74447750E-01 -7.74447750E-01  1.46762404E+01 -1.49204192E+01 -1.49204192E+01
  9.77808618E+00 -1.06035564E+01 -7.57501011E+00  4.95464337E+00  2.60578890E-01
  1.90969704E+00 -3.71917143E+00  1.45231731E+00  1.45231731E+00  1.29924999E+01
 -1.08076461E+01 -1.67481159E+01  7.64607708E+00  7.64607708E+00  1.08841798E+01
 -1.03484442E+01 -7.57501011E+00  4.95464337E+00  6.14091510E-01  1.49969529E+00
 -3.32556975E+00  1.09880469E+00  1.09880469E+00  1.09880469E+00  1.08841798E+01
 -1.03484442E+01 -9.40817349E+00  5.35006728E+00  7.23425310E-01  2.01356415E+00
  1.02044880E+00 -3.15245790E-01 -3.15245790E-01  2.47823280E-01 -7.74447750E-01
 -7.74447750E-01  1.46762404E+01 -1.49204192E+01 -1.49204192E+01  9.77808618E+00
 -1.06035564E+01 -7.57501011E+00  4.95464337E+00  7.81736670E-01  1.39582818E+00
 -1.43956170E+00  1.65822930E+00  1.65822930E+00 -1.96983063E+00  1.08841798E+01
 -1.03484442E+01 -9.40817349E+00  5.35006728E+00  7.23425310E-01  2.01356415E+00
  1.02044880E+00 -3.15245790E-01 -3.15245790E-01  2.47823280E-01 -7.74447750E-01
 -7.74447750E-01  1.46762404E+01 -1.49204192E+01 -1.49204192E+01  9.77808618E+00
 -1.06035564E+01 -7.57501011E+00  4.95464337E+00  6.14091510E-01  1.49969529E+00
 -3.32556975E+00  1.09880469E+00  1.09880469E+00  1.09880469E+00  1.08841798E+01
 -1.03484442E+01 -8.43692490E+00  4.21846245E+00  4.21846245E+00  2.04636429E+00
 -6.67300626E+00  2.04636429E+00  2.04636429E+00  1.08823576E+01 -1.03484442E+01
 -6.33953817E+00  5.00566581E+00 -4.37335200E+00  2.59849998E+00 -1.71289620E-01
  6.59647260E-01  6.59647260E-01  3.40757010E-01  1.87689690E-01  1.87689690E-01
 -8.72848170E-01  1.13160483E+00  1.13160483E+00 -2.60578890E-01  2.06823105E+00
  2.06823105E+00 -7.02287442E+00  6.19558200E+00  6.19558200E+00  6.19558200E+00
  1.33769904E+01 -1.07402236E+01 -7.57501011E+00  4.95464337E+00 -1.59445125E+00
  1.76574087E+00  5.43935655E+00 -5.41202310E-01 -5.81655816E+00  1.44138393E+00
  1.44138393E+00  1.44138393E+00 -5.81655816E+00  1.44138393E+00  1.44138393E+00
  1.44138393E+00  1.08841798E+01 -1.03484442E+01 -6.33953817E+00  5.00566581E+00
 -4.37335200E+00  2.59849998E+00 -1.71289620E-01  6.59647260E-01  6.59647260E-01
  3.40757010E-01  1.87689690E-01  1.87689690E-01 -8.72848170E-01  1.13160483E+00
  1.13160483E+00 -2.60578890E-01  2.06823105E+00  2.06823105E+00 -7.02287442E+00
  6.19558200E+00  6.19558200E+00  6.19558200E+00  1.33769904E+01 -1.07402236E+01
 -7.57501011E+00  4.95464337E+00 -5.64891300E-02  1.54889550E+00 -6.56002800E-02
  3.11601330E-01  3.11601330E-01 -1.17533835E+00  6.41424960E-01  6.41424960E-01
  1.26663207E+01 -1.10900918E+01 -1.71417176E+01  7.74629973E+00  7.74629973E+00
  1.08841798E+01 -1.03484442E+01 -7.57501011E+00  4.95464337E+00 -9.43915140E-01
  1.68009606E+00 -2.00809746E+00  8.32759110E-01  8.32759110E-01  6.43429413E+00
 -6.57825030E-01 -7.50940983E+00  1.82223000E+00  1.82223000E+00  1.82223000E+00
 -7.50940983E+00  1.82223000E+00  1.82223000E+00  1.82223000E+00  1.08841798E+01
 -1.03484442E+01 -6.33953817E+00  5.00566581E+00 -4.37335200E+00  2.59849998E+00
 -1.71289620E-01  6.59647260E-01  6.59647260E-01  3.40757010E-01  1.87689690E-01
  1.87689690E-01 -8.72848170E-01  1.13160483E+00  1.13160483E+00 -2.60578890E-01
  2.06823105E+00  2.06823105E+00 -7.02287442E+00  6.19558200E+00  6.19558200E+00
  6.19558200E+00  1.33769904E+01 -1.07402236E+01 -7.57501011E+00  4.95464337E+00
  6.14091510E-01  1.49969529E+00 -3.32556975E+00  1.09880469E+00  1.09880469E+00
  1.09880469E+00  1.08841798E+01 -1.03484442E+01 -6.33953817E+00  5.00566581E+00
 -4.37335200E+00  2.59849998E+00 -1.71289620E-01  6.59647260E-01  6.59647260E-01
  3.40757010E-01  1.87689690E-01  1.87689690E-01 -8.72848170E-01  1.13160483E+00
  1.13160483E+00 -2.60578890E-01  2.06823105E+00  2.06823105E+00 -7.02287442E+00
  6.19558200E+00  6.19558200E+00  6.19558200E+00  1.33769904E+01 -1.07402236E+01
 -7.57501011E+00  4.95464337E+00 -1.59445125E+00  1.76574087E+00  5.43935655E+00
 -5.41202310E-01 -5.81655816E+00  1.44138393E+00  1.44138393E+00  1.44138393E+00
 -5.81655816E+00  1.44138393E+00  1.44138393E+00  1.44138393E+00  1.08841798E+01
 -1.03484442E+01 -7.57501011E+00  4.95464337E+00  1.08841798E+01 -1.03484442E+01
 -3.46223700E-02  2.55294423E+00 -5.92953642E+00  2.19032046E+00  2.19032046E+00
  6.19558200E+00 -6.48531657E+00  3.75014934E+00 -9.40817349E+00  5.35006728E+00
  7.23425310E-01  2.01356415E+00  1.02044880E+00 -3.15245790E-01 -3.15245790E-01
  2.47823280E-01 -7.74447750E-01 -7.74447750E-01  1.46762404E+01 -1.49204192E+01
 -1.49204192E+01  9.77808618E+00 -1.06035564E+01 -7.57501011E+00  4.95464337E+00
 -9.43915140E-01  1.68009606E+00 -2.00809746E+00  8.32759110E-01  8.32759110E-01
  6.43429413E+00 -6.57825030E-01 -7.50940983E+00  1.82223000E+00  1.82223000E+00
  1.82223000E+00 -7.50940983E+00  1.82223000E+00  1.82223000E+00  1.82223000E+00
  1.08841798E+01 -1.03484442E+01 -6.33953817E+00  5.00566581E+00 -4.37335200E+00
  2.59849998E+00 -1.71289620E-01  6.59647260E-01  6.59647260E-01  3.40757010E-01
  1.87689690E-01  1.87689690E-01 -8.72848170E-01  1.13160483E+00  1.13160483E+00
 -2.60578890E-01  2.06823105E+00  2.06823105E+00 -7.02287442E+00  6.19558200E+00
  6.19558200E+00  6.19558200E+00  1.33769904E+01 -1.07402236E+01 -7.57501011E+00
  4.95464337E+00 -4.53735270E-01  1.53613989E+00  3.85766091E+00  6.41424960E-01
  6.41424960E-01 -1.19283176E+01  7.79003325E+00  1.08841798E+01 -1.03484442E+01
 -6.33953817E+00  5.00566581E+00 -4.37335200E+00  2.59849998E+00 -1.71289620E-01
  6.59647260E-01  6.59647260E-01  3.40757010E-01  1.87689690E-01  1.87689690E-01
 -8.72848170E-01  1.13160483E+00  1.13160483E+00 -2.60578890E-01  2.06823105E+00
  2.06823105E+00 -7.02287442E+00  6.19558200E+00  6.19558200E+00  6.19558200E+00
  1.33769904E+01 -1.07402236E+01 -7.57501011E+00  4.95464337E+00 -9.43915140E-01
  1.68009606E+00 -2.00809746E+00  8.32759110E-01  8.32759110E-01  6.43429413E+00
 -6.57825030E-01 -7.50940983E+00  1.82223000E+00  1.82223000E+00  1.82223000E+00
 -7.50940983E+00  1.82223000E+00  1.82223000E+00  1.82223000E+00  1.08841798E+01
 -1.03484442E+01 -7.57501011E+00  4.95464337E+00 -5.01113250E-01  2.04636429E+00
 -9.11115000E-02  6.17735970E-01  6.17735970E-01 -2.57845545E+00 -2.98481274E+00
  3.75743826E+00 -6.22838214E+00  6.21744876E+00  2.51467740E+00 -4.73962023E+00
  2.86454556E+00 -2.06640882E+00  2.58209991E+00 -3.59343756E+00  2.63676681E+00
 -4.34966301E+00  3.09779100E+00  2.26503189E+00  1.08841798E+01 -1.03484442E+01
 -7.57501011E+00  4.95464337E+00  3.42579240E-01  1.60538463E+00 -8.41870260E-01
  7.32536460E-01  7.32536460E-01 -4.84713180E-01 -6.94451853E+00  6.64931727E+00
  3.74832711E+00  2.53654416E+00 -1.04359112E+01  2.35432116E+00  2.09009781E+00
  1.08841798E+01 -1.03484442E+01 -7.57501011E+00  4.95464337E+00 -9.43915140E-01
  1.68009606E+00 -2.00809746E+00  8.32759110E-01  8.32759110E-01  6.43429413E+00
 -6.57825030E-01 -7.50940983E+00  1.82223000E+00  1.82223000E+00  1.82223000E+00
 -7.50940983E+00  1.82223000E+00  1.82223000E+00  1.82223000E+00  1.08841798E+01
 -1.03484442E+01 -6.33953817E+00  5.00566581E+00 -4.37335200E+00  2.59849998E+00
 -1.71289620E-01  6.59647260E-01  6.59647260E-01  3.40757010E-01  1.87689690E-01
  1.87689690E-01 -8.72848170E-01  1.13160483E+00  1.13160483E+00 -2.60578890E-01
  2.06823105E+00  2.06823105E+00 -7.02287442E+00  6.19558200E+00  6.19558200E+00
  6.19558200E+00  1.33769904E+01 -1.07402236E+01 -7.57501011E+00  4.95464337E+00
  2.60578890E-01  1.90969704E+00 -3.71917143E+00  1.45231731E+00  1.45231731E+00
  1.29924999E+01 -1.08076461E+01 -1.67481159E+01  7.64607708E+00  7.64607708E+00
  1.08841798E+01 -1.03484442E+01 -6.33953817E+00  5.00566581E+00 -4.37335200E+00
  2.59849998E+00 -1.71289620E-01  6.59647260E-01  6.59647260E-01  3.40757010E-01
  1.87689690E-01  1.87689690E-01 -8.72848170E-01  1.13160483E+00  1.13160483E+00
 -2.60578890E-01  2.06823105E+00  2.06823105E+00 -7.02287442E+00  6.19558200E+00
  6.19558200E+00  6.19558200E+00  1.33769904E+01 -1.07402236E+01 -7.57501011E+00
  4.95464337E+00 -1.59445125E+00  1.76574087E+00  5.43935655E+00 -5.41202310E-01
 -5.81655816E+00  1.44138393E+00  1.44138393E+00  1.44138393E+00 -5.81655816E+00
  1.44138393E+00  1.44138393E+00  1.44138393E+00  1.08841798E+01 -1.03484442E+01
 -7.57501011E+00  4.95464337E+00  6.14091510E-01  1.49969529E+00 -3.32556975E+00
  1.09880469E+00  1.09880469E+00  1.09880469E+00  1.08841798E+01 -1.03484442E+01
 -6.33953817E+00  5.00566581E+00 -4.80522051E+00  2.84267880E+00 -1.27556100E-02
  5.95869210E-01  5.95869210E-01  7.10669700E-01  5.19335550E-01  5.19335550E-01
  8.85603780E-01  1.25187201E+00  1.25187201E+00 -9.64870785E+00  6.29762688E+00
  1.47163295E+01 -1.57203782E+01  8.15994594E+00  8.15994594E+00 -1.57203782E+01
  8.15994594E+00  8.15994594E+00  1.33769904E+01 -1.07402236E+01 -7.57501011E+00
  4.95464337E+00 -9.43915140E-01  1.68009606E+00 -2.00809746E+00  8.32759110E-01
  8.32759110E-01  6.43429413E+00 -6.57825030E-01 -7.50940983E+00  1.82223000E+00
  1.82223000E+00  1.82223000E+00 -7.50940983E+00  1.82223000E+00  1.82223000E+00
  1.82223000E+00  1.08841798E+01 -1.03484442E+01 -6.33953817E+00  5.00566581E+00
 -4.37335200E+00  2.59849998E+00 -1.71289620E-01  6.59647260E-01  6.59647260E-01
  3.40757010E-01  1.87689690E-01  1.87689690E-01 -8.72848170E-01  1.13160483E+00
  1.13160483E+00 -2.60578890E-01  2.06823105E+00  2.06823105E+00 -7.02287442E+00
  6.19558200E+00  6.19558200E+00  6.19558200E+00  1.33769904E+01 -1.07402236E+01
 -6.33953817E+00  5.00566581E+00 -4.37335200E+00  2.59849998E+00 -1.71289620E-01
  6.59647260E-01  6.59647260E-01  3.40757010E-01  1.87689690E-01  1.87689690E-01
 -8.72848170E-01  1.13160483E+00  1.13160483E+00 -2.60578890E-01  2.06823105E+00
  2.06823105E+00 -7.02287442E+00  6.19558200E+00  6.19558200E+00  6.19558200E+00
  1.33769904E+01 -1.07402236E+01 -6.33953817E+00  5.00566581E+00 -4.37335200E+00
  2.59849998E+00 -1.71289620E-01  6.59647260E-01  6.59647260E-01  3.40757010E-01
  1.87689690E-01  1.87689690E-01 -8.72848170E-01  1.13160483E+00  1.13160483E+00
 -2.60578890E-01  2.06823105E+00  2.06823105E+00 -7.02287442E+00  6.19558200E+00
  6.19558200E+00  6.19558200E+00  1.33769904E+01 -1.07402236E+01 -7.57501011E+00
  4.95464337E+00  2.60578890E-01  1.90969704E+00 -3.71917143E+00  1.45231731E+00
  1.45231731E+00  1.29924999E+01 -1.08076461E+01 -1.67481159E+01  7.64607708E+00
  7.64607708E+00  1.08841798E+01 -1.03484442E+01 -7.57501011E+00  4.95464337E+00
  6.14091510E-01  1.49969529E+00 -3.32556975E+00  1.09880469E+00  1.09880469E+00
  1.09880469E+00  1.08841798E+01 -1.03484442E+01 -9.40817349E+00  5.35006728E+00
  7.23425310E-01  2.01356415E+00  1.02044880E+00 -3.15245790E-01 -3.15245790E-01
  2.47823280E-01 -7.74447750E-01 -7.74447750E-01  1.46762404E+01 -1.49204192E+01
 -1.49204192E+01  9.77808618E+00 -1.06035564E+01 -7.57501011E+00  4.95464337E+00
  7.81736670E-01  1.39582818E+00 -1.43956170E+00  1.65822930E+00  1.65822930E+00
 -1.96983063E+00  1.08841798E+01 -1.03484442E+01 -6.33953817E+00  5.00566581E+00
 -4.37335200E+00  2.59849998E+00 -1.71289620E-01  6.59647260E-01  6.59647260E-01
  3.40757010E-01  1.87689690E-01  1.87689690E-01 -8.72848170E-01  1.13160483E+00
  1.13160483E+00 -2.60578890E-01  2.06823105E+00  2.06823105E+00 -7.02287442E+00
  6.19558200E+00  6.19558200E+00  6.19558200E+00  1.33769904E+01 -1.07402236E+01
 -7.57501011E+00  4.95464337E+00  6.14091510E-01  1.49969529E+00 -3.32556975E+00
  1.09880469E+00  1.09880469E+00  1.09880469E+00  1.08841798E+01 -1.03484442E+01
 -8.43692490E+00  4.21846245E+00  4.21846245E+00 -5.96962548E+00 -4.85624295E+00
  6.69669525E+00 -2.61307782E+00  1.72382958E+00  1.72382958E+00  3.19072473E+00
  6.17735970E-01  6.17735970E-01 -7.47843192E+00  2.08280889E+00  8.87426010E-01
  8.87426010E-01  2.78983413E+00  7.23425310E-01  7.23425310E-01 -8.18545716E+00
  2.78983413E+00  7.23425310E-01  7.23425310E-01  2.08280889E+00  8.87426010E-01
  8.87426010E-01 -7.47843192E+00  3.19072473E+00  6.17735970E-01  6.17735970E-01
 -2.61307782E+00  1.72382958E+00  1.72382958E+00  6.69669525E+00 -4.85624295E+00
 -5.96962548E+00
%FLAG ATOMIC_NUMBER                                                             
%FORMAT(10I8)                                                                   
       1       6       1       1       6       8       7       1       6       1
       6       1       1       6       1       1       6       8       8       6
       8       7       1       6       1       6       1       6       1       1
       1       6       1       1       1       6       8       7       1       6
       1       6       1       1       6       1       1       6       1       1
       6       1       1       7       1       1       1       6       8       7
       1       6       1       6       1       1       6       1       1       6
       8       7       1       1       6       8       7       1       6       1
       6       1       1       6       1       6       1       1       1       6
       1       1       1       6       8       7       1       6       1       6
       1       1       6       1       1       6       8       8       6       8
       7       1       6       8       6       1       6       1       1       6
       6       1       7       1       6       1       6       1       1       6
       1       1       6       8       8       6       8       7       1       6
       1       6       1       6       1       1       1       6       1       1
       1       6       8       7       1       6       1       6       1       1
       6       1       1       6       8       8       6       8       7       1
       6       1       6       1       1       6       1       1       6       8
       8       6       8       7       1       6       1       6       1       1
       6       1       6       1       1       1       6       1       1       1
       6       8       7       1       6       1       6       1       1       6
       1       1       6       8       8       6       8       7       1       6
       1       6       1       1       8       1       6       8       7       1
       6       1       6       1       1       6       1       1       6       8
       8       6       8       7       1       6       1       6       1       1
       6       1       6       1       1       1       6       1       1       1
       6       8       7       1       6       1       6       1       1       6
       6       1       7       1       6       6       1       6       1       6
       1       6       1       6       6       8       7       1       6       1
       6       1       1       6       7       1       6       1       7       6
       1       6       8       7       1       6       1       6       1       1
       6       1       6       1       1       1       6       1       1       1
       6       8       7       1       6       1       6       1       1       6
       1       1       6       8       8       6       8       7       1       6
       1       6       1       1       6       8       7       1       1       6
       8       7       1       6       1       6       1       1       6       1
       1       6       8       8       6       8       7       1       6       1
       6       1       6       1       1       1       6       1       1       1
       6       8       7       1       6       1       6       1       1       1
       6       8       7       1       6       1       6       1       1       6
       1       1       6       1       1       7       1       6       7       1
       1       7       1       1       6       8       7       1       6       1
       6       1       1       6       1       6       1       1       1       6
       1       1       1       6       8       7       1       6       1       6
       1       1       6       1       1       6       8       8       6       8
       7       1       6       1       6       1       1       6       1       1
       6       1       1       6       1       1       7       1       1       1
       6       8       7       1       6       1       6       1       1       6
       1       1       6       8       8       6       8       7       1       6
       1       6       1       1       6       8       7       1       1       6
       8       7       1       6       1       6       1       1       1       6
       8       7       1       6       1       6       1       1       6       1
       1       6       8       8       6       8       7       1       6       1
       6       1       1      16       6       8       7       1       6       1
       6       1       1       6       1       1       6       8       8       6
       8       7       1       6       1       6       1       1       1       6
       8       7       1       1       1       6       1       1       6       8
       7       1       6       1       6       1       1       6       1       1
       6       1       1       6       1       1       7       1       1       1
       6       8       7       1       6       1       6       1       6       1
       1       1       6       1       1       1       6       8       7       1
       6       1       6       1       1       6       1       1       6       1
       1       6       1       1       7       1       1       1       6       8
       7       1       6       1       6       1       1       6       1       1
       6       8       7       1       1       6       8       7       1       6
       1       6       1       1       6       1       6       1       1       1
       6       1       1       1       6       8       7       1       6       1
       6       1       1       6       1       1       6       1       1       6
       1       1       7       1       1       1       6       8       7       1
       6       1       6       1       1       1       6       8       7       1
       6       1       6       1       1       6       1       1       6       1
       1       6       1       1       7       1       1       1       6       8
       7       1       6       1       6       1       6       1       1       1
       6       1       1       1       6       8       7       1       6       8
       6       1       6       1       1       6       6       1       7       1
       6       1       6       1       1       6       1       1       6       8
       8       6       8       7       1       6       1       6       1       1
       6       1       6       1       1       1       6       1       1       1
       6       8       7       1       6       1       6       1       1       6
       1       1       6       1       1       6       1       1       7       1
       1       1       6       8       7       1       6       1       6       1
       1       8       1       6       8       7       1       6       1       6
       1       1       6       1       1       6       1       1       6       1
       1       7       1       1       1       6       8       7       1       6
       1       6       1       1       6       1       6       1       1       1
       6       1       1       1       6       8       7       1       6       1
       6       1       1       6       6       1       7       1       6       6
       1       6       1       6       1       6       1       6       6       8
       7       1       6       1       6       1       1       6       7       1
       6       1       7       6       1       6       8       7       1       6
       1       6       1       1       6       1       6       1       1       1
       6       1       1       1       6       8       7       1       6       1
       6       1       1       6       1       1       6       1       1       6
       1       1       7       1       1       1       6       8       7       1
       6       1       6       1       1       6       8       7       1       1
       6       8       7       1       6       1       6       1       1       6
       1       1       6       1       1       6       1       1       7       1
       1       1       6       8       7       1       6       1       6       1
       6       1       1       1       6       1       1       1       6       8
       7       1       6       1       6       1       1       1       6       8
       7       1       6       1       6       1       1       6       1       1
       6       1       1       7       1       6       7       1       1       7
       1       1       6       8       7       1       6       1       6       1
       1       6       1       6       1       1       1       6       1       1
       1       6       8       7       1       6       1       6       1       1
       6       1       1       6       1       1       6       1       1       7
       1       1       1       6       8       7       1       6       1       6
       1       1       6       1       1       6       1       1       6       1
       1       7       1       1       1       6       8       7       1       6
       1       6       1       1       6       1       1       6       1       1
       6       1       1       7       1       1       1       6       8       7
       1       6       1       6       1       1       6       8       7       1
       1       6       8       7       1       6       1       6       1       1
       1       6       8       7       1       6       1       6       1       1
       6       1       1       6       8       8       6       8       7       1
       6       1       6       1       1      16       6       8       7       1
       6       1       6       1       1       6       1       1       6       1
       1       6       1       1       7       1       1       1       6       8
       7       1       6       1       6       1       1       1       6       8
       7       1       1       7       7       7       6       1       1       6
       1       1       8       6       1       1       6       1       1       8
       6       1       1       6       1       1       8       6       1       1
       6       1       1       7       7       7
%FLAG MASS                                                                      
%FORMAT(5E16.8)                                                                 
  1.00800000E+00  1.20100000E+01  1.00800000E+00  1.00800000E+00  1.20100000E+01
  1.60000000E+01  1.40100000E+01  1.00800000E+00  1.20100000E+01  1.00800000E+00
  1.20100000E+01  1.00800000E+00  1.00800000E+00  1.20100000E+01  1.00800000E+00
  1.00800000E+00  1.20100000E+01  1.60000000E+01  1.60000000E+01  1.20100000E+01
  1.60000000E+01  1.40100000E+01  1.00800000E+00  1.20100000E+01  1.00800000E+00
  1.20100000E+01  1.00800000E+00  1.20100000E+01  1.00800000E+00  1.00800000E+00
  1.00800000E+00  1.20100000E+01  1.00800000E+00  1.00800000E+00  1.00800000E+00
  1.20100000E+01  1.60000000E+01  1.40100000E+01  1.00800000E+00  1.20100000E+01
  1.00800000E+00  1.20100000E+01  1.00800000E+00  1.00800000E+00  1.20100000E+01
  1.00800000E+00  1.00800000E+00  1.20100000E+01  1.00800000E+00  1.00800000E+00
  1.20100000E+01  1.00800000E+00  1.00800000E+00  1.40100000E+01  1.00800000E+00
  1.00800000E+00  1.00800000E+00  1.20100000E+01  1.60000000E+01  1.40100000E+01
  1.00800000E+00  1.20100000E+01  1.00800000E+00  1.20100000E+01  1.00800000E+00
  1.00800000E+00  1.20100000E+01  1.00800000E+00  1.00800000E+00  1.20100000E+01
  1.60000000E+01  1.40100000E+01  1.00800000E+00  1.00800000E+00  1.20100000E+01
  1.60000000E+01  1.40100000E+01  1.00800000E+00  1.20100000E+01  1.00800000E+00
  1.20100000E+01  1.00800000E+00  1.00800000E+00  1.20100000E+01  1.00800000E+00
  1.20100000E+01  1.00800000E+00  1.00800000E+00  1.00800000E+00  1.20100000E+01
  1.00800000E+00  1.00800000E+00  1.00800000E+00  1.20100000E+01  1.60000000E+01
  1.40100000E+01  1.00800000E+00  1.20100000E+01  1.00800000E+00  1.20100000E+01
  1.00800000E+00  1.00800000E+00  1.20100000E+01  1.00800000E+00  1.00800000E+00
  1.20100000E+01  1.60000000E+01  1.60000000E+01  1.20100000E+01  1.60000000E+01
  1.40100000E+01  1.00800000E+00  1.20100000E+01  1.60000000E+01  1.20100000E+01
  1.00800000E+00  1.20100000E+01  1.00800000E+00  1.00800000E+00  1.20100000E+01
  1.20100000E+01  1.00800000E+00  1.40100000E+01  1.00800000E+00  1.20100000E+01
  1.00800000E+00  1.20100000E+01  1.00800000E+00  1.00800000E+00  1.20100000E+01
  1.00800000E+00  1.00800000E+00  1.20100000E+01  1.60000000E+01  1.60000000E+01
  1.20100000E+01  1.60000000E+01  1.40100000E+01  1.00800000E+00  1.20100000E+01
  1.00800000E+00  1.20100000E+01  1.00800000E+00  1.20100000E+01  1.00800000E+00
  1.00800000E+00  1.00800000E+00  1.20100000E+01  1.00800000E+00  1.00800000E+00
  1.00800000E+00  1.20100000E+01  1.60000000E+01  1.40100000E+01  1.00800000E+00
  1.20100000E+01  1.00800000E+00  1.20100000E+01  1.00800000E+00  1.00800000E+00
  1.20100000E+01  1.00800000E+00  1.00800000E+00  1.20100000E+01  1.60000000E+01
  1.60000000E+01  1.20100000E+01  1.60000000E+01  1.40100000E+01  1.00800000E+00
  1.20100000E+01  1.00800000E+00  1.20100000E+01  1.00800000E+00  1.00800000E+00
  1.20100000E+01  1.00800000E+00  1.00800000E+00  1.20100000E+01  1.60000000E+01
  1.60000000E+01  1.20100000E+01  1.60000000E+01  1.40100000E+01  1.00800000E+00
  1.20100000E+01  1.00800000E+00  1.20100000E+01  1.00800000E+00  1.00800000E+00
  1.20100000E+01  1.00800000E+00  1.20100000E+01  1.00800000E+00  1.00800000E+00
  1.00800000E+00  1.20100000E+01  1.00800000E+00  1.00800000E+00  1.00800000E+00
  1.20100000E+01  1.60000000E+01  1.40100000E+01  1.00800000E+00  1.20100000E+01
  1.00800000E+00  1.20100000E+01  1.00800000E+00  1.00800000E+00  1.20100000E+01
  1.00800000E+00  1.00800000E+00  1.20100000E+01  1.60000000E+01  1.60000000E+01
  1.20100000E+01  1.60000000E+01  1.40100000E+01  1.00800000E+00  1.20100000E+01
  1.00800000E+00  1.20100000E+01  1.00800000E+00  1.00800000E+00  1.60000000E+01
  1.00800000E+00  1.20100000E+01  1.60000000E+01  1.40100000E+01  1.00800000E+00
  1.20100000E+01  1.00800000E+00  1.20100000E+01  1.00800000E+00  1.00800000E+00
  1.20100000E+01  1.00800000E+00  1.00800000E+00  1.20100000E+01  1.60000000E+01
  1.60000000E+01  1.20100000E+01  1.60000000E+01  1.40100000E+01  1.00800000E+00
  1.20100000E+01  1.00800000E+00  1.20100000E+01  1.00800000E+00  1.00800000E+00
  1.20100000E+01  1.00800000E+00  1.20100000E+01  1.00800000E+00  1.00800000E+00
  1.00800000E+00  1.20100000E+01  1.00800000E+00  1.00800000E+00  1.00800000E+00
  1.20100000E+01  1.60000000E+01  1.40100000E+01  1.00800000E+00  1.20100000E+01
  1.00800000E+00  1.20100000E+01  1.00800000E+00  1.00800000E+00  1.20100000E+01
  1.20100000E+01  1.00800000E+00  1.40100000E+01  1.00800000E+00  1.20100000E+01
  1.20100000E+01  1.00800000E+00  1.20100000E+01  1.00800000E+00  1.20100000E+01
  1.00800000E+00  1.20100000E+01  1.00800000E+00  1.20100000E+01  1.20100000E+01
  1.60000000E+01  1.40100000E+01  1.00800000E+00  1.20100000E+01  1.00800000E+00
  1.20100000E+01  1.00800000E+00  1.00800000E+00  1.20100000E+01  1.40100000E+01
  1.00800000E+00  1.20100000E+01  1.00800000E+00  1.40100000E+01  1.20100000E+01
  1.00800000E+00  1.20100000E+01  1.60000000E+01  1.40100000E+01  1.00800000E+00
  1.20100000E+01  1.00800000E+00  1.20100000E+01  1.00800000E+00  1.00800000E+00
  1.20100000E+01  1.00800000E+00  1.20100000E+01  1.00800000E+00  1.00800000E+00
  1.00800000E+00  1.20100000E+01  1.00800000E+00  1.00800000E+00  1.00800000E+00
  1.20100000E+01  1.60000000E+01  1.40100000E+01  1.00800000E+00  1.20100000E+01
  1.00800000E+00  1.20100000E+01  1.00800000E+00  1.00800000E+00  1.20100000E+01
  1.00800000E+00  1.00800000E+00  1.20100000E+01  1.60000000E+01  1.60000000E+01
  1.20100000E+01  1.60000000E+01  1.40100000E+01  1.00800000E+00  1.20100000E+01
  1.00800000E+00  1.20100000E+01  1.00800000E+00  1.00800000E+00  1.20100000E+01
  1.60000000E+01  1.40100000E+01  1.00800000E+00  1.00800000E+00  1.20100000E+01
  1.60000000E+01  1.40100000E+01  1.00800000E+00  1.20100000E+01  1.00800000E+00
  1.20100000E+01  1.00800000E+00  1.00800000E+00  1.20100000E+01  1.00800000E+00
  1.00800000E+00  1.20100000E+01  1.60000000E+01  1.60000000E+01  1.20100000E+01
  1.60000000E+01  1.40100000E+01  1.00800000E+00  1.20100000E+01  1.00800000E+00
  1.20100000E+01  1.00800000E+00  1.20100000E+01  1.00800000E+00  1.00800000E+00
  1.00800000E+00  1.20100000E+01  1.00800000E+00  1.00800000E+00  1.00800000E+00
  1.20100000E+01  1.60000000E+01  1.40100000E+01  1.00800000E+00  1.20100000E+01
  1.00800000E+00  1.20100000E+01  1.00800000E+00  1.00800000E+00  1.00800000E+00
  1.20100000E+01  1.60000000E+01  1.40100000E+01  1.00800000E+00  1.20100000E+01
  1.00800000E+00  1.20100000E+01  1.00800000E+00  1.00800000E+00  1.20100000E+01
  1.00800000E+00  1.00800000E+00  1.20100000E+01  1.00800000E+00  1.00800000E+00
  1.40100000E+01  1.00800000E+00  1.20100000E+01  1.40100000E+01  1.00800000E+00
  1.00800000E+00  1.40100000E+01  1.00800000E+00  1.00800000E+00  1.20100000E+01
  1.60000000E+01  1.40100000E+01  1.00800000E+00  1.20100000E+01  1.00800000E+00
  1.20100000E+01  1.00800000E+00  1.00800000E+00  1.20100000E+01  1.00800000E+00
  1.20100000E+01  1.00800000E+00  1.00800000E+00  1.00800000E+00  1.20100000E+01
  1.00800000E+00  1.00800000E+00  1.00800000E+00  1.20100000E+01  1.60000000E+01
  1.40100000E+01  1.00800000E+00  1.20100000E+01  1.00800000E+00  1.20100000E+01
  1.00800000E+00  1.00800000E+00  1.20100000E+01  1.00800000E+00  1.00800000E+00
  1.20100000E+01  1.60000000E+01  1.60000000E+01  1.20100000E+01  1.60000000E+01
  1.40100000E+01  1.00800000E+00  1.20100000E+01  1.00800000E+00  1.20100000E+01
  1.00800000E+00  1.00800000E+00  1.20100000E+01  1.00800000E+00  1.00800000E+00
  1.20100000E+01  1.00800000E+00  1.00800000E+00  1.20100000E+01  1.00800000E+00
  1.00800000E+00  1.40100000E+01  1.00800000E+00  1.00800000E+00  1.00800000E+00
  1.20100000E+01  1.60000000E+01  1.40100000E+01  1.00800000E+00  1.20100000E+01
  1.00800000E+00  1.20100000E+01  1.00800000E+00  1.00800000E+00  1.20100000E+01
  1.00800000E+00  1.00800000E+00  1.20100000E+01  1.60000000E+01  1.60000000E+01
  1.20100000E+01  1.60000000E+01  1.40100000E+01  1.00800000E+00  1.20100000E+01
  1.00800000E+00  1.20100000E+01  1.00800000E+00  1.00800000E+00  1.20100000E+01
  1.60000000E+01  1.40100000E+01  1.00800000E+00  1.00800000E+00  1.20100000E+01
  1.60000000E+01  1.40100000E+01  1.00800000E+00  1.20100000E+01  1.00800000E+00
  1.20100000E+01  1.00800000E+00  1.00800000E+00  1.00800000E+00  1.20100000E+01
  1.60000000E+01  1.40100000E+01  1.00800000E+00  1.20100000E+01  1.00800000E+00
  1.20100000E+01  1.00800000E+00  1.00800000E+00  1.20100000E+01  1.00800000E+00
  1.00800000E+00  1.20100000E+01  1.60000000E+01  1.60000000E+01  1.20100000E+01
  1.60000000E+01  1.40100000E+01  1.00800000E+00  1.20100000E+01  1.00800000E+00
  1.20100000E+01  1.00800000E+00  1.00800000E+00  3.20600000E+01  1.20100000E+01
  1.60000000E+01  1.40100000E+01  1.00800000E+00  1.20100000E+01  1.00800000E+00
  1.20100000E+01  1.00800000E+00  1.00800000E+00  1.20100000E+01  1.00800000E+00
  1.00800000E+00  1.20100000E+01  1.60000000E+01  1.60000000E+01  1.20100000E+01
  1.60000000E+01  1.40100000E+01  1.00800000E+00  1.20100000E+01  1.00800000E+00
  1.20100000E+01  1.00800000E+00  1.00800000E+00  1.00800000E+00  1.20100000E+01
  1.60000000E+01  1.40100000E+01  1.00800000E+00  1.00800000E+00  1.00800000E+00
  1.20100000E+01  1.00800000E+00  1.00800000E+00  1.20100000E+01  1.60000000E+01
  1.40100000E+01  1.00800000E+00  1.20100000E+01  1.00800000E+00  1.20100000E+01
  1.00800000E+00  1.00800000E+00  1.20100000E+01  1.00800000E+00  1.00800000E+00
  1.20100000E+01  1.00800000E+00  1.00800000E+00  1.20100000E+01  1.00800000E+00
  1.00800000E+00  1.40100000E+01  1.00800000E+00  1.00800000E+00  1.00800000E+00
  1.20100000E+01  1.60000000E+01  1.40100000E+01  1.00800000E+00  1.20100000E+01
  1.00800000E+00  1.20100000E+01  1.00800000E+00  1.20100000E+01  1.00800000E+00
  1.00800000E+00  1.00800000E+00  1.20100000E+01  1.00800000E+00  1.00800000E+00
  1.00800000E+00  1.20100000E+01  1.60000000E+01  1.40100000E+01  1.00800000E+00
  1.20100000E+01  1.00800000E+00  1.20100000E+01  1.00800000E+00  1.00800000E+00
  1.20100000E+01  1.00800000E+00  1.00800000E+00  1.20100000E+01  1.00800000E+00
  1.00800000E+00  1.20100000E+01  1.00800000E+00  1.00800000E+00  1.40100000E+01
  1.00800000E+00  1.00800000E+00  1.00800000E+00  1.20100000E+01  1.60000000E+01
  1.40100000E+01  1.00800000E+00  1.20100000E+01  1.00800000E+00  1.20100000E+01
  1.00800000E+00  1.00800000E+00  1.20100000E+01  1.00800000E+00  1.00800000E+00
  1.20100000E+01  1.60000000E+01  1.40100000E+01  1.00800000E+00  1.00800000E+00
  1.20100000E+01  1.60000000E+01  1.40100000E+01  1.00800000E+00  1.20100000E+01
  1.00800000E+00  1.20100000E+01  1.00800000E+00  1.00800000E+00  1.20100000E+01
  1.00800000E+00  1.20100000E+01  1.00800000E+00  1.00800000E+00  1.00800000E+00
  1.20100000E+01  1.00800000E+00  1.00800000E+00  1.00800000E+00  1.20100000E+01
  1.60000000E+01  1.40100000E+01  1.00800000E+00  1.20100000E+01  1.00800000E+00
  1.20100000E+01  1.00800000E+00  1.00800000E+00  1.20100000E+01  1.00800000E+00
  1.00800000E+00  1.20100000E+01  1.00800000E+00  1.00800000E+00  1.20100000E+01
  1.00800000E+00  1.00800000E+00  1.40100000E+01  1.00800000E+00  1.00800000E+00
  1.00800000E+00  1.20100000E+01  1.60000000E+01  1.40100000E+01  1.00800000E+00
  1.20100000E+01  1.00800000E+00  1.20100000E+01  1.00800000E+00  1.00800000E+00
  1.00800000E+00  1.20100000E+01  1.60000000E+01  1.40100000E+01  1.00800000E+00
  1.20100000E+01  1.00800000E+00  1.20100000E+01  1.00800000E+00  1.00800000E+00
  1.20100000E+01  1.00800000E+00  1.00800000E+00  1.20100000E+01  1.00800000E+00
  1.00800000E+00  1.20100000E+01  1.00800000E+00  1.00800000E+00  1.40100000E+01
  1.00800000E+00  1.00800000E+00  1.00800000E+00  1.20100000E+01  1.60000000E+01
  1.40100000E+01  1.00800000E+00  1.20100000E+01  1.00800000E+00  1.20100000E+01
  1.00800000E+00  1.20100000E+01  1.00800000E+00  1.00800000E+00  1.00800000E+00
  1.20100000E+01  1.00800000E+00  1.00800000E+00  1.00800000E+00  1.20100000E+01
  1.60000000E+01  1.40100000E+01  1.00800000E+00  1.20100000E+01  1.60000000E+01
  1.20100000E+01  1.00800000E+00  1.20100000E+01  1.00800000E+00  1.00800000E+00
  1.20100000E+01  1.20100000E+01  1.00800000E+00  1.40100000E+01  1.00800000E+00
  1.20100000E+01  1.00800000E+00  1.20100000E+01  1.00800000E+00  1.00800000E+00
  1.20100000E+01  1.00800000E+00  1.00800000E+00  1.20100000E+01  1.60000000E+01
  1.60000000E+01  1.20100000E+01  1.60000000E+01  1.40100000E+01  1.00800000E+00
  1.20100000E+01  1.00800000E+00  1.20100000E+01  1.00800000E+00  1.00800000E+00
  1.20100000E+01  1.00800000E+00  1.20100000E+01  1.00800000E+00  1.00800000E+00
  1.00800000E+00  1.20100000E+01  1.00800000E+00  1.00800000E+00  1.00800000E+00
  1.20100000E+01  1.60000000E+01  1.40100000E+01  1.00800000E+00  1.20100000E+01
  1.00800000E+00  1.20100000E+01  1.00800000E+00  1.00800000E+00  1.20100000E+01
  1.00800000E+00  1.00800000E+00  1.20100000E+01  1.00800000E+00  1.00800000E+00
  1.20100000E+01  1.00800000E+00  1.00800000E+00  1.40100000E+01  1.00800000E+00
  1.00800000E+00  1.00800000E+00  1.20100000E+01  1.60000000E+01  1.40100000E+01
  1.00800000E+00  1.20100000E+01  1.00800000E+00  1.20100000E+01  1.00800000E+00
  1.00800000E+00  1.60000000E+01  1.00800000E+00  1.20100000E+01  1.60000000E+01
  1.40100000E+01  1.00800000E+00  1.20100000E+01  1.00800000E+00  1.20100000E+01
  1.00800000E+00  1.00800000E+00  1.20100000E+01  1.00800000E+00  1.00800000E+00
  1.20100000E+01  1.00800000E+00  1.00800000E+00  1.20100000E+01  1.00800000E+00
  1.00800000E+00  1.40100000E+01  1.00800000E+00  1.00800000E+00  1.00800000E+00
  1.20100000E+01  1.60000000E+01  1.40100000E+01  1.00800000E+00  1.20100000E+01
  1.00800000E+00  1.20100000E+01  1.00800000E+00  1.00800000E+00  1.20100000E+01
  1.00800000E+00  1.20100000E+01  1.00800000E+00  1.00800000E+00  1.00800000E+00
  1.20100000E+01  1.00800000E+00  1.00800000E+00  1.00800000E+00  1.20100000E+01
  1.60000000E+01  1.40100000E+01  1.00800000E+00  1.20100000E+01  1.00800000E+00
  1.20100000E+01  1.00800000E+00  1.00800000E+00  1.20100000E+01  1.20100000E+01
  1.00800000E+00  1.40100000E+01  1.00800000E+00  1.20100000E+01  1.20100000E+01
  1.00800000E+00  1.20100000E+01  1.00800000E+00  1.20100000E+01  1.00800000E+00
  1.20100000E+01  1.00800000E+00  1.20100000E+01  1.20100000E+01  1.60000000E+01
  1.40100000E+01  1.00800000E+00  1.20100000E+01  1.00800000E+00  1.20100000E+01
  1.00800000E+00  1.00800000E+00  1.20100000E+01  1.40100000E+01  1.00800000E+00
  1.20100000E+01  1.00800000E+00  1.40100000E+01  1.20100000E+01  1.00800000E+00
  1.20100000E+01  1.60000000E+01  1.40100000E+01  1.00800000E+00  1.20100000E+01
  1.00800000E+00  1.20100000E+01  1.00800000E+00  1.00800000E+00  1.20100000E+01
  1.00800000E+00  1.20100000E+01  1.00800000E+00  1.00800000E+00  1.00800000E+00
  1.20100000E+01  1.00800000E+00  1.00800000E+00  1.00800000E+00  1.20100000E+01
  1.60000000E+01  1.40100000E+01  1.00800000E+00  1.20100000E+01  1.00800000E+00
  1.20100000E+01  1.00800000E+00  1.00800000E+00  1.20100000E+01  1.00800000E+00
  1.00800000E+00  1.20100000E+01  1.00800000E+00  1.00800000E+00  1.20100000E+01
  1.00800000E+00  1.00800000E+00  1.40100000E+01  1.00800000E+00  1.00800000E+00
  1.00800000E+00  1.20100000E+01  1.60000000E+01  1.40100000E+01  1.00800000E+00
  1.20100000E+01  1.00800000E+00  1.20100000E+01  1.00800000E+00  1.00800000E+00
  1.20100000E+01  1.60000000E+01  1.40100000E+01  1.00800000E+00  1.00800000E+00
  1.20100000E+01  1.60000000E+01  1.40100000E+01  1.00800000E+00  1.20100000E+01
  1.00800000E+00  1.20100000E+01  1.00800000E+00  1.00800000E+00  1.20100000E+01
  1.00800000E+00  1.00800000E+00  1.20100000E+01  1.00800000E+00  1.00800000E+00
  1.20100000E+01  1.00800000E+00  1.00800000E+00  1.40100000E+01  1.00800000E+00
  1.00800000E+00  1.00800000E+00  1.20100000E+01  1.60000000E+01  1.40100000E+01
  1.00800000E+00  1.20100000E+01  1.00800000E+00  1.20100000E+01  1.00800000E+00
  1.20100000E+01  1.00800000E+00  1.00800000E+00  1.00800000E+00  1.20100000E+01
  1.00800000E+00  1.00800000E+00  1.00800000E+00  1.20100000E+01  1.60000000E+01
  1.40100000E+01  1.00800000E+00  1.20100000E+01  1.00800000E+00  1.20100000E+01
  1.00800000E+00  1.00800000E+00  1.00800000E+00  1.20100000E+01  1.60000000E+01
  1.40100000E+01  1.00800000E+00  1.20100000E+01  1.00800000E+00  1.20100000E+01
  1.00800000E+00  1.00800000E+00  1.20100000E+01  1.00800000E+00  1.00800000E+00
  1.20100000E+01  1.00800000E+00  1.00800000E+00  1.40100000E+01  1.00800000E+00
  1.20100000E+01  1.40100000E+01  1.00800000E+00  1.00800000E+00  1.40100000E+01
  1.00800000E+00  1.00800000E+00  1.20100000E+01  1.60000000E+01  1.40100000E+01
  1.00800000E+00  1.20100000E+01  1.00800000E+00  1.20100000E+01  1.00800000E+00
  1.00800000E+00  1.20100000E+01  1.00800000E+00  1.20100000E+01  1.00800000E+00
  1.00800000E+00  1.00800000E+00  1.20100000E+01  1.00800000E+00  1.00800000E+00
  1.00800000E+00  1.20100000E+01  1.60000000E+01  1.40100000E+01  1.00800000E+00
  1.20100000E+01  1.00800000E+00  1.20100000E+01  1.00800000E+00  1.00800000E+00
  1.20100000E+01  1.00800000E+00  1.00800000E+00  1.20100000E+01  1.00800000E+00
  1.00800000E+00  1.20100000E+01  1.00800000E+00  1.00800000E+00  1.40100000E+01
  1.00800000E+00  1.00800000E+00  1.00800000E+00  1.20100000E+01  1.60000000E+01
  1.40100000E+01  1.00800000E+00  1.20100000E+01  1.00800000E+00  1.20100000E+01
  1.00800000E+00  1.00800000E+00  1.20100000E+01  1.00800000E+00  1.00800000E+00
  1.20100000E+01  1.00800000E+00  1.00800000E+00  1.20100000E+01  1.00800000E+00
  1.00800000E+00  1.40100000E+01  1.00800000E+00  1.00800000E+00  1.00800000E+00
  1.20100000E+01  1.60000000E+01  1.40100000E+01  1.00800000E+00  1.20100000E+01
  1.00800000E+00  1.20100000E+01  1.00800000E+00  1.00800000E+00  1.20100000E+01
  1.00800000E+00  1.00800000E+00  1.20100000E+01  1.00800000E+00  1.00800000E+00
  1.20100000E+01  1.00800000E+00  1.00800000E+00  1.40100000E+01  1.00800000E+00
  1.00800000E+00  1.00800000E+00  1.20100000E+01  1.60000000E+01  1.40100000E+01
  1.00800000E+00  1.20100000E+01  1.00800000E+00  1.20100000E+01  1.00800000E+00
  1.00800000E+00  1.20100000E+01  1.60000000E+01  1.40100000E+01  1.00800000E+00
  1.00800000E+00  1.20100000E+01  1.60000000E+01  1.40100000E+01  1.00800000E+00
  1.20100000E+01  1.00800000E+00  1.20100000E+01  1.00800000E+00  1.00800000E+00
  1.00800000E+00  1.20100000E+01  1.60000000E+01  1.40100000E+01  1.00800000E+00
  1.20100000E+01  1.00800000E+00  1.20100000E+01  1.00800000E+00  1.00800000E+00
  1.20100000E+01  1.00800000E+00  1.00800000E+00  1.20100000E+01  1.60000000E+01
  1.60000000E+01  1.20100000E+01  1.60000000E+01  1.40100000E+01  1.00800000E+00
  1.20100000E+01  1.00800000E+00  1.20100000E+01  1.00800000E+00  1.00800000E+00
  3.20600000E+01  1.20100000E+01  1.60000000E+01  1.40100000E+01  1.00800000E+00
  1.20100000E+01  1.00800000E+00  1.20100000E+01  1.00800000E+00  1.00800000E+00
  1.20100000E+01  1.00800000E+00  1.00800000E+00  1.20100000E+01  1.00800000E+00
  1.00800000E+00  1.20100000E+01  1.00800000E+00  1.00800000E+00  1.40100000E+01
  1.00800000E+00  1.00800000E+00  1.00800000E+00  1.20100000E+01  1.60000000E+01
  1.40100000E+01  1.00800000E+00  1.20100000E+01  1.00800000E+00  1.20100000E+01
  1.00800000E+00  1.00800000E+00  1.00800000E+00  1.20100000E+01  1.60000000E+01
  1.40100000E+01  1.00800000E+00  1.00800000E+00  1.40100000E+01  1.40100000E+01
  1.40100000E+01  1.20100000E+01  1.00800000E+00  1.00800000E+00  1.20100000E+01
  1.00800000E+00  1.00800000E+00  1.60000000E+01  1.20100000E+01  1.00800000E+00
  1.00800000E+00  1.20100000E+01  1.00800000E+00  1.00800000E+00  1.60000000E+01
  1.20100000E+01  1.00800000E+00  1.00800000E+00  1.20100000E+01  1.00800000E+00
  1.00800000E+00  1.60000000E+01  1.20100000E+01  1.00800000E+00  1.00800000E+00
  1.20100000E+01  1.00800000E+00  1.00800000E+00  1.40100000E+01  1.40100000E+01
  1.40100000E+01
%FLAG ATOM_TYPE_INDEX                                                           
%FORMAT(10I8)                                                                   
       1       2       1       1       3       4       5       6       2       7
       2       1       1       2       1       1       8       9       9       3
       4       5       6       2       7       2       1       2       1       1
       1       2       1       1       1       3       4       5       6       2
       7       2       1       1       2       1       1       2       1       1
       2      10      10      11       6       6       6       3       4       5
       6       2       7       2       1       1       2       1       1       3
       4       5       6       6       3       4       5       6       2       7
       2       1       1       2       1       2       1       1       1       2
       1       1       1       3       4       5       6       2       7       2
       1       1       2       1       1       8       9       9       3       4
       5       6       3       4      12       1      12       1       1       3
       3      13       5       6       2       7       2       1       1       2
       1       1       8       9       9       3       4       5       6       2
       7       2       1       2       1       1       1       2       1       1
       1       3       4       5       6       2       7       2       1       1
       2       1       1       8       9       9       3       4       5       6
       2       7       2       1       1       2       1       1       8       9
       9       3       4       5       6       2       7       2       1       1
       2       1       2       1       1       1       2       1       1       1
       3       4       5       6       2       7       2       1       1       2
       1       1       8       9       9       3       4       5       6       2
       7       2       7       7      14      15       3       4       5       6
       2       7       2       1       1       2       1       1       8       9
       9       3       4       5       6       2       7       2       1       1
       2       1       2       1       1       1       2       1       1       1
       3       4       5       6       2       7       2       1       1       8
       8      16      11       6       8       8      17       8      17       8
      17       8      17       8       3       4       5       6       2       7
       2       1       1       8      11       6       8      18      11       8
      16       3       4       5       6       2       7       2       1       1
       2       1       2       1       1       1       2       1       1       1
       3       4       5       6       2       7       2       1       1       2
       1       1       8       9       9       3       4       5       6       2
       7       2       1       1       3       4       5       6       6       3
       4       5       6       2       7       2       1       1       2       1
       1       8       9       9       3       4       5       6       2       7
       2       1       2       1       1       1       2       1       1       1
       3       4       5       6       2       7       2       1       1       1
       3       4       5       6       2       7       2       1       1       2
       1       1       2       7       7      11       6       8      11       6
       6      11       6       6       3       4       5       6       2       7
       2       1       1       2       1       2       1       1       1       2
       1       1       1       3       4       5       6       2       7       2
       1       1       2       1       1       8       9       9       3       4
       5       6       2       7       2       1       1       2       1       1
       2       1       1       2      10      10      11       6       6       6
       3       4       5       6       2       7       2       1       1       2
       1       1       8       9       9       3       4       5       6       2
       7       2       1       1       3       4       5       6       6       3
       4       5       6       2       7       2       1       1       1       3
       4       5       6       2       7       2       1       1       2       1
       1       8       9       9       3       4       5       6       2       7
       2       7       7      19       3       4       5       6       2       7
       2       1       1       2       1       1       8       9       9       3
       4       5       6       2       7       2       1       1       1       3
       4       5       6       6       1       2       1       1       3       4
       5       6       2       7       2       1       1       2       1       1
       2       1       1       2      10      10      11       6       6       6
       3       4       5       6       2       7       2       1       2       1
       1       1       2       1       1       1       3       4       5       6
       2       7       2       1       1       2       1       1       2       1
       1       2      10      10      11       6       6       6       3       4
       5       6       2       7       2       1       1       2       1       1
       3       4       5       6       6       3       4       5       6       2
       7       2       1       1       2       1       2       1       1       1
       2       1       1       1       3       4       5       6       2       7
       2       1       1       2       1       1       2       1       1       2
      10      10      11       6       6       6       3       4       5       6
       2       7       2       1       1       1       3       4       5       6
       2       7       2       1       1       2       1       1       2       1
       1       2      10      10      11       6       6       6       3       4
       5       6       2       7       2       1       2       1       1       1
       2       1       1       1       3       4       5       6       3       4
      12       1      12       1       1       3       3      13       5       6
       2       7       2       1       1       2       1       1       8       9
       9       3       4       5       6       2       7       2       1       1
       2       1       2       1       1       1       2       1       1       1
       3       4       5       6       2       7       2       1       1       2
       1       1       2       1       1       2      10      10      11       6
       6       6       3       4       5       6       2       7       2       7
       7      14      15       3       4       5       6       2       7       2
       1       1       2       1       1       2       1       1       2      10
      10      11       6       6       6       3       4       5       6       2
       7       2       1       1       2       1       2       1       1       1
       2       1       1       1       3       4       5       6       2       7
       2       1       1       8       8      16      11       6       8       8
      17       8      17       8      17       8      17       8       3       4
       5       6       2       7       2       1       1       8      11       6
       8      18      11       8      16       3       4       5       6       2
       7       2       1       1       2       1       2       1       1       1
       2       1       1       1       3       4       5       6       2       7
       2       1       1       2       1       1       2       1       1       2
      10      10      11       6       6       6       3       4       5       6
       2       7       2       1       1       3       4       5       6       6
       3       4       5       6       2       7       2       1       1       2
       1       1       2       1       1       2      10      10      11       6
       6       6       3       4       5       6       2       7       2       1
       2       1       1       1       2       1       1       1       3       4
       5       6       2       7       2       1       1       1       3       4
       5       6       2       7       2       1       1       2       1       1
       2       7       7      11       6       8      11       6       6      11
       6       6       3       4       5       6       2       7       2       1
       1       2       1       2       1       1       1       2       1       1
       1       3       4       5       6       2       7       2       1       1
       2       1       1       2       1       1       2      10      10      11
       6       6       6       3       4       5       6       2       7       2
       1       1       2       1       1       2       1       1       2      10
      10      11       6       6       6       3       4       5       6       2
       7       2       1       1       2       1       1       2       1       1
       2      10      10      11       6       6       6       3       4       5
       6       2       7       2       1       1       3       4       5       6
       6       3       4       5       6       2       7       2       1       1
       1       3       4       5       6       2       7       2       1       1
       2       1       1       8       9       9       3       4       5       6
       2       7       2       7       7      19       3       4       5       6
       2       7       2       1       1       2       1       1       2       1
       1       2      10      10      11       6       6       6       3       4
       5       6       2       7       2       1       1       1       3       4
       5       6       6      20      20      21      12      22      22      12
      22      22      23      12      22      22      12      22      22      23
      12      22      22      12      22      22      23      12      22      22
      12      22      22      21      20      20
%FLAG NUMBER_EXCLUDED_ATOMS                                                     
%FORMAT(10I8)                                                                   
       6       7       4       3       7       3      10       4      13       7
      11       6       5       6       4       3       2       1       1       7
       3      10       4      16       7      12       9       8       3       2
       1       4       2       1       1       7       3      10       4      13
       7      12       6       5      10       5       4       9       5       4
       6       5       4       3       2       1       1       7       3      10
       4      13       7      11       6       5       8       4       3       4
       3       2       1       1       7       3      10       4      13       7
      15       6       5      10       8       7       3       2       1       3
       2       1       1       7       3      10       4      13       7      11
       6       5       6       4       3       2       1       1       7       3
      10       4      13       6      10       5       9       4       3       6
       8       4      10       4      13       7      11       6       5       6
       4       3       2       1       1       7       3      10       4      16
       7      12       9       8       3       2       1       4       2       1
       1       7       3      10       4      13       7      11       6       5
       6       4       3       2       1       1       7       3      10       4
      13       7      11       6       5       6       4       3       2       1
       1       7       3      10       4      13       7      15       6       5
      10       8       7       3       2       1       3       2       1       1
       7       3      10       4      13       7      11       6       5       6
       4       3       2       1       1       7       3      10       4      11
       7       7       4       3       2       1       7       3      10       4
      13       7      11       6       5       6       4       3       2       1
       1       7       3      10       4      13       7      15       6       5
      10       8       7       3       2       1       3       2       1       1
       7       3      10       4      12       7      12       5       4      11
       7       4       7       3       8       7       4       6       3       4
       3       2       1       1       7       3      10       4      12       7
      12       5       4       8       6       4       4       2       2       1
       1       7       3      10       4      13       7      15       6       5
      10       8       7       3       2       1       3       2       1       1
       7       3      10       4      13       7      11       6       5       6
       4       3       2       1       1       7       3      10       4      12
       7      10       5       4       5       3       2       1       1       7
       3      10       4      13       7      11       6       5       6       4
       3       2       1       1       7       3      10       4      16       7
      12       9       8       3       2       1       4       2       1       1
       7       3      10       4      10       7       6       3       2       1
       7       3      10       4      13       7      12       6       5       9
       5       4       7       4       3       8       3       6       5       2
       1       2       1       1       7       3      10       4      13       7
      15       6       5      10       8       7       3       2       1       3
       2       1       1       7       3      10       4      13       7      11
       6       5       6       4       3       2       1       1       7       3
      10       4      13       7      12       6       5      10       5       4
       9       5       4       6       5       4       3       2       1       1
       7       3      10       4      13       7      11       6       5       6
       4       3       2       1       1       7       3      10       4      12
       7      10       5       4       5       3       2       1       1       7
       3      10       4      10       7       6       3       2       1       7
       3      10       4      13       7      11       6       5       6       4
       3       2       1       1       7       3      10       4      11       7
       8       4       3       6       7       3      10       4      13       7
      11       6       5       6       4       3       2       1       1       7
       3      10       4      10       7       6       3       2       1       4
       3       2       1       1       6       7       4       3       7       3
      10       4      13       7      12       6       5      10       5       4
       9       5       4       6       5       4       3       2       1       1
       7       3      10       4      16       7      12       9       8       3
       2       1       4       2       1       1       7       3      10       4
      13       7      12       6       5      10       5       4       9       5
       4       6       5       4       3       2       1       1       7       3
      10       4      13       7      11       6       5       8       4       3
       4       3       2       1       1       7       3      10       4      13
       7      15       6       5      10       8       7       3       2       1
       3       2       1       1       7       3      10       4      13       7
      12       6       5      10       5       4       9       5       4       6
       5       4       3       2       1       1       7       3      10       4
      10       7       6       3       2       1       7       3      10       4
      13       7      12       6       5      10       5       4       9       5
       4       6       5       4       3       2       1       1       7       3
      10       4      16       7      12       9       8       3       2       1
       4       2       1       1       7       3      10       4      13       6
      10       5       9       4       3       6       8       4      10       4
      13       7      11       6       5       6       4       3       2       1
       1       7       3      10       4      13       7      15       6       5
      10       8       7       3       2       1       3       2       1       1
       7       3      10       4      13       7      12       6       5      10
       5       4       9       5       4       6       5       4       3       2
       1       1       7       3      10       4      11       7       7       4
       3       2       1       7       3      10       4      13       7      12
       6       5      10       5       4       9       5       4       6       5
       4       3       2       1       1       7       3      10       4      13
       7      15       6       5      10       8       7       3       2       1
       3       2       1       1       7       3      10       4      12       7
      12       5       4      11       7       4       7       3       8       7
       4       6       3       4       3       2       1       1       7       3
      10       4      12       7      12       5       4       8       6       4
       4       2       2       1       1       7       3      10       4      13
       7      15       6       5      10       8       7       3       2       1
       3       2       1       1       7       3      10       4      13       7
      12       6       5      10       5       4       9       5       4       6
       5       4       3       2       1       1       7       3      10       4
      12       7      10       5       4       5       3       2       1       1
       7       3      10       4      13       7      12       6       5      10
       5       4       9       5       4       6       5       4       3       2
       1       1       7       3      10       4      16       7      12       9
       8       3       2       1       4       2       1       1       7       3
      10       4      10       7       6       3       2       1       7       3
      10       4      13       7      12       6       5       9       5       4
       7       4       3       8       3       6       5       2       1       2
       1       1       7       3      10       4      13       7      15       6
       5      10       8       7       3       2       1       3       2       1
       1       7       3      10       4      13       7      12       6       5
      10       5       4       9       5       4       6       5       4       3
       2       1       1       7       3      10       4      13       7      12
       6       5      10       5       4       9       5       4       6       5
       4       3       2       1       1       7       3      10       4      13
       7      12       6       5      10       5       4       9       5       4
       6       5       4       3       2       1       1       7       3      10
       4      12       7      10       5       4       5       3       2       1
       1       7       3      10       4      10       7       6       3       2
       1       7       3      10       4      13       7      11       6       5
       6       4       3       2       1       1       7       3      10       4
      10       7       6       3       2       1       7       3      10       4
      13       7      12       6       5      10       5       4       9       5
       4       6       5       4       3       2       1       1       7       3
      10       4      10       7       6       3       2       1       4       3
       2       1       1       3       5       7       7       5       4       7
       3       2       7       7       5       4       7       3       2       7
       7       5       4       7       3       2       7       7       5       4
       5       3       2       2       1       1
%FLAG NONBONDED_PARM_INDEX                                                      
%FORMAT(10I8)                                                                   
       1       2       4       7      11      16      22      29      37      46
      56      67      79      92     106     121     137     154     172     191
     211     232     254       2       3       5       8      12      17      23
      30      38      47      57      68      80      93     107     122     138
     155     173     192     212     233     255       4       5       6       9
      13      18      24      31      39      48      58      69      81      94
     108     123     139     156     174     193     213     234     256       7
       8       9      10      14      19      25      32      40      49      59
      70      82      95     109     124     140     157     175     194     214
     235     257      11      12      13      14      15      20      26      33
      41      50      60      71      83      96     110     125     141     158
     176     195     215     236     258      16      17      18      19      20
      21      27      34      42      51      61      72      84      97     111
     126     142     159     177     196     216     237     259      22      23
      24      25      26      27      28      35      43      52      62      73
      85      98     112     127     143     160     178     197     217     238
     260      29      30      31      32      33      34      35      36      44
      53      63      74      86      99     113     128     144     161     179
     198     218     239     261      37      38      39      40      41      42
      43      44      45      54      64      75      87     100     114     129
     145     162     180     199     219     240     262      46      47      48
      49      50      51      52      53      54      55      65      76      88
     101     115     130     146     163     181     200     220     241     263
      56      57      58      59      60      61      62      63      64      65
      66      77      89     102     116     131     147     164     182     201
     221     242     264      67      68      69      70      71      72      73
      74      75      76      77      78      90     103     117     132     148
     165     183     202     222     243     265      79      80      81      82
      83      84      85      86      87      88      89      90      91     104
     118     133     149     166     184     203     223     244     266      92
      93      94      95      96      97      98      99     100     101     102
     103     104     105     119     134     150     167     185     204     224
     245     267     106     107     108     109     110     111     112     113
     114     115     116     117     118     119     120     135     151     168
     186     205     225     246     268     121     122     123     124     125
     126     127     128     129     130     131     132     133     134     135
     136     152     169     187     206     226     247     269     137     138
     139     140     141     142     143     144     145     146     147     148
     149     150     151     152     153     170     188     207     227     248
     270     154     155     156     157     158     159     160     161     162
     163     164     165     166     167     168     169     170     171     189
     208     228     249     271     172     173     174     175     176     177
     178     179     180     181     182     183     184     185     186     187
     188     189     190     209     229     250     272     191     192     193
     194     195     196     197     198     199     200     201     202     203
     204     205     206     207     208     209     210     230     251     273
     211     212     213     214     215     216     217     218     219     220
     221     222     223     224     225     226     227     228     229     230
     231     252     274     232     233     234     235     236     237     238
     239     240     241     242     243     244     245     246     247     248
     249     250     251     252     253     275     254     255     256     257
     258     259     260     261     262     263     264     265     266     267
     268     269     270     271     272     273     274     275     276
%FLAG RESIDUE_LABEL                                                             
%FORMAT(20a4)                                                                   
ACE GLU VAL LYS GLN LEU GLU PRB GLU VAL GLU GLU LEU GLU SER GLU LEU TRP HID LEU 
GLU ASN GLU VAL ALA ARG LEU GLU LYS GLU ASN ALA GLU CYX GLU ALA NHE ACE LYS VAL 
LYS GLN LEU LYS ALA LYS VAL PRB GLU LEU LYS SER LYS LEU TRP HID LEU LYS ASN LYS 
VAL ALA ARG LEU LYS LYS LYS ASN ALA GLU CYX LYS ALA NHE PZ4 
%FLAG RESIDUE_POINTER                                                           
%FORMAT(10I8)                                                                   
       1       7      22      38      60      77      96     111     123     138
     154     169     184     203     218     229     244     263     287     304
     323     338     352     367     383     393     417     436     451     473
     488     502     512     527     537     552     562     565     571     593
     609     631     648     667     689     699     721     737     749     764
     783     805     816     838     857     881     898     917     939     953
     975     991    1001    1025    1044    1066    1088    1110    1124    1134
    1149    1159    1181    1191    1194
%FLAG BOND_FORCE_CONSTANT                                                       
%FORMAT(5E16.8)                                                                 
  6.52600000E+02  4.90000000E+02  3.40000000E+02  3.17000000E+02  6.56000000E+02
  3.40000000E+02  3.17000000E+02  3.10000000E+02  3.40000000E+02  3.10000000E+02
  3.17000000E+02  5.27300000E+02  3.37000000E+02  3.40000000E+02  3.10000000E+02
  3.10000000E+02  4.34000000E+02  3.40000000E+02  3.67000000E+02  3.40000000E+02
  3.10000000E+02  3.10000000E+02  3.17000000E+02  3.10000000E+02  4.03900000E+02
  3.54500000E+02  4.16100000E+02  3.69100000E+02  3.75900000E+02  2.62600000E+02
  3.75900000E+02  2.32500000E+02  2.43200000E+02  2.63800000E+02  5.53000000E+02
  3.40000000E+02  3.20000000E+02  3.67000000E+02  4.69000000E+02  4.69000000E+02
  4.69000000E+02  4.47000000E+02  4.34000000E+02  4.28000000E+02  3.67000000E+02
  4.27000000E+02  5.46000000E+02  3.88000000E+02  3.17000000E+02  3.10000000E+02
  3.67000000E+02  4.10000000E+02  3.67000000E+02  4.88000000E+02  4.77000000E+02
  4.22000000E+02  5.12000000E+02  3.17000000E+02  4.34000000E+02  4.81000000E+02
  3.40000000E+02  3.37000000E+02  1.66000000E+02  2.27000000E+02  4.50700000E+02
  3.74700000E+02  3.00500000E+02  3.75900000E+02  2.62900000E+02  2.32500000E+02
  2.84800000E+02  3.02400000E+02
%FLAG BOND_EQUIL_VALUE                                                          
%FORMAT(5E16.8)                                                                 
  1.21800000E+00  1.33500000E+00  1.09000000E+00  1.52200000E+00  1.25000000E+00
  1.09000000E+00  1.52200000E+00  1.52600000E+00  1.09000000E+00  1.52600000E+00
  1.52200000E+00  1.01300000E+00  1.44900000E+00  1.09000000E+00  1.52600000E+00
  1.52600000E+00  1.01000000E+00  1.09000000E+00  1.47100000E+00  1.09000000E+00
  1.52600000E+00  1.52600000E+00  1.52200000E+00  1.52600000E+00  1.08200000E+00
  1.38000000E+00  1.37300000E+00  1.36900000E+00  1.09700000E+00  1.50200000E+00
  1.09700000E+00  1.53800000E+00  1.52400000E+00  1.46200000E+00  9.60000000E-01
  1.09000000E+00  1.41000000E+00  1.08000000E+00  1.40400000E+00  1.40000000E+00
  1.40000000E+00  1.41900000E+00  1.01000000E+00  1.38000000E+00  1.08000000E+00
  1.38100000E+00  1.35200000E+00  1.45900000E+00  1.49500000E+00  1.52600000E+00
  1.08000000E+00  1.39400000E+00  1.08000000E+00  1.33500000E+00  1.34300000E+00
  1.38500000E+00  1.37500000E+00  1.50400000E+00  1.01000000E+00  1.34000000E+00
  1.09000000E+00  1.46300000E+00  2.03800000E+00  1.81000000E+00  1.31700000E+00
  1.29900000E+00  1.35600000E+00  1.09700000E+00  1.46300000E+00  1.53800000E+00
  1.43200000E+00  1.35400000E+00
%FLAG ANGLE_FORCE_CONSTANT                                                      
%FORMAT(5E16.8)                                                                 
  8.00000000E+01  5.00000000E+01  5.00000000E+01  5.00000000E+01  3.50000000E+01
  8.00000000E+01  7.00000000E+01  8.00000000E+01  5.00000000E+01  3.50000000E+01
  7.00000000E+01  5.00000000E+01  6.30000000E+01  6.30000000E+01  5.00000000E+01
  5.00000000E+01  5.00000000E+01  4.00000000E+01  8.00000000E+01  7.00000000E+01
  5.00000000E+01  5.00000000E+01  8.00000000E+01  6.30000000E+01  4.00000000E+01
  5.00000000E+01  6.30000000E+01  5.00000000E+01  5.00000000E+01  5.00000000E+01
  4.00000000E+01  8.00000000E+01  3.50000000E+01  5.00000000E+01  3.50000000E+01
  5.00000000E+01  5.00000000E+01  3.50000000E+01  5.00000000E+01  8.00000000E+01
  4.00000000E+01  6.30000000E+01  5.00000000E+01  5.00000000E+01  4.00000000E+01
  8.00000000E+01  3.50000000E+01  5.00000000E+01  8.00000000E+01  7.00000000E+01
  6.30000000E+01  5.00000000E+01  5.00000000E+01  4.00000000E+01  4.00000000E+01
  5.00000000E+01  6.15000000E+01  9.11000000E+01  8.81000000E+01  6.37000000E+01
  4.78000000E+01  9.27000000E+01  9.17000000E+01  4.77000000E+01  3.90000000E+01
  6.68000000E+01  8.32000000E+01  4.68000000E+01  7.00000000E+01  4.68000000E+01
  6.55000000E+01  8.46000000E+01  4.74000000E+01  6.53000000E+01  4.61000000E+01
  8.45000000E+01  6.14000000E+01  8.32000000E+01  5.00000000E+01  3.50000000E+01
  5.50000000E+01  5.00000000E+01  5.00000000E+01  5.00000000E+01  5.00000000E+01
  6.30000000E+01  6.30000000E+01  6.30000000E+01  5.00000000E+01  6.30000000E+01
  6.30000000E+01  5.00000000E+01  7.00000000E+01  7.00000000E+01  5.00000000E+01
  6.30000000E+01  5.00000000E+01  7.00000000E+01  5.00000000E+01  7.00000000E+01
  6.30000000E+01  6.30000000E+01  5.00000000E+01  6.30000000E+01  7.00000000E+01
  7.00000000E+01  5.00000000E+01  5.00000000E+01  6.30000000E+01  8.00000000E+01
  5.00000000E+01  5.00000000E+01  7.00000000E+01  5.00000000E+01  7.00000000E+01
  5.00000000E+01  7.00000000E+01  5.00000000E+01  7.00000000E+01  7.00000000E+01
  5.00000000E+01  5.00000000E+01  7.00000000E+01  7.00000000E+01  6.30000000E+01
  6.30000000E+01  3.50000000E+01  7.00000000E+01  5.00000000E+01  5.00000000E+01
  3.50000000E+01  5.00000000E+01  5.00000000E+01  5.00000000E+01  8.00000000E+01
  6.80000000E+01  5.00000000E+01  5.00000000E+01  8.81000000E+01  8.31000000E+01
  9.17000000E+01  8.39000000E+01  1.16800000E+02  6.15000000E+01  3.88000000E+01
  8.24000000E+01  4.69000000E+01  8.27000000E+01  6.24000000E+01  8.53000000E+01
  6.63000000E+01  8.25000000E+01  1.16900000E+02
%FLAG ANGLE_EQUIL_VALUE                                                         
%FORMAT(5E16.8)                                                                 
  2.14501057E+00  2.09439600E+00  2.12755727E+00  1.91113635E+00  1.91113635E+00
  2.10137732E+00  2.03505478E+00  2.19911580E+00  1.91113635E+00  1.91113635E+00
  2.04203610E+00  1.91113635E+00  1.93906163E+00  1.93906163E+00  1.91113635E+00
  1.91113635E+00  1.91113635E+00  1.91113635E+00  2.10137732E+00  2.03505478E+00
  2.06018753E+00  1.91113635E+00  1.91462701E+00  1.92160833E+00  1.91113635E+00
  1.91113635E+00  1.93906163E+00  1.91113635E+00  1.91113635E+00  1.91113635E+00
  1.91113635E+00  1.91462701E+00  1.91113635E+00  1.91113635E+00  1.91113635E+00
  1.91113635E+00  1.91113635E+00  1.91113635E+00  1.91113635E+00  1.94080696E+00
  1.91113635E+00  1.93906163E+00  1.91113635E+00  1.91113635E+00  1.91113635E+00
  1.91462701E+00  2.09439600E+00  1.91113635E+00  2.10137732E+00  2.03505478E+00
  1.93906163E+00  1.91113635E+00  1.91113635E+00  1.91113635E+00  1.91113635E+00
  2.12755727E+00  2.10364625E+00  1.94866095E+00  1.96105279E+00  2.20714432E+00
  2.24239998E+00  1.86732857E+00  1.89577745E+00  1.92841512E+00  1.87762601E+00
  2.08479669E+00  2.11097664E+00  1.91637234E+00  2.03505478E+00  1.91637234E+00
  1.95354787E+00  2.15024656E+00  1.89839544E+00  1.93801443E+00  2.05390434E+00
  1.90345690E+00  1.91113635E+00  1.94796281E+00  1.91113635E+00  1.91113635E+00
  1.89368305E+00  1.91113635E+00  1.91113635E+00  2.09439600E+00  2.09439600E+00
  2.09439600E+00  2.09439600E+00  2.14151991E+00  2.09439600E+00  2.09439600E+00
  2.02807346E+00  2.14850123E+00  2.31779824E+00  1.82212452E+00  2.09439600E+00
  1.85703112E+00  2.09439600E+00  1.94778828E+00  2.09439600E+00  1.89717371E+00
  1.89891904E+00  2.35445017E+00  1.91113635E+00  1.93906163E+00  2.18166250E+00
  2.24449438E+00  1.91113635E+00  1.91113635E+00  2.01760148E+00  1.91462701E+00
  2.09439600E+00  2.09439600E+00  2.04203610E+00  2.09439600E+00  2.09439600E+00
  2.09439600E+00  2.09439600E+00  2.09439600E+00  2.09439600E+00  2.09439600E+00
  2.09439600E+00  1.91113635E+00  2.09439600E+00  2.09439600E+00  1.97396823E+00
  1.93906163E+00  2.09439600E+00  2.09439600E+00  2.09439600E+00  1.91113635E+00
  1.91113635E+00  2.06647072E+00  2.15024656E+00  1.91113635E+00  1.94080696E+00
  1.80990721E+00  1.91113635E+00  2.00189351E+00  2.16106761E+00  2.20313006E+00
  1.89577745E+00  2.13645845E+00  1.85423859E+00  1.89856997E+00  1.89298492E+00
  2.09753759E+00  1.91218355E+00  1.97012850E+00  1.91602327E+00  1.88443280E+00
  1.96314718E+00  2.09753759E+00  1.85423859E+00
%FLAG DIHEDRAL_FORCE_CONSTANT                                                   
%FORMAT(5E16.8)                                                                 
  2.00000000E+00  2.50000000E+00  0.00000000E+00  0.00000000E+00  0.00000000E+00
  0.00000000E+00  8.00000000E-01  8.00000000E-02  4.21000000E-01  3.93000000E-01
  1.44000000E-01  1.45000000E-01  1.55555556E-01  1.50000000E-01  3.90000000E-01
  6.40000000E-02  0.00000000E+00  1.60000000E-01  1.36700000E+00  2.22000000E-01
  6.08000000E-01  5.60000000E-02  1.00000000E-01  1.84000000E-01  7.80000000E-02
  0.00000000E+00  0.00000000E+00  4.06000000E-01  2.89000000E-01  1.48000000E-01
  1.12000000E-01  3.37000000E-01  2.16000000E-01  1.00000000E-03  2.00000000E-01
  2.50000000E-01  1.80000000E-01  6.09000000E-01  8.45000000E-01  8.50000000E-02
  4.20000000E-02  1.96000000E-01  8.30000000E-02  4.12000000E-01  1.38000000E-01
  7.06000000E-01  6.20000000E-01  1.90000000E-01  3.79000000E-01  2.70000000E-02
  1.42000000E-01  1.79000000E-01  9.80000000E-02  2.59000000E-01  7.30000000E-02
  2.70000000E-01  4.20000000E-01  4.00000000E+00  1.70000000E+00  4.75000000E+00
  4.80000000E+00  1.20000000E-01  1.57000000E-01  8.30000000E-01  4.00000000E-02
  2.70000000E-01  4.50000000E-01  1.58000000E+00  5.50000000E-01  6.61000000E-01
  2.18000000E-01  4.01000000E-01  1.29000000E-01  1.66666667E-01  2.50000000E-01
  2.11000000E-01  4.44000000E-01  2.67000000E-01  7.00000000E-03  6.66000000E-01
  2.46000000E-01  1.60000000E-01  3.62500000E+00  3.00000000E+00  3.50000000E+00
  1.52500000E+00  6.52500000E+00  1.50000000E+00  1.67500000E+00  1.70000000E-02
  3.53000000E-01  2.34000000E-01  7.40000000E-02  3.65000000E-01  4.08000000E-01
  8.19000000E-01  9.50000000E-02  7.90000000E-02  3.13000000E-01  3.10000000E-02
  5.00000000E+00  1.40000000E+00  2.40000000E+00  2.32500000E+00  5.15000000E+00
  1.43000000E-01  2.44000000E-01  2.19000000E-01  2.50000000E-02  1.60000000E-01
  3.92000000E-01  6.86000000E-01  3.70000000E-02  6.74000000E-01  7.50000000E-01
  1.22000000E-01  1.00000000E-02  3.06000000E-01  2.21000000E-01  8.90000000E-02
  1.04600000E+00  3.03000000E-01  3.30000000E-02  1.07000000E-01  8.28000000E-01
  4.85000000E-01  3.01000000E-01  8.00000000E-03  6.88000000E-01  2.97000000E-01
  5.90000000E-02  6.02000000E-01  3.94000000E-01  3.23000000E-01  2.78000000E-01
  5.60000000E-02  6.66000000E-01  3.02000000E-01  1.35000000E-01  3.33333333E-01
  4.20000000E-01  4.48000000E+00  6.82000000E-01  3.79000000E-01  4.69000000E-01
  2.10000000E-02  3.37000000E-01  1.60000000E-01  2.40000000E-01  1.70000000E-01
  1.05000000E+01  1.10000000E+00  1.00000000E+00  0.00000000E+00
%FLAG DIHEDRAL_PERIODICITY                                                      
%FORMAT(5E16.8)                                                                 
  1.00000000E+00  2.00000000E+00  2.00000000E+00  1.00000000E+00  3.00000000E+00
  4.00000000E+00  1.00000000E+00  3.00000000E+00  1.00000000E+00  2.00000000E+00
  3.00000000E+00  4.00000000E+00  3.00000000E+00  3.00000000E+00  2.00000000E+00
  4.00000000E+00  3.00000000E+00  3.00000000E+00  1.00000000E+00  2.00000000E+00
  3.00000000E+00  4.00000000E+00  1.00000000E+00  2.00000000E+00  4.00000000E+00
  1.00000000E+00  2.00000000E+00  1.00000000E+00  2.00000000E+00  3.00000000E+00
  4.00000000E+00  1.00000000E+00  2.00000000E+00  4.00000000E+00  1.00000000E+00
  2.00000000E+00  3.00000000E+00  1.00000000E+00  2.00000000E+00  3.00000000E+00
  4.00000000E+00  1.00000000E+00  2.00000000E+00  3.00000000E+00  4.00000000E+00
  1.00000000E+00  2.00000000E+00  4.00000000E+00  1.00000000E+00  2.00000000E+00
  3.00000000E+00  4.00000000E+00  1.00000000E+00  2.00000000E+00  4.00000000E+00
  2.00000000E+00  3.00000000E+00  2.00000000E+00  2.00000000E+00  2.00000000E+00
  2.00000000E+00  3.00000000E+00  3.00000000E+00  1.00000000E+00  3.00000000E+00
  2.00000000E+00  1.00000000E+00  2.00000000E+00  3.00000000E+00  1.00000000E+00
  2.00000000E+00  3.00000000E+00  4.00000000E+00  3.00000000E+00  1.00000000E+00
  1.00000000E+00  2.00000000E+00  3.00000000E+00  4.00000000E+00  1.00000000E+00
  2.00000000E+00  4.00000000E+00  2.00000000E+00  2.00000000E+00  2.00000000E+00
  2.00000000E+00  2.00000000E+00  2.00000000E+00  2.00000000E+00  1.00000000E+00
  2.00000000E+00  3.00000000E+00  4.00000000E+00  1.00000000E+00  2.00000000E+00
  3.00000000E+00  4.00000000E+00  1.00000000E+00  2.00000000E+00  4.00000000E+00
  2.00000000E+00  2.00000000E+00  2.00000000E+00  2.00000000E+00  2.00000000E+00
  1.00000000E+00  2.00000000E+00  3.00000000E+00  4.00000000E+00  1.00000000E+00
  2.00000000E+00  3.00000000E+00  4.00000000E+00  1.00000000E+00  2.00000000E+00
  3.00000000E+00  4.00000000E+00  1.00000000E+00  2.00000000E+00  4.00000000E+00
  1.00000000E+00  2.00000000E+00  3.00000000E+00  4.00000000E+00  1.00000000E+00
  2.00000000E+00  3.00000000E+00  4.00000000E+00  1.00000000E+00  2.00000000E+00
  4.00000000E+00  1.00000000E+00  2.00000000E+00  3.00000000E+00  4.00000000E+00
  1.00000000E+00  2.00000000E+00  3.00000000E+00  4.00000000E+00  3.00000000E+00
  1.00000000E+00  2.00000000E+00  3.00000000E+00  4.00000000E+00  1.00000000E+00
  2.00000000E+00  3.00000000E+00  2.00000000E+00  3.00000000E+00  1.00000000E+00
  2.00000000E+00  2.00000000E+00  2.00000000E+00  2.00000000E+00
%FLAG DIHEDRAL_PHASE                                                            
%FORMAT(5E16.8)                                                                 
  0.00000000E+00  3.14159400E+00  0.00000000E+00  0.00000000E+00  0.00000000E+00
  0.00000000E+00  0.00000000E+00  3.14159400E+00  3.14159400E+00  3.14159400E+00
  0.00000000E+00  0.00000000E+00  0.00000000E+00  0.00000000E+00  3.14159400E+00
  0.00000000E+00  3.14159400E+00  0.00000000E+00  3.14159400E+00  3.14159400E+00
  3.14159400E+00  3.14159400E+00  3.14159400E+00  3.14159400E+00  0.00000000E+00
  3.14159400E+00  3.14159400E+00  3.14159400E+00  3.14159400E+00  0.00000000E+00
  0.00000000E+00  0.00000000E+00  3.14159400E+00  3.14159400E+00  3.14159400E+00
  3.14159400E+00  0.00000000E+00  3.14159400E+00  3.14159400E+00  3.14159400E+00
  0.00000000E+00  3.14159400E+00  0.00000000E+00  3.14159400E+00  0.00000000E+00
  0.00000000E+00  3.14159400E+00  0.00000000E+00  0.00000000E+00  3.14159400E+00
  0.00000000E+00  0.00000000E+00  0.00000000E+00  3.14159400E+00  0.00000000E+00
  0.00000000E+00  0.00000000E+00  3.14159400E+00  3.14159400E+00  3.14159400E+00
  3.14159400E+00  0.00000000E+00  3.14159400E+00  0.00000000E+00  3.14159400E+00
  3.14159400E+00  3.14159400E+00  3.14159400E+00  3.14159400E+00  3.14159400E+00
  3.14159400E+00  0.00000000E+00  0.00000000E+00  0.00000000E+00  0.00000000E+00
  0.00000000E+00  0.00000000E+00  0.00000000E+00  0.00000000E+00  0.00000000E+00
  3.14159400E+00  0.00000000E+00  3.14159400E+00  3.14159400E+00  3.14159400E+00
  3.14159400E+00  3.14159400E+00  3.14159400E+00  3.14159400E+00  3.14159400E+00
  3.14159400E+00  0.00000000E+00  0.00000000E+00  0.00000000E+00  0.00000000E+00
  0.00000000E+00  3.14159400E+00  0.00000000E+00  3.14159400E+00  0.00000000E+00
  3.14159400E+00  3.14159400E+00  3.14159400E+00  3.14159400E+00  3.14159400E+00
  3.14159400E+00  3.14159400E+00  0.00000000E+00  0.00000000E+00  3.14159400E+00
  3.14159400E+00  0.00000000E+00  3.14159400E+00  3.14159400E+00  0.00000000E+00
  3.14159400E+00  3.14159400E+00  3.14159400E+00  3.14159400E+00  0.00000000E+00
  0.00000000E+00  3.14159400E+00  0.00000000E+00  0.00000000E+00  3.14159400E+00
  3.14159400E+00  3.14159400E+00  0.00000000E+00  3.14159400E+00  3.14159400E+00
  0.00000000E+00  0.00000000E+00  3.14159400E+00  0.00000000E+00  0.00000000E+00
  0.00000000E+00  0.00000000E+00  0.00000000E+00  3.14159400E+00  0.00000000E+00
  0.00000000E+00  0.00000000E+00  0.00000000E+00  0.00000000E+00  0.00000000E+00
  3.14159400E+00  0.00000000E+00  0.00000000E+00  0.00000000E+00  3.14159400E+00
  3.14159400E+00  3.14159400E+00  3.14159400E+00  3.14159400E+00
%FLAG SCEE_SCALE_FACTOR                                                         
%FORMAT(5E16.8)                                                                 
  1.20000000E+00  1.20000000E+00  1.20000000E+00  1.20000000E+00  1.20000000E+00
  1.20000000E+00  1.20000000E+00  1.20000000E+00  1.20000000E+00  1.20000000E+00
  1.20000000E+00  1.20000000E+00  1.20000000E+00  1.20000000E+00  1.20000000E+00
  1.20000000E+00  1.20000000E+00  1.20000000E+00  1.20000000E+00  1.20000000E+00
  1.20000000E+00  1.20000000E+00  1.20000000E+00  1.20000000E+00  1.20000000E+00
  1.20000000E+00  1.20000000E+00  1.20000000E+00  1.20000000E+00  1.20000000E+00
  1.20000000E+00  1.20000000E+00  1.20000000E+00  1.20000000E+00  1.20000000E+00
  1.20000000E+00  1.20000000E+00  1.20000000E+00  1.20000000E+00  1.20000000E+00
  1.20000000E+00  1.20000000E+00  1.20000000E+00  1.20000000E+00  1.20000000E+00
  1.20000000E+00  1.20000000E+00  1.20000000E+00  1.20000000E+00  1.20000000E+00
  1.20000000E+00  1.20000000E+00  1.20000000E+00  1.20000000E+00  1.20000000E+00
  1.20000000E+00  1.20000000E+00  1.20000000E+00  1.20000000E+00  1.20000000E+00
  1.20000000E+00  1.20000000E+00  1.20000000E+00  1.20000000E+00  1.20000000E+00
  1.20000000E+00  1.20000000E+00  1.20000000E+00  1.20000000E+00  1.20000000E+00
  1.20000000E+00  1.20000000E+00  1.20000000E+00  1.20000000E+00  1.20000000E+00
  1.20000000E+00  1.20000000E+00  1.20000000E+00  1.20000000E+00  1.20000000E+00
  1.20000000E+00  1.20000000E+00  1.20000000E+00  1.20000000E+00  1.20000000E+00
  1.20000000E+00  1.20000000E+00  1.20000000E+00  1.20000000E+00  1.20000000E+00
  1.20000000E+00  1.20000000E+00  1.20000000E+00  1.20000000E+00  1.20000000E+00
  1.20000000E+00  1.20000000E+00  1.20000000E+00  1.20000000E+00  1.20000000E+00
  1.20000000E+00  1.20000000E+00  1.20000000E+00  1.20000000E+00  1.20000000E+00
  1.20000000E+00  1.20000000E+00  1.20000000E+00  1.20000000E+00  1.20000000E+00
  1.20000000E+00  1.20000000E+00  1.20000000E+00  1.20000000E+00  1.20000000E+00
  1.20000000E+00  1.20000000E+00  1.20000000E+00  1.20000000E+00  1.20000000E+00
  1.20000000E+00  1.20000000E+00  1.20000000E+00  1.20000000E+00  1.20000000E+00
  1.20000000E+00  1.20000000E+00  1.20000000E+00  1.20000000E+00  1.20000000E+00
  1.20000000E+00  1.20000000E+00  1.20000000E+00  1.20000000E+00  1.20000000E+00
  1.20000000E+00  1.20000000E+00  1.20000000E+00  1.20000000E+00  1.20000000E+00
  1.20000000E+00  1.20000000E+00  1.20000000E+00  1.20000000E+00  1.20000000E+00
  1.20000000E+00  1.20000000E+00  1.20000000E+00  1.20000000E+00  1.20000000E+00
  0.00000000E+00  0.00000000E+00  0.00000000E+00  0.00000000E+00
%FLAG SCNB_SCALE_FACTOR                                                         
%FORMAT(5E16.8)                                                                 
  2.00000000E+00  2.00000000E+00  2.00000000E+00  2.00000000E+00  2.00000000E+00
  2.00000000E+00  2.00000000E+00  2.00000000E+00  2.00000000E+00  2.00000000E+00
  2.00000000E+00  2.00000000E+00  2.00000000E+00  2.00000000E+00  2.00000000E+00
  2.00000000E+00  2.00000000E+00  2.00000000E+00  2.00000000E+00  2.00000000E+00
  2.00000000E+00  2.00000000E+00  2.00000000E+00  2.00000000E+00  2.00000000E+00
  2.00000000E+00  2.00000000E+00  2.00000000E+00  2.00000000E+00  2.00000000E+00
  2.00000000E+00  2.00000000E+00  2.00000000E+00  2.00000000E+00  2.00000000E+00
  2.00000000E+00  2.00000000E+00  2.00000000E+00  2.00000000E+00  2.00000000E+00
  2.00000000E+00  2.00000000E+00  2.00000000E+00  2.00000000E+00  2.00000000E+00
  2.00000000E+00  2.00000000E+00  2.00000000E+00  2.00000000E+00  2.00000000E+00
  2.00000000E+00  2.00000000E+00  2.00000000E+00  2.00000000E+00  2.00000000E+00
  2.00000000E+00  2.00000000E+00  2.00000000E+00  2.00000000E+00  2.00000000E+00
  2.00000000E+00  2.00000000E+00  2.00000000E+00  2.00000000E+00  2.00000000E+00
  2.00000000E+00  2.00000000E+00  2.00000000E+00  2.00000000E+00  2.00000000E+00
  2.00000000E+00  2.00000000E+00  2.00000000E+00  2.00000000E+00  2.00000000E+00
  2.00000000E+00  2.00000000E+00  2.00000000E+00  2.00000000E+00  2.00000000E+00
  2.00000000E+00  2.00000000E+00  2.00000000E+00  2.00000000E+00  2.00000000E+00
  2.00000000E+00  2.00000000E+00  2.00000000E+00  2.00000000E+00  2.00000000E+00
  2.00000000E+00  2.00000000E+00  2.00000000E+00  2.00000000E+00  2.00000000E+00
  2.00000000E+00  2.00000000E+00  2.00000000E+00  2.00000000E+00  2.00000000E+00
  2.00000000E+00  2.00000000E+00  2.00000000E+00  2.00000000E+00  2.00000000E+00
  2.00000000E+00  2.00000000E+00  2.00000000E+00  2.00000000E+00  2.00000000E+00
  2.00000000E+00  2.00000000E+00  2.00000000E+00  2.00000000E+00  2.00000000E+00
  2.00000000E+00  2.00000000E+00  2.00000000E+00  2.00000000E+00  2.00000000E+00
  2.00000000E+00  2.00000000E+00  2.00000000E+00  2.00000000E+00  2.00000000E+00
  2.00000000E+00  2.00000000E+00  2.00000000E+00  2.00000000E+00  2.00000000E+00
  2.00000000E+00  2.00000000E+00  2.00000000E+00  2.00000000E+00  2.00000000E+00
  2.00000000E+00  2.00000000E+00  2.00000000E+00  2.00000000E+00  2.00000000E+00
  2.00000000E+00  2.00000000E+00  2.00000000E+00  2.00000000E+00  2.00000000E+00
  2.00000000E+00  2.00000000E+00  2.00000000E+00  2.00000000E+00  2.00000000E+00
  0.00000000E+00  0.00000000E+00  0.00000000E+00  0.00000000E+00
%FLAG SOLTY                                                                     
%FORMAT(5E16.8)                                                                 
  0.00000000E+00  0.00000000E+00  0.00000000E+00  0.00000000E+00  0.00000000E+00
  0.00000000E+00  0.00000000E+00  0.00000000E+00  0.00000000E+00  0.00000000E+00
  0.00000000E+00  0.00000000E+00  0.00000000E+00  0.00000000E+00  0.00000000E+00
  0.00000000E+00  0.00000000E+00  0.00000000E+00  0.00000000E+00  0.00000000E+00
  0.00000000E+00  0.00000000E+00  0.00000000E+00  0.00000000E+00  0.00000000E+00
  0.00000000E+00  0.00000000E+00  0.00000000E+00  0.00000000E+00  0.00000000E+00
  0.00000000E+00  0.00000000E+00  0.00000000E+00  0.00000000E+00  0.00000000E+00
  0.00000000E+00  0.00000000E+00  0.00000000E+00  0.00000000E+00  0.00000000E+00
  0.00000000E+00  0.00000000E+00  0.00000000E+00
%FLAG LENNARD_JONES_ACOEF                                                       
%FORMAT(5E16.8)                                                                 
  7.94617769E+03  1.01372942E+05  1.04308023E+06  8.12662403E+04  8.53193737E+05
  6.96551276E+05  5.68021765E+04  6.37913494E+05  5.17507491E+05  3.76435470E+05
  7.93773615E+04  8.61458248E+05  7.01106848E+05  5.15491878E+05  7.02078680E+05
  9.47421632E+01  2.26409483E+03  1.71458823E+03  9.87857350E+02  1.52360475E+03
  1.34728399E-01  5.10916075E+03  6.78771368E+04  5.42099106E+04  3.74148715E+04
  5.26221036E+04  5.38411501E+01  3.25969625E+03  8.98799076E+04  9.24822270E+05
  7.56463928E+05  5.65590822E+05  7.63791460E+05  2.00740581E+03  6.01816484E+04
  8.19971662E+05  5.63419090E+04  6.47841731E+05  5.24402060E+05  3.78641356E+05
  5.20462539E+05  9.14858779E+02  3.69471530E+04  5.74393458E+05  3.79876399E+05
  1.42703904E+03  2.27401052E+04  1.78601506E+04  1.16505362E+04  1.68636880E+04
  8.45902425E+00  8.79040886E+02  2.01619733E+04  1.12780457E+04  2.01823541E+02
  9.33217616E+04  9.95480466E+05  8.11497350E+05  5.99897901E+05  8.14793385E+05
  1.88178855E+03  6.20665997E+04  8.82619071E+05  6.06829342E+05  2.01791425E+04
  9.44293233E+05  1.00235148E+05  1.03184851E+06  8.43969952E+05  6.30925504E+05
  8.52084164E+05  2.23577481E+03  6.71095195E+04  9.14863930E+05  6.40712560E+05
  2.24743442E+04  9.84684600E+05  1.02073671E+06  6.02863188E+03  7.84511674E+04
  6.27751680E+04  4.36069364E+04  6.11299385E+04  6.76796831E+01  3.86158714E+03
  6.95568610E+04  4.31596374E+04  1.06023582E+03  7.19825646E+04  7.75673747E+04
  4.56536476E+03  7.08225575E+04  7.91544157E+05  6.42430744E+05  4.68011805E+05
  6.40405042E+05  1.24900897E+03  4.66922514E+04  7.01803794E+05  4.71003287E+05
  1.45985502E+04  7.44975864E+05  7.82881336E+05  5.43945007E+04  5.81803229E+05
  0.00000000E+00  0.00000000E+00  0.00000000E+00  0.00000000E+00  0.00000000E+00
  0.00000000E+00  0.00000000E+00  0.00000000E+00  0.00000000E+00  0.00000000E+00
  0.00000000E+00  0.00000000E+00  0.00000000E+00  0.00000000E+00  0.00000000E+00
  5.47737117E+03  7.18621074E+04  5.74592031E+04  3.98127143E+04  5.58833643E+04
  5.99788431E+01  3.50301067E+03  6.37148278E+04  3.93690817E+04  9.55000044E+02
  6.58473870E+04  7.10513128E+04  4.14474284E+03  4.96707306E+04  0.00000000E+00
  3.76169105E+03  6.73963720E+03  8.59947003E+04  6.89371259E+04  4.81820985E+04
  6.73331169E+04  8.03166617E+01  4.33325458E+03  7.62451550E+04  4.77908183E+04
  1.21014911E+03  7.91627154E+04  8.50294791E+04  5.11317150E+03  6.00750218E+04
  0.00000000E+00  4.64559155E+03  5.71629601E+03  4.43530964E+03  5.98885646E+04
  4.77581094E+04  3.27958584E+04  4.62444096E+04  4.44659845E+01  2.82099197E+03
  5.30987710E+04  3.23283631E+04  7.50063100E+02  5.46147253E+04  5.92092559E+04
  3.34719214E+03  4.09427581E+04  0.00000000E+00  3.03448006E+03  3.76169105E+03
  2.43828624E+03  2.11783234E+05  2.11351845E+06  1.73376823E+06  1.30884564E+06
  1.75889445E+06  5.15374979E+03  1.42615819E+05  1.87390085E+06  1.33368524E+06
  4.90026081E+04  2.02752779E+06  2.09089895E+06  1.64354276E+05  1.62294350E+06
  0.00000000E+00  1.50723105E+05  1.79659945E+05  1.26117560E+05  4.26366419E+06
  9.11435380E+04  9.41257953E+05  7.69642101E+05  5.74782316E+05  7.76656876E+05
  2.01475241E+03  6.09861363E+04  8.34543970E+05  5.83493927E+05  2.03696482E+04
  8.97750460E+05  9.31115275E+05  7.05112106E+04  7.13267446E+05  0.00000000E+00
  6.45801516E+04  7.73168790E+04  5.37939286E+04  1.90820499E+06  8.49322032E+05
  9.33839501E+04  1.00713741E+06  8.20152428E+05  6.04208667E+05  8.22085792E+05
  1.82491629E+03  6.19803600E+04  8.92954421E+05  6.10454299E+05  1.99671374E+04
  9.53586341E+05  9.96191545E+05  7.19580450E+04  7.50514003E+05  0.00000000E+00
  6.57976999E+04  7.92148074E+04  5.44940453E+04  2.05449504E+06  9.08092643E+05
  9.62429652E+05  5.22955465E+03  7.06006146E+04  5.63013422E+04  3.86646725E+04
  5.45183252E+04  5.24570081E+01  3.32626784E+03  6.25963552E+04  3.81142515E+04
  8.84544347E+02  6.43853349E+04  6.97998263E+04  3.94664935E+03  4.82692694E+04
  0.00000000E+00  3.57795711E+03  4.43530964E+03  2.87505342E+03  1.48672098E+05
  6.34160397E+04  6.42436358E+04  3.39005767E+03  5.02224902E+04  5.48478208E+05
  4.46121722E+05  3.27367585E+05  4.46307018E+05  9.46795083E+02  3.32551339E+04
  4.86295154E+05  3.30296908E+05  1.06013455E+04  5.18220260E+05  5.42502534E+05
  3.86549715E+04  4.06752008E+05  0.00000000E+00  3.53289728E+04  4.26018274E+04
  2.92109361E+04  1.12086734E+06  4.94433451E+05  5.22690526E+05  3.44374471E+04
  2.83662575E+05
%FLAG LENNARD_JONES_BCOEF                                                       
%FORMAT(5E16.8)                                                                 
  2.57122925E+01  1.39078880E+02  6.75612247E+02  1.21392023E+02  5.95658566E+02
  5.24668528E+02  1.11953944E+02  5.68167388E+02  4.98871431E+02  4.69350655E+02
  1.36094315E+02  6.78964813E+02  5.97113873E+02  5.64804067E+02  6.77820248E+02
  2.33785449E+00  1.73073921E+01  1.46824710E+01  1.22938581E+01  1.57004457E+01
  7.34107347E-02  1.92174397E+01  1.06076943E+02  9.24130897E+01  8.46911674E+01
  1.03284425E+02  1.64271443E+00  1.43076527E+01  1.23310980E+02  5.99015525E+02
  5.28126496E+02  5.03752097E+02  6.01987997E+02  1.53451874E+01  9.40505980E+01
  5.31102864E+02  1.22044000E+02  6.26720080E+02  5.49675335E+02  5.15240418E+02
  6.21191325E+02  1.29497639E+01  9.21192136E+01  5.55666448E+02  5.64885984E+02
  1.01563736E+01  6.13981767E+01  5.30440533E+01  4.72594809E+01  5.84691813E+01
  6.51126010E-01  7.42992380E+00  5.44372326E+01  5.08951803E+01  3.56012899E+00
  1.48987394E+02  7.36907417E+02  6.48597119E+02  6.15165511E+02  7.37244936E+02
  1.76168249E+01  1.13252061E+02  6.53361429E+02  6.77220874E+02  6.45756063E+01
  8.01323529E+02  1.37787728E+02  6.69494459E+02  5.90251928E+02  5.62969425E+02
  6.72777963E+02  1.71355763E+01  1.05087646E+02  5.93591333E+02  6.20970728E+02
  6.08139360E+01  7.30206155E+02  6.63431737E+02  2.10068861E+01  1.14759990E+02
  1.00073628E+02  9.20079458E+01  1.12023534E+02  1.85338491E+00  1.56709129E+01
  1.01749214E+02  1.00191339E+02  8.21131314E+00  1.22733283E+02  1.13692208E+02
  1.71467049E+01  1.36896727E+02  6.93079947E+02  6.08686716E+02  5.73100668E+02
  6.89389438E+02  1.51381989E+01  1.03606917E+02  6.14502845E+02  6.29300710E+02
  5.79323581E+01  7.50714425E+02  6.86742760E+02  1.12531834E+02  6.99746810E+02
  0.00000000E+00  0.00000000E+00  0.00000000E+00  0.00000000E+00  0.00000000E+00
  0.00000000E+00  0.00000000E+00  0.00000000E+00  0.00000000E+00  0.00000000E+00
  0.00000000E+00  0.00000000E+00  0.00000000E+00  0.00000000E+00  0.00000000E+00
  1.96722815E+01  1.07908863E+02  9.40636541E+01  8.63723599E+01  1.05230082E+02
  1.71416196E+00  1.46638650E+01  9.56748258E+01  9.40124296E+01  7.65648470E+00
  1.15327881E+02  1.06903901E+02  1.60512210E+01  1.05648788E+02  0.00000000E+00
  1.50233639E+01  2.18216157E+01  1.18043746E+02  1.03031170E+02  9.50181887E+01
  1.15508247E+02  1.98360701E+00  1.63092814E+01  1.04660679E+02  1.03580945E+02
  8.61880722E+00  1.26451907E+02  1.16947855E+02  1.78280753E+01  1.16187983E+02
  0.00000000E+00  1.66953734E+01  1.85196588E+01  1.77023375E+01  9.85097219E+01
  8.57562161E+01  7.83922976E+01  9.57256348E+01  1.47593342E+00  1.31591746E+01
  8.73413012E+01  8.51921330E+01  6.78541827E+00  1.05031585E+02  9.75893223E+01
  1.44244612E+01  9.59185913E+01  0.00000000E+00  1.34932874E+01  1.50233639E+01
  1.20953369E+01  2.54804909E+02  1.21899948E+03  1.07629402E+03  1.03157656E+03
  1.22973599E+03  3.30984635E+01  1.94896900E+02  1.08079689E+03  1.13979741E+03
  1.14243284E+02  1.33303578E+03  1.20800124E+03  2.10544132E+02  1.25793819E+03
  0.00000000E+00  1.98088334E+02  2.16269171E+02  1.81199404E+02  2.19459223E+03
  1.27000718E+02  6.18067719E+02  5.44830041E+02  5.19385932E+02  6.20851625E+02
  1.57231024E+01  9.68317709E+01  5.47995038E+02  5.72796552E+02  5.59621097E+01
  6.73934129E+02  6.12468585E+02  1.04776275E+02  6.33599808E+02  0.00000000E+00
  9.85144068E+01  1.07792209E+02  8.99118321E+01  1.11546536E+03  5.65406768E+02
  1.56025608E+02  7.75965878E+02  6.82622272E+02  6.46321327E+02  7.75261695E+02
  1.81620725E+01  1.18480231E+02  6.87991684E+02  7.11091246E+02  6.72475934E+01
  8.43016687E+02  7.68900328E+02  1.28466555E+02  7.88832443E+02  0.00000000E+00
  1.20690226E+02  1.32424984E+02  1.09835130E+02  1.40479403E+03  7.09588248E+02
  8.86629877E+02  2.08590256E+01  1.16065835E+02  1.01040256E+02  9.23664132E+01
  1.12788003E+02  1.73959275E+00  1.55059847E+01  1.02907011E+02  1.00379343E+02
  7.99614292E+00  1.23751804E+02  1.14981426E+02  1.69967767E+01  1.13016701E+02
  0.00000000E+00  1.58996004E+01  1.77023375E+01  1.42525182E+01  2.13489607E+02
  1.05935811E+02  1.29412081E+02  1.67944276E+01  8.83545880E+01  4.42179058E+02
  3.88758656E+02  3.67361018E+02  4.41089616E+02  1.01016461E+01  6.70144433E+01
  3.92047541E+02  4.03897559E+02  3.78372494E+01  4.79881022E+02  4.38146883E+02
  7.27065100E+01  4.48425641E+02  0.00000000E+00  6.82892701E+01  7.49896074E+01
  6.20954392E+01  8.01230425E+02  4.04310927E+02  5.04545572E+02  7.31636661E+01
  2.87011518E+02
%FLAG BONDS_INC_HYDROGEN                                                        
%FORMAT(10I8)                                                                   
       3       6       3       3       9       3       0       3       3      39
      42       6      39      45       6      30      33       6      30      36
       6      24      27       9      18      21      12      93      96       3
      93      99       3      93     102       3      81      84       3      81
      87       3      81      90       3      75      78      14      69      72
       9      63      66      12     159     162      17     159     165      17
     159     168      17     150     153      18     150     156      18     141
     144      20     141     147      20     132     135      20     132     138
      20     123     126      20     123     129      20     117     120       9
     111     114      12     213     216      12     213     219      12     198
     201       6     198     204       6     189     192       6     189     195
       6     183     186       9     177     180      12     267     270       3
     267     273       3     267     276       3     255     258       3     255
     261       3     255     264       3     249     252      14     240     243
       6     240     246       6     234     237       9     228     231      12
     306     309       6     306     312       6     297     300       6     297
     303       6     291     294       9     285     288      12     360     363
      25     348     351      29     348     354      29     342     345      31
     330     333      12     387     390       6     387     393       6     378
     381       6     378     384       6     372     375       9     366     369
      12     441     444       3     441     447       3     441     450       3
     429     432       3     429     435       3     429     438       3     423
     426      14     417     420       9     411     414      12     480     483
       6     480     486       6     471     474       6     471     477       6
     465     468       9     459     462      12     525     528       6     525
     531       6     516     519       6     516     522       6     510     513
       9     504     507      12     588     591       3     588     594       3
     588     597       3     576     579       3     576     582       3     576
     585       3     570     573      14     561     564       6     561     567
       6     555     558       9     549     552      12     627     630       6
     627     633       6     618     621       6     618     624       6     612
     615       9     606     609      12     672     675      35     663     666
      36     663     669      36     657     660       9     651     654      12
     705     708       6     705     711       6     696     699       6     696
     702       6     690     693       9     684     687      12     768     771
       3     768     774       3     768     777       3     756     759       3
     756     762       3     756     765       3     750     753      14     741
     744       6     741     747       6     735     738       9     729     732
      12     843     846      38     837     840      38     831     834      38
     825     828      38     816     819      43     810     813      45     798
     801       3     798     804       3     792     795       9     786     789
      12     897     900      51     888     891      53     882     885      43
     870     873       3     870     876       3     864     867       9     858
     861      12     948     951       3     948     954       3     948     957
       3     936     939       3     936     942       3     936     945       3
     930     933      14     921     924       6     921     927       6     915
     918       9     909     912      12     987     990       6     987     993
       6     978     981       6     978     984       6     972     975       9
     966     969      12    1038    1041      12    1038    1044      12    1023
    1026       6    1023    1029       6    1017    1020       9    1011    1014
      12    1074    1077       6    1074    1080       6    1065    1068       6
    1065    1071       6    1059    1062       9    1053    1056      12    1128
    1131       3    1128    1134       3    1128    1137       3    1116    1119
       3    1116    1122       3    1116    1125       3    1110    1113      14
    1104    1107       9    1098    1101      12    1158    1161       3    1158
    1164       3    1158    1167       3    1152    1155       9    1146    1149
      12    1233    1236      59    1233    1239      59    1224    1227      59
    1224    1230      59    1215    1218      59    1206    1209      61    1206
    1212      61    1197    1200      20    1197    1203      20    1188    1191
      20    1188    1194      20    1182    1185       9    1176    1179      12
    1287    1290       3    1287    1293       3    1287    1296       3    1275
    1278       3    1275    1281       3    1275    1284       3    1269    1272
      14    1260    1263       6    1260    1266       6    1254    1257       9
    1248    1251      12    1326    1329       6    1326    1332       6    1317
    1320       6    1317    1323       6    1311    1314       9    1305    1308
      12    1398    1401      17    1398    1404      17    1398    1407      17
    1389    1392      18    1389    1395      18    1380    1383      20    1380
    1386      20    1371    1374      20    1371    1377      20    1362    1365
      20    1362    1368      20    1356    1359       9    1350    1353      12
    1437    1440       6    1437    1443       6    1428    1431       6    1428
    1434       6    1422    1425       9    1416    1419      12    1488    1491
      12    1488    1494      12    1473    1476       6    1473    1479       6
    1467    1470       9    1461    1464      12    1515    1518       3    1515
    1521       3    1515    1524       3    1509    1512       9    1503    1506
      12    1554    1557       6    1554    1560       6    1545    1548       6
    1545    1551       6    1539    1542       9    1533    1536      12    1590
    1593      36    1590    1596      36    1584    1587       9    1578    1581
      12    1629    1632       6    1629    1635       6    1620    1623       6
    1620    1626       6    1614    1617       9    1608    1611      12    1665
    1668       3    1665    1671       3    1665    1674       3    1659    1662
       9    1653    1656      12    1683    1686      12    1683    1689      12
    1695    1698       3    1695    1701       3    1692    1695       3    1758
    1761      17    1758    1764      17    1758    1767      17    1749    1752
      18    1749    1755      18    1740    1743      20    1740    1746      20
    1731    1734      20    1731    1737      20    1722    1725      20    1722
    1728      20    1716    1719       9    1710    1713      12    1806    1809
       3    1806    1812       3    1806    1815       3    1794    1797       3
    1794    1800       3    1794    1803       3    1788    1791      14    1782
    1785       9    1776    1779      12    1872    1875      17    1872    1878
      17    1872    1881      17    1863    1866      18    1863    1869      18
    1854    1857      20    1854    1860      20    1845    1848      20    1845
    1851      20    1836    1839      20    1836    1842      20    1830    1833
       9    1824    1827      12    1926    1929      12    1926    1932      12
    1911    1914       6    1911    1917       6    1902    1905       6    1902
    1908       6    1896    1899       9    1890    1893      12    1980    1983
       3    1980    1986       3    1980    1989       3    1968    1971       3
    1968    1974       3    1968    1977       3    1962    1965      14    1953
    1956       6    1953    1959       6    1947    1950       9    1941    1944
      12    2046    2049      17    2046    2052      17    2046    2055      17
    2037    2040      18    2037    2043      18    2028    2031      20    2028
    2034      20    2019    2022      20    2019    2025      20    2010    2013
      20    2010    2016      20    2004    2007       9    1998    2001      12
    2076    2079       3    2076    2082       3    2076    2085       3    2070
    2073       9    2064    2067      12    2142    2145      17    2142    2148
      17    2142    2151      17    2133    2136      18    2133    2139      18
    2124    2127      20    2124    2130      20    2115    2118      20    2115
    2121      20    2106    2109      20    2106    2112      20    2100    2103
       9    2094    2097      12    2190    2193       3    2190    2196       3
    2190    2199       3    2178    2181       3    2178    2184       3    2178
    2187       3    2172    2175      14    2166    2169       9    2160    2163
      12    2238    2241      25    2226    2229      29    2226    2232      29
    2220    2223      31    2208    2211      12    2265    2268       6    2265
    2271       6    2256    2259       6    2256    2262       6    2250    2253
       9    2244    2247      12    2328    2331       3    2328    2334       3
    2328    2337       3    2316    2319       3    2316    2322       3    2316
    2325       3    2310    2313      14    2301    2304       6    2301    2307
       6    2295    2298       9    2289    2292      12    2394    2397      17
    2394    2400      17    2394    2403      17    2385    2388      18    2385
    2391      18    2376    2379      20    2376    2382      20    2367    2370
      20    2367    2373      20    2358    2361      20    2358    2364      20
    2352    2355       9    2346    2349      12    2433    2436      35    2424
    2427      36    2424    2430      36    2418    2421       9    2412    2415
      12    2493    2496      17    2493    2499      17    2493    2502      17
    2484    2487      18    2484    2490      18    2475    2478      20    2475
    2481      20    2466    2469      20    2466    2472      20    2457    2460
      20    2457    2463      20    2451    2454       9    2445    2448      12
    2550    2553       3    2550    2556       3    2550    2559       3    2538
    2541       3    2538    2544       3    2538    2547       3    2532    2535
      14    2523    2526       6    2523    2529       6    2517    2520       9
    2511    2514      12    2625    2628      38    2619    2622      38    2613
    2616      38    2607    2610      38    2598    2601      43    2592    2595
      45    2580    2583       3    2580    2586       3    2574    2577       9
    2568    2571      12    2679    2682      51    2670    2673      53    2664
    2667      43    2652    2655       3    2652    2658       3    2646    2649
       9    2640    2643      12    2730    2733       3    2730    2736       3
    2730    2739       3    2718    2721       3    2718    2724       3    2718
    2727       3    2712    2715      14    2703    2706       6    2703    2709
       6    2697    2700       9    2691    2694      12    2796    2799      17
    2796    2802      17    2796    2805      17    2787    2790      18    2787
    2793      18    2778    2781      20    2778    2784      20    2769    2772
      20    2769    2775      20    2760    2763      20    2760    2766      20
    2754    2757       9    2748    2751      12    2841    2844      12    2841
    2847      12    2826    2829       6    2826    2832       6    2820    2823
       9    2814    2817      12    2904    2907      17    2904    2910      17
    2904    2913      17    2895    2898      18    2895    2901      18    2886
    2889      20    2886    2892      20    2877    2880      20    2877    2883
      20    2868    2871      20    2868    2874      20    2862    2865       9
    2856    2859      12    2952    2955       3    2952    2958       3    2952
    2961       3    2940    2943       3    2940    2946       3    2940    2949
       3    2934    2937      14    2928    2931       9    2922    2925      12
    2982    2985       3    2982    2988       3    2982    2991       3    2976
    2979       9    2970    2973      12    3057    3060      59    3057    3063
      59    3048    3051      59    3048    3054      59    3039    3042      59
    3030    3033      61    3030    3036      61    3021    3024      20    3021
    3027      20    3012    3015      20    3012    3018      20    3006    3009
       9    3000    3003      12    3111    3114       3    3111    3117       3
    3111    3120       3    3099    3102       3    3099    3105       3    3099
    3108       3    3093    3096      14    3084    3087       6    3084    3090
       6    3078    3081       9    3072    3075      12    3177    3180      17
    3177    3183      17    3177    3186      17    3168    3171      18    3168
    3174      18    3159    3162      20    3159    3165      20    3150    3153
      20    3150    3156      20    3141    3144      20    3141    3147      20
    3135    3138       9    3129    3132      12    3243    3246      17    3243
    3249      17    3243    3252      17    3234    3237      18    3234    3240
      18    3225    3228      20    3225    3231      20    3216    3219      20
    3216    3222      20    3207    3210      20    3207    3213      20    3201
    3204       9    3195    3198      12    3309    3312      17    3309    3315
      17    3309    3318      17    3300    3303      18    3300    3306      18
    3291    3294      20    3291    3297      20    3282    3285      20    3282
    3288      20    3273    3276      20    3273    3279      20    3267    3270
       9    3261    3264      12    3354    3357      12    3354    3360      12
    3339    3342       6    3339    3345       6    3333    3336       9    3327
    3330      12    3381    3384       3    3381    3387       3    3381    3390
       3    3375    3378       9    3369    3372      12    3420    3423       6
    3420    3426       6    3411    3414       6    3411    3417       6    3405
    3408       9    3399    3402      12    3456    3459      36    3456    3462
      36    3450    3453       9    3444    3447      12    3522    3525      17
    3522    3528      17    3522    3531      17    3513    3516      18    3513
    3519      18    3504    3507      20    3504    3510      20    3495    3498
      20    3495    3501      20    3486    3489      20    3486    3492      20
    3480    3483       9    3474    3477      12    3552    3555       3    3552
    3558       3    3552    3561       3    3546    3549       9    3540    3543
      12    3570    3573      12    3570    3576      12    3660    3663      68
    3660    3666      68    3651    3654      68    3651    3657      68    3639
    3642      68    3639    3645      68    3630    3633      68    3630    3636
      68    3618    3621      68    3618    3624      68    3609    3612      68
    3609    3615      68    3597    3600      68    3597    3603      68    3588
    3591      68    3588    3594      68
%FLAG BONDS_WITHOUT_HYDROGEN                                                    
%FORMAT(10I8)                                                                   
      12      15       1      12      18       2       3      12       4      57
      60       1      57      63       2      48      51       5      48      54
       5      39      48       7      30      39       8      24      30      10
      24      57      11      18      24      13     105     108       1     105
     111       2      75      81      15      75      93      15      69      75
      16      69     105      11      63      69      13     171     174       1
     171     177       2     150     159      19     141     150      21     132
     141      21     123     132      21     117     123      22     117     171
      11     111     117      13     222     225       1     222     228       2
     207     210       1     207     213       2     198     207      23     189
     198       8     183     189      10     183     222      11     177     183
      13     279     282       1     279     285       2     249     255      15
     249     267      15     240     249      24     234     240      10     234
     279      11     228     234      13     324     327       1     324     330
       2     315     318       5     315     321       5     306     315       7
     297     306       8     291     297      10     291     324      11     285
     291      13     360    3585      26     357     360      27     357    3579
      28     348     357      30     342     348      32     336     339       1
     336     342      33     336     366       2     330     342      34     405
     408       1     405     411       2     396     399       5     396     402
       5     387     396       7     378     387       8     372     378      10
     372     405      11     366     372      13     453     456       1     453
     459       2     423     429      15     423     441      15     417     423
      16     417     453      11     411     417      13     498     501       1
     498     504       2     489     492       5     489     495       5     480
     489       7     471     480       8     465     471      10     465     498
      11     459     465      13     543     546       1     543     549       2
     534     537       5     534     540       5     525     534       7     516
     525       8     510     516      10     510     543      11     504     510
      13     600     603       1     600     606       2     570     576      15
     570     588      15     561     570      24     555     561      10     555
     600      11     549     555      13     645     648       1     645     651
       2     636     639       5     636     642       5     627     636       7
     618     627       8     612     618      10     612     645      11     606
     612      13     678     681       1     678     684       2     663     672
      37     657     663      10     657     678      11     651     657      13
     723     726       1     723     729       2     714     717       5     714
     720       5     705     714       7     696     705       8     690     696
      10     690     723      11     684     690      13     780     783       1
     780     786       2     750     756      15     750     768      15     741
     750      24     735     741      10     735     780      11     729     735
      13     852     855       1     852     858       2     843     849      39
     837     843      40     831     837      40     825     831      40     822
     825      41     822     849      42     816     822      44     810     816
      46     807     810      47     807     849      48     798     807      49
     792     798      50     792     852      11     786     792      13     903
     906       1     903     909       2     894     897      52     888     894
      54     882     888      55     879     882      56     879     897      57
     870     879      58     864     870      50     864     903      11     858
     864      13     960     963       1     960     966       2     930     936
      15     930     948      15     921     930      24     915     921      10
     915     960      11     909     915      13    1005    1008       1    1005
    1011       2     996     999       5     996    1002       5     987     996
       7     978     987       8     972     978      10     972    1005      11
     966     972      13    1047    1050       1    1047    1053       2    1032
    1035       1    1032    1038       2    1023    1032      23    1017    1023
      10    1017    1047      11    1011    1017      13    1092    1095       1
    1092    1098       2    1083    1086       5    1083    1089       5    1074
    1083       7    1065    1074       8    1059    1065      10    1059    1092
      11    1053    1059      13    1140    1143       1    1140    1146       2
    1110    1116      15    1110    1128      15    1104    1110      16    1104
    1140      11    1098    1104      13    1170    1173       1    1170    1176
       2    1152    1158      50    1152    1170      11    1146    1152      13
    1242    1245       1    1242    1248       2    1221    1224      60    1221
    1233      60    1215    1221      60    1206    1215      62    1197    1206
      21    1188    1197      21    1182    1188      22    1182    1242      11
    1176    1182      13    1299    1302       1    1299    1305       2    1269
    1275      15    1269    1287      15    1260    1269      24    1254    1260
      10    1254    1299      11    1248    1254      13    1344    1347       1
    1344    1350       2    1335    1338       5    1335    1341       5    1326
    1335       7    1317    1326       8    1311    1317      10    1311    1344
      11    1305    1311      13    1410    1413       1    1410    1416       2
    1389    1398      19    1380    1389      21    1371    1380      21    1362
    1371      21    1356    1362      22    1356    1410      11    1350    1356
      13    1455    1458       1    1455    1461       2    1446    1449       5
    1446    1452       5    1437    1446       7    1428    1437       8    1422
    1428      10    1422    1455      11    1416    1422      13    1497    1500
       1    1497    1503       2    1482    1485       1    1482    1488       2
    1473    1482      23    1467    1473      10    1467    1497      11    1461
    1467      13    1527    1530       1    1527    1533       2    1509    1515
      50    1509    1527      11    1503    1509      13    1572    1575       1
    1572    1578       2    1563    1566       5    1563    1569       5    1554
    1563       7    1545    1554       8    1539    1545      10    1539    1572
      11    1533    1539      13    1602    1605       1    1602    1608       2
    1599    3465      63    1590    1599      64    1584    1590      10    1584
    1602      11    1578    1584      13    1647    1650       1    1647    1653
       2    1638    1641       5    1638    1644       5    1629    1638       7
    1620    1629       8    1614    1620      10    1614    1647      11    1608
    1614      13    1677    1680       1    1677    1683       2    1659    1665
      50    1659    1677      11    1653    1659      13    1704    1707       1
    1704    1710       2    1695    1704       4    1770    1773       1    1770
    1776       2    1749    1758      19    1740    1749      21    1731    1740
      21    1722    1731      21    1716    1722      22    1716    1770      11
    1710    1716      13    1818    1821       1    1818    1824       2    1788
    1794      15    1788    1806      15    1782    1788      16    1782    1818
      11    1776    1782      13    1884    1887       1    1884    1890       2
    1863    1872      19    1854    1863      21    1845    1854      21    1836
    1845      21    1830    1836      22    1830    1884      11    1824    1830
      13    1935    1938       1    1935    1941       2    1920    1923       1
    1920    1926       2    1911    1920      23    1902    1911       8    1896
    1902      10    1896    1935      11    1890    1896      13    1992    1995
       1    1992    1998       2    1962    1968      15    1962    1980      15
    1953    1962      24    1947    1953      10    1947    1992      11    1941
    1947      13    2058    2061       1    2058    2064       2    2037    2046
      19    2028    2037      21    2019    2028      21    2010    2019      21
    2004    2010      22    2004    2058      11    1998    2004      13    2088
    2091       1    2088    2094       2    2070    2076      50    2070    2088
      11    2064    2070      13    2154    2157       1    2154    2160       2
    2133    2142      19    2124    2133      21    2115    2124      21    2106
    2115      21    2100    2106      22    2100    2154      11    2094    2100
      13    2202    2205       1    2202    2208       2    2172    2178      15
    2172    2190      15    2166    2172      16    2166    2202      11    2160
    2166      13    2238    3669      26    2235    2238      27    2235    3675
      65    2226    2235      30    2220    2226      32    2214    2217       1
    2214    2220      33    2214    2244       2    2208    2220      34    2283
    2286       1    2283    2289       2    2274    2277       5    2274    2280
       5    2265    2274       7    2256    2265       8    2250    2256      10
    2250    2283      11    2244    2250      13    2340    2343       1    2340
    2346       2    2310    2316      15    2310    2328      15    2301    2310
      24    2295    2301      10    2295    2340      11    2289    2295      13
    2406    2409       1    2406    2412       2    2385    2394      19    2376
    2385      21    2367    2376      21    2358    2367      21    2352    2358
      22    2352    2406      11    2346    2352      13    2439    2442       1
    2439    2445       2    2424    2433      37    2418    2424      10    2418
    2439      11    2412    2418      13    2505    2508       1    2505    2511
       2    2484    2493      19    2475    2484      21    2466    2475      21
    2457    2466      21    2451    2457      22    2451    2505      11    2445
    2451      13    2562    2565       1    2562    2568       2    2532    2538
      15    2532    2550      15    2523    2532      24    2517    2523      10
    2517    2562      11    2511    2517      13    2634    2637       1    2634
    2640       2    2625    2631      39    2619    2625      40    2613    2619
      40    2607    2613      40    2604    2607      41    2604    2631      42
    2598    2604      44    2592    2598      46    2589    2592      47    2589
    2631      48    2580    2589      49    2574    2580      50    2574    2634
      11    2568    2574      13    2685    2688       1    2685    2691       2
    2676    2679      52    2670    2676      54    2664    2670      55    2661
    2664      56    2661    2679      57    2652    2661      58    2646    2652
      50    2646    2685      11    2640    2646      13    2742    2745       1
    2742    2748       2    2712    2718      15    2712    2730      15    2703
    2712      24    2697    2703      10    2697    2742      11    2691    2697
      13    2808    2811       1    2808    2814       2    2787    2796      19
    2778    2787      21    2769    2778      21    2760    2769      21    2754
    2760      22    2754    2808      11    2748    2754      13    2850    2853
       1    2850    2856       2    2835    2838       1    2835    2841       2
    2826    2835      23    2820    2826      10    2820    2850      11    2814
    2820      13    2916    2919       1    2916    2922       2    2895    2904
      19    2886    2895      21    2877    2886      21    2868    2877      21
    2862    2868      22    2862    2916      11    2856    2862      13    2964
    2967       1    2964    2970       2    2934    2940      15    2934    2952
      15    2928    2934      16    2928    2964      11    2922    2928      13
    2994    2997       1    2994    3000       2    2976    2982      50    2976
    2994      11    2970    2976      13    3066    3069       1    3066    3072
       2    3045    3048      60    3045    3057      60    3039    3045      60
    3030    3039      62    3021    3030      21    3012    3021      21    3006
    3012      22    3006    3066      11    3000    3006      13    3123    3126
       1    3123    3129       2    3093    3099      15    3093    3111      15
    3084    3093      24    3078    3084      10    3078    3123      11    3072
    3078      13    3189    3192       1    3189    3195       2    3168    3177
      19    3159    3168      21    3150    3159      21    3141    3150      21
    3135    3141      22    3135    3189      11    3129    3135      13    3255
    3258       1    3255    3261       2    3234    3243      19    3225    3234
      21    3216    3225      21    3207    3216      21    3201    3207      22
    3201    3255      11    3195    3201      13    3321    3324       1    3321
    3327       2    3300    3309      19    3291    3300      21    3282    3291
      21    3273    3282      21    3267    3273      22    3267    3321      11
    3261    3267      13    3363    3366       1    3363    3369       2    3348
    3351       1    3348    3354       2    3339    3348      23    3333    3339
      10    3333    3363      11    3327    3333      13    3393    3396       1
    3393    3399       2    3375    3381      50    3375    3393      11    3369
    3375      13    3438    3441       1    3438    3444       2    3429    3432
       5    3429    3435       5    3420    3429       7    3411    3420       8
    3405    3411      10    3405    3438      11    3399    3405      13    3468
    3471       1    3468    3474       2    3456    3465      64    3450    3456
      10    3450    3468      11    3444    3450      13    3534    3537       1
    3534    3540       2    3513    3522      19    3504    3513      21    3495
    3504      21    3486    3495      21    3480    3486      22    3480    3534
      11    3474    3480      13    3564    3567       1    3564    3570       2
    3546    3552      50    3546    3564      11    3540    3546      13    3672
    3675      66    3669    3672      67    3660    3669      69    3651    3660
      70    3648    3651      71    3639    3648      71    3630    3639      70
    3627    3630      71    3618    3627      71    3609    3618      70    3606
    3609      71    3597    3606      71    3588    3597      70    3585    3588
      69    3582    3585      72    3579    3582      66
%FLAG ANGLES_INC_HYDROGEN                                                       
%FORMAT(10I8)                                                                   
      12      18      21       2       9       3      12       4       6       3
       9       5       6       3      12       4       0       3       6       5
       0       3       9       5       0       3      12       4      57      63
      66       2      45      39      48       9      42      39      45      10
      42      39      48       9      36      30      39      12      33      30
      36      10      33      30      39      12      30      39      42      12
      30      39      45      12      27      24      30      15      27      24
      57      16      24      30      33      17      24      30      36      17
      21      18      24      21      18      24      27      22     105     111
     114       2      99      93     102       5      96      93      99       5
      96      93     102       5      87      81      90       5      84      81
      87       5      84      81      90       5      78      75      81      26
      78      75      93      26      75      81      84      28      75      81
      87      28      75      81      90      28      75      93      96      28
      75      93      99      28      75      93     102      28      72      69
      75      29      72      69     105      16      69      75      78      30
      66      63      69      21      63      69      72      22     171     177
     180       2     165     159     168      33     162     159     165      33
     162     159     168      33     156     150     159      34     153     150
     156      35     153     150     159      34     150     159     162      36
     150     159     165      36     150     159     168      36     147     141
     150      37     144     141     147      38     144     141     150      37
     141     150     153      39     141     150     156      39     138     132
     141      37     135     132     138      38     135     132     141      37
     132     141     144      37     132     141     147      37     129     123
     132      37     126     123     129      38     126     123     132      37
     123     132     135      37     123     132     138      37     120     117
     123      43     120     117     171      16     117     123     126      44
     117     123     129      44     114     111     117      21     111     117
     120      22     222     228     231       2     216     213     219      47
     207     213     216       2     207     213     219       2     204     198
     207      48     201     198     204      10     201     198     207      48
     195     189     198      12     192     189     195      10     192     189
     198      12     189     198     201      12     189     198     204      12
     186     183     189      15     186     183     222      16     183     189
     192      17     183     189     195      17     180     177     183      21
     177     183     186      22     279     285     288       2     273     267
     276       5     270     267     273       5     270     267     276       5
     261     255     264       5     258     255     261       5     258     255
     264       5     252     249     255      26     252     249     267      26
     249     255     258      28     249     255     261      28     249     255
     264      28     249     267     270      28     249     267     273      28
     249     267     276      28     246     240     249      52     243     240
     246      10     243     240     249      52     240     249     252      53
     237     234     240      15     237     234     279      16     234     240
     243      17     234     240     246      17     231     228     234      21
     228     234     237      22     324     330     333       2     312     306
     315       9     309     306     312      10     309     306     315       9
     303     297     306      12     300     297     303      10     300     297
     306      12     297     306     309      12     297     306     312      12
     294     291     297      15     294     291     324      16     291     297
     300      17     291     297     303      17     288     285     291      21
     285     291     294      22     363     360    3585      57     357     360
     363      61     354     348     357      64     351     348     354      65
     351     348     357      64     345     342     348      68     342     348
     351      70     342     348     354      70     336     342     345      73
     336     366     369       2     333     330     342      75     330     342
     345      77     405     411     414       2     393     387     396       9
     390     387     393      10     390     387     396       9     384     378
     387      12     381     378     384      10     381     378     387      12
     378     387     390      12     378     387     393      12     375     372
     378      15     375     372     405      16     372     378     381      17
     372     378     384      17     369     366     372      21     366     372
     375      22     453     459     462       2     447     441     450       5
     444     441     447       5     444     441     450       5     435     429
     438       5     432     429     435       5     432     429     438       5
     426     423     429      26     426     423     441      26     423     429
     432      28     423     429     435      28     423     429     438      28
     423     441     444      28     423     441     447      28     423     441
     450      28     420     417     423      29     420     417     453      16
     417     423     426      30     414     411     417      21     411     417
     420      22     498     504     507       2     486     480     489       9
     483     480     486      10     483     480     489       9     477     471
     480      12     474     471     477      10     474     471     480      12
     471     480     483      12     471     480     486      12     468     465
     471      15     468     465     498      16     465     471     474      17
     465     471     477      17     462     459     465      21     459     465
     468      22     543     549     552       2     531     525     534       9
     528     525     531      10     528     525     534       9     522     516
     525      12     519     516     522      10     519     516     525      12
     516     525     528      12     516     525     531      12     513     510
     516      15     513     510     543      16     510     516     519      17
     510     516     522      17     507     504     510      21     504     510
     513      22     600     606     609       2     594     588     597       5
     591     588     594       5     591     588     597       5     582     576
     585       5     579     576     582       5     579     576     585       5
     573     570     576      26     573     570     588      26     570     576
     579      28     570     576     582      28     570     576     585      28
     570     588     591      28     570     588     594      28     570     588
     597      28     567     561     570      52     564     561     567      10
     564     561     570      52     561     570     573      53     558     555
     561      15     558     555     600      16     555     561     564      17
     555     561     567      17     552     549     555      21     549     555
     558      22     645     651     654       2     633     627     636       9
     630     627     633      10     630     627     636       9     624     618
     627      12     621     618     624      10     621     618     627      12
     618     627     630      12     618     627     633      12     615     612
     618      15     615     612     645      16     612     618     621      17
     612     618     624      17     609     606     612      21     606     612
     615      22     678     684     687       2     669     663     672      79
     666     663     669      80     666     663     672      79     663     672
     675      81     660     657     663      15     660     657     678      16
     657     663     666      82     657     663     669      82     654     651
     657      21     651     657     660      22     723     729     732       2
     711     705     714       9     708     705     711      10     708     705
     714       9     702     696     705      12     699     696     702      10
     699     696     705      12     696     705     708      12     696     705
     711      12     693     690     696      15     693     690     723      16
     690     696     699      17     690     696     702      17     687     684
     690      21     684     690     693      22     780     786     789       2
     774     768     777       5     771     768     774       5     771     768
     777       5     762     756     765       5     759     756     762       5
     759     756     765       5     753     750     756      26     753     750
     768      26     750     756     759      28     750     756     762      28
     750     756     765      28     750     768     771      28     750     768
     774      28     750     768     777      28     747     741     750      52
     744     741     747      10     744     741     750      52     741     750
     753      53     738     735     741      15     738     735     780      16
     735     741     744      17     735     741     747      17     732     729
     735      21     729     735     738      22     852     858     861       2
     846     843     849      84     840     837     843      85     837     843
     846      85     834     831     837      85     831     837     840      85
     828     825     831      85     825     831     834      85     822     825
     828      89     819     816     822      92     813     810     816      95
     810     816     819      97     807     810     813      99     804     798
     807     103     801     798     804       5     801     798     807     103
     795     792     798     107     795     792     852      16     792     798
     801     108     792     798     804     108     789     786     792      21
     786     792     795      22     903     909     912       2     894     897
     900     111     891     888     894     112     885     882     888     114
     882     888     891     116     879     882     885     118     879     897
     900     121     876     870     879     122     873     870     876       5
     873     870     879     122     867     864     870     107     867     864
     903      16     864     870     873     108     864     870     876     108
     861     858     864      21     858     864     867      22     960     966
     969       2     954     948     957       5     951     948     954       5
     951     948     957       5     942     936     945       5     939     936
     942       5     939     936     945       5     933     930     936      26
     933     930     948      26     930     936     939      28     930     936
     942      28     930     936     945      28     930     948     951      28
     930     948     954      28     930     948     957      28     927     921
     930      52     924     921     927      10     924     921     930      52
     921     930     933      53     918     915     921      15     918     915
     960      16     915     921     924      17     915     921     927      17
     912     909     915      21     909     915     918      22    1005    1011
    1014       2     993     987     996       9     990     987     993      10
     990     987     996       9     984     978     987      12     981     978
     984      10     981     978     987      12     978     987     990      12
     978     987     993      12     975     972     978      15     975     972
    1005      16     972     978     981      17     972     978     984      17
     969     966     972      21     966     972     975      22    1047    1053
    1056       2    1041    1038    1044      47    1032    1038    1041       2
    1032    1038    1044       2    1029    1023    1032      48    1026    1023
    1029      10    1026    1023    1032      48    1020    1017    1023      15
    1020    1017    1047      16    1017    1023    1026      17    1017    1023
    1029      17    1014    1011    1017      21    1011    1017    1020      22
    1092    1098    1101       2    1080    1074    1083       9    1077    1074
    1080      10    1077    1074    1083       9    1071    1065    1074      12
    1068    1065    1071      10    1068    1065    1074      12    1065    1074
    1077      12    1065    1074    1080      12    1062    1059    1065      15
    1062    1059    1092      16    1059    1065    1068      17    1059    1065
    1071      17    1056    1053    1059      21    1053    1059    1062      22
    1140    1146    1149       2    1134    1128    1137       5    1131    1128
    1134       5    1131    1128    1137       5    1122    1116    1125       5
    1119    1116    1122       5    1119    1116    1125       5    1113    1110
    1116      26    1113    1110    1128      26    1110    1116    1119      28
    1110    1116    1122      28    1110    1116    1125      28    1110    1128
    1131      28    1110    1128    1134      28    1110    1128    1137      28
    1107    1104    1110      29    1107    1104    1140      16    1104    1110
    1113      30    1101    1098    1104      21    1098    1104    1107      22
    1170    1176    1179       2    1164    1158    1167       5    1161    1158
    1164       5    1161    1158    1167       5    1155    1152    1158     107
    1155    1152    1170      16    1152    1158    1161     108    1152    1158
    1164     108    1152    1158    1167     108    1149    1146    1152      21
    1146    1152    1155      22    1242    1248    1251       2    1236    1233
    1239     127    1227    1224    1230     127    1221    1224    1227     129
    1221    1224    1230     129    1221    1233    1236     129    1221    1233
    1239     129    1218    1215    1221     129    1212    1206    1215     130
    1209    1206    1212     131    1209    1206    1215     130    1206    1215
    1218     132    1203    1197    1206      37    1200    1197    1203      38
    1200    1197    1206      37    1197    1206    1209     134    1197    1206
    1212     134    1194    1188    1197      37    1191    1188    1194      38
    1191    1188    1197      37    1188    1197    1200      37    1188    1197
    1203      37    1185    1182    1188      43    1185    1182    1242      16
    1182    1188    1191      44    1182    1188    1194      44    1179    1176
    1182      21    1176    1182    1185      22    1299    1305    1308       2
    1293    1287    1296       5    1290    1287    1293       5    1290    1287
    1296       5    1281    1275    1284       5    1278    1275    1281       5
    1278    1275    1284       5    1272    1269    1275      26    1272    1269
    1287      26    1269    1275    1278      28    1269    1275    1281      28
    1269    1275    1284      28    1269    1287    1290      28    1269    1287
    1293      28    1269    1287    1296      28    1266    1260    1269      52
    1263    1260    1266      10    1263    1260    1269      52    1260    1269
    1272      53    1257    1254    1260      15    1257    1254    1299      16
    1254    1260    1263      17    1254    1260    1266      17    1251    1248
    1254      21    1248    1254    1257      22    1344    1350    1353       2
    1332    1326    1335       9    1329    1326    1332      10    1329    1326
    1335       9    1323    1317    1326      12    1320    1317    1323      10
    1320    1317    1326      12    1317    1326    1329      12    1317    1326
    1332      12    1314    1311    1317      15    1314    1311    1344      16
    1311    1317    1320      17    1311    1317    1323      17    1308    1305
    1311      21    1305    1311    1314      22    1410    1416    1419       2
    1404    1398    1407      33    1401    1398    1404      33    1401    1398
    1407      33    1395    1389    1398      34    1392    1389    1395      35
    1392    1389    1398      34    1389    1398    1401      36    1389    1398
    1404      36    1389    1398    1407      36    1386    1380    1389      37
    1383    1380    1386      38    1383    1380    1389      37    1380    1389
    1392      39    1380    1389    1395      39    1377    1371    1380      37
    1374    1371    1377      38    1374    1371    1380      37    1371    1380
    1383      37    1371    1380    1386      37    1368    1362    1371      37
    1365    1362    1368      38    1365    1362    1371      37    1362    1371
    1374      37    1362    1371    1377      37    1359    1356    1362      43
    1359    1356    1410      16    1356    1362    1365      44    1356    1362
    1368      44    1353    1350    1356      21    1350    1356    1359      22
    1455    1461    1464       2    1443    1437    1446       9    1440    1437
    1443      10    1440    1437    1446       9    1434    1428    1437      12
    1431    1428    1434      10    1431    1428    1437      12    1428    1437
    1440      12    1428    1437    1443      12    1425    1422    1428      15
    1425    1422    1455      16    1422    1428    1431      17    1422    1428
    1434      17    1419    1416    1422      21    1416    1422    1425      22
    1497    1503    1506       2    1491    1488    1494      47    1482    1488
    1491       2    1482    1488    1494       2    1479    1473    1482      48
    1476    1473    1479      10    1476    1473    1482      48    1470    1467
    1473      15    1470    1467    1497      16    1467    1473    1476      17
    1467    1473    1479      17    1464    1461    1467      21    1461    1467
    1470      22    1527    1533    1536       2    1521    1515    1524       5
    1518    1515    1521       5    1518    1515    1524       5    1512    1509
    1515     107    1512    1509    1527      16    1509    1515    1518     108
    1509    1515    1521     108    1509    1515    1524     108    1506    1503
    1509      21    1503    1509    1512      22    1572    1578    1581       2
    1560    1554    1563       9    1557    1554    1560      10    1557    1554
    1563       9    1551    1545    1554      12    1548    1545    1551      10
    1548    1545    1554      12    1545    1554    1557      12    1545    1554
    1560      12    1542    1539    1545      15    1542    1539    1572      16
    1539    1545    1548      17    1539    1545    1551      17    1536    1533
    1539      21    1533    1539    1542      22    1602    1608    1611       2
    1596    1590    1599     137    1593    1590    1596      80    1593    1590
    1599     137    1587    1584    1590      15    1587    1584    1602      16
    1584    1590    1593      82    1584    1590    1596      82    1581    1578
    1584      21    1578    1584    1587      22    1647    1653    1656       2
    1635    1629    1638       9    1632    1629    1635      10    1632    1629
    1638       9    1626    1620    1629      12    1623    1620    1626      10
    1623    1620    1629      12    1620    1629    1632      12    1620    1629
    1635      12    1617    1614    1620      15    1617    1614    1647      16
    1614    1620    1623      17    1614    1620    1626      17    1611    1608
    1614      21    1608    1614    1617      22    1677    1683    1686       2
    1677    1683    1689       2    1671    1665    1674       5    1668    1665
    1671       5    1668    1665    1674       5    1662    1659    1665     107
    1662    1659    1677      16    1659    1665    1668     108    1659    1665
    1671     108    1659    1665    1674     108    1656    1653    1659      21
    1653    1659    1662      22    1686    1683    1689      47    1704    1710
    1713       2    1701    1695    1704       4    1698    1695    1701       5
    1698    1695    1704       4    1692    1695    1698       5    1692    1695
    1701       5    1692    1695    1704       4    1770    1776    1779       2
    1764    1758    1767      33    1761    1758    1764      33    1761    1758
    1767      33    1755    1749    1758      34    1752    1749    1755      35
    1752    1749    1758      34    1749    1758    1761      36    1749    1758
    1764      36    1749    1758    1767      36    1746    1740    1749      37
    1743    1740    1746      38    1743    1740    1749      37    1740    1749
    1752      39    1740    1749    1755      39    1737    1731    1740      37
    1734    1731    1737      38    1734    1731    1740      37    1731    1740
    1743      37    1731    1740    1746      37    1728    1722    1731      37
    1725    1722    1728      38    1725    1722    1731      37    1722    1731
    1734      37    1722    1731    1737      37    1719    1716    1722      43
    1719    1716    1770      16    1716    1722    1725      44    1716    1722
    1728      44    1713    1710    1716      21    1710    1716    1719      22
    1818    1824    1827       2    1812    1806    1815       5    1809    1806
    1812       5    1809    1806    1815       5    1800    1794    1803       5
    1797    1794    1800       5    1797    1794    1803       5    1791    1788
    1794      26    1791    1788    1806      26    1788    1794    1797      28
    1788    1794    1800      28    1788    1794    1803      28    1788    1806
    1809      28    1788    1806    1812      28    1788    1806    1815      28
    1785    1782    1788      29    1785    1782    1818      16    1782    1788
    1791      30    1779    1776    1782      21    1776    1782    1785      22
    1884    1890    1893       2    1878    1872    1881      33    1875    1872
    1878      33    1875    1872    1881      33    1869    1863    1872      34
    1866    1863    1869      35    1866    1863    1872      34    1863    1872
    1875      36    1863    1872    1878      36    1863    1872    1881      36
    1860    1854    1863      37    1857    1854    1860      38    1857    1854
    1863      37    1854    1863    1866      39    1854    1863    1869      39
    1851    1845    1854      37    1848    1845    1851      38    1848    1845
    1854      37    1845    1854    1857      37    1845    1854    1860      37
    1842    1836    1845      37    1839    1836    1842      38    1839    1836
    1845      37    1836    1845    1848      37    1836    1845    1851      37
    1833    1830    1836      43    1833    1830    1884      16    1830    1836
    1839      44    1830    1836    1842      44    1827    1824    1830      21
    1824    1830    1833      22    1935    1941    1944       2    1929    1926
    1932      47    1920    1926    1929       2    1920    1926    1932       2
    1917    1911    1920      48    1914    1911    1917      10    1914    1911
    1920      48    1908    1902    1911      12    1905    1902    1908      10
    1905    1902    1911      12    1902    1911    1914      12    1902    1911
    1917      12    1899    1896    1902      15    1899    1896    1935      16
    1896    1902    1905      17    1896    1902    1908      17    1893    1890
    1896      21    1890    1896    1899      22    1992    1998    2001       2
    1986    1980    1989       5    1983    1980    1986       5    1983    1980
    1989       5    1974    1968    1977       5    1971    1968    1974       5
    1971    1968    1977       5    1965    1962    1968      26    1965    1962
    1980      26    1962    1968    1971      28    1962    1968    1974      28
    1962    1968    1977      28    1962    1980    1983      28    1962    1980
    1986      28    1962    1980    1989      28    1959    1953    1962      52
    1956    1953    1959      10    1956    1953    1962      52    1953    1962
    1965      53    1950    1947    1953      15    1950    1947    1992      16
    1947    1953    1956      17    1947    1953    1959      17    1944    1941
    1947      21    1941    1947    1950      22    2058    2064    2067       2
    2052    2046    2055      33    2049    2046    2052      33    2049    2046
    2055      33    2043    2037    2046      34    2040    2037    2043      35
    2040    2037    2046      34    2037    2046    2049      36    2037    2046
    2052      36    2037    2046    2055      36    2034    2028    2037      37
    2031    2028    2034      38    2031    2028    2037      37    2028    2037
    2040      39    2028    2037    2043      39    2025    2019    2028      37
    2022    2019    2025      38    2022    2019    2028      37    2019    2028
    2031      37    2019    2028    2034      37    2016    2010    2019      37
    2013    2010    2016      38    2013    2010    2019      37    2010    2019
    2022      37    2010    2019    2025      37    2007    2004    2010      43
    2007    2004    2058      16    2004    2010    2013      44    2004    2010
    2016      44    2001    1998    2004      21    1998    2004    2007      22
    2088    2094    2097       2    2082    2076    2085       5    2079    2076
    2082       5    2079    2076    2085       5    2073    2070    2076     107
    2073    2070    2088      16    2070    2076    2079     108    2070    2076
    2082     108    2070    2076    2085     108    2067    2064    2070      21
    2064    2070    2073      22    2154    2160    2163       2    2148    2142
    2151      33    2145    2142    2148      33    2145    2142    2151      33
    2139    2133    2142      34    2136    2133    2139      35    2136    2133
    2142      34    2133    2142    2145      36    2133    2142    2148      36
    2133    2142    2151      36    2130    2124    2133      37    2127    2124
    2130      38    2127    2124    2133      37    2124    2133    2136      39
    2124    2133    2139      39    2121    2115    2124      37    2118    2115
    2121      38    2118    2115    2124      37    2115    2124    2127      37
    2115    2124    2130      37    2112    2106    2115      37    2109    2106
    2112      38    2109    2106    2115      37    2106    2115    2118      37
    2106    2115    2121      37    2103    2100    2106      43    2103    2100
    2154      16    2100    2106    2109      44    2100    2106    2112      44
    2097    2094    2100      21    2094    2100    2103      22    2202    2208
    2211       2    2196    2190    2199       5    2193    2190    2196       5
    2193    2190    2199       5    2184    2178    2187       5    2181    2178
    2184       5    2181    2178    2187       5    2175    2172    2178      26
    2175    2172    2190      26    2172    2178    2181      28    2172    2178
    2184      28    2172    2178    2187      28    2172    2190    2193      28
    2172    2190    2196      28    2172    2190    2199      28    2169    2166
    2172      29    2169    2166    2202      16    2166    2172    2175      30
    2163    2160    2166      21    2160    2166    2169      22    2241    2238
    3669      57    2235    2238    2241      61    2232    2226    2235      64
    2229    2226    2232      65    2229    2226    2235      64    2223    2220
    2226      68    2220    2226    2229      70    2220    2226    2232      70
    2214    2220    2223      73    2214    2244    2247       2    2211    2208
    2220      75    2208    2220    2223      77    2283    2289    2292       2
    2271    2265    2274       9    2268    2265    2271      10    2268    2265
    2274       9    2262    2256    2265      12    2259    2256    2262      10
    2259    2256    2265      12    2256    2265    2268      12    2256    2265
    2271      12    2253    2250    2256      15    2253    2250    2283      16
    2250    2256    2259      17    2250    2256    2262      17    2247    2244
    2250      21    2244    2250    2253      22    2340    2346    2349       2
    2334    2328    2337       5    2331    2328    2334       5    2331    2328
    2337       5    2322    2316    2325       5    2319    2316    2322       5
    2319    2316    2325       5    2313    2310    2316      26    2313    2310
    2328      26    2310    2316    2319      28    2310    2316    2322      28
    2310    2316    2325      28    2310    2328    2331      28    2310    2328
    2334      28    2310    2328    2337      28    2307    2301    2310      52
    2304    2301    2307      10    2304    2301    2310      52    2301    2310
    2313      53    2298    2295    2301      15    2298    2295    2340      16
    2295    2301    2304      17    2295    2301    2307      17    2292    2289
    2295      21    2289    2295    2298      22    2406    2412    2415       2
    2400    2394    2403      33    2397    2394    2400      33    2397    2394
    2403      33    2391    2385    2394      34    2388    2385    2391      35
    2388    2385    2394      34    2385    2394    2397      36    2385    2394
    2400      36    2385    2394    2403      36    2382    2376    2385      37
    2379    2376    2382      38    2379    2376    2385      37    2376    2385
    2388      39    2376    2385    2391      39    2373    2367    2376      37
    2370    2367    2373      38    2370    2367    2376      37    2367    2376
    2379      37    2367    2376    2382      37    2364    2358    2367      37
    2361    2358    2364      38    2361    2358    2367      37    2358    2367
    2370      37    2358    2367    2373      37    2355    2352    2358      43
    2355    2352    2406      16    2352    2358    2361      44    2352    2358
    2364      44    2349    2346    2352      21    2346    2352    2355      22
    2439    2445    2448       2    2430    2424    2433      79    2427    2424
    2430      80    2427    2424    2433      79    2424    2433    2436      81
    2421    2418    2424      15    2421    2418    2439      16    2418    2424
    2427      82    2418    2424    2430      82    2415    2412    2418      21
    2412    2418    2421      22    2505    2511    2514       2    2499    2493
    2502      33    2496    2493    2499      33    2496    2493    2502      33
    2490    2484    2493      34    2487    2484    2490      35    2487    2484
    2493      34    2484    2493    2496      36    2484    2493    2499      36
    2484    2493    2502      36    2481    2475    2484      37    2478    2475
    2481      38    2478    2475    2484      37    2475    2484    2487      39
    2475    2484    2490      39    2472    2466    2475      37    2469    2466
    2472      38    2469    2466    2475      37    2466    2475    2478      37
    2466    2475    2481      37    2463    2457    2466      37    2460    2457
    2463      38    2460    2457    2466      37    2457    2466    2469      37
    2457    2466    2472      37    2454    2451    2457      43    2454    2451
    2505      16    2451    2457    2460      44    2451    2457    2463      44
    2448    2445    2451      21    2445    2451    2454      22    2562    2568
    2571       2    2556    2550    2559       5    2553    2550    2556       5
    2553    2550    2559       5    2544    2538    2547       5    2541    2538
    2544       5    2541    2538    2547       5    2535    2532    2538      26
    2535    2532    2550      26    2532    2538    2541      28    2532    2538
    2544      28    2532    2538    2547      28    2532    2550    2553      28
    2532    2550    2556      28    2532    2550    2559      28    2529    2523
    2532      52    2526    2523    2529      10    2526    2523    2532      52
    2523    2532    2535      53    2520    2517    2523      15    2520    2517
    2562      16    2517    2523    2526      17    2517    2523    2529      17
    2514    2511    2517      21    2511    2517    2520      22    2634    2640
    2643       2    2628    2625    2631      84    2622    2619    2625      85
    2619    2625    2628      85    2616    2613    2619      85    2613    2619
    2622      85    2610    2607    2613      85    2607    2613    2616      85
    2604    2607    2610      89    2601    2598    2604      92    2595    2592
    2598      95    2592    2598    2601      97    2589    2592    2595      99
    2586    2580    2589     103    2583    2580    2586       5    2583    2580
    2589     103    2577    2574    2580     107    2577    2574    2634      16
    2574    2580    2583     108    2574    2580    2586     108    2571    2568
    2574      21    2568    2574    2577      22    2685    2691    2694       2
    2676    2679    2682     111    2673    2670    2676     112    2667    2664
    2670     114    2664    2670    2673     116    2661    2664    2667     118
    2661    2679    2682     121    2658    2652    2661     122    2655    2652
    2658       5    2655    2652    2661     122    2649    2646    2652     107
    2649    2646    2685      16    2646    2652    2655     108    2646    2652
    2658     108    2643    2640    2646      21    2640    2646    2649      22
    2742    2748    2751       2    2736    2730    2739       5    2733    2730
    2736       5    2733    2730    2739       5    2724    2718    2727       5
    2721    2718    2724       5    2721    2718    2727       5    2715    2712
    2718      26    2715    2712    2730      26    2712    2718    2721      28
    2712    2718    2724      28    2712    2718    2727      28    2712    2730
    2733      28    2712    2730    2736      28    2712    2730    2739      28
    2709    2703    2712      52    2706    2703    2709      10    2706    2703
    2712      52    2703    2712    2715      53    2700    2697    2703      15
    2700    2697    2742      16    2697    2703    2706      17    2697    2703
    2709      17    2694    2691    2697      21    2691    2697    2700      22
    2808    2814    2817       2    2802    2796    2805      33    2799    2796
    2802      33    2799    2796    2805      33    2793    2787    2796      34
    2790    2787    2793      35    2790    2787    2796      34    2787    2796
    2799      36    2787    2796    2802      36    2787    2796    2805      36
    2784    2778    2787      37    2781    2778    2784      38    2781    2778
    2787      37    2778    2787    2790      39    2778    2787    2793      39
    2775    2769    2778      37    2772    2769    2775      38    2772    2769
    2778      37    2769    2778    2781      37    2769    2778    2784      37
    2766    2760    2769      37    2763    2760    2766      38    2763    2760
    2769      37    2760    2769    2772      37    2760    2769    2775      37
    2757    2754    2760      43    2757    2754    2808      16    2754    2760
    2763      44    2754    2760    2766      44    2751    2748    2754      21
    2748    2754    2757      22    2850    2856    2859       2    2844    2841
    2847      47    2835    2841    2844       2    2835    2841    2847       2
    2832    2826    2835      48    2829    2826    2832      10    2829    2826
    2835      48    2823    2820    2826      15    2823    2820    2850      16
    2820    2826    2829      17    2820    2826    2832      17    2817    2814
    2820      21    2814    2820    2823      22    2916    2922    2925       2
    2910    2904    2913      33    2907    2904    2910      33    2907    2904
    2913      33    2901    2895    2904      34    2898    2895    2901      35
    2898    2895    2904      34    2895    2904    2907      36    2895    2904
    2910      36    2895    2904    2913      36    2892    2886    2895      37
    2889    2886    2892      38    2889    2886    2895      37    2886    2895
    2898      39    2886    2895    2901      39    2883    2877    2886      37
    2880    2877    2883      38    2880    2877    2886      37    2877    2886
    2889      37    2877    2886    2892      37    2874    2868    2877      37
    2871    2868    2874      38    2871    2868    2877      37    2868    2877
    2880      37    2868    2877    2883      37    2865    2862    2868      43
    2865    2862    2916      16    2862    2868    2871      44    2862    2868
    2874      44    2859    2856    2862      21    2856    2862    2865      22
    2964    2970    2973       2    2958    2952    2961       5    2955    2952
    2958       5    2955    2952    2961       5    2946    2940    2949       5
    2943    2940    2946       5    2943    2940    2949       5    2937    2934
    2940      26    2937    2934    2952      26    2934    2940    2943      28
    2934    2940    2946      28    2934    2940    2949      28    2934    2952
    2955      28    2934    2952    2958      28    2934    2952    2961      28
    2931    2928    2934      29    2931    2928    2964      16    2928    2934
    2937      30    2925    2922    2928      21    2922    2928    2931      22
    2994    3000    3003       2    2988    2982    2991       5    2985    2982
    2988       5    2985    2982    2991       5    2979    2976    2982     107
    2979    2976    2994      16    2976    2982    2985     108    2976    2982
    2988     108    2976    2982    2991     108    2973    2970    2976      21
    2970    2976    2979      22    3066    3072    3075       2    3060    3057
    3063     127    3051    3048    3054     127    3045    3048    3051     129
    3045    3048    3054     129    3045    3057    3060     129    3045    3057
    3063     129    3042    3039    3045     129    3036    3030    3039     130
    3033    3030    3036     131    3033    3030    3039     130    3030    3039
    3042     132    3027    3021    3030      37    3024    3021    3027      38
    3024    3021    3030      37    3021    3030    3033     134    3021    3030
    3036     134    3018    3012    3021      37    3015    3012    3018      38
    3015    3012    3021      37    3012    3021    3024      37    3012    3021
    3027      37    3009    3006    3012      43    3009    3006    3066      16
    3006    3012    3015      44    3006    3012    3018      44    3003    3000
    3006      21    3000    3006    3009      22    3123    3129    3132       2
    3117    3111    3120       5    3114    3111    3117       5    3114    3111
    3120       5    3105    3099    3108       5    3102    3099    3105       5
    3102    3099    3108       5    3096    3093    3099      26    3096    3093
    3111      26    3093    3099    3102      28    3093    3099    3105      28
    3093    3099    3108      28    3093    3111    3114      28    3093    3111
    3117      28    3093    3111    3120      28    3090    3084    3093      52
    3087    3084    3090      10    3087    3084    3093      52    3084    3093
    3096      53    3081    3078    3084      15    3081    3078    3123      16
    3078    3084    3087      17    3078    3084    3090      17    3075    3072
    3078      21    3072    3078    3081      22    3189    3195    3198       2
    3183    3177    3186      33    3180    3177    3183      33    3180    3177
    3186      33    3174    3168    3177      34    3171    3168    3174      35
    3171    3168    3177      34    3168    3177    3180      36    3168    3177
    3183      36    3168    3177    3186      36    3165    3159    3168      37
    3162    3159    3165      38    3162    3159    3168      37    3159    3168
    3171      39    3159    3168    3174      39    3156    3150    3159      37
    3153    3150    3156      38    3153    3150    3159      37    3150    3159
    3162      37    3150    3159    3165      37    3147    3141    3150      37
    3144    3141    3147      38    3144    3141    3150      37    3141    3150
    3153      37    3141    3150    3156      37    3138    3135    3141      43
    3138    3135    3189      16    3135    3141    3144      44    3135    3141
    3147      44    3132    3129    3135      21    3129    3135    3138      22
    3255    3261    3264       2    3249    3243    3252      33    3246    3243
    3249      33    3246    3243    3252      33    3240    3234    3243      34
    3237    3234    3240      35    3237    3234    3243      34    3234    3243
    3246      36    3234    3243    3249      36    3234    3243    3252      36
    3231    3225    3234      37    3228    3225    3231      38    3228    3225
    3234      37    3225    3234    3237      39    3225    3234    3240      39
    3222    3216    3225      37    3219    3216    3222      38    3219    3216
    3225      37    3216    3225    3228      37    3216    3225    3231      37
    3213    3207    3216      37    3210    3207    3213      38    3210    3207
    3216      37    3207    3216    3219      37    3207    3216    3222      37
    3204    3201    3207      43    3204    3201    3255      16    3201    3207
    3210      44    3201    3207    3213      44    3198    3195    3201      21
    3195    3201    3204      22    3321    3327    3330       2    3315    3309
    3318      33    3312    3309    3315      33    3312    3309    3318      33
    3306    3300    3309      34    3303    3300    3306      35    3303    3300
    3309      34    3300    3309    3312      36    3300    3309    3315      36
    3300    3309    3318      36    3297    3291    3300      37    3294    3291
    3297      38    3294    3291    3300      37    3291    3300    3303      39
    3291    3300    3306      39    3288    3282    3291      37    3285    3282
    3288      38    3285    3282    3291      37    3282    3291    3294      37
    3282    3291    3297      37    3279    3273    3282      37    3276    3273
    3279      38    3276    3273    3282      37    3273    3282    3285      37
    3273    3282    3288      37    3270    3267    3273      43    3270    3267
    3321      16    3267    3273    3276      44    3267    3273    3279      44
    3264    3261    3267      21    3261    3267    3270      22    3363    3369
    3372       2    3357    3354    3360      47    3348    3354    3357       2
    3348    3354    3360       2    3345    3339    3348      48    3342    3339
    3345      10    3342    3339    3348      48    3336    3333    3339      15
    3336    3333    3363      16    3333    3339    3342      17    3333    3339
    3345      17    3330    3327    3333      21    3327    3333    3336      22
    3393    3399    3402       2    3387    3381    3390       5    3384    3381
    3387       5    3384    3381    3390       5    3378    3375    3381     107
    3378    3375    3393      16    3375    3381    3384     108    3375    3381
    3387     108    3375    3381    3390     108    3372    3369    3375      21
    3369    3375    3378      22    3438    3444    3447       2    3426    3420
    3429       9    3423    3420    3426      10    3423    3420    3429       9
    3417    3411    3420      12    3414    3411    3417      10    3414    3411
    3420      12    3411    3420    3423      12    3411    3420    3426      12
    3408    3405    3411      15    3408    3405    3438      16    3405    3411
    3414      17    3405    3411    3417      17    3402    3399    3405      21
    3399    3405    3408      22    3468    3474    3477       2    3462    3456
    3465     137    3459    3456    3462      80    3459    3456    3465     137
    3453    3450    3456      15    3453    3450    3468      16    3450    3456
    3459      82    3450    3456    3462      82    3447    3444    3450      21
    3444    3450    3453      22    3534    3540    3543       2    3528    3522
    3531      33    3525    3522    3528      33    3525    3522    3531      33
    3519    3513    3522      34    3516    3513    3519      35    3516    3513
    3522      34    3513    3522    3525      36    3513    3522    3528      36
    3513    3522    3531      36    3510    3504    3513      37    3507    3504
    3510      38    3507    3504    3513      37    3504    3513    3516      39
    3504    3513    3519      39    3501    3495    3504      37    3498    3495
    3501      38    3498    3495    3504      37    3495    3504    3507      37
    3495    3504    3510      37    3492    3486    3495      37    3489    3486
    3492      38    3489    3486    3495      37    3486    3495    3498      37
    3486    3495    3501      37    3483    3480    3486      43    3483    3480
    3534      16    3480    3486    3489      44    3480    3486    3492      44
    3477    3474    3480      21    3474    3480    3483      22    3564    3570
    3573       2    3564    3570    3576       2    3558    3552    3561       5
    3555    3552    3558       5    3555    3552    3561       5    3549    3546
    3552     107    3549    3546    3564      16    3546    3552    3555     108
    3546    3552    3558     108    3546    3552    3561     108    3543    3540
    3546      21    3540    3546    3549      22    3573    3570    3576      47
    3666    3660    3669     144    3663    3660    3666     145    3663    3660
    3669     144    3657    3651    3660     147    3654    3651    3657     145
    3654    3651    3660     147    3651    3660    3663     147    3651    3660
    3666     147    3648    3651    3654     149    3648    3651    3657     149
    3645    3639    3648     149    3642    3639    3645     145    3642    3639
    3648     149    3636    3630    3639     147    3633    3630    3636     145
    3633    3630    3639     147    3630    3639    3642     147    3630    3639
    3645     147    3627    3630    3633     149    3627    3630    3636     149
    3624    3618    3627     149    3621    3618    3624     145    3621    3618
    3627     149    3615    3609    3618     147    3612    3609    3615     145
    3612    3609    3618     147    3609    3618    3621     147    3609    3618
    3624     147    3606    3609    3612     149    3606    3609    3615     149
    3603    3597    3606     149    3600    3597    3603     145    3600    3597
    3606     149    3594    3588    3597     147    3591    3588    3594     145
    3591    3588    3597     147    3588    3597    3600     147    3588    3597
    3603     147    3585    3588    3591     144    3585    3588    3594     144
%FLAG ANGLES_WITHOUT_HYDROGEN                                                   
%FORMAT(10I8)                                                                   
      15      12      18       1      12      18      24       3       3      12
      15       6       3      12      18       7      60      57      63       1
      57      63      69       3      51      48      54       8      39      48
      51      11      39      48      54      11      30      24      57      13
      30      39      48      14      24      30      39      18      24      57
      60      19      24      57      63      20      18      24      30      23
      18      24      57      24     108     105     111       1     105     111
     117       3      81      75      93      25      75      69     105      27
      69      75      81      31      69      75      93      31      69     105
     108      19      69     105     111      20      63      69      75      32
      63      69     105      24     174     171     177       1     171     177
     183       3     141     150     159      40     132     141     150      41
     123     117     171      42     123     132     141      41     117     123
     132      45     117     171     174      19     117     171     177      20
     111     117     123      46     111     117     171      24     225     222
     228       1     222     228     234       3     210     207     213       1
     198     207     210      49     198     207     213      50     189     183
     222      13     189     198     207      51     183     189     198      18
     183     222     225      19     183     222     228      20     177     183
     189      23     177     183     222      24     282     279     285       1
     279     285     291       3     255     249     267      25     240     234
     279      13     240     249     255      54     240     249     267      54
     234     240     249      55     234     279     282      19     234     279
     285      20     228     234     240      23     228     234     279      24
     327     324     330       1     324     330     342      56     318     315
     321       8     306     315     318      11     306     315     321      11
     297     291     324      13     297     306     315      14     291     297
     306      18     291     324     327      19     291     324     330      20
     285     291     297      23     285     291     324      24     360     357
    3579      58     360    3585    3582      59     360    3585    3588      60
     357     360    3585      62     357    3579    3582      63     348     357
     360      66     348     357    3579      67     342     336     366      69
     342     348     357      71     339     336     342      72     339     336
     366       1     336     342     348      74     336     366     372       3
     330     342     336      76     330     342     348      78     408     405
     411       1     405     411     417       3     399     396     402       8
     387     396     399      11     387     396     402      11     378     372
     405      13     378     387     396      14     372     378     387      18
     372     405     408      19     372     405     411      20     366     372
     378      23     366     372     405      24     456     453     459       1
     453     459     465       3     429     423     441      25     423     417
     453      27     417     423     429      31     417     423     441      31
     417     453     456      19     417     453     459      20     411     417
     423      32     411     417     453      24     501     498     504       1
     498     504     510       3     492     489     495       8     480     489
     492      11     480     489     495      11     471     465     498      13
     471     480     489      14     465     471     480      18     465     498
     501      19     465     498     504      20     459     465     471      23
     459     465     498      24     546     543     549       1     543     549
     555       3     537     534     540       8     525     534     537      11
     525     534     540      11     516     510     543      13     516     525
     534      14     510     516     525      18     510     543     546      19
     510     543     549      20     504     510     516      23     504     510
     543      24     603     600     606       1     600     606     612       3
     576     570     588      25     561     555     600      13     561     570
     576      54     561     570     588      54     555     561     570      55
     555     600     603      19     555     600     606      20     549     555
     561      23     549     555     600      24     648     645     651       1
     645     651     657       3     639     636     642       8     627     636
     639      11     627     636     642      11     618     612     645      13
     618     627     636      14     612     618     627      18     612     645
     648      19     612     645     651      20     606     612     618      23
     606     612     645      24     681     678     684       1     678     684
     690       3     663     657     678      13     657     663     672      83
     657     678     681      19     657     678     684      20     651     657
     663      23     651     657     678      24     726     723     729       1
     723     729     735       3     717     714     720       8     705     714
     717      11     705     714     720      11     696     690     723      13
     696     705     714      14     690     696     705      18     690     723
     726      19     690     723     729      20     684     690     696      23
     684     690     723      24     783     780     786       1     780     786
     792       3     756     750     768      25     741     735     780      13
     741     750     756      54     741     750     768      54     735     741
     750      55     735     780     783      19     735     780     786      20
     729     735     741      23     729     735     780      24     855     852
     858       1     852     858     864       3     837     843     849      86
     831     837     843      87     825     822     849      88     825     831
     837      87     822     825     831      90     822     849     843      91
     816     822     825      93     816     822     849      94     810     807
     849      96     810     816     822      98     807     810     816     100
     807     849     822     101     807     849     843     102     798     792
     852     104     798     807     810     105     798     807     849     106
     792     798     807     109     792     852     855      19     792     852
     858      20     786     792     798     110     786     792     852      24
     906     903     909       1     903     909     915       3     888     894
     897     113     882     879     897     115     882     888     894     117
     879     882     888     119     879     897     894     120     870     864
     903     104     870     879     882     123     870     879     897     124
     864     870     879     125     864     903     906      19     864     903
     909      20     858     864     870     110     858     864     903      24
     963     960     966       1     960     966     972       3     936     930
     948      25     921     915     960      13     921     930     936      54
     921     930     948      54     915     921     930      55     915     960
     963      19     915     960     966      20     909     915     921      23
     909     915     960      24    1008    1005    1011       1    1005    1011
    1017       3     999     996    1002       8     987     996     999      11
     987     996    1002      11     978     972    1005      13     978     987
     996      14     972     978     987      18     972    1005    1008      19
     972    1005    1011      20     966     972     978      23     966     972
    1005      24    1050    1047    1053       1    1047    1053    1059       3
    1035    1032    1038       1    1023    1017    1047      13    1023    1032
    1035      49    1023    1032    1038      50    1017    1023    1032     126
    1017    1047    1050      19    1017    1047    1053      20    1011    1017
    1023      23    1011    1017    1047      24    1095    1092    1098       1
    1092    1098    1104       3    1086    1083    1089       8    1074    1083
    1086      11    1074    1083    1089      11    1065    1059    1092      13
    1065    1074    1083      14    1059    1065    1074      18    1059    1092
    1095      19    1059    1092    1098      20    1053    1059    1065      23
    1053    1059    1092      24    1143    1140    1146       1    1140    1146
    1152       3    1116    1110    1128      25    1110    1104    1140      27
    1104    1110    1116      31    1104    1110    1128      31    1104    1140
    1143      19    1104    1140    1146      20    1098    1104    1110      32
    1098    1104    1140      24    1173    1170    1176       1    1170    1176
    1182       3    1158    1152    1170     104    1152    1170    1173      19
    1152    1170    1176      20    1146    1152    1158     110    1146    1152
    1170      24    1245    1242    1248       1    1242    1248    1254       3
    1224    1221    1233     128    1215    1221    1224     128    1215    1221
    1233     128    1206    1215    1221     133    1197    1206    1215     135
    1188    1182    1242      42    1188    1197    1206      41    1182    1188
    1197      45    1182    1242    1245      19    1182    1242    1248      20
    1176    1182    1188      46    1176    1182    1242      24    1302    1299
    1305       1    1299    1305    1311       3    1275    1269    1287      25
    1260    1254    1299      13    1260    1269    1275      54    1260    1269
    1287      54    1254    1260    1269      55    1254    1299    1302      19
    1254    1299    1305      20    1248    1254    1260      23    1248    1254
    1299      24    1347    1344    1350       1    1344    1350    1356       3
    1338    1335    1341       8    1326    1335    1338      11    1326    1335
    1341      11    1317    1311    1344      13    1317    1326    1335      14
    1311    1317    1326      18    1311    1344    1347      19    1311    1344
    1350      20    1305    1311    1317      23    1305    1311    1344      24
    1413    1410    1416       1    1410    1416    1422       3    1380    1389
    1398      40    1371    1380    1389      41    1362    1356    1410      42
    1362    1371    1380      41    1356    1362    1371      45    1356    1410
    1413      19    1356    1410    1416      20    1350    1356    1362      46
    1350    1356    1410      24    1458    1455    1461       1    1455    1461
    1467       3    1449    1446    1452       8    1437    1446    1449      11
    1437    1446    1452      11    1428    1422    1455      13    1428    1437
    1446      14    1422    1428    1437      18    1422    1455    1458      19
    1422    1455    1461      20    1416    1422    1428      23    1416    1422
    1455      24    1500    1497    1503       1    1497    1503    1509       3
    1485    1482    1488       1    1473    1467    1497      13    1473    1482
    1485      49    1473    1482    1488      50    1467    1473    1482     126
    1467    1497    1500      19    1467    1497    1503      20    1461    1467
    1473      23    1461    1467    1497      24    1530    1527    1533       1
    1527    1533    1539       3    1515    1509    1527     104    1509    1527
    1530      19    1509    1527    1533      20    1503    1509    1515     110
    1503    1509    1527      24    1575    1572    1578       1    1572    1578
    1584       3    1566    1563    1569       8    1554    1563    1566      11
    1554    1563    1569      11    1545    1539    1572      13    1545    1554
    1563      14    1539    1545    1554      18    1539    1572    1575      19
    1539    1572    1578      20    1533    1539    1545      23    1533    1539
    1572      24    1605    1602    1608       1    1602    1608    1614       3
    1599    3465    3456     136    1590    1584    1602      13    1590    1599
    3465     136    1584    1590    1599     138    1584    1602    1605      19
    1584    1602    1608      20    1578    1584    1590      23    1578    1584
    1602      24    1650    1647    1653       1    1647    1653    1659       3
    1641    1638    1644       8    1629    1638    1641      11    1629    1638
    1644      11    1620    1614    1647      13    1620    1629    1638      14
    1614    1620    1629      18    1614    1647    1650      19    1614    1647
    1653      20    1608    1614    1620      23    1608    1614    1647      24
    1680    1677    1683       1    1665    1659    1677     104    1659    1677
    1680      19    1659    1677    1683      20    1653    1659    1665     110
    1653    1659    1677      24    1707    1704    1710       1    1704    1710
    1716       3    1695    1704    1707       6    1695    1704    1710       7
    1773    1770    1776       1    1770    1776    1782       3    1740    1749
    1758      40    1731    1740    1749      41    1722    1716    1770      42
    1722    1731    1740      41    1716    1722    1731      45    1716    1770
    1773      19    1716    1770    1776      20    1710    1716    1722      46
    1710    1716    1770      24    1821    1818    1824       1    1818    1824
    1830       3    1794    1788    1806      25    1788    1782    1818      27
    1782    1788    1794      31    1782    1788    1806      31    1782    1818
    1821      19    1782    1818    1824      20    1776    1782    1788      32
    1776    1782    1818      24    1887    1884    1890       1    1884    1890
    1896       3    1854    1863    1872      40    1845    1854    1863      41
    1836    1830    1884      42    1836    1845    1854      41    1830    1836
    1845      45    1830    1884    1887      19    1830    1884    1890      20
    1824    1830    1836      46    1824    1830    1884      24    1938    1935
    1941       1    1935    1941    1947       3    1923    1920    1926       1
    1911    1920    1923      49    1911    1920    1926      50    1902    1896
    1935      13    1902    1911    1920      51    1896    1902    1911      18
    1896    1935    1938      19    1896    1935    1941      20    1890    1896
    1902      23    1890    1896    1935      24    1995    1992    1998       1
    1992    1998    2004       3    1968    1962    1980      25    1953    1947
    1992      13    1953    1962    1968      54    1953    1962    1980      54
    1947    1953    1962      55    1947    1992    1995      19    1947    1992
    1998      20    1941    1947    1953      23    1941    1947    1992      24
    2061    2058    2064       1    2058    2064    2070       3    2028    2037
    2046      40    2019    2028    2037      41    2010    2004    2058      42
    2010    2019    2028      41    2004    2010    2019      45    2004    2058
    2061      19    2004    2058    2064      20    1998    2004    2010      46
    1998    2004    2058      24    2091    2088    2094       1    2088    2094
    2100       3    2076    2070    2088     104    2070    2088    2091      19
    2070    2088    2094      20    2064    2070    2076     110    2064    2070
    2088      24    2157    2154    2160       1    2154    2160    2166       3
    2124    2133    2142      40    2115    2124    2133      41    2106    2100
    2154      42    2106    2115    2124      41    2100    2106    2115      45
    2100    2154    2157      19    2100    2154    2160      20    2094    2100
    2106      46    2094    2100    2154      24    2205    2202    2208       1
    2202    2208    2220      56    2178    2172    2190      25    2172    2166
    2202      27    2166    2172    2178      31    2166    2172    2190      31
    2166    2202    2205      19    2166    2202    2208      20    2160    2166
    2172      32    2160    2166    2202      24    2238    2235    3675     139
    2238    3669    3660      60    2238    3669    3672     140    2235    2238
    3669      62    2235    3675    3672     141    2226    2235    2238      66
    2226    2235    3675     142    2220    2214    2244      69    2220    2226
    2235      71    2217    2214    2220      72    2217    2214    2244       1
    2214    2220    2226      74    2214    2244    2250       3    2208    2220
    2214      76    2208    2220    2226      78    2286    2283    2289       1
    2283    2289    2295       3    2277    2274    2280       8    2265    2274
    2277      11    2265    2274    2280      11    2256    2250    2283      13
    2256    2265    2274      14    2250    2256    2265      18    2250    2283
    2286      19    2250    2283    2289      20    2244    2250    2256      23
    2244    2250    2283      24    2343    2340    2346       1    2340    2346
    2352       3    2316    2310    2328      25    2301    2295    2340      13
    2301    2310    2316      54    2301    2310    2328      54    2295    2301
    2310      55    2295    2340    2343      19    2295    2340    2346      20
    2289    2295    2301      23    2289    2295    2340      24    2409    2406
    2412       1    2406    2412    2418       3    2376    2385    2394      40
    2367    2376    2385      41    2358    2352    2406      42    2358    2367
    2376      41    2352    2358    2367      45    2352    2406    2409      19
    2352    2406    2412      20    2346    2352    2358      46    2346    2352
    2406      24    2442    2439    2445       1    2439    2445    2451       3
    2424    2418    2439      13    2418    2424    2433      83    2418    2439
    2442      19    2418    2439    2445      20    2412    2418    2424      23
    2412    2418    2439      24    2508    2505    2511       1    2505    2511
    2517       3    2475    2484    2493      40    2466    2475    2484      41
    2457    2451    2505      42    2457    2466    2475      41    2451    2457
    2466      45    2451    2505    2508      19    2451    2505    2511      20
    2445    2451    2457      46    2445    2451    2505      24    2565    2562
    2568       1    2562    2568    2574       3    2538    2532    2550      25
    2523    2517    2562      13    2523    2532    2538      54    2523    2532
    2550      54    2517    2523    2532      55    2517    2562    2565      19
    2517    2562    2568      20    2511    2517    2523      23    2511    2517
    2562      24    2637    2634    2640       1    2634    2640    2646       3
    2619    2625    2631      86    2613    2619    2625      87    2607    2604
    2631      88    2607    2613    2619      87    2604    2607    2613      90
    2604    2631    2625      91    2598    2604    2607      93    2598    2604
    2631      94    2592    2589    2631      96    2592    2598    2604      98
    2589    2592    2598     100    2589    2631    2604     101    2589    2631
    2625     102    2580    2574    2634     104    2580    2589    2592     105
    2580    2589    2631     106    2574    2580    2589     109    2574    2634
    2637      19    2574    2634    2640      20    2568    2574    2580     110
    2568    2574    2634      24    2688    2685    2691       1    2685    2691
    2697       3    2670    2676    2679     113    2664    2661    2679     115
    2664    2670    2676     117    2661    2664    2670     119    2661    2679
    2676     120    2652    2646    2685     104    2652    2661    2664     123
    2652    2661    2679     124    2646    2652    2661     125    2646    2685
    2688      19    2646    2685    2691      20    2640    2646    2652     110
    2640    2646    2685      24    2745    2742    2748       1    2742    2748
    2754       3    2718    2712    2730      25    2703    2697    2742      13
    2703    2712    2718      54    2703    2712    2730      54    2697    2703
    2712      55    2697    2742    2745      19    2697    2742    2748      20
    2691    2697    2703      23    2691    2697    2742      24    2811    2808
    2814       1    2808    2814    2820       3    2778    2787    2796      40
    2769    2778    2787      41    2760    2754    2808      42    2760    2769
    2778      41    2754    2760    2769      45    2754    2808    2811      19
    2754    2808    2814      20    2748    2754    2760      46    2748    2754
    2808      24    2853    2850    2856       1    2850    2856    2862       3
    2838    2835    2841       1    2826    2820    2850      13    2826    2835
    2838      49    2826    2835    2841      50    2820    2826    2835     126
    2820    2850    2853      19    2820    2850    2856      20    2814    2820
    2826      23    2814    2820    2850      24    2919    2916    2922       1
    2916    2922    2928       3    2886    2895    2904      40    2877    2886
    2895      41    2868    2862    2916      42    2868    2877    2886      41
    2862    2868    2877      45    2862    2916    2919      19    2862    2916
    2922      20    2856    2862    2868      46    2856    2862    2916      24
    2967    2964    2970       1    2964    2970    2976       3    2940    2934
    2952      25    2934    2928    2964      27    2928    2934    2940      31
    2928    2934    2952      31    2928    2964    2967      19    2928    2964
    2970      20    2922    2928    2934      32    2922    2928    2964      24
    2997    2994    3000       1    2994    3000    3006       3    2982    2976
    2994     104    2976    2994    2997      19    2976    2994    3000      20
    2970    2976    2982     110    2970    2976    2994      24    3069    3066
    3072       1    3066    3072    3078       3    3048    3045    3057     128
    3039    3045    3048     128    3039    3045    3057     128    3030    3039
    3045     133    3021    3030    3039     135    3012    3006    3066      42
    3012    3021    3030      41    3006    3012    3021      45    3006    3066
    3069      19    3006    3066    3072      20    3000    3006    3012      46
    3000    3006    3066      24    3126    3123    3129       1    3123    3129
    3135       3    3099    3093    3111      25    3084    3078    3123      13
    3084    3093    3099      54    3084    3093    3111      54    3078    3084
    3093      55    3078    3123    3126      19    3078    3123    3129      20
    3072    3078    3084      23    3072    3078    3123      24    3192    3189
    3195       1    3189    3195    3201       3    3159    3168    3177      40
    3150    3159    3168      41    3141    3135    3189      42    3141    3150
    3159      41    3135    3141    3150      45    3135    3189    3192      19
    3135    3189    3195      20    3129    3135    3141      46    3129    3135
    3189      24    3258    3255    3261       1    3255    3261    3267       3
    3225    3234    3243      40    3216    3225    3234      41    3207    3201
    3255      42    3207    3216    3225      41    3201    3207    3216      45
    3201    3255    3258      19    3201    3255    3261      20    3195    3201
    3207      46    3195    3201    3255      24    3324    3321    3327       1
    3321    3327    3333       3    3291    3300    3309      40    3282    3291
    3300      41    3273    3267    3321      42    3273    3282    3291      41
    3267    3273    3282      45    3267    3321    3324      19    3267    3321
    3327      20    3261    3267    3273      46    3261    3267    3321      24
    3366    3363    3369       1    3363    3369    3375       3    3351    3348
    3354       1    3339    3333    3363      13    3339    3348    3351      49
    3339    3348    3354      50    3333    3339    3348     126    3333    3363
    3366      19    3333    3363    3369      20    3327    3333    3339      23
    3327    3333    3363      24    3396    3393    3399       1    3393    3399
    3405       3    3381    3375    3393     104    3375    3393    3396      19
    3375    3393    3399      20    3369    3375    3381     110    3369    3375
    3393      24    3441    3438    3444       1    3438    3444    3450       3
    3432    3429    3435       8    3420    3429    3432      11    3420    3429
    3435      11    3411    3405    3438      13    3411    3420    3429      14
    3405    3411    3420      18    3405    3438    3441      19    3405    3438
    3444      20    3399    3405    3411      23    3399    3405    3438      24
    3471    3468    3474       1    3468    3474    3480       3    3456    3450
    3468      13    3450    3456    3465     138    3450    3468    3471      19
    3450    3468    3474      20    3444    3450    3456      23    3444    3450
    3468      24    3537    3534    3540       1    3534    3540    3546       3
    3504    3513    3522      40    3495    3504    3513      41    3486    3480
    3534      42    3486    3495    3504      41    3480    3486    3495      45
    3480    3534    3537      19    3480    3534    3540      20    3474    3480
    3486      46    3474    3480    3534      24    3567    3564    3570       1
    3552    3546    3564     104    3546    3564    3567      19    3546    3564
    3570      20    3540    3546    3552     110    3540    3546    3564      24
    3669    3672    3675     143    3660    3669    3672     146    3651    3660
    3669     148    3648    3651    3660     150    3639    3648    3651     151
    3630    3639    3648     150    3627    3630    3639     150    3618    3627
    3630     151    3609    3618    3627     150    3606    3609    3618     150
    3597    3606    3609     151    3588    3597    3606     150    3585    3588
    3597     148    3582    3585    3588     152    3579    3582    3585     153
%FLAG DIHEDRALS_INC_HYDROGEN                                                    
%FORMAT(10I8)                                                                   
      15      12      18      21       1      15      12     -18      21       2
      12      18      24      27       3       9       3      12      15       7
       9       3     -12      15       3       9       3     -12      15       8
       9       3      12      18       3       6       3      12      15       7
       6       3     -12      15       3       6       3     -12      15       8
       6       3      12      18       3       3      12      18      21       2
       0       3      12      15       7       0       3     -12      15       3
       0       3     -12      15       8       0       3      12      18       3
      60      57      63      66       1      60      57     -63      66       2
      57      63      69      72       3      45      39      48      51       3
      45      39      48      54       3      42      39      48      51       3
      42      39      48      54       3      36      30      24      57      13
      36      30      39      42      14      36      30      39      45      14
      36      30      39      48      13      33      30      24      57      13
      33      30      39      42      14      33      30      39      45      14
      33      30      39      48      13      27      24      30      33      13
      27      24      30      36      13      27      24      30      39      13
      27      24      57      60       4      27      24     -57      60       3
      27      24     -57      60      17      27      24      57      63       3
      24      30      39      42      18      24      30      39      45      18
      24      57      63      66       2      21      18      24      27       3
      21      18      24      30       3      21      18      24      57       3
      18      24      30      33      13      18      24      30      36      13
     108     105     111     114       1     108     105    -111     114       2
     105     111     117     120       3      90      81      75      93      18
      87      81      75      93      18      84      81      75      93      18
      81      75      93      96      18      81      75      93      99      18
      81      75      93     102      18      78      75      69     105      13
      78      75      81      84      14      78      75      81      87      14
      78      75      81      90      14      78      75      93      96      14
      78      75      93      99      14      78      75      93     102      14
      72      69      75      78      13      72      69      75      81      13
      72      69      75      93      13      72      69     105     108       4
      72      69    -105     108       3      72      69    -105     108      17
      72      69     105     111       3      69      75      81      84      18
      69      75      81      87      18      69      75      81      90      18
      69      75      93      96      18      69      75      93      99      18
      69      75      93     102      18      69     105     111     114       2
      66      63      69      72       3      66      63      69      75       3
      66      63      69     105       3      63      69      75      78      13
     174     171     177     180       1     174     171    -177     180       2
     171     177     183     186       3     156     150     159     162      13
     156     150     159     165      13     156     150     159     168      13
     153     150     159     162      13     153     150     159     165      13
     153     150     159     168      13     147     141     150     153      13
     147     141     150     156      13     147     141     150     159      13
     144     141     150     153      13     144     141     150     156      13
     144     141     150     159      13     141     150     159     162      13
     141     150     159     165      13     141     150     159     168      13
     138     132     141     144      14     138     132     141     147      14
     138     132     141     150      18     135     132     141     144      14
     135     132     141     147      14     135     132     141     150      18
     132     141     150     153      13     132     141     150     156      13
     129     123     117     171      13     129     123     132     135      14
     129     123     132     138      14     129     123     132     141      18
     126     123     117     171      13     126     123     132     135      14
     126     123     132     138      14     126     123     132     141      18
     123     132     141     144      18     123     132     141     147      18
     120     117     123     126      13     120     117     123     129      13
     120     117     123     132      13     120     117     171     174       4
     120     117    -171     174       3     120     117    -171     174      17
     120     117     171     177       3     117     123     132     135      18
     117     123     132     138      18     117     171     177     180       2
     114     111     117     120       3     114     111     117     123       3
     114     111     117     171       3     111     117     123     126      13
     111     117     123     129      13     225     222     228     231       1
     225     222    -228     231       2     222     228     234     237       3
     210     207     213     216       1     210     207    -213     216       2
     210     207     213     219       1     210     207    -213     219       2
     204     198     207     210       7     204     198    -207     210       3
     204     198    -207     210       8     204     198     207     213       3
     201     198     207     210       7     201     198    -207     210       3
     201     198    -207     210       8     201     198     207     213       3
     198     207     213     216       2     198     207     213     219       2
     195     189     183     222      13     195     189     198     201      14
     195     189     198     204      14     195     189     198     207      13
     192     189     183     222      13     192     189     198     201      14
     192     189     198     204      14     192     189     198     207      13
     186     183     189     192      13     186     183     189     195      13
     186     183     189     198      13     186     183     222     225       4
     186     183    -222     225       3     186     183    -222     225      17
     186     183     222     228       3     183     189     198     201      18
     183     189     198     204      18     183     222     228     231       2
     180     177     183     186       3     180     177     183     189       3
     180     177     183     222       3     177     183     189     192      13
     177     183     189     195      13     282     279     285     288       1
     282     279    -285     288       2     279     285     291     294       3
     264     255     249     267      18     261     255     249     267      18
     258     255     249     267      18     255     249     267     270      18
     255     249     267     273      18     255     249     267     276      18
     252     249     255     258      14     252     249     255     261      14
     252     249     255     264      14     252     249     267     270      14
     252     249     267     273      14     252     249     267     276      14
     246     240     234     279      13     246     240     249     252      14
     246     240     249     255      18     246     240     249     267      18
     243     240     234     279      13     243     240     249     252      14
     243     240     249     255      18     243     240     249     267      18
     240     249     255     258      18     240     249     255     261      18
     240     249     255     264      18     240     249     267     270      18
     240     249     267     273      18     240     249     267     276      18
     237     234     240     243      13     237     234     240     246      13
     237     234     240     249      13     237     234     279     282       4
     237     234    -279     282       3     237     234    -279     282      17
     237     234     279     285       3     234     240     249     252      18
     234     279     285     288       2     231     228     234     237       3
     231     228     234     240       3     231     228     234     279       3
     228     234     240     243      13     228     234     240     246      13
     327     324     330     333       1     327     324    -330     333       2
     324     330     342     345       3     312     306     315     318       3
     312     306     315     321       3     309     306     315     318       3
     309     306     315     321       3     303     297     291     324      13
     303     297     306     309      14     303     297     306     312      14
     303     297     306     315      13     300     297     291     324      13
     300     297     306     309      14     300     297     306     312      14
     300     297     306     315      13     294     291     297     300      13
     294     291     297     303      13     294     291     297     306      13
     294     291     324     327       4     294     291    -324     327       3
     294     291    -324     327      17     294     291     324     330       3
     291     297     306     309      18     291     297     306     312      18
     291     324     330     333       2     288     285     291     294       3
     288     285     291     297       3     288     285     291     324       3
     285     291     297     300      13     285     291     297     303      13
     363     360     357    3579      58     363     360    3585    3582      59
     363     360    3585    3588      59     360    3585    3588    3591       3
     360    3585    3588    3594       3     354     348     357     360       5
     354     348     357    3579       5     351     348     357     360       5
     351     348     357    3579       5     348     357     360     363      58
     345     342     336     366       3     345     342     348     351      62
     345     342     348     354      62     345     342     348     357      13
     342     336     366     369       2     339     336     342     345      64
     339     336    -342     345      65     339     336     366     369       1
     339     336    -366     369       2     336     342     348     351      13
     336     342     348     354      13     336     366     372     375       3
     333     330     342     336       3     333     330     342     345       3
     333     330     342     348       3     330     342     348     351      13
     330     342     348     354      13     408     405     411     414       1
     408     405    -411     414       2     405     411     417     420       3
     393     387     396     399       3     393     387     396     402       3
     390     387     396     399       3     390     387     396     402       3
     384     378     372     405      13     384     378     387     390      14
     384     378     387     393      14     384     378     387     396      13
     381     378     372     405      13     381     378     387     390      14
     381     378     387     393      14     381     378     387     396      13
     375     372     378     381      13     375     372     378     384      13
     375     372     378     387      13     375     372     405     408       4
     375     372    -405     408       3     375     372    -405     408      17
     375     372     405     411       3     372     378     387     390      18
     372     378     387     393      18     372     405     411     414       2
     369     366     372     375       3     369     366     372     378       3
     369     366     372     405       3     366     372     378     381      13
     366     372     378     384      13     456     453     459     462       1
     456     453    -459     462       2     453     459     465     468       3
     438     429     423     441      18     435     429     423     441      18
     432     429     423     441      18     429     423     441     444      18
     429     423     441     447      18     429     423     441     450      18
     426     423     417     453      13     426     423     429     432      14
     426     423     429     435      14     426     423     429     438      14
     426     423     441     444      14     426     423     441     447      14
     426     423     441     450      14     420     417     423     426      13
     420     417     423     429      13     420     417     423     441      13
     420     417     453     456       4     420     417    -453     456       3
     420     417    -453     456      17     420     417     453     459       3
     417     423     429     432      18     417     423     429     435      18
     417     423     429     438      18     417     423     441     444      18
     417     423     441     447      18     417     423     441     450      18
     417     453     459     462       2     414     411     417     420       3
     414     411     417     423       3     414     411     417     453       3
     411     417     423     426      13     501     498     504     507       1
     501     498    -504     507       2     498     504     510     513       3
     486     480     489     492       3     486     480     489     495       3
     483     480     489     492       3     483     480     489     495       3
     477     471     465     498      13     477     471     480     483      14
     477     471     480     486      14     477     471     480     489      13
     474     471     465     498      13     474     471     480     483      14
     474     471     480     486      14     474     471     480     489      13
     468     465     471     474      13     468     465     471     477      13
     468     465     471     480      13     468     465     498     501       4
     468     465    -498     501       3     468     465    -498     501      17
     468     465     498     504       3     465     471     480     483      18
     465     471     480     486      18     465     498     504     507       2
     462     459     465     468       3     462     459     465     471       3
     462     459     465     498       3     459     465     471     474      13
     459     465     471     477      13     546     543     549     552       1
     546     543    -549     552       2     543     549     555     558       3
     531     525     534     537       3     531     525     534     540       3
     528     525     534     537       3     528     525     534     540       3
     522     516     510     543      13     522     516     525     528      14
     522     516     525     531      14     522     516     525     534      13
     519     516     510     543      13     519     516     525     528      14
     519     516     525     531      14     519     516     525     534      13
     513     510     516     519      13     513     510     516     522      13
     513     510     516     525      13     513     510     543     546       4
     513     510    -543     546       3     513     510    -543     546      17
     513     510     543     549       3     510     516     525     528      18
     510     516     525     531      18     510     543     549     552       2
     507     504     510     513       3     507     504     510     516       3
     507     504     510     543       3     504     510     516     519      13
     504     510     516     522      13     603     600     606     609       1
     603     600    -606     609       2     600     606     612     615       3
     585     576     570     588      18     582     576     570     588      18
     579     576     570     588      18     576     570     588     591      18
     576     570     588     594      18     576     570     588     597      18
     573     570     576     579      14     573     570     576     582      14
     573     570     576     585      14     573     570     588     591      14
     573     570     588     594      14     573     570     588     597      14
     567     561     555     600      13     567     561     570     573      14
     567     561     570     576      18     567     561     570     588      18
     564     561     555     600      13     564     561     570     573      14
     564     561     570     576      18     564     561     570     588      18
     561     570     576     579      18     561     570     576     582      18
     561     570     576     585      18     561     570     588     591      18
     561     570     588     594      18     561     570     588     597      18
     558     555     561     564      13     558     555     561     567      13
     558     555     561     570      13     558     555     600     603       4
     558     555    -600     603       3     558     555    -600     603      17
     558     555     600     606       3     555     561     570     573      18
     555     600     606     609       2     552     549     555     558       3
     552     549     555     561       3     552     549     555     600       3
     549     555     561     564      13     549     555     561     567      13
     648     645     651     654       1     648     645    -651     654       2
     645     651     657     660       3     633     627     636     639       3
     633     627     636     642       3     630     627     636     639       3
     630     627     636     642       3     624     618     612     645      13
     624     618     627     630      14     624     618     627     633      14
     624     618     627     636      13     621     618     612     645      13
     621     618     627     630      14     621     618     627     633      14
     621     618     627     636      13     615     612     618     621      13
     615     612     618     624      13     615     612     618     627      13
     615     612     645     648       4     615     612    -645     648       3
     615     612    -645     648      17     615     612     645     651       3
     612     618     627     630      18     612     618     627     633      18
     612     645     651     654       2     609     606     612     615       3
     609     606     612     618       3     609     606     612     645       3
     606     612     618     621      13     606     612     618     624      13
     681     678     684     687       1     681     678    -684     687       2
     678     684     690     693       3     669     663     657     678      13
     669     663     672     675      74     666     663     657     678      13
     666     663     672     675      74     660     657     663     666      13
     660     657     663     669      13     660     657     663     672      75
     660     657    -663     672       5     660     657     678     681       4
     660     657    -678     681       3     660     657    -678     681      17
     660     657     678     684       3     657     663     672     675      76
     657     663    -672     675      77     657     663    -672     675      78
     657     663    -672     675      79     657     678     684     687       2
     654     651     657     660       3     654     651     657     663       3
     654     651     657     678       3     651     657     663     666      13
     651     657     663     669      13     726     723     729     732       1
     726     723    -729     732       2     723     729     735     738       3
     711     705     714     717       3     711     705     714     720       3
     708     705     714     717       3     708     705     714     720       3
     702     696     690     723      13     702     696     705     708      14
     702     696     705     711      14     702     696     705     714      13
     699     696     690     723      13     699     696     705     708      14
     699     696     705     711      14     699     696     705     714      13
     693     690     696     699      13     693     690     696     702      13
     693     690     696     705      13     693     690     723     726       4
     693     690    -723     726       3     693     690    -723     726      17
     693     690     723     729       3     690     696     705     708      18
     690     696     705     711      18     690     723     729     732       2
     687     684     690     693       3     687     684     690     696       3
     687     684     690     723       3     684     690     696     699      13
     684     690     696     702      13     783     780     786     789       1
     783     780    -786     789       2     780     786     792     795       3
     765     756     750     768      18     762     756     750     768      18
     759     756     750     768      18     756     750     768     771      18
     756     750     768     774      18     756     750     768     777      18
     753     750     756     759      14     753     750     756     762      14
     753     750     756     765      14     753     750     768     771      14
     753     750     768     774      14     753     750     768     777      14
     747     741     735     780      13     747     741     750     753      14
     747     741     750     756      18     747     741     750     768      18
     744     741     735     780      13     744     741     750     753      14
     744     741     750     756      18     744     741     750     768      18
     741     750     756     759      18     741     750     756     762      18
     741     750     756     765      18     741     750     768     771      18
     741     750     768     774      18     741     750     768     777      18
     738     735     741     744      13     738     735     741     747      13
     738     735     741     750      13     738     735     780     783       4
     738     735    -780     783       3     738     735    -780     783      17
     738     735     780     786       3     735     741     750     753      18
     735     780     786     789       2     732     729     735     738       3
     732     729     735     741       3     732     729     735     780       3
     729     735     741     744      13     729     735     741     747      13
     855     852     858     861       1     855     852    -858     861       2
     852     858     864     867       3     840     837     843     846      83
     840     837     843     849      83     834     831     837     840      83
     834     831     837     843      83     831     837     843     846      83
     828     825     822     849      83     828     825     831     834      83
     828     825     831     837      83     825     831     837     840      83
     822     825     831     834      83     822     849     843     846      85
     819     816     822     825      86     819     816     822     849      86
     816     822     825     828      83     813     810     807     849      87
     813     810     816     819      88     813     810     816     822      88
     807     810     816     819      88     807     849     843     846      85
     804     798     792     852      13     804     798     807     810       3
     804     798     807     849       3     801     798     792     852      13
     801     798     807     810       3     801     798     807     849       3
     798     807     810     813      87     795     792     798     801      13
     795     792     798     804      13     795     792     798     807      13
     795     792     852     855       4     795     792    -852     855       3
     795     792    -852     855      17     795     792     852     858       3
     792     852     858     861       2     789     786     792     795       3
     789     786     792     798       3     789     786     792     852       3
     786     792     798     801      13     786     792     798     804      13
     906     903     909     912       1     906     903    -909     912       2
     903     909     915     918       3     891     888     894     897     101
     888     894     897     900     103     885     882     879     897     102
     885     882     888     891     104     885     882     888     894     104
     882     879     897     900     105     879     882     888     891     104
     876     870     864     903      13     876     870     879     882       3
     876     870     879     897       3     873     870     864     903      13
     873     870     879     882       3     873     870     879     897       3
     870     879     882     885     102     870     879     897     900     105
     867     864     870     873      13     867     864     870     876      13
     867     864     870     879      13     867     864     903     906       4
     867     864    -903     906       3     867     864    -903     906      17
     867     864     903     909       3     864     903     909     912       2
     861     858     864     867       3     861     858     864     870       3
     861     858     864     903       3     858     864     870     873      13
     858     864     870     876      13     963     960     966     969       1
     963     960    -966     969       2     960     966     972     975       3
     945     936     930     948      18     942     936     930     948      18
     939     936     930     948      18     936     930     948     951      18
     936     930     948     954      18     936     930     948     957      18
     933     930     936     939      14     933     930     936     942      14
     933     930     936     945      14     933     930     948     951      14
     933     930     948     954      14     933     930     948     957      14
     927     921     915     960      13     927     921     930     933      14
     927     921     930     936      18     927     921     930     948      18
     924     921     915     960      13     924     921     930     933      14
     924     921     930     936      18     924     921     930     948      18
     921     930     936     939      18     921     930     936     942      18
     921     930     936     945      18     921     930     948     951      18
     921     930     948     954      18     921     930     948     957      18
     918     915     921     924      13     918     915     921     927      13
     918     915     921     930      13     918     915     960     963       4
     918     915    -960     963       3     918     915    -960     963      17
     918     915     960     966       3     915     921     930     933      18
     915     960     966     969       2     912     909     915     918       3
     912     909     915     921       3     912     909     915     960       3
     909     915     921     924      13     909     915     921     927      13
    1008    1005    1011    1014       1    1008    1005   -1011    1014       2
    1005    1011    1017    1020       3     993     987     996     999       3
     993     987     996    1002       3     990     987     996     999       3
     990     987     996    1002       3     984     978     972    1005      13
     984     978     987     990      14     984     978     987     993      14
     984     978     987     996      13     981     978     972    1005      13
     981     978     987     990      14     981     978     987     993      14
     981     978     987     996      13     975     972     978     981      13
     975     972     978     984      13     975     972     978     987      13
     975     972    1005    1008       4     975     972   -1005    1008       3
     975     972   -1005    1008      17     975     972    1005    1011       3
     972     978     987     990      18     972     978     987     993      18
     972    1005    1011    1014       2     969     966     972     975       3
     969     966     972     978       3     969     966     972    1005       3
     966     972     978     981      13     966     972     978     984      13
    1050    1047    1053    1056       1    1050    1047   -1053    1056       2
    1047    1053    1059    1062       3    1035    1032    1038    1041       1
    1035    1032   -1038    1041       2    1035    1032    1038    1044       1
    1035    1032   -1038    1044       2    1029    1023    1017    1047      13
    1029    1023    1032    1035       7    1029    1023   -1032    1035       3
    1029    1023   -1032    1035       8    1029    1023    1032    1038       3
    1026    1023    1017    1047      13    1026    1023    1032    1035       7
    1026    1023   -1032    1035       3    1026    1023   -1032    1035       8
    1026    1023    1032    1038       3    1023    1032    1038    1041       2
    1023    1032    1038    1044       2    1020    1017    1023    1026      13
    1020    1017    1023    1029      13    1020    1017    1023    1032      13
    1020    1017    1047    1050       4    1020    1017   -1047    1050       3
    1020    1017   -1047    1050      17    1020    1017    1047    1053       3
    1017    1047    1053    1056       2    1014    1011    1017    1020       3
    1014    1011    1017    1023       3    1014    1011    1017    1047       3
    1011    1017    1023    1026      13    1011    1017    1023    1029      13
    1095    1092    1098    1101       1    1095    1092   -1098    1101       2
    1092    1098    1104    1107       3    1080    1074    1083    1086       3
    1080    1074    1083    1089       3    1077    1074    1083    1086       3
    1077    1074    1083    1089       3    1071    1065    1059    1092      13
    1071    1065    1074    1077      14    1071    1065    1074    1080      14
    1071    1065    1074    1083      13    1068    1065    1059    1092      13
    1068    1065    1074    1077      14    1068    1065    1074    1080      14
    1068    1065    1074    1083      13    1062    1059    1065    1068      13
    1062    1059    1065    1071      13    1062    1059    1065    1074      13
    1062    1059    1092    1095       4    1062    1059   -1092    1095       3
    1062    1059   -1092    1095      17    1062    1059    1092    1098       3
    1059    1065    1074    1077      18    1059    1065    1074    1080      18
    1059    1092    1098    1101       2    1056    1053    1059    1062       3
    1056    1053    1059    1065       3    1056    1053    1059    1092       3
    1053    1059    1065    1068      13    1053    1059    1065    1071      13
    1143    1140    1146    1149       1    1143    1140   -1146    1149       2
    1140    1146    1152    1155       3    1125    1116    1110    1128      18
    1122    1116    1110    1128      18    1119    1116    1110    1128      18
    1116    1110    1128    1131      18    1116    1110    1128    1134      18
    1116    1110    1128    1137      18    1113    1110    1104    1140      13
    1113    1110    1116    1119      14    1113    1110    1116    1122      14
    1113    1110    1116    1125      14    1113    1110    1128    1131      14
    1113    1110    1128    1134      14    1113    1110    1128    1137      14
    1107    1104    1110    1113      13    1107    1104    1110    1116      13
    1107    1104    1110    1128      13    1107    1104    1140    1143       4
    1107    1104   -1140    1143       3    1107    1104   -1140    1143      17
    1107    1104    1140    1146       3    1104    1110    1116    1119      18
    1104    1110    1116    1122      18    1104    1110    1116    1125      18
    1104    1110    1128    1131      18    1104    1110    1128    1134      18
    1104    1110    1128    1137      18    1104    1140    1146    1149       2
    1101    1098    1104    1107       3    1101    1098    1104    1110       3
    1101    1098    1104    1140       3    1098    1104    1110    1113      13
    1173    1170    1176    1179       1    1173    1170   -1176    1179       2
    1170    1176    1182    1185       3    1167    1158    1152    1170      13
    1164    1158    1152    1170      13    1161    1158    1152    1170      13
    1155    1152    1158    1161      13    1155    1152    1158    1164      13
    1155    1152    1158    1167      13    1155    1152    1170    1173       4
    1155    1152   -1170    1173       3    1155    1152   -1170    1173      17
    1155    1152    1170    1176       3    1152    1170    1176    1179       2
    1149    1146    1152    1155       3    1149    1146    1152    1158       3
    1149    1146    1152    1170       3    1146    1152    1158    1161      13
    1146    1152    1158    1164      13    1146    1152    1158    1167      13
    1245    1242    1248    1251       1    1245    1242   -1248    1251       2
    1242    1248    1254    1257       3    1230    1224    1221    1233     103
    1230    1224   -1221    1233       6    1227    1224    1221    1233     103
    1227    1224   -1221    1233       6    1224    1221    1233    1236     103
    1224    1221   -1233    1236       6    1224    1221    1233    1239     103
    1224    1221   -1233    1239       6    1218    1215    1221    1224     103
    1218    1215   -1221    1224       6    1218    1215    1221    1233     103
    1218    1215   -1221    1233       6    1215    1221    1224    1227     103
    1215    1221   -1224    1227       6    1215    1221    1224    1230     103
    1215    1221   -1224    1230       6    1215    1221    1233    1236     103
    1215    1221   -1233    1236       6    1215    1221    1233    1239     103
    1215    1221   -1233    1239       6    1212    1206    1215    1218       5
    1212    1206    1215    1221       5    1209    1206    1215    1218       5
    1209    1206    1215    1221       5    1203    1197    1206    1209      13
    1203    1197    1206    1212      13    1203    1197    1206    1215      13
    1200    1197    1206    1209      13    1200    1197    1206    1212      13
    1200    1197    1206    1215      13    1197    1206    1215    1218       5
    1194    1188    1182    1242      13    1194    1188    1197    1200      14
    1194    1188    1197    1203      14    1194    1188    1197    1206      18
    1191    1188    1182    1242      13    1191    1188    1197    1200      14
    1191    1188    1197    1203      14    1191    1188    1197    1206      18
    1188    1197    1206    1209      13    1188    1197    1206    1212      13
    1185    1182    1188    1191      13    1185    1182    1188    1194      13
    1185    1182    1188    1197      13    1185    1182    1242    1245       4
    1185    1182   -1242    1245       3    1185    1182   -1242    1245      17
    1185    1182    1242    1248       3    1182    1188    1197    1200      18
    1182    1188    1197    1203      18    1182    1242    1248    1251       2
    1179    1176    1182    1185       3    1179    1176    1182    1188       3
    1179    1176    1182    1242       3    1176    1182    1188    1191      13
    1176    1182    1188    1194      13    1302    1299    1305    1308       1
    1302    1299   -1305    1308       2    1299    1305    1311    1314       3
    1284    1275    1269    1287      18    1281    1275    1269    1287      18
    1278    1275    1269    1287      18    1275    1269    1287    1290      18
    1275    1269    1287    1293      18    1275    1269    1287    1296      18
    1272    1269    1275    1278      14    1272    1269    1275    1281      14
    1272    1269    1275    1284      14    1272    1269    1287    1290      14
    1272    1269    1287    1293      14    1272    1269    1287    1296      14
    1266    1260    1254    1299      13    1266    1260    1269    1272      14
    1266    1260    1269    1275      18    1266    1260    1269    1287      18
    1263    1260    1254    1299      13    1263    1260    1269    1272      14
    1263    1260    1269    1275      18    1263    1260    1269    1287      18
    1260    1269    1275    1278      18    1260    1269    1275    1281      18
    1260    1269    1275    1284      18    1260    1269    1287    1290      18
    1260    1269    1287    1293      18    1260    1269    1287    1296      18
    1257    1254    1260    1263      13    1257    1254    1260    1266      13
    1257    1254    1260    1269      13    1257    1254    1299    1302       4
    1257    1254   -1299    1302       3    1257    1254   -1299    1302      17
    1257    1254    1299    1305       3    1254    1260    1269    1272      18
    1254    1299    1305    1308       2    1251    1248    1254    1257       3
    1251    1248    1254    1260       3    1251    1248    1254    1299       3
    1248    1254    1260    1263      13    1248    1254    1260    1266      13
    1347    1344    1350    1353       1    1347    1344   -1350    1353       2
    1344    1350    1356    1359       3    1332    1326    1335    1338       3
    1332    1326    1335    1341       3    1329    1326    1335    1338       3
    1329    1326    1335    1341       3    1323    1317    1311    1344      13
    1323    1317    1326    1329      14    1323    1317    1326    1332      14
    1323    1317    1326    1335      13    1320    1317    1311    1344      13
    1320    1317    1326    1329      14    1320    1317    1326    1332      14
    1320    1317    1326    1335      13    1314    1311    1317    1320      13
    1314    1311    1317    1323      13    1314    1311    1317    1326      13
    1314    1311    1344    1347       4    1314    1311   -1344    1347       3
    1314    1311   -1344    1347      17    1314    1311    1344    1350       3
    1311    1317    1326    1329      18    1311    1317    1326    1332      18
    1311    1344    1350    1353       2    1308    1305    1311    1314       3
    1308    1305    1311    1317       3    1308    1305    1311    1344       3
    1305    1311    1317    1320      13    1305    1311    1317    1323      13
    1413    1410    1416    1419       1    1413    1410   -1416    1419       2
    1410    1416    1422    1425       3    1395    1389    1398    1401      13
    1395    1389    1398    1404      13    1395    1389    1398    1407      13
    1392    1389    1398    1401      13    1392    1389    1398    1404      13
    1392    1389    1398    1407      13    1386    1380    1389    1392      13
    1386    1380    1389    1395      13    1386    1380    1389    1398      13
    1383    1380    1389    1392      13    1383    1380    1389    1395      13
    1383    1380    1389    1398      13    1380    1389    1398    1401      13
    1380    1389    1398    1404      13    1380    1389    1398    1407      13
    1377    1371    1380    1383      14    1377    1371    1380    1386      14
    1377    1371    1380    1389      18    1374    1371    1380    1383      14
    1374    1371    1380    1386      14    1374    1371    1380    1389      18
    1371    1380    1389    1392      13    1371    1380    1389    1395      13
    1368    1362    1356    1410      13    1368    1362    1371    1374      14
    1368    1362    1371    1377      14    1368    1362    1371    1380      18
    1365    1362    1356    1410      13    1365    1362    1371    1374      14
    1365    1362    1371    1377      14    1365    1362    1371    1380      18
    1362    1371    1380    1383      18    1362    1371    1380    1386      18
    1359    1356    1362    1365      13    1359    1356    1362    1368      13
    1359    1356    1362    1371      13    1359    1356    1410    1413       4
    1359    1356   -1410    1413       3    1359    1356   -1410    1413      17
    1359    1356    1410    1416       3    1356    1362    1371    1374      18
    1356    1362    1371    1377      18    1356    1410    1416    1419       2
    1353    1350    1356    1359       3    1353    1350    1356    1362       3
    1353    1350    1356    1410       3    1350    1356    1362    1365      13
    1350    1356    1362    1368      13    1458    1455    1461    1464       1
    1458    1455   -1461    1464       2    1455    1461    1467    1470       3
    1443    1437    1446    1449       3    1443    1437    1446    1452       3
    1440    1437    1446    1449       3    1440    1437    1446    1452       3
    1434    1428    1422    1455      13    1434    1428    1437    1440      14
    1434    1428    1437    1443      14    1434    1428    1437    1446      13
    1431    1428    1422    1455      13    1431    1428    1437    1440      14
    1431    1428    1437    1443      14    1431    1428    1437    1446      13
    1425    1422    1428    1431      13    1425    1422    1428    1434      13
    1425    1422    1428    1437      13    1425    1422    1455    1458       4
    1425    1422   -1455    1458       3    1425    1422   -1455    1458      17
    1425    1422    1455    1461       3    1422    1428    1437    1440      18
    1422    1428    1437    1443      18    1422    1455    1461    1464       2
    1419    1416    1422    1425       3    1419    1416    1422    1428       3
    1419    1416    1422    1455       3    1416    1422    1428    1431      13
    1416    1422    1428    1434      13    1500    1497    1503    1506       1
    1500    1497   -1503    1506       2    1497    1503    1509    1512       3
    1485    1482    1488    1491       1    1485    1482   -1488    1491       2
    1485    1482    1488    1494       1    1485    1482   -1488    1494       2
    1479    1473    1467    1497      13    1479    1473    1482    1485       7
    1479    1473   -1482    1485       3    1479    1473   -1482    1485       8
    1479    1473    1482    1488       3    1476    1473    1467    1497      13
    1476    1473    1482    1485       7    1476    1473   -1482    1485       3
    1476    1473   -1482    1485       8    1476    1473    1482    1488       3
    1473    1482    1488    1491       2    1473    1482    1488    1494       2
    1470    1467    1473    1476      13    1470    1467    1473    1479      13
    1470    1467    1473    1482      13    1470    1467    1497    1500       4
    1470    1467   -1497    1500       3    1470    1467   -1497    1500      17
    1470    1467    1497    1503       3    1467    1497    1503    1506       2
    1464    1461    1467    1470       3    1464    1461    1467    1473       3
    1464    1461    1467    1497       3    1461    1467    1473    1476      13
    1461    1467    1473    1479      13    1530    1527    1533    1536       1
    1530    1527   -1533    1536       2    1527    1533    1539    1542       3
    1524    1515    1509    1527      13    1521    1515    1509    1527      13
    1518    1515    1509    1527      13    1512    1509    1515    1518      13
    1512    1509    1515    1521      13    1512    1509    1515    1524      13
    1512    1509    1527    1530       4    1512    1509   -1527    1530       3
    1512    1509   -1527    1530      17    1512    1509    1527    1533       3
    1509    1527    1533    1536       2    1506    1503    1509    1512       3
    1506    1503    1509    1515       3    1506    1503    1509    1527       3
    1503    1509    1515    1518      13    1503    1509    1515    1521      13
    1503    1509    1515    1524      13    1575    1572    1578    1581       1
    1575    1572   -1578    1581       2    1572    1578    1584    1587       3
    1560    1554    1563    1566       3    1560    1554    1563    1569       3
    1557    1554    1563    1566       3    1557    1554    1563    1569       3
    1551    1545    1539    1572      13    1551    1545    1554    1557      14
    1551    1545    1554    1560      14    1551    1545    1554    1563      13
    1548    1545    1539    1572      13    1548    1545    1554    1557      14
    1548    1545    1554    1560      14    1548    1545    1554    1563      13
    1542    1539    1545    1548      13    1542    1539    1545    1551      13
    1542    1539    1545    1554      13    1542    1539    1572    1575       4
    1542    1539   -1572    1575       3    1542    1539   -1572    1575      17
    1542    1539    1572    1578       3    1539    1545    1554    1557      18
    1539    1545    1554    1560      18    1539    1572    1578    1581       2
    1536    1533    1539    1542       3    1536    1533    1539    1545       3
    1536    1533    1539    1572       3    1533    1539    1545    1548      13
    1533    1539    1545    1551      13    1605    1602    1608    1611       1
    1605    1602   -1608    1611       2    1602    1608    1614    1617       3
    1599    3465    3456    3459     140    1599    3465    3456    3462     140
    1596    1590    1584    1602      13    1596    1590    1599    3465     140
    1593    1590    1584    1602      13    1593    1590    1599    3465     140
    1587    1584    1590    1593      13    1587    1584    1590    1596      13
    1587    1584    1590    1599      13    1587    1584    1602    1605       4
    1587    1584   -1602    1605       3    1587    1584   -1602    1605      17
    1587    1584    1602    1608       3    1584    1602    1608    1611       2
    1581    1578    1584    1587       3    1581    1578    1584    1590       3
    1581    1578    1584    1602       3    1578    1584    1590    1593      13
    1578    1584    1590    1596      13    1650    1647    1653    1656       1
    1650    1647   -1653    1656       2    1647    1653    1659    1662       3
    1635    1629    1638    1641       3    1635    1629    1638    1644       3
    1632    1629    1638    1641       3    1632    1629    1638    1644       3
    1626    1620    1614    1647      13    1626    1620    1629    1632      14
    1626    1620    1629    1635      14    1626    1620    1629    1638      13
    1623    1620    1614    1647      13    1623    1620    1629    1632      14
    1623    1620    1629    1635      14    1623    1620    1629    1638      13
    1617    1614    1620    1623      13    1617    1614    1620    1626      13
    1617    1614    1620    1629      13    1617    1614    1647    1650       4
    1617    1614   -1647    1650       3    1617    1614   -1647    1650      17
    1617    1614    1647    1653       3    1614    1620    1629    1632      18
    1614    1620    1629    1635      18    1614    1647    1653    1656       2
    1611    1608    1614    1617       3    1611    1608    1614    1620       3
    1611    1608    1614    1647       3    1608    1614    1620    1623      13
    1608    1614    1620    1626      13    1680    1677    1683    1686       1
    1680    1677   -1683    1686       2    1680    1677    1683    1689       1
    1680    1677   -1683    1689       2    1674    1665    1659    1677      13
    1671    1665    1659    1677      13    1668    1665    1659    1677      13
    1662    1659    1665    1668      13    1662    1659    1665    1671      13
    1662    1659    1665    1674      13    1662    1659    1677    1680       4
    1662    1659   -1677    1680       3    1662    1659   -1677    1680      17
    1662    1659    1677    1683       3    1659    1677    1683    1686       2
    1659    1677    1683    1689       2    1656    1653    1659    1662       3
    1656    1653    1659    1665       3    1656    1653    1659    1677       3
    1653    1659    1665    1668      13    1653    1659    1665    1671      13
    1653    1659    1665    1674      13    1707    1704    1710    1713       1
    1707    1704   -1710    1713       2    1704    1710    1716    1719       3
    1701    1695    1704    1707       7    1701    1695   -1704    1707       3
    1701    1695   -1704    1707       8    1701    1695    1704    1710       3
    1698    1695    1704    1707       7    1698    1695   -1704    1707       3
    1698    1695   -1704    1707       8    1698    1695    1704    1710       3
    1695    1704    1710    1713       2    1692    1695    1704    1707       7
    1692    1695   -1704    1707       3    1692    1695   -1704    1707       8
    1692    1695    1704    1710       3    1773    1770    1776    1779       1
    1773    1770   -1776    1779       2    1770    1776    1782    1785       3
    1755    1749    1758    1761      13    1755    1749    1758    1764      13
    1755    1749    1758    1767      13    1752    1749    1758    1761      13
    1752    1749    1758    1764      13    1752    1749    1758    1767      13
    1746    1740    1749    1752      13    1746    1740    1749    1755      13
    1746    1740    1749    1758      13    1743    1740    1749    1752      13
    1743    1740    1749    1755      13    1743    1740    1749    1758      13
    1740    1749    1758    1761      13    1740    1749    1758    1764      13
    1740    1749    1758    1767      13    1737    1731    1740    1743      14
    1737    1731    1740    1746      14    1737    1731    1740    1749      18
    1734    1731    1740    1743      14    1734    1731    1740    1746      14
    1734    1731    1740    1749      18    1731    1740    1749    1752      13
    1731    1740    1749    1755      13    1728    1722    1716    1770      13
    1728    1722    1731    1734      14    1728    1722    1731    1737      14
    1728    1722    1731    1740      18    1725    1722    1716    1770      13
    1725    1722    1731    1734      14    1725    1722    1731    1737      14
    1725    1722    1731    1740      18    1722    1731    1740    1743      18
    1722    1731    1740    1746      18    1719    1716    1722    1725      13
    1719    1716    1722    1728      13    1719    1716    1722    1731      13
    1719    1716    1770    1773       4    1719    1716   -1770    1773       3
    1719    1716   -1770    1773      17    1719    1716    1770    1776       3
    1716    1722    1731    1734      18    1716    1722    1731    1737      18
    1716    1770    1776    1779       2    1713    1710    1716    1719       3
    1713    1710    1716    1722       3    1713    1710    1716    1770       3
    1710    1716    1722    1725      13    1710    1716    1722    1728      13
    1821    1818    1824    1827       1    1821    1818   -1824    1827       2
    1818    1824    1830    1833       3    1803    1794    1788    1806      18
    1800    1794    1788    1806      18    1797    1794    1788    1806      18
    1794    1788    1806    1809      18    1794    1788    1806    1812      18
    1794    1788    1806    1815      18    1791    1788    1782    1818      13
    1791    1788    1794    1797      14    1791    1788    1794    1800      14
    1791    1788    1794    1803      14    1791    1788    1806    1809      14
    1791    1788    1806    1812      14    1791    1788    1806    1815      14
    1785    1782    1788    1791      13    1785    1782    1788    1794      13
    1785    1782    1788    1806      13    1785    1782    1818    1821       4
    1785    1782   -1818    1821       3    1785    1782   -1818    1821      17
    1785    1782    1818    1824       3    1782    1788    1794    1797      18
    1782    1788    1794    1800      18    1782    1788    1794    1803      18
    1782    1788    1806    1809      18    1782    1788    1806    1812      18
    1782    1788    1806    1815      18    1782    1818    1824    1827       2
    1779    1776    1782    1785       3    1779    1776    1782    1788       3
    1779    1776    1782    1818       3    1776    1782    1788    1791      13
    1887    1884    1890    1893       1    1887    1884   -1890    1893       2
    1884    1890    1896    1899       3    1869    1863    1872    1875      13
    1869    1863    1872    1878      13    1869    1863    1872    1881      13
    1866    1863    1872    1875      13    1866    1863    1872    1878      13
    1866    1863    1872    1881      13    1860    1854    1863    1866      13
    1860    1854    1863    1869      13    1860    1854    1863    1872      13
    1857    1854    1863    1866      13    1857    1854    1863    1869      13
    1857    1854    1863    1872      13    1854    1863    1872    1875      13
    1854    1863    1872    1878      13    1854    1863    1872    1881      13
    1851    1845    1854    1857      14    1851    1845    1854    1860      14
    1851    1845    1854    1863      18    1848    1845    1854    1857      14
    1848    1845    1854    1860      14    1848    1845    1854    1863      18
    1845    1854    1863    1866      13    1845    1854    1863    1869      13
    1842    1836    1830    1884      13    1842    1836    1845    1848      14
    1842    1836    1845    1851      14    1842    1836    1845    1854      18
    1839    1836    1830    1884      13    1839    1836    1845    1848      14
    1839    1836    1845    1851      14    1839    1836    1845    1854      18
    1836    1845    1854    1857      18    1836    1845    1854    1860      18
    1833    1830    1836    1839      13    1833    1830    1836    1842      13
    1833    1830    1836    1845      13    1833    1830    1884    1887       4
    1833    1830   -1884    1887       3    1833    1830   -1884    1887      17
    1833    1830    1884    1890       3    1830    1836    1845    1848      18
    1830    1836    1845    1851      18    1830    1884    1890    1893       2
    1827    1824    1830    1833       3    1827    1824    1830    1836       3
    1827    1824    1830    1884       3    1824    1830    1836    1839      13
    1824    1830    1836    1842      13    1938    1935    1941    1944       1
    1938    1935   -1941    1944       2    1935    1941    1947    1950       3
    1923    1920    1926    1929       1    1923    1920   -1926    1929       2
    1923    1920    1926    1932       1    1923    1920   -1926    1932       2
    1917    1911    1920    1923       7    1917    1911   -1920    1923       3
    1917    1911   -1920    1923       8    1917    1911    1920    1926       3
    1914    1911    1920    1923       7    1914    1911   -1920    1923       3
    1914    1911   -1920    1923       8    1914    1911    1920    1926       3
    1911    1920    1926    1929       2    1911    1920    1926    1932       2
    1908    1902    1896    1935      13    1908    1902    1911    1914      14
    1908    1902    1911    1917      14    1908    1902    1911    1920      13
    1905    1902    1896    1935      13    1905    1902    1911    1914      14
    1905    1902    1911    1917      14    1905    1902    1911    1920      13
    1899    1896    1902    1905      13    1899    1896    1902    1908      13
    1899    1896    1902    1911      13    1899    1896    1935    1938       4
    1899    1896   -1935    1938       3    1899    1896   -1935    1938      17
    1899    1896    1935    1941       3    1896    1902    1911    1914      18
    1896    1902    1911    1917      18    1896    1935    1941    1944       2
    1893    1890    1896    1899       3    1893    1890    1896    1902       3
    1893    1890    1896    1935       3    1890    1896    1902    1905      13
    1890    1896    1902    1908      13    1995    1992    1998    2001       1
    1995    1992   -1998    2001       2    1992    1998    2004    2007       3
    1977    1968    1962    1980      18    1974    1968    1962    1980      18
    1971    1968    1962    1980      18    1968    1962    1980    1983      18
    1968    1962    1980    1986      18    1968    1962    1980    1989      18
    1965    1962    1968    1971      14    1965    1962    1968    1974      14
    1965    1962    1968    1977      14    1965    1962    1980    1983      14
    1965    1962    1980    1986      14    1965    1962    1980    1989      14
    1959    1953    1947    1992      13    1959    1953    1962    1965      14
    1959    1953    1962    1968      18    1959    1953    1962    1980      18
    1956    1953    1947    1992      13    1956    1953    1962    1965      14
    1956    1953    1962    1968      18    1956    1953    1962    1980      18
    1953    1962    1968    1971      18    1953    1962    1968    1974      18
    1953    1962    1968    1977      18    1953    1962    1980    1983      18
    1953    1962    1980    1986      18    1953    1962    1980    1989      18
    1950    1947    1953    1956      13    1950    1947    1953    1959      13
    1950    1947    1953    1962      13    1950    1947    1992    1995       4
    1950    1947   -1992    1995       3    1950    1947   -1992    1995      17
    1950    1947    1992    1998       3    1947    1953    1962    1965      18
    1947    1992    1998    2001       2    1944    1941    1947    1950       3
    1944    1941    1947    1953       3    1944    1941    1947    1992       3
    1941    1947    1953    1956      13    1941    1947    1953    1959      13
    2061    2058    2064    2067       1    2061    2058   -2064    2067       2
    2058    2064    2070    2073       3    2043    2037    2046    2049      13
    2043    2037    2046    2052      13    2043    2037    2046    2055      13
    2040    2037    2046    2049      13    2040    2037    2046    2052      13
    2040    2037    2046    2055      13    2034    2028    2037    2040      13
    2034    2028    2037    2043      13    2034    2028    2037    2046      13
    2031    2028    2037    2040      13    2031    2028    2037    2043      13
    2031    2028    2037    2046      13    2028    2037    2046    2049      13
    2028    2037    2046    2052      13    2028    2037    2046    2055      13
    2025    2019    2028    2031      14    2025    2019    2028    2034      14
    2025    2019    2028    2037      18    2022    2019    2028    2031      14
    2022    2019    2028    2034      14    2022    2019    2028    2037      18
    2019    2028    2037    2040      13    2019    2028    2037    2043      13
    2016    2010    2004    2058      13    2016    2010    2019    2022      14
    2016    2010    2019    2025      14    2016    2010    2019    2028      18
    2013    2010    2004    2058      13    2013    2010    2019    2022      14
    2013    2010    2019    2025      14    2013    2010    2019    2028      18
    2010    2019    2028    2031      18    2010    2019    2028    2034      18
    2007    2004    2010    2013      13    2007    2004    2010    2016      13
    2007    2004    2010    2019      13    2007    2004    2058    2061       4
    2007    2004   -2058    2061       3    2007    2004   -2058    2061      17
    2007    2004    2058    2064       3    2004    2010    2019    2022      18
    2004    2010    2019    2025      18    2004    2058    2064    2067       2
    2001    1998    2004    2007       3    2001    1998    2004    2010       3
    2001    1998    2004    2058       3    1998    2004    2010    2013      13
    1998    2004    2010    2016      13    2091    2088    2094    2097       1
    2091    2088   -2094    2097       2    2088    2094    2100    2103       3
    2085    2076    2070    2088      13    2082    2076    2070    2088      13
    2079    2076    2070    2088      13    2073    2070    2076    2079      13
    2073    2070    2076    2082      13    2073    2070    2076    2085      13
    2073    2070    2088    2091       4    2073    2070   -2088    2091       3
    2073    2070   -2088    2091      17    2073    2070    2088    2094       3
    2070    2088    2094    2097       2    2067    2064    2070    2073       3
    2067    2064    2070    2076       3    2067    2064    2070    2088       3
    2064    2070    2076    2079      13    2064    2070    2076    2082      13
    2064    2070    2076    2085      13    2157    2154    2160    2163       1
    2157    2154   -2160    2163       2    2154    2160    2166    2169       3
    2139    2133    2142    2145      13    2139    2133    2142    2148      13
    2139    2133    2142    2151      13    2136    2133    2142    2145      13
    2136    2133    2142    2148      13    2136    2133    2142    2151      13
    2130    2124    2133    2136      13    2130    2124    2133    2139      13
    2130    2124    2133    2142      13    2127    2124    2133    2136      13
    2127    2124    2133    2139      13    2127    2124    2133    2142      13
    2124    2133    2142    2145      13    2124    2133    2142    2148      13
    2124    2133    2142    2151      13    2121    2115    2124    2127      14
    2121    2115    2124    2130      14    2121    2115    2124    2133      18
    2118    2115    2124    2127      14    2118    2115    2124    2130      14
    2118    2115    2124    2133      18    2115    2124    2133    2136      13
    2115    2124    2133    2139      13    2112    2106    2100    2154      13
    2112    2106    2115    2118      14    2112    2106    2115    2121      14
    2112    2106    2115    2124      18    2109    2106    2100    2154      13
    2109    2106    2115    2118      14    2109    2106    2115    2121      14
    2109    2106    2115    2124      18    2106    2115    2124    2127      18
    2106    2115    2124    2130      18    2103    2100    2106    2109      13
    2103    2100    2106    2112      13    2103    2100    2106    2115      13
    2103    2100    2154    2157       4    2103    2100   -2154    2157       3
    2103    2100   -2154    2157      17    2103    2100    2154    2160       3
    2100    2106    2115    2118      18    2100    2106    2115    2121      18
    2100    2154    2160    2163       2    2097    2094    2100    2103       3
    2097    2094    2100    2106       3    2097    2094    2100    2154       3
    2094    2100    2106    2109      13    2094    2100    2106    2112      13
    2205    2202    2208    2211       1    2205    2202   -2208    2211       2
    2202    2208    2220    2223       3    2187    2178    2172    2190      18
    2184    2178    2172    2190      18    2181    2178    2172    2190      18
    2178    2172    2190    2193      18    2178    2172    2190    2196      18
    2178    2172    2190    2199      18    2175    2172    2166    2202      13
    2175    2172    2178    2181      14    2175    2172    2178    2184      14
    2175    2172    2178    2187      14    2175    2172    2190    2193      14
    2175    2172    2190    2196      14    2175    2172    2190    2199      14
    2169    2166    2172    2175      13    2169    2166    2172    2178      13
    2169    2166    2172    2190      13    2169    2166    2202    2205       4
    2169    2166   -2202    2205       3    2169    2166   -2202    2205      17
    2169    2166    2202    2208       3    2166    2172    2178    2181      18
    2166    2172    2178    2184      18    2166    2172    2178    2187      18
    2166    2172    2190    2193      18    2166    2172    2190    2196      18
    2166    2172    2190    2199      18    2166    2202    2208    2211       2
    2163    2160    2166    2169       3    2163    2160    2166    2172       3
    2163    2160    2166    2202       3    2160    2166    2172    2175      13
    2241    2238    2235    3675      58    2241    2238    3669    3660      59
    2241    2238    3669    3672      59    2238    3669    3660    3663       3
    2238    3669    3660    3666       3    2232    2226    2235    2238       5
    2232    2226    2235    3675       5    2229    2226    2235    2238       5
    2229    2226    2235    3675       5    2226    2235    2238    2241      58
    2223    2220    2214    2244       3    2223    2220    2226    2229      62
    2223    2220    2226    2232      62    2223    2220    2226    2235      13
    2220    2214    2244    2247       2    2217    2214    2220    2223      64
    2217    2214   -2220    2223      65    2217    2214    2244    2247       1
    2217    2214   -2244    2247       2    2214    2220    2226    2229      13
    2214    2220    2226    2232      13    2214    2244    2250    2253       3
    2211    2208    2220    2214       3    2211    2208    2220    2223       3
    2211    2208    2220    2226       3    2208    2220    2226    2229      13
    2208    2220    2226    2232      13    2286    2283    2289    2292       1
    2286    2283   -2289    2292       2    2283    2289    2295    2298       3
    2271    2265    2274    2277       3    2271    2265    2274    2280       3
    2268    2265    2274    2277       3    2268    2265    2274    2280       3
    2262    2256    2250    2283      13    2262    2256    2265    2268      14
    2262    2256    2265    2271      14    2262    2256    2265    2274      13
    2259    2256    2250    2283      13    2259    2256    2265    2268      14
    2259    2256    2265    2271      14    2259    2256    2265    2274      13
    2253    2250    2256    2259      13    2253    2250    2256    2262      13
    2253    2250    2256    2265      13    2253    2250    2283    2286       4
    2253    2250   -2283    2286       3    2253    2250   -2283    2286      17
    2253    2250    2283    2289       3    2250    2256    2265    2268      18
    2250    2256    2265    2271      18    2250    2283    2289    2292       2
    2247    2244    2250    2253       3    2247    2244    2250    2256       3
    2247    2244    2250    2283       3    2244    2250    2256    2259      13
    2244    2250    2256    2262      13    2343    2340    2346    2349       1
    2343    2340   -2346    2349       2    2340    2346    2352    2355       3
    2325    2316    2310    2328      18    2322    2316    2310    2328      18
    2319    2316    2310    2328      18    2316    2310    2328    2331      18
    2316    2310    2328    2334      18    2316    2310    2328    2337      18
    2313    2310    2316    2319      14    2313    2310    2316    2322      14
    2313    2310    2316    2325      14    2313    2310    2328    2331      14
    2313    2310    2328    2334      14    2313    2310    2328    2337      14
    2307    2301    2295    2340      13    2307    2301    2310    2313      14
    2307    2301    2310    2316      18    2307    2301    2310    2328      18
    2304    2301    2295    2340      13    2304    2301    2310    2313      14
    2304    2301    2310    2316      18    2304    2301    2310    2328      18
    2301    2310    2316    2319      18    2301    2310    2316    2322      18
    2301    2310    2316    2325      18    2301    2310    2328    2331      18
    2301    2310    2328    2334      18    2301    2310    2328    2337      18
    2298    2295    2301    2304      13    2298    2295    2301    2307      13
    2298    2295    2301    2310      13    2298    2295    2340    2343       4
    2298    2295   -2340    2343       3    2298    2295   -2340    2343      17
    2298    2295    2340    2346       3    2295    2301    2310    2313      18
    2295    2340    2346    2349       2    2292    2289    2295    2298       3
    2292    2289    2295    2301       3    2292    2289    2295    2340       3
    2289    2295    2301    2304      13    2289    2295    2301    2307      13
    2409    2406    2412    2415       1    2409    2406   -2412    2415       2
    2406    2412    2418    2421       3    2391    2385    2394    2397      13
    2391    2385    2394    2400      13    2391    2385    2394    2403      13
    2388    2385    2394    2397      13    2388    2385    2394    2400      13
    2388    2385    2394    2403      13    2382    2376    2385    2388      13
    2382    2376    2385    2391      13    2382    2376    2385    2394      13
    2379    2376    2385    2388      13    2379    2376    2385    2391      13
    2379    2376    2385    2394      13    2376    2385    2394    2397      13
    2376    2385    2394    2400      13    2376    2385    2394    2403      13
    2373    2367    2376    2379      14    2373    2367    2376    2382      14
    2373    2367    2376    2385      18    2370    2367    2376    2379      14
    2370    2367    2376    2382      14    2370    2367    2376    2385      18
    2367    2376    2385    2388      13    2367    2376    2385    2391      13
    2364    2358    2352    2406      13    2364    2358    2367    2370      14
    2364    2358    2367    2373      14    2364    2358    2367    2376      18
    2361    2358    2352    2406      13    2361    2358    2367    2370      14
    2361    2358    2367    2373      14    2361    2358    2367    2376      18
    2358    2367    2376    2379      18    2358    2367    2376    2382      18
    2355    2352    2358    2361      13    2355    2352    2358    2364      13
    2355    2352    2358    2367      13    2355    2352    2406    2409       4
    2355    2352   -2406    2409       3    2355    2352   -2406    2409      17
    2355    2352    2406    2412       3    2352    2358    2367    2370      18
    2352    2358    2367    2373      18    2352    2406    2412    2415       2
    2349    2346    2352    2355       3    2349    2346    2352    2358       3
    2349    2346    2352    2406       3    2346    2352    2358    2361      13
    2346    2352    2358    2364      13    2442    2439    2445    2448       1
    2442    2439   -2445    2448       2    2439    2445    2451    2454       3
    2430    2424    2418    2439      13    2430    2424    2433    2436      74
    2427    2424    2418    2439      13    2427    2424    2433    2436      74
    2421    2418    2424    2427      13    2421    2418    2424    2430      13
    2421    2418    2424    2433      75    2421    2418   -2424    2433       5
    2421    2418    2439    2442       4    2421    2418   -2439    2442       3
    2421    2418   -2439    2442      17    2421    2418    2439    2445       3
    2418    2424    2433    2436      76    2418    2424   -2433    2436      77
    2418    2424   -2433    2436      78    2418    2424   -2433    2436      79
    2418    2439    2445    2448       2    2415    2412    2418    2421       3
    2415    2412    2418    2424       3    2415    2412    2418    2439       3
    2412    2418    2424    2427      13    2412    2418    2424    2430      13
    2508    2505    2511    2514       1    2508    2505   -2511    2514       2
    2505    2511    2517    2520       3    2490    2484    2493    2496      13
    2490    2484    2493    2499      13    2490    2484    2493    2502      13
    2487    2484    2493    2496      13    2487    2484    2493    2499      13
    2487    2484    2493    2502      13    2481    2475    2484    2487      13
    2481    2475    2484    2490      13    2481    2475    2484    2493      13
    2478    2475    2484    2487      13    2478    2475    2484    2490      13
    2478    2475    2484    2493      13    2475    2484    2493    2496      13
    2475    2484    2493    2499      13    2475    2484    2493    2502      13
    2472    2466    2475    2478      14    2472    2466    2475    2481      14
    2472    2466    2475    2484      18    2469    2466    2475    2478      14
    2469    2466    2475    2481      14    2469    2466    2475    2484      18
    2466    2475    2484    2487      13    2466    2475    2484    2490      13
    2463    2457    2451    2505      13    2463    2457    2466    2469      14
    2463    2457    2466    2472      14    2463    2457    2466    2475      18
    2460    2457    2451    2505      13    2460    2457    2466    2469      14
    2460    2457    2466    2472      14    2460    2457    2466    2475      18
    2457    2466    2475    2478      18    2457    2466    2475    2481      18
    2454    2451    2457    2460      13    2454    2451    2457    2463      13
    2454    2451    2457    2466      13    2454    2451    2505    2508       4
    2454    2451   -2505    2508       3    2454    2451   -2505    2508      17
    2454    2451    2505    2511       3    2451    2457    2466    2469      18
    2451    2457    2466    2472      18    2451    2505    2511    2514       2
    2448    2445    2451    2454       3    2448    2445    2451    2457       3
    2448    2445    2451    2505       3    2445    2451    2457    2460      13
    2445    2451    2457    2463      13    2565    2562    2568    2571       1
    2565    2562   -2568    2571       2    2562    2568    2574    2577       3
    2547    2538    2532    2550      18    2544    2538    2532    2550      18
    2541    2538    2532    2550      18    2538    2532    2550    2553      18
    2538    2532    2550    2556      18    2538    2532    2550    2559      18
    2535    2532    2538    2541      14    2535    2532    2538    2544      14
    2535    2532    2538    2547      14    2535    2532    2550    2553      14
    2535    2532    2550    2556      14    2535    2532    2550    2559      14
    2529    2523    2517    2562      13    2529    2523    2532    2535      14
    2529    2523    2532    2538      18    2529    2523    2532    2550      18
    2526    2523    2517    2562      13    2526    2523    2532    2535      14
    2526    2523    2532    2538      18    2526    2523    2532    2550      18
    2523    2532    2538    2541      18    2523    2532    2538    2544      18
    2523    2532    2538    2547      18    2523    2532    2550    2553      18
    2523    2532    2550    2556      18    2523    2532    2550    2559      18
    2520    2517    2523    2526      13    2520    2517    2523    2529      13
    2520    2517    2523    2532      13    2520    2517    2562    2565       4
    2520    2517   -2562    2565       3    2520    2517   -2562    2565      17
    2520    2517    2562    2568       3    2517    2523    2532    2535      18
    2517    2562    2568    2571       2    2514    2511    2517    2520       3
    2514    2511    2517    2523       3    2514    2511    2517    2562       3
    2511    2517    2523    2526      13    2511    2517    2523    2529      13
    2637    2634    2640    2643       1    2637    2634   -2640    2643       2
    2634    2640    2646    2649       3    2622    2619    2625    2628      83
    2622    2619    2625    2631      83    2616    2613    2619    2622      83
    2616    2613    2619    2625      83    2613    2619    2625    2628      83
    2610    2607    2604    2631      83    2610    2607    2613    2616      83
    2610    2607    2613    2619      83    2607    2613    2619    2622      83
    2604    2607    2613    2616      83    2604    2631    2625    2628      85
    2601    2598    2604    2607      86    2601    2598    2604    2631      86
    2598    2604    2607    2610      83    2595    2592    2589    2631      87
    2595    2592    2598    2601      88    2595    2592    2598    2604      88
    2589    2592    2598    2601      88    2589    2631    2625    2628      85
    2586    2580    2574    2634      13    2586    2580    2589    2592       3
    2586    2580    2589    2631       3    2583    2580    2574    2634      13
    2583    2580    2589    2592       3    2583    2580    2589    2631       3
    2580    2589    2592    2595      87    2577    2574    2580    2583      13
    2577    2574    2580    2586      13    2577    2574    2580    2589      13
    2577    2574    2634    2637       4    2577    2574   -2634    2637       3
    2577    2574   -2634    2637      17    2577    2574    2634    2640       3
    2574    2634    2640    2643       2    2571    2568    2574    2577       3
    2571    2568    2574    2580       3    2571    2568    2574    2634       3
    2568    2574    2580    2583      13    2568    2574    2580    2586      13
    2688    2685    2691    2694       1    2688    2685   -2691    2694       2
    2685    2691    2697    2700       3    2673    2670    2676    2679     101
    2670    2676    2679    2682     103    2667    2664    2661    2679     102
    2667    2664    2670    2673     104    2667    2664    2670    2676     104
    2664    2661    2679    2682     105    2661    2664    2670    2673     104
    2658    2652    2646    2685      13    2658    2652    2661    2664       3
    2658    2652    2661    2679       3    2655    2652    2646    2685      13
    2655    2652    2661    2664       3    2655    2652    2661    2679       3
    2652    2661    2664    2667     102    2652    2661    2679    2682     105
    2649    2646    2652    2655      13    2649    2646    2652    2658      13
    2649    2646    2652    2661      13    2649    2646    2685    2688       4
    2649    2646   -2685    2688       3    2649    2646   -2685    2688      17
    2649    2646    2685    2691       3    2646    2685    2691    2694       2
    2643    2640    2646    2649       3    2643    2640    2646    2652       3
    2643    2640    2646    2685       3    2640    2646    2652    2655      13
    2640    2646    2652    2658      13    2745    2742    2748    2751       1
    2745    2742   -2748    2751       2    2742    2748    2754    2757       3
    2727    2718    2712    2730      18    2724    2718    2712    2730      18
    2721    2718    2712    2730      18    2718    2712    2730    2733      18
    2718    2712    2730    2736      18    2718    2712    2730    2739      18
    2715    2712    2718    2721      14    2715    2712    2718    2724      14
    2715    2712    2718    2727      14    2715    2712    2730    2733      14
    2715    2712    2730    2736      14    2715    2712    2730    2739      14
    2709    2703    2697    2742      13    2709    2703    2712    2715      14
    2709    2703    2712    2718      18    2709    2703    2712    2730      18
    2706    2703    2697    2742      13    2706    2703    2712    2715      14
    2706    2703    2712    2718      18    2706    2703    2712    2730      18
    2703    2712    2718    2721      18    2703    2712    2718    2724      18
    2703    2712    2718    2727      18    2703    2712    2730    2733      18
    2703    2712    2730    2736      18    2703    2712    2730    2739      18
    2700    2697    2703    2706      13    2700    2697    2703    2709      13
    2700    2697    2703    2712      13    2700    2697    2742    2745       4
    2700    2697   -2742    2745       3    2700    2697   -2742    2745      17
    2700    2697    2742    2748       3    2697    2703    2712    2715      18
    2697    2742    2748    2751       2    2694    2691    2697    2700       3
    2694    2691    2697    2703       3    2694    2691    2697    2742       3
    2691    2697    2703    2706      13    2691    2697    2703    2709      13
    2811    2808    2814    2817       1    2811    2808   -2814    2817       2
    2808    2814    2820    2823       3    2793    2787    2796    2799      13
    2793    2787    2796    2802      13    2793    2787    2796    2805      13
    2790    2787    2796    2799      13    2790    2787    2796    2802      13
    2790    2787    2796    2805      13    2784    2778    2787    2790      13
    2784    2778    2787    2793      13    2784    2778    2787    2796      13
    2781    2778    2787    2790      13    2781    2778    2787    2793      13
    2781    2778    2787    2796      13    2778    2787    2796    2799      13
    2778    2787    2796    2802      13    2778    2787    2796    2805      13
    2775    2769    2778    2781      14    2775    2769    2778    2784      14
    2775    2769    2778    2787      18    2772    2769    2778    2781      14
    2772    2769    2778    2784      14    2772    2769    2778    2787      18
    2769    2778    2787    2790      13    2769    2778    2787    2793      13
    2766    2760    2754    2808      13    2766    2760    2769    2772      14
    2766    2760    2769    2775      14    2766    2760    2769    2778      18
    2763    2760    2754    2808      13    2763    2760    2769    2772      14
    2763    2760    2769    2775      14    2763    2760    2769    2778      18
    2760    2769    2778    2781      18    2760    2769    2778    2784      18
    2757    2754    2760    2763      13    2757    2754    2760    2766      13
    2757    2754    2760    2769      13    2757    2754    2808    2811       4
    2757    2754   -2808    2811       3    2757    2754   -2808    2811      17
    2757    2754    2808    2814       3    2754    2760    2769    2772      18
    2754    2760    2769    2775      18    2754    2808    2814    2817       2
    2751    2748    2754    2757       3    2751    2748    2754    2760       3
    2751    2748    2754    2808       3    2748    2754    2760    2763      13
    2748    2754    2760    2766      13    2853    2850    2856    2859       1
    2853    2850   -2856    2859       2    2850    2856    2862    2865       3
    2838    2835    2841    2844       1    2838    2835   -2841    2844       2
    2838    2835    2841    2847       1    2838    2835   -2841    2847       2
    2832    2826    2820    2850      13    2832    2826    2835    2838       7
    2832    2826   -2835    2838       3    2832    2826   -2835    2838       8
    2832    2826    2835    2841       3    2829    2826    2820    2850      13
    2829    2826    2835    2838       7    2829    2826   -2835    2838       3
    2829    2826   -2835    2838       8    2829    2826    2835    2841       3
    2826    2835    2841    2844       2    2826    2835    2841    2847       2
    2823    2820    2826    2829      13    2823    2820    2826    2832      13
    2823    2820    2826    2835      13    2823    2820    2850    2853       4
    2823    2820   -2850    2853       3    2823    2820   -2850    2853      17
    2823    2820    2850    2856       3    2820    2850    2856    2859       2
    2817    2814    2820    2823       3    2817    2814    2820    2826       3
    2817    2814    2820    2850       3    2814    2820    2826    2829      13
    2814    2820    2826    2832      13    2919    2916    2922    2925       1
    2919    2916   -2922    2925       2    2916    2922    2928    2931       3
    2901    2895    2904    2907      13    2901    2895    2904    2910      13
    2901    2895    2904    2913      13    2898    2895    2904    2907      13
    2898    2895    2904    2910      13    2898    2895    2904    2913      13
    2892    2886    2895    2898      13    2892    2886    2895    2901      13
    2892    2886    2895    2904      13    2889    2886    2895    2898      13
    2889    2886    2895    2901      13    2889    2886    2895    2904      13
    2886    2895    2904    2907      13    2886    2895    2904    2910      13
    2886    2895    2904    2913      13    2883    2877    2886    2889      14
    2883    2877    2886    2892      14    2883    2877    2886    2895      18
    2880    2877    2886    2889      14    2880    2877    2886    2892      14
    2880    2877    2886    2895      18    2877    2886    2895    2898      13
    2877    2886    2895    2901      13    2874    2868    2862    2916      13
    2874    2868    2877    2880      14    2874    2868    2877    2883      14
    2874    2868    2877    2886      18    2871    2868    2862    2916      13
    2871    2868    2877    2880      14    2871    2868    2877    2883      14
    2871    2868    2877    2886      18    2868    2877    2886    2889      18
    2868    2877    2886    2892      18    2865    2862    2868    2871      13
    2865    2862    2868    2874      13    2865    2862    2868    2877      13
    2865    2862    2916    2919       4    2865    2862   -2916    2919       3
    2865    2862   -2916    2919      17    2865    2862    2916    2922       3
    2862    2868    2877    2880      18    2862    2868    2877    2883      18
    2862    2916    2922    2925       2    2859    2856    2862    2865       3
    2859    2856    2862    2868       3    2859    2856    2862    2916       3
    2856    2862    2868    2871      13    2856    2862    2868    2874      13
    2967    2964    2970    2973       1    2967    2964   -2970    2973       2
    2964    2970    2976    2979       3    2949    2940    2934    2952      18
    2946    2940    2934    2952      18    2943    2940    2934    2952      18
    2940    2934    2952    2955      18    2940    2934    2952    2958      18
    2940    2934    2952    2961      18    2937    2934    2928    2964      13
    2937    2934    2940    2943      14    2937    2934    2940    2946      14
    2937    2934    2940    2949      14    2937    2934    2952    2955      14
    2937    2934    2952    2958      14    2937    2934    2952    2961      14
    2931    2928    2934    2937      13    2931    2928    2934    2940      13
    2931    2928    2934    2952      13    2931    2928    2964    2967       4
    2931    2928   -2964    2967       3    2931    2928   -2964    2967      17
    2931    2928    2964    2970       3    2928    2934    2940    2943      18
    2928    2934    2940    2946      18    2928    2934    2940    2949      18
    2928    2934    2952    2955      18    2928    2934    2952    2958      18
    2928    2934    2952    2961      18    2928    2964    2970    2973       2
    2925    2922    2928    2931       3    2925    2922    2928    2934       3
    2925    2922    2928    2964       3    2922    2928    2934    2937      13
    2997    2994    3000    3003       1    2997    2994   -3000    3003       2
    2994    3000    3006    3009       3    2991    2982    2976    2994      13
    2988    2982    2976    2994      13    2985    2982    2976    2994      13
    2979    2976    2982    2985      13    2979    2976    2982    2988      13
    2979    2976    2982    2991      13    2979    2976    2994    2997       4
    2979    2976   -2994    2997       3    2979    2976   -2994    2997      17
    2979    2976    2994    3000       3    2976    2994    3000    3003       2
    2973    2970    2976    2979       3    2973    2970    2976    2982       3
    2973    2970    2976    2994       3    2970    2976    2982    2985      13
    2970    2976    2982    2988      13    2970    2976    2982    2991      13
    3069    3066    3072    3075       1    3069    3066   -3072    3075       2
    3066    3072    3078    3081       3    3054    3048    3045    3057     103
    3054    3048   -3045    3057       6    3051    3048    3045    3057     103
    3051    3048   -3045    3057       6    3048    3045    3057    3060     103
    3048    3045   -3057    3060       6    3048    3045    3057    3063     103
    3048    3045   -3057    3063       6    3042    3039    3045    3048     103
    3042    3039   -3045    3048       6    3042    3039    3045    3057     103
    3042    3039   -3045    3057       6    3039    3045    3048    3051     103
    3039    3045   -3048    3051       6    3039    3045    3048    3054     103
    3039    3045   -3048    3054       6    3039    3045    3057    3060     103
    3039    3045   -3057    3060       6    3039    3045    3057    3063     103
    3039    3045   -3057    3063       6    3036    3030    3039    3042       5
    3036    3030    3039    3045       5    3033    3030    3039    3042       5
    3033    3030    3039    3045       5    3027    3021    3030    3033      13
    3027    3021    3030    3036      13    3027    3021    3030    3039      13
    3024    3021    3030    3033      13    3024    3021    3030    3036      13
    3024    3021    3030    3039      13    3021    3030    3039    3042       5
    3018    3012    3006    3066      13    3018    3012    3021    3024      14
    3018    3012    3021    3027      14    3018    3012    3021    3030      18
    3015    3012    3006    3066      13    3015    3012    3021    3024      14
    3015    3012    3021    3027      14    3015    3012    3021    3030      18
    3012    3021    3030    3033      13    3012    3021    3030    3036      13
    3009    3006    3012    3015      13    3009    3006    3012    3018      13
    3009    3006    3012    3021      13    3009    3006    3066    3069       4
    3009    3006   -3066    3069       3    3009    3006   -3066    3069      17
    3009    3006    3066    3072       3    3006    3012    3021    3024      18
    3006    3012    3021    3027      18    3006    3066    3072    3075       2
    3003    3000    3006    3009       3    3003    3000    3006    3012       3
    3003    3000    3006    3066       3    3000    3006    3012    3015      13
    3000    3006    3012    3018      13    3126    3123    3129    3132       1
    3126    3123   -3129    3132       2    3123    3129    3135    3138       3
    3108    3099    3093    3111      18    3105    3099    3093    3111      18
    3102    3099    3093    3111      18    3099    3093    3111    3114      18
    3099    3093    3111    3117      18    3099    3093    3111    3120      18
    3096    3093    3099    3102      14    3096    3093    3099    3105      14
    3096    3093    3099    3108      14    3096    3093    3111    3114      14
    3096    3093    3111    3117      14    3096    3093    3111    3120      14
    3090    3084    3078    3123      13    3090    3084    3093    3096      14
    3090    3084    3093    3099      18    3090    3084    3093    3111      18
    3087    3084    3078    3123      13    3087    3084    3093    3096      14
    3087    3084    3093    3099      18    3087    3084    3093    3111      18
    3084    3093    3099    3102      18    3084    3093    3099    3105      18
    3084    3093    3099    3108      18    3084    3093    3111    3114      18
    3084    3093    3111    3117      18    3084    3093    3111    3120      18
    3081    3078    3084    3087      13    3081    3078    3084    3090      13
    3081    3078    3084    3093      13    3081    3078    3123    3126       4
    3081    3078   -3123    3126       3    3081    3078   -3123    3126      17
    3081    3078    3123    3129       3    3078    3084    3093    3096      18
    3078    3123    3129    3132       2    3075    3072    3078    3081       3
    3075    3072    3078    3084       3    3075    3072    3078    3123       3
    3072    3078    3084    3087      13    3072    3078    3084    3090      13
    3192    3189    3195    3198       1    3192    3189   -3195    3198       2
    3189    3195    3201    3204       3    3174    3168    3177    3180      13
    3174    3168    3177    3183      13    3174    3168    3177    3186      13
    3171    3168    3177    3180      13    3171    3168    3177    3183      13
    3171    3168    3177    3186      13    3165    3159    3168    3171      13
    3165    3159    3168    3174      13    3165    3159    3168    3177      13
    3162    3159    3168    3171      13    3162    3159    3168    3174      13
    3162    3159    3168    3177      13    3159    3168    3177    3180      13
    3159    3168    3177    3183      13    3159    3168    3177    3186      13
    3156    3150    3159    3162      14    3156    3150    3159    3165      14
    3156    3150    3159    3168      18    3153    3150    3159    3162      14
    3153    3150    3159    3165      14    3153    3150    3159    3168      18
    3150    3159    3168    3171      13    3150    3159    3168    3174      13
    3147    3141    3135    3189      13    3147    3141    3150    3153      14
    3147    3141    3150    3156      14    3147    3141    3150    3159      18
    3144    3141    3135    3189      13    3144    3141    3150    3153      14
    3144    3141    3150    3156      14    3144    3141    3150    3159      18
    3141    3150    3159    3162      18    3141    3150    3159    3165      18
    3138    3135    3141    3144      13    3138    3135    3141    3147      13
    3138    3135    3141    3150      13    3138    3135    3189    3192       4
    3138    3135   -3189    3192       3    3138    3135   -3189    3192      17
    3138    3135    3189    3195       3    3135    3141    3150    3153      18
    3135    3141    3150    3156      18    3135    3189    3195    3198       2
    3132    3129    3135    3138       3    3132    3129    3135    3141       3
    3132    3129    3135    3189       3    3129    3135    3141    3144      13
    3129    3135    3141    3147      13    3258    3255    3261    3264       1
    3258    3255   -3261    3264       2    3255    3261    3267    3270       3
    3240    3234    3243    3246      13    3240    3234    3243    3249      13
    3240    3234    3243    3252      13    3237    3234    3243    3246      13
    3237    3234    3243    3249      13    3237    3234    3243    3252      13
    3231    3225    3234    3237      13    3231    3225    3234    3240      13
    3231    3225    3234    3243      13    3228    3225    3234    3237      13
    3228    3225    3234    3240      13    3228    3225    3234    3243      13
    3225    3234    3243    3246      13    3225    3234    3243    3249      13
    3225    3234    3243    3252      13    3222    3216    3225    3228      14
    3222    3216    3225    3231      14    3222    3216    3225    3234      18
    3219    3216    3225    3228      14    3219    3216    3225    3231      14
    3219    3216    3225    3234      18    3216    3225    3234    3237      13
    3216    3225    3234    3240      13    3213    3207    3201    3255      13
    3213    3207    3216    3219      14    3213    3207    3216    3222      14
    3213    3207    3216    3225      18    3210    3207    3201    3255      13
    3210    3207    3216    3219      14    3210    3207    3216    3222      14
    3210    3207    3216    3225      18    3207    3216    3225    3228      18
    3207    3216    3225    3231      18    3204    3201    3207    3210      13
    3204    3201    3207    3213      13    3204    3201    3207    3216      13
    3204    3201    3255    3258       4    3204    3201   -3255    3258       3
    3204    3201   -3255    3258      17    3204    3201    3255    3261       3
    3201    3207    3216    3219      18    3201    3207    3216    3222      18
    3201    3255    3261    3264       2    3198    3195    3201    3204       3
    3198    3195    3201    3207       3    3198    3195    3201    3255       3
    3195    3201    3207    3210      13    3195    3201    3207    3213      13
    3324    3321    3327    3330       1    3324    3321   -3327    3330       2
    3321    3327    3333    3336       3    3306    3300    3309    3312      13
    3306    3300    3309    3315      13    3306    3300    3309    3318      13
    3303    3300    3309    3312      13    3303    3300    3309    3315      13
    3303    3300    3309    3318      13    3297    3291    3300    3303      13
    3297    3291    3300    3306      13    3297    3291    3300    3309      13
    3294    3291    3300    3303      13    3294    3291    3300    3306      13
    3294    3291    3300    3309      13    3291    3300    3309    3312      13
    3291    3300    3309    3315      13    3291    3300    3309    3318      13
    3288    3282    3291    3294      14    3288    3282    3291    3297      14
    3288    3282    3291    3300      18    3285    3282    3291    3294      14
    3285    3282    3291    3297      14    3285    3282    3291    3300      18
    3282    3291    3300    3303      13    3282    3291    3300    3306      13
    3279    3273    3267    3321      13    3279    3273    3282    3285      14
    3279    3273    3282    3288      14    3279    3273    3282    3291      18
    3276    3273    3267    3321      13    3276    3273    3282    3285      14
    3276    3273    3282    3288      14    3276    3273    3282    3291      18
    3273    3282    3291    3294      18    3273    3282    3291    3297      18
    3270    3267    3273    3276      13    3270    3267    3273    3279      13
    3270    3267    3273    3282      13    3270    3267    3321    3324       4
    3270    3267   -3321    3324       3    3270    3267   -3321    3324      17
    3270    3267    3321    3327       3    3267    3273    3282    3285      18
    3267    3273    3282    3288      18    3267    3321    3327    3330       2
    3264    3261    3267    3270       3    3264    3261    3267    3273       3
    3264    3261    3267    3321       3    3261    3267    3273    3276      13
    3261    3267    3273    3279      13    3366    3363    3369    3372       1
    3366    3363   -3369    3372       2    3363    3369    3375    3378       3
    3351    3348    3354    3357       1    3351    3348   -3354    3357       2
    3351    3348    3354    3360       1    3351    3348   -3354    3360       2
    3345    3339    3333    3363      13    3345    3339    3348    3351       7
    3345    3339   -3348    3351       3    3345    3339   -3348    3351       8
    3345    3339    3348    3354       3    3342    3339    3333    3363      13
    3342    3339    3348    3351       7    3342    3339   -3348    3351       3
    3342    3339   -3348    3351       8    3342    3339    3348    3354       3
    3339    3348    3354    3357       2    3339    3348    3354    3360       2
    3336    3333    3339    3342      13    3336    3333    3339    3345      13
    3336    3333    3339    3348      13    3336    3333    3363    3366       4
    3336    3333   -3363    3366       3    3336    3333   -3363    3366      17
    3336    3333    3363    3369       3    3333    3363    3369    3372       2
    3330    3327    3333    3336       3    3330    3327    3333    3339       3
    3330    3327    3333    3363       3    3327    3333    3339    3342      13
    3327    3333    3339    3345      13    3396    3393    3399    3402       1
    3396    3393   -3399    3402       2    3393    3399    3405    3408       3
    3390    3381    3375    3393      13    3387    3381    3375    3393      13
    3384    3381    3375    3393      13    3378    3375    3381    3384      13
    3378    3375    3381    3387      13    3378    3375    3381    3390      13
    3378    3375    3393    3396       4    3378    3375   -3393    3396       3
    3378    3375   -3393    3396      17    3378    3375    3393    3399       3
    3375    3393    3399    3402       2    3372    3369    3375    3378       3
    3372    3369    3375    3381       3    3372    3369    3375    3393       3
    3369    3375    3381    3384      13    3369    3375    3381    3387      13
    3369    3375    3381    3390      13    3441    3438    3444    3447       1
    3441    3438   -3444    3447       2    3438    3444    3450    3453       3
    3426    3420    3429    3432       3    3426    3420    3429    3435       3
    3423    3420    3429    3432       3    3423    3420    3429    3435       3
    3417    3411    3405    3438      13    3417    3411    3420    3423      14
    3417    3411    3420    3426      14    3417    3411    3420    3429      13
    3414    3411    3405    3438      13    3414    3411    3420    3423      14
    3414    3411    3420    3426      14    3414    3411    3420    3429      13
    3408    3405    3411    3414      13    3408    3405    3411    3417      13
    3408    3405    3411    3420      13    3408    3405    3438    3441       4
    3408    3405   -3438    3441       3    3408    3405   -3438    3441      17
    3408    3405    3438    3444       3    3405    3411    3420    3423      18
    3405    3411    3420    3426      18    3405    3438    3444    3447       2
    3402    3399    3405    3408       3    3402    3399    3405    3411       3
    3402    3399    3405    3438       3    3399    3405    3411    3414      13
    3399    3405    3411    3417      13    3471    3468    3474    3477       1
    3471    3468   -3474    3477       2    3468    3474    3480    3483       3
    3462    3456    3450    3468      13    3459    3456    3450    3468      13
    3453    3450    3456    3459      13    3453    3450    3456    3462      13
    3453    3450    3456    3465      13    3453    3450    3468    3471       4
    3453    3450   -3468    3471       3    3453    3450   -3468    3471      17
    3453    3450    3468    3474       3    3450    3468    3474    3477       2
    3447    3444    3450    3453       3    3447    3444    3450    3456       3
    3447    3444    3450    3468       3    3444    3450    3456    3459      13
    3444    3450    3456    3462      13    3537    3534    3540    3543       1
    3537    3534   -3540    3543       2    3534    3540    3546    3549       3
    3519    3513    3522    3525      13    3519    3513    3522    3528      13
    3519    3513    3522    3531      13    3516    3513    3522    3525      13
    3516    3513    3522    3528      13    3516    3513    3522    3531      13
    3510    3504    3513    3516      13    3510    3504    3513    3519      13
    3510    3504    3513    3522      13    3507    3504    3513    3516      13
    3507    3504    3513    3519      13    3507    3504    3513    3522      13
    3504    3513    3522    3525      13    3504    3513    3522    3528      13
    3504    3513    3522    3531      13    3501    3495    3504    3507      14
    3501    3495    3504    3510      14    3501    3495    3504    3513      18
    3498    3495    3504    3507      14    3498    3495    3504    3510      14
    3498    3495    3504    3513      18    3495    3504    3513    3516      13
    3495    3504    3513    3519      13    3492    3486    3480    3534      13
    3492    3486    3495    3498      14    3492    3486    3495    3501      14
    3492    3486    3495    3504      18    3489    3486    3480    3534      13
    3489    3486    3495    3498      14    3489    3486    3495    3501      14
    3489    3486    3495    3504      18    3486    3495    3504    3507      18
    3486    3495    3504    3510      18    3483    3480    3486    3489      13
    3483    3480    3486    3492      13    3483    3480    3486    3495      13
    3483    3480    3534    3537       4    3483    3480   -3534    3537       3
    3483    3480   -3534    3537      17    3483    3480    3534    3540       3
    3480    3486    3495    3498      18    3480    3486    3495    3501      18
    3480    3534    3540    3543       2    3477    3474    3480    3483       3
    3477    3474    3480    3486       3    3477    3474    3480    3534       3
    3474    3480    3486    3489      13    3474    3480    3486    3492      13
    3567    3564    3570    3573       1    3567    3564   -3570    3573       2
    3567    3564    3570    3576       1    3567    3564   -3570    3576       2
    3561    3552    3546    3564      13    3558    3552    3546    3564      13
    3555    3552    3546    3564      13    3549    3546    3552    3555      13
    3549    3546    3552    3558      13    3549    3546    3552    3561      13
    3549    3546    3564    3567       4    3549    3546   -3564    3567       3
    3549    3546   -3564    3567      17    3549    3546    3564    3570       3
    3546    3564    3570    3573       2    3546    3564    3570    3576       2
    3543    3540    3546    3549       3    3543    3540    3546    3552       3
    3543    3540    3546    3564       3    3540    3546    3552    3555      13
    3540    3546    3552    3558      13    3540    3546    3552    3561      13
    3666    3660    3669    3672       3    3663    3660    3669    3672       3
    3657    3651    3660    3663      13    3657    3651    3660    3666      13
    3657    3651    3660    3669      13    3654    3651    3660    3663      13
    3654    3651    3660    3666      13    3654    3651    3660    3669      13
    3648    3651    3660    3663      75    3648    3651   -3660    3663       5
    3648    3651    3660    3666      75    3648    3651   -3660    3666       5
    3645    3639    3648    3651     147    3642    3639    3648    3651     147
    3639    3648    3651    3654     147    3639    3648    3651    3657     147
    3636    3630    3639    3642      13    3636    3630    3639    3645      13
    3636    3630    3639    3648      75    3636    3630   -3639    3648       5
    3633    3630    3639    3642      13    3633    3630    3639    3645      13
    3633    3630    3639    3648      75    3633    3630   -3639    3648       5
    3627    3630    3639    3642      75    3627    3630   -3639    3642       5
    3627    3630    3639    3645      75    3627    3630   -3639    3645       5
    3624    3618    3627    3630     147    3621    3618    3627    3630     147
    3618    3627    3630    3633     147    3618    3627    3630    3636     147
    3615    3609    3618    3621      13    3615    3609    3618    3624      13
    3615    3609    3618    3627      75    3615    3609   -3618    3627       5
    3612    3609    3618    3621      13    3612    3609    3618    3624      13
    3612    3609    3618    3627      75    3612    3609   -3618    3627       5
    3606    3609    3618    3621      75    3606    3609   -3618    3621       5
    3606    3609    3618    3624      75    3606    3609   -3618    3624       5
    3603    3597    3606    3609     147    3600    3597    3606    3609     147
    3597    3606    3609    3612     147    3597    3606    3609    3615     147
    3594    3588    3597    3600      13    3594    3588    3597    3603      13
    3594    3588    3597    3606      75    3594    3588   -3597    3606       5
    3591    3588    3597    3600      13    3591    3588    3597    3603      13
    3591    3588    3597    3606      75    3591    3588   -3597    3606       5
    3585    3588    3597    3600      13    3585    3588    3597    3603      13
    3582    3585    3588    3591       3    3582    3585    3588    3594       3
      12      24     -18     -21     152      57      66     -63     -69     152
     105     114    -111    -117     152     207     216    -213    -219     153
     171     180    -177    -183     152     222     231    -228    -234     152
     279     288    -285    -291     152     357     363    -360   -3585     152
     324     342    -330    -333     152     336     369    -366    -372     152
     405     414    -411    -417     152     453     462    -459    -465     152
     498     507    -504    -510     152     543     552    -549    -555     152
     600     609    -606    -612     152     645     654    -651    -657     152
     678     687    -684    -690     152     723     732    -729    -735     152
     837     849    -843    -846     152     831     843    -837    -840     152
     825     837    -831    -834     152     822     831    -825    -828     152
     810     822    -816    -819     153     807     816    -810    -813     152
     780     789    -786    -792     152     879     894    -897    -900     152
     882     894    -888    -891     152     879     888    -882    -885     153
     852     861    -858    -864     152     903     912    -909    -915     152
     960     969    -966    -972     152    1032    1041   -1038   -1044     153
    1005    1014   -1011   -1017     152    1047    1056   -1053   -1059     152
    1092    1101   -1098   -1104     152    1140    1149   -1146   -1152     152
    1221    1236   -1233   -1239     153    1221    1227   -1224   -1230     153
    1206    1221   -1215   -1218     153    1170    1179   -1176   -1182     152
    1242    1251   -1248   -1254     152    1299    1308   -1305   -1311     152
    1344    1353   -1350   -1356     152    1410    1419   -1416   -1422     152
    1482    1491   -1488   -1494     153    1455    1464   -1461   -1467     152
    1497    1506   -1503   -1509     152    1527    1536   -1533   -1539     152
    1572    1581   -1578   -1584     152    1602    1611   -1608   -1614     152
    1647    1656   -1653   -1659     152    1677    1686   -1683   -1689     153
    1704    1713   -1710   -1716     152    1770    1779   -1776   -1782     152
    1818    1827   -1824   -1830     152    1920    1929   -1926   -1932     153
    1884    1893   -1890   -1896     152    1935    1944   -1941   -1947     152
    1992    2001   -1998   -2004     152    2058    2067   -2064   -2070     152
    2088    2097   -2094   -2100     152    2154    2163   -2160   -2166     152
    2235    2241   -2238   -3669     152    2202    2220   -2208   -2211     152
    2214    2247   -2244   -2250     152    2283    2292   -2289   -2295     152
    2340    2349   -2346   -2352     152    2406    2415   -2412   -2418     152
    2439    2448   -2445   -2451     152    2505    2514   -2511   -2517     152
    2619    2631   -2625   -2628     152    2613    2625   -2619   -2622     152
    2607    2619   -2613   -2616     152    2604    2613   -2607   -2610     152
    2592    2604   -2598   -2601     153    2589    2598   -2592   -2595     152
    2562    2571   -2568   -2574     152    2661    2676   -2679   -2682     152
    2664    2676   -2670   -2673     152    2661    2670   -2664   -2667     153
    2634    2643   -2640   -2646     152    2685    2694   -2691   -2697     152
    2742    2751   -2748   -2754     152    2835    2844   -2841   -2847     153
    2808    2817   -2814   -2820     152    2850    2859   -2856   -2862     152
    2916    2925   -2922   -2928     152    2964    2973   -2970   -2976     152
    3045    3060   -3057   -3063     153    3045    3051   -3048   -3054     153
    3030    3045   -3039   -3042     153    2994    3003   -3000   -3006     152
    3066    3075   -3072   -3078     152    3123    3132   -3129   -3135     152
    3189    3198   -3195   -3201     152    3255    3264   -3261   -3267     152
    3348    3357   -3354   -3360     153    3321    3330   -3327   -3333     152
    3363    3372   -3369   -3375     152    3393    3402   -3399   -3405     152
    3438    3447   -3444   -3450     152    3468    3477   -3474   -3480     152
    3534    3543   -3540   -3546     152    3564    3573   -3570   -3576     153
%FLAG DIHEDRALS_WITHOUT_HYDROGEN                                                
%FORMAT(10I8)                                                                   
      15      12      18      24       2      12      18      24      30       4
      12      18     -24      30       3      12      18     -24      30       5
      12      18     -24      30       6      12      18      24      57       4
      12      18     -24      57       3      12      18     -24      57       5
      12      18     -24      57       6       3      12      18      24       2
      60      57      63      69       2      57      63      69      75       4
      57      63     -69      75       3      57      63     -69      75       5
      57      63     -69      75       6      57      63      69     105       4
      57      63     -69     105       3      57      63     -69     105       5
      57      63     -69     105       6      39      30      24      57       9
      39      30     -24      57      10      39      30     -24      57      11
      39      30     -24      57      12      30      24      57      60       3
      30      24      57      63       4      30      24     -57      63       3
      30      24     -57      63       5      30      24     -57      63       6
      30      39      48      51      15      30      39     -48      51      16
      30      39      48      54      15      30      39     -48      54      16
      24      30      39      48      19      24      30     -39      48      20
      24      30     -39      48      21      24      30     -39      48      22
      24      57      63      69       2      18      24      30      39      23
      18      24     -30      39      24      18      24     -30      39      11
      18      24     -30      39      25      18      24      57      60       3
      18      24      57      63      26      18      24     -57      63      27
      18      24     -57      63      17      18      24     -57      63       6
     108     105     111     117       2     105     111     117     123       4
     105     111    -117     123       3     105     111    -117     123       5
     105     111    -117     123       6     105     111     117     171       4
     105     111    -117     171       3     105     111    -117     171       5
     105     111    -117     171       6      93      75      69     105      28
      93      75     -69     105      29      93      75     -69     105      30
      93      75     -69     105      31      81      75      69     105      28
      81      75     -69     105      29      81      75     -69     105      30
      81      75     -69     105      31      75      69     105     108       3
      75      69     105     111       4      75      69    -105     111       3
      75      69    -105     111       5      75      69    -105     111       6
      69     105     111     117       2      63      69      75      81      32
      63      69     -75      81      33      63      69     -75      81      30
      63      69     -75      81      34      63      69      75      93      32
      63      69     -75      93      33      63      69     -75      93      30
      63      69     -75      93      34      63      69     105     108       3
      63      69     105     111      26      63      69    -105     111      27
      63      69    -105     111      17      63      69    -105     111       6
     174     171     177     183       2     171     177     183     189       4
     171     177    -183     189       3     171     177    -183     189       5
     171     177    -183     189       6     171     177     183     222       4
     171     177    -183     222       3     171     177    -183     222       5
     171     177    -183     222       6     132     123     117     171      13
     132     141     150     159      13     123     117     171     174       3
     123     117     171     177       4     123     117    -171     177       3
     123     117    -171     177       5     123     117    -171     177       6
     123     132     141     150      35     123     132    -141     150      36
     123     132    -141     150      37     117     123     132     141      35
     117     123    -132     141      36     117     123    -132     141      37
     117     171     177     183       2     111     117     123     132      13
     111     117     171     174       3     111     117     171     177      26
     111     117    -171     177      27     111     117    -171     177      17
     111     117    -171     177       6     225     222     228     234       2
     222     228     234     240       4     222     228    -234     240       3
     222     228    -234     240       5     222     228    -234     240       6
     222     228     234     279       4     222     228    -234     279       3
     222     228    -234     279       5     222     228    -234     279       6
     198     189     183     222       9     198     189    -183     222      10
     198     189    -183     222      11     198     189    -183     222      12
     189     183     222     225       3     189     183     222     228       4
     189     183    -222     228       3     189     183    -222     228       5
     189     183    -222     228       6     189     198     207     210       4
     189     198     207     213      38     189     198    -207     213      39
     189     198    -207     213      40     189     198    -207     213      41
     183     189     198     207      42     183     189    -198     207      43
     183     189    -198     207      44     183     189    -198     207      45
     183     222     228     234       2     177     183     189     198      23
     177     183    -189     198      24     177     183    -189     198      11
     177     183    -189     198      25     177     183     222     225       3
     177     183     222     228      26     177     183    -222     228      27
     177     183    -222     228      17     177     183    -222     228       6
     282     279     285     291       2     279     285     291     297       4
     279     285    -291     297       3     279     285    -291     297       5
     279     285    -291     297       6     279     285     291     324       4
     279     285    -291     324       3     279     285    -291     324       5
     279     285    -291     324       6     249     240     234     279      46
     249     240    -234     279      47     249     240    -234     279      11
     249     240    -234     279      48     240     234     279     282       3
     240     234     279     285       4     240     234    -279     285       3
     240     234    -279     285       5     240     234    -279     285       6
     234     240     249     255      49     234     240    -249     255      50
     234     240    -249     255      51     234     240    -249     255      52
     234     240     249     267      49     234     240    -249     267      50
     234     240    -249     267      51     234     240    -249     267      52
     234     279     285     291       2     228     234     240     249      53
     228     234    -240     249      54     228     234    -240     249      11
     228     234    -240     249      55     228     234     279     282       3
     228     234     279     285      26     228     234    -279     285      27
     228     234    -279     285      17     228     234    -279     285       6
     327     324     330     342       2     324     330     342     336       4
     324     330    -342     336      56     324     330    -342     336      57
     324     330    -342     336       6     324     330     342     348       3
     306     297     291     324       9     306     297    -291     324      10
     306     297    -291     324      11     306     297    -291     324      12
     297     291     324     327       3     297     291     324     330       4
     297     291    -324     330       3     297     291    -324     330       5
     297     291    -324     330       6     297     306     315     318      15
     297     306    -315     318      16     297     306     315     321      15
     297     306    -315     321      16     291     297     306     315      19
     291     297    -306     315      20     291     297    -306     315      21
     291     297    -306     315      22     291     324     330     342       2
     285     291     297     306      23     285     291    -297     306      24
     285     291    -297     306      11     285     291    -297     306      25
     285     291     324     327       3     285     291     324     330      26
     285     291    -324     330      27     285     291    -324     330      17
     285     291    -324     330       6     360     357   -3579    3582      60
     360    3585   -3582    3579      61     360    3585    3588    3597       3
     357     360   -3585    3582      59     357     360    3585    3588      59
     357    3579   -3582    3585      58     348     342     336     366       3
     348     357     360    3585      58     348     357    3579    3582      60
     342     336     366     372       2     342     348     357     360      63
     342     348     357    3579       5     339     336     342     348      66
     339     336     366     372       2     336     342     348     357      13
     336     366     372     378       4     336     366    -372     378       3
     336     366    -372     378       5     336     366    -372     378       6
     336     366     372     405       4     336     366    -372     405       3
     336     366    -372     405       5     336     366    -372     405       6
     330     342     336     339      27     330     342     336     366      67
     330     342    -336     366      68     330     342    -336     366      69
     330     342    -336     366       6     330     342     348     357      13
     408     405     411     417       2     405     411     417     423       4
     405     411    -417     423       3     405     411    -417     423       5
     405     411    -417     423       6     405     411     417     453       4
     405     411    -417     453       3     405     411    -417     453       5
     405     411    -417     453       6     387     378     372     405       9
     387     378    -372     405      10     387     378    -372     405      11
     387     378    -372     405      12     378     372     405     408       3
     378     372     405     411       4     378     372    -405     411       3
     378     372    -405     411       5     378     372    -405     411       6
     378     387     396     399      15     378     387    -396     399      16
     378     387     396     402      15     378     387    -396     402      16
     372     378     387     396      19     372     378    -387     396      20
     372     378    -387     396      21     372     378    -387     396      22
     372     405     411     417       2     366     372     378     387      23
     366     372    -378     387      24     366     372    -378     387      11
     366     372    -378     387      25     366     372     405     408       3
     366     372     405     411      26     366     372    -405     411      27
     366     372    -405     411      17     366     372    -405     411       6
     456     453     459     465       2     453     459     465     471       4
     453     459    -465     471       3     453     459    -465     471       5
     453     459    -465     471       6     453     459     465     498       4
     453     459    -465     498       3     453     459    -465     498       5
     453     459    -465     498       6     441     423     417     453      28
     441     423    -417     453      29     441     423    -417     453      30
     441     423    -417     453      31     429     423     417     453      28
     429     423    -417     453      29     429     423    -417     453      30
     429     423    -417     453      31     423     417     453     456       3
     423     417     453     459       4     423     417    -453     459       3
     423     417    -453     459       5     423     417    -453     459       6
     417     453     459     465       2     411     417     423     429      32
     411     417    -423     429      33     411     417    -423     429      30
     411     417    -423     429      34     411     417     423     441      32
     411     417    -423     441      33     411     417    -423     441      30
     411     417    -423     441      34     411     417     453     456       3
     411     417     453     459      26     411     417    -453     459      27
     411     417    -453     459      17     411     417    -453     459       6
     501     498     504     510       2     498     504     510     516       4
     498     504    -510     516       3     498     504    -510     516       5
     498     504    -510     516       6     498     504     510     543       4
     498     504    -510     543       3     498     504    -510     543       5
     498     504    -510     543       6     480     471     465     498       9
     480     471    -465     498      10     480     471    -465     498      11
     480     471    -465     498      12     471     465     498     501       3
     471     465     498     504       4     471     465    -498     504       3
     471     465    -498     504       5     471     465    -498     504       6
     471     480     489     492      15     471     480    -489     492      16
     471     480     489     495      15     471     480    -489     495      16
     465     471     480     489      19     465     471    -480     489      20
     465     471    -480     489      21     465     471    -480     489      22
     465     498     504     510       2     459     465     471     480      23
     459     465    -471     480      24     459     465    -471     480      11
     459     465    -471     480      25     459     465     498     501       3
     459     465     498     504      26     459     465    -498     504      27
     459     465    -498     504      17     459     465    -498     504       6
     546     543     549     555       2     543     549     555     561       4
     543     549    -555     561       3     543     549    -555     561       5
     543     549    -555     561       6     543     549     555     600       4
     543     549    -555     600       3     543     549    -555     600       5
     543     549    -555     600       6     525     516     510     543       9
     525     516    -510     543      10     525     516    -510     543      11
     525     516    -510     543      12     516     510     543     546       3
     516     510     543     549       4     516     510    -543     549       3
     516     510    -543     549       5     516     510    -543     549       6
     516     525     534     537      15     516     525    -534     537      16
     516     525     534     540      15     516     525    -534     540      16
     510     516     525     534      19     510     516    -525     534      20
     510     516    -525     534      21     510     516    -525     534      22
     510     543     549     555       2     504     510     516     525      23
     504     510    -516     525      24     504     510    -516     525      11
     504     510    -516     525      25     504     510     543     546       3
     504     510     543     549      26     504     510    -543     549      27
     504     510    -543     549      17     504     510    -543     549       6
     603     600     606     612       2     600     606     612     618       4
     600     606    -612     618       3     600     606    -612     618       5
     600     606    -612     618       6     600     606     612     645       4
     600     606    -612     645       3     600     606    -612     645       5
     600     606    -612     645       6     570     561     555     600      46
     570     561    -555     600      47     570     561    -555     600      11
     570     561    -555     600      48     561     555     600     603       3
     561     555     600     606       4     561     555    -600     606       3
     561     555    -600     606       5     561     555    -600     606       6
     555     561     570     576      49     555     561    -570     576      50
     555     561    -570     576      51     555     561    -570     576      52
     555     561     570     588      49     555     561    -570     588      50
     555     561    -570     588      51     555     561    -570     588      52
     555     600     606     612       2     549     555     561     570      53
     549     555    -561     570      54     549     555    -561     570      11
     549     555    -561     570      55     549     555     600     603       3
     549     555     600     606      26     549     555    -600     606      27
     549     555    -600     606      17     549     555    -600     606       6
     648     645     651     657       2     645     651     657     663       4
     645     651    -657     663       3     645     651    -657     663       5
     645     651    -657     663       6     645     651     657     678       4
     645     651    -657     678       3     645     651    -657     678       5
     645     651    -657     678       6     627     618     612     645       9
     627     618    -612     645      10     627     618    -612     645      11
     627     618    -612     645      12     618     612     645     648       3
     618     612     645     651       4     618     612    -645     651       3
     618     612    -645     651       5     618     612    -645     651       6
     618     627     636     639      15     618     627    -636     639      16
     618     627     636     642      15     618     627    -636     642      16
     612     618     627     636      19     612     618    -627     636      20
     612     618    -627     636      21     612     618    -627     636      22
     612     645     651     657       2     606     612     618     627      23
     606     612    -618     627      24     606     612    -618     627      11
     606     612    -618     627      25     606     612     645     648       3
     606     612     645     651      26     606     612    -645     651      27
     606     612    -645     651      17     606     612    -645     651       6
     681     678     684     690       2     678     684     690     696       4
     678     684    -690     696       3     678     684    -690     696       5
     678     684    -690     696       6     678     684     690     723       4
     678     684    -690     723       3     678     684    -690     723       5
     678     684    -690     723       6     672     663     657     678      70
     672     663    -657     678      71     672     663    -657     678      72
     672     663    -657     678      73     663     657     678     681       3
     663     657     678     684       4     663     657    -678     684       3
     663     657    -678     684       5     663     657    -678     684       6
     657     678     684     690       2     651     657     663     672      80
     651     657    -663     672      81     651     657    -663     672      72
     651     657    -663     672      82     651     657     678     681       3
     651     657     678     684      26     651     657    -678     684      27
     651     657    -678     684      17     651     657    -678     684       6
     726     723     729     735       2     723     729     735     741       4
     723     729    -735     741       3     723     729    -735     741       5
     723     729    -735     741       6     723     729     735     780       4
     723     729    -735     780       3     723     729    -735     780       5
     723     729    -735     780       6     705     696     690     723       9
     705     696    -690     723      10     705     696    -690     723      11
     705     696    -690     723      12     696     690     723     726       3
     696     690     723     729       4     696     690    -723     729       3
     696     690    -723     729       5     696     690    -723     729       6
     696     705     714     717      15     696     705    -714     717      16
     696     705     714     720      15     696     705    -714     720      16
     690     696     705     714      19     690     696    -705     714      20
     690     696    -705     714      21     690     696    -705     714      22
     690     723     729     735       2     684     690     696     705      23
     684     690    -696     705      24     684     690    -696     705      11
     684     690    -696     705      25     684     690     723     726       3
     684     690     723     729      26     684     690    -723     729      27
     684     690    -723     729      17     684     690    -723     729       6
     783     780     786     792       2     780     786     792     798       4
     780     786    -792     798       3     780     786    -792     798       5
     780     786    -792     798       6     780     786     792     852       4
     780     786    -792     852       3     780     786    -792     852       5
     780     786    -792     852       6     750     741     735     780      46
     750     741    -735     780      47     750     741    -735     780      11
     750     741    -735     780      48     741     735     780     783       3
     741     735     780     786       4     741     735    -780     786       3
     741     735    -780     786       5     741     735    -780     786       6
     735     741     750     756      49     735     741    -750     756      50
     735     741    -750     756      51     735     741    -750     756      52
     735     741     750     768      49     735     741    -750     768      50
     735     741    -750     768      51     735     741    -750     768      52
     735     780     786     792       2     729     735     741     750      53
     729     735    -741     750      54     729     735    -741     750      11
     729     735    -741     750      55     729     735     780     783       3
     729     735     780     786      26     729     735    -780     786      27
     729     735    -780     786      17     729     735    -780     786       6
     855     852     858     864       2     852     858     864     870       4
     852     858    -864     870       3     852     858    -864     870       5
     852     858    -864     870       6     852     858     864     903       4
     852     858    -864     903       3     852     858    -864     903       5
     852     858    -864     903       6     831     825     822     849      83
     831     837    -843     849      83     825     822     849     843      84
     825     831    -837     843      83     822     825     831     837      83
     822     849    -843     837      85     816     810    -807     849      87
     816     822     825     831      83     816     822     849     843      84
     810     807    -849     822      89     810     807     849     843      89
     810     816     822     825      86     810     816    -822     849      86
     807     798     792     852      90     807     798    -792     852      91
     807     798    -792     852      92     807     798    -792     852      93
     807     810    -816     822      88     807     849    -822     816      84
     807     849     822     825      84     807     849     843     837      85
     798     792     852     855       3     798     792     852     858       4
     798     792    -852     858       3     798     792    -852     858       5
     798     792    -852     858       6     798     807     810     816      87
     798     807     849     822      89     798     807     849     843      89
     792     798     807     810       4     792     798    -807     810       3
     792     798    -807     810       5     792     798    -807     810       6
     792     798     807     849      94     792     798    -807     849      95
     792     798    -807     849      96     792     798    -807     849      97
     792     852     858     864       2     786     792     798     807      98
     786     792    -798     807      99     786     792    -798     807      92
     786     792    -798     807     100     786     792     852     855       3
     786     792     852     858      26     786     792    -852     858      27
     786     792    -852     858      17     786     792    -852     858       6
     906     903     909     915       2     903     909     915     921       4
     903     909    -915     921       3     903     909    -915     921       5
     903     909    -915     921       6     903     909     915     960       4
     903     909    -915     960       3     903     909    -915     960       5
     903     909    -915     960       6     888     882    -879     897     102
     882     879    -897     894     105     882     888    -894     897     101
     879     870     864     903     106     879     870    -864     903     107
     879     870    -864     903     108     879     870    -864     903     109
     879     882    -888     894     104     879     897    -894     888     103
     870     864     903     906       3     870     864     903     909       4
     870     864    -903     909       3     870     864    -903     909       5
     870     864    -903     909       6     870     879     882     888     102
     870     879     897     894     105     864     870     879     882     110
     864     870    -879     882     111     864     870    -879     882     112
     864     870    -879     882     113     864     870     879     897     114
     864     870    -879     897     115     864     870    -879     897     116
     864     870    -879     897     117     864     903     909     915       2
     858     864     870     879     118     858     864    -870     879     119
     858     864    -870     879     108     858     864    -870     879     120
     858     864     903     906       3     858     864     903     909      26
     858     864    -903     909      27     858     864    -903     909      17
     858     864    -903     909       6     963     960     966     972       2
     960     966     972     978       4     960     966    -972     978       3
     960     966    -972     978       5     960     966    -972     978       6
     960     966     972    1005       4     960     966    -972    1005       3
     960     966    -972    1005       5     960     966    -972    1005       6
     930     921     915     960      46     930     921    -915     960      47
     930     921    -915     960      11     930     921    -915     960      48
     921     915     960     963       3     921     915     960     966       4
     921     915    -960     966       3     921     915    -960     966       5
     921     915    -960     966       6     915     921     930     936      49
     915     921    -930     936      50     915     921    -930     936      51
     915     921    -930     936      52     915     921     930     948      49
     915     921    -930     948      50     915     921    -930     948      51
     915     921    -930     948      52     915     960     966     972       2
     909     915     921     930      53     909     915    -921     930      54
     909     915    -921     930      11     909     915    -921     930      55
     909     915     960     963       3     909     915     960     966      26
     909     915    -960     966      27     909     915    -960     966      17
     909     915    -960     966       6    1008    1005    1011    1017       2
    1005    1011    1017    1023       4    1005    1011   -1017    1023       3
    1005    1011   -1017    1023       5    1005    1011   -1017    1023       6
    1005    1011    1017    1047       4    1005    1011   -1017    1047       3
    1005    1011   -1017    1047       5    1005    1011   -1017    1047       6
     987     978     972    1005       9     987     978    -972    1005      10
     987     978    -972    1005      11     987     978    -972    1005      12
     978     972    1005    1008       3     978     972    1005    1011       4
     978     972   -1005    1011       3     978     972   -1005    1011       5
     978     972   -1005    1011       6     978     987     996     999      15
     978     987    -996     999      16     978     987     996    1002      15
     978     987    -996    1002      16     972     978     987     996      19
     972     978    -987     996      20     972     978    -987     996      21
     972     978    -987     996      22     972    1005    1011    1017       2
     966     972     978     987      23     966     972    -978     987      24
     966     972    -978     987      11     966     972    -978     987      25
     966     972    1005    1008       3     966     972    1005    1011      26
     966     972   -1005    1011      27     966     972   -1005    1011      17
     966     972   -1005    1011       6    1050    1047    1053    1059       2
    1047    1053    1059    1065       4    1047    1053   -1059    1065       3
    1047    1053   -1059    1065       5    1047    1053   -1059    1065       6
    1047    1053    1059    1092       4    1047    1053   -1059    1092       3
    1047    1053   -1059    1092       5    1047    1053   -1059    1092       6
    1032    1023    1017    1047     121    1032    1023   -1017    1047     122
    1032    1023   -1017    1047     123    1032    1023   -1017    1047     124
    1023    1017    1047    1050       3    1023    1017    1047    1053       4
    1023    1017   -1047    1053       3    1023    1017   -1047    1053       5
    1023    1017   -1047    1053       6    1017    1023    1032    1035       4
    1017    1023    1032    1038     125    1017    1023   -1032    1038     126
    1017    1023   -1032    1038     127    1017    1023   -1032    1038     128
    1017    1047    1053    1059       2    1011    1017    1023    1032     129
    1011    1017   -1023    1032     130    1011    1017   -1023    1032     123
    1011    1017   -1023    1032     131    1011    1017    1047    1050       3
    1011    1017    1047    1053      26    1011    1017   -1047    1053      27
    1011    1017   -1047    1053      17    1011    1017   -1047    1053       6
    1095    1092    1098    1104       2    1092    1098    1104    1110       4
    1092    1098   -1104    1110       3    1092    1098   -1104    1110       5
    1092    1098   -1104    1110       6    1092    1098    1104    1140       4
    1092    1098   -1104    1140       3    1092    1098   -1104    1140       5
    1092    1098   -1104    1140       6    1074    1065    1059    1092       9
    1074    1065   -1059    1092      10    1074    1065   -1059    1092      11
    1074    1065   -1059    1092      12    1065    1059    1092    1095       3
    1065    1059    1092    1098       4    1065    1059   -1092    1098       3
    1065    1059   -1092    1098       5    1065    1059   -1092    1098       6
    1065    1074    1083    1086      15    1065    1074   -1083    1086      16
    1065    1074    1083    1089      15    1065    1074   -1083    1089      16
    1059    1065    1074    1083      19    1059    1065   -1074    1083      20
    1059    1065   -1074    1083      21    1059    1065   -1074    1083      22
    1059    1092    1098    1104       2    1053    1059    1065    1074      23
    1053    1059   -1065    1074      24    1053    1059   -1065    1074      11
    1053    1059   -1065    1074      25    1053    1059    1092    1095       3
    1053    1059    1092    1098      26    1053    1059   -1092    1098      27
    1053    1059   -1092    1098      17    1053    1059   -1092    1098       6
    1143    1140    1146    1152       2    1140    1146    1152    1158       4
    1140    1146   -1152    1158       3    1140    1146   -1152    1158       5
    1140    1146   -1152    1158       6    1140    1146    1152    1170       4
    1140    1146   -1152    1170       3    1140    1146   -1152    1170       5
    1140    1146   -1152    1170       6    1128    1110    1104    1140      28
    1128    1110   -1104    1140      29    1128    1110   -1104    1140      30
    1128    1110   -1104    1140      31    1116    1110    1104    1140      28
    1116    1110   -1104    1140      29    1116    1110   -1104    1140      30
    1116    1110   -1104    1140      31    1110    1104    1140    1143       3
    1110    1104    1140    1146       4    1110    1104   -1140    1146       3
    1110    1104   -1140    1146       5    1110    1104   -1140    1146       6
    1104    1140    1146    1152       2    1098    1104    1110    1116      32
    1098    1104   -1110    1116      33    1098    1104   -1110    1116      30
    1098    1104   -1110    1116      34    1098    1104    1110    1128      32
    1098    1104   -1110    1128      33    1098    1104   -1110    1128      30
    1098    1104   -1110    1128      34    1098    1104    1140    1143       3
    1098    1104    1140    1146      26    1098    1104   -1140    1146      27
    1098    1104   -1140    1146      17    1098    1104   -1140    1146       6
    1173    1170    1176    1182       2    1170    1176    1182    1188       4
    1170    1176   -1182    1188       3    1170    1176   -1182    1188       5
    1170    1176   -1182    1188       6    1170    1176    1182    1242       4
    1170    1176   -1182    1242       3    1170    1176   -1182    1242       5
    1170    1176   -1182    1242       6    1158    1152    1170    1173       3
    1158    1152    1170    1176       4    1158    1152   -1170    1176       3
    1158    1152   -1170    1176       5    1158    1152   -1170    1176       6
    1152    1170    1176    1182       2    1146    1152    1170    1173       3
    1146    1152    1170    1176      26    1146    1152   -1170    1176      27
    1146    1152   -1170    1176      17    1146    1152   -1170    1176       6
    1245    1242    1248    1254       2    1242    1248    1254    1260       4
    1242    1248   -1254    1260       3    1242    1248   -1254    1260       5
    1242    1248   -1254    1260       6    1242    1248    1254    1299       4
    1242    1248   -1254    1299       3    1242    1248   -1254    1299       5
    1242    1248   -1254    1299       6    1206    1215    1221    1224     103
    1206    1215   -1221    1224       6    1206    1215    1221    1233     103
    1206    1215   -1221    1233       6    1197    1188    1182    1242      13
    1197    1206    1215    1221       4    1197    1206   -1215    1221       5
    1188    1182    1242    1245       3    1188    1182    1242    1248       4
    1188    1182   -1242    1248       3    1188    1182   -1242    1248       5
    1188    1182   -1242    1248       6    1188    1197    1206    1215      13
    1182    1188    1197    1206      35    1182    1188   -1197    1206      36
    1182    1188   -1197    1206      37    1182    1242    1248    1254       2
    1176    1182    1188    1197      13    1176    1182    1242    1245       3
    1176    1182    1242    1248      26    1176    1182   -1242    1248      27
    1176    1182   -1242    1248      17    1176    1182   -1242    1248       6
    1302    1299    1305    1311       2    1299    1305    1311    1317       4
    1299    1305   -1311    1317       3    1299    1305   -1311    1317       5
    1299    1305   -1311    1317       6    1299    1305    1311    1344       4
    1299    1305   -1311    1344       3    1299    1305   -1311    1344       5
    1299    1305   -1311    1344       6    1269    1260    1254    1299      46
    1269    1260   -1254    1299      47    1269    1260   -1254    1299      11
    1269    1260   -1254    1299      48    1260    1254    1299    1302       3
    1260    1254    1299    1305       4    1260    1254   -1299    1305       3
    1260    1254   -1299    1305       5    1260    1254   -1299    1305       6
    1254    1260    1269    1275      49    1254    1260   -1269    1275      50
    1254    1260   -1269    1275      51    1254    1260   -1269    1275      52
    1254    1260    1269    1287      49    1254    1260   -1269    1287      50
    1254    1260   -1269    1287      51    1254    1260   -1269    1287      52
    1254    1299    1305    1311       2    1248    1254    1260    1269      53
    1248    1254   -1260    1269      54    1248    1254   -1260    1269      11
    1248    1254   -1260    1269      55    1248    1254    1299    1302       3
    1248    1254    1299    1305      26    1248    1254   -1299    1305      27
    1248    1254   -1299    1305      17    1248    1254   -1299    1305       6
    1347    1344    1350    1356       2    1344    1350    1356    1362       4
    1344    1350   -1356    1362       3    1344    1350   -1356    1362       5
    1344    1350   -1356    1362       6    1344    1350    1356    1410       4
    1344    1350   -1356    1410       3    1344    1350   -1356    1410       5
    1344    1350   -1356    1410       6    1326    1317    1311    1344       9
    1326    1317   -1311    1344      10    1326    1317   -1311    1344      11
    1326    1317   -1311    1344      12    1317    1311    1344    1347       3
    1317    1311    1344    1350       4    1317    1311   -1344    1350       3
    1317    1311   -1344    1350       5    1317    1311   -1344    1350       6
    1317    1326    1335    1338      15    1317    1326   -1335    1338      16
    1317    1326    1335    1341      15    1317    1326   -1335    1341      16
    1311    1317    1326    1335      19    1311    1317   -1326    1335      20
    1311    1317   -1326    1335      21    1311    1317   -1326    1335      22
    1311    1344    1350    1356       2    1305    1311    1317    1326      23
    1305    1311   -1317    1326      24    1305    1311   -1317    1326      11
    1305    1311   -1317    1326      25    1305    1311    1344    1347       3
    1305    1311    1344    1350      26    1305    1311   -1344    1350      27
    1305    1311   -1344    1350      17    1305    1311   -1344    1350       6
    1413    1410    1416    1422       2    1410    1416    1422    1428       4
    1410    1416   -1422    1428       3    1410    1416   -1422    1428       5
    1410    1416   -1422    1428       6    1410    1416    1422    1455       4
    1410    1416   -1422    1455       3    1410    1416   -1422    1455       5
    1410    1416   -1422    1455       6    1371    1362    1356    1410      13
    1371    1380    1389    1398      13    1362    1356    1410    1413       3
    1362    1356    1410    1416       4    1362    1356   -1410    1416       3
    1362    1356   -1410    1416       5    1362    1356   -1410    1416       6
    1362    1371    1380    1389      35    1362    1371   -1380    1389      36
    1362    1371   -1380    1389      37    1356    1362    1371    1380      35
    1356    1362   -1371    1380      36    1356    1362   -1371    1380      37
    1356    1410    1416    1422       2    1350    1356    1362    1371      13
    1350    1356    1410    1413       3    1350    1356    1410    1416      26
    1350    1356   -1410    1416      27    1350    1356   -1410    1416      17
    1350    1356   -1410    1416       6    1458    1455    1461    1467       2
    1455    1461    1467    1473       4    1455    1461   -1467    1473       3
    1455    1461   -1467    1473       5    1455    1461   -1467    1473       6
    1455    1461    1467    1497       4    1455    1461   -1467    1497       3
    1455    1461   -1467    1497       5    1455    1461   -1467    1497       6
    1437    1428    1422    1455       9    1437    1428   -1422    1455      10
    1437    1428   -1422    1455      11    1437    1428   -1422    1455      12
    1428    1422    1455    1458       3    1428    1422    1455    1461       4
    1428    1422   -1455    1461       3    1428    1422   -1455    1461       5
    1428    1422   -1455    1461       6    1428    1437    1446    1449      15
    1428    1437   -1446    1449      16    1428    1437    1446    1452      15
    1428    1437   -1446    1452      16    1422    1428    1437    1446      19
    1422    1428   -1437    1446      20    1422    1428   -1437    1446      21
    1422    1428   -1437    1446      22    1422    1455    1461    1467       2
    1416    1422    1428    1437      23    1416    1422   -1428    1437      24
    1416    1422   -1428    1437      11    1416    1422   -1428    1437      25
    1416    1422    1455    1458       3    1416    1422    1455    1461      26
    1416    1422   -1455    1461      27    1416    1422   -1455    1461      17
    1416    1422   -1455    1461       6    1500    1497    1503    1509       2
    1497    1503    1509    1515       4    1497    1503   -1509    1515       3
    1497    1503   -1509    1515       5    1497    1503   -1509    1515       6
    1497    1503    1509    1527       4    1497    1503   -1509    1527       3
    1497    1503   -1509    1527       5    1497    1503   -1509    1527       6
    1482    1473    1467    1497     121    1482    1473   -1467    1497     122
    1482    1473   -1467    1497     123    1482    1473   -1467    1497     124
    1473    1467    1497    1500       3    1473    1467    1497    1503       4
    1473    1467   -1497    1503       3    1473    1467   -1497    1503       5
    1473    1467   -1497    1503       6    1467    1473    1482    1485       4
    1467    1473    1482    1488     125    1467    1473   -1482    1488     126
    1467    1473   -1482    1488     127    1467    1473   -1482    1488     128
    1467    1497    1503    1509       2    1461    1467    1473    1482     129
    1461    1467   -1473    1482     130    1461    1467   -1473    1482     123
    1461    1467   -1473    1482     131    1461    1467    1497    1500       3
    1461    1467    1497    1503      26    1461    1467   -1497    1503      27
    1461    1467   -1497    1503      17    1461    1467   -1497    1503       6
    1530    1527    1533    1539       2    1527    1533    1539    1545       4
    1527    1533   -1539    1545       3    1527    1533   -1539    1545       5
    1527    1533   -1539    1545       6    1527    1533    1539    1572       4
    1527    1533   -1539    1572       3    1527    1533   -1539    1572       5
    1527    1533   -1539    1572       6    1515    1509    1527    1530       3
    1515    1509    1527    1533       4    1515    1509   -1527    1533       3
    1515    1509   -1527    1533       5    1515    1509   -1527    1533       6
    1509    1527    1533    1539       2    1503    1509    1527    1530       3
    1503    1509    1527    1533      26    1503    1509   -1527    1533      27
    1503    1509   -1527    1533      17    1503    1509   -1527    1533       6
    1575    1572    1578    1584       2    1572    1578    1584    1590       4
    1572    1578   -1584    1590       3    1572    1578   -1584    1590       5
    1572    1578   -1584    1590       6    1572    1578    1584    1602       4
    1572    1578   -1584    1602       3    1572    1578   -1584    1602       5
    1572    1578   -1584    1602       6    1554    1545    1539    1572       9
    1554    1545   -1539    1572      10    1554    1545   -1539    1572      11
    1554    1545   -1539    1572      12    1545    1539    1572    1575       3
    1545    1539    1572    1578       4    1545    1539   -1572    1578       3
    1545    1539   -1572    1578       5    1545    1539   -1572    1578       6
    1545    1554    1563    1566      15    1545    1554   -1563    1566      16
    1545    1554    1563    1569      15    1545    1554   -1563    1569      16
    1539    1545    1554    1563      19    1539    1545   -1554    1563      20
    1539    1545   -1554    1563      21    1539    1545   -1554    1563      22
    1539    1572    1578    1584       2    1533    1539    1545    1554      23
    1533    1539   -1545    1554      24    1533    1539   -1545    1554      11
    1533    1539   -1545    1554      25    1533    1539    1572    1575       3
    1533    1539    1572    1578      26    1533    1539   -1572    1578      27
    1533    1539   -1572    1578      17    1533    1539   -1572    1578       6
    1605    1602    1608    1614       2    1602    1608    1614    1620       4
    1602    1608   -1614    1620       3    1602    1608   -1614    1620       5
    1602    1608   -1614    1620       6    1602    1608    1614    1647       4
    1602    1608   -1614    1647       3    1602    1608   -1614    1647       5
    1602    1608   -1614    1647       6    1599    1590    1584    1602     132
    1599    1590   -1584    1602     133    1599    1590   -1584    1602     134
    1599    1590   -1584    1602     135    1599    3465    3456    3450     136
    1599    3465   -3456    3450     137    1599    3465   -3456    3450     138
    1599    3465   -3456    3450     139    1590    1584    1602    1605       3
    1590    1584    1602    1608       4    1590    1584   -1602    1608       3
    1590    1584   -1602    1608       5    1590    1584   -1602    1608       6
    1590    1599    3465    3456     141    1590    1599   -3465    3456     142
    1590    1599   -3465    3456     143    1590    1599   -3465    3456     144
    1584    1590    1599    3465     136    1584    1590   -1599    3465     137
    1584    1590   -1599    3465     138    1584    1590   -1599    3465     139
    1584    1602    1608    1614       2    1578    1584    1590    1599     145
    1578    1584   -1590    1599     146    1578    1584   -1590    1599     134
    1578    1584   -1590    1599      16    1578    1584    1602    1605       3
    1578    1584    1602    1608      26    1578    1584   -1602    1608      27
    1578    1584   -1602    1608      17    1578    1584   -1602    1608       6
    1650    1647    1653    1659       2    1647    1653    1659    1665       4
    1647    1653   -1659    1665       3    1647    1653   -1659    1665       5
    1647    1653   -1659    1665       6    1647    1653    1659    1677       4
    1647    1653   -1659    1677       3    1647    1653   -1659    1677       5
    1647    1653   -1659    1677       6    1629    1620    1614    1647       9
    1629    1620   -1614    1647      10    1629    1620   -1614    1647      11
    1629    1620   -1614    1647      12    1620    1614    1647    1650       3
    1620    1614    1647    1653       4    1620    1614   -1647    1653       3
    1620    1614   -1647    1653       5    1620    1614   -1647    1653       6
    1620    1629    1638    1641      15    1620    1629   -1638    1641      16
    1620    1629    1638    1644      15    1620    1629   -1638    1644      16
    1614    1620    1629    1638      19    1614    1620   -1629    1638      20
    1614    1620   -1629    1638      21    1614    1620   -1629    1638      22
    1614    1647    1653    1659       2    1608    1614    1620    1629      23
    1608    1614   -1620    1629      24    1608    1614   -1620    1629      11
    1608    1614   -1620    1629      25    1608    1614    1647    1650       3
    1608    1614    1647    1653      26    1608    1614   -1647    1653      27
    1608    1614   -1647    1653      17    1608    1614   -1647    1653       6
    1665    1659    1677    1680       3    1665    1659    1677    1683       4
    1665    1659   -1677    1683       3    1665    1659   -1677    1683       5
    1665    1659   -1677    1683       6    1653    1659    1677    1680       3
    1653    1659    1677    1683      26    1653    1659   -1677    1683      27
    1653    1659   -1677    1683      17    1653    1659   -1677    1683       6
    1707    1704    1710    1716       2    1704    1710    1716    1722       4
    1704    1710   -1716    1722       3    1704    1710   -1716    1722       5
    1704    1710   -1716    1722       6    1704    1710    1716    1770       4
    1704    1710   -1716    1770       3    1704    1710   -1716    1770       5
    1704    1710   -1716    1770       6    1695    1704    1710    1716       2
    1773    1770    1776    1782       2    1770    1776    1782    1788       4
    1770    1776   -1782    1788       3    1770    1776   -1782    1788       5
    1770    1776   -1782    1788       6    1770    1776    1782    1818       4
    1770    1776   -1782    1818       3    1770    1776   -1782    1818       5
    1770    1776   -1782    1818       6    1731    1722    1716    1770      13
    1731    1740    1749    1758      13    1722    1716    1770    1773       3
    1722    1716    1770    1776       4    1722    1716   -1770    1776       3
    1722    1716   -1770    1776       5    1722    1716   -1770    1776       6
    1722    1731    1740    1749      35    1722    1731   -1740    1749      36
    1722    1731   -1740    1749      37    1716    1722    1731    1740      35
    1716    1722   -1731    1740      36    1716    1722   -1731    1740      37
    1716    1770    1776    1782       2    1710    1716    1722    1731      13
    1710    1716    1770    1773       3    1710    1716    1770    1776      26
    1710    1716   -1770    1776      27    1710    1716   -1770    1776      17
    1710    1716   -1770    1776       6    1821    1818    1824    1830       2
    1818    1824    1830    1836       4    1818    1824   -1830    1836       3
    1818    1824   -1830    1836       5    1818    1824   -1830    1836       6
    1818    1824    1830    1884       4    1818    1824   -1830    1884       3
    1818    1824   -1830    1884       5    1818    1824   -1830    1884       6
    1806    1788    1782    1818      28    1806    1788   -1782    1818      29
    1806    1788   -1782    1818      30    1806    1788   -1782    1818      31
    1794    1788    1782    1818      28    1794    1788   -1782    1818      29
    1794    1788   -1782    1818      30    1794    1788   -1782    1818      31
    1788    1782    1818    1821       3    1788    1782    1818    1824       4
    1788    1782   -1818    1824       3    1788    1782   -1818    1824       5
    1788    1782   -1818    1824       6    1782    1818    1824    1830       2
    1776    1782    1788    1794      32    1776    1782   -1788    1794      33
    1776    1782   -1788    1794      30    1776    1782   -1788    1794      34
    1776    1782    1788    1806      32    1776    1782   -1788    1806      33
    1776    1782   -1788    1806      30    1776    1782   -1788    1806      34
    1776    1782    1818    1821       3    1776    1782    1818    1824      26
    1776    1782   -1818    1824      27    1776    1782   -1818    1824      17
    1776    1782   -1818    1824       6    1887    1884    1890    1896       2
    1884    1890    1896    1902       4    1884    1890   -1896    1902       3
    1884    1890   -1896    1902       5    1884    1890   -1896    1902       6
    1884    1890    1896    1935       4    1884    1890   -1896    1935       3
    1884    1890   -1896    1935       5    1884    1890   -1896    1935       6
    1845    1836    1830    1884      13    1845    1854    1863    1872      13
    1836    1830    1884    1887       3    1836    1830    1884    1890       4
    1836    1830   -1884    1890       3    1836    1830   -1884    1890       5
    1836    1830   -1884    1890       6    1836    1845    1854    1863      35
    1836    1845   -1854    1863      36    1836    1845   -1854    1863      37
    1830    1836    1845    1854      35    1830    1836   -1845    1854      36
    1830    1836   -1845    1854      37    1830    1884    1890    1896       2
    1824    1830    1836    1845      13    1824    1830    1884    1887       3
    1824    1830    1884    1890      26    1824    1830   -1884    1890      27
    1824    1830   -1884    1890      17    1824    1830   -1884    1890       6
    1938    1935    1941    1947       2    1935    1941    1947    1953       4
    1935    1941   -1947    1953       3    1935    1941   -1947    1953       5
    1935    1941   -1947    1953       6    1935    1941    1947    1992       4
    1935    1941   -1947    1992       3    1935    1941   -1947    1992       5
    1935    1941   -1947    1992       6    1911    1902    1896    1935       9
    1911    1902   -1896    1935      10    1911    1902   -1896    1935      11
    1911    1902   -1896    1935      12    1902    1896    1935    1938       3
    1902    1896    1935    1941       4    1902    1896   -1935    1941       3
    1902    1896   -1935    1941       5    1902    1896   -1935    1941       6
    1902    1911    1920    1923       4    1902    1911    1920    1926      38
    1902    1911   -1920    1926      39    1902    1911   -1920    1926      40
    1902    1911   -1920    1926      41    1896    1902    1911    1920      42
    1896    1902   -1911    1920      43    1896    1902   -1911    1920      44
    1896    1902   -1911    1920      45    1896    1935    1941    1947       2
    1890    1896    1902    1911      23    1890    1896   -1902    1911      24
    1890    1896   -1902    1911      11    1890    1896   -1902    1911      25
    1890    1896    1935    1938       3    1890    1896    1935    1941      26
    1890    1896   -1935    1941      27    1890    1896   -1935    1941      17
    1890    1896   -1935    1941       6    1995    1992    1998    2004       2
    1992    1998    2004    2010       4    1992    1998   -2004    2010       3
    1992    1998   -2004    2010       5    1992    1998   -2004    2010       6
    1992    1998    2004    2058       4    1992    1998   -2004    2058       3
    1992    1998   -2004    2058       5    1992    1998   -2004    2058       6
    1962    1953    1947    1992      46    1962    1953   -1947    1992      47
    1962    1953   -1947    1992      11    1962    1953   -1947    1992      48
    1953    1947    1992    1995       3    1953    1947    1992    1998       4
    1953    1947   -1992    1998       3    1953    1947   -1992    1998       5
    1953    1947   -1992    1998       6    1947    1953    1962    1968      49
    1947    1953   -1962    1968      50    1947    1953   -1962    1968      51
    1947    1953   -1962    1968      52    1947    1953    1962    1980      49
    1947    1953   -1962    1980      50    1947    1953   -1962    1980      51
    1947    1953   -1962    1980      52    1947    1992    1998    2004       2
    1941    1947    1953    1962      53    1941    1947   -1953    1962      54
    1941    1947   -1953    1962      11    1941    1947   -1953    1962      55
    1941    1947    1992    1995       3    1941    1947    1992    1998      26
    1941    1947   -1992    1998      27    1941    1947   -1992    1998      17
    1941    1947   -1992    1998       6    2061    2058    2064    2070       2
    2058    2064    2070    2076       4    2058    2064   -2070    2076       3
    2058    2064   -2070    2076       5    2058    2064   -2070    2076       6
    2058    2064    2070    2088       4    2058    2064   -2070    2088       3
    2058    2064   -2070    2088       5    2058    2064   -2070    2088       6
    2019    2010    2004    2058      13    2019    2028    2037    2046      13
    2010    2004    2058    2061       3    2010    2004    2058    2064       4
    2010    2004   -2058    2064       3    2010    2004   -2058    2064       5
    2010    2004   -2058    2064       6    2010    2019    2028    2037      35
    2010    2019   -2028    2037      36    2010    2019   -2028    2037      37
    2004    2010    2019    2028      35    2004    2010   -2019    2028      36
    2004    2010   -2019    2028      37    2004    2058    2064    2070       2
    1998    2004    2010    2019      13    1998    2004    2058    2061       3
    1998    2004    2058    2064      26    1998    2004   -2058    2064      27
    1998    2004   -2058    2064      17    1998    2004   -2058    2064       6
    2091    2088    2094    2100       2    2088    2094    2100    2106       4
    2088    2094   -2100    2106       3    2088    2094   -2100    2106       5
    2088    2094   -2100    2106       6    2088    2094    2100    2154       4
    2088    2094   -2100    2154       3    2088    2094   -2100    2154       5
    2088    2094   -2100    2154       6    2076    2070    2088    2091       3
    2076    2070    2088    2094       4    2076    2070   -2088    2094       3
    2076    2070   -2088    2094       5    2076    2070   -2088    2094       6
    2070    2088    2094    2100       2    2064    2070    2088    2091       3
    2064    2070    2088    2094      26    2064    2070   -2088    2094      27
    2064    2070   -2088    2094      17    2064    2070   -2088    2094       6
    2157    2154    2160    2166       2    2154    2160    2166    2172       4
    2154    2160   -2166    2172       3    2154    2160   -2166    2172       5
    2154    2160   -2166    2172       6    2154    2160    2166    2202       4
    2154    2160   -2166    2202       3    2154    2160   -2166    2202       5
    2154    2160   -2166    2202       6    2115    2106    2100    2154      13
    2115    2124    2133    2142      13    2106    2100    2154    2157       3
    2106    2100    2154    2160       4    2106    2100   -2154    2160       3
    2106    2100   -2154    2160       5    2106    2100   -2154    2160       6
    2106    2115    2124    2133      35    2106    2115   -2124    2133      36
    2106    2115   -2124    2133      37    2100    2106    2115    2124      35
    2100    2106   -2115    2124      36    2100    2106   -2115    2124      37
    2100    2154    2160    2166       2    2094    2100    2106    2115      13
    2094    2100    2154    2157       3    2094    2100    2154    2160      26
    2094    2100   -2154    2160      27    2094    2100   -2154    2160      17
    2094    2100   -2154    2160       6    2205    2202    2208    2220       2
    2202    2208    2220    2214       4    2202    2208   -2220    2214      56
    2202    2208   -2220    2214      57    2202    2208   -2220    2214       6
    2202    2208    2220    2226       3    2190    2172    2166    2202      28
    2190    2172   -2166    2202      29    2190    2172   -2166    2202      30
    2190    2172   -2166    2202      31    2178    2172    2166    2202      28
    2178    2172   -2166    2202      29    2178    2172   -2166    2202      30
    2178    2172   -2166    2202      31    2172    2166    2202    2205       3
    2172    2166    2202    2208       4    2172    2166   -2202    2208       3
    2172    2166   -2202    2208       5    2172    2166   -2202    2208       6
    2166    2202    2208    2220       2    2160    2166    2172    2178      32
    2160    2166   -2172    2178      33    2160    2166   -2172    2178      30
    2160    2166   -2172    2178      34    2160    2166    2172    2190      32
    2160    2166   -2172    2190      33    2160    2166   -2172    2190      30
    2160    2166   -2172    2190      34    2160    2166    2202    2205       3
    2160    2166    2202    2208      26    2160    2166   -2202    2208      27
    2160    2166   -2202    2208      17    2160    2166   -2202    2208       6
    2238    2235   -3675    3672      60    2238    3669    3660    3651       3
    2238    3669   -3672    3675      61    2235    2238    3669    3660      59
    2235    2238   -3669    3672      59    2235    3675   -3672    3669      58
    2226    2220    2214    2244       3    2226    2235    2238    3669      58
    2226    2235    3675    3672      60    2220    2214    2244    2250       2
    2220    2226    2235    2238      63    2220    2226    2235    3675       5
    2217    2214    2220    2226      66    2217    2214    2244    2250       2
    2214    2220    2226    2235      13    2214    2244    2250    2256       4
    2214    2244   -2250    2256       3    2214    2244   -2250    2256       5
    2214    2244   -2250    2256       6    2214    2244    2250    2283       4
    2214    2244   -2250    2283       3    2214    2244   -2250    2283       5
    2214    2244   -2250    2283       6    2208    2220    2214    2217      27
    2208    2220    2214    2244      67    2208    2220   -2214    2244      68
    2208    2220   -2214    2244      69    2208    2220   -2214    2244       6
    2208    2220    2226    2235      13    2286    2283    2289    2295       2
    2283    2289    2295    2301       4    2283    2289   -2295    2301       3
    2283    2289   -2295    2301       5    2283    2289   -2295    2301       6
    2283    2289    2295    2340       4    2283    2289   -2295    2340       3
    2283    2289   -2295    2340       5    2283    2289   -2295    2340       6
    2265    2256    2250    2283       9    2265    2256   -2250    2283      10
    2265    2256   -2250    2283      11    2265    2256   -2250    2283      12
    2256    2250    2283    2286       3    2256    2250    2283    2289       4
    2256    2250   -2283    2289       3    2256    2250   -2283    2289       5
    2256    2250   -2283    2289       6    2256    2265    2274    2277      15
    2256    2265   -2274    2277      16    2256    2265    2274    2280      15
    2256    2265   -2274    2280      16    2250    2256    2265    2274      19
    2250    2256   -2265    2274      20    2250    2256   -2265    2274      21
    2250    2256   -2265    2274      22    2250    2283    2289    2295       2
    2244    2250    2256    2265      23    2244    2250   -2256    2265      24
    2244    2250   -2256    2265      11    2244    2250   -2256    2265      25
    2244    2250    2283    2286       3    2244    2250    2283    2289      26
    2244    2250   -2283    2289      27    2244    2250   -2283    2289      17
    2244    2250   -2283    2289       6    2343    2340    2346    2352       2
    2340    2346    2352    2358       4    2340    2346   -2352    2358       3
    2340    2346   -2352    2358       5    2340    2346   -2352    2358       6
    2340    2346    2352    2406       4    2340    2346   -2352    2406       3
    2340    2346   -2352    2406       5    2340    2346   -2352    2406       6
    2310    2301    2295    2340      46    2310    2301   -2295    2340      47
    2310    2301   -2295    2340      11    2310    2301   -2295    2340      48
    2301    2295    2340    2343       3    2301    2295    2340    2346       4
    2301    2295   -2340    2346       3    2301    2295   -2340    2346       5
    2301    2295   -2340    2346       6    2295    2301    2310    2316      49
    2295    2301   -2310    2316      50    2295    2301   -2310    2316      51
    2295    2301   -2310    2316      52    2295    2301    2310    2328      49
    2295    2301   -2310    2328      50    2295    2301   -2310    2328      51
    2295    2301   -2310    2328      52    2295    2340    2346    2352       2
    2289    2295    2301    2310      53    2289    2295   -2301    2310      54
    2289    2295   -2301    2310      11    2289    2295   -2301    2310      55
    2289    2295    2340    2343       3    2289    2295    2340    2346      26
    2289    2295   -2340    2346      27    2289    2295   -2340    2346      17
    2289    2295   -2340    2346       6    2409    2406    2412    2418       2
    2406    2412    2418    2424       4    2406    2412   -2418    2424       3
    2406    2412   -2418    2424       5    2406    2412   -2418    2424       6
    2406    2412    2418    2439       4    2406    2412   -2418    2439       3
    2406    2412   -2418    2439       5    2406    2412   -2418    2439       6
    2367    2358    2352    2406      13    2367    2376    2385    2394      13
    2358    2352    2406    2409       3    2358    2352    2406    2412       4
    2358    2352   -2406    2412       3    2358    2352   -2406    2412       5
    2358    2352   -2406    2412       6    2358    2367    2376    2385      35
    2358    2367   -2376    2385      36    2358    2367   -2376    2385      37
    2352    2358    2367    2376      35    2352    2358   -2367    2376      36
    2352    2358   -2367    2376      37    2352    2406    2412    2418       2
    2346    2352    2358    2367      13    2346    2352    2406    2409       3
    2346    2352    2406    2412      26    2346    2352   -2406    2412      27
    2346    2352   -2406    2412      17    2346    2352   -2406    2412       6
    2442    2439    2445    2451       2    2439    2445    2451    2457       4
    2439    2445   -2451    2457       3    2439    2445   -2451    2457       5
    2439    2445   -2451    2457       6    2439    2445    2451    2505       4
    2439    2445   -2451    2505       3    2439    2445   -2451    2505       5
    2439    2445   -2451    2505       6    2433    2424    2418    2439      70
    2433    2424   -2418    2439      71    2433    2424   -2418    2439      72
    2433    2424   -2418    2439      73    2424    2418    2439    2442       3
    2424    2418    2439    2445       4    2424    2418   -2439    2445       3
    2424    2418   -2439    2445       5    2424    2418   -2439    2445       6
    2418    2439    2445    2451       2    2412    2418    2424    2433      80
    2412    2418   -2424    2433      81    2412    2418   -2424    2433      72
    2412    2418   -2424    2433      82    2412    2418    2439    2442       3
    2412    2418    2439    2445      26    2412    2418   -2439    2445      27
    2412    2418   -2439    2445      17    2412    2418   -2439    2445       6
    2508    2505    2511    2517       2    2505    2511    2517    2523       4
    2505    2511   -2517    2523       3    2505    2511   -2517    2523       5
    2505    2511   -2517    2523       6    2505    2511    2517    2562       4
    2505    2511   -2517    2562       3    2505    2511   -2517    2562       5
    2505    2511   -2517    2562       6    2466    2457    2451    2505      13
    2466    2475    2484    2493      13    2457    2451    2505    2508       3
    2457    2451    2505    2511       4    2457    2451   -2505    2511       3
    2457    2451   -2505    2511       5    2457    2451   -2505    2511       6
    2457    2466    2475    2484      35    2457    2466   -2475    2484      36
    2457    2466   -2475    2484      37    2451    2457    2466    2475      35
    2451    2457   -2466    2475      36    2451    2457   -2466    2475      37
    2451    2505    2511    2517       2    2445    2451    2457    2466      13
    2445    2451    2505    2508       3    2445    2451    2505    2511      26
    2445    2451   -2505    2511      27    2445    2451   -2505    2511      17
    2445    2451   -2505    2511       6    2565    2562    2568    2574       2
    2562    2568    2574    2580       4    2562    2568   -2574    2580       3
    2562    2568   -2574    2580       5    2562    2568   -2574    2580       6
    2562    2568    2574    2634       4    2562    2568   -2574    2634       3
    2562    2568   -2574    2634       5    2562    2568   -2574    2634       6
    2532    2523    2517    2562      46    2532    2523   -2517    2562      47
    2532    2523   -2517    2562      11    2532    2523   -2517    2562      48
    2523    2517    2562    2565       3    2523    2517    2562    2568       4
    2523    2517   -2562    2568       3    2523    2517   -2562    2568       5
    2523    2517   -2562    2568       6    2517    2523    2532    2538      49
    2517    2523   -2532    2538      50    2517    2523   -2532    2538      51
    2517    2523   -2532    2538      52    2517    2523    2532    2550      49
    2517    2523   -2532    2550      50    2517    2523   -2532    2550      51
    2517    2523   -2532    2550      52    2517    2562    2568    2574       2
    2511    2517    2523    2532      53    2511    2517   -2523    2532      54
    2511    2517   -2523    2532      11    2511    2517   -2523    2532      55
    2511    2517    2562    2565       3    2511    2517    2562    2568      26
    2511    2517   -2562    2568      27    2511    2517   -2562    2568      17
    2511    2517   -2562    2568       6    2637    2634    2640    2646       2
    2634    2640    2646    2652       4    2634    2640   -2646    2652       3
    2634    2640   -2646    2652       5    2634    2640   -2646    2652       6
    2634    2640    2646    2685       4    2634    2640   -2646    2685       3
    2634    2640   -2646    2685       5    2634    2640   -2646    2685       6
    2613    2607    2604    2631      83    2613    2619   -2625    2631      83
    2607    2604    2631    2625      84    2607    2613   -2619    2625      83
    2604    2607    2613    2619      83    2604    2631   -2625    2619      85
    2598    2592   -2589    2631      87    2598    2604    2607    2613      83
    2598    2604    2631    2625      84    2592    2589   -2631    2604      89
    2592    2589    2631    2625      89    2592    2598    2604    2607      86
    2592    2598   -2604    2631      86    2589    2580    2574    2634      90
    2589    2580   -2574    2634      91    2589    2580   -2574    2634      92
    2589    2580   -2574    2634      93    2589    2592   -2598    2604      88
    2589    2631   -2604    2598      84    2589    2631    2604    2607      84
    2589    2631    2625    2619      85    2580    2574    2634    2637       3
    2580    2574    2634    2640       4    2580    2574   -2634    2640       3
    2580    2574   -2634    2640       5    2580    2574   -2634    2640       6
    2580    2589    2592    2598      87    2580    2589    2631    2604      89
    2580    2589    2631    2625      89    2574    2580    2589    2592       4
    2574    2580   -2589    2592       3    2574    2580   -2589    2592       5
[truncated: 208,049 more chars]
